# Supplementary material for: Strand-specific RNA sequencing in Plasmodium falciparum malaria identifies developmentally regulated long non-coding RNA and circular RNA
Source: BMC Genomics. 2015 Jun 13;16(1):454. doi: 10.1186/s12864-015-1603-4 (PMC4465157; doi:10.1186/s12864-015-1603-4)
Supplement: Supplementary file 3 — Raw sequencing metrics. [file 12864_2015_1603_MOESM3_ESM.xlsx]

## Sheet: Sheet1
Sample ID	Lane	Lane type	Read length	Run start date	Total reads	Pass filter (PF) reads	PF reads %	Strand balance %	Read pair duplicates	Duplication %	Estimated library size	Median insert size	Mean insert size	Adapter %
R	1	Paired	101	2013-06-07	36309330	34716924	95.61	50	5995382	35.12	18865157	205	233	0.0031
ET	1	Paired	101	2013-06-07	33627496	32208510	95.78	50	4803198	30.49	21127976	213	243	0.003
LT	1	Paired	101	2013-06-07	34634574	33184560	95.81	49.98	5645437	35.03	17904375	210	239	0.0073
S	1	Paired	101	2013-06-07	36181466	34686070	95.87	49.96	6863514	40.54	15201954	207	235	0.0109
T6	1	Paired	101	2013-06-07	35928966	34401300	95.75	50.02	9398673	57.61	8052612	201	224	0.1125
T14	1	Paired	101	2013-06-07	40993176	39174956	95.56	50.01	5644712	32.35	21713241	196	222	0.0877
T20	1	Paired	101	2013-06-07	41758410	39868948	95.48	50.01	5263531	28.23	28001255	206	232	0.0088
T24	2	Paired	101	2013-06-07	41510498	38772456	93.4	50.02	5788680	30.34	25968555	208	233	0.0032
T28	2	Paired	101	2013-06-07	49140432	45863464	93.33	50	5536468	24.65	40272749	206	234	0.0006
T32	2	Paired	101	2013-06-07	43502870	40844278	93.89	49.98	5672423	28.61	29489373	206	235	0.0014
T36	2	Paired	101	2013-06-07	48691486	45536284	93.52	49.99	5634662	25.13	39166904	207	234	0.0004
T40	2	Paired	101	2013-06-07	44405570	41662908	93.82	49.98	5999535	29.15	29527040	205	233	0.0004
T44	2	Paired	101	2013-06-07	44358344	41491020	93.54	49.98	6405193	31.19	26937480	210	238	0.0007
T48	2	Paired	101	2013-06-07	40561706	37815894	93.23	49.99	8133834	42.85	15676773	214	241	0.0013
TT8	2	Paired	101	2013-06-07	41977026	38868142	92.59	50	5321991	34.06	18135700	199	225	0.0101
