# Supplementary material for: Strand-specific RNA sequencing in Plasmodium falciparum malaria identifies developmentally regulated long non-coding RNA and circular RNA
Source: BMC Genomics. 2015 Jun 13;16(1):454. doi: 10.1186/s12864-015-1603-4 (PMC4465157; doi:10.1186/s12864-015-1603-4)
Supplement: Supplementary file 4 — Aligned read metrics. [file 12864_2015_1603_MOESM4_ESM.xlsx]

## Sheet: Sheet1
Sample ID	Uniquely aligned reads	Aligned reads %	Reads aligned to sense %	rRNA %	Mean insert size	rRNA-filtered mean GC %	Exonic %	Intronic %	Intergenic %	Top 2000 genes CV	Top 2000 genes gap %	Top 1000 genes CV	Top 4000 genes CV	Read Counts Quartile 1	Read Counts Quartile 2	Read Counts Quartile 3	Read Counts Quartile 4
R	23076722	63.5559	99.3195	13.4397	204.66	27.5897	87.3	6.9	5.8	0.26	0.1	0.24	0.33	86	471	2420.5	1509995
ET	22241738	66.1415	99.495	10.938	212.01	27.4185	89.6	6.7	3.6	0.32	0.1	0.28	0.39	103	651.5	2620.25	1183399
LT	22537304	65.0717	99.0675	10.1438	208.81	28.0983	86.6	8.9	4.5	0.32	0.1	0.29	0.41	173.25	1011.5	2654	1123275
S	23455234	64.8267	99.143	12.8231	207.95	27.5988	89.5	6.7	3.7	0.33	0.1	0.31	0.39	131	621	2296.75	1509909
T6	22038452	61.339	99.2835	6.5493	202.84	25.3782	87.5	6	6.5	0.29	0.4	0.26	0.33	162	630.5	2244.75	710540
T14	24359556	59.4234	99.187	4.8841	202.57	25.7418	83.5	8.6	7.8	0.27	0.1	0.25	0.33	133.25	598	3416.75	646817
T20	25137560	60.1976	99.264	9.3682	206.25	24.9461	82.4	8.6	9	0.24	0.1	0.23	0.32	77	513.5	3374.75	1073302
T24	25185524	60.6727	99.4825	12.7153	208.61	24.9132	86.6	6.9	6.6	0.25	0.1	0.24	0.31	102	706	3270	1440129
T28	30428074	61.9206	99.3965	6.3261	208.1	24.8528	84.7	7.4	7.9	0.23	0	0.23	0.26	215	1366.5	4395.5	914752
T32	26377500	60.6339	99.2765	9.83	206.14	24.6623	83.5	9.1	7.4	0.25	0.1	0.24	0.28	275.25	1740	4249	1228142
T36	30713000	63.0767	99.422	7.5636	209.24	24.5708	86.6	7.1	6.3	0.25	0.1	0.24	0.27	338.5	1733	5063.5	1141911
T40	27681836	62.3387	99.4185	10.1134	207.61	24.896	87	6.9	6.2	0.25	0.1	0.24	0.28	267	1197	3792	1379517
T44	27825036	62.7279	99.4355	5.6193	206.91	25.0239	86.2	6.9	6.9	0.27	0.2	0.26	0.3	194.25	843.5	3120	747085
T48	24889826	61.3629	99.813	18.3152	209.95	26.1498	90.9	5.2	3.9	0.31	0.5	0.29	0.36	83.25	391.5	1689.5	2262604
TT8	20498156	48.8318	98.9215	3.2551	201.38	25.3073	82.5	8.1	9.4	0.27	0.1	0.26	0.33	108	435	1941.25	448849
