# Supplementary material for: Strand-specific RNA sequencing in Plasmodium falciparum malaria identifies developmentally regulated long non-coding RNA and circular RNA
Source: BMC Genomics. 2015 Jun 13;16(1):454. doi: 10.1186/s12864-015-1603-4 (PMC4465157; doi:10.1186/s12864-015-1603-4)
Supplement: Supplementary file 6 — PlasmoDBv10.0 transcript expression levels. [file 12864_2015_1603_MOESM6_ESM.xlsx]

## Sheet: Sheet 1
PlasmoDBv10.0 Transcript ID	Transcript Description	FPKM T6	FPKM T14	FPKM T20	FPKM T24	FPKM T28	FPKM T32	FPKM T36	FPKM T40	FPKM T44	FPKM T48	FPKM TT8	FPKM R	FPKM ET	FPKM LT	FPKM S
mal_mito_1	cytochrome c oxidase subunit 3 (cox3)	0	0	0	0	0	0	0	0	0	0	0	0	0	0	0
mal_mito_2	cytochrome c oxidase subunit I (cox1)	0	0	0	0	0	0	0	0	0	0	0	0	0	0	0
mal_mito_3	apocytochrome b (cyb)	0	0	0	0	0	0	0	0	0	0	0	0	0	0	0
mal_mito_RNA19:rRNA	unspecified product (RNA19)	0	0	0	0	0	0	0	0	0	0	0	0	0	0	0
mal_rna_10:rRNA	unspecified product (RNA3)	0	0	0	0	0	0	0	0	0	0	0	0	0	0	0
mal_rna_11:rRNA	unspecified product (SSUA)	0	0	0	0	0	0	0	0	0	0	0	0	0	0	0
mal_rna_12:rRNA	unspecified product (LSUB)	0	0	0	0	0	0	0	0	0	0	0	0	0	0	0
mal_rna_13:rRNA	unspecified product (RNA13)	0	0	0	0	0	0	0	0	0	0	0	0	0	0	0
mal_rna_14:rRNA	unspecified product (LSUA)	0	0	0	0	0	0	0	0	0	0	0	0	0	0	0
mal_rna_15:rRNA	unspecified product (SSUD)	0	0	0	0	0	0	0	0	0	0	0	0	0	0	0
mal_rna_17:rRNA	unspecified product (LSUE)	0	0	0	0	0	0	0	0	0	0	0	0	0	0	0
mal_rna_18:rRNA	unspecified product (LSUD)	0	0	0	0	0	0	0	0	0	0	0	0	0	0	0
mal_rna_19:rRNA	unspecified product (RNA8)	0	0	0	0	0	0	0	0	0	0	0	0	0	0	0
mal_rna_8:rRNA	unspecified product (SSUE)	0	0	0	0	0	0	0	0	0	0	0	0	0	0	0
mal_rna_9:rRNA	unspecified product (RNA2)	0	0	0	0	0	0	0	0	0	0	0	0	0	0	0
malmito_rna_1:rRNA	unspecified product (RNA1)	0	0	0	0	0	0	0	0	0	0	0	0	0	0	0
malmito_rna_10:rRNA	unspecified product (RNA10)	0	0	0	0	0	0	0	0	0	0	0	0	0	0	0
malmito_rna_15:rRNA	unspecified product (RNA15)	0	0	0	0	0	0	0	0	0	0	0	0	0	0	0
malmito_rna_16:rRNA	unspecified product (RNA16)	0	0	0	0	0	0	0	0	0	0	0	0	0	0	0
malmito_rna_17:rRNA	unspecified product (RNA17)	0	0	0	0	0	0	0	0	0	0	0	0	0	0	0
malmito_rna_20:rRNA	unspecified product (RNA20)	0	0	0	0	0	0	0	0	0	0	0	0	0	0	0
malmito_rna_21:rRNA	unspecified product (RNA21)	0	0	0	0	0	0	0	0	0	0	0	0	0	0	0
malmito_rna_9:rRNA	unspecified product (RNA9)	0	0	0	0	0	0	0	0	0	0	0	0	0	0	0
malmito_rna_LSUC:rRNA	unspecified product (LSUC)	0	0	0	0	0	0	0	0	0	0	0	0	0	0	0
malmito_rna_LSUF:rRNA	unspecified product (LSUF)	0	0	0	0	0	0	0	0	0	0	0	0	0	0	0
malmito_rna_LSUG:rRNA	unspecified product (LSUG)	0	0	0	0	0	0	0	0	0	0	0	0	0	0	0
malmito_rna_RNA11:rRNA	unspecified product (RNA11)	0	0	0	0	0	0	0	0	0	0	0	0	0	0	0
malmito_rna_RNA12:rRNA	unspecified product (RNA12)	0	0	0	0	0	0	0	0	0	0	0	0	0	0	0
malmito_rna_RNA14:rRNA	unspecified product (RNA14)	0	0	0	0	0	0	0	0	0	0	0	0	0	0	0
malmito_rna_RNA18:rRNA	unspecified product (RNA18)	0	0	0	0	0	0	0	0	0	0	0	0	0	0	0
malmito_rna_RNA22:rRNA	unspecified product (RNA22)	0	0	0	0	0	0	0	0	0	0	0	0	0	0	0
malmito_rna_RNA4:rRNA	unspecified product (RNA4)	0	0	0	0	0	0	0	0	0	0	0	0	0	0	0
malmito_rna_RNA5:rRNA	unspecified product (RNA5)	0	0	0	0	0	0	0	0	0	0	0	0	0	0	0
malmito_rna_RNA6:rRNA	unspecified product (RNA6)	0	0	0	0	0	0	0	0	0	0	0	0	0	0	0
malmito_rna_RNA7:rRNA	unspecified product (RNA7)	0	0	0	0	0	0	0	0	0	0	0	0	0	0	0
malmito_rna_SSUF:rRNA	unspecified product (SSUF)	0	0	0	0	0	0	0	0	0	0	0	0	0	0	0
malmito_SSUB:rRNA	unspecified product (SSUB)	0	0	0	0	0	0	0	0	0	0	0	0	0	0	0
PF3D7_0100100	erythrocyte membrane protein 1, PfEMP1 (VAR)	9.84965	13.9583	10.371	4.73172	10.371	2.0358	2.80088	7.7729	12.8341	23.6188	5.23309	99.4279	9.72482	3.37617	5.45045
PF3D7_0100200	rifin (RIF)	0.1759	0.665866	3.67098	6.22012	3.67098	0.991278	0.685247	0.84734	1.6164	2.02897	0.880096	35.2509	167.495	13.8732	40.2115
PF3D7_0100300	erythrocyte membrane protein 1, PfEMP1 (VAR)	1.19192	6.80358	7.03733	3.7684	7.03733	0.202593	0.0863579	0.0364715	0.0941796	0.499861	3.19475	95.5002	22.2776	2.72577	0.34535
PF3D7_0100400	rifin (RIF)	0.470695	0	1.98988	6.19866	1.98988	0.440739	0.202061	0.273328	1.48448	0.988956	0.580274	7.9645	34.5372	5.04083	9.96566
PF3D7_0100500	erythrocyte membrane protein 1 (PfEMP1), exon1, pseudogene	0	0	0	0	0	0	0	0	0	0	0	0	0	0	0
PF3D7_0100600	rifin (RIF)	0	0	0.344089	0.416579	0.344089	0.0714248	0	0	0	0	0	0.813881	3.50074	0.800094	0
PF3D7_0100700	Plasmodium exported protein, unknown function, fragment	0	0	0	0	0	0	0	0	0	0	0	0	0	0	0
PF3D7_0100800	rifin (RIF)	0	0	0.248132	0.228208	0.248132	0.0737485	0	0	0	0	0	0.536938	0.577478	0.334959	0
PF3D7_0100900	rifin (RIF)	0	0.12996	1.57189	7.41368	1.57189	5.75592	0.884275	0.202077	0	0	0.214448	2.26761	15.569	9.09878	0.178973
PF3D7_0101000	rifin (RIF)	0	0	0.372294	0.693729	0.372294	0.0769379	0	0.0950619	0	0	0	0.719219	1.27102	0.538209	0.168268
PF3D7_0101100	Plasmodium exported protein (hyp5), unknown function	7.4418	25.5643	19.8625	14.4062	19.8625	0.706342	0.613562	0.554547	1.47715	3.19292	23.2978	57.7543	41.1405	7.94999	1.38137
PF3D7_0101200	Plasmodium exported protein (hyp4), unknown function	0	0.930286	0.741345	0.657777	0.741345	0	0.0904594	0	0	0.380151	1.29342	4.07188	2.99029	0.56299	0
PF3D7_0101300	Pfmc-2TM Maurer's cleft two transmembrane protein (MC-2TM)	0	0.226696	4.6604	13.8371	4.6604	7.07746	0.589932	0.33365	0.218028	1.39186	0.376721	15.5726	62.41	13.0267	1.03139
PF3D7_0101400	RESA-like protein, pseudogene	0.784258	16.1423	15.5052	8.32329	15.5052	0.538917	0	0	0	0.420253	0.641936	80.0138	21.6899	2.73724	0.599667
PF3D7_0101500	erythrocyte membrane protein 1 (PfEMP1), exon2, pseudogene (VAR)	0.0909473	0.265898	0.470266	0.309028	0.470266	0	0	0	0	0	0	2.45284	0.607504	0.0602869	0
PF3D7_0101600	rifin (RIF)	0.770239	0.112726	0.928548	2.23227	0.928548	0.138826	0.316119	0	0.11984	0.474471	0.378291	0.989603	3.13056	0.403119	0
PF3D7_0101700	erythrocyte membrane protein 1 (PfEMP1), exon2, pseudogene (var pseudogene, exon2)	0	0.0949429	0.388779	0.0888489	0.388779	0.0507738	0.146393	0.0716578	0.0967816	0	0.164263	0.543619	0.345045	0.0906232	0
PF3D7_0101800	stevor	0	0.151734	0.31563	0	0.31563	0.0914843	0	0	0	0	0.259329	0.90533	0.911839	0.438705	0.223656
PF3D7_0101900	rifin (RIF)	0	0	0.515316	0.117274	0.515316	0	0	0.0978528	0.255215	0.504602	2.44561	0.904788	0.142167	0.322272	0.340487
PF3D7_0102000	Plasmodium exported protein (PHISTa), unknown function, pseudogene	1.12779	2.50826	1.28832	0.784542	1.28832	0.356365	0.338297	0.326935	0.656256	0.923029	7.76694	2.17563	1.31482	0	0.31705
PF3D7_0102100	stevor, pseudogene	0	0	0.137162	0	0.137162	0.0776311	0	0	0	0	0	0.195639	0	0.128212	0
PF3D7_0102200	ring-infected erythrocyte surface antigen (RESA)	3060.67	1204.13	237.299	61.5748	237.299	9.5466	5.81634	57.8645	1006.78	3586.07	8167.73	837.178	106.777	30.533	114.197
PF3D7_0102300	Plasmodium exported protein, unknown function	99.5404	34.4624	14.5532	30.3424	14.5532	915.114	456.373	316.819	137.621	46.1163	100.342	47.5408	153.349	879.671	534.382
PF3D7_0102400	lysophospholipase, putative, pseudogene	39.619	10.8319	7.58353	11.4357	7.58353	28.1433	30.4545	29.3358	39.2045	31.8072	17.6826	8.59834	11.6931	38.8262	47.2731
PF3D7_0102500	erythrocyte binding antigen-181 (EBA181)	1341.32	24.515	4.1217	2.47042	4.1217	0.835523	1.58183	41.5379	431.018	707.189	220.42	80.8321	5.8976	1.66798	224.879
PF3D7_0102600	serine/threonine protein kinase, FIKK family (FIKK1)	8.64787	18.6808	226.362	320.732	226.362	13.3591	4.53172	3.1666	5.17189	7.74317	33.0323	103.262	361.119	38.7778	6.12647
PF3D7_0102700	merozoite-associated tryptophan-rich antigen, putative	123.377	117.051	33.2801	14.9879	33.2801	9.17198	4.66905	6.2844	57.2452	181.189	868.274	37.6083	11.3343	15.6053	22.463
PF3D7_0102800	conserved Plasmodium protein, unknown function	13.2509	4.93346	3.34846	7.78726	3.34846	42.173	36.7366	25.1326	19.3383	19.854	9.12153	6.9997	14.4684	35.0488	34.2352
PF3D7_0102900	aspartate--tRNA ligase	60.2347	158.787	175.492	227.318	175.492	122.588	110.972	78.6942	51.054	80.2572	57.8569	262.92	368.528	252.1	92.7102
PF3D7_0103000	vacuolar protein sorting-associated protein VTA1, putative	8.75179	3.30111	1.24936	1.33118	1.24936	11.1314	20.7927	27.5731	31.3413	17.1665	7.11689	1.34111	2.4645	11.6425	22.3829
PF3D7_0103100	conserved Plasmodium protein, unknown function	14.9618	3.97157	3.03138	7.47511	3.03138	12.7871	29.1534	25.7237	26.1272	20.9297	6.21072	3.94391	9.03318	12.2278	28.1964
PF3D7_0103200	nucleoside transporter 4 (NT4)	132.573	372.889	565.678	734.342	565.678	973.48	449.626	253.705	188.153	88.1235	116.163	671.343	1612.73	1380	829.987
PF3D7_0103300	conserved Plasmodium protein, unknown function	36.1718	37.72	34.6934	36.1394	34.6934	14.4382	21.6728	19.2614	16.0145	19.191	18.8926	46.5205	27.7007	13.1088	12.3392
PF3D7_0103400	zinc-carboxypeptidase, putative	101.352	7.83002	13.6617	33.1669	13.6617	23.7786	30.3425	35.491	66.9391	242.336	29.2804	22.5938	55.8781	27.7493	39.1409
PF3D7_0103500	conserved Plasmodium protein, unknown function	13.0197	2.787	2.26754	3.74324	2.26754	13.4269	13.0355	9.33418	9.55077	2.80495	4.39203	2.66176	7.59402	12.4184	6.06782
PF3D7_0103600	ATP-dependent RNA helicase, putative	8.98844	4.47895	8.56832	18.0272	8.56832	15.5964	17.2207	12.6155	7.16694	10.9262	3.6582	6.71543	19.3055	12.0694	5.54338
PF3D7_0103700	L-seryl-tRNA(Sec) kinase, putative (PSTK)	8.37719	27.603	23.4251	20.0088	23.4251	11.0813	10.6851	9.80588	7.68984	7.89607	8.12365	15.4772	16.9254	19.2703	10.1284
PF3D7_0103800	actin-related protein (ARP1)	8.31564	2.85245	1.00895	0.620826	1.00895	1.32086	6.52113	14.3563	8.82125	13.3789	5.13604	4.33711	1.54179	4.01933	39.2618
PF3D7_0103900	parasite-infected erythrocyte surface protein (PIEPS15)	31.7331	30.9478	37.4006	58.9465	37.4006	156.07	120.122	82.6861	61.8246	29.5679	18.7136	32.1189	86.9676	94.37	127.014
PF3D7_0104000	thrombospondin-related sporozoite protein (TRSP)	8.62113	0.387792	0.41197	0	0.41197	2.35328	5.22925	4.32217	1.69088	0.885866	2.72786	1.74645	1.94782	3.44041	16.0852
PF3D7_0104100	conserved Plasmodium membrane protein, unknown function	18.1187	1.79653	0.436632	0.355178	0.436632	0.781794	19.7634	36.1036	32.4145	1.52307	6.77117	3.33796	0.684487	4.47963	95.7736
PF3D7_0104200	conserved Plasmodium protein, unknown function	2943.78	114.312	90.9746	204.502	90.9746	187.74	219.157	341.728	1245.17	595.159	1555.45	291.621	560.25	552.932	1150.26
PF3D7_0104300	ubiquitin carboxyl-terminal hydrolase 1, putative (UBP1)	411.567	110.861	100.568	81.8167	100.568	33.4326	30.5786	34.6509	164.826	136.83	447.391	114.258	67.7969	32.0735	43.2729
PF3D7_0104400	4-hydroxy-3-methylbut-2-enyl diphosphate reductase (LytB)	24.4868	8.38298	6.64442	19.0548	6.64442	21.6927	33.9897	34.1017	23.6834	24.9482	16.6928	14.6508	47.4446	59.2787	65.8919
PF3D7_0104500	conserved protein, unknown function	29.9201	145.242	154.611	151.029	154.611	121.609	66.2996	36.4577	21.0455	31.2605	18.9356	152.098	219.587	170.445	47.2773
PF3D7_0104600	conserved Plasmodium protein, unknown function	7.6898	16.4704	20.5604	25.4715	20.5604	18.393	12.4355	6.95726	5.70656	5.90699	5.52335	14.0619	14.5432	7.56682	2.04384
PF3D7_0104700	transporter, putative	0.180704	0.192258	0.195758	0.229285	0.195758	0.403117	0.427708	0.29243	0.181657	0.537987	0.449202	0.932424	0.709693	0.513087	0.488399
PF3D7_0104800	novel putative transporter 1 (NPT1)	234.224	16.9076	4.15223	9.00082	4.15223	90.6791	148.028	160.653	197.146	166.232	109.389	49.2893	91.7814	340.441	542.266
PF3D7_0104900	RNase MRP	708.243	1520.82	1497.34	915.625	1497.34	1424.09	404.943	599.982	1051.29	4485.45	1215.88	3738.48	783.456	1069.08	1879.59
PF3D7_0105000	unspecified product	60.5262	102.546	83.5133	39.6234	83.5133	43.6286	14.863	24.8007	29.6391	30.5632	193.679	63.5352	40.5168	59.6914	24.3988
PF3D7_0105100	conserved Plasmodium protein, unknown function	24.215	6.9902	1.44191	2.6124	1.44191	121.351	95.4152	60.6331	41.419	21.8284	10.5864	7.71872	18.2792	99.7853	64.7269
PF3D7_0105200	conserved Plasmodium protein, unknown function	53.772	24.4088	57.3217	144.378	57.3217	169.646	100.203	69.1208	55.0012	69.0276	34.7584	60.7612	216.974	151.152	81.4627
PF3D7_0105300	cyclase-associated protein, putative (CAP)	349.187	46.37	8.63414	5.95328	8.63414	27.3953	107.445	393.853	515.553	851.64	168.648	33.9287	8.98457	51.1045	540.342
PF3D7_0105400.1	conserved Plasmodium protein, unknown function	95.3171	6.06757	2.64897	2.14967	2.64897	0.9264	10.5551	78.6288	176.756	247.671	62.7973	6.15366	5.94562	4.10679	260.871
PF3D7_0105400.2	conserved Plasmodium protein, unknown function	102.555	7.23445	3.62108e-05	0.980849	3.62108e-05	2.60961	2.78936	53.8936	116.743	176.671	50.7396	3.60843	0	0	149.571
PF3D7_0105500	conserved Plasmodium protein, unknown function	9.89012	3.50693	2.68372	10.1653	2.68372	43.3589	29.9936	18.0721	12.8498	10.8042	5.32076	8.79073	28.6176	63.4735	25.1942
PF3D7_0105600	conserved Plasmodium protein, unknown function	23.098	56.6225	63.9738	59.2371	63.9738	36.3275	35.481	24.2764	15.9967	20.3119	11.5574	61.7405	56.4272	33.281	21.5133
PF3D7_0105700	asparagine-rich antigen Pfa35-2	16.0138	2.79521	1.61266	2.9539	1.61266	10.6106	16.271	15.7548	11.1631	34.6592	3.41242	2.81043	6.09974	11.2298	10.7743
PF3D7_0105800	conserved Plasmodium protein, unknown function	141.208	14.0141	3.25437	7.18118	3.25437	51.444	110.444	177.77	193.149	398.921	44.4968	13.6196	21.0516	65.6454	208.936
PF3D7_0105900	DNA binding protein, putative	35.9983	7.25305	2.98454	6.12643	2.98454	49.4153	43.9267	35.9058	47.9777	15.0562	12.1501	6.40559	12.3801	32.5976	46.1374
PF3D7_0106000	conserved Plasmodium protein, unknown function	133.305	14.5359	3.11742	6.49208	3.11742	30.0105	66.8581	156.31	243.64	303.93	45.5895	12.1272	15.5577	42.987	165.208
PF3D7_0106100	vacuolar ATP synthase subunit c, putative	99.7937	93.2825	120.005	144.723	120.005	89.9844	115.662	114.637	93.9307	140.627	42.6832	169.306	248.991	235.6	186.373
PF3D7_0106200	conserved Plasmodium protein, unknown function	27.6095	8.31225	4.15997	1.98123	4.15997	23.6832	37.8715	58.8902	62.3821	82.8725	34.9655	7.62433	3.69853	16.9275	58.9794
PF3D7_0106300	calcium-transporting ATPase (ATP6)	232.359	197.789	174.203	149.094	174.203	99.0868	199.852	264.307	180.237	453.659	289.386	389.604	397.855	484.057	758.45
PF3D7_0106400	pre-rRNA-processing protein TSR2, putative	91.6971	915.062	859.671	479.795	859.671	309.399	61.3204	32.6489	23.9151	40.8548	401.884	471.056	495.573	245.576	23.6922
PF3D7_0106500	conserved Plasmodium protein, unknown function	11.4646	3.12773	0.948117	1.54035	0.948117	6.17862	22.0184	20.5941	17.4678	9.45355	4.96006	1.63386	2.04134	5.05349	12.7671
PF3D7_0106600	conserved Plasmodium protein, unknown function	0.309738	0.390851	0.0985214	0	0.0985214	0	0.364408	0.356671	0.255564	1.70256	0.526703	0	0	0	1.3753
PF3D7_0106700	small ribosomal subunit assembling AARP2 protein (AARP2)	35.0027	48.8458	45.0841	51.4934	45.0841	19.7287	18.6472	17.5189	17.1214	45.7936	48.6195	63.3363	63.385	21.7715	12.8734
PF3D7_0106800	Rab GTPase 5c (RAB5c)	67.7667	11.9574	19.6439	27.2083	19.6439	98.6314	123.633	142.237	136.55	91.6876	39.9298	26.7343	62.4096	185.859	212.487
PF3D7_0106900	2-C-methyl-D-erythritol 4-phosphate cytidylyltransferase, putative (IspD)	25.3188	6.59173	3.37793	5.3494	3.37793	33.0493	47.4521	42.9911	31.2403	8.11653	14.1476	6.15635	12.9251	32.4971	65.4976
PF3D7_0107000	centrin-1 (CEN1)	131.269	34.0373	12.9591	25.6733	12.9591	171.316	319.374	277.844	250.274	316.122	54.1617	23.8849	37.6901	133.603	283.611
PF3D7_0107100	conserved Plasmodium protein, unknown function	6.86165	3.13146	3.40943	10.0383	3.40943	36.0042	25.0253	14.3777	9.59373	7.94594	4.20579	3.76734	15.4993	18.1985	7.912
PF3D7_0107200	carbon catabolite repressor protein 4, putative	6.59584	2.34321	1.3845	4.4309	1.3845	21.0314	12.6989	8.62951	4.86445	5.81563	2.37227	3.27698	17.9545	41.3293	9.35639
PF3D7_0107300	probable protein, unknown function	8.04572	2.12001	1.44268	0.907042	1.44268	2.57544	3.01158	2.47212	3.79943	18.6789	6.89341	3.0815	1.38328	1.63613	4.51442
PF3D7_0107400	conserved Plasmodium protein, unknown function	21.9547	15.5329	14.9127	3.92423	14.9127	101.042	65.8832	73.7829	61.6938	64.1988	37.9	5.98092	18.7326	112.545	107.651
PF3D7_0107500	lipid/sterol:H symporter	776.83	412.248	330.109	325.665	330.109	126.46	87.3195	72.2721	289.512	742.188	983.66	701.579	620.427	244.148	169.94
PF3D7_0107600	serine/threonine protein kinase, putative	2.37482	0.511318	0.400092	0.867509	0.400092	0.378839	0.669654	0.724968	0.75584	1.22933	2.06578	0.829979	0.431369	0.341759	0.438681
PF3D7_0107700	conserved Plasmodium membrane protein, unknown function	25.0509	8.71551	6.46176	14.1021	6.46176	79.4553	54.2411	34.6922	31.6441	16.7341	12.8196	9.03986	27.8898	76.0442	33.4415
PF3D7_0107800	DNA repair exonuclease Mre11, putative	20.0677	7.49267	18.366	36.9038	18.366	70.8979	68.7182	43.6714	33.0696	51.1133	9.6186	9.20305	30.0734	25.4767	18.7213
PF3D7_0107900	conserved Plasmodium protein, unknown function	18.4816	72.9429	169.952	153.947	169.952	185.958	81.1991	55.5366	35.0033	25.4241	22.7413	55.4959	111.435	85.3892	39.6585
PF3D7_0108000	beta3 proteasome subunit, putative	158.027	187.456	198.04	215.676	198.04	275.201	388.838	412.816	336.16	294.933	104.149	247.833	326.002	501.702	502.325
PF3D7_0108100	conserved Plasmodium protein, unknown function	16.2949	6.3687	5.60594	10.5808	5.60594	22.066	30.7191	23.3607	22.4586	18.8774	8.24567	5.39227	11.7667	22.2584	24.6746
PF3D7_0108300	conserved Plasmodium protein, unknown function	227.635	152.075	211.259	251.422	211.259	69.1247	90.1832	95.041	117.694	223.863	300.149	227.39	272.713	78.736	72.8736
PF3D7_0108400.1	mitochondrial carrier protein, putative	24.4794	26.9801	32.6187	26.1811	32.6187	18.5917	17.2936	12.4708	15.6953	18.8451	149.755	26.246	29.8577	48.4659	21.5718
PF3D7_0108400.2	mitochondrial carrier protein, putative	3.17043	9.72722	10.3404	6.81812	10.3404	4.87939	1.62612	0.801993	1.63617	0	31.1402	11.9437	10.7432	4.71822	4.471
PF3D7_0108500	conserved Plasmodium protein, unknown function	375.759	362.767	130.77	66.1271	130.77	8.77272	7.30773	17.9474	230.496	672.859	1968.56	403.997	62.6464	26.5096	33.2055
PF3D7_0108600	conserved Plasmodium protein, unknown function	11.1336	4.95677	2.10621	1.84238	2.10621	45.0744	30.2641	24.728	14.8079	30.1272	8.82002	3.33226	8.12209	33.8565	22.1184
PF3D7_0108700	secreted ookinete protein, putative (PSOP24)	29.5531	28.8247	49.1042	52.5391	49.1042	26.7713	46.4216	44.5255	26.7815	60.5331	13.533	47.2852	47.646	34.2858	56.3035
PF3D7_0108800	conserved Plasmodium protein, unknown function	39.3883	71.704	120.553	93.0955	120.553	77.569	79.4107	70.6236	59.6962	72.4264	60.8469	84.3766	77.9151	98.2902	95.5176
PF3D7_0108900	unspecified product	208.307	20.1333	8.12182	1.62028	8.12182	0.728864	1.86585	40.8113	208.128	72.7935	190.544	24.444	1.1476	1.37406	65.0519
PF3D7_0109000	photosensitized INA-labeled protein 1, PhIL1, putative	3498.97	186.016	35.452	17.8236	35.452	7.99343	14.7889	386.397	2378.23	5222.82	2005.35	333.516	35.0806	25.1669	967.185
PF3D7_0109100	LCCL domain-containing protein (CCp5)	93.7867	3.96253	1.25078	1.16703	1.25078	0.485871	0.657642	7.53255	26.3952	7.70751	51.2855	15.3911	1.54656	0.367343	24.2644
PF3D7_0109200	mRNA cleavage factor-like protein, putative	17.0672	32.9142	40.0022	47.6095	40.0022	89.5225	62.0604	43.1064	31.2082	11.8032	9.6512	46.4747	72.72	105.802	57.1165
PF3D7_0109300	fatty acid elongation protein, GNS1/SUR4 family, putative	37.1107	19.6886	11.8123	7.284	11.8123	59.5006	22.128	13.9116	19.8771	27.8887	37.108	3.30423	7.67816	34.6995	15.6039
PF3D7_0109400	tubulin-specific chaperone a, putative	93.5038	44.1862	39.0073	69.8615	39.0073	200.789	88.6752	39.8634	39.9879	96.7077	48.1575	36.3381	132.979	223.7	56.4026
PF3D7_0109500	N-acetyltransferase, putative	103.202	344.38	424.715	286.375	424.715	183.103	139.615	150.204	86.7272	113.643	101.358	408.079	382.141	329.015	174.43
PF3D7_0109600	cold-shock protein, putative	19.9828	30.7843	24.4466	20.5602	24.4466	60.6311	17.2393	9.64956	4.96457	21.3478	35.3206	18.4493	31.6604	46.3085	11.859
PF3D7_0109700	conserved protein, unknown function	29.2415	200.403	154.161	99.5628	154.161	46.9163	21.5191	16.6121	15.0934	27.7111	172.469	87.0726	57.6423	31.7711	10.141
PF3D7_0109800	phenylalanine--tRNA ligase, putative	99.8021	273.438	240.957	218.957	240.957	115.425	105.21	73.9033	59.5481	91.4753	209.099	261.272	182.716	89.4325	57.6402
PF3D7_0109900.1	phosphatidate cytidylyltransferase, putative	24.1056	8.8519	14.344	9.14822	14.344	30.1592	51.0726	57.4489	48.5851	37.1086	17.8963	11.7383	19.7577	70.141	213.962
PF3D7_0109900.2	phosphatidate cytidylyltransferase, putative	0.000310353	0	0	0	0	0.564198	0.647781	0.554585	0	0	0	0	0	0	2.8899
PF3D7_0110000	conserved Plasmodium protein, unknown function	55.0991	32.931	26.6954	33.3051	26.6954	44.713	36.0979	31.6272	26.7843	32.9243	17.1545	22.1592	42.1712	86.814	58.442
PF3D7_0110100	selenocysteine-specific elongation factor selB homologue, putative	10.0586	30.6611	24.0793	24.738	24.0793	18.6967	21.3481	15.1418	9.86441	15.3827	4.80203	27.9684	26.568	24.9352	15.406
PF3D7_0110200	FAD-linked sulfhydryl oxidase ERV1, putative (ERV1)	13.7074	99.8029	99.8659	84.6744	99.8659	134.517	68.5697	53.8139	39.5086	47.0589	24.5329	56.8079	68.3132	79.177	40.817
PF3D7_0110300	Plasmodium RNA of unknown function RUF5	0	0	0	0	0	0	0	0	0	0	0	0	0	0	0
PF3D7_0110400	DNA-directed RNA polymerase 2, putative	58.9886	249.287	252.401	154.951	252.401	81.2816	74.7938	56.6151	45.3124	50.9979	169.966	353.953	221.014	213.734	75.013
PF3D7_0110500	bromodomain protein, putative	26.6254	10.4451	29.872	43.8161	29.872	26.8542	23.8239	18.354	14.3059	44.8507	13.5082	17.6641	36.214	20.9368	11.138
PF3D7_0110600	phosphatidylinositol-4-phosphate 5-kinase (PIP5K)	161.359	138.116	123.146	104.869	123.146	50.4282	54.0011	49.741	73.4056	115.685	231.864	142.129	122.381	65.7662	51.7136
PF3D7_0110700	chromatin assembly factor 1 protein WD40 domain, putative	61.854	25.8009	11.8036	28.754	11.8036	133.914	112.533	63.2152	45.8618	53.5869	28.5577	27.1953	99.3177	223.306	58.2727
PF3D7_0110800	transcription initiation factor TFIIB, putative	146.672	107.638	109.696	107.411	109.696	62.6521	44.7295	37.6166	74.7316	178.046	121.654	144.756	164.191	127.162	68.7105
PF3D7_0110900	adenylate kinase-like protein 1 (AKLP1)	11.5868	73.1257	103.264	89.379	103.264	64.9489	30.2628	19.2715	11.8947	10.5888	7.23678	83.2235	72.7484	79.318	13.3113
PF3D7_0111000	kinesin-8, putative	22.3143	4.80728	2.41155	2.42716	2.41155	14.8146	23.3217	26.5533	23.0903	72.546	12.1531	2.9351	4.50624	13.1971	21.046
PF3D7_0111200	conserved Plasmodium protein, unknown function	0	0	0	0	0	0	0	0	0	0	0	0	0	0	0
PF3D7_0111300	replication factor c protein, putative	34.1033	7.12108	5.48986	21.253	5.48986	72.2717	100.549	82.1903	63.8609	39.4471	15.2158	6.44808	25.2976	26.826	30.3116
PF3D7_0111400	conserved Plasmodium protein, unknown function (GEXP19)	20.9403	4.52647	3.83352	15.9734	3.83352	49.9709	60.0836	46.4322	39.2466	95.2208	7.08455	4.04419	13.5419	18.7852	21.4856
PF3D7_0111500	UMP-CMP kinase, putative	241.179	19.5614	9.3486	28.0594	9.3486	156.511	140.552	255.176	498.028	265.583	121.049	26.2942	67.0444	142.385	324.689
PF3D7_0111600	conserved Plasmodium protein, unknown function	15.5651	25.3595	83.837	78.7311	83.837	66.0893	49.449	29.1347	23.3756	3.12403	8.90553	28.5191	26.4405	29.2541	13.0965
PF3D7_0111700	conserved Plasmodium protein, unknown function	17.5813	14.4594	92.0074	64.4526	92.0074	39.3145	33.0241	37.5753	16.5576	6.8989	11.9679	25.2454	39.5634	26.502	11.6544
PF3D7_0111800	conserved Plasmodium protein, unknown function	22.4942	22.1112	62.1667	79.9918	62.1667	63.7175	59.8055	43.0378	31.3051	59.1004	12.3712	42.0926	101.246	83.9102	31.9859
PF3D7_0111900	conserved Plasmodium protein, unknown function	0	0	0	0	0	0	0	0	0	0	0	0	0	0	0
PF3D7_0112000	TatD-like deoxyribonuclease, putative	22.4657	56.9293	63.509	65.2147	63.509	71.672	53.5547	33.0122	24.4322	12.4481	17.0076	52.5006	59.6329	54.8343	42.1798
PF3D7_0112100	conserved Plasmodium protein, unknown function	6.4941	16.0696	10.5228	2.35581	10.5228	0.850284	0.959037	0.564851	0.366462	0.785912	11.5885	1.62478	1.85327	0.741158	2.27742
PF3D7_0112200	multidrug resistance-associated protein 1 (MRP1)	17.6167	8.53241	54.3272	172.632	54.3272	172.082	151.632	84.1588	43.7993	40.6538	9.9757	102.425	416.322	287.841	155.862
PF3D7_0112300	18S ribosomal RNA	0	0	0	0	0	0	0	0	0	0	0	0	0	0	0
PF3D7_0112400	unspecified product	0	0	0	0	0	0	0	0	0	0	0	0	0	0	0
PF3D7_0112500	5.8S ribosomal RNA	0	0	0	0	0	0	0	0	0	0	0	0	0	0	0
PF3D7_0112600	unspecified product	0	0	0	0	0	0	0	0	0	0	0	0	0	0	0
PF3D7_0112700	28S ribosomal RNA	0	0	0	0	0	0	0	0	0	0	0	0	0	0	0
PF3D7_0112800	Plasmodium exported protein (hyp11), unknown function	32.6665	69.6265	17.4333	9.16977	17.4333	6.33371	6.11867	6.04443	9.3344	3.83497	116.893	4.99745	1.1655	2.96355	5.27868
PF3D7_0112900	Plasmodium exported protein, unknown function	400.569	22.1288	6.93385	3.31493	6.93385	5.04558	5.02341	19.3947	158.08	29.0817	529.345	17.4836	2.46969	4.61352	57.5772
PF3D7_0113000	glutamic acid-rich protein (GARP)	3.4117	34.6293	293.07	309.868	293.07	32.8653	9.27077	4.32831	1.52846	5.263	2.26059	161.364	198.715	27.0922	4.5821
PF3D7_0113100	surface-associated interspersed protein 1.1 (SURFIN 1.1) (SURF1.1)	1.18845	0.303589	0.345476	1.63039	0.345476	1.22491	1.07418	0.850307	0.92254	3.52185	0.685497	0.138254	0.385246	0.262042	0.258259
PF3D7_0113200	Plasmodium exported protein, unknown function	17.978	7.29405	48.3305	139.862	48.3305	49.981	36.094	33.5375	25.8896	25.8535	10.8741	57.1735	282.617	92.4896	43.0633
PF3D7_0113300	Plasmodium exported protein (hyp1), unknown function	87.0886	280.173	115.07	60.2504	115.07	10.8928	5.47921	4.60671	7.17925	27.2536	243.711	180.958	30.2092	15.9916	6.74351
PF3D7_0113400	Plasmodium exported protein, unknown function	3.50019	8.52916	11.3736	10.2318	11.3736	4.19502	2.13197	2.06969	3.01795	4.21055	10.3004	4.50542	2.7117	0.976396	0.614724
PF3D7_0113600	surface-associated interspersed protein 1.2 (SURFIN 1.2), pseudogene (SURF1.2)	14.5869	9.32313	2.01571	1.46382	2.01571	0.286198	0.314439	0.266251	1.00025	5.41314	31.345	1.72446	0.378559	0.0149401	0.0909719
PF3D7_0113700	heat shock protein 40, type II (HSP40)	89.1364	500.601	395.8	208.298	395.8	30.48	13.16	8.99303	17.8997	91.9203	565.942	527.581	180.457	60.779	14.1367
PF3D7_0113800	DBL containing protein, unknown function	1.18881	2.96697	2.55968	2.8102	2.55968	0.354956	0.56957	1.97898	1.10209	7.34626	0.628063	0.773862	0.45907	0.144403	0.0773601
PF3D7_0113900	Plasmodium exported protein (hyp8), unknown function (GEXP10)	407.717	1284.72	590.451	277.435	590.451	16.6651	27.112	34.6974	41.946	106.812	1057.78	1674.84	277.993	84.9743	105.714
PF3D7_0114000	RESA-like protein with DnaJ domain, putative (GEXP06)	1.86607	1.35913	1.5609	0.923526	1.5609	0.117047	0.056785	0.131409	0.162867	0.751604	0.229074	3.33276	0.782878	0.155036	0.0310961
PF3D7_0114100	Pfmc-2TM Maurer's cleft two transmembrane protein (MC-2TM)	0.333145	1.23329	15.7182	46.1544	15.7182	37.6836	3.83499	1.62983	1.1795	1.51439	0.831421	36.454	158.592	43.7645	1.8867
PF3D7_0114200	Plasmodium exported protein (hyp4), unknown function	0	0	0.0715521	0.178201	0.0715521	0.191103	0.0633506	0	0	0	0	0	0	0.272628	0.101393
PF3D7_0114300	Plasmodium exported protein, unknown function, pseudogene	0.396771	0.145953	0.284853	0.650303	0.284853	0.787023	0.305141	0.218306	0.144648	0.309114	0.245633	0.65297	0.542084	0.722489	0
PF3D7_0114400	erythrocyte membrane protein 1 (PfEMP1), exon2, pseudogene (VAR)	0	0	0	0	0	0	0	0	0	0	0	0	0	0	0
PF3D7_0114500	Plasmodium exported protein (hyp10), unknown function	0	0	33.8401	33.8473	33.8401	2.44894	0.566162	0	0	0	0	3.13027	19.1594	1.08223	0
PF3D7_0114600	stevor, pseudogene	0	0	0	0.243948	0	0	0	0	0	0	0	0.196553	0.484501	0	0
PF3D7_0114700	rifin (RIF)	0	0	0	0	0	0	0	0	0	0	0	0	0.144202	0	0
PF3D7_0114800	Plasmodium exported protein (hyp7), unknown function	0	1.60618	11.7678	11.7475	11.7678	1.11756	0	0	0	0	0.456627	7.51221	14.1335	1.8714	0.852669
PF3D7_0114900	Plasmodium exported protein, unknown function, pseudogene	0	0	0	0	0	0	0	0	0	0	0	0	0	0	0
PF3D7_0115000	surface-associated interspersed protein 1.3 (SURFIN 1.3) (SURF1.3)	0.0456633	0.0633657	0.19175	0.251101	0.19175	0.075054	0.0159639	0.036049	0.0299862	0.162781	0.0271359	0.0926799	0.0375613	0.0155879	0
PF3D7_0115100	Plasmodium exported protein (PHISTa), unknown function	1.60236	1.30994	0.823516	1.18459	0.823516	0.625377	0.809039	1.35744	0.631485	1.05245	1.41429	0.240525	0.204169	0.336189	0.506408
PF3D7_0115200	rifin (RIF)	0	0.21878	0	0.103593	0	0	0	0	0.116972	0	0	0.159373	0.625753	0	0
PF3D7_0115300	rifin (RIF)	0	0	0	0	0	0.0783846	0	0	0	0	0	0	0.283672	0	0
PF3D7_0115400	stevor	0	0	0.852979	4.03426	0.852979	0.950893	0.0716909	0.104305	0.135096	0	0	4.83121	32.8872	5.1162	0.400697
PF3D7_0115500	erythrocyte membrane protein 1 (PfEMP1), pseudogene	0	0.0941766	0.0965009	0.0879057	0.0965009	0.050482	0	0	0	0	0	0	0.112597	0	0
PF3D7_0115600	rifin (RIF)	0.157932	0.119513	6.49839	22.0907	6.49839	5.80382	1.01989	0.461477	0.25691	0	0	16.0433	96.3664	16.8374	2.26886
PF3D7_0115700	erythrocyte membrane protein 1, PfEMP1 (VAR)	1.05347	2.92046	2.21142	1.1736	2.21142	0.228638	0.223577	0.418745	0.603329	0.93398	0.669158	5.57441	0.686501	0.207023	0.164102
PF3D7_0200100	erythrocyte membrane protein 1, PfEMP1 (VAR)	2.00696	12.1415	9.21762	3.94644	9.21762	0.146282	0.187642	0.223947	0.380498	1.45583	2.58872	0.0240144	0	0.0455271	0.02296
PF3D7_0200200	rifin (RIF)	0	0.124075	0.254937	0.828396	0.254937	0.077811	0	0	0	0.261471	0	0	0	0	0
PF3D7_0200300	erythrocyte membrane protein 1 (PfEMP1), exon2	0.491476	0.527099	0.532032	0.240892	0.532032	0.241276	0.312859	0.259805	0.0861372	0.36207	0.459079	0.371513	0.716357	0.161485	0.122956
PF3D7_0200400	stevor	0	0	0	0.249768	0	0.0816795	0.0726983	0	0	0	0	0	0	0	0
PF3D7_0200500	rifin (RIF)	0	0.107605	0	0.203122	0	0.0669959	0.059821	0	0	0	0	0	0	0	0
PF3D7_0200600	rifin (RIF)	0	0	0	0.113311	0	0	0	0	0	0.25415	0	0	0	0	0
PF3D7_0200700	rifin (RIF)	0	0.120282	0.373454	1.13488	0.373454	0.217088	0	0	0	0	0.202551	0	0	0	0
PF3D7_0200800	erythrocyte membrane protein 1 (PfEMP1), truncated	0	0	0	0	0	0	0	0	0	0	0	0	0	0	0
PF3D7_0200900	stevor, pseudogene	0	0	0	0.123338	0	0.0800682	0.0708692	0	0	0	0	0	0	0	0
PF3D7_0201000	rifin (RIF)	0	0.136491	0.143487	0.128725	0.143487	0	0	0	0.141718	0	0.236065	0	0	0	0
PF3D7_0201100	Plasmodium exported protein, unknown function, fragment	0	0	0	0	0	0	0	0	0	0	0	0	0	0	0
PF3D7_0201200	rifin (RIF)	0	0.119861	0	0.221738	0	0	0	0	0	0	0	0	0	0	0
PF3D7_0201300	stevor	0.195764	0	0	0.130588	0	0	0	0	0	0	0	0	0	0	0
PF3D7_0201400	Plasmodium exported protein (hyp10), unknown function	0	0	2.19759	4.76854	2.19759	0.237437	0.217699	0	0	0	0	0	0	0	0
PF3D7_0201500	Plasmodium exported protein (hyp9), unknown function	48.6895	78.4267	410.348	474.982	410.348	102.176	57.0424	43.5392	48.3712	42.7543	76.4117	0	0.226355	0	0
PF3D7_0201600	Plasmodium exported protein (PHISTb), unknown function	19.725	167.391	450.301	412.003	450.301	45.0383	17.1153	8.74655	5.25876	9.58381	52.7353	0	0.0964745	0.0772948	0.11982
PF3D7_0201700	DnaJ protein, putative	243.555	742.852	217.328	90.8502	217.328	3.12678	1.46404	1.85995	20.6527	29.465	909.332	0.056608	0.0467761	0.15209	0.175707
PF3D7_0201800	knob associated heat shock protein 40 (KAHsp40)	113.728	1078.55	1170.41	741.826	1170.41	90.4878	20.784	11.8281	12.9196	85.1677	559.165	0.264094	0.32289	0.0869961	0
PF3D7_0201900	erythrocyte membrane protein 3 (EMP3)	2.08017	7.81138	160.837	214.596	160.837	13.2669	11.4913	10.2136	5.43438	17.6402	4.17485	0.0233862	0.00937051	0.0238249	0.0119447
PF3D7_0202000	knob-associated histidine-rich protein (KAHRP)	291.344	2632.91	4101.07	2868.29	4101.07	228.525	190.736	131.077	66.2311	159.548	455.613	0.840247	0.646837	0.836628	0.581886
PF3D7_0202100	Plasmodium exported protein (PHISTc), unknown function,liver stage associated protein 2 (LSAP2)	2136.14	619.06	113.65	53.2726	113.65	25.802	16.395	60.3831	972.343	1589.41	2998.98	0	0	0	0.450002
PF3D7_0202200	Plasmodium exported protein, unknown function	530.584	1729.39	587.571	197.845	587.571	14.2758	4.99063	8.07485	123.197	280.172	4015.07	4.63792	0.203531	0.810831	0
PF3D7_0202300	Plasmodium exported protein (hyp11), unknown function	5.51731	7.87407	20.6397	61.4813	20.6397	96.9106	12.6596	5.58704	2.57794	3.13671	46.4339	8.02801	25.3908	25.0652	2.94245
PF3D7_0202400	conserved Plasmodium protein, unknown function	3.5144	1.57002	21.7809	48.9966	21.7809	9.54419	9.5649	8.30641	4.09724	5.29287	1.09756	5.63607	17.6256	5.48271	3.92564
PF3D7_0202500	early transcribed membrane protein 2 (ETRAMP2)	6415.3	6019.18	3254.52	1359.54	3254.52	51.9707	20.4379	182.661	3113.47	4636.88	18580.2	7067.9	1223.35	328.316	823.133
PF3D7_0202600.1	conserved Plasmodium protein, unknown function	6.70522	4.02655	10.0813	10.2182	10.0813	8.76401	11.2258	5.70961	5.16242	7.22922	1.13964	4.35783	5.70336	4.80048	6.40916
PF3D7_0202600.2	conserved Plasmodium protein, unknown function	5.04175	4.96189	5.9953	13.0384	5.9953	9.03342	11.2749	12.8157	8.61579	7.79917	2.32017	8.07826	8.56934	6.07389	3.42449
PF3D7_0202700	octaprenyl pyrophosphate synthase (OPP)	16.0704	5.23609	9.09627	19.6414	9.09627	28.4403	37.267	26.8124	18.0166	7.38021	7.07874	5.97342	14.3183	22.8041	23.2693
PF3D7_0202800	conserved Plasmodium protein, unknown function	15.3514	5.06857	0.717863	0	0.717863	17.1285	25.5413	25.1771	33.6776	44.6935	6.0173	2.11386	1.80663	13.2741	28.9913
PF3D7_0202900	zinc finger protein, putative	6.60189	1.55392	0.433376	0.395084	0.433376	16.5253	22.3468	24.5018	34.7334	28.6927	6.05046	0.949021	1.64308	8.97738	20.9838
PF3D7_0203000	conserved Plasmodium protein, unknown function	131.487	6.05012	2.28972	2.30737	2.28972	10.087	22.8148	34.2577	81.3602	46.4135	37.3347	6.36012	2.14196	6.01798	43.0997
PF3D7_0203100	protein kinase, putative	41.2331	2.46453	1.25034	1.69976	1.25034	1.16488	1.00357	5.92177	16.5835	54.7719	8.35899	3.09702	1.01919	1.10676	16.5309
PF3D7_0203200	conserved Plasmodium protein, unknown function	31.4182	125.061	82.3336	57.6414	82.3336	25.7306	18.2586	20.7665	18.8866	21.2661	33.4277	66.857	38.6936	20.6974	13.9654
PF3D7_0203300	ERCC1 nucleotide excision repair protein, putative	17.1509	33.3624	35.8287	27.0325	35.8287	40.7937	43.4645	49.1944	34.3751	54.1724	12.1429	31.1221	36.9671	56.681	50.0598
PF3D7_0203400	conserved Plasmodium protein, unknown function	0	0	0	0	0	0	0	0	0	0	0	0	0	0	0
PF3D7_0203500	tRNA Glutamine	0	0	0	0	0	0	0	0	0	0	0	0	0	0	0
PF3D7_0203600	conserved Plasmodium protein, unknown function	12.4678	4.37681	2.48443	1.36743	2.48443	22.1553	35.5228	37.2449	29.5279	14.8774	8.48465	1.10157	1.8501	15.5922	23.7503
PF3D7_0203700	nucleolar preribosomal assembly protein, putative	7.14132	15.7708	14.1291	13.4858	14.1291	2.87396	1.48126	0.93978	0.847474	4.8386	11.3272	23.008	29.1017	7.4203	0.976882
PF3D7_0203800	conserved Plasmodium protein, unknown function	2.45269	2.17216	2.56088	2.45629	2.56088	9.79627	8.63662	6.89026	6.04503	2.4576	2.87693	1.14036	1.02718	9.11235	6.90482
PF3D7_0203900	5'-3' exonuclease, N-terminal resolvase-like domain, putative	9.91272	4.05573	4.18086	15.5103	4.18086	39.5156	37.7663	24.8418	13.8464	20.1958	4.94166	6.25336	31.5447	37.5981	18.7827
PF3D7_0204000	conserved Plasmodium protein, unknown function	3.12639	0.490365	1.03207	4.67907	1.03207	7.73601	9.38167	7.53228	4.04483	0.668244	2.86046	1.79862	3.68506	4.37035	1.80307
PF3D7_0204100	conserved Plasmodium protein, unknown function	88.6541	5.51875	1.92697	2.45458	1.92697	7.58811	31.5395	98.565	84.4247	41.8897	12.4012	8.14466	4.93928	9.32751	152.937
PF3D7_0204200	conserved Plasmodium protein, unknown function	819.788	295.598	299.288	266.315	299.288	115.719	111.663	133.701	497.55	718.381	446.53	380.456	392.219	275.744	332.208
PF3D7_0204300	conserved Plasmodium protein, unknown function	24.8949	76.7013	58.0944	68.1077	58.0944	31.696	37.9747	25.7081	15.5919	10.4565	27.652	69.9957	63.9663	26.6111	12.7752
PF3D7_0204400	dynein light chain, putative	11.7973	29.2753	20.7829	25.262	20.7829	14.2756	13.8549	10.8959	7.43653	1.96201	17.6531	20.6537	23.9424	17.6247	12.0636
PF3D7_0204500	aspartate aminotransferase,aspartate transaminase (AspAT)	42.7915	148.107	123.609	108.63	123.609	66.7388	73.6881	52.3122	29.7576	39.0137	41.5377	152.024	124.372	92.516	47.4397
PF3D7_0204600	conserved Plasmodium protein, unknown function	13.2228	6.76614	16.5921	35.0556	16.5921	27.7003	26.2403	15.6212	11.6998	8.19235	7.9224	15.9332	40.4691	22.4449	13.3769
PF3D7_0204700	hexose transporter (HT)	673.416	735.158	726.103	649.256	726.103	274.084	306.473	367.147	414.603	906.426	885.426	1656.36	2210.75	1831.19	1775.35
PF3D7_0204800	3'-5' exonuclease, putative	13.7266	4.94903	2.15504	9.08075	2.15504	36.7125	39.0182	28.4609	18.4286	13.3712	6.59395	6.39948	17.1945	34.5316	18.4749
PF3D7_0204900	ubiE/COQ5 methyltransferase, putative	16.6609	5.39186	2.42685	9.49011	2.42685	32.0564	42.9852	38.3957	20.1932	24.8444	9.36183	8.52849	32.956	78.7719	54.05
PF3D7_0205000	conserved Plasmodium protein, unknown function	7.74892	3.5165	2.02691	2.30882	2.02691	6.75126	5.77519	3.21298	3.93743	11.2868	3.51681	0.31454	0.526265	1.66265	0.773822
PF3D7_0205100	conserved Plasmodium protein, unknown function	4.94491	2.16921	0.354679	0.932627	0.354679	2.36401	2.57023	1.53011	2.0856	7.15828	2.28736	0.283879	0.0949371	0.75593	0.548963
PF3D7_0205200	conserved Plasmodium protein, unknown function	0.32124	0.462068	0	0	0	1.89382	0.909163	1.10261	1.23354	1.52968	0	0.349957	0	0.226993	0.356113
PF3D7_0205300	conserved Plasmodium protein, unknown function	1.55071	0.800577	0.816869	0.315729	0.816869	1.19781	1.08465	0.559905	1.38236	1.19149	1.47722	0.105666	0.182932	1.45403	0.331045
PF3D7_0205400	conserved Plasmodium protein, unknown function	50.0395	155.727	136.205	106.939	136.205	92.1019	60.3672	37.1598	22.0137	45.5538	119.997	131.469	80.291	76.3944	31.4051
PF3D7_0205500	DNA-directed RNA polymerase II 16 kDa subunit, putative	53.7928	345.702	304.494	163.253	304.494	143.538	90.202	53.9089	53.8556	55.9211	168.679	316.379	187.615	183.421	59.2746
PF3D7_0205600	conserved Plasmodium protein, unknown function	27.4557	16.8717	7.82497	23.3222	7.82497	41.8138	58.0325	58.9415	41.9118	36.9341	15.7616	18.1278	42.7636	77.7085	63.7544
PF3D7_0205700.1	conserved Plasmodium protein, unknown function	91.3211	329.521	217.751	120.587	217.751	36.2193	26.445	31.6442	37.1742	14.2473	256.134	95.1057	51.7126	26.927	22.9884
PF3D7_0205700.2	conserved Plasmodium protein, unknown function	0	2.45879	0.526188	0	0.526188	0.662222	0.658913	0	0	0	4.08708	0	0	1.31066	2.05294
PF3D7_0205800	conserved Plasmodium protein, unknown function	29.218	15.2876	14.8419	22.7273	14.8419	45.2607	81.3088	100.252	97.5238	8.69463	27.7236	14.5592	26.2764	58.0731	103.542
PF3D7_0205900	proteasome 26S regulatory subunit, putative	150.868	77.1878	108.723	133.622	108.723	102.8	214.24	286.412	224.251	615.95	58.2719	150.989	243.146	227.382	348.3
PF3D7_0206000	DNA repair endonuclease, putative	74.1431	40.3842	31.0203	32.8803	31.0203	15.2461	17.1744	16.029	28.309	31.1738	43.6486	39.2294	25.6402	14.1237	16.921
PF3D7_0206100	iron-sulfur assembly protein, putative (SufE)	55.156	159.613	121.059	72.1746	121.059	87.5404	39.3831	26.3761	37.6959	20.0902	82.4969	84.4258	68.316	78.6745	37.3726
PF3D7_0206200	metabolite/drug transporter, putative	892.226	41.5148	9.81536	9.4585	9.81536	9.13553	13.923	58.322	424.461	970.09	313.046	77.2943	19.6376	27.6348	206.281
PF3D7_0206300	conserved Plasmodium protein, unknown function, pseudogene	71.2612	130.106	145.769	129.943	145.769	33.8075	29.2665	17.2831	15.4131	43.3799	103.388	61.2818	40.0604	18.8802	4.88806
PF3D7_0206500	conserved Plasmodium protein, unknown function	107.841	95.2746	77.0121	88.9257	77.0121	33.5391	39.339	37.001	46.148	93.1231	344.281	91.8069	92.6832	38.0208	31.4265
PF3D7_0206600	transcription factor, putative	40.5475	358.33	257.22	154.269	257.22	120.314	37.436	26.9951	17.7429	19.5863	59.5451	234.141	202.038	148.714	42.7164
PF3D7_0206700	adenylosuccinate lyase (ASL)	41.71	111.98	68.947	73.1938	68.947	36.0272	31.5226	21.3181	9.38668	21.0737	70.9427	149.841	163.432	155.834	32.3384
PF3D7_0206800	merozoite surface protein 2 (MSP2)	3034.14	134.237	22.0032	7.87842	22.0032	5.72592	194.186	1229.62	2760.7	4706.51	1110.45	249.318	28.1539	49.8484	6134.69
PF3D7_0206900.1	merozoite surface protein 5 (MSP5)	576.143	41.439	10.3596	8.31687	10.3596	23.7324	21.3148	61.7984	400.469	1421.42	814.09	53.6207	12.3516	34.1596	195.583
PF3D7_0206900.2	merozoite surface protein 5 (MSP5)	29.8651	0.000566043	0.000566705	0.00028561	0.000566705	36.8717	13.2589	8.74155	22.4443	7.90841	26.3043	0	12.576	18.7554	12.9508
PF3D7_0207000	merozoite surface protein 4 (MSP4)	445.638	21.898	3.56782	3.07686	3.56782	38.1666	106.273	292.818	418.039	428.419	195.334	46.5634	17.7497	87.2907	1111.25
PF3D7_0207100	conserved Plasmodium protein, unknown function	363.299	15.1815	3.73655	4.45363	3.73655	20.9121	39.5854	60.6075	203.315	648.305	152.203	21.4991	10.3942	16.1568	83.7445
PF3D7_0207200	iron-sulfur assembly protein, putative	72.3863	7.58536	5.79206	8.9437	5.79206	50.0972	19.8111	31.5375	61.2944	58.3656	59.8381	5.28998	13.5815	29.0286	35.3744
PF3D7_0207300	serine repeat antigen 8 (SERA8)	2.31879	0.288827	0.0592627	0.0535939	0.0592627	0	0.120381	0.221796	0.11691	1.46761	0.687186	0.416342	0.276221	0.165996	0.840939
PF3D7_0207400	serine repeat antigen 7 (SERA7)	113.757	7.2477	1.90523	1.02582	1.90523	9.31843	163.387	240.282	121.907	144.019	24.8489	11.6882	4.21881	53.6979	503.449
PF3D7_0207500	serine repeat antigen 6 (SERA6)	149.466	10.5205	1.82217	1.46473	1.82217	13.6403	227.255	343.257	198.586	249.06	36.3974	22.0355	7.29276	68.2046	818.597
PF3D7_0207600	serine repeat antigen 5 (SERA5)	2024.31	102.52	13.6274	9.8036	13.6274	40.6534	1586.6	3553.24	2499.3	3846.4	303.649	224.822	48.5838	272.239	9070.84
PF3D7_0207700	serine repeat antigen 4 (SERA4)	187.653	10.5954	2.0156	1.38159	2.0156	7.33958	193.777	383.666	216.605	413.672	37.0021	25.9116	6.4687	99.1352	1229.91
PF3D7_0207800	serine repeat antigen 3 (SERA3)	142.316	9.14507	1.64887	0.931713	1.64887	5.84797	102.814	222.808	152.624	126.452	23.7554	16.049	3.66649	24.8849	413.999
PF3D7_0207900	serine repeat antigen 2 (SERA2)	6.46886	1.11957	0.362328	0.134264	0.362328	0.387961	4.94419	7.07617	4.02893	8.54808	1.48012	1.45983	0.828084	6.00032	19.9533
PF3D7_0208000	serine repeat antigen 1 (SERA1)	50.3099	6.90868	2.05315	1.39153	2.05315	3.22497	38.1615	74.6737	72.7088	178.096	19.7983	4.05023	1.26472	1.90764	73.5562
PF3D7_0208100.1	conserved Plasmodium protein, unknown function	22.452	2.99346	1.75366	2.04062	1.75366	17.9793	51.1203	58.7853	33.8054	55.1922	5.73111	3.31578	9.01133	26.7963	33.4031
PF3D7_0208100.2	conserved Plasmodium protein, unknown function	0	0.000577887	0.00126985	0.000275483	0.00126985	0.000221096	0.540042	0	0.000583624	0	0.000341564	0.554855	0	0	0.475804
PF3D7_0208200	RNA binding protein, putative	75.1604	261.866	204.904	219.538	204.904	108.489	62.9864	34.9394	30.9094	63.1376	221.845	234.556	200.669	123.195	31.704
PF3D7_0208300	conserved Plasmodium protein, unknown function	24.0326	90.1083	108.131	80.0154	108.131	40.9221	21.1288	11.2958	10.8362	8.06994	60.7847	48.2792	39.5396	17.2097	8.66489
PF3D7_0208400	conserved Plasmodium protein, unknown function	53.1823	55.9274	66.4869	67.8949	66.4869	41.6102	78.7506	87.4418	93.6165	81.1858	21.5883	43.0378	29.0812	20.0658	37.4721
PF3D7_0208500	acyl carrier protein (ACP)	62.2594	15.9908	10.4297	18.8042	10.4297	181.808	186.076	139.817	115.084	44.0854	41.8066	17.6495	66.1323	204.531	256.083
PF3D7_0208600	ribosome-recycling factor, putative (RRF)	22.5363	4.50268	3.77582	14.9629	3.77582	72.5764	85.2873	65.1414	47.503	18.8933	13.8323	7.62384	34.5173	30.0691	57.3055
PF3D7_0208700.1	conserved Plasmodium protein, unknown function	0.00665138	0	0.0270571	0.00365184	0.0270571	0	0	0	0	0	0.00431324	0.00673573	0	0.00441648	0.00338763
PF3D7_0208700.2	conserved Plasmodium protein, unknown function	38.4217	210.002	246.511	213.702	246.511	198.66	111.383	74.7688	64.1189	134.585	34.6754	268.292	301.058	293.611	90.6479
PF3D7_0208800	conserved Plasmodium protein, unknown function	38.523	251.582	234.218	133.925	234.218	170.605	114.889	93.9228	82.0676	17.2617	61.7865	144.486	93.7332	134.906	146.433
PF3D7_0208900	6-cysteine protein (P230p)	0.636479	1.09579	0.945808	1.04328	0.945808	0.388168	0.587382	0.296482	0.231489	0.532668	0.793971	1.7716	1.67867	0.600905	0.314813
PF3D7_0209000	6-cysteine protein (P230)	14.7791	2.88539	2.82269	3.49611	2.82269	0.700878	0.947786	1.09999	1.52281	7.28596	1.63434	1.76255	1.08357	0.447334	0.158153
PF3D7_0209100	phospholipase A2, putative	22.969	54.5233	36.0913	21.4122	36.0913	19.2816	30.6754	29.4264	21.7408	22.4178	50.8933	74.2692	29.7356	41.4042	33.2196
PF3D7_0209200	3'exoribonuclease, putative	26.1017	198.45	176.712	111.347	176.712	103.273	56.5279	43.6214	36.1247	44.8088	39.0878	143.434	107.596	96.9466	45.1469
PF3D7_0209300	2C-methyl-D-erythritol 2,4-cyclodiphosphate synthase (IspF)	19.8388	41.5787	51.9799	48.9893	51.9799	128.845	91.8945	81.343	61.0042	18.2396	21.4409	43.212	93.0948	159.499	82.8525
PF3D7_0209400	conserved protein, unknown function	29.8584	75.5703	65.6907	54.9599	65.6907	80.134	63.2137	49.5968	40.7891	63.1321	13.667	70.1201	73.6043	112.677	77.6036
PF3D7_0209500	conserved Plasmodium protein, unknown function	20.7788	3.58069	1.39528	1.09821	1.39528	0.247049	0.647864	1.78942	7.61635	22.2552	20.1698	2.66772	0.659162	0.233314	3.78921
PF3D7_0209600	transporter, putative	61.7853	8.98094	3.4903	2.49575	3.4903	6.59905	52.5833	119.103	122.091	356.408	37.8871	12.4606	4.10606	24.1983	290.596
PF3D7_0209700	RING zinc finger protein, putative	87.4145	111.915	84.5516	69.7779	84.5516	19.1816	24.4451	33.4882	35.9706	106.618	146.894	235.875	117.029	62.2813	57.7995
PF3D7_0209800	ATP-dependent RNA helicase UAP56 (UAP56)	249.126	680.483	616.618	656.361	616.618	318.396	355.32	288.847	180.303	231.16	580.636	856.027	928.657	627.394	211.425
PF3D7_0209900	unspecified product	22.4058	120.864	81.5448	52.6959	81.5448	17.7951	14.6556	11.3414	7.73828	5.78469	103.799	89.8675	33.5462	36.6295	12.0004
PF3D7_0210000	secretory complex protein 61 gamma subunit (Sec61-gamma)	0	0	0	0	0	0	0	0	0	0	0	0	0	0	0
PF3D7_0210100.1	60S ribosomal protein L37ae, putative	0	0	0	0	0	0	0	0	0	0	0	0	0	0	0
PF3D7_0210100.2	60S ribosomal protein L37ae, putative	0	0	0	0	0	0	0	0	0	0	0	0	0	0	0
PF3D7_0210200	conserved Plasmodium protein, unknown function	32.2028	4.20271	2.74342	9.35277	2.74342	33.5331	71.0774	74.2303	56.9658	103.277	10.1563	5.94015	17.8951	23.5333	29.7977
PF3D7_0210300	monocarboxylate transporter, putative	31.1856	7.64153	12.1311	28.7716	12.1311	57.5789	91.1759	85.0604	47.001	47.8006	17.223	29.6297	105.355	267.502	294.594
PF3D7_0210400	50S ribosomal protein L33, putative	13.9561	8.55265	4.2584	34.7388	4.2584	126.35	82.2235	66.064	35.3852	29.6745	17.869	15.402	84.8478	146.707	50.4672
PF3D7_0210500	conserved Plasmodium protein, unknown function	13.7415	11.081	18.9946	41.0343	18.9946	46.4843	28.2347	13.7883	11.7271	11.9895	9.51689	11.9408	25.401	14.0909	5.31161
PF3D7_0210600	conserved Plasmodium protein, unknown function	1227.41	68.1644	11.424	6.68896	11.424	5.18244	10.0244	119.322	948.329	2245.6	517.748	63.5711	12.5033	11.6391	412.52
PF3D7_0210700	syntaxin, Qa-SNARE family (SYN17)	441.203	35.7375	13.8317	13.9904	13.8317	25.2557	17.934	62.7297	301.428	104.965	317.325	16.8598	14.4995	22.7573	126.233
PF3D7_0210800	conserved Plasmodium protein, unknown function	149.351	564.797	391.445	167.208	391.445	87.1465	30.3659	21.5832	54.3288	84.3979	1389.7	310.526	74.7311	49.1872	18.5157
PF3D7_0210900	conserved Plasmodium protein, unknown function	240.335	597.929	505.491	492.649	505.491	359.917	335.24	240.897	194.023	305.319	864.145	434.507	516.03	444.614	211.573
PF3D7_0211000	unspecified product	15.0291	106.451	95.441	53.8043	95.441	50.816	24.9616	33.8536	22.9835	10.0577	99.8008	80.8354	53.685	84.4486	49.0447
PF3D7_0211100	conserved Plasmodium protein, unknown function	5.57475	4.14161	12.1285	25.8294	12.1285	36.8095	7.30789	3.73464	4.31968	3.52267	5.98187	6.91413	23.7202	6.56604	1.46106
PF3D7_0211200	Rab GTPase 5a (RAB5a)	64.6345	21.3495	31.5228	46.0366	31.5228	207.785	151.195	161.695	148.56	92.9876	54.0053	22.9326	60.3646	126.086	112.668
PF3D7_0211300	conserved Plasmodium protein, unknown function	17.386	9.11138	3.21774	5.85656	3.21774	45.7187	41.6514	49.2945	43.9657	28.5161	20.4479	5.57807	20.0825	95.9137	68.0519
PF3D7_0211400	beta-ketoacyl-ACP synthase III (KASIII)	7.4158	5.96276	1.77668	1.14275	1.77668	3.09536	3.91689	3.7722	3.80197	8.443	5.3558	0.554144	0.773269	4.47537	5.42073
PF3D7_0211500	GAF domain-related protein, putative	15.7991	1.87793	0.716434	0.718774	0.716434	4.11846	7.46324	14.5053	15.6168	21.2454	4.23747	1.54422	0.587951	2.97594	14.0428
PF3D7_0211600	dolichol-linked oligosaccharide biosynthesis enzyme, putative	18.2059	3.25218	1.06071	0.65055	1.06071	11.0064	16.0515	45.6668	54.3104	15.5707	22.2332	1.58895	0.884367	18.9227	123.434
PF3D7_0211700	protein kinase, putative (TKL1)	11.5547	2.84383	1.91315	9.76679	1.91315	35.9038	38.7075	26.0065	16.4336	27.5131	5.3137	4.45394	18.2849	18.6227	10.4786
PF3D7_0211800	asparagine--tRNA ligase, putative	65.8371	135.103	179.002	178.435	179.002	98.9235	138.981	116.839	64.7236	94.8413	33.194	347.384	354.078	408.116	163.348
PF3D7_0211900	conserved Plasmodium protein, unknown function	23.1293	8.48271	4.16252	7.74052	4.16252	65.2311	75.2315	61.1293	41.2278	33.9413	16.7394	7.02353	20.2703	57.096	37.1316
PF3D7_0212000	GDP-fructose:GMP antiporter, putative	30.3072	10.3398	3.513	5.5094	3.513	58.1341	91.5691	71.633	58.0047	24.7233	15.2333	8.5713	17.7304	80.8655	114.213
PF3D7_0212100	conserved Plasmodium protein, unknown function	48.4759	66.1129	58.4203	49.4652	58.4203	35.6078	72.3511	81.5486	57.1319	102.423	50.8744	61.1226	45.5527	38.5813	38.3569
PF3D7_0212200	mitochondrial ribosomal protein L12 precursor, putative	19.0043	61.3332	71.3217	73.2602	71.3217	79.361	39.7851	22.4234	15.2184	14.0855	56.4776	70.8236	94.3644	83.1961	23.1252
PF3D7_0212300	peptide chain release factor subunit 1, putative	137.096	405.859	376.947	375.849	376.947	277.085	163.339	103.514	78.9372	41.8576	384.054	392.131	397.941	297.545	96.6215
PF3D7_0212400	conserved Plasmodium membrane protein, unknown function	47.7232	87.2974	105.536	110.545	105.536	60.3598	93.2485	73.5598	60.5535	75.876	121.619	77.3761	86.1907	50.3795	57.6578
PF3D7_0212500	conserved Plasmodium protein, unknown function	50.8997	66.3273	95.6988	102.156	95.6988	44.1717	77.0616	73.8575	48.4451	83.5824	81.9722	78.8975	85.0358	41.0786	42.4688
PF3D7_0212600	secreted protein altered thrombospondin repeat protein (SPATR)	758.524	36.5593	3.91541	3.01122	3.91541	2.93901	5.47263	40.4728	304.755	1654.42	283.11	93.5237	9.36237	18.1466	198.275
PF3D7_0212700	conserved Plasmodium protein, unknown function	17.3939	37.6113	62.1207	47.5035	62.1207	41.7666	24.4851	20.1762	14.6383	10.5069	11.308	36.7315	48.1907	44.9744	21.0078
PF3D7_0212800	multidrug efflux pump, putative	17.809	6.56164	7.08184	11.4771	7.08184	20.1705	18.3039	12.204	11.5684	23.0118	9.83997	8.27671	20.8033	41.3215	15.2446
PF3D7_0212900	Leu/Phe-tRNA protein transferase, putative	143.62	13.103	2.90996	2.61647	2.90996	25.251	75.7322	132.63	145.579	96.022	42.7005	13.9147	8.52986	51.4517	164.984
PF3D7_0213000	conserved Plasmodium protein, unknown function	58.0441	12.9129	7.51839	8.25911	7.51839	198.496	113.109	108.36	81.3314	42.7875	74.8362	9.17645	27.8241	125.149	95.3443
PF3D7_0213100	heat shock protein 40, putative	57.7924	131.735	177.469	173.521	177.469	117.153	73.6352	49.3726	37.0542	21.1954	69.1755	188.842	326.271	300.057	81.3538
PF3D7_0213200	conserved Plasmodium protein, unknown function	43.0683	16.6371	3.28808	9.92697	3.28808	103.032	68.1531	55.1239	29.8741	30.1422	11.2064	13.6513	33.8899	83.027	27.4077
PF3D7_0213300	conserved Plasmodium protein, unknown function	0	0	0	0	0	0	0	0	0	0	0	0	0	0	0
PF3D7_0213400	protein kinase 7 (PK7)	16.3434	7.73214	7.84683	15.577	7.84683	158.716	68.4439	52.9302	36.3651	27.934	19.7698	11.4722	36.1607	75.1919	39.7916
PF3D7_0213500	conserved Plasmodium protein, unknown function	13.7281	20.4881	23.0601	31.3569	23.0601	25.4528	17.9956	11.3985	9.54828	17.0001	6.27008	22.0059	29.2535	32.2948	9.09775
PF3D7_0213600	conserved Plasmodium protein, unknown function	2.85264	1.53444	0.886036	1.17	0.886036	2.57542	2.48065	1.64252	1.40316	1.55093	1.03451	0.63334	0.754956	1.79078	0.55838
PF3D7_0213700	conserved protein, unknown function	15.1265	200.816	282.839	232.874	282.839	176.332	64.7307	42.3564	24.6683	19.3561	20.3084	281.53	404.036	275.126	39.5054
PF3D7_0213800	conserved Plasmodium protein, unknown function	3.84678	7.72264	7.72243	7.92312	7.72243	11.651	5.89939	3.6169	2.46377	5.91159	4.50206	9.37692	9.02695	3.68307	1.22718
PF3D7_0213900	conserved Plasmodium protein, unknown function	28.011	59.8329	56.1576	51.6747	56.1576	30.1273	16.3023	8.99531	7.08903	14.8586	56.2819	44.4246	45.3789	19.8735	4.64737
PF3D7_0214000	T-complex protein 1, putative	83.597	242.775	239.127	281.372	239.127	180.061	123.012	69.4968	40.0264	60.7125	120.687	277.601	470.166	305.259	73.6103
PF3D7_0214100	protein transport protein sec31 (SEC31)	213.879	192.48	166.782	115.116	166.782	52.627	110.139	183.519	165.418	484.01	381.235	277.131	155.779	127.799	194.505
PF3D7_0214200	mitochondrial ribosomal protein L13 precursor, putative	71.9124	27.4329	41.9953	52.9448	41.9953	198.117	138.258	110.068	80.4298	103.053	55.8832	19.131	65.7849	212.719	92.4533
PF3D7_0214300	conserved Plasmodium protein, unknown function	10.6924	3.05689	5.10763	7.38689	5.10763	2.66428	2.71208	3.18705	3.67234	27.172	5.12638	1.22556	1.39352	0.786456	0.799857
PF3D7_0214400	conserved Plasmodium protein, unknown function	38.5921	114.182	75.4626	71.58	75.4626	24.5325	11.6073	7.75725	9.32251	30.3787	77.1983	77.6131	56.3643	18.2827	5.42336
PF3D7_0214500	conserved Plasmodium protein, unknown function	15.7291	55.6571	65.1805	41.0722	65.1805	43.1397	17.9378	8.04009	8.66771	2.60953	16.4724	30.154	10.2635	10.8438	1.28386
PF3D7_0214600	serine/threonine protein kinase, putative	337.73	11.002	2.37874	1.0428	2.37874	0.850212	0.911489	17.605	167.657	472.807	125.024	19.0399	1.84253	0.569795	62.7473
PF3D7_0214700	conserved Plasmodium protein, unknown function	217.635	14.6101	2.69782	1.81388	2.69782	1.3699	1.57289	29.7622	174.249	614.254	116.098	16.8186	1.78945	1.66679	90.1561
PF3D7_0214800	conserved Plasmodium membrane protein, unknown function	235.005	94.9751	94.0806	105.44	94.0806	35.0505	20.6569	20.4366	98.0771	74.4634	199.562	160.363	160.402	59.0251	58.9409
PF3D7_0214900	rhoptry neck protein 6 (RON6)	114.734	4.61072	0.901983	0.756481	0.901983	0.572553	5.53762	53.3252	92.2405	235.802	18.7447	6.45607	0.774827	0.707459	112.708
PF3D7_0215000	acyl-CoA synthetase (ACS9)	53.2637	33.8674	38.7808	32.4859	38.7808	20.1431	28.8462	26.8663	21.8023	33.0328	17.4412	8.49726	11.5806	29.2555	47.2501
PF3D7_0215100	RING zinc finger protein, putative	168.173	78.6485	105.927	88.7122	105.927	67.7804	85.2085	157.197	199.389	129.382	72.1854	112.559	141.369	168.953	293.52
PF3D7_0215200	conserved Plasmodium protein, unknown function	6.93817	7.48399	5.88661	7.16209	5.88661	4.74462	3.27945	3.3096	3.44274	2.93608	4.56791	2.35108	4.4472	2.25751	4.80716
PF3D7_0215300	acyl-CoA synthetase (ACS8)	144.458	175.005	109.02	56.7265	109.02	1.95598	0.914206	2.81091	36.2241	17.5381	256.69	166.642	34.9968	6.36436	10.1621
PF3D7_0215400	conserved Plasmodium protein, unknown function	94.7319	94.4297	90.7858	77.9807	90.7858	36.34	33.1763	60.9399	84.0748	143.293	110.651	99.915	104.943	72.1006	64.9628
PF3D7_0215500	conserved Plasmodium protein, unknown function	33.5968	55.4721	49.5671	47.2874	49.5671	18.5253	15.098	16.0854	28.4075	37.8554	60.2798	41.1424	37.0427	18.9473	20.7968
PF3D7_0215600	conserved Plasmodium protein, unknown function	19.1553	68.0265	80.4443	53.7047	80.4443	50.3099	33.4359	22.6411	17.998	24.451	38.0552	43.412	41.8388	31.9169	21.9524
PF3D7_0215700	DNA-directed RNA polymerase II second largest subunit, putative	61.8802	105.663	111.579	110.898	111.579	43.8645	62.8822	56.0695	30.2636	48.332	103.596	230.151	204.762	158.201	61.8916
PF3D7_0215800	origin recognition complex subunit 5 (ORC5)	14.4703	2.96167	0.794395	2.80399	0.794395	13.6862	26.0484	24.5179	11.8777	22.2897	4.20909	3.46467	9.93853	27.9403	28.1155
PF3D7_0215900	zinc finger protein, putative	9.53305	4.22811	0.499954	0.933535	0.499954	8.88582	20.4486	31.8825	40.7322	8.31791	20.3192	0.750843	0.642549	10.9761	85.5146
PF3D7_0216000	DEAD/DEAH box helicase, putative	6.42799	1.70138	0.759025	0.934209	0.759025	0.747473	1.88167	2.49766	2.86575	4.77897	2.22476	0.682637	0.316581	0.602002	1.88822
PF3D7_0216100	conserved Plasmodium protein, unknown function	16.6258	16.592	11.9546	16.0242	11.9546	35.7252	41.7196	24.981	17.7293	3.77587	19.2914	11.9945	12.0522	14.3402	10.9616
PF3D7_0216200	conserved Plasmodium protein, unknown function	23.9957	115.245	96.1945	71.7722	96.1945	37.1881	29.0766	17.0486	10.5141	12.0256	44.4551	105.365	61.6081	39.7585	6.36185
PF3D7_0216300	conserved Plasmodium protein, unknown function	8.74386	16.8633	22.4571	26.242	22.4571	19.7617	15.1676	9.95176	5.31143	5.19285	5.61123	18.1155	28.4621	13.026	6.712
PF3D7_0216400	vacuolar protein-sorting protein VPS45, putative	25.1177	8.12445	5.83709	12.7416	5.83709	40.9952	64.3038	60.1537	51.9793	63.3614	11.8927	5.30761	12.5041	26.9568	55.9276
PF3D7_0216500	conserved Plasmodium protein, unknown function	7.09038	1.08777	1.01193	1.20677	1.01193	2.58017	9.7768	10.3064	9.7213	13.7204	2.81085	0.613928	1.17857	1.68691	6.09249
PF3D7_0216600	MtN3-like protein	362.613	234.525	166.23	123.057	166.23	43.894	64.9973	140.269	241.402	190.259	438.636	247.778	152.285	96.3943	400.098
PF3D7_0216700.1	conserved Plasmodium protein, unknown function	104.445	3.23793	1.51618	2.0107	1.51618	5.02251	6.30033	8.0554	26.9387	126.6	18.5274	6.90563	1.08021	3.21238	19.8742
PF3D7_0216700.2	conserved Plasmodium protein, unknown function	19.0366	0.47245	0.00029897	0.159634	0.00029897	0.65913	1.00943	1.69442	5.84096	84.4954	4.06193	2.13756	0.826095	0.189945	5.06512
PF3D7_0216800	conserved Plasmodium membrane protein, unknown function	12.5521	1.73625	0.290317	0.116153	0.290317	0.960805	15.8523	34.3825	30.2037	5.87757	6.965	2.96725	0.255362	5.14733	102.21
PF3D7_0216900	conserved Plasmodium protein, unknown function	6.0293	2.85576	2.53785	3.38353	2.53785	4.53389	3.26843	3.54744	3.23401	2.35167	2.15666	2.77092	2.8877	2.92649	1.77643
PF3D7_0217000	conserved Plasmodium membrane protein, unknown function	5.13179	1.81747	1.9484	1.54939	1.9484	3.6788	7.69685	8.32775	9.62109	1.60109	2.20178	0.89047	0.395046	3.48293	9.77456
PF3D7_0217100	ATP synthase F1, alpha subunit	45.8803	9.65661	2.24031	4.68451	2.24031	31.0897	75.8826	72.6917	47.1358	82.3595	15.5874	8.26475	17.0344	94.098	108.763
PF3D7_0217200	conserved Plasmodium protein, unknown function	14.0959	7.82051	4.39197	8.11888	4.39197	17.0942	16.3344	10.0029	7.51307	6.82636	15.0338	6.41148	7.70091	9.43426	6.42245
PF3D7_0217300	clathrin coat assembly protein, putative	211.518	366.521	252.727	119.408	252.727	87.6514	64.2205	158.866	292.636	505.193	452.916	229.837	95.1916	78.0264	246.694
PF3D7_0217400	conserved Plasmodium protein, unknown function	65.9288	86.7349	98.8844	90.0732	98.8844	197.183	123.655	135.54	120.607	34.237	83.6809	71.6292	98.4426	146.535	113.324
PF3D7_0217500	calcium-dependent protein kinase 1 (CDPK1)	1228.3	59.2891	8.29049	4.06541	8.29049	3.52716	48.6301	464.734	1309.39	2596.96	534.7	90.8185	10.5127	16.4089	1145.72
PF3D7_0217600	conserved Plasmodium protein, unknown function	23.8382	30.5854	52.471	49.7777	52.471	26.5338	34.6204	29.4392	22.2511	28.5773	27.247	39.1506	53.4206	30.4183	27.1445
PF3D7_0217700	E2F-associated phosphoprotein, putative	28.6382	108.941	142.284	153.459	142.284	85.553	33.6943	18.7659	10.5123	6.07618	67.9076	85.5451	101.523	48.2866	14.7717
PF3D7_0217800	40S ribosomal protein S26e, putative	426.102	3396.18	3984.58	2454.4	3984.58	2589.12	1113.71	816.858	506.066	351.838	1301.75	3028.31	2812.51	2049.7	688.783
PF3D7_0217900	conserved Plasmodium protein, unknown function	72.5879	15.7669	5.11336	9.63414	5.11336	166.698	206.018	161.72	102.603	51.3724	36.7929	15.8353	45.3984	239.519	212.938
PF3D7_0218000	replication factor C, subunit 2, putative	51.9149	15.8591	6.68229	15.9195	6.68229	185.036	199.149	140.184	107.523	94.5032	23.1868	15.0035	57.639	212.621	152.021
PF3D7_0218100	conserved Plasmodium membrane protein, unknown function	54.936	6.61962	1.95865	2.30722	1.95865	23.5893	62.2639	89.7823	117.309	124.613	42.419	6.09889	2.33043	20.9433	169.596
PF3D7_0218200	conserved Plasmodium protein, unknown function	29.7807	14.9977	31.0199	43.5897	31.0199	31.9699	35.0286	36.699	40.75	71.2783	14.2526	19.614	31.5736	22.193	21.885
PF3D7_0218300	apicoplast RNA methyltransferase precursor, putative	13.2619	10.2373	9.91083	22.9599	9.91083	70.4155	45.1808	34.1855	20.7574	25.1429	17.7878	12.8583	46.4467	75.3635	21.4729
PF3D7_0218400	DEAD/DEAH box ATP-dependent RNA helicase, putative	32.94	98.21	90.1029	92.03	90.1029	27.0452	21.4933	17.8662	10.6427	26.2981	87.5147	123.026	113.297	45.4798	13.6835
PF3D7_0218500	small nuclear ribonucleoprotein Sm D2, putative (SNRPD2)	70.4321	299.408	246.343	170.264	246.343	126.322	113.738	77.1847	84.851	34.84	229.965	294.843	223.613	172.868	60.8422
PF3D7_0218600	conserved Plasmodium protein, unknown function	35.1093	19.8881	64.0901	108.341	64.0901	47.681	46.1588	35.6271	30.4579	25.9562	17.3344	53.3134	127.459	41.5794	29.1766
PF3D7_0218700	pre-mRNA-processing protein 45, putative (PRP45)	57.7918	121.495	92.6318	87.9567	92.6318	37.3806	34.5843	27.9482	28.6095	71.2512	174.399	84.6252	59.7019	31.1972	21.1059
PF3D7_0218800	ribonuclease P	2634.21	7101.81	5980.18	2927.31	5980.18	4190.8	945.056	2894.06	4957.14	9933.71	13690.9	7285.96	2507.54	1910.5	6003.54
PF3D7_0218900	Plasmodium RNA of unknown function RUF2	0	0	0	0	0	0	0	0	0	0	0	0	0	0	0
PF3D7_0219000	small nucleolar RNA snoR01	0	0	0	0	0	0	0	0	0	0	0	0	0	0	0
PF3D7_0219100	conserved protein, unknown function	6.27255	10.5926	11.5296	16.2746	11.5296	13.1822	6.25172	3.73233	2.45195	1.35851	12.8801	13.4519	27.367	19.5121	5.5072
PF3D7_0219200	40S ribosomal protein S30, putative	0	0	0	0	0	0	0	0	0	0	0	0	0	0	0
PF3D7_0219300	conserved Plasmodium protein, unknown function	25.7781	98.4021	125.52	63.3519	125.52	98.5333	59.1903	76.3092	89.6795	23.8834	58.8618	56.1545	94.3422	125.375	93.7889
PF3D7_0219400.1	ribosome associated membrane protein RAMP4, putative	59.5141	61.8777	100.446	89.3635	100.446	106.812	104.477	179.181	201.129	76.9062	55.7671	50.0508	88.3503	98.5749	133.108
PF3D7_0219400.2	ribosome associated membrane protein RAMP4, putative	0	0	0	0	0	0	0	0	0	0	0	0	0	0	0
PF3D7_0219500	pseudouridine synthase, putative	16.6365	7.83484	2.13791	7.00939	2.13791	39.1811	34.0523	31.2938	26.7883	24.5272	11.9374	5.29621	15.2392	44.1679	26.7195
PF3D7_0219600	replication factor C subunit 1, putative	37.8848	7.6005	3.20444	12.2496	3.20444	54.3213	88.6646	76.8048	57.1682	96.306	16.8849	10.7733	38.0929	61.1867	53.4693
PF3D7_0219700	Plasmodium exported protein (PHISTc), unknown function (GEXP20)	355.773	975.891	164.391	58.1152	164.391	35.9033	9.90891	7.17937	57.987	165.603	2562.51	256.833	34.3305	29.1478	15.4437
PF3D7_0219800	Plasmodium exported protein (PHISTc), unknown function	126.097	76.1161	66.4491	52.1754	66.4491	14.0382	20.4468	55.7239	98.0328	51.7995	180.174	69.4223	30.3445	16.3359	79.647
PF3D7_0219900	Plasmodium exported protein, unknown function	632.166	945.333	427.257	208.863	427.257	29.865	18.7861	32.8101	311.985	194.393	1769.53	634.737	119.768	61.1017	109.816
PF3D7_0220000	liver stage antigen 3 (LSA3)	606.035	163.46	76.9362	47.6721	76.9362	27.5022	43.1201	39.7477	198.537	263.726	708.707	253.728	58.459	37.3919	96.136
PF3D7_0220100	DnaJ protein, putative	91.2955	204.473	141.2	132.98	141.2	21.4862	11.9691	8.43801	22.3167	77.7602	506.433	217.519	129.854	27.1747	11.6428
PF3D7_0220200	Plasmodium exported protein, unknown function	727.257	1548.7	2807.2	2695.33	2807.2	2079.41	442.988	284.155	365.524	43.3756	1971.21	1236.15	3691.82	1704.15	492.114
PF3D7_0220300	Plasmodium exported protein, unknown function	31.3002	19.5889	471.593	566.5	471.593	75.5991	25.7247	21.1746	28.831	72.4216	44.327	169.857	575.011	138.973	46.2334
PF3D7_0220400	DnaJ protein, putative, pseudogene	15.8907	12.933	8.22198	9.92779	8.22198	1.38268	0.243554	0.916558	7.67676	3.22604	32.2609	9.49868	5.53272	0.51645	3.85632
PF3D7_0220500	Plasmodium exported protein (hyp2), unknown function	89.7466	18.5408	69.082	80.3136	69.082	6.74416	1.46109	28.3039	129.836	232.419	60.3282	31.3797	57.2105	5.02814	68.0971
PF3D7_0220600	Plasmodium exported protein (hyp9), unknown function	27.7325	80.1951	460.012	580.468	460.012	110.84	64.9051	43.6568	39.9131	26.4041	79.1217	192.939	617.298	240.045	102.447
PF3D7_0220700	Plasmodium exported protein (hyp9), unknown function	259.483	715.696	432.106	249.103	432.106	155.305	40.1245	23.3184	96.399	247.913	2781.34	392.35	233.708	134.697	28.0637
PF3D7_0220800	cytoadherence linked asexual protein 2 (CLAG2)	431.858	18.3478	9.10783	7.74507	9.10783	8.54677	47.2111	374.971	677.24	667.345	120.272	28.6929	10.4154	10.743	865.896
PF3D7_0220900	Plasmodium exported protein, unknown function, pseudogene	0.854058	0.942364	0.917014	0.55289	0.917014	5.63885	1.73148	2.51065	1.78856	3.27508	3.19208	0	0	0.319393	0
PF3D7_0221000	Plasmodium exported protein, unknown function	1.29195	0.412936	0.618972	0.195563	0.618972	2.89265	0.690361	0.481121	1.339	1.36955	1.35525	0.597645	0.503568	0.195028	0
PF3D7_0221100	Plasmodium exported protein, unknown function, pseudogene	0	0	0	0.42375	0	2.75775	0.487379	0.175459	0.239119	1.01219	0.378751	0.341676	0.878606	0.932476	0.354756
PF3D7_0221200	Plasmodium exported protein (hyp15), unknown function	4.744	33.4518	121.521	255.276	121.521	222.703	43.2123	15.9529	6.47073	7.87526	20.5813	86.9036	335.311	154.951	19.5605
PF3D7_0221300	Plasmodium exported protein, unknown function, pseudogene	0	0	0	0.264261	0	0.0803587	0	0	0	0	0	0.215521	0.909795	0.142244	0
PF3D7_0221400	stevor	0	0.312294	0.782644	2.4209	0.782644	0.570173	0.0872578	0.120733	0	0	0	2.27804	5.68421	1.19175	0.463059
PF3D7_0221500	Pfmc-2TM Maurer's cleft two transmembrane protein, pseudogene	0	0.244845	6.88215	16.3296	6.88215	12.6417	1.13302	0.18168	0.239051	0	0	2.5255	14.8492	2.43466	0
PF3D7_0221600	Plasmodium exported protein, unknown function, pseudogene	0.299454	0.411671	0	0	0	0.442919	0	0	0	0	0	0	0	0.210177	0
PF3D7_0221700	Plasmodium exported protein, unknown function	29.1814	46.1593	43.2013	39.489	43.2013	4.58689	1.46244	1.54711	7.49814	14.1561	39.8485	5.79029	4.12939	0.553288	0
PF3D7_0221800	hypothetical protein	0	0	0	0	0	0	0	0	0	0	0	0	0	0	0
PF3D7_0221900	erythrocyte membrane protein 1 (PfEMP1), pseudogene	0	0.564008	1.32492	1.06377	1.32492	0	0	0	0	0	0	12.4369	4.60184	0.605844	0.383164
PF3D7_0222000	RESA-like protein	0.773852	50.7031	47.2386	26.9191	47.2386	1.46354	0.292917	0.293354	0.559564	2.04646	2.53677	212.839	63.9292	6.16428	2.06075
PF3D7_0222100	Pfmc-2TM Maurer's cleft two transmembrane protein (MC-2TM)	0	0.729194	22.3566	57.3969	22.3566	29.3809	2.53452	0.899809	0.467947	0.500452	0.411073	30.3016	154.662	35.4184	2.61275
PF3D7_0222200	Plasmodium exported protein (hyp4), unknown function	0	0.930286	0.926681	0.657777	0.926681	0.203282	0	0	0	0	0.323356	3.2575	2.30022	0.375327	0
PF3D7_0222300	Plasmodium exported protein (hyp5), unknown function, pseudogene	1.33668	2.95146	2.3753	2.46645	2.3753	0.286409	0.166913	0	0.161234	1.0335	3.88381	9.95347	10.3268	1.13309	0
PF3D7_0222400	rifin, pseudogene (RIF)	0	0	0	0.34161	0	0	0	0	0	0.261695	0	0.178779	0.429235	0	0
PF3D7_0222500	rifin (RIF)	0	0	0.152682	0	0.152682	0	0.0857366	0	0	0	0.245226	0	0	0	0
PF3D7_0222600	rifin (RIF)	0	0.114172	0.232794	0.536319	0.232794	0	0	0	0	0.482857	0	0.329439	1.94552	0.604564	0
PF3D7_0222700	rifin (RIF)	0	0.116345	0	0.22264	0	0.0744518	0	0	0	0	0	0	1.17299	0.201131	0
PF3D7_0222800	stevor	0	0	0.292987	0.266725	0.292987	0.176429	0	0	0	0	0	0	2.73173	0.135367	0
PF3D7_0222900	erythrocyte membrane protein 1 (PfEMP1), exon2, pseudogene (VAR)	0	0	0	0	0	0.0500443	0	0	0	0.1971	0.161656	0.13332	0	0	0
PF3D7_0223100	rifin (RIF)	0	0.135988	3.04757	16.7593	3.04757	4.02037	0.68878	0.53103	0.293654	0.291925	0	11.199	67.5833	12.4073	0.751663
PF3D7_0223200	rifin (RIF)	0	0	0	0	0	0	0	0	0	0.254341	0	0.175057	0	0.106501	0
PF3D7_0223300	erythrocyte membrane protein 1 (PfEMP1), exon2	2.58264	5.28085	4.34953	2.79359	4.34953	0.0995398	0.0457945	0	0	0.744126	3.48169	27.6458	5.82454	0.683166	0.255808
PF3D7_0223400	rifin (RIF)	0.184598	0	1.14169	2.90561	1.14169	0.515924	0.395822	0.976958	0.757074	3.60386	0.924148	2.00379	10.1328	1.22506	3.27207
PF3D7_0223500	erythrocyte membrane protein 1, PfEMP1 (VAR)	2.38606	8.91521	9.04083	4.73888	9.04083	0.417018	0.628713	1.56057	2.10424	4.0181	1.07596	37.2824	2.90668	0.919171	0.673352
PF3D7_0300100	erythrocyte membrane protein 1, PfEMP1 (VAR)	11.5878	34.3867	26.5535	14.1044	26.5535	1.82292	2.07052	5.83184	7.18792	12.6736	7.34797	130.199	13.7607	3.73042	2.64792
PF3D7_0300200	rifin (RIF)	1.19384	0.500172	6.20306	12.9545	6.20306	2.47132	0.687294	1.06141	1.82936	2.08235	1.05878	2.55754	11.3683	1.21567	2.23627
PF3D7_0300300	erythrocyte membrane protein 1 (PfEMP1), exon2, pseudogene (VAR)	0	0	0.0911402	0	0.0911402	0	0	0	0	0	0.154083	0.253739	0.106447	0	0
PF3D7_0300400	stevor	0	0	0	0.884462	0	0.337948	0	0	0	0	0	0	0	0	0
PF3D7_0300500	rifin (RIF)	0	0	0.113289	0.304152	0.113289	0	0	0	0	0	0	0	0	0	0
PF3D7_0300600	Plasmodium exported protein, unknown function, fragment	0	0	0	0	0	0	0	0	0	0	0	0	0	0	0
PF3D7_0300700	rifin (RIF)	0	0	0	0	0	0	0	0	0	0	0	0	0	0	0
PF3D7_0300800	rifin (RIF)	0.530662	0	0.527497	1.34528	0.527497	0.158958	0.0721033	0	0	0.279663	0	0	0	0	0
PF3D7_0300900	stevor-like	0	0.4505	6.23619	23.1935	6.23619	9.97221	1.24983	0.822286	1.07365	0.456587	0	0	0	0	0
PF3D7_0301000	acyl-CoA synthetase (ACS2)	1.52481	1.01317	0.320732	0.240903	0.320732	0.031813	0.0579997	0.0825852	0	0.797599	1.89242	0	0	0	0
PF3D7_0301100	Plasmodium exported protein (hyp13), unknown function	0	0	0.204301	0.192459	0.204301	2.1941	1.35327	0.780106	1.73061	3.64292	0.362019	0	0	0	0
PF3D7_0301200	serine/threonine protein kinase, FIKK family (FIKK3)	123.791	182.18	43.0913	18.5302	43.0913	1.07553	2.81054	5.18994	27.8313	25.5231	613.735	0	0	0	0.23601
PF3D7_0301300	alpha/beta hydrolase, putative	192.384	99.7934	145.352	157.689	145.352	48.5545	15.4865	12.8568	109.924	41.3359	79.04	0	0	0	0
PF3D7_0301400	Plasmodium exported protein, unknown function	16.1086	25.3933	309.054	265.83	309.054	188.984	73.0896	50.5234	25.1017	18.3074	21.9755	0	0	0	0
PF3D7_0301500	Plasmodium exported protein, unknown function	48.7605	452.828	327.614	117.655	327.614	71.5613	36.7182	35.7966	28.866	14.5191	251.866	0	0	0	0
PF3D7_0301600	Plasmodium exported protein (hyp1), unknown function (GEXP21)	182.431	518.908	401.099	396.93	401.099	78.8242	23.0214	13.06	33.301	52.5694	923.539	457.511	317.487	57.6089	12.2197
PF3D7_0301700	Plasmodium exported protein, unknown function	45.0408	138.152	1128.24	1248.67	1128.24	367.272	142.868	97.0153	60.5201	178.712	217.013	482.192	1651.11	457.074	186.581
PF3D7_0301800	Plasmodium exported protein, unknown function	677.084	374.99	51.5431	22.6379	51.5431	5.93139	3.27917	10.9373	261.962	440.461	2563.94	158.465	27.7429	15.023	28.1067
PF3D7_0301900	conserved Plasmodium protein, unknown function	12.5917	7.33603	6.92206	16.3746	6.92206	68.6137	29.6721	20.4036	16.2752	3.19418	16.4767	4.54066	12.9098	17.0004	8.04171
PF3D7_0302000	golgi organization and biogenesis factor, putative	61.9295	130.7	129.995	110.762	129.995	61.7001	49.1469	38.5521	33.0953	48.1967	216.634	125.575	114.851	60.8493	33.7969
PF3D7_0302100	serine/threonine protein kinase (SRPK1)	25.9909	58.523	107.918	105.703	107.918	28.9828	29.017	20.5929	13.4648	15.4883	39.5527	93.5879	97.9918	37.8189	13.2536
PF3D7_0302200	cytoadherence linked asexual protein 3.2 (CLAG3.2)	16.275	1.40026	0.465492	0.298827	0.465492	0.136095	0.634679	5.4363	8.03491	16.2784	3.05373	1.46971	0.251576	0.334021	15.1765
PF3D7_0302300	erythrocyte membrane protein 1 (PfEMP1), pseudogene	13.7736	58.0424	54.6448	30.8716	54.6448	2.21461	0.826153	0.606971	1.25719	4.37663	26.9289	109.394	33.5948	4.43677	1.02369
PF3D7_0302400	unspecified product	42.734	6.5364	4.01588	0.97854	4.01588	0.623933	6.95795	45.5301	97.4307	25.0262	54.7913	13.0515	1.37222	1.06391	132.046
PF3D7_0302500	cytoadherence linked asexual protein 3.1 (CLAG3.1)	2595.79	84.3395	13.8487	9.41279	13.8487	3.68948	191.947	1719.04	2577.12	3429.08	421.375	207.122	29.6773	32.889	5673.04
PF3D7_0302600	ABC transporter, (TAP family), putative	16.3285	3.64613	1.95513	15.7013	1.95513	54.7288	69.5819	39.8996	32.2946	18.613	7.42686	9.44319	31.1897	29.7064	31.1886
PF3D7_0302700	CDGSH iron-sulfur domain-containing protein, putative	37.1254	12.6787	28.2012	25.6088	28.2012	61.7964	46.3233	49.1411	58.9329	55.6407	23.4263	13.8501	46.6325	76.9363	62.4634
PF3D7_0302800	conserved Plasmodium protein, unknown function	69.7298	208.504	123.066	112.15	123.066	46.4962	24.4236	28.7287	74.6059	12.1035	290.521	109.937	69.4577	23.7609	36.728
PF3D7_0302900	exportin 1, putative	132.943	244.148	255.528	222.267	255.528	176.025	283.384	223.671	176.648	154.815	141.832	256.199	207.641	189.802	235.302
PF3D7_0303000	N-ethylmaleimide sensitive fusion protein (NSF)	31.8129	38.5511	28.5895	30.555	28.5895	19.0716	47.611	48.0745	38.2181	58.8064	16.3315	52.8453	42.9792	31.2159	48.1311
PF3D7_0303100	conserved Plasmodium protein, unknown function	142.208	16.8197	27.8593	40.4928	27.8593	22.2989	33.9916	76.7886	163.576	97.9698	61.1128	24.6247	41.8863	19.4306	108.295
PF3D7_0303200	HAD superfamily protein, putative	209.641	15.2441	10.2853	14.3706	10.2853	16.1811	52.3506	125.487	187.644	568.583	62.0017	19.2211	17.3146	21.2275	131.128
PF3D7_0303300	DNA-directed RNA polymerase subunit I, putative	101.348	412.542	358.508	266.073	358.508	207.937	124.02	96.2447	81.7662	130.517	330.168	363.46	286.608	231.683	77.1229
PF3D7_0303400	palmitoyl transferase (AnkDHHC)	58.0818	9.65887	3.6821	3.25869	3.6821	5.21102	43.4436	78.7806	76.3967	99.8688	20.7288	9.51066	2.02143	17.1018	207.149
PF3D7_0303500	spindle pole body protein, putative	34.7031	5.40579	3.52505	10.2923	3.52505	34.668	66.6949	61.5248	52.3449	63.329	9.89915	4.56375	12.7954	16.615	27.2748
PF3D7_0303600	plasmoredoxin (Plrx)	4.24279	6.95389	26.5901	36.8271	26.5901	38.3544	21.8009	12.8418	9.33542	1.55908	2.64788	16.6216	37.6334	39.5574	10.8568
PF3D7_0303700	dihydrolipoamide acyltransferase, putative	54.1022	9.8606	9.17514	30.0029	9.17514	54.1192	61.7263	77.5966	62.4165	147.895	15.9616	17.7509	74.1196	77.399	103.801
PF3D7_0303800	IBR domain protein, putative	22.846	8.82172	8.65623	33.7439	8.65623	39.3276	28.5049	24.7104	29.3862	19.5429	10.7343	9.51799	29.4406	19.11	18.9357
PF3D7_0303900	conserved Plasmodium protein, unknown function	9.39821	4.58838	2.74309	0.841817	2.74309	1.92656	2.74136	5.58904	6.80222	3.24351	3.52157	2.15864	0	0.858501	17.2399
PF3D7_0304000	inner membrane complex protein 1a, putative (IMC1a)	1.57772	0.428537	0.181174	0.257293	0.181174	0.853996	0.501648	0.694903	0.677547	3.8961	0.978574	1.35847	0.552555	0.514794	1.04422
PF3D7_0304100	membrane skeletal protein IMC1-related (ALV2)	162.202	8.80044	1.89114	1.2439	1.89114	0.259151	1.76445	49.5386	157.233	420.772	54.2065	10.0016	1.09873	0.19742	131.952
PF3D7_0304200	EH (Eps15 homology) protein (PAST1)	263.377	265.235	219.99	169.574	219.99	58.5586	64.2775	117.017	220.389	430.394	401.834	353.14	211.282	139.969	211.131
PF3D7_0304300	conserved Plasmodium protein, unknown function	15.6857	5.44402	2.2882	3.72759	2.2882	32.8593	35.8249	28.8753	24.0141	15.1687	12.3027	3.23344	4.6165	10.1119	14.4929
PF3D7_0304400	60S ribosomal protein L44, putative	435.152	3335.8	3653.06	1906.81	3653.06	2102.78	880.02	671.879	432.478	359.793	2126.71	1730.83	1906.27	1629.88	446.682
PF3D7_0304500	1-cys-glutaredoxin-like protein-1 (GLP1)	5.24294	5.21857	7.38508	33.8608	7.38508	157.778	66.4718	43.1295	20.9102	31.2142	17.8974	17.6501	83.1463	136.726	40.0316
PF3D7_0304600	circumsporozoite (CS) protein (CSP)	0.495632	0.292109	0	0.12838	0	0.750854	1.00823	1.01444	0.202204	0.41234	0	2.02049	0.62732	1.45644	0.869712
PF3D7_0304700	conserved Plasmodium protein, unknown function	1.10133	0.530678	0.150367	0.264359	0.150367	1.40198	1.83562	1.34167	0.829916	0.601292	0.524861	0.450489	0.560066	1.28832	0.931726
PF3D7_0304800	conserved Plasmodium membrane protein, unknown function	7.25941	2.43014	0.963315	1.72969	0.963315	16.0772	29.476	21.1179	15.9588	6.99405	4.60968	1.30973	2.19146	7.83695	16.0013
PF3D7_0304900	conserved Plasmodium protein, unknown function	37.1511	151.581	82.4005	65.4557	82.4005	57.1674	27.9646	20.6815	11.4963	5.99431	210.082	109.069	75.7626	53.6972	16.3772
PF3D7_0305000	elongation factor Ts (EF-Ts)	23.6405	30.9534	42.8887	49.3896	42.8887	31.8994	53.6221	57.6719	36.9002	14.4102	12.4726	48.8483	79.861	66.4916	115.55
PF3D7_0305100	conserved Plasmodium protein, unknown function	12.9794	2.26908	3.47451	11.8532	3.47451	19.2737	30.7395	25.5312	16.4166	21.1918	4.63397	5.96064	18.943	17.7097	13.3144
PF3D7_0305200	conserved Plasmodium protein, unknown function	146.645	92.5768	80.995	98.5277	80.995	40.5171	36.5814	89.7905	165.993	457.852	84.3976	61.9703	60.5648	20.7098	62.7993
PF3D7_0305300	conserved Plasmodium membrane protein, unknown function	437.396	665.677	363.597	227.59	363.597	107.051	76.4024	66.4781	179.595	472.038	1167.62	429.468	197.839	81.8426	88.3263
PF3D7_0305400	conserved Plasmodium protein, unknown function	19.4299	28.557	13.2211	4.99397	13.2211	42.339	24.2032	34.6022	28.4087	13.0979	75.5223	17.3366	5.44191	26.9473	39.5545
PF3D7_0305500	conserved Plasmodium protein, unknown function	276.21	109.644	176.872	216.288	176.872	76.9508	86.88	117.501	264.959	489.145	123.594	158.431	175.855	65.7264	132.435
PF3D7_0305600	AP endonuclease (DNA-[apurinic or apyrimidinic site] lyase), putative	85.9737	16.7594	5.1601	6.68378	5.1601	58.8719	116.865	147.276	116.503	163.964	35.1293	12.8852	26.4027	65.1066	172.826
PF3D7_0305700	ubiquitin conjugating enzyme E2, putative	266.386	332.415	351.939	240.063	351.939	178.165	198.175	250.285	294.666	309.369	186.421	330.682	251.871	317.926	350.488
PF3D7_0305800	P-loop containing nucleoside triphospahte hydrolase, putative	1.23077	0.353023	0.408532	0.301383	0.408532	0.184961	0.141792	0.147949	0.175255	0.585553	0.44137	0.476858	0.269795	0	0.233446
PF3D7_0305900	conserved Plasmodium protein, unknown function	26.0878	9.06583	3.9362	4.96121	3.9362	30.7159	21.8212	32.2802	30.2075	2.92825	23.2167	6.01529	5.67498	42.6259	41.2281
PF3D7_0306000	conserved Plasmodium protein, unknown function	101.842	28.7513	9.09395	9.68358	9.09395	119.05	94.8303	176.979	171.915	59.345	98.3925	18.885	31.6318	196.685	266.331
PF3D7_0306100	conserved Plasmodium protein, unknown function	54.679	194.92	155.343	107.714	155.343	101.69	79.289	69.63	55.8037	42.1126	160.891	120.367	107.864	71.0826	67.4962
PF3D7_0306200	activator of Hsp90 ATPase (AHA1)	15.531	32.723	51.6929	72.0123	51.6929	65.9144	44.7099	24.8018	12.8191	12.432	21.2635	45.6281	93.6389	64.7903	20.126
PF3D7_0306300	glutaredoxin 1 (GRX1)	160.857	416.397	560.35	508.262	560.35	710.962	445.538	358.427	240.835	168.001	130.931	381.616	709.22	870.55	265.285
PF3D7_0306400	FAD-dependent glycerol-3-phosphate dehydrogenase, putative	79.2558	15.8515	12.2017	12.0409	12.2017	62.1961	139.472	166.347	148.946	163.975	38.1395	14.2005	22.5607	114.631	286.29
PF3D7_0306500	conserved Plasmodium protein, unknown function	27.6846	8.53191	3.05846	4.49545	3.05846	30.4072	53.9562	66.4674	61.705	68.4847	12.8744	5.4896	8.41416	48.0546	74.6207
PF3D7_0306600	conserved Plasmodium protein, unknown function	0	0	0	0	0	0	0	0	0	0	0	0	0	0	0
PF3D7_0306700	membrane magnesium transporter, putative	43.4972	299.376	309.188	178.835	309.188	171.021	124.81	100.291	73.7438	46.8672	82.5461	364.945	234.018	256.158	193.603
PF3D7_0306800	T-complex protein beta subunit, putative	64.1855	184.979	199.504	257.731	199.504	127.992	127.328	89.0308	39.5014	51.8618	40.02	382.29	564.328	318.334	77.1053
PF3D7_0306900	40S ribosomal protein S23, putative	262.162	845.918	932.935	913.291	932.935	332.411	405.853	362.406	178.539	155.758	455.64	2026.97	1793.7	1468.18	468.66
PF3D7_0307000	small nucleolar RNA snoR03	0	0	0	0	0	0	0	0	0	0	0	0	0	0	0
PF3D7_0307100	40S ribosomal protein S12, putative	439.112	2741.44	2550.63	2517.85	2550.63	2066.73	1252.67	721.093	533.755	314.918	1029.82	3399	3185.19	2439.18	815.58
PF3D7_0307200	60S ribosomal protein L7, putative	508.439	2803.4	2713.17	2189.39	2713.17	1594.55	935.507	620.958	482.73	380.046	1383.99	2808.89	2724.37	1768	573.251
PF3D7_0307300	EB1 homolog, putative	7.57992	2.41223	1.52833	1.24075	1.52833	0.427807	0.453079	1.48024	3.86333	10.2096	6.5857	2.74151	1.56274	0.623933	6.41516
PF3D7_0307400	ATP-dependent Clp protease proteolytic subunit (ClpP)	43.2649	13.014	7.24525	19.3125	7.24525	148.76	124.134	140.554	99.8454	72.9563	42.1656	15.0492	56.3748	100.12	185.033
PF3D7_0307500	conserved Plasmodium protein, unknown function	35.9194	8.4069	4.71362	10.7711	4.71362	61.2781	82.722	88.5645	67.5718	112.81	23.0513	8.64459	35.5088	79.1828	96.7068
PF3D7_0307600	conserved Plasmodium protein, unknown function	27.2557	6.70326	2.70725	10.2627	2.70725	31.145	58.7283	53.9029	37.6991	53.2039	9.72884	4.84023	15.5036	27.4323	32.8305
PF3D7_0307700	conserved Plasmodium protein, unknown function	81.8359	7.20526	7.32824	21.3398	7.32824	39.1468	73.6577	116.866	121.382	367.272	29.657	16.9736	50.5447	64.7925	131.32
PF3D7_0307800	conserved Plasmodium protein, unknown function	15.9366	32.9988	49.8399	44.3164	49.8399	21.9001	31.3974	28.9106	19.8161	8.47584	7.97018	39.8917	32.7454	23.7647	19.3523
PF3D7_0307900	conserved Plasmodium protein, unknown function	2.25758	0.681808	0.763478	2.05564	0.763478	6.8795	5.78333	2.85317	1.79449	2.36987	0.569985	0.508492	1.89901	2.39759	0.492899
PF3D7_0308000	DNA polymerase epsilon subunit b, putative	9.09473	3.20422	1.46854	10.7075	1.46854	24.396	29.7734	24.6617	11.3224	9.87092	3.76505	5.89212	27.4315	37.4577	19.2205
PF3D7_0308100	conserved Plasmodium protein, unknown function	113.74	6.52221	1.14936	0.750779	1.14936	1.53882	41.1089	136.442	218.269	513.478	28.6426	4.8306	0.986825	1.43181	85.4538
PF3D7_0308200	TCP-1/cpn60 chaperonin family, putative	160.084	150.901	169.738	209.494	169.738	100.307	110.383	80.0175	64.5987	53.4288	84.8869	408.78	542.738	489.634	121.049
PF3D7_0308300	conserved Plasmodium protein, unknown function	536.827	31.9551	7.01737	4.52628	7.01737	2.40105	2.77158	82.9905	510.171	578.282	364.422	31.062	4.26085	2.8285	194.113
PF3D7_0308400	U4 Spliceosomal RNA	0	0	0	0	0	0	0	0	0	0	0	0	0	0	0
PF3D7_0308500	activator of Hsp90 ATPase, putative	34.5093	30.4636	53.6652	99.656	53.6652	148.278	111.095	72.7215	41.6024	30.489	56.6753	63.9684	224.461	284.279	91.0453
PF3D7_0308600	pre-mRNA-processing factor 19, putative (PRPF19)	46.1411	152.462	153.116	151.638	153.116	73.6498	88.8792	66.9168	31.0109	30.6614	65.3835	222.512	195.559	177.577	59.3861
PF3D7_0308700	conserved Plasmodium protein, unknown function	141.687	11.0127	3.3	1.77791	3.3	2.26523	5.24864	49.4846	150.981	305.724	72.482	17.6931	4.12412	3.44717	124.362
PF3D7_0308800	conserved protein, unknown function	98.6338	11.4885	6.17764	3.80538	6.17764	89.9525	52.8891	78.8979	159.709	244.088	53.1679	14.452	19.0499	92.355	143.53
PF3D7_0308900	splicing factor 3B subunit 1, putative (SF3B1)	43.5421	97.2698	90.631	98.9097	90.631	36.1679	50.868	43.8177	28.0543	37.2769	63.2861	134.43	122.81	53.8888	25.6466
PF3D7_0309000	dual specificity phosphatase (YVH1)	28.0175	63.3034	56.5707	56.3717	56.5707	36.0991	38.5527	29.6589	23.6096	37.8317	42.219	66.9938	60.2978	45.0717	29.5553
PF3D7_0309100	conserved Plasmodium protein, unknown function	3.53821	3.92678	2.94379	2.6383	2.94379	2.48787	3.91376	2.18383	5.70841	6.68979	2.85283	0	1.40627	2.50089	2.55173
PF3D7_0309200	serine/threonine protein kinase, putative (ARK2)	28.3271	10.9888	12.7237	19.6287	12.7237	29.0551	47.7939	46.7955	44.9405	33.2016	13.4554	10.5544	19.9352	23.1599	21.7934
PF3D7_0309300	N2227-like protein, putative	34.2167	74.8465	67.2616	60.9937	67.2616	16.1698	25.3129	26.7297	24.3909	55.2999	32.94	167.588	59.3859	49.4637	52.0177
PF3D7_0309400	small nucleolar RNA Me18S-Um1356	0	0	0	0	0	0	0	0	0	0	0	0	0	0	0
PF3D7_0309500	asparagine synthetase, putative	212.999	400.266	447.169	287.984	447.169	191.171	220.221	191.246	138.805	180.189	657.782	704.522	413.918	482.236	231.007
PF3D7_0309600	60S acidic ribosomal protein P2 (PfP2)	586.962	2526.98	2301.61	1873.07	2301.61	1295.85	1070.3	743.111	591.126	669.441	1717.65	3031.35	2681.86	2441.45	789.446
PF3D7_0309700	SECIS-binding protein 2, putative (SBP2)	16.1438	57.259	27.9634	17.3213	27.9634	36.2139	20.5804	14.1028	13.377	16.1896	40.5112	19.5364	7.88753	5.36817	3.25526
PF3D7_0309800	YTH domain-containing protein, putative	30.3808	146.218	105.965	61.7243	105.965	40.8531	26.3335	20.0529	22.3045	41.8249	151.65	140.133	62.6111	82.5409	29.0986
PF3D7_0309900	conserved Plasmodium protein, unknown function	8.5813	2.26725	1.16333	2.55921	1.16333	18.874	26.1069	20.6432	13.58	25.725	5.0097	2.28305	5.833	14.1704	14.0845
PF3D7_0310000	conserved Plasmodium protein, unknown function	27.2658	10.4669	5.17506	11.5621	5.17506	88.8127	70.7508	66.3995	71.3673	37.6845	17.7542	7.96301	26.5814	95.3519	85.1062
PF3D7_0310100	calcium-dependent protein kinase 3 (CDPK3)	0.961482	0.0687232	0.0700483	0.252513	0.0700483	0.616092	1.55306	0.962229	0.27971	0.588924	0.468511	0.813303	0.752757	0.535168	0.414198
PF3D7_0310200	phd finger protein, putative	95.106	35.3528	57.7438	77.0364	57.7438	23.5126	25.0905	21.4344	34.4274	59.9023	115.308	42.0407	58.446	20.0128	10.9188
PF3D7_0310300	phosphoglycerate mutase, putative	36.7592	98.1765	123.454	102.953	123.454	38.8743	30.6867	19.8027	13.504	32.684	54.0494	105.007	76.908	29.9384	11.4086
PF3D7_0310400	parasite-infected erythrocyte surface protein (PIESP1)	140.383	14.0236	3.91786	4.51859	3.91786	28.2538	249.857	322.634	194.188	138.014	36.6388	18.3677	10.0694	65.6245	531.665
PF3D7_0310500	DEAD box helicase, putative	31.5105	60.9125	77.2894	89.2957	77.2894	51.0985	73.734	57.5897	36.2817	59.8183	16.1212	77.087	94.1028	49.6735	33.6889
PF3D7_0310600.1	SAC3/GNAP family-related protein, putative	180.171	960.747	972.604	473.031	972.604	682.699	277.429	204.756	164.488	87.9576	957.79	588.363	278.1	182.662	96.7206
PF3D7_0310600.2	SAC3/GNAP family-related protein, putative	0	11.5372	4.56379	3.79031	4.56379	4.94384	0	3.59358	0	2.41918	4.52338	0	2.58263	1.98137	0
PF3D7_0310700	sybindin-like protein, putative	333.607	547.117	593.505	375.1	593.505	348.086	243.223	206.138	278.676	108.242	519.189	521.92	472.048	411.297	284.326
PF3D7_0310800	conserved Plasmodium protein, unknown function	382.687	874.355	1021.07	586.845	1021.07	572.875	410.92	406.071	504.162	219.628	874.514	749.3	764.3	602.827	431.564
PF3D7_0310900	conserved Plasmodium protein, unknown function	57.0457	11.7727	6.02815	11.3048	6.02815	52.0309	78.3034	83.4124	89.9001	102.213	34.6513	10.704	21.7985	34.2652	68.7934
PF3D7_0311000	conserved Plasmodium protein, unknown function	1.43583	0.750917	0.366929	0.702075	0.366929	1.07747	0.62274	0.866609	0.818279	0.838701	3.09914	1.61251	0.461872	0.700649	1.64041
PF3D7_0311100	pre-mRNA splicing factor, putative	9.93568	14.213	15.7448	17.5977	15.7448	8.42188	9.11566	8.60153	4.00346	10.3121	2.90374	18.911	14.0466	8.5687	4.96394
PF3D7_0311200	valine--tRNA ligase, putative	13.3362	13.2705	24.8355	38.0702	24.8355	22.52	25.8293	19.7475	13.1005	13.6917	6.5157	25.7571	46.8006	28.6103	10.7135
PF3D7_0311300	phosphatidylinositol 3- and 4-kinase, putative	102.272	12.5094	4.52169	10.6854	4.52169	33.1833	78.4967	122.118	130.717	143.786	39.1338	14.0609	30.8834	67.6681	140.317
PF3D7_0311400	protein kinase, putative	2.53093	0.28351	0.145573	0.281294	0.145573	0.133144	0.186838	0.555007	1.05139	2.72127	1.03836	0.563462	0.177432	0.0802175	1.67276
PF3D7_0311500	conserved Plasmodium protein, unknown function	0	0	0	0	0	0	0	0	0	0	0	0	0	0	0
PF3D7_0311600	dolichyl-diphosphooligosaccharide--protein glycosyltransferase subunit 1, putative	39.7368	13.6787	8.09057	27.4355	8.09057	67.7157	42.9727	19.5697	25.7667	14.5632	43.2532	21.503	73.4136	108.251	41.9827
PF3D7_0311700	plasmepsin VI	3.01101	2.55653	1.91129	1.67952	1.91129	1.03546	1.15626	1.03049	0.817476	1.92205	3.2268	1.16429	1.09159	0.844318	0.32495
PF3D7_0311800	conserved protein, unknown function	26.0765	6.75066	3.15515	5.25699	3.15515	22.5976	45.571	46.6868	30.1536	59.4619	11.105	5.33868	11.3338	37.1954	67.6288
PF3D7_0311900	conserved Plasmodium protein, unknown function	7.69251	3.61158	2.91356	14.5574	2.91356	45.6857	24.1051	14.8747	11.7571	12.9888	8.19985	7.16996	21.8035	28.4083	13.996
PF3D7_0312000	conserved Plasmodium protein, unknown function	16.5068	5.91024	1.04132	5.40195	1.04132	37.2384	36.1314	27.2727	19.4633	17.6571	5.89347	5.11235	20.723	82.8078	21.0172
PF3D7_0312100	RING zinc finger protein, putative	27.8346	6.04549	1.71484	3.12506	1.71484	15.2976	46.8522	51.5162	34.3624	40.7794	11.037	5.4887	10.0843	46.8201	93.8289
PF3D7_0312200	TPR domain containing protein	23.426	5.08088	4.63726	5.17695	4.63726	11.4966	15.2559	25.7803	28.6882	53.1441	11.2015	2.96459	5.01526	9.06276	22.4814
PF3D7_0312300	26S proteasome regulatory subunit S14, putative	153.417	290.217	297.457	224.632	297.457	361.571	294.671	358.029	399.743	465.508	137.374	188.883	179.108	208.497	295.053
PF3D7_0312400	glycogen synthase kinase 3 (GSK3)	136.581	39.7903	24.8681	50.5361	24.8681	124.679	184.786	188.462	188.724	526.177	83.7964	37.6285	117.915	278.448	293.98
PF3D7_0312500	transporter, putative	15.5764	36.2634	58.1072	93.6495	58.1072	45.0668	37.0953	20.423	12.6172	5.3149	9.74949	102.36	181.524	170.623	66.9783
PF3D7_0312600	tRNA Valine	0	0	0	0	0	0	0	0	0	0	0	0	0	0	0
PF3D7_0312700	tRNA Isoleucine	0	0	0	0	0	0	0	0	0	0	0	0	0	0	0
PF3D7_0312800	60S ribosomal protein L26, putative	540.085	1615.54	1643.94	1260.78	1643.94	598.647	661.973	578.341	330.362	310.531	1100.8	2498.45	2395.11	1888.09	580.708
PF3D7_0312900	hypothetical protein	9.53404	16.8435	8.04693	5.37535	8.04693	2.59024	4.01679	1.88142	1.05971	1.63667	17.2406	17.0349	11.253	3.33451	2.41628
PF3D7_0313000	conserved Plasmodium protein, unknown function	48.1938	203.672	128.808	71.9646	128.808	73.4588	61.8706	61.8143	52.7134	87.6134	101.547	89.3013	52.2365	57.3317	45.9087
PF3D7_0313100	ubiquitin-protein ligase, putative (HRD3)	36.8587	26.1353	76.4295	94.5487	76.4295	66.8195	83.981	71.0905	35.9341	35.4909	20.4344	74.185	194.614	113.437	107.707
PF3D7_0313200	conserved Plasmodium protein, unknown function	23.9046	22.6478	20.5439	31.7807	20.5439	66.4617	77.4587	51.4614	39.2596	42.9591	20.7747	20.1673	31.2694	83.2261	48.6846
PF3D7_0313300	apicoplast conserved ycf19 protein precursor, unknown function	17.6225	15.3887	10.5425	18.9731	10.5425	59.8169	65.6988	49.2007	39.9169	41.3089	16.5499	14.7014	27.2167	74.1347	58.6121
PF3D7_0313400	conserved Plasmodium protein, unknown function	12.0773	56.4138	56.9839	43.7097	56.9839	23.6417	13.6812	8.5252	5.10294	8.18293	10.9615	40.984	23.4353	11.951	4.11906
PF3D7_0313500	GTP-binding protein EngA, putative	12.4571	46.0439	45.768	39.6916	45.768	25.7255	19.2595	12.6083	7.7453	9.4426	9.43274	33.7395	29.6184	16.0448	6.79833
PF3D7_0313600	conserved Plasmodium protein, unknown function	4.63488	0.549997	0.509991	1.48464	0.509991	4.87921	6.80232	6.04889	4.0421	2.42477	1.08884	0.799287	3.21963	4.87999	3.10751
PF3D7_0313700.1	conserved Plasmodium protein, unknown function	17.7818	2.40852	1.79122	5.66789	1.79122	27.209	35.2303	33.4385	18.9591	34.6371	6.38014	6.57415	23.0129	69.9903	54.9599
PF3D7_0313700.2	conserved Plasmodium protein, unknown function	0	0	0	0	0	0.00132144	0.00354389	0	0	0	1.29321	0	0	0	0
PF3D7_0313800	conserved Plasmodium protein, unknown function	20.9052	5.8687	6.45784	24.7863	6.45784	68.3013	69.8611	47.7036	45.328	63.2163	14.0464	11.4317	37.7463	47.3722	63.974
PF3D7_0313900	conserved Plasmodium protein, unknown function	2.53848	1.84641	1.44027	1.49403	1.44027	1.59577	1.29599	0.866914	1.20288	2.14858	2.42077	0.258033	0.510529	0.728986	1.03592
PF3D7_0314000	co-chaperone p23 (P23)	48.8874	11.2566	12.7722	15.5994	12.7722	25.821	66.8417	100.187	92.8278	84.1812	19.6161	20.7521	34.7931	98.4017	377.312
PF3D7_0314100.1	vesicle transport v-SNARE protein, putative	329.478	266.59	214.076	89.8273	214.076	59.056	26.2587	35.758	195.338	504.91	538.495	152.948	83.6393	65.7571	70.7147
PF3D7_0314100.2	vesicle transport v-SNARE protein, putative	0	0	0	0	0	0	0	0	0	0	0	0	0	0	0
PF3D7_0314200	conserved Plasmodium protein, unknown function	17.0142	5.53438	2.87653	11.8393	2.87653	50.2473	72.0107	43.8786	28.664	12.5936	7.25569	5.99239	16.824	26.7109	28.0836
PF3D7_0314300	DER1-like protein (Der1-2)	19.4533	7.89173	4.05974	12.1234	4.05974	70.9714	88.1635	58.4741	33.8797	18.3432	12.1633	9.93534	22.0836	56.6953	60.5747
PF3D7_0314400	serine/threonine protein phosphatase, putative	28.1801	192.948	221.737	152.731	221.737	87.7803	52.4146	34.3702	21.3468	24.676	22.875	315.608	190.754	187.815	47.5239
PF3D7_0314500	conserved Plasmodium protein, unknown function	91.3995	497.516	472.519	290.322	472.519	165.458	72.9224	52.2047	50.8592	32.2346	231.071	209.216	216.818	129.553	51.9794
PF3D7_0314600	conserved Plasmodium protein, unknown function	40.1768	57.722	57.7105	65.2457	57.7105	52.8204	40.4688	46.5305	54.4093	88.2709	30.7323	49.2055	58.0472	23.3867	36.9169
PF3D7_0314700	zinc finger protein, putative	25.2797	7.2102	3.99465	7.96673	3.99465	9.92904	7.20144	6.13564	5.62276	30.445	6.43286	4.71713	13.8708	16.2683	2.9284
PF3D7_0314800	conserved Plasmodium protein, unknown function	29.4003	2.59475	0.557602	0.508317	0.557602	1.51172	19.1147	39.4093	57.5429	144.582	10.8534	1.43297	0.393646	0.517293	31.2773
PF3D7_0314900	conserved Plasmodium membrane protein, unknown function	62.4857	9.16689	3.97095	1.8609	3.97095	37.054	52.3167	103.303	128.415	200.224	53.0056	3.72671	3.56643	18.1164	95.3358
PF3D7_0315000	zinc finger protein, putative	9.08858	4.44977	4.8798	3.38337	4.8798	53.0893	29.1423	24.846	14.233	8.6254	10.622	1.73746	12.2407	42.645	22.5461
PF3D7_0315100	translation initiation factor 4E (eIF4E)	215.451	667.938	519.865	399.65	519.865	298.319	185.49	149.667	149.434	198.952	944.634	701.157	582.838	557.149	233.883
PF3D7_0315200	circumsporozoite- and TRAP-related protein (CTRP)	4.85486	4.73286	3.57579	1.6591	3.57579	0.169478	0.113208	0.178091	0.526474	2.47713	7.79699	8.82498	2.46304	0.522666	0.252375
PF3D7_0315300	conserved Plasmodium protein, unknown function	5.90418	2.14623	1.13521	2.51644	1.13521	9.47395	7.94573	4.59731	4.15691	7.2018	3.59378	1.34517	3.4361	3.54767	1.92919
PF3D7_0315400	conserved Plasmodium protein, unknown function	73.1915	31.5928	73.964	77.8288	73.964	348.393	247.334	293.371	172.433	102.18	105.756	37.4293	131.722	299.679	498.582
PF3D7_0315500	mitochondrial ribosomal protein L29/L47 precursor, putative	47.8139	26.2208	14.469	14.95	14.469	105.116	65.5699	54.2542	31.9122	58.601	39.9704	7.39009	22.8989	81.4343	40.5612
PF3D7_0315600	conserved Plasmodium protein, unknown function	9.99042	4.33306	1.78434	1.6647	1.78434	2.70488	3.21176	3.8595	5.08779	14.1154	5.22521	1.36008	0.460477	2.32594	1.79846
PF3D7_0315700	conserved Plasmodium membrane protein, unknown function	1.99707	1.25801	0.680091	0.340859	0.680091	1.62738	1.32426	0.873838	0.90243	0.457452	0.728903	0.314095	0.544378	1.0786	0.495635
PF3D7_0315800	zinc finger protein, putative	66.1781	157.595	109.062	93.1253	109.062	46.022	36.2351	33.4219	29.5315	50.7112	172.799	138.991	89.6475	72.162	34.3327
PF3D7_0315900	conserved Plasmodium protein, unknown function	4.89213	37.8908	8.10117	4.16077	8.10117	0.537011	0.301882	0.143665	2.12882	2.02644	72.2035	7.55665	4.31453	1.86613	0.579211
PF3D7_0316000	conserved Plasmodium protein, unknown function	335.888	22.0512	4.23504	3.99814	4.23504	13.6955	12.9667	27.1662	176.87	312.847	206.647	18.5622	6.2801	20.9943	57.5152
PF3D7_0316100	mitochondrial ribosomal protein L27 precursor, putative	179.763	17.1449	4.35655	9.98511	4.35655	50.2431	57.2186	35.5689	98.2612	15.4381	114.618	20.1841	29.7893	77.4837	67.2329
PF3D7_0316200	conserved Plasmodium protein, unknown function	20.8479	3.9287	1.61893	5.7606	1.61893	28.2661	59.5201	53.9757	44.8986	13.2288	8.41897	4.64463	12.807	23.4754	37.1032
PF3D7_0316300.1	inorganic pyrophosphatase, putative	45.037	7.78143	8.10593	2.5553	8.10593	39.1186	48.501	49.8674	40.7302	70.2832	0.0032467	0.00140365	0.223849	34.2102	0
PF3D7_0316300.2	inorganic pyrophosphatase, putative	145.449	20.775	2.9506	20.1401	2.9506	119.192	236.236	284.465	206.089	245.028	65.0055	31.4089	100.18	206.838	695.213
PF3D7_0316400	conserved Plasmodium protein, unknown function	13.2071	4.61506	2.16469	8.91686	2.16469	25.6099	36.8094	26.6335	16.6152	10.8775	4.99359	5.93529	30.9888	29.1975	23.4556
PF3D7_0316500	conserved Plasmodium protein, unknown function	71.3774	14.158	5.72104	17.4007	5.72104	81.8491	82.1109	96.9908	112.646	149.198	34.2337	9.62624	30.5176	38.0487	78.9192
PF3D7_0316600	formate-nitrite transporter, putative	174.871	686.497	1199.63	1067.98	1199.63	478.807	540.695	366.315	251.972	207.896	149.556	1356.36	1771.13	1475.21	867.575
PF3D7_0316700	HVA22/TB2/DP1 family protein, putative	154.984	144.101	194.493	175.979	194.493	151.322	292.265	312.016	254.997	49.64	95.1822	224.084	232.295	410.118	1276.99
PF3D7_0316800	40S ribosomal protein S15A, putative	622.357	1892.95	1933.86	1656	1933.86	787.318	708.332	631.815	407.076	515.887	1326.36	2562.79	2505.1	1891.93	709.468
PF3D7_0316900	RING zinc finger protein, putative	358.377	180.782	147.815	134.129	147.815	59.8252	80.0312	86.3879	194.067	198.479	279.672	223.201	162.19	99.6657	178.526
PF3D7_0317000	proteasome component C8, putative	158.126	154.715	238.105	259.764	238.105	305.747	382.74	363.429	312.032	399.273	71.7584	245.265	357.855	619.681	492.619
PF3D7_0317100	conserved Plasmodium protein, unknown function	5.17867	2.4027	2.65828	2.86885	2.65828	1.79134	1.84032	1.48001	2.11682	1.61575	2.46767	3.54967	2.37844	3.43802	1.54651
PF3D7_0317200	cdc2-related protein kinase 4 (CRK4)	129.032	8.38573	3.20893	7.01883	3.20893	28.3957	110.203	186.771	152.553	286.534	26.7041	11.8627	25.4979	51.3419	151.09
PF3D7_0317300	conserved Plasmodium protein, unknown function	151.137	125.785	145.325	151.429	145.325	61.91	107.823	137.058	192.463	485.982	209.195	104.232	75.508	36.982	84.7289
PF3D7_0317400	conserved Plasmodium protein, unknown function	30.0989	6.95203	12.1351	32.922	12.1351	81.13	104.837	102.286	68.7803	25.1285	20.134	21.4012	67.4471	134.402	103.042
PF3D7_0317500	kinesin-5, putative (KLP3)	41.6036	30.4678	21.6613	37.7386	21.6613	35.656	63.7413	63.0416	60.2177	72.6035	34.38	27.401	41.4126	31.5665	39.3537
PF3D7_0317600	40S ribosomal protein S11, putative	462.288	1891.24	2043.2	1705.47	2043.2	1068.63	718.065	492.833	320.678	247.073	1183.35	2591.78	2624.11	1945.03	564.724
PF3D7_0317700	CPSF (cleavage and polyadenylation specific factor), subunit A, putative	35.7681	56.7499	75.3767	51.5364	75.3767	38.5665	40.9087	36.3805	26.9345	40.4908	31.4517	51.3234	41.9922	36.3997	25.7999
PF3D7_0317800	proteasome regulatory protein, putative	18.1903	49.6423	66.5428	58.6735	66.5428	43.6474	52.0526	42.7494	26.4414	60.9574	11.7557	74.0617	70.8356	100.138	31.0763
PF3D7_0317900	conserved Plasmodium protein, unknown function	7.87203	15.4372	22.4057	21.8571	22.4057	21.2462	21.4611	13.7138	8.08233	12.1709	4.58073	21.2685	27.2532	32.5957	16.0209
PF3D7_0318000	conserved Plasmodium protein, unknown function	5.15534	5.74076	3.41436	4.26728	3.41436	3.38752	3.31125	1.18605	0.95313	1.38077	3.19539	6.08405	4.87221	2.62282	1.01427
PF3D7_0318100	stomatin-like protein	16.7611	10.611	39.6281	87.6184	39.6281	83.6147	50.1478	30.2873	17.1202	21.3835	8.59538	47.9289	168.186	170.911	55.3825
PF3D7_0318200	DNA-directed RNA polymerase II, putative	74.8825	133.714	144.005	128.04	144.005	53.7418	82.2096	73.1838	43.3376	57.4577	148.138	233.997	213.073	108.85	67.6228
PF3D7_0318300	conserved Plasmodium protein, unknown function	48.1206	129.29	119.05	81.6848	119.05	51.5472	70.5567	68.4432	57.1974	33.0391	115.235	83.1628	45.1375	30.4637	76.0355
PF3D7_0318400	conserved Plasmodium protein, unknown function	0.529869	0.347987	0.616237	0.220276	0.616237	0.381521	0.297397	0.338501	0.461253	0.405246	0.357691	0.149319	0.0615372	0.101439	0.15637
PF3D7_0318500	conserved Plasmodium protein, unknown function	72.9265	2.48543	0.875258	0.778521	0.875258	0.323577	2.43617	32.5879	76.0363	182.766	22.8797	4.05521	0.44255	0.309666	52.1307
PF3D7_0318600	cleavage and polyadenylation specifity factor, putative	58.2485	69.9897	55.5303	48.4809	55.5303	14.2556	9.89297	7.19213	15.6546	8.95017	77.8803	76.6787	43.6404	18.5354	9.61377
PF3D7_0318700	trophozoite stage antigen	954.827	79.665	12.2767	3.16538	12.2767	0.381137	1.4271	44.2451	598.241	481.383	725.292	77.8996	13.291	2.55012	197.362
PF3D7_0318800	triosephophate isomerase, putative	10.4729	1.69674	0.781992	0.930092	0.781992	0.703905	0.41892	0.90023	3.61405	1.67955	6.95765	2.52384	0	0.257456	3.42799
PF3D7_0318900	conserved protein, unknown function	82.2886	139.978	168.666	198.496	168.666	133.222	142.758	124.931	129.156	55.6264	86.5159	138.703	213.452	96.3071	194.424
PF3D7_0319000	P-type ATPase, putative (ATPase7)	87.92	9.9097	7.09129	14.8921	7.09129	24.1294	91.5632	138.298	119.881	185.777	24.0762	16.6501	31.9951	43.6127	194.669
PF3D7_0319100	ubiquitin-protein ligase, putative	84.7855	84.2896	90.1903	87.5385	90.1903	172.073	146.819	139.834	143.609	93.2517	54.2988	64.7479	124.28	173.724	103.704
PF3D7_0319200	endonuclease/exonuclease/phosphatase family protein, putative	34.177	65.3813	58.8572	75.5441	58.8572	33.2731	44.9786	30.6256	20.3552	24.1264	15.3327	59.5023	38.8742	19.1863	11.5816
PF3D7_0319300	ubiquitin conjugating enzyme, putative	28.4509	110.714	126.157	88.3084	126.157	77.6162	53.1802	40.0426	22.2522	24.9224	28.5177	113.783	109.04	113.244	39.2308
PF3D7_0319400	kinesin-8, putative	21.4487	3.97861	1.71113	2.3458	1.71113	21.2027	61.7526	58.5385	37.0296	90.9723	7.76482	2.8774	4.02476	19.189	26.3887
PF3D7_0319500	RNA binding protein, putative	19.0623	34.5769	37.3072	38.078	37.3072	16.985	26.8346	22.9496	9.13946	26.3334	17.107	67.2513	48.3699	24.0971	10.4824
PF3D7_0319600	elongation factor 1 (EF-1), putative	149.393	935.457	956.43	702.539	956.43	667.389	377.221	257.781	185.422	106.78	261.441	1027.24	838.008	807.948	242.747
PF3D7_0319700	ABC transporter, putative	194.528	160.366	189.19	240.151	189.19	49.1167	17.4445	14.5303	92.8857	52.3343	270.342	176.528	224.707	36.9773	25.8121
PF3D7_0319800	conserved Plasmodium protein, unknown function	14.5173	4.74475	3.08988	2.77469	3.08988	4.50437	6.06521	11.73	15.7728	13.8274	11.4203	3.13763	0.701526	3.35109	10.8219
PF3D7_0319900	conserved Plasmodium protein, unknown function	49.2709	257.231	235.108	109.885	235.108	63.7264	74.0539	67.2396	45.1437	26.5593	99.9612	186.194	77.5319	98.0419	94.8336
PF3D7_0320000	conserved Plasmodium protein, unknown function	118.458	47.6327	33.7608	54.4399	33.7608	340.835	265.867	247.288	175.588	158.466	108.371	29.0384	92.6997	288.325	165.594
PF3D7_0320100	SNARE protein (SEC22)	61.3571	189.538	156.163	116.528	156.163	117.406	123.788	142.911	161.941	143.356	106.012	156.739	95.5502	124.889	174.358
PF3D7_0320200	CPW-WPC family protein	5.14161	3.50072	1.50138	1.44035	1.50138	4.73689	3.59115	1.73834	2.1115	4.0677	2.80634	1.65133	2.30989	4.2946	2.28382
PF3D7_0320300	T-complex protein 1 epsilon subunit, putative	118.808	232.351	226.694	358.138	226.694	254.529	209.381	119.927	80.9162	96.7797	78.8859	370.317	609.046	422.651	128.723
PF3D7_0320400	oocyst capsule protein (Cap380)	1.4481	1.06981	0.974743	0.789616	0.974743	0.202055	0.372316	0.364168	0.674323	1.06392	0.645553	1.5205	0.923027	0.60244	1.15236
PF3D7_0320500	conserved Plasmodium protein, unknown function	441.874	58.3906	343.92	458.67	343.92	162.279	126.606	268.67	634.552	950.095	425.58	136.742	391.926	189.232	310.196
PF3D7_0320600	conserved Plasmodium protein, unknown function	32.8097	11.3278	7.574	11.4185	7.574	96.3634	76.5784	86.8876	84.7796	70.3446	31.5422	7.23554	21.524	74.6427	63.1278
PF3D7_0320700	signal peptidase complex subunit 2, putative (SPC2)	70.8906	23.0424	10.7214	23.5476	10.7214	225.313	176.039	164.519	140.94	108.937	84.542	25.4531	72.4682	249.074	449.499
PF3D7_0320800	ATP-dependent RNA helicase, putative (DOZI)	82.5381	21.8692	14.7111	45.9129	14.7111	108.092	136.69	110.198	68.8817	34.9564	29.6769	29.9276	145.843	213.494	119.685
PF3D7_0320900	histone H2A variant, putative (H2A.Z)	2852.43	1492.55	909.267	547.172	909.267	470.428	1209.71	2487.54	3694.19	5203.24	2454.56	1989.6	1199.73	1741.74	4341.37
PF3D7_0321000	conserved Plasmodium protein, unknown function	27.705	73.5097	70.7384	64.4485	70.7384	38.2225	36.1146	29.0759	17.0853	21.0049	25.1256	76.2129	78.8832	36.2047	31.1939
PF3D7_0321100	conserved Plasmodium protein, unknown function	50.3138	2.20913	0.503654	0.59333	0.503654	1.90349	27.2025	65.5272	104.283	88.2771	17.8336	2.42466	0.355192	1.60142	43.5248
PF3D7_0321200	N-acetylglucosamine-1-phosphate transferase, putative	11.8851	4.78025	3.57646	13.6331	3.57646	27.2228	22.9924	19.3176	10.1689	13.2298	8.68757	14.0456	59.6385	106.655	53.283
PF3D7_0321300	conserved Plasmodium protein, unknown function	10.0502	1.69683	0.991313	2.20829	0.991313	4.48655	5.78002	7.78091	7.04753	8.29554	5.41472	1.58333	1.38923	2.64216	5.21866
PF3D7_0321400	protein kinase, putative	373.056	27.4015	4.77319	2.25482	4.77319	1.12517	21.9374	258.36	718.629	865.456	209.706	26.8336	5.30642	3.45236	478.209
PF3D7_0321500	peptidase, putative	37.2491	11.8284	18.3551	45.6286	18.3551	61.9923	99.1266	101.698	83.0916	131.227	17.2847	17.4992	71.7912	82.1055	91.1023
PF3D7_0321600	ATP-dependent RNA helicase, putative	65.2088	29.9163	54.3955	79.3563	54.3955	57.1725	92.9802	106.26	93.503	148.825	18.9145	42.8531	87.2421	63.6406	85.5999
PF3D7_0321700	microtubule and actin binding protein, putative	30.281	4.68403	1.62975	1.93794	1.62975	18.2547	43.6357	47.2319	49.9926	49.4226	14.0028	1.89834	2.29391	7.06703	20.3602
PF3D7_0321800	conserved Plasmodium protein, unknown function	111.957	80.2207	76.0365	69.7715	76.0365	30.1718	45.175	64.2116	98.5811	224.574	125.365	81.8755	62.9005	28.947	65.8604
PF3D7_0321900	cyclic amine resistance locus protein (CARL)	75.0851	144.837	99.9156	72.7166	99.9156	44.9527	84.9171	85.4113	72.138	88.5534	141.639	147.134	72.4234	54.4836	122.497
PF3D7_0322000	peptidyl-prolyl cis-trans isomerase (CYP19A)	464.276	1544.82	1441.27	1514.29	1441.27	1103.88	794.483	562.841	279.76	333.96	662.404	1881.83	2490.37	2854.37	742.19
PF3D7_0322100	RNA triphosphatase (Prt1)	36.0394	93.9023	77.3984	90.2944	77.3984	47.278	50.2965	38.0944	25.2808	37.0865	43.4983	77.0183	55.413	31.155	17.3925
PF3D7_0322200	conserved Plasmodium protein, unknown function	2.59974	0.683391	0.483705	0.438901	0.483705	0.300133	1.17983	1.23013	1.39808	3.67125	0.322188	0.333526	0.277312	0.223217	1.36401
PF3D7_0322300	diacylglycerol O-acyltransferase (DGAT)	44.7284	19.2267	27.2108	33.7477	27.2108	38.2533	95.0943	106.279	71.607	55.1277	15.9542	24.3016	33.6141	67.4301	180.666
PF3D7_0322400	regulator of initiation factor 2 (eIF2)	18.1502	57.5123	59.3812	62.457	59.3812	30.8529	18.8424	11.1546	6.61972	16.5799	11.3908	61.1109	61.2563	28.5831	14.3851
PF3D7_0322500	iron-sulfur cluster assembly accessory protein, putative	45.5357	13.9739	29.8049	28.1082	29.8049	51.551	39.6633	61.1175	61.8784	60.5167	23.8323	8.40653	12.8703	16.4779	35.7566
PF3D7_0322600	conserved Plasmodium protein, unknown function	1.20585	0.356539	0.409224	0.499332	0.409224	0.480126	0.554897	0.684956	0.649618	0.495434	0.328732	0.672331	0.598931	0.248541	0.836916
PF3D7_0322700	conserved Plasmodium protein, unknown function	42.9895	116.445	125.737	104.505	125.737	73.0925	80.6429	54.4028	45.2624	8.38616	70.0102	74.5804	58.5012	35.1111	36.1935
PF3D7_0322800	conserved Plasmodium protein, unknown function	0.394861	1.72158	1.16123	1.32457	1.16123	0.171192	0.465038	0.223984	1.18462	0	0.48568	0.440902	0	0	0
PF3D7_0322900	40S ribosomal protein S3A, putative	251.857	1313.57	1324.94	1645.15	1324.94	698.965	768.908	473.493	336.154	208.349	479.526	2055.51	2076.15	1511.42	511.899
PF3D7_0323000	translation machinery-associated protein 7, putative (TMA7)	0	0	0	0	0	0	0	0	0	0	0	0	0	0	0
PF3D7_0323100	conserved Plasmodium protein, unknown function	26.7783	55.737	93.8778	102.084	93.8778	74.3187	70.6663	52.1176	41.1722	43.3877	17.0469	71.782	120.868	67.7034	44.3413
PF3D7_0323200	conserved Plasmodium protein, unknown function	17.9323	8.2148	5.78222	11.662	5.78222	46.7001	60.5446	50.3569	36.6461	42.0969	10.595	5.99919	17.9772	28.6807	36.3997
PF3D7_0323300	conserved protein, unknown function	7.43917	2.46689	0.630872	1.27804	0.630872	4.58572	10.345	9.83121	6.30655	10.1173	2.14268	2.77593	2.40648	3.09925	7.26214
PF3D7_0323400	Rh5 interacting protein (RIPR)	985.208	32.5007	5.04563	3.90262	5.04563	2.4442	2.97848	49.2361	428.762	1272.9	309.389	38.7422	5.2137	3.46134	140.82
PF3D7_0323500	survival of motor neuron (SMN)-like protein	170.8	69.5977	61.9091	54.56	61.9091	26.9451	33.1196	32.6269	77.2176	118.477	98.4881	73.5202	66.6967	36.6964	59.8046
PF3D7_0323600	conserved Plasmodium protein, unknown function	26.1225	121.328	146.662	94.7434	146.662	130.685	64.2949	49.9998	33.0198	25.336	32.8507	57.6219	57.313	32.5636	26.0246
PF3D7_0323700	U4/U6.U5 tri-snRNP-associated protein 1, putative (SART1)	34.217	50.0057	41.2846	39.6662	41.2846	17.811	22.2459	19.0582	20.5041	38.5996	54.6741	33.2557	30.2463	12.7653	10.5168
PF3D7_0323800	conserved Plasmodium protein, unknown function	59.6947	187.852	161.99	111.906	161.99	72.0165	72.9114	58.4351	48.8576	86.5162	77.4562	130.035	88.5611	69.8024	58.63
PF3D7_0323900	erythrocyte membrane protein 1 (PfEMP1), exon2, pseudogene (VAR)	0	1.02364	2.10704	1.496	2.10704	0	0	0.0594339	0	0	0.135688	6.48688	2.12248	0.146868	0
PF3D7_0324000	RESA-like protein	1.28975	11.0387	9.56246	8.00757	9.56246	0.104539	0	0	0	1.22787	0	54.7929	15.8639	1.7337	0
PF3D7_0324100	Pfmc-2TM Maurer's cleft two transmembrane protein (MC-2TM)	0	0	6.14711	22.7984	6.14711	12.2721	0.863836	0.176225	0	1.46501	1.19499	30.0448	167.54	34.645	2.20273
PF3D7_0324200	Plasmodium exported protein (hyp4), unknown function	0	0	0	0	0	0	0	0	0	0	0	0	0	0	0
PF3D7_0324300	Plasmodium exported protein (hyp5), unknown function	0	0	0.146048	0	0.146048	0.0882928	0	0	0	0	0	0.445979	0	0.3	0
PF3D7_0324400	rifin (RIF)	0	0.122176	0.124941	0.232995	0.124941	0	0	0	0.13059	0.259438	0	0.354792	0.701666	0	0
PF3D7_0324500	rifin (RIF)	0	0.12778	0	0	0	0	0	0	0	0	0	0.190669	0	0.118288	0
PF3D7_0324600	stevor	0	0	1.47432	3.73953	1.47432	0.866979	0.550924	0.2244	0	0	0	3.00208	24.7105	1.5088	0.639077
PF3D7_0324700	erythrocyte membrane protein 1 (PfEMP1), exon2, pseudogene (VAR)	0.128423	1.79007	2.18259	1.04432	2.18259	0.0516844	0	0	0	0	1.12191	9.16424	2.47402	0.0896539	0.13614
PF3D7_0324800	rifin (RIF)	0.321206	0.860868	2.14826	3.42962	2.14826	0.534414	0.422325	1.06115	0.796315	1.30996	0.203018	2.68553	6.69473	1.30022	5.18224
PF3D7_0324900	erythrocyte membrane protein 1, PfEMP1 (VAR)	13.4312	19.4359	16.209	8.94076	16.209	4.44907	4.51289	10.3316	16.0596	28.725	8.0269	31.2287	8.35771	3.92473	7.93997
PF3D7_0400100	erythrocyte membrane protein 1, PfEMP1 (VAR)	6.67311	7.38343	5.18157	2.61722	5.18157	2.94228	3.30499	7.41455	11.4462	22.0884	5.02928	21.06	3.11098	2.91265	4.64533
PF3D7_0400200	erythrocyte membrane protein 1 (PfEMP1), exon2, pseudogene	210.527	36.0853	56.5856	117.578	56.5856	181.557	134.712	283.767	470.847	1152.61	152.036	88.4195	338.982	163.705	196.188
PF3D7_0400300	rifin (RIF)	0.291283	0.216052	2.67018	2.88159	2.67018	0.469473	0.370114	0.76504	1.0414	1.14139	0.722982	4.57755	16.117	1.71432	3.51585
PF3D7_0400400	erythrocyte membrane protein 1, PfEMP1 (VAR)	1.7675	7.46676	10.698	6.13935	10.698	0.1791	0.122399	0.100086	0.167235	0.765937	1.57837	117.427	28.3546	3.18628	0.634965
PF3D7_0400500	rifin (RIF)	0	1.74505	0.737734	1.53194	0.737734	0	0.0583017	0.0797684	0	0.423048	0.518203	11.0492	9.09288	1.09544	1.00414
PF3D7_0400600	erythrocyte membrane protein 1 (PfEMP1), exon1, pseudogene	0	0	0	0	0	0	0	0	0	0	0	0	0	0	0
PF3D7_0400700	rifin (RIF)	0	0.111957	0.341488	0.740919	0.341488	0	0.128587	0	0.121185	0	0	0.980205	3.56896	0.394777	0.767798
PF3D7_0400800	stevor	0	0.144383	0.149313	0.540047	0.149313	0.0852276	0	0	0	0	0	0.641132	1.21341	0.550684	0
PF3D7_0400900	rifin (RIF)	0	0.422091	0.996389	2.38524	0.996389	1.32693	0.0793798	0.217949	0	0.295175	0.233723	3.8683	18.4634	4.04564	0
PF3D7_0401000	rifin (RIF)	0	0	0	0.119614	0	0.0839219	0	0	0	0	0	0.575066	0.15172	0	0
PF3D7_0401100	Plasmodium exported protein, unknown function, fragment	0	0	0	0	0	0	0	0	0	0	0	0	0	0	0
PF3D7_0401200	rifin (RIF)	0	0	0	0.200592	0	0	0	0	0	0	0	0	0.375852	0.095639	0
PF3D7_0401300	rifin (RIF)	0.300074	0.113266	1.15175	4.44508	1.15175	1.51058	0.261216	0	0	0	0	11.0247	44.1014	5.05336	0.462507
PF3D7_0401400	rifin (RIF)	0	0	0.414737	0.881015	0.414737	0.165088	0.149693	0.10587	0.142711	0	0	5.76715	32.9742	2.5048	0.196427
PF3D7_0401500	stevor, pseudogene	0	0	0	0.676624	0	0.168889	0	0.110321	0	0.304918	0	1.06315	1.39485	0.136804	0
PF3D7_0401600.1	rifin (RIF)	103.073	309.599	517.722	702.006	517.722	242.042	73.3812	33.5235	45.3432	129.252	247.052	602.651	1293.81	541.891	83.0093
PF3D7_0401600.2	rifin (RIF)	25.4275	26.5459	56.8313	49.3915	56.8313	19.859	3.3783	2.60514	0.000848911	0	32.6658	47.5273	121.634	38.0972	0.00125652
PF3D7_0401700	Plasmodium exported protein, unknown function, pseudogene	0.400922	0.688117	14.5259	59.1999	14.5259	47.5621	10.017	2.08426	2.3409	3.73065	1.66893	73.7333	381.922	121.295	10.4801
PF3D7_0401800	Plasmodium exported protein (PHISTb), unknown function (PfD80)	107.346	42.6882	423.039	929.755	423.039	30.327	10.4001	23.5622	57.3294	120.378	87.0039	414.506	1971.3	163.53	118.896
PF3D7_0401900	acyl-CoA synthetase (ACS6)	7.84132	5.9164	1.53783	0.776576	1.53783	0.0636586	0.0554526	0.0550847	1.19328	7.13721	7.76308	6.22397	0.515863	0.0352822	0.432636
PF3D7_0402000	Plasmodium exported protein (PHISTa), unknown function	3.89376	2.32517	38.2294	186.654	38.2294	38.0383	15.1461	7.26112	2.97882	10.0337	0.772659	55.3141	242.307	71.1269	14.5336
PF3D7_0402100	Plasmodium exported protein (PHISTb), unknown function	1989.11	502.485	279.752	200.378	279.752	18.1058	9.01003	40.3364	630.178	1479.59	1839.79	257.931	77.6824	14.3169	55.7151
PF3D7_0402200	surface-associated interspersed protein 4.1 (SURFIN 4.1), pseudogene (SURF4.1)	206.481	10.6158	2.25281	1.40921	2.25281	0.292259	0.631187	11.2235	79.8981	148.804	73.3461	14.1527	1.55608	0.439704	45.6223
PF3D7_0402300	reticulocyte binding protein homologue 1,normocyte binding protein 1 (RH1)	879.189	17.4502	3.66525	2.50679	3.66525	1.70156	1.76434	24.4805	381.64	1042.97	239.353	25.3925	2.6631	0.897419	54.2081
PF3D7_0402400	Plasmodium exported protein, unknown function (GEXP18)	595.38	1535.19	1015.51	827.703	1015.51	853.965	316.428	451.818	668.642	758.65	2587.4	598.97	994.052	545.147	563.852
PF3D7_0402500	rifin, pseudogene (RIF)	0	0.138964	0.55412	2.96939	0.55412	1.34321	0	0	0	0.294859	0	1.41668	9.35252	2.89363	0.395571
PF3D7_0402600	stevor	0	0	0.159607	1.61123	0.159607	1.24118	0.334985	0.119514	0	0.32759	0	3.00985	17.9073	6.79992	0.229972
PF3D7_0402700	rifin, pseudogene (RIF)	0	0	0.13196	1.43207	0.13196	0	0	0	0	0	0.661602	0.185544	2.06703	0.11561	0
PF3D7_0402800	erythrocyte membrane protein 1 (PfEMP1), pseudogene	0	0	0.0191919	0.0173647	0.0191919	0	0.00945344	0	0	0	0	0.0542536	0.0217582	0	0.0260602
PF3D7_0402900	probable protein, unknown function	96.0193	71.3558	21.8128	5.57864	21.8128	3.57297	0	2.76	25.8579	13.1805	276.952	15.965	4.49222	2.30042	3.55081
PF3D7_0403000	tRNA Asparagine	0	0	0	0	0	0	0	0	0	0	0	0	0	0	0
PF3D7_0403100	regulator of chromosome condensation, putative	13.9587	11.5197	7.63922	11.1597	7.63922	17.6747	27.5866	26.447	20.6903	38.3505	6.22038	9.58334	16.0795	31.7736	44.0461
PF3D7_0403200	conserved Plasmodium protein, unknown function	6.79977	10.7253	17.6228	13.5096	17.6228	6.00226	5.8857	5.7406	4.24537	3.60632	9.02305	14.3241	7.80591	3.54584	3.25313
PF3D7_0403300	conserved Plasmodium protein, unknown function	18.957	147.219	119.815	73.4965	119.815	77.8155	44.4663	36.7703	42.0119	20.3151	137.288	31.225	19.0864	33.7648	21.3144
PF3D7_0403400	conserved Plasmodium protein, unknown function	51.4963	86.7161	80.7752	67.7188	80.7752	36.4529	48.9838	37.7341	36.9645	47.15	166.314	59.7368	33.6529	23.4108	21.0363
PF3D7_0403500	ubiquitin specific protease, putative	24.2346	40.0766	61.6275	81.9545	61.6275	80.913	57.9406	45.0932	41.5016	30.2197	16.9906	36.0111	42.4088	37.8357	29.6684
PF3D7_0403600	conserved Plasmodium protein, unknown function	64.0546	9.66821	3.99969	6.191	3.99969	76.9142	129.502	111.205	83.0466	49.455	27.4932	10.3796	26.5398	118.301	119.836
PF3D7_0403700	CGI-201 protein, short form	52.2235	108.096	108.368	101.796	108.368	53.3413	55.2028	43.7897	28.9159	48.0471	67.8345	123.004	89.8674	57.0997	40.8396
PF3D7_0403800	alpha/beta hydrolase, putative	1261.43	137.956	97.8473	57.4527	97.8473	17.3786	44.1949	116.861	637.367	349.785	942.117	157.61	56.5836	51.7056	342.456
PF3D7_0403900	SET domain protein, putative (SET8)	60.6004	6.51445	1.87693	1.82409	1.87693	8.20021	21.2289	50.8264	74.4641	77.4882	27.1485	4.87779	1.50673	12.1248	65.7474
PF3D7_0404000	conserved Plasmodium protein, unknown function	255.178	24.3079	1.90411	0.921135	1.90411	1.52626	5.52848	55.1056	196.919	341.462	211.317	8.41103	3.52451	0.890803	123.133
PF3D7_0404100	transcription factor with AP2 domain(s), putative (ApiAP2)	3.21501	1.43842	1.29673	0.667834	1.29673	0.87005	1.8333	2.69511	2.62446	4.61336	1.12082	0.619516	0.268865	0.834968	2.31624
PF3D7_0404200	conserved Plasmodium protein, unknown function	11.3219	5.46648	3.19929	2.14707	3.19929	24.779	16.1344	19.2269	24.4379	13.1109	8.43011	1.34457	4.49254	36.6588	34.301
PF3D7_0404300	conserved Plasmodium protein, unknown function	7.08919	10.5484	15.242	12.1839	15.242	4.77731	4.87345	6.55424	2.87146	15.4116	2.49309	11.8557	6.6241	5.81707	5.50565
PF3D7_0404400	6-cysteine protein (P36)	8.38503	1.08259	0	0.321946	0	0.539043	6.53057	18.7342	18.8923	1.2254	4.74491	1.90358	0.864215	1.88344	36.5727
PF3D7_0404500	6-cysteine protein (P52)	11.1576	30.8786	36.9713	36.3255	36.9713	6.94568	5.05111	3.03259	4.05184	6.53642	13.3352	50.0025	10.8044	9.7516	6.2783
PF3D7_0404600	conserved Plasmodium membrane protein, unknown function	10.8388	30.7884	121.081	76.6004	121.081	26.7102	21.5988	13.3137	10.3203	32.8402	6.08644	71.9481	22.4549	20.6031	7.19339
PF3D7_0404700	dipeptidyl peptidase 3 (DPAP3)	556.255	24.1606	3.57293	2.45875	3.57293	0.989407	28.5155	266.067	571.927	1702.87	193.575	29.0323	4.21149	2.38436	614.342
PF3D7_0404800	conserved Plasmodium protein, unknown function	20.7823	5.41126	1.02568	2.84278	1.02568	1.06746	3.89703	6.45035	10.6071	24.2623	13.0351	6.76564	2.98848	0.638582	16.4805
PF3D7_0404900	6-cysteine protein (P41)	460.38	63.593	27.6414	30.9542	27.6414	25.1689	120.694	303.507	532.21	381.586	341.84	78.533	41.9335	61.353	1156.49
PF3D7_0405000	ATP-dependent RNA helicase, putative	47.1609	140.018	114.54	121.379	114.54	54.4878	38.7684	28.3166	29.5813	64.9236	44.1731	145.039	118.084	56.1812	35.8598
PF3D7_0405100	Sec24 subunit b (SEC24b)	94.4816	87.1257	73.0265	57.5272	73.0265	44.6959	91.9227	127.442	123.506	191.757	77.8241	102.797	83.7271	71.8385	133.623
PF3D7_0405200	ag-1 blood stage membrane protein homologue (PfMAg-1)	130.508	19.9773	14.7765	14.7545	14.7765	23.3282	33.7341	91.49	175.057	371.034	78.1402	16.7816	15.0086	19.9604	179.224
PF3D7_0405300	sequestrin (LISP2)	0.249728	0.537383	0.623801	0.777573	0.623801	0.14645	0.142523	0.114012	0.183632	0.279667	0.677397	1.01008	0.40165	0.0789737	0.216161
PF3D7_0405400	pre-mRNA-processing-splicing factor 8, putative (PRPF8)	78.9127	99.9573	109.91	113.021	109.91	46.783	76.7158	72.6892	42.934	99.7863	106.841	206.425	200.187	103.906	58.7531
PF3D7_0405500	conserved Plasmodium protein, unknown function	10.168	145.086	156.843	109.771	156.843	92.7912	35.1402	20.6306	12.5222	17.3264	28.154	125.696	119.232	92.8099	18.0314
PF3D7_0405600	conserved Plasmodium membrane protein, unknown function	64.1524	106.552	148.986	192.254	148.986	127.33	149.656	113.727	77.4629	52.7115	30.9297	182.404	165.16	179.815	174.212
PF3D7_0405700	lysine decarboxylase, putative	20.9416	4.53765	10.5823	34.97	10.5823	15.4996	16.8612	12.619	10.4841	33.3902	8.82465	10.485	43.6269	21.0934	13.8461
PF3D7_0405800	conserved Plasmodium protein, unknown function	36.3854	28.8717	14.1953	14.527	14.1953	208.48	102.271	117.26	60.4436	70.3864	37.4951	9.8737	13.1625	108.822	71.0247
PF3D7_0405900	apical sushi protein (ASP)	418.168	18.6384	2.26722	1.46673	2.26722	1.94327	19.8018	219.588	402.898	300.655	109.685	22.7644	2.79163	2.79386	467.917
PF3D7_0406000	conserved Plasmodium protein, unknown function	89.2357	110.987	104.818	75.6925	104.818	53.2211	51.2506	97.8665	131.536	273.936	57.8291	77.5524	81.3579	89.5113	134.723
PF3D7_0406100	vacuolar ATP synthase subunit b	148.296	189.863	232.519	221.404	232.519	103.792	163.996	194.047	149.096	173.324	76.6165	383.68	412.819	380.723	261.149
PF3D7_0406200	sexual stage-specific protein precursor (Pfs16)	2901.17	2333.9	1964.34	1651.14	1964.34	459.625	508.257	659.287	964.735	3069.53	1253.6	1089.74	938.937	744.992	877.375
PF3D7_0406400	cytosolic glyoxalase II (cGloII)	91.5848	125.522	143.958	86.3151	143.958	50.9267	57.9988	89.0749	134.804	263.316	65.4542	200.486	118.762	172.55	193.17
PF3D7_0406500	conserved Plasmodium protein, unknown function	29.4824	28.6473	20.9725	15.52	20.9725	4.28163	4.52486	5.91145	4.71414	34.2867	16.1739	13.3761	3.77284	2.87856	2.85594
PF3D7_0406600	conserved Plasmodium protein, unknown function	14.6234	14.1034	6.47688	5.79565	6.47688	40.6272	30.8534	23.459	13.3543	19.5632	13.2309	3.44579	8.26892	38.4615	17.3288
PF3D7_0406700	conserved Plasmodium protein, unknown function	17.4701	4.13796	1.94045	1.73228	1.94045	11.7827	30.3841	33.3015	27.0946	62.3274	8.14645	1.49502	1.93633	11.7178	32.0544
PF3D7_0406800	conserved Plasmodium protein, unknown function	10.9698	4.13281	1.58953	2.7557	1.58953	24.0297	22.9574	15.9146	15.8487	26.7386	7.17349	3.51314	12.1162	48.9353	16.8511
PF3D7_0406900	conserved Plasmodium protein, unknown function	2.06909	1.65909	0.561003	0.515626	0.561003	0.226853	0.269588	0.166533	0.28148	0.885784	2.26041	0.839544	0.442468	0.0960219	0.0877335
PF3D7_0407000	conserved Plasmodium protein, unknown function	32.786	284.074	196.359	86.1545	196.359	72.0217	20.6463	21.1601	15.239	22.9599	266.832	90.2392	45.6257	31.7123	13.1293
PF3D7_0407100	methyltransferase, putative	25.8635	54.5971	32.413	24.1081	32.413	31.1181	29.0957	20.9331	16.3638	9.71939	33.8414	33.5625	39.9289	48.0739	42.0236
PF3D7_0407200	peptidyl-tRNA hydrolase PTH2, putative	44.1021	198.977	187.975	120.704	187.975	66.2526	33.7746	21.0697	15.483	17.7388	164.674	181.378	166.054	139.121	45.1275
PF3D7_0407300	transcription factor, putative	52.3506	332.563	262.64	203.153	262.64	141.541	35.2613	17.6094	19.8919	26.3995	306.627	162.063	165.941	76.4214	17.5601
PF3D7_0407400	conserved Plasmodium protein, unknown function	15.5422	61.2766	87.671	112.251	87.671	190.786	72.8717	58.8456	26.8396	12.8167	15.2718	33.5597	106.855	57.8503	21.3413
PF3D7_0407500	mitochondrial carrier protein, putative	22.5897	60.099	99.8614	140.043	99.8614	94.1906	51.5466	31.1888	23.7324	11.4673	24.7057	94.5345	152.947	122.452	36.4696
PF3D7_0407600	conserved Plasmodium protein, unknown function	1.42147	0.458012	0.276828	0.415198	0.276828	0.0940152	0.159234	0.601395	0.610839	5.15328	0.604456	0.274584	0.0395715	0.1322	0.828949
PF3D7_0407700	conserved Plasmodium protein, unknown function	152.073	9.2663	3.2807	4.64587	3.2807	8.04276	29.9364	110.1	218.916	416.447	60.737	9.42975	4.699	7.24984	97.1345
PF3D7_0407800	conserved Plasmodium protein, unknown function	468.993	20.2155	5.02436	2.82012	5.02436	4.32361	65.2609	279.403	564.744	2096.3	125.133	23.914	3.31914	5.11506	324.394
PF3D7_0407900	AAA family ATPase, putative	681.957	30.5811	15.2404	26.7366	15.2404	29.6795	33.2419	51.1221	309.103	448.912	373.781	38.9132	29.8502	17.9559	119.469
PF3D7_0408000	conserved Plasmodium protein, unknown function	1849.34	136.532	33.7976	18.0706	33.7976	18.0241	11.5691	94.1186	1091.06	1300.18	1622.79	152.719	24.2008	27.615	277.258
PF3D7_0408100	conserved Plasmodium protein, unknown function	35.9366	57.8401	33.4069	17.5195	33.4069	14.9968	16.9054	21.6758	32.4351	7.49683	50.525	24.7653	6.18657	5.02026	14.4531
PF3D7_0408200	conserved Plasmodium protein, unknown function	14.0587	9.23942	4.37256	3.73285	4.37256	2.5846	4.7845	6.47478	8.70831	11.6373	9.62546	4.20794	0.696194	0.633174	3.37678
PF3D7_0408300	zinc finger, RAN binding protein, putative	21.8099	43.8002	53.2451	44.9077	53.2451	18.018	16.6737	18.8368	16.9257	41.3772	21.936	90.8496	69.0119	49.0532	24.6931
PF3D7_0408400	conserved Plasmodium protein, unknown function	13.3968	5.37321	2.08637	5.37221	2.08637	36.4614	30.7858	18.3399	12.6715	20.7886	7.71243	2.97744	13.3617	26.5202	18.7016
PF3D7_0408500	flap endonuclease 1 (FEN1)	17.1398	4.1802	0.877008	1.79239	0.877008	9.51643	31.3254	38.1636	22.7615	39.9034	3.98579	2.43819	6.59854	29.03	34.6004
PF3D7_0408600	sporozoite invasion-associated protein 1 (SIAP-1)	29.3589	4.80292	1.66908	1.37569	1.66908	2.41601	5.10039	4.69799	7.48666	17.3578	20.6325	7.17088	2.67243	22.3389	24.8967
PF3D7_0408700	perforin like protein 1,sporozoite micronemal protein essential for cell traversal (SPECT2)	0.763018	0.54064	0.12534	0.111937	0.12534	0.277401	0.126442	0.156382	0.326488	1.56943	0.355075	0.420009	0.390907	0.517052	0.242601
PF3D7_0408800	conserved Plasmodium protein, unknown function	0	0.809328	0.155072	0.286997	0.155072	0.0954803	0.43117	0.358387	0.159929	0.336859	0	0	0.197379	0	0.727304
PF3D7_0408900.1	peptidase, M22 family, putative	0	2.26618	1.51204	3.52618	1.51204	24.492	25.6361	16.6493	9.61742	15.1918	2.59249	5.20916	16.0769	30.3409	13.379
PF3D7_0408900.2	peptidase, M22 family, putative	14.2656	1.52566	0.926481	5.81451	0.926481	33.8676	36.4932	25.4658	15.9536	20.5369	7.68919	2.1423	19.1882	24.2021	25.6177
PF3D7_0409000	conserved Plasmodium protein, unknown function	10.9819	2.91577	1.36154	2.05336	1.36154	5.70527	22.6062	21.3533	17.2471	8.98854	6.52705	2.02977	1.45715	4.06687	21.1332
PF3D7_0409100	U4/U6 small nuclear ribonucleoprotein PRP31, putative (PRPF31)	86.6581	139.811	106.514	104.633	106.514	53.1638	57.0764	52.4047	58.0482	103.185	200.035	120.278	92.1663	55.4584	46.9027
PF3D7_0409200	40S ribosomal processing protein, putative	91.9271	131.485	112.047	105.498	112.047	42.345	48.0912	47.0584	47.8064	85.148	213.991	173.605	146.889	102.314	61.9314
PF3D7_0409300	conserved Plasmodium protein, unknown function	32.2765	93.9793	116.615	104.76	116.615	49.7779	30.822	18.9504	14.0204	18.8305	40.5237	87.1525	89.8502	37.2636	14.475
PF3D7_0409400	heat shock protein 40 (DnaJ)	18.5309	51.0095	71.6918	105.003	71.6918	57.6904	36.6623	18.1451	14.3818	20.2628	15.385	80.3369	140.739	91.0706	19.2739
PF3D7_0409500	conserved Plasmodium protein, unknown function	45.062	10.9477	3.54569	3.88808	3.54569	59.9232	108.204	105.587	49.8279	41.593	21.8508	11.0503	25.396	180.945	289.576
PF3D7_0409600	replication protein A1, large subunit (RPA1)	72.1707	8.04632	13.7707	38.2313	13.7707	39.2127	70.8715	102.711	99.222	202.195	22.4663	20.484	68.2121	45.1683	82.5751
PF3D7_0409700	peptide chain release factor 2, putative	36.9401	9.48234	13.687	19.8627	13.687	31.2577	32.5218	56.5589	65.6293	130.093	35.3447	14.6662	49.8473	71.9764	75.814
PF3D7_0409800	zinc finger protein, putative	335.419	263.629	216.685	219.71	216.685	68.5249	70.1775	168.673	344.53	672.624	223.94	243.633	168.485	90.2481	196.576
PF3D7_0409900	actin-like protein, putative (ALP5b)	5.0279	0.903796	0.762923	0.239288	0.762923	0.226186	1.55961	7.33403	14.2974	6.58251	3.8242	1.69459	0.157735	0.480598	14.4652
PF3D7_0410000	conserved Plasmodium protein, unknown function	487.317	118.899	211.321	197.648	211.321	14.6462	7.67155	54.0952	321.367	376.811	269.935	175.646	96.0138	15.0326	115.304
PF3D7_0410100	tRNA Serine	0	0	0	0	0	0	0	0	0	0	0	0	0	0	0
PF3D7_0410200	tRNA Isoleucine	0	0	0	0	0	0	0	0	0	0	0	0	0	0	0
PF3D7_0410300	protein phosphatase, putative	23.8729	44.3836	40.7202	29.3062	40.7202	19.9434	27.3614	27.8473	18.875	16.366	30.8295	52.6372	35.3837	31.8386	29.1346
PF3D7_0410400	exosome complex component RRP4, putative (RRP4)	27.953	100.306	85.6466	68.5184	85.6466	31.0031	32.0161	26.0566	17.709	27.2735	41.7531	133.707	83.9284	76.0729	36.5231
PF3D7_0410500	conserved Plasmodium protein, unknown function	9.77511	4.88949	3.07488	3.28454	3.07488	0.760715	0.445395	1.14804	2.4393	1.75786	5.95442	5.50748	1.63524	0.876034	3.38153
PF3D7_0410600	conserved Plasmodium protein, unknown function	176.219	99.9343	160.103	144.122	160.103	109.199	47.8818	65.38	146.194	118.929	85.2943	155.604	257.809	226.06	123.908
PF3D7_0410700	GTPase, putative	162.207	12.9782	5.84003	8.44552	5.84003	16.1568	49.7452	93.2727	154.7	289.205	47.7711	11.4762	7.9875	14.3816	86.6604
PF3D7_0410800	conserved Plasmodium protein, unknown function	308.476	30.6855	44.0265	51.9417	44.0265	40.4244	112.03	237.295	398.987	1266.31	121.796	48.069	44.6227	38.0588	272.261
PF3D7_0410900	conserved Plasmodium protein, unknown function	27.1668	65.8446	65.7728	57.0022	65.7728	38.0192	38.4175	25.9543	20.2945	28.2889	19.1296	67.027	48.7126	36.7587	19.2812
PF3D7_0411000	conserved Plasmodium protein, unknown function	41.2602	279.136	544.713	366.353	544.713	17.0359	11.7397	12.5193	14.0836	62.0563	75.7952	543.989	178.828	31.0151	13.207
PF3D7_0411100	conserved Plasmodium protein, unknown function	21.4759	12.2913	19.5321	39.7245	19.5321	168.004	74.8964	64.5475	36.457	33.7512	29.1716	13.4318	46.6439	73.222	33.5751
PF3D7_0411200	conserved Plasmodium protein, unknown function	5.29621	1.9654	6.25416	16.8026	6.25416	10.9834	9.55124	6.22891	3.83082	6.23421	1.64324	4.39497	17.4099	9.56987	4.37409
PF3D7_0411300	conserved Plasmodium protein, unknown function	9.27757	3.65451	5.01225	12.9047	5.01225	31.0277	28.7496	18.9072	18.808	5.48742	3.90914	4.63922	12.9591	9.50819	12.0063
PF3D7_0411400	DEAD box ATP-dependent RNA helicase, putative	6.93747	32.3002	46.1372	45.3933	46.1372	34.0423	19.1835	9.16416	5.67252	4.17209	5.41374	24.1231	28.6584	13.7466	3.91444
PF3D7_0411500	tRNA Alanine	0	0	0	0	0	0	0	0	0	0	0	0	0	0	0
PF3D7_0411600	tRNA Glutamic acid	0	0	0	0	0	0	0	0	0	0	0	0	0	0	0
PF3D7_0411700	conserved Plasmodium protein, unknown function	0.827457	0.606269	0.611558	2.24587	0.611558	0.703978	1.95098	0	0.629265	0	2.04344	0	0.78348	0	1.89139
PF3D7_0411800	conserved Plasmodium protein, unknown function	20.9452	4.96148	4.0414	6.15049	4.0414	32.8051	46.6957	41.4215	36.0559	36.5717	8.98604	2.67778	6.38928	10.292	16.0628
PF3D7_0411900	DNA polymerase alpha	41.3832	7.25445	5.23017	7.39273	5.23017	37.6516	88.4553	87.7827	72.2639	120.399	14.1432	6.62517	12.9495	28.8107	40.5798
PF3D7_0412000	conserved Plasmodium protein, unknown function	41.404	10.1602	8.87772	20.8135	8.87772	65.2332	98.0507	90.8375	78.8286	106.216	19.0004	13.3164	42.2788	62.5117	144.09
PF3D7_0412100	mitochondrial ribosomal protein S12 precursor, putative	14.5327	11.2522	7.44253	12.1544	7.44253	79.3858	38.2568	33.1143	20.9492	10.909	8.14724	12.7166	26.6611	52.1299	27.8843
PF3D7_0412200	conserved Plasmodium protein, unknown function	11.7525	61.1169	53.9177	38.6525	53.9177	31.1897	23.8278	23.3066	13.3544	3.79141	12.981	57.3105	31.4862	30.0006	15.7903
PF3D7_0412300	phosphopantothenoylcysteine synthetase, putative	12.9845	25.279	32.5059	20.5181	32.5059	48.2245	38.699	40.6284	31.1435	25.1539	12.3457	13.7192	12.7995	18.036	25.8612
PF3D7_0412400	erythrocyte membrane protein 1, PfEMP1 (VAR)	4.35047	22.9285	30.1387	16.8886	30.1387	0.891505	0.222409	0.169635	0.308044	1.50783	3.7081	98.444	28.3182	5.11793	0.541694
PF3D7_0412500	Plasmodium RNA of unkown function RUF6-3	0	0	0	0	0	0	0	0	0	0	0	0	0	0	0
PF3D7_0412600	rifin, pseudogene (RIF)	0.75522	1.10391	0.142365	0.513939	0.142365	0.171322	0	0.110177	0	0.29975	0.469639	2.87398	1.32862	1.5679	0.205473
PF3D7_0412700	erythrocyte membrane protein 1, PfEMP1 (VAR)	43.5632	218.936	289.066	194.051	289.066	8.48639	2.81561	1.74897	2.31854	10.8125	36.3061	1327.29	445.089	79.8201	7.8472
PF3D7_0412800	Plasmodium RNA of unkown function	0	0	0	0	0	0	0	0	0	0	0	0	0	0	0
PF3D7_0412900	erythrocyte membrane protein 1, PfEMP1 (VAR)	0.860208	2.96891	4.55943	3.5507	4.55943	0.108114	0.0316462	0.0183329	0.167968	0.121997	0.548066	29.3983	10.2685	2.08217	0.291848
PF3D7_0413000	unspecified product	0	0	0	0	0	0	0	0	0	0	0	0	0	0	0
PF3D7_0413100	erythrocyte membrane protein 1, PfEMP1 (VAR)	0.283516	2.02498	2.53838	1.45632	2.53838	0.0283526	0.0124845	0.0271698	0.0472584	0.0722973	0.229259	12.1019	2.2513	0.58855	0.0804843
PF3D7_0413200	rifin (RIF)	0.153581	0.110715	0.224662	0.619136	0.224662	0	0.0622927	0.0854568	0	0.231035	0	0.65291	4.45015	0.302062	0.312392
PF3D7_0413300	rifin (RIF)	0	0.118702	0.243368	0.55637	0.243368	0.146959	0	0	0	0	0	0.525839	1.2432	0.106329	0
PF3D7_0413400	erythrocyte membrane protein 1 (PfEMP1), exon1, pseudogene (VAR pseudogene)	0.71205	4.48789	3.23918	1.2362	3.23918	0.101847	0	0.0647935	0.0894371	0	0.742824	10.3568	1.00307	0.0781353	0
PF3D7_0413500	phosphoglucomutase-2 (PGM2)	148.372	23.513	5.52027	3.49631	5.52027	42.2531	147.576	255.062	230.726	235.962	52.0598	18.1099	5.87752	90.9971	459.579
PF3D7_0413600	26S proteasome AAA-ATPase subunit RPT3, putative	252.827	185.23	166.392	146.264	166.392	110.336	219.641	349.538	279.042	363.296	101.354	319.208	289.974	322.08	418.52
PF3D7_0413700	lysine decarboxylase-like protein, putative	61.9757	13.6694	6.55149	26.3167	6.55149	231.503	213.47	176.961	118.333	70.9443	33.0747	27.5542	96.2238	325.775	212.549
PF3D7_0413800	apicoplast ribosomal protein L10 precursor, putative	34.1984	14.4951	5.84015	10.0369	5.84015	86.2219	85.1343	102.023	66.5661	10.4997	26.9023	8.93741	15.7046	66.4505	103.869
PF3D7_0413900	ubiquitin carboxyl-terminal hydrolase 13, putative (USP13)	46.7471	49.5941	48.6667	48.2426	48.6667	43.8734	81.7433	95.4888	65.6764	128.856	18.3004	62.3976	64.4923	44.0482	92.6493
PF3D7_0414000	chromosome associated protein, putative	36.4275	7.72148	5.38284	16.0236	5.38284	54.6661	78.2206	59.8112	44.8712	87.3602	14.3029	8.21851	32.0941	44.5536	43.7293
PF3D7_0414100	conserved Plasmodium membrane protein, unknown function	15.2477	7.35531	16.5948	42.306	16.5948	108.986	43.7828	24.8212	19.2152	10.7493	11.4336	16.1102	56.7159	29.716	19.8439
PF3D7_0414200.1	calmodulin-like protein	31.6818	6.21356	4.75264	0.671099	4.75264	59.697	65.3916	82.9362	84.3329	15.8487	34.0279	4.08986	3.52858	56.7874	109.23
PF3D7_0414200.2	calmodulin-like protein	0	0	0	0.671048	0	1.82161	0	0	0.861554	0	0	0.818082	0	1.26564	0
PF3D7_0414300	Rab5-interacting protein, putative	28.3442	147.313	157.684	63.1534	157.684	99.709	36.4465	40.6261	27.4673	3.68612	36.7831	79.0654	83.0885	110.687	68.799
PF3D7_0414400	conserved Plasmodium protein, unknown function	0.724253	0.390432	1.2685	0.681113	1.2685	0.220829	0	0	0	0.26454	0.223882	0.772025	0.642688	0.129494	0
PF3D7_0414500	RNA binding protein, putative	17.6728	5.90851	2.50316	2.55686	2.50316	1.18545	2.0315	1.39079	2.93058	5.87179	2.46922	1.00491	0.539654	0.31525	0.656996
PF3D7_0414600	conserved protein, unknown function	78.7933	11.8305	3.05932	2.97035	3.05932	21.2312	37.4542	78.9569	90.9238	99.3697	51.3865	11.7832	7.98747	38.9391	130.643
PF3D7_0414700	GTP binding protein, putative	72.4938	7.25642	6.31354	16.0732	6.31354	24.8131	43.8582	62.4138	66.3794	31.3853	22.4274	9.41846	28.6111	31.1942	63.8211
PF3D7_0414800	conserved Plasmodium protein, unknown function	231.337	20.838	2.10124	1.23897	2.10124	2.71736	4.16873	18.1521	88.124	8.24464	186.971	18.5097	0.688864	2.46943	77.4873
PF3D7_0414900	armadillo-domain containing rhoptry protein (ARO)	1169.98	58.1266	10.4851	4.88709	10.4851	0.881628	3.66463	109.746	717.94	1697.22	573.81	133.18	13.1443	7.25961	388.73
PF3D7_0415000	arsenical pump-driving ATPase, putative	67.4939	393.447	304.25	207.933	304.25	109.364	144.599	112.852	84.4489	89.1965	201.938	412.323	144.155	159.279	127.265
PF3D7_0415100	conserved Plasmodium protein, unknown function	29.0082	217.58	157.202	55.8257	157.202	45.5339	36.2124	29.3498	21.3918	11.1648	62.7166	113.817	19.4108	27.0371	19.3741
PF3D7_0415200	conserved Plasmodium protein, unknown function	13.0419	2.47924	1.41643	5.37172	1.41643	19.1068	39.5414	30.0081	22.4164	17.6168	5.03824	2.90614	9.4274	16.4638	12.5057
PF3D7_0415300	cdc2-related protein kinase 3 (CRK3)	19.5622	36.3082	45.1266	42.0309	45.1266	16.1597	14.1701	10.1757	4.59893	12.0238	19.9091	45.855	37.4438	26.5758	8.80385
PF3D7_0415400	nonclathrin coat protein zeta2-cop-related protein, putative	229.286	542.897	355.955	205.715	355.955	203.547	182.059	266.316	292.438	404.564	541.194	321.212	173.499	192.556	271.784
PF3D7_0415500	nuclear cap-binding protein, putative	65.5671	188.462	142.114	110.898	142.114	82.3179	64.2994	62.8724	51.9772	70.4664	155.928	157.492	131.613	123.406	78.4979
PF3D7_0415600	GTP:AMP phosphotransferase (GAK)	9.89683	4.63016	15.0299	28.7173	15.0299	47.27	21.3092	15.0239	9.09316	10.7829	5.07553	18.2739	45.2502	58.1738	12.2798
PF3D7_0415700	conserved Plasmodium protein, unknown function	139.921	12.8976	3.2568	11.8806	3.2568	60.6959	104.941	109.415	138.364	22.6777	88.7907	14.8833	15.5113	49.4593	112.34
PF3D7_0415800	RING zinc finger protein, putative	256.737	10.4874	2.2598	2.27497	2.2598	12.8401	12.8161	28.0968	172.426	172.183	120.351	10.2889	5.26249	9.12674	39.9397
PF3D7_0415900	60S ribosomal protein L15, putative	316.994	998.902	1093.37	1081.59	1093.37	462.024	506.27	412.408	220.041	136.165	531.804	2053.01	1992.87	1412.94	429.557
PF3D7_0416000	RNA binding protein, putative	36.8896	19.0591	49.0632	52.3549	49.0632	54.1999	65.1444	81.6839	89.2694	40.224	32.2464	45.1438	77.6568	106.823	104.365
PF3D7_0416100	glutamyl-tRNA(Gln) amidotransferase subunit A, putative	75.5603	14.4582	23.0788	45.1442	23.0788	76.5227	111.967	129.179	113.983	207.487	43.4061	23.4834	55.599	58.0611	106.766
PF3D7_0416200	conserved protein, unknown function	35.1501	67.5546	50.9752	38.6846	50.9752	23.0829	25.8435	25.6643	39.6499	56.4532	75.5111	52.8247	37.8429	15.542	19.4568
PF3D7_0416300	DNA helicase MCM9, putative (MCM9)	9.60206	1.33847	0.855535	2.50072	0.855535	7.44609	15.8953	16.5815	8.54156	9.6752	3.66123	3.08541	7.53246	10.7963	12.3179
PF3D7_0416400	histone acetyltransferase, putative (HAT1)	41.0878	4.70694	6.42925	13.3774	6.42925	16.3928	44.6039	69.5149	47.504	64.4572	9.76116	10.1832	20.0264	20.5795	49.5368
PF3D7_0416500	repressor of RNA polymerase III transcription MAF1, putative	66.5285	16.5777	6.39645	5.46043	6.39645	25.3114	61.351	101.192	127.739	150.947	34.9244	6.83017	1.88208	15.9722	78.5818
PF3D7_0416600	prohibitin-like protein, putative	41.5479	14.473	8.77888	11.6344	8.77888	153.829	92.2857	67.4291	61.692	51.384	29.3158	7.29652	11.2691	40.4963	30.2809
PF3D7_0416700	CDGSH iron-sulfur domain-containing protein, putative	0	0	0	0	0	0	0	0	0	0	0	0	0	0	0
PF3D7_0416800	small GTP-binding protein sar1 (SAR1)	254.626	760.415	974.185	579.004	974.185	713.579	550.527	588.267	408.37	505.958	366.117	675.852	800.13	816.757	861.119
PF3D7_0416900	conserved Plasmodium protein, unknown function	20.2907	30.5413	36.8455	39.1548	36.8455	26.5502	31.8318	23.5351	15.2648	12.0517	14.1635	33.4788	38.3513	21.4172	11.4217
PF3D7_0417000	conserved Plasmodium protein, unknown function	1.20844	2.04881	0.668947	1.81794	0.668947	0.782871	0.258976	0.755747	0.335601	0.362161	0	1.51539	1.06823	0.843554	0.523373
PF3D7_0417100	mRNA-binding protein PUF2 (PUF2)	1.21741	1.11789	0.800907	0.49883	0.800907	0.357668	0.283909	0.239208	0.534895	1.8206	0.690041	0.46466	0.296272	0.319949	0.363919
PF3D7_0417200	bifunctional dihydrofolate reductase-thymidylate synthase (DHFR-TS)	66.2656	11.0286	4.70309	20.2245	4.70309	105.524	164.76	139.365	92.3341	102.011	29.0855	19.8195	93.1676	189.715	147.545
PF3D7_0417300	LETM1-like protein, putative	32.9213	71.1575	92.1313	101.24	92.1313	60.835	59.5662	41.0716	31.2018	19.0673	29.582	85.3468	97.4187	50.8036	35.3798
PF3D7_0417400	conserved Plasmodium protein, unknown function	42.9893	73.6421	119.031	136.174	119.031	44.056	66.9466	64.3328	67.6698	32.9808	43.9289	96.3251	76.589	37.5259	40.8482
PF3D7_0417500	memo-like protein	61.0535	15.8388	9.59017	27.4447	9.59017	72.3568	107.291	137.387	98.9044	60.1287	29.2823	21.0918	81.2089	212.592	445.191
PF3D7_0417600	conserved Plasmodium protein, unknown function	1.59597	0.365995	0.204243	0.171685	0.204243	0.185419	0.327635	0.704591	1.09423	1.08987	0.705848	0.0976431	0.0404497	0	0.306341
PF3D7_0417700	conserved Plasmodium protein, unknown function	15.4722	5.76215	3.92282	1.94003	3.92282	2.88559	4.70561	7.75266	12.3062	9.84726	7.15884	0.278864	0.121272	1.35366	5.60264
PF3D7_0417800	cdc2-related protein kinase 1 (CRK1)	19.9737	8.88293	22.3838	33.222	22.3838	21.6617	39.3377	39.027	19.0646	27.166	5.06843	15.3732	36.9501	26.5275	18.3112
PF3D7_0417900	conserved Plasmodium protein, unknown function	2.41202	2.17272	2.89747	4.05355	2.89747	1.61299	1.39355	0.982093	0.931611	1.88024	0.88581	1.5886	2.15449	0.776082	1.4558
PF3D7_0418000	conserved Plasmodium protein, unknown function	9.3184	2.18711	1.53842	2.19269	1.53842	3.07817	4.09758	6.99313	9.28001	21.5907	3.62286	0.933796	1.48057	2.20632	3.80742
PF3D7_0418100	conserved Plasmodium protein, unknown function	20.4541	58.0555	64.5563	51.7805	64.5563	20.1918	19.8918	15.0514	9.67443	20.1542	48.5199	54.8346	36.6814	18.9708	10.4142
PF3D7_0418200	golgi organization and biogenesis factor, putative	153.208	377.685	330.363	429.401	330.363	242.996	209.2	133.172	111.582	211.413	349.339	359.5	256.315	174.391	92.3883
PF3D7_0418300	conserved Plasmodium protein, unknown function	77.6085	42.8757	55.2107	66.3286	55.2107	22.5161	39.5245	56.818	64.9358	129.043	101.954	80.6934	50.0141	27.3978	79.875
PF3D7_0418400	conserved Plasmodium protein, unknown function	27.5619	165.36	580.221	319.62	580.221	162.33	61.3269	54.7837	34.2138	48.6395	90.3582	215.986	229.595	96.5318	31.2462
PF3D7_0418500	Bet3 transport protein, putative (BET3p)	62.2014	116.828	114.171	114.513	114.171	155.423	131.978	105.55	100.903	75.4396	83.7587	123.561	146.08	231.17	158.804
PF3D7_0418600	regulator of chromosome condensation, putative	326.783	7.9197	2.17568	1.36412	2.17568	0.65545	1.2513	25.7432	146.876	397.187	82.4638	14.4172	1.90829	1.10117	72.3697
PF3D7_0418700	RNA-binding protein NOB1, putative	199.13	101.349	69.8189	86.0186	69.8189	28.6934	17.5859	19.4442	63.7123	55.2198	106.675	101.422	80.4	25.4353	50.2191
PF3D7_0418800	conserved Plasmodium protein, unknown function	0.543232	0.78194	0.188393	0.507738	0.188393	0.117312	0.103358	0	0.188136	1.20669	1.31855	0.281678	0.235925	0.368454	0.890846
PF3D7_0418900	conserved Plasmodium protein, unknown function	16.3543	7.2189	2.57099	4.21353	2.57099	21.3943	20.05	14.9635	17.4661	35.6559	10.8724	4.70358	8.88604	41.8919	24.056
PF3D7_0419000	conserved Plasmodium protein, unknown function	2.07413	0.962416	1.20778	0.931319	1.20778	2.93489	4.12434	4.06217	2.59671	2.09953	1.72312	0.311067	0.762883	2.47839	2.2962
PF3D7_0419100	conserved Plasmodium protein, unknown function	7.70076	6.31755	10.6809	14.7052	10.6809	47.5932	20.927	15.7349	9.17816	7.18421	9.64001	7.44454	30.3742	49.1807	12.8992
PF3D7_0419200	CGI-141 protein homolog, putative	140.724	93.7919	134.941	54.5092	134.941	32.0052	34.7115	93.2672	164.572	54.1005	163.065	98.3771	48.3021	85.473	210.819
PF3D7_0419300	conserved Plasmodium protein, unknown function	15.5444	2.45902	0.880984	1.02796	0.880984	10.2068	26.9408	31.7284	25.4463	26.9815	8.37759	3.98573	2.34178	21.8451	35.9725
PF3D7_0419400	conserved Plasmodium protein, unknown function	71.6616	5.33821	1.61335	1.35138	1.61335	2.75857	64.2098	138.349	133.135	65.1475	19.6201	7.72414	1.76205	5.74278	264.369
PF3D7_0419500	conserved Plasmodium membrane protein, unknown function	61.2936	151.418	112.85	71.042	112.85	58.819	61.9571	68.7185	64.0139	76.6472	157.872	80.3196	46.6555	35.8696	74.748
PF3D7_0419600	ran binding protein 1, putative	100.541	225.908	174.334	163.559	174.334	138.927	232.201	216.241	177.162	222.088	305.838	270.757	170.653	122.278	151.499
PF3D7_0419700	apical merozoite protein (Pf34)	434.655	44.4718	8.15989	4.77259	8.15989	4.98007	36.9741	343.032	678.773	792.804	318.164	27.4048	6.8583	4.01788	680.81
PF3D7_0419800	60S ribosomal protein L7ae/L30e, putative	69.6703	538.028	565.789	254.603	565.789	221.503	85.0035	82.853	68.7248	79.0534	496.345	232.083	152.531	109.955	44.7353
PF3D7_0419900	phosphatidylinositol 4-kinase, putative	99.3406	146.454	217.45	169.965	217.45	49.7919	100.08	138.189	176.521	106.116	122.679	139.577	57.5285	34.0012	71.4408
PF3D7_0420000	zinc finger protein, putative	45.1484	55.7078	61.0514	77.9452	61.0514	29.0611	38.9906	33.7494	28.2772	42.7908	93.5768	50.0042	46.2713	20.9857	12.4449
PF3D7_0420100	RIO-like serine/threonine kinase (RIO2)	59.1466	142.365	127.888	129.031	127.888	66.0275	51.1819	41.1642	41.7633	68.4457	160.282	104.344	113.569	48.909	38.8231
PF3D7_0420200	holo-(acyl-carrier protein) synthase, putative	8.75055	5.37446	4.12349	14.3761	4.12349	32.1886	22.9482	11.7938	10.2586	7.90189	5.27526	7.23129	28.481	26.1783	13.5956
PF3D7_0420300	transcription factor with AP2 domain(s) (ApiAP2)	507.328	36.0824	49.075	61.7388	49.075	20.0849	15.4292	31.7073	209.653	636.862	190.541	106.643	62.0097	26.4278	118.832
PF3D7_0420400	ribosome recycling factor, putative	50.3471	11.469	19.53	22.9885	19.53	46.0626	37.2471	32.9004	19.6977	30.7548	18.0456	25.7662	31.9233	70.5695	38.1949
PF3D7_0420500	conserved Plasmodium protein, unknown function	22.8504	7.20084	4.79654	2.20456	4.79654	2.68602	5.98715	23.0031	53.8465	6.69416	14.6116	1.98808	1.70366	3.72647	40.7157
PF3D7_0420600	conserved Plasmodium protein, unknown function	114.818	16.4951	5.03802	15.662	5.03802	51.1331	92.6838	140.892	224.829	394.621	35.6018	10.7148	24.6299	24.1366	103.07
PF3D7_0420700	erythrocyte membrane protein 1, PfEMP1 (VAR)	0.55927	3.7496	5.23414	3.73473	5.23414	0.140781	0.0640513	0.0189051	0.0359479	0.29837	0.371433	24.4397	8.64854	1.11638	0.0865762
PF3D7_0420800	unspecified product	0	0	0	0	0	0	0	0	0	0	0	0	0	0	0
PF3D7_0420900	erythrocyte membrane protein 1, PfEMP1 (VAR)	0.125675	0.630007	0.797915	0.461074	0.797915	0.0286986	0.0184287	0.00905257	0	0.0946738	0.103905	24.8686	7.16402	1.10187	0.0994224
PF3D7_0421000	unspecified product	0	0	0	0	0	0	0	0	0	0	0	0	0	0	0
PF3D7_0421100	erythrocyte membrane protein 1, PfEMP1 (VAR)	0.416055	2.23123	2.53393	1.31114	2.53393	0.0430863	0.043179	0.0272543	0.0566001	0.0946799	0.272835	9.50794	2.41754	0.244449	0.117109
PF3D7_0421200	rifin (RIF)	0.490229	2.32138	2.01299	0.466574	2.01299	0	0	0	0	0	0.204338	4.85604	0.568215	0	0
PF3D7_0421300	erythrocyte membrane protein 1, PfEMP1 (VAR)	3.86998	25.4915	34.8435	23.4724	34.8435	1.22617	0.547992	0.494706	0.714879	1.43165	2.54212	44.0505	15.6473	1.94804	0.349478
PF3D7_0421400	Plasmodium RNA of unkown function RUF6-5	0	0	0	0	0	0	0	0	0	0	0	0	0	0	0
PF3D7_0421500	rifin, pseudogene	0	0.613087	6.40902	33.682	6.40902	19.299	1.31611	0.19783	0.636778	0.523764	0.210057	20.7301	114.923	19.2843	0.546692
PF3D7_0421600	erythrocyte membrane protein 1 (PfEMP1)-like pseudogene (VAR pseudogene)	0	0.090415	0	0	0	0.0940464	0	0	0.177729	0	0.156292	0.12683	0.104494	0	0
PF3D7_0421700	conserved Plasmodium protein, unknown function	1.74685	1.05064	0.830761	0.541671	0.830761	0.143173	0.170855	0.188076	0.562252	1.15828	1.93044	0.382581	0.110713	0	0.034576
PF3D7_0421800	conserved Plasmodium protein, unknown function	0	0	0	0	0	0	0	0	0	0	0	0	0	0	0
PF3D7_0421900	conserved Plasmodium protein, unknown function	0	0	0	0	0	0	0	0	0	0	0	0	0	0	0
PF3D7_0422000	steroid dehydrogenase, putative	74.1579	76.9102	133.399	106.638	133.399	57.2568	45.1809	31.6975	42.077	62.2533	36.8666	46.7858	48.9061	63.0918	54.0135
PF3D7_0422100	transmembrane emp24 domain-containing protein, putative	38.4387	220.774	249.014	142.017	249.014	247.742	147.602	143.084	87.9404	37.8975	39.7502	148.789	207.469	189.526	245.17
PF3D7_0422200	erythrocyte membrane-associated antigen	29.3919	38.9477	55.9395	65.6434	55.9395	33.2845	32.1736	23.5834	28.7355	42.6535	16.5611	49.8172	43.2763	22.9948	12.6803
PF3D7_0422300	alpha tubulin 2	148.472	47.5962	12.0152	16.0889	12.0152	11.0334	20.754	25.4086	35.9282	98.6604	24.1197	15.8218	9.53964	23.6992	14.9725
PF3D7_0422400	40S ribosomal protein S19, putative	765.523	5919.58	5725.82	3271.57	5725.82	3139.05	1478.23	1085.87	785.264	755.329	4531.02	4273.64	4203.83	3082.16	1042.15
PF3D7_0422500	pre-mRNA-splicing helicase BRR2, putative (BRR2)	52.3919	68.1255	84.8449	89.8669	84.8449	31.9599	48.3694	47.8826	32.1595	64.934	61.9558	93.3693	80.8277	36.4417	26.9236
PF3D7_0422600	conserved Plasmodium protein, unknown function	14.8343	129.097	88.0553	48.5791	88.0553	77.3536	30.1559	33.867	23.8964	8.80324	65.2819	67.0028	47.3725	69.3412	33.8957
PF3D7_0422700	eukaryotic initiation factor, putative	38.8607	115.552	106.499	106.504	106.499	50.9849	59.0907	41.523	23.8921	21.6062	57.3948	221.905	194.213	180.138	47.0671
PF3D7_0422800	serpentine receptor, putative (SR12)	53.4778	11.9419	2.84417	5.55668	2.84417	51.0445	102.74	115.874	96.5718	45.0575	25.0783	14.4646	22.1501	116.944	324.159
PF3D7_0422900	conserved Plasmodium protein, unknown function	34.2807	10.7556	7.67883	17.4507	7.67883	33.787	25.4148	17.7649	24.2782	45.1024	85.8633	17.7145	33.8489	65.3054	43.6253
PF3D7_0423000	conserved Plasmodium protein, unknown function	31.376	9.24219	3.57641	3.11704	3.57641	34.9472	44.3154	43.4831	39.1732	13.3666	33.4838	4.51073	7.02573	35.2695	37.5473
PF3D7_0423100	clathrin assembly protein, putative	76.0598	277.231	214.445	113.426	214.445	163.856	127.938	139.156	100.194	89.5281	101.093	136.487	95.2641	149.996	83.5561
PF3D7_0423200	BSD domain, putative	52.6935	112.149	100.763	75.3937	100.763	51.6103	58.2704	84.5697	69.1042	81.8396	90.6882	88.1617	46.4459	53.0785	63.5471
PF3D7_0423300	conserved Plasmodium protein, unknown function	182.239	10.6745	2.33061	1.20519	2.33061	1.02663	11.164	106.6	232.327	186.021	99.0916	6.38807	0.97307	0.886343	153.432
PF3D7_0423400	asparagine-rich protein (AARP)	221.158	18.7502	3.24156	0.672537	3.24156	0.475944	11.7739	149.628	278.81	873.876	105.55	17.3963	2.87931	1.88255	374.021
PF3D7_0423500	glideosome associated protein with multiple membrane spans 2 (GAPM2)	1240.28	85.7237	15.4633	10.2676	15.4633	20.6993	156.589	882.753	1267.84	1272.45	329.361	147.831	34.7287	164.536	4768.38
PF3D7_0423600	conserved Plasmodium protein, unknown function	47.0158	53.1902	61.3317	68.0417	61.3317	29.0372	34.5826	33.5936	34.8721	58.4841	42.4355	52.5334	50.5653	19.454	20.8952
PF3D7_0423700	early transcribed membrane protein 4 (ETRAMP4)	7086.17	2476.41	1140.82	990.917	1140.82	909.997	1568.3	3157.14	3262.19	5032.58	2993.64	835.736	476.896	917.897	8123.68
PF3D7_0423800	cysteine-rich protective antigen (CyRPA)	612.616	50.8355	13.4577	10.4768	13.4577	24.2002	36.6847	126.703	502.351	350.801	458.976	49.903	9.64742	44.1304	375.642
PF3D7_0423900	probable protein, unknown function	291.643	178.517	79.2653	24.7564	79.2653	5.57276	1.90736	13.9482	206.583	259.588	578.624	53.6176	16.1425	7.32828	39.9694
PF3D7_0424000	Plasmodium exported protein (PHISTc), unknown function	2.47033	3.77163	32.5607	69.082	32.5607	24.4214	9.749	5.48694	4.40964	3.37047	8.11075	32.5944	195.247	64.205	10.8611
PF3D7_0424100	reticulocyte binding protein homologue 5 (RH5)	997.354	68.828	15.8652	4.54227	15.8652	3.0242	5.19402	112.639	825.45	1185.48	1246.43	38.8728	4.35604	0.905565	159.589
PF3D7_0424200	reticulocyte binding protein homologue 4 (RH4)	461.604	8.91823	1.80229	2.16664	1.80229	0.859068	1.06114	13.399	162.084	179.697	114.95	15.4616	2.42625	0.920982	35.9883
PF3D7_0424300	erythrocyte binding antigen-165, pseudogene (EBA165)	385.555	9.72186	3.11981	3.36268	3.11981	0.809543	0.750056	11.9581	124.047	151.352	130.665	29.1935	5.5025	1.28905	51.1541
PF3D7_0424400	surface-associated interspersed protein 4.2 (SURFIN 4.2) (SURF4.2)	3.41064	3.46529	2.03753	1.37873	2.03753	0.246543	0.112393	0.141924	0.354373	1.67386	4.41342	1.0683	0.13549	0.0373659	0.132974
PF3D7_0424500	serine/threonine protein kinase, FIKK family (FIKK4.1)	336.294	434.015	307.017	183.049	307.017	10.8196	4.60113	8.31067	110.726	117.236	1114.08	425.68	143.581	21.3178	22.248
PF3D7_0424600	Plasmodium exported protein (PHISTb), unknown function	2426.41	1755.58	919.059	500.281	919.059	372.93	72.9633	97.5349	1191.05	2899.54	14695	1394.35	939.788	454.895	239.576
PF3D7_0424700	serine/threonine protein kinase, FIKK family (FIKK4.2)	22.1341	140.736	241.55	203.393	241.55	7.89895	3.74402	2.45391	4.61308	26.1824	93.7208	365.678	181.709	14.8881	2.90899
PF3D7_0424800	Plasmodium exported protein (PHISTb), unknown function	197.333	470.199	82.1714	23.5232	82.1714	2.83566	0.460997	0.811409	18.7091	76.8324	1781.25	88.4659	9.40684	2.91692	1.19863
PF3D7_0424900	Plasmodium exported protein (PHISTa), unknown function	235.493	1992.48	1041.65	415.669	1041.65	13.9599	6.06484	5.94825	22.9325	112.061	1195.82	645.91	75.2829	17.1956	9.92683
PF3D7_0425000	Plasmodium exported protein, unknown function, pseudogene	0	0.118555	0	0	0	0	0	0	0.115642	0	0.405497	0.17552	0.296117	0.234782	0.184019
PF3D7_0425100	Plasmodium exported protein (hyp6), unknown function	36.1078	93.7212	49.7937	12.69	49.7937	0.655983	0.432591	0.632577	10.5238	30.333	181.941	82.1965	6.56924	3.86739	3.1925
PF3D7_0425200	Plasmodium exported protein (hyp15), unknown function	30.0564	79.5601	40.9711	11.5188	40.9711	1.03686	0.135399	0.791235	9.06875	30.4766	159.401	109.473	12.2192	4.41857	3.14083
PF3D7_0425300	Plasmodium exported protein (PHISTa), unknown function, pseudogene	0	0	0	0	0	0	0	0	0	0	0	0.672305	0	0	0
PF3D7_0425400	Plasmodium exported protein (PHISTa), unknown function	2.20493	34.908	16.7904	3.83483	16.7904	0.546212	0	0	0	0	22.1713	37.8726	2.94317	0.92215	0
PF3D7_0425500	stevor	0.606544	0.147939	3.67632	13.6867	3.67632	2.92889	0.463435	0.110349	0.746155	2.17237	0.251395	29.9599	156.72	18.9228	2.76232
PF3D7_0425600	rifin, pseudogene	0	0	1.74475	4.98503	1.74475	0.947698	0.0886887	0	0.33775	0	0	7.31494	35.5896	9.39513	0.676705
PF3D7_0425700	rifin (RIF)	0.362352	5.20182	1.51615	1.6635	1.51615	0.170981	0.0772563	0	0.143384	0.283064	3.16754	13.6841	7.08203	1.07322	0.562118
PF3D7_0425800	erythrocyte membrane protein 1, PfEMP1 (VAR)	4.99328	14.4827	18.2847	11.2685	18.2847	0.367068	0.17425	0.138383	0.236597	1.52032	6.53459	182.025	42.9927	4.41469	0.748417
PF3D7_0425900	rifin (RIF)	7.84461	2.89604	52.9021	110.162	52.9021	15.286	5.14312	15.1774	26.0222	38.4712	7.44249	4.40751	19.2679	1.65586	2.98896
PF3D7_0426000	erythrocyte membrane protein 1, PfEMP1 (VAR)	1.2658	6.53835	4.97496	2.94742	4.97496	0.144715	0.166639	0.220161	0.466989	1.4417	0.826341	7.86896	0.666567	0.254493	0.0349905
PF3D7_0500100	erythrocyte membrane protein 1, PfEMP1 (VAR)	6.57501	5.17039	4.2991	3.70885	4.2991	2.82341	2.49547	5.47347	10.8665	22.0841	3.92854	8.70762	7.7366	4.34439	7.3313
PF3D7_0500200	erythrocyte membrane protein 1 (PfEMP1), pseudogene	0	0	0	0	0	0	0	0	0	0	0	0	0	0	0
PF3D7_0500300	rifin, pseudogene (RIF)	0	0	0.260309	0.361943	0.260309	0.159386	0.0716868	0	0	0	0	1.09659	1.14215	0.220635	0
PF3D7_0500400	rifin (RIF)	0	0.115191	0	0.546137	0	0.0713322	0	0	0	0	0	0.502571	0.660799	0.203913	0.15873
PF3D7_0500500	rifin (RIF)	0	0	0.130645	0	0.130645	0	0	0	0	0.261385	0	0.552873	1.02576	0.115284	0
PF3D7_0500600	stevor, pseudogene	1.05592	0.156761	0	0.571967	0	0.0921913	0.423384	0.47666	0.950061	0.667493	0.260768	0.680198	0.753348	0.597393	0.455323
PF3D7_0500700	rifin, pseudogene	0	0	0	0	0	0	0	0	0	0	0	0	0	0	0
PF3D7_0500800	mature parasite-infected erythrocyte surface antigen,erythrocyte membrane protein 2 (MESA)	7.94971	2.078	30.0204	192.238	30.0204	62.8894	43.4178	25.29	8.2617	22.9118	2.95495	63.785	271.57	85.9263	26.371
PF3D7_0500900	serine/threonine protein kinase, FIKK family (FIKK5)	25.2653	4.20939	1.6366	2.78698	1.6366	2.52057	3.65861	23.4856	47.984	42.813	13.5344	7.92992	5.96951	4.5841	123.708
PF3D7_0501000	Plasmodium exported protein, unknown function	88.7642	632.055	1534.73	1703.26	1534.73	615.013	235.456	128.554	58.5697	54.2366	184.523	1939.34	4616.88	1996.07	424.439
PF3D7_0501100.1	heat shock protein 40, type II (HSP40)	718.689	800.242	391.573	265.845	391.573	60.8994	42.021	49.9341	300.038	484.842	2812.66	645.868	226.534	109.717	140.318
PF3D7_0501100.2	heat shock protein 40, type II (HSP40)	139.1	131.732	32.9234	22.4154	32.9234	4.43483	1.59261	4.50184	29.5977	32.567	503.445	98.2383	22.293	6.92098	8.94835
PF3D7_0501200	parasite-infected erythrocyte surface protein (PIESP2)	47.2891	106.866	886.294	1643.44	886.294	517.661	253.218	116.214	63.1279	24.8674	43.2352	920.771	3848.94	1471.3	309.993
PF3D7_0501300	skeleton-binding protein 1 (SBP1)	343.455	1503.4	1027.56	469.18	1027.56	17.541	11.2275	10.0023	66.9083	369.655	1620	3409.97	505.11	111.324	14.6816
PF3D7_0501400	interspersed repeat antigen (FIRA)	30.7521	39.7087	25.3146	15.6321	25.3146	0.5254	0.815637	1.61031	4.2184	34.6531	88.0904	57.1409	2.2887	1.05124	1.55448
PF3D7_0501500	rhoptry-associated protein 3 (RAP3)	1149.96	70.1985	10.6481	5.1713	10.6481	2.19457	100.539	812.593	1940.76	2144.15	390.942	113.996	13.5041	13.16	4308.7
PF3D7_0501600	rhoptry-associated protein 2 (RAP2)	3630.31	265.848	29.3855	17.1022	29.3855	7.66438	238.555	2365.59	6231.32	2520.97	1396.13	308.304	44.5003	39.1385	10969.1
PF3D7_0501700	anaphase promoting complex subunit, putative	1.29402	0.567574	0.100407	0.0892108	0.100407	0.117204	0.234273	0.228974	0.0969342	0.527581	0.697528	0.149616	0.12664	0.205429	0.239943
PF3D7_0501800	chromosome assembly factor 1 (CAF1)	32.2568	5.25114	3.14502	10.5138	3.14502	23.3641	46.2502	52.1923	34.8043	54.7379	9.71397	6.13448	19.3275	25.8902	30.7483
PF3D7_0501900	conserved protein, unknown function	26.1617	55.5095	59.7387	48.6665	59.7387	51.9149	63.2368	58.2195	51.8767	55.5498	25.8615	38.3818	29.258	30.5468	36.9783
PF3D7_0502000	conserved Plasmodium protein, unknown function	46.8732	105.413	99.8644	89.5573	99.8644	52.1077	59.2854	47.94	42.3357	49.3109	67.4804	61.4329	38.8551	19.294	23.6279
PF3D7_0502100	HCNGP-like protein	32.9444	36.9893	56.2557	33.628	56.2557	102.878	53.4552	70.8839	66.4987	11.2697	46.2978	30.6777	46.1421	73.9563	67.2154
PF3D7_0502200	conserved Plasmodium membrane protein, unknown function	31.644	49.4861	72.4404	68.7048	72.4404	68.7366	56.3381	53.3323	53.1186	32.1473	20.5391	56.3431	73.1136	64.1582	79.8561
PF3D7_0502300	conserved Plasmodium protein, unknown function	1.50781	0.450343	0	0.132695	0	0.0863919	0.149731	0.223703	0.569303	3.15072	1.03712	0.894662	0.188935	0	1.87679
PF3D7_0502400	ring-stage membrane protein 1,merozoite surface protein 8 (MSP8)	175.976	366.213	226.959	168.229	226.959	10.2523	5.15412	5.75822	37.3821	91.773	445.942	377.443	71.9329	8.51241	8.55459
PF3D7_0502500	conserved Plasmodium protein, unknown function	2.14992	4.02283	2.50953	2.38917	2.50953	0.621877	0.235845	0.291564	0.385584	0.838993	7.02717	2.20488	0.815788	0.326839	0.247989
PF3D7_0502600	conserved Plasmodium protein, unknown function	6.5302	4.33393	5.01147	8.55441	5.01147	17.6152	12.82	6.8733	4.79289	7.63255	3.41543	3.67424	15.097	11.2415	4.63
PF3D7_0502700	conserved Plasmodium protein, unknown function	7.50598	19.0934	23.4473	18.246	23.4473	31.5267	18.9631	11.7621	7.11157	9.96622	5.626	17.1001	35.8714	42.4772	12.1108
PF3D7_0502800	DnaJ protein, putative	14.3999	301.44	238.179	104.542	238.179	96.3246	26.8989	12.9975	13.7189	14.0698	48.826	90.0207	77.7127	64.679	9.80576
PF3D7_0502900	mitochondrial inner membrane TIM10 associated protein, putative	0	0	0	0	0	0	0	0	0	0	0	0	0	0	0
PF3D7_0503000	50S ribosomal protein L28, apicoplast, putative	111.016	18.7743	9.15095	23.1293	9.15095	50.0633	81.8536	87.1075	92.3647	93.4204	55.0194	22.8725	48.4324	80.9563	119.429
PF3D7_0503100	4-diphosphocytidyl-2c-methyl-D-erythritol kinase (CMK), putative	19.9993	10.5479	13.5809	27.8332	13.5809	80.0245	68.1688	50.8247	35.2745	11.6551	13.4483	14.8797	48.1978	62.2648	71.3386
PF3D7_0503200	conserved Plasmodium protein, unknown function	31.2725	5.33223	3.1397	13.6783	3.1397	31.5462	50.3933	48.3542	46.4398	58.7946	10.1184	6.33339	20.3193	19.5875	28.0778
PF3D7_0503300	Ser/Arg-rich splicing factor, putative	129.208	303.194	271.624	288.093	271.624	181.361	165.735	117.783	82.5879	58.6862	222.026	272.698	346.724	130.764	65.5625
PF3D7_0503400	actin-depolymerizing factor 1 (ADF1)	2436.84	175.177	35.4221	36.9833	35.4221	367.31	435.996	608.846	1447.62	2583.24	1740.15	173.49	132.833	458.066	944.19
PF3D7_0503500	protein kinase, putative	28.2672	10.101	23.2145	36.0061	23.2145	11.7184	11.1075	20.4891	39.2992	16.2766	9.3599	21.824	36.0476	15.4493	34.1763
PF3D7_0503600	myosin B (MyoB)	644.192	28.1407	6.63899	5.5667	6.63899	7.94117	5.86375	35.8146	307.066	332.374	242.764	46.9803	9.68494	9.98676	130.824
PF3D7_0503800	60S ribosomal protein L31, putative	382.284	3030.66	3252.74	2343.83	3252.74	2274.83	1073.25	729.18	528.37	358.944	1161.52	2119.85	2322.18	1658.26	498.006
PF3D7_0503900	conserved Plasmodium protein, unknown function	5.49802	3.32164	10.1933	16.412	10.1933	33.7923	25.3771	17.3382	8.97424	7.72838	4.06553	5.58352	17.6512	21.8724	11.986
PF3D7_0504000	cation transporting P-ATPase (ATPase3)	22.0129	5.68674	20.9487	52.8936	20.9487	59.6318	88.1266	65.3676	34.0875	25.7813	9.96389	29.2478	118.93	89.9413	64.485
PF3D7_0504100	AN1-like zinc finger family protein	69.7612	10.251	4.77452	10.0289	4.77452	31.6733	15.6895	34.8617	58.7905	77.069	54.9366	12.405	22.4537	41.4083	42.9185
PF3D7_0504200	ATP-dependent helicase, putative	67.1753	9.14127	8.66925	25.9059	8.66925	88.796	56.2343	53.5296	79.0226	93.7939	56.5428	13.7274	24.0756	42.2984	34.5815
PF3D7_0504300	conserved Plasmodium protein, unknown function	2.85347	3.45691	1.1943	0.181281	1.1943	3.91455	2.48632	1.93232	2.34685	2.51596	0.694062	0	0.515469	2.42077	2.46324
PF3D7_0504400	ATP-dependent helicase, putative	36.7427	10.9492	4.69122	16.3788	4.69122	63.3063	97.1606	79.4785	42.585	47.6992	13.0918	17.341	74.8533	137.112	152.714
PF3D7_0504500	conserved Plasmodium protein, unknown function	1.93634	0.696004	0.524492	0.155979	0.524492	0.323282	0.187833	0.528817	1.01745	1.07874	1.47877	0.253673	0.207593	0	1.54795
PF3D7_0504600	3-methyl-2-oxobutanoate dehydrogenase (lipoamide), putative	72.334	12.2598	4.00196	4.22714	4.00196	9.02775	37.8661	83.8967	73.3146	97.6678	23.1356	12.9856	6.63396	78.7703	408.035
PF3D7_0504700	conserved Plasmodium protein, unknown function	2.92045	0.787866	1.37773	1.49117	1.37773	1.20437	1.043	0.937795	0.512728	3.49877	0.682555	1.03798	0.592581	1.37941	0.71351
PF3D7_0504800	conserved Plasmodium protein, unknown function	30.946	3.85639	2.08693	2.94875	2.08693	19.6558	73.4415	83.1461	68.1853	82.3955	12.3802	4.06684	6.95498	21.801	42.6509
PF3D7_0504900	conserved protein, unknown function	23.7084	15.2782	3.97605	2.18384	3.97605	24.5739	47.568	56.3494	50.1413	143.478	23.8225	5.51328	3.18183	46.3338	70.7214
PF3D7_0505000	conserved Plasmodium membrane protein, unknown function	14.3274	47.086	66.8636	63.2193	66.8636	20.3388	12.1056	6.25889	4.88188	7.4784	16.7486	57.1482	53.2598	15.6876	4.89387
PF3D7_0505100	conserved Plasmodium protein, unknown function	36.4511	36.7188	48.296	51.5829	48.296	30.3075	61.2515	68.5348	49.9592	70.2791	15.0524	49.5383	50.9832	29.2562	39.7991
PF3D7_0505200	actin-like protein, putative (ALP2b)	143.534	13.8904	19.3405	30.0885	19.3405	33.5881	33.9126	42.1799	76.797	65.329	63.8144	20.9201	49.7965	60.4605	65.6439
PF3D7_0505300	UDP-N-acetyl glucosamine:UMP antiporter	36.2502	2.21202	0.56482	0.888063	0.56482	12.0779	25.7082	18.6287	23.7327	1.49459	33.474	2.63151	0.517005	4.66459	16.8461
PF3D7_0505400	conserved Plasmodium protein, unknown function	25.8921	4.41599	1.20652	5.26799	1.20652	15.2973	47.7102	52.3627	41.9613	25.9355	6.73769	3.96955	11.3739	15.0118	52.8881
PF3D7_0505500	DNA repair protein, putative	42.6397	8.35482	7.63605	13.739	7.63605	49.3399	113.601	108.914	55.238	81.8332	13.0801	16.3734	49.9016	126.036	88.3466
PF3D7_0505600	conserved Plasmodium protein, unknown function	20.0557	71.3396	60.5111	58.361	60.5111	64.7668	46.5514	33.7703	28.841	24.2016	19.8342	31.9419	35.7098	49.6546	32.9292
PF3D7_0505700	conserved Plasmodium membrane protein, unknown function	23.8585	30.9455	31.2656	35.1347	31.2656	32.938	42.9379	36.9954	22.587	28.5716	10.6049	37.0189	38.0576	26.7896	43.1892
PF3D7_0505800	small ubiquitin-related modifier, putative (SUMO)	251.019	903.399	1013	839.339	1013	946.427	824.435	779.055	577.089	556.491	364.869	827.486	961.498	1128.65	588.953
PF3D7_0505900	conserved Plasmodium protein, unknown function	90.7292	237.039	303.796	176.45	303.796	336.133	172.467	171.77	95.7757	135.021	92.0257	223.836	305.82	423.154	186.453
PF3D7_0506000	conserved Plasmodium protein, unknown function	25.7088	259.83	266.916	143.463	266.916	198.239	105.986	79.2674	56.2022	40.8086	45.8756	158.134	104.467	168.451	127.816
PF3D7_0506100	60S ribosomal subunit protein L24-2, putative	139.866	634.141	520.211	359.592	520.211	416.805	160.016	97.1872	87.5377	115.71	480.264	280.52	299.485	268.448	87.6974
PF3D7_0506200	transcription initiation factor TFiid, TATA-binding protein (TBP)	38.0576	131.706	66.2366	54.5827	66.2366	34.3828	22.9173	16.2741	23.5256	47.7039	144.939	105.948	44.2831	56.9633	28.0369
PF3D7_0506300	conserved Plasmodium protein, unknown function	16.0143	3.80807	2.07598	13.3451	2.07598	60.8931	48.7759	31.6472	14.2725	22.2081	14.6613	8.10072	29.2053	46.1954	21.0829
PF3D7_0506400	conserved Plasmodium protein, unknown function	0	0.899485	0	0	0	0	0	0	0	0	0	0	0	0	0
PF3D7_0506500	conserved Plasmodium protein, unknown function	21.436	10.3997	32.4681	40.433	32.4681	15.4845	21.9344	20.7649	17.4198	55.475	9.63601	18.7785	20.5716	11.7467	11.1109
PF3D7_0506600	histone deacetylase, putative, pseudogene	0	0.36159	0.337351	0.325517	0.337351	0.210179	0.200945	0.26887	0.377268	0	0	2.66877	0	0.361467	1.14425
PF3D7_0506700	GTPase-activating protein, putative	33.4713	27.6309	59.3751	55.343	59.3751	38.1785	52.1941	59.4648	46.2875	36.5054	17.2762	56.2121	59.732	67.8637	57.2601
PF3D7_0506800	transcription factor 25, putative (TCF25)	40.8135	96.793	114.855	91.4554	114.855	39.7692	50.5315	44.851	29.7423	60.8039	53.2075	102.695	68.4627	45.491	25.4359
PF3D7_0506900	rhomboid protease ROM4 (ROM4)	317.224	20.7311	3.84815	5.00575	3.84815	6.19508	58.6064	271.834	336.46	1015.66	65.9602	36.0137	13.0844	22.7916	1003.2
PF3D7_0507000	conserved Plasmodium protein, unknown function	20.0572	9.53484	9.64475	15.9191	9.64475	70.0652	60.4612	45.8553	38.8241	36.3458	33.8018	14.3901	29.3234	52.4975	28.7268
PF3D7_0507100	60S ribosomal protein L4, putative	331.874	1069.8	1289.66	1187.15	1289.66	433.701	558.39	465.17	209.015	155.162	575.271	2274.1	2163.41	1346.58	376.265
PF3D7_0507200	subtilisin-like protease 3 (SUB3)	85.2651	4.83302	0.534778	0.242207	0.534778	1.20081	33.0158	113.074	105.964	167.548	28.4016	9.95743	1.26872	4.44334	198.601
PF3D7_0507300	conserved Plasmodium protein, unknown function	70.2949	3.40103	0.422009	0.336044	0.422009	0.275621	0.410122	3.86874	19.7562	3.73426	34.927	4.48802	0.875195	0.168967	14.1304
PF3D7_0507400	conserved Plasmodium protein, unknown function	919.213	46.5282	7.12409	3.76719	7.12409	6.3959	10.1568	53.1178	388.927	335.949	794.548	59.9752	7.40516	12.1305	112.534
PF3D7_0507500	subtilisin-like protease 1 (SUB1)	1006.23	42.9691	6.74663	3.56954	6.74663	1.16625	3.00092	84.5053	589.185	2243.36	329.529	69.7063	9.04217	3.33191	365.515
PF3D7_0507600	cell differentiation protein, putative (CAF40)	99.9543	111.227	130.163	115.9	130.163	69.3464	89.0456	105.067	95.7711	260.247	85.698	152.317	177.139	166.099	134.778
PF3D7_0507700	nuclear protein localization protein 4, putative (NPL4)	50.3621	113.346	137.539	128.064	137.539	144.246	135.679	111.153	84.9362	68.0917	32.7844	88.826	125.521	74.886	75.6969
PF3D7_0507800	conserved Plasmodium protein, unknown function	116.606	68.1782	79.4269	89.8926	79.4269	32.3215	34.7509	57.6233	82.088	211.349	79.9612	89.915	97.0294	33.4827	52.6621
PF3D7_0507900	conserved Plasmodium protein, unknown function	64.6978	653.659	482.344	190.18	482.344	222.698	81.2735	65.2485	38.8892	68.3916	292.15	377.291	164.656	161.376	73.7456
PF3D7_0508000	6-cysteine protein (P38)	275.986	21.3004	4.05724	2.83964	4.05724	4.06166	127.907	312.118	480.776	210.959	112.067	49.4346	8.78704	28.3501	1846.3
PF3D7_0508100	SET domain protein, putative (SET9)	103.073	7.1682	1.43959	1.41693	1.43959	1.62493	43.6716	130.317	105.717	144.916	23.8969	10.0707	1.93771	5.03159	95.5179
PF3D7_0508200	longevity-assurance (LAG1) domain protein, putative	33.0151	14.1784	4.16258	5.49854	4.16258	13.0142	25.589	27.7267	24.9369	12.4712	17.126	5.95951	8.91563	50.6174	61.8307
PF3D7_0508300	triose phosphate transporter (TPT)	113.254	210.963	395.225	439.511	395.225	477.99	435.355	299.16	175.181	103.97	75.1466	472.87	1103.19	1221.06	929.741
PF3D7_0508400	transcription factor IIb, putative	3.3807	2.84634	1.84817	3.65446	1.84817	2.65144	3.02642	1.53285	2.43246	2.76282	1.609	1.83024	4.73934	1.18967	3.21552
PF3D7_0508500	guanidine nucleotide exchange factor (RCC1)	64.3847	12.6639	11.8553	9.11859	11.8553	6.18349	15.9846	62.419	83.0157	98.1278	19.0986	15.5084	6.41882	8.29544	55.383
PF3D7_0508600	conserved Plasmodium protein, unknown function	64.7385	212.494	125.711	50.6444	125.711	39.3748	27.3672	69.2179	79.7416	151.037	106.188	141.621	44.966	55.027	102.244
PF3D7_0508700	Pre-mRNA-processing ATP-dependent RNA helicase prp5, putative (PRP5)	38.4808	54.9171	48.64	56.6624	48.64	31.5071	37.5246	35.1733	34.049	99.3182	45.4654	42.3859	38.8796	20.6182	16.1329
PF3D7_0508800	single-stranded DNA-binding protein (SSB)	82.4482	15.0793	41.3913	79.3664	41.3913	167.959	176.598	171.439	153.299	124.739	48.6508	36.4301	127.295	159.021	329.256
PF3D7_0508900	conserved Plasmodium protein, unknown function	95.8394	3.78833	1.39571	1.17014	1.39571	2.04388	22.5501	80.3969	72.1048	213.321	23.7052	5.98627	0.695613	2.25815	60.21
PF3D7_0509000	SNAP protein (soluble N-ethylmaleimide-sensitive factor Attachment Protein), putative	61.8691	73.3003	72.0887	83.1909	72.0887	111.3	131.578	126.207	123.995	137.736	30.3712	85.9109	103.55	174.885	160.373
PF3D7_0509100	chromosome condensation protein, putative	16.4905	1.31822	0.468854	1.23222	0.468854	13.3996	31.1665	38.0063	18.8375	46.4646	3.01084	2.18459	3.81179	11.2929	14.4473
PF3D7_0509200	leucine-rich repeat protein (LRR2)	2.37137	0.986696	0.317811	0.747222	0.317811	2.08719	2.81692	2.06352	3.49552	0	2.20582	0.477849	0.407767	3.02041	2.94667
PF3D7_0509300	conserved Plasmodium protein, unknown function	23.332	39.1439	33.0735	38.0248	33.0735	56.3127	38.2548	29.4131	19.9295	18.1463	40.2072	41.3794	48.9406	58.4862	23.7904
PF3D7_0509400	RNA polymerase I (RNAPI)	97.6854	159.87	206.793	196.438	206.793	58.5312	38.2799	24.5977	29.3682	98.7654	240.83	208.456	196.075	58.3273	21.3861
PF3D7_0509500	conserved Plasmodium protein, unknown function	13.5781	10.6536	4.42308	7.93816	4.42308	27.8102	26.4839	20.723	18.0043	14.6811	28.294	8.38579	8.42586	19.6005	20.8779
PF3D7_0509600	asparagine-tRNA ligase, putative	14.1809	11.8094	26.9168	48.3181	26.9168	31.8605	39.713	28.9269	16.3246	21.1159	12.9772	35.7549	81.0301	63.0147	28.0358
PF3D7_0509700	conserved Plasmodium protein, unknown function	4.79445	2.96753	1.03576	0.850227	1.03576	9.70921	4.79977	3.47919	2.35511	2.17482	3.41474	0.62017	0.899857	7.5479	1.24921
PF3D7_0509800	phosphatidylinositol 4-kinase	191.578	87.2648	90.0771	84.2196	90.0771	41.602	51.1945	70.9646	126.697	124.172	121.107	90.6706	88.7087	40.3053	67.8847
PF3D7_0509900	conserved Plasmodium protein, unknown function	11.6584	3.1707	3.96283	4.23968	3.96283	26.2545	26.0255	23.2223	17.1685	11.3755	13.2218	7.45803	7.59491	18.5008	21.8359
PF3D7_0510000	conserved Plasmodium protein, unknown function	5.75334	0.366247	0.304824	0.472443	0.304824	2.20549	2.88337	2.81252	2.95776	4.481	0.623494	0.655497	0.37225	0.87323	2.08159
PF3D7_0510100	conserved Plasmodium protein, unknown function	164.322	17.157	15.4877	31.2387	15.4877	134.622	196.078	245.348	313.494	185.224	83.1124	23.9155	76.6098	126.812	199.622
PF3D7_0510200	peptidyl-prolyl cis-trans isomerase (CYP87)	40.988	61.7613	52.3082	53.3937	52.3082	38.7292	43.5846	48.6125	46.1789	77.5767	30.3086	63.0709	56.019	40.2	48.7372
PF3D7_0510300	conserved Plasmodium protein, unknown function	6.83437	4.81706	3.77539	6.79455	3.77539	3.51237	1.40451	1.27844	2.70898	7.90008	3.74824	1.08218	1.77886	1.21	0
PF3D7_0510400	conserved Plasmodium protein, unknown function	8.18187	74.3881	51.0289	44.9001	51.0289	40.5713	13.1627	6.10027	4.10265	7.99734	12.2345	43.0151	37.1582	19.228	5.99903
PF3D7_0510500	topoisomerase I	51.5794	40.0538	55.1008	84.2882	55.1008	46.8558	84.8039	74.7751	61.1536	102.216	19.4412	53.093	68.9511	35.5481	35.6748
PF3D7_0510600	tRNA Leucine	0	0	0	0	0	0	0	0	0	0	0	0	0	0	0
PF3D7_0510700	conserved Plasmodium protein, unknown function	0.694245	0.940657	1.12339	1.05372	1.12339	0.352294	0.0644816	0	0.125518	0.269336	2.23796	0.759693	0.323556	0.126124	0.192789
PF3D7_0510800	conserved Plasmodium protein, unknown function	4.02348	0.826387	0.353682	0.630857	0.353682	0.320075	0.25036	0.179175	0.462328	2.45881	1.4852	0	0.287222	0.228399	0.267871
PF3D7_0510900	small nucleolar RNA snoR04	0	0	0	0	0	0	0	0	0	0	0	0	0	0	0
PF3D7_0511000	translationally-controlled tumor protein homolog (TCTP)	261.017	1606.61	1987.38	1100.92	1987.38	1741.37	784.305	642.232	446.746	202.909	391.888	1021.76	1220.72	1324.93	648.214
PF3D7_0511100	conserved Plasmodium protein, unknown function	17.9447	67.1454	90.1458	43.3619	90.1458	25.6878	22.2596	26.5145	28.7594	16.1599	27.183	67.8866	42.7827	50.622	47.6317
PF3D7_0511200	stearoyl-CoA desaturase (SCD)	115.5	10.2453	3.39462	4.03952	3.39462	34.5436	176.678	220.395	158.549	16.7409	35.4087	18.5523	12.2114	94.174	705.469
PF3D7_0511300	MORN repeat protein, putative	21.963	25.6837	40.2018	53.3276	40.2018	67.8584	54.0612	36.7962	30.4354	30.4707	13.0595	22.9316	45.1918	29.3893	19.5768
PF3D7_0511400	conserved Plasmodium protein, unknown function	1.3529	0.641865	0.857208	1.63285	0.857208	0.85244	0.911719	0.625164	0.580332	1.655	1.76363	1.51268	1.83491	0.285943	0.868298
PF3D7_0511500	RNA pseudouridylate synthase, putative	124.961	185.308	254.408	275.238	254.408	98.5532	124.889	98.9289	94.6266	235.134	416.502	200.101	144.658	73.7023	39.1134
PF3D7_0511600	conserved Plasmodium protein, unknown function	222.954	29.8087	18.308	9.71357	18.308	12.7676	20.8186	209.125	378.196	889.661	260.575	13.939	6.36257	4.26325	275.972
PF3D7_0511700	kinase binding protein CGI-121, putative	75.5941	175.231	176.094	111.147	176.094	126.13	46.0846	98.583	143.842	67.1065	122.83	76.577	77.9323	62.2557	87.549
PF3D7_0511800	myo-inositol 1-phosphate synthase, putative	294.977	348.41	580.954	501.442	580.954	230.65	423.198	445.931	333.426	442.477	141.889	558.935	455.201	363.237	412.794
PF3D7_0511900	conserved Plasmodium protein, unknown function	7.83754	79.3269	156.286	77.7085	156.286	67.3353	25.3764	9.48539	7.35956	4.42097	11.9434	41.0143	24.1457	15.7568	5.56318
PF3D7_0512000	prefoldin subunit, putative	61.1433	107.822	150.941	216.347	150.941	85.0524	117.843	78.3895	70.8395	81.3413	45.6844	138.29	203.899	186.309	89.4557
PF3D7_0512100	conserved Plasmodium protein, unknown function	17.1375	9.13814	14.7889	20.8886	14.7889	97.0967	64.1434	54.5458	40.2192	10.2077	25.4125	10.9704	42.9003	98.9491	38.2315
PF3D7_0512200	glutathione synthetase (GS)	14.7509	51.1768	83.1667	119.401	83.1667	73.3958	34.5256	16.884	12.6273	16.3874	10.3327	68.3325	123.031	71.4546	16.1549
PF3D7_0512300	CDK-activating kinase assembly factor (MAT1)	22.7753	174.611	176.212	83.8257	176.212	85.286	44.7115	34.5607	23.1652	16.5649	58.1188	112.702	67.9243	63.2429	41.5106
PF3D7_0512400	conserved Plasmodium protein, unknown function	4.16496	14.991	7.39813	7.07817	7.39813	0.531571	0.759919	0.561204	0.545743	0.781063	8.67164	11.9944	2.80412	1.30852	0.561116
PF3D7_0512500	conserved Plasmodium protein, unknown function	21.1269	19.8482	20.7476	22.1932	20.7476	57.7057	37.4546	20.4635	17.4786	4.73465	13.7242	10.0745	11.75	23.1857	11.6262
PF3D7_0512600	Rab GTPase 1b (Rab1b)	159.415	218.885	173.238	121.582	173.238	127.597	188.282	250.447	270.827	449.576	112.469	330.242	168.553	283.967	309.666
PF3D7_0512700	orotate phosphoribosyltransferase (OPRT)	24.5329	207.338	332.286	266.442	332.286	302.681	92.1546	49.132	28.1487	21.1703	25.4893	191.158	273.619	230.943	36.1165
PF3D7_0512800	conserved Plasmodium protein, unknown function	7.65331	5.40742	13.4276	27.6877	13.4276	24.4232	16.4521	8.92371	7.32689	8.47257	4.12495	11.5559	30.6181	15.3653	5.61297
PF3D7_0512900	conserved Plasmodium protein, unknown function	17.2606	13.3593	28.3415	50.8753	28.3415	77.7141	70.7455	38.5885	30.7261	19.9687	7.9637	19.2049	25.6208	16.702	19.9786
PF3D7_0513000	conserved Plasmodium protein, unknown function	17.2907	13.5093	19.8104	47.085	19.8104	73.0221	62.3954	39.2997	30.765	26.6248	12.3834	19.4797	45.3959	28.6967	20.0368
PF3D7_0513100	conserved Plasmodium protein, unknown function	131.935	47.3373	29.2052	16.772	29.2052	49.4271	79.6597	184.625	213.221	275.351	83.3839	61.9824	46.2861	155.444	470.456
PF3D7_0513200	conserved Plasmodium protein, unknown function	58.4476	103.717	109.168	103.179	109.168	54.7955	69.0856	67.3025	81.6032	50.4391	55.6169	77.4974	60.3273	31.5091	36.0393
PF3D7_0513300	purine nucleoside phosphorylase (PNP)	322.173	965.746	836.277	664.204	836.277	1309.63	907.181	640.898	338.413	208.025	264.907	1372.94	2502.49	4267.92	875.646
PF3D7_0513400	GTP binding protein, putative	14.3095	31.7411	37.7028	42.0712	37.7028	57.6759	31.8235	17.5889	17.3342	24.2541	7.90264	27.8415	63.7657	66.8833	19.7637
PF3D7_0513500	mitochondrial import inner membrane translocase subunit TIM16, putative (PAM16)	26.9656	297.944	294.787	180.036	294.787	163.855	44.8661	27.4277	15.0282	21.3678	53.5623	209.15	149.199	109.953	28.3792
PF3D7_0513600	deoxyribodipyrimidine photo-lyase, putative	51.3907	15.0375	10.5497	30.3472	10.5497	56.111	86.2884	77.0665	44.7787	106.988	20.5285	17.8557	61.1521	80.2169	41.4444
PF3D7_0513700	secreted ookinete protein, putative (PSOP12)	7.70206	2.4772	2.78255	3.11218	2.78255	4.49027	3.59762	3.50694	2.53113	1.59603	3.70589	1.6696	2.53158	8.00841	6.97232
PF3D7_0513800	Rab GTPase 1a (RAB1a)	50.9831	13.764	4.89005	21.6662	4.89005	174.139	156.763	126.364	72.6812	29.0794	28.2049	14.6693	78.2329	237.099	111.817
PF3D7_0513900	conserved Plasmodium protein, unknown function	19.485	6.31913	2.54951	7.67515	2.54951	42.9833	39.8705	35.3336	28.6318	28.0343	7.54425	6.96485	31.2393	109.753	59.423
PF3D7_0514000	tubulin-tyrosine ligase, putative (TTL)	9.25057	2.35419	1.21849	2.02248	1.21849	4.68783	10.0072	7.85105	6.47825	11.6982	5.67951	2.13291	4.21149	5.15599	6.61398
PF3D7_0514100	ATP-dependent DNA helicase UvrD (UvrD)	32.848	4.97476	2.38495	6.27721	2.38495	28.0815	43.4178	55.6503	59.3454	81.7996	13.5112	5.62756	14.0454	20.8178	46.8097
PF3D7_0514200	conserved Plasmodium protein, unknown function	36.4009	35.1356	50.1949	38.0936	50.1949	34.5279	56.5981	67.6497	68.1153	125.246	16.7738	36.7898	41.6592	69.5839	87.9761
PF3D7_0514300	aspartate--tRNA ligase, putative	15.3603	6.28533	18.0656	37.3682	18.0656	29.0114	38.4941	30.6205	18.5843	17.5512	5.97326	12.3346	36.1509	19.6979	18.0824
PF3D7_0514400	tRNA Phenylalanine	0	0	0	0	0	0	0	0	0	0	0	0	0	0	0
PF3D7_0514500	conserved Plasmodium membrane protein, unknown function	4.65222	4.45722	1.69017	0.934161	1.69017	1.18119	1.10361	2.57172	6.51656	2.15451	2.3462	0	0.819322	2.89755	4.5443
PF3D7_0514600	ribose 5-phosphate epimerase, putative	17.8123	98.9647	90.4136	82.8019	90.4136	55.8144	36.0601	25.6123	14.1018	11.6356	26.1965	126.961	174.639	162.246	35.7066
PF3D7_0514700	conserved Plasmodium protein, unknown function	0.444292	0.562956	0.313646	0.31878	0.313646	0.147806	0.177495	0.118001	0.266961	0.287405	0.188272	0.401539	0.308148	0.108734	0.0834931
PF3D7_0514800	kinase, putative	23.586	56.8998	54.4799	46.8652	54.4799	34.4326	46.6755	41.2125	29.8959	36.5151	16.2919	38.2146	31.9598	19.2617	15.9633
PF3D7_0514900	conserved Plasmodium protein, unknown function	39.2808	161.773	127.189	78.7021	127.189	53.7669	52.8497	58.1451	41.7161	31.958	86.7108	103.598	57.2041	53.3172	44.6219
PF3D7_0515000	RNA binding protein, putative	38.4478	60.1651	65.3969	64.2735	65.3969	26.5428	39.958	43.3594	29.8557	81.1682	52.3302	89.9261	80.376	58.8671	38.2907
PF3D7_0515100	rhomboid protease ROM9 (ROM9)	16.0858	4.64137	1.84242	5.35602	1.84242	25.9897	40.7753	33.4378	20.0245	13.7238	8.57328	5.83624	11.7631	48.6927	35.4869
PF3D7_0515200	conserved Plasmodium protein, unknown function	26.3148	10.1897	2.15046	6.43235	2.15046	33.9034	58.5562	57.3812	37.1106	59.3484	17.8433	6.28682	10.7548	53.7206	70.4698
PF3D7_0515300	phosphatidylinositol 3-kinase (PI3K)	34.0581	26.7657	29.7039	29.9515	29.7039	30.5687	63.6081	67.5571	47.4804	76.408	12.2296	27.9927	30.2201	31.2608	30.966
PF3D7_0515400	conserved Plasmodium protein, unknown function	326.875	16.2326	3.68892	1.96645	3.68892	2.48468	6.44063	83.3848	312.065	580.621	156.354	13.2876	2.36445	1.8353	142.868
PF3D7_0515500	amino acid transporter, putative	3.3223	1.43391	0.495218	0.779004	0.495218	0.822267	0.673991	0.597958	0.992692	1.48218	1.04702	0.584981	0.0727262	0.449372	0.789195
PF3D7_0515600	conserved Plasmodium protein, unknown function	3.34275	2.38881	1.43201	1.03142	1.43201	1.68123	1.59732	1.58286	2.23763	6.00546	1.94559	0.420568	0.384191	2.25248	1.77563
PF3D7_0515700	glideosome-associated protein 40, putative (GAP40)	1524.41	113.175	20.808	15.6164	20.808	30.7353	224.866	1149.22	1657.03	2371.07	506.649	166.413	37.081	160.973	5198.23
PF3D7_0515800	BolA-like protein, putative	0	0	0	0	0	0	0	0	0	0	0	0	0	0	0
PF3D7_0515900	protein phosphatase, putative	167.785	36.92	75.4527	108.139	75.4527	166.94	182.694	228.219	227.937	107.719	94.3549	74.279	147.047	184.857	253.914
PF3D7_0516000	RAP protein, putative	6.77519	3.26851	6.61507	22.0365	6.61507	27.3738	13.1202	6.93022	6.1714	6.25938	3.88247	7.10474	27.1044	17.2968	5.46863
PF3D7_0516100	cation-transporting ATPase 1 (ATPase1)	8.20682	2.2219	2.33895	5.84721	2.33895	20.0753	22.8577	13.5124	10.0852	6.25196	4.30453	3.84093	13.4178	20.6653	13.0153
PF3D7_0516200	40S ribosomal protein S14, putative	337.641	1736.33	2043.55	1478.41	2043.55	858.585	671.371	556.473	292.393	301.95	914.253	3013.81	2643.28	1935.8	569.622
PF3D7_0516300	tRNA pseudouridine synthase, putative	12.9479	72.5191	94.5497	92.7048	94.5497	27.466	16.3827	8.1565	7.21912	7.50622	23.9796	96.5182	117.342	54.1297	11.883
PF3D7_0516400	phosducin-like protein, putative (PhLP3)	60.6837	29.5212	33.0058	27.6959	33.0058	31.933	44.8405	65.2943	69.5911	135.292	26.1045	32.1182	39.3811	54.081	73.9541
PF3D7_0516500	metabolite/drug transporter, putative	2.73701	1.20293	1.20424	1.4554	1.20424	0.427432	0.741603	0.929628	1.64763	0.257998	2.82126	1.56779	2.28549	1.32184	2.57523
PF3D7_0516600	translation initiation factor IF-2,sporozoite surface antigen MB2 (MB2)	26.768	13.9541	13.8965	34.6913	13.8965	35.3982	51.4247	41.6386	28.6612	15.9978	16.4847	19.7118	39.8152	26.3683	26.6361
PF3D7_0516700	ubiquitin carboxyl-terminal hydrolase 2, putative	275.495	143.246	151.123	144.991	151.123	63.6271	102.239	181.855	326.208	644.988	186.008	156.187	136.447	77.0329	242.958
PF3D7_0516800	transcription factor with AP2 domain(s) (ApiAP2)	37.5785	5.43669	1.95962	2.67888	1.95962	11.2507	65.5908	77.2117	47.8968	31.6622	9.1072	3.96062	2.56257	15.2598	40.1983
PF3D7_0516900	60S ribosomal protein L8, putative	279.953	1053.45	1210.68	1035.98	1210.68	417.474	542.458	458.48	212.092	210.892	484.512	2811.27	2645.65	1876.76	603.95
PF3D7_0517000	60S ribosomal protein L12, putative	280.649	1554.63	1900.68	1799.22	1900.68	1011.05	799.877	490.682	364.482	336.525	718.988	1897.93	2034.11	1550.12	429.57
PF3D7_0517100	conserved Plasmodium protein, unknown function	11.5597	14.0523	15.1814	22.9595	15.1814	42.1933	22.739	13.6546	7.80625	4.99541	42.0352	17.2866	22.3741	27.8154	6.71091
PF3D7_0517200	conserved Plasmodium protein, unknown function	13.4058	18.4158	6.91764	9.55844	6.91764	1.27048	2.23187	0.776316	1.55927	3.1068	66.9334	23.3011	9.70688	2.64237	1.43083
PF3D7_0517300	pre-mRNA-splicing factor (SR1)	349.948	746.721	519.529	375.514	519.529	186.189	189.008	149.121	201.821	377.768	1614.84	1093.57	567.987	437.108	182.707
PF3D7_0517400	FACT complex subunit SPT16, putative (FACT-L)	37.7916	27.8016	36.3132	49.7195	36.3132	58.1908	97.0949	88.0068	50.8295	110.774	16.8133	50.4335	92.6295	75.9905	62.9617
PF3D7_0517500	UTP--glucose-1-phosphate uridylyltransferase, putative	6.95999	5.08445	3.01156	4.25619	3.01156	0.49017	0.850066	1.12891	2.46132	3.87741	12.3787	4.57678	2.24307	0.791389	1.20797
PF3D7_0517600	f-actin capping protein beta subunit, putative (CP)	7.66913	17.3624	10.3797	10.0144	10.3797	1.03355	1.74437	2.62354	4.19452	16.1711	26.2275	14.0031	4.40115	2.58233	6.74683
PF3D7_0517700	eukaryotic translation initiation factor, putative	125.915	316.612	291.582	323.698	291.582	137.098	143.573	108.406	61.3812	90.6247	243.178	457.543	486.778	230.232	100.586
PF3D7_0517800	apicortin, putative	0.26283	0.744993	0.195624	0.358054	0.195624	0.111623	0.102162	0.58818	0.778036	2.02755	0.321727	0.577208	0.482677	0.37564	0.573293
PF3D7_0517900	zinc finger protein, putative	56.4963	14.8207	6.25235	5.05624	6.25235	6.73562	26.5424	86.7593	99.5827	104.014	22.64	13.7138	3.37314	12.5246	94.5786
PF3D7_0518000	conserved protein, unknown function	30.3868	81.0609	71.4751	46.4298	71.4751	21.538	22.2243	31.5088	38.5325	72.6433	40.5868	118.315	76.0861	81.165	63.9967
PF3D7_0518100	RAP protein, putative	16.8737	10.3291	28.675	50.2914	28.675	37.0554	40.106	31.1719	16.5728	12.1716	8.41955	22.8121	65.5248	40.0324	27.7838
PF3D7_0518200	SWIB/MDM2 domain-containing protein, putative	290.566	53.1236	25.2405	13.8641	25.2405	127.137	367.54	692.005	721.672	859.413	214.002	27.6238	16.8253	118.647	535.398
PF3D7_0518300	proteasome subunit beta type 1, putative	246.516	219.623	301.276	327.035	301.276	367.171	518.148	544.382	512.979	698.504	119.067	346.487	525.499	789.087	721.034
PF3D7_0518400	cyclin (CYC3)	2.47004	3.23383	3.07	3.60047	3.07	2.44124	2.80558	1.50036	1.43028	0	2.26551	0.788884	3.65442	1.29877	0.799452
PF3D7_0518500	ATP-dependent RNA helicase DDX23, putative (DDX23)	22.8161	43.6924	40.7073	36.2099	40.7073	17.4635	29.3518	30.4213	15.8849	38.7598	23.3574	57.2368	47.2138	28.8158	20.9058
PF3D7_0518600	WD-repeat protein, putative	21.2786	4.20113	1.53758	1.75897	1.53758	6.47886	22.0498	27.9155	19.2071	42.5599	7.05482	3.00443	2.19648	12.373	23.3742
PF3D7_0518700	mRNA-binding protein PUF1 (PUF1)	9.38765	10.8209	14.5074	11.4144	14.5074	5.95422	5.48788	4.88266	6.10141	14.0694	4.78241	6.33534	2.56741	2.21325	1.47632
PF3D7_0518800	secreted ookinete protein, putative (PSOP13)	0.305084	0.199731	0	0	0	0	0	0	0	0.40811	0	0	0	0	0
PF3D7_0518900	conserved Plasmodium protein, unknown function	5.55744	1.0154	1.04097	0	1.04097	0.457013	0	1.36376	2.35922	4.38524	12.6463	1.524	0.319988	0.254034	2.3841
PF3D7_0519000	conserved Plasmodium protein, unknown function	11.6307	4.15178	6.80314	33.5265	6.80314	39.8871	16.7083	12.1504	6.77641	6.81875	5.52409	8.98677	46.7453	33.0206	8.89772
PF3D7_0519100	mitochondrial ribosomal protein L14 precursor, putative	24.0223	5.97196	2.97569	2.85433	2.97569	67.0406	59.4806	63.6512	49.9414	36.4717	17.6632	2.48727	14.0015	83.4195	67.9574
PF3D7_0519200	vacuolar ATP synthetase	1062.44	1438.69	1311.71	869.027	1311.71	1013.99	645.508	1063.86	1336.1	1394.56	1720.62	1643.92	1852.34	1646.49	3148.1
PF3D7_0519300	cytochrome c oxidase assembly protein (heme A: farnesyltransferase), putative	11.9305	4.45257	1.90145	5.94911	1.90145	29.5692	31.1671	21.6212	11.8088	11.4195	6.26096	5.7868	20.2857	65.5161	26.6961
PF3D7_0519400	40S ribosomal protein S24, putative	689.16	4954.93	5492.2	3677.68	5492.2	3792.53	1778.68	1305.94	974.804	755.957	2919.79	3687.51	3586.3	2878.41	973.628
PF3D7_0519500	carbon catabolite repressor protein 4, putative (CCR4)	15.4626	8.91039	35.3906	58.0085	35.3906	36.4339	36.4006	27.0553	15.9995	11.9983	6.34437	29.5364	66.5518	37.3041	14.0331
PF3D7_0519600	zinc finger protein, putative	33.5947	84.5324	89.1819	77.8223	89.1819	53.7871	46.7425	35.7498	29.6031	27.7312	34.9671	63.1357	55.4775	31.1919	22.9997
PF3D7_0519700	conserved Plasmodium protein, unknown function	376.349	1423.87	1191.65	641.893	1191.65	642.685	306.003	348.954	377.747	527.909	1997.4	815.453	568.029	439.871	284.744
PF3D7_0519800	conserved protein, unknown function	34.5634	122.402	138.588	107.206	138.588	40.0203	36.4532	26.4624	15.8172	28.0339	72.0318	158.643	109.797	47.4109	23.7353
PF3D7_0519900	conserved Plasmodium protein, unknown function	14.2779	10.0027	17.136	27.3683	17.136	52.0781	56.4377	43.8778	24.8325	3.32291	15.8092	20.3785	51.1995	59.6395	65.3185
PF3D7_0520000	40S ribosomal protein S9, putative	509.087	3335.14	3577.92	2277.62	3577.92	2153.07	1023.71	717.681	489.438	259.956	1422.98	2612.91	2557.36	1952.45	728.229
PF3D7_0520100	protein phosphatase, putative	30.3386	118.381	117.199	92.4571	117.199	57.1765	42.3816	26.8912	20.7455	29.7512	26.6187	124.366	124.107	79.8406	41.3391
PF3D7_0520200	conserved Plasmodium protein, unknown function	18.7148	44.3378	49.8119	79.3276	49.8119	87.0698	63.495	45.1057	27.094	37.6023	17.523	49.6521	82.8102	50.274	35.1538
PF3D7_0520300	U6 snRNA-associated sm-like protein lsm2, putative (LSM2)	30.9699	386.955	310.959	166.196	310.959	183.211	83.0415	80.6242	60.4258	53.5654	93.2142	256.968	182.688	175.598	60.5003
PF3D7_0520400	conserved Plasmodium protein, unknown function	40.8087	31.7344	33.7579	53.7762	33.7579	172.97	129.953	113.846	77.6067	75.9495	36.4311	20.3281	57.2015	84.3124	103.626
PF3D7_0520500	phosphomethylpyrimidine kinase, putative	80.2944	32.6475	16.7263	31.807	16.7263	113.887	66.5884	100.221	128.796	80.213	111.753	42.0324	42.4813	92.0672	125.772
PF3D7_0520600	bis(5'-nucleosyl)-tetraphosphatase [asymmetrical]	181.791	1018.14	640.532	361.851	640.532	379.452	106.212	52.6508	40.8064	81.9901	737.416	621.562	436.981	369.511	80.0936
PF3D7_0520700	conserved Plasmodium protein, unknown function	26.2259	130.773	123.716	96.9753	123.716	97.0903	51.0711	34.3667	24.139	28.6654	60.6477	66.5377	57.119	26.0867	19.2795
PF3D7_0520800	conserved Plasmodium protein, unknown function	29.0079	21.2763	30.9289	50.1643	30.9289	61.839	83.4916	63.6426	50.1708	56.0493	10.5891	36.308	60.2248	38.561	65.477
PF3D7_0520900	S-adenosyl-L-homocysteine hydrolase (SAHH)	142.419	237.773	228.884	208.311	228.884	131.32	188.827	204.475	128.648	107.872	100.353	532.32	445.891	597.999	388.121
PF3D7_0521000	conserved Plasmodium protein, unknown function	21.5489	80.9917	66.9448	67.7658	66.9448	71.8417	36.7493	17.3568	13.783	28.7392	11.5394	40.7869	43.6698	19.8432	6.14809
PF3D7_0521100	conserved Plasmodium protein, unknown function	2.10413	0.754877	0.659927	0.639866	0.659927	3.28395	2.06896	1.65759	1.56835	0.967504	0.827307	0.284457	0.412116	2.00025	2.05083
PF3D7_0521200	conserved Plasmodium protein, unknown function	6.47102	4.80813	1.9777	2.41138	1.9777	27.2764	14.9264	8.22206	5.73833	5.70895	5.93324	2.42461	6.07589	17.4149	4.56746
PF3D7_0521300	conserved Plasmodium protein, unknown function	34.0859	129.921	94.736	68.1423	94.736	39.2431	37.0679	27.2189	23.6168	17.2574	72.19	64.0816	37.0576	19.1749	14.9659
PF3D7_0521400	conserved Plasmodium protein, unknown function	22.4465	18.9802	28.5967	57.4314	28.5967	160.894	94.1688	75.8381	45.8778	26.26	21.3574	20.8488	73.3718	56.8369	69.8562
PF3D7_0521500	ribosomal large subunit pseudouridylate synthase, putative	12.6953	12.5473	15.3704	31.8857	15.3704	40.9505	32.1787	20.4527	19.0853	20.0825	5.53978	17.2691	31.3455	35.425	15.0938
PF3D7_0521600	conserved Plasmodium protein, unknown function	0	0	0	0	0	0	0	0	0	0	0	0	0	0	0
PF3D7_0521700	DEAD/DEAH box ATP-dependent RNA helicase, putative	27.1184	101.948	75.2711	69.2111	75.2711	34.8187	28.2542	19.8791	14.4611	23.5427	53.6229	78.1035	65.1747	54.238	25.4007
PF3D7_0521800	nucleotide binding protein, putative	12.3361	8.62418	6.23974	4.39435	6.23974	12.6452	19.8881	23.4735	24.144	67.0777	13.9473	2.76781	3.49947	7.06834	24.956
PF3D7_0521900	conserved Plasmodium protein, unknown function	2.30452	5.672	4.35699	2.80882	4.35699	7.44499	2.35766	1.62868	1.28458	2.34977	0.791541	1.90953	1.69336	1.30884	0.434124
PF3D7_0522000	conserved Plasmodium protein, unknown function	28.8286	196.549	216.294	151.453	216.294	123.867	42.4611	39.2137	36.0282	37.8313	102.553	55.6166	105.798	83.7459	37.1209
PF3D7_0522100	conserved Plasmodium protein, unknown function	95.3413	12.0679	7.04181	7.71677	7.04181	5.28706	15.0728	45.973	128.08	267.38	38.1215	13.848	3.69991	4.09172	72.0702
PF3D7_0522200	conserved Plasmodium protein, unknown function	93.431	427.486	345.414	125.292	345.414	134.265	76.9027	95.4927	93.2936	117.856	184.728	185.674	78.8746	100.401	127.401
PF3D7_0522300	S-adenosylmethionine-dependent methyltransferase, putative	74.7043	115.243	105.716	79.3387	105.716	30.2926	16.0705	11.6572	24.1148	45.8372	114.105	143.022	140.757	91.9276	16.3219
PF3D7_0522400	conserved Plasmodium protein, unknown function	100.995	7.03438	3.49364	3.75763	3.49364	4.9709	31.3885	105.208	219.654	257.53	46.2856	6.63231	1.64203	5.24186	98.8731
PF3D7_0522500	50S ribosomal protein L17, apicoplast, putative (RPL17)	48.3421	9.15429	3.66401	8.05523	3.66401	97.4471	108.926	111.674	103.339	52.7555	31.812	13.614	24.7976	94.3525	154.951
PF3D7_0522600	inner membrane complex protein	286.661	15.6061	2.93019	1.63106	2.93019	3.95961	45.162	221.154	337.522	260.61	76.9888	28.1976	4.40226	18.3199	1073.04
PF3D7_0522700	iron-sulfur assembly protein, putative (SufA)	14.1972	8.36818	3.65233	3.54128	3.65233	62.0316	48.9466	43.636	35.7224	26.9946	22.4348	3.69045	11.673	65.0472	55.8567
PF3D7_0522800	G10 protein, putative	34.3014	256.916	208.159	136.11	208.159	126.368	60.8257	35.8179	26.569	38.7591	123.868	142.673	113.076	105.451	27.9467
PF3D7_0522900	zinc finger protein, putative	2.94082	2.072	1.15911	1.44297	1.15911	0.548298	0.774305	0.989222	1.35756	4.53824	2.31805	1.21401	0.480165	0.360233	0.80854
PF3D7_0523000	multidrug resistance protein (MDR1)	742.322	759.979	565.148	675.489	565.148	221.028	178.088	112.976	408.798	705.782	2630.34	1171.64	1188.61	440.711	257.202
PF3D7_0523100	mitochondrial processing peptidase alpha subunit, putative	28.7617	55.271	69.6044	87.3125	69.6044	108.847	84.0831	63.7745	50.7404	56.8536	16.7485	88.748	189.825	165.614	142.426
PF3D7_0523200	conserved Plasmodium protein, unknown function	20.6982	65.931	96.1462	82.642	96.1462	105.133	56.1787	38.414	28.4088	10.3017	23.7375	38.7586	44.5113	27.5021	25.5958
PF3D7_0523300	conserved Plasmodium protein, unknown function	57.0954	12.1405	5.76255	9.15079	5.76255	30.6054	49.0929	66.4504	71.9457	173.716	20.6619	8.1645	13.12	77.6009	95.5246
PF3D7_0523400	DnaJ protein, putative	439.128	126.585	142.402	148.259	142.402	94.1557	129.543	170.073	291.78	510.457	173.353	210.826	267.12	236.979	446.768
PF3D7_0523500	outer arm dynein lc3, putative	2.01768	2.20374	0.768854	0	0.768854	0	0	0	0	0	1.24347	0	0	0	0
PF3D7_0523600	conserved Plasmodium protein, unknown function	23.462	7.50033	3.66368	10.3472	3.66368	41.3472	58.5711	49.6005	65.5659	23.9006	12.61	9.60178	25.8372	68.1502	57.2821
PF3D7_0523700	conserved Plasmodium membrane protein, unknown function	8.97403	5.73936	8.66135	22.6604	8.66135	28.0812	18.1614	10.3654	8.42721	15.5608	10.402	6.28196	17.2836	15.154	9.17172
PF3D7_0523800	transporter, putative	116.979	258.047	148.494	80.7053	148.494	20.976	39.9015	47.9325	44.1659	27.3444	357.744	295.419	58.0615	68.2504	118.058
PF3D7_0523900	conserved Plasmodium membrane protein, unknown function	151.935	744.117	631.382	224.192	631.382	116.746	134.303	216.81	254.64	119.36	488.495	454.09	97.7533	144.99	476.537
PF3D7_0524000	karyopherin beta (KASbeta)	410.408	791.992	703.901	700.36	703.901	224.238	368.775	314.687	220.237	232.086	1022.13	1154.5	991.868	578.628	405.538
PF3D7_0524100	conserved Plasmodium protein, unknown function	59.7855	90.4429	39.2664	38.1617	39.2664	31.486	35.7079	22.222	22.4509	23.0696	92.2561	49.1014	30.8134	16.0219	12.5387
PF3D7_0524200	conserved Plasmodium membrane protein, unknown function	18.6006	6.3004	2.79679	1.58835	2.79679	2.14044	2.22114	5.15822	9.80948	41.5722	10.5418	5.66728	0	1.07419	29.4621
PF3D7_0524300	conserved Plasmodium protein, unknown function	28.301	122.913	126.91	80.3689	126.91	80.2142	51.582	43.5791	31.1424	26.6067	27.0891	69.2662	63.4426	41.7885	33.7566
PF3D7_0524400	cytosolic preribosomal GTP-binding protein, putative	104.144	315.877	300.779	196.693	300.779	84.155	61.1117	65.1809	53.3548	26.331	276.235	455.712	337.473	235.611	104.758
PF3D7_0524500	conserved Plasmodium protein, unknown function	45.9076	292.645	250.831	120.282	250.831	162.11	105.154	93.9103	62.8951	20.49	238.221	158.726	91.5175	110.015	108.613
PF3D7_0524600	50S ribosomal protein L12, apicoplast, putative	57.6574	17.2176	11.0105	19.3638	11.0105	86.3812	149.776	161.958	128.927	60.387	30.8231	12.5943	22.9632	48.1029	118.401
PF3D7_0524700	mitochondrial import receptor subunit tom22, putative (TOM22)	27.4211	88.1031	136.307	180.769	136.307	181.583	73.9327	46.1731	29.9447	40.8581	22.3206	131.022	248.252	254.553	64.1125
PF3D7_0524800	ubiquitin fusion degradation protein UFD1, putative	112.672	47.5333	54.3518	74.17	54.3518	31.3064	15.0326	27.0903	95.3249	18.9892	54.7493	48.6966	61.2333	42.4573	47.5001
PF3D7_0524900	tRNA-YW synthesizing protein, putative	19.8743	70.0329	69.9978	81.913	69.9978	22.7253	14.9887	8.89709	5.50889	12.9746	50.1704	83.2015	80.1865	30.347	6.72582
PF3D7_0525000	zinc finger protein, putative	45.0613	42.4773	211.644	467.001	211.644	77.0992	32.1433	21.9641	20.5599	69.4712	38.0557	144.968	758.087	212.534	39.7273
PF3D7_0525100	acyl-CoA synthetase (ACS10)	1049.56	361.646	215.677	206.314	215.677	122.055	165.626	188.42	494.171	1563.81	1304.84	423.425	385.532	418.539	314.507
PF3D7_0525200	conserved Plasmodium protein, unknown function	71.764	11.0659	8.7338	13.1972	8.7338	29.0253	65.0872	78.3025	83.0957	83.8494	64.9867	12.1304	14.3721	16.2252	31.3693
PF3D7_0525300	conserved Plasmodium protein, unknown function	754.341	31.3452	6.24119	6.07775	6.24119	17.9531	15.3395	55.6854	485.236	495.069	310.698	17.4149	7.4483	18.2589	98.7739
PF3D7_0525400	G-protein coupled receptor, putative	126.893	12.3313	2.8788	3.83882	2.8788	29.617	56.3273	70.9103	74.3892	51.1772	61.142	14.7509	17.5184	82.4433	144.22
PF3D7_0525500	conserved Plasmodium protein, unknown function	14.2086	38.6928	46.692	53.5452	46.692	16.6102	12.8451	6.46106	3.94728	4.36882	11.718	43.3685	32.0256	11.2193	3.40629
PF3D7_0525600	RNA methyltransferase, putative	21.3923	6.14855	3.87348	9.40634	3.87348	34.1458	32.2553	25.9192	17.0598	35.2038	11.932	13.8123	32.0901	59.1345	37.1221
PF3D7_0525700	conserved Plasmodium protein, unknown function	18.3312	10.7888	3.67369	12.2704	3.67369	77.1713	80.3808	70.7191	44.016	31.7013	16.971	8.66323	41.5153	109.183	110.722
PF3D7_0525800	membrane skeletal protein IMC1-related	4506.84	202.297	26.4587	13.3151	26.4587	9.19547	15.9983	470.033	3597.13	6394.23	1651.51	334.977	36.8531	27.3468	2379.82
PF3D7_0525900	NIMA related kinase 2 (NEK2)	2.43508	1.31051	0.327549	0.303177	0.327549	0	0.258148	0.246761	1.8271	1.03446	0.831537	0.951878	0.194845	0.309916	0.471229
PF3D7_0526000	RAP protein, putative	13.4894	6.15642	12.4136	34.032	12.4136	39.4647	31.0363	19.6243	15.7006	16.7416	9.25679	9.2545	25.8389	20.9966	10.0456
PF3D7_0526100	conserved Plasmodium membrane protein, unknown function	13.727	5.3266	6.38706	15.7935	6.38706	67.6139	30.1701	23.4537	15.1367	4.06979	11.9088	12.0805	46.4677	53.7658	32.5771
PF3D7_0526200.1	ADP-ribosylation factor GTPase-activating protein, putative	124.91	21.0157	17.902	35.3183	17.902	99.9857	102.417	152.264	163.864	198.469	94.3939	21.031	43.0089	56.9041	136.387
PF3D7_0526200.2	ADP-ribosylation factor GTPase-activating protein, putative	13.2624	0.000682385	3.90725	4.64574	3.90725	10.2281	18.5367	21.259	35.7204	57.2199	9.0498	0	6.39372	7.31959	21.2906
PF3D7_0526300	nucleolar Jumonji domain interacting protein, putative	54.9985	285.237	234.904	161.792	234.904	79.6289	55.3827	40.7942	35.214	29.4111	166.083	225.316	129.386	97.8032	46.0462
PF3D7_0526400	conserved Plasmodium protein, unknown function	62.2737	22.3347	12.5647	10.2751	12.5647	67.6954	96.2683	120.449	122.468	37.1133	60.5712	16.5548	7.49157	63.6015	162.379
PF3D7_0526500	conserved Plasmodium protein, unknown function	24.2366	45.6605	47.1617	38.8367	47.1617	17.5982	20.6084	18.2936	11.8738	23.5728	33.2586	52.4784	31.1346	16.8129	14.5459
PF3D7_0526600	conserved Plasmodium protein, unknown function	13.7048	3.0978	2.63971	5.275	2.63971	17.309	27.6512	18.0058	9.2792	22.3237	6.13898	6.74328	17.3923	26.3286	20.7042
PF3D7_0526700	conserved Plasmodium protein, unknown function	26.0078	11.216	10.7561	24.2183	10.7561	44.203	64.3463	53.4191	41.9212	10.7852	8.10574	17.2238	41.5855	29.1897	58.2025
PF3D7_0526800	conserved Plasmodium protein, unknown function	52.1124	187.057	208.094	238.24	208.094	124.136	126.896	88.9926	66.1718	40.4301	60.6574	242.772	157.333	96.1745	51.8906
PF3D7_0526900	transmembrane emp24 domain-containing protein, putative	121.407	588.367	472.431	278.645	472.431	183.983	185.359	163.073	123.859	45.8766	242.268	540.792	366.789	316.689	320.723
PF3D7_0527000	DNA replication licensing factor MCM3, putative (MCM3)	129.292	14.8189	4.76468	11.2862	4.76468	44.7935	156.661	220.602	128.239	292.073	27.1205	22.8374	58.9971	157.751	210.982
PF3D7_0527100	ubiquitin-conjugating enzyme E2 N, putative (UBC13)	362.883	659.239	488.237	325.059	488.237	452.601	410.77	520.771	557.372	725.169	380.072	605.81	482.416	693.469	676.549
PF3D7_0527200	ubiquitin carboxyl-terminal hydrolase, putative	118.349	67.9046	78.7212	91.0955	78.7212	72.8473	104.558	144.983	118.728	118.529	35.6126	111.672	156.704	126.886	142.361
PF3D7_0527300	methionine aminopeptidase 1a, putative (MetAP1a)	47.3523	104.955	119.563	100.798	119.563	139.121	68.7524	53.889	54.7298	14.3104	132.719	81.487	123.821	91.2218	48.9642
PF3D7_0527400	conserved Plasmodium protein, unknown function	240.994	667.519	459.04	283.928	459.04	112.459	61.997	70.97	95.5558	64.9846	1149.76	416.46	299.377	189.687	88.1859
PF3D7_0527500	Hsc70-interacting protein (HIP)	95.5907	190.212	163.659	157.627	163.659	150.369	121.429	81.9872	42.963	66.5738	192.67	302.114	400.028	388.875	109.091
PF3D7_0527600	conserved Plasmodium protein, unknown function	86.197	47.0898	59.7198	63.082	59.7198	109.772	89.5392	94.6042	134.428	89.6319	55.2249	58.6667	78.0807	91.1641	128.512
PF3D7_0527700	tRNA Glutamic acid	0	0	0	0	0	0	0	0	0	0	0	0	0	0	0
PF3D7_0527800	tRNA Leucine	0	0	0	0	0	0	0	0	0	0	0	0	0	0	0
PF3D7_0527900	RNA helicase 1	39.8296	104.553	62.036	53.3932	62.036	22.0681	24.1102	18.0877	14.4473	22.6611	81.122	128.627	77.4463	37.2568	14.2524
PF3D7_0528000	conserved Plasmodium protein, unknown function	154.589	458.771	460.304	261.254	460.304	547.885	389.864	356.752	306.05	164.076	205.441	263.778	256.428	368.771	316.367
PF3D7_0528100	beta adaptin protein, putative	117.393	139.57	126.188	115.831	126.188	62.5159	90.5795	123.927	118.653	287.043	178.148	237.224	200.33	159.657	206.79
PF3D7_0528200	eukaryotic translation initiation factor 3, subunit 6, putative	216.554	988.961	854.013	565.905	854.013	440.12	240.808	190.868	156.873	163.46	825.38	784.848	554.631	403.899	180.199
PF3D7_0528300	conserved Plasmodium protein, unknown function	101.185	6.02612	2.35723	1.18203	2.35723	0.0443458	2.43276	33.2069	93.3731	21.5784	51.9458	10.3349	1.30974	0.41473	85.6491
PF3D7_0528400	cell cycle regulator with zn-finger domain, putative	363.282	25.2122	7.27571	2.75934	7.27571	0.651218	21.3101	150.824	446.826	460.574	185.49	21.9698	4.17396	2.23638	388.513
PF3D7_0528500	f-actin capping protein alpha subunit, putative	15.3411	8.2712	4.19489	1.68922	4.19489	12.8035	23.6202	23.17	28.5056	15.8613	10.9913	1.62658	1.16924	15.3071	35.4786
PF3D7_0528600	conserved Plasmodium protein, unknown function	52.2602	342.557	273.814	119.379	273.814	85.747	53.8142	52.7555	43.7978	61.0472	301.374	293.061	152.97	170.761	54.836
PF3D7_0528700	peptidyl-prolyl cis-trans isomerase (CYP23)	50.173	192.946	159.994	112.661	159.994	87.1377	63.2821	53.3536	33.668	43.4219	167.578	215.572	146.599	141.697	48.907
PF3D7_0528800	nucleolar preribosomal GTPase, putative	56.5155	320.375	310.491	211.558	310.491	126.624	34.2696	23.4783	21.3297	41.2071	323.953	161.83	103.46	39.497	16.1857
PF3D7_0528900	conserved Plasmodium protein, unknown function	0.31723	1.83242	0.449186	0.20161	0.449186	0.138054	0.241388	0	0.883038	0.469699	2.33602	0.334272	0.281009	0.224129	0.354774
PF3D7_0529000	conserved Plasmodium protein, unknown function	320.704	313.887	274.815	254.414	274.815	151.429	148.917	152.485	280.663	168.219	478.749	401.734	390.269	299.945	418.01
PF3D7_0529100	conserved Plasmodium protein, unknown function	33.0434	24.0915	49.8199	56.8832	49.8199	159.582	111.222	77.2176	59.1816	40.7445	23.9873	28.6762	94.6584	218.471	118.247
PF3D7_0529200	sugar transporter, putative	2.09885	0.905752	0.69339	1.47652	0.69339	3.60086	3.58382	2.6369	2.63966	0.884663	1.99939	1.90016	3.83638	8.37088	5.70256
PF3D7_0529300	apicoplast TIC22 protein (TIC22)	20.5667	7.70955	9.82288	19.9447	9.82288	88.1023	57.7098	54.8911	43.4579	15.8377	15.7892	18.579	63.6501	129.596	94.1072
PF3D7_0529400.1	conserved Plasmodium protein, unknown function	142.566	15.8768	11.7662	21.0756	11.7662	46.6496	111.166	210.385	240.232	629.551	46.8823	26.2673	49.5582	70.1138	247.045
PF3D7_0529400.2	conserved Plasmodium protein, unknown function	39.7564	1.75538	2.35704	5.23118	2.35704	6.43594	12.9731	19.7061	26.7448	34.4379	21.2931	0.372139	2.28947	0.0205168	20.7357
PF3D7_0529500	cell cycle regulator protein, putative	41.0786	438.278	448.481	274.74	448.481	184.938	124.836	113.209	85.1185	68.5122	94.2004	482.394	246.56	230.374	130.87
PF3D7_0529600	tRNA Arginine	0	0	0	0	0	0	0	0	0	0	0	0	0	0	0
PF3D7_0529700	conserved Plasmodium protein, unknown function	6.19729	3.183	6.71017	12.7511	6.71017	12.8665	10.1718	6.15353	7.95664	2.93385	5.14299	3.98541	9.8472	7.51807	5.32361
PF3D7_0529800	conserved Plasmodium protein, unknown function	20.185	2.50255	1.82471	5.01666	1.82471	12.5726	27.3047	33.1671	24.7226	75.2735	4.55926	3.29343	8.39025	11.623	14.8964
PF3D7_0529900	RING zinc finger protein, putative	397.335	674.198	552.105	311.448	552.105	166.483	156.405	231.514	359.124	268.873	877.491	881.809	487.051	388.486	764.198
PF3D7_0530000	conserved Plasmodium protein, unknown function	0	0	0	0	0	0	0	0	0	0	0	0	0	0	0
PF3D7_0530100	SNARE protein, putative (SYN6)	430.69	166.631	125.908	104.46	125.908	79.1938	58.3497	72.1701	293.641	402.694	392.468	153.334	92.0183	74.2713	121.913
PF3D7_0530200	phosphoenolpyruvate/phosphate translocator (PPT)	82.8312	16.5762	5.64657	12.3536	5.64657	74.8113	180.759	191.394	114.616	86.2978	28.8245	25.8637	89.8575	374.499	598.528
PF3D7_0530300	conserved Plasmodium membrane protein, unknown function	43.8864	5.9872	1.80454	2.23346	1.80454	9.45677	31.8238	59.4257	72.3454	51.293	17.1059	4.81142	3.54726	7.97776	99.3634
PF3D7_0530400	conserved Plasmodium protein, unknown function	5.01591	1.82908	2.1337	7.3288	2.1337	10.7027	6.6125	3.98994	5.7995	4.19482	2.05732	2.40051	7.20396	4.40381	3.09208
PF3D7_0530500	conserved Plasmodium membrane protein, unknown function	1.21234	0.441258	0.265548	0.295503	0.265548	1.10573	0.206624	0.456092	1.211	0.468099	0.640924	0.641002	0.905567	2.60409	1.87584
PF3D7_0530600	XAP-5 DNA binding protein, putative	16.539	44.7794	42.962	42.098	42.962	39.1841	19.8438	11.4812	9.65479	17.4103	18.9712	29.0344	31.8011	15.9328	7.48845
PF3D7_0530700	conserved Plasmodium protein, unknown function	14.9466	43.4552	39.3776	40.9135	39.3776	20.1511	16.2683	8.00488	6.61244	11.7077	12.8088	38.9665	36.9271	17.9076	5.47198
PF3D7_0530800	CPW-WPC family protein	3.45715	3.07516	0.734631	0.337124	0.734631	2.97546	1.99905	2.54184	1.71335	1.17584	1.8221	1.05574	0.425506	3.38351	2.09826
PF3D7_0530900	formin 1	36.34	2.56361	1.08412	0.774588	1.08412	0.682472	10.5834	53.6166	65.0025	178.821	10.2459	2.96482	0.918454	0.694746	41.7087
PF3D7_0531000	conserved Plasmodium protein, unknown function	35.1148	65.2785	48.9996	49.9232	48.9996	27.4047	33.4735	39.144	53.4537	58.7944	21.7421	56.8189	33.1963	23.6051	46.1768
PF3D7_0531100	conserved Plasmodium protein, unknown function	25.4746	3.10978	1.62863	0.951088	1.62863	1.51405	13.1486	35.2206	49.0031	50.5681	8.74186	1.70601	0.433112	0.698144	18.6341
PF3D7_0531200	mitochondrial ribosomal protein S16 precursor, putative	9.39556	8.25818	4.95772	10.6672	4.95772	50.0993	22.5507	20.8727	19.449	19.0035	15.909	3.63824	21.7758	46.4448	26.6897
PF3D7_0531300	conserved Plasmodium protein, unknown function	21.4921	7.59441	3.16651	5.03069	3.16651	38.6821	21.1794	28.05	35.597	57.2857	21.0055	3.14084	6.99026	20.5139	24.3963
PF3D7_0531400	conserved Plasmodium protein, unknown function	22.0191	62.1177	54.6359	48.4867	54.6359	24.1399	21.2255	16.3127	14.5648	18.0078	25.971	35.4583	22.0933	10.8849	7.23436
PF3D7_0531500	unspecified product	42.8419	368.754	1091.35	545.719	1091.35	559.368	122.259	133.22	37.6285	7.63317	47.0241	73.1313	93.1062	292.167	58.47
PF3D7_0531600	18S ribosomal RNA	0	0	0	0	0	0	0	0	0	0	0	0	0	0	0
PF3D7_0531700	unspecified product	0	0	0	0	0	0	0	0	0	0	0	0	0	0	0
PF3D7_0531800	5.8S ribosomal RNA	0	0	0	0	0	0	0	0	0	0	0	0	0	0	0
PF3D7_0531900	unspecified product	0	0	0	0	0	0	0	0	0	0	0	0	0	0	0
PF3D7_0532000	28S ribosomal RNA	0	0	0	0	0	0	0	0	0	0	0	0	0	0	0
PF3D7_0532100	early transcribed membrane protein 5 (ETRAMP5)	1392.95	2527.76	3572.68	4656.63	3572.68	1417.9	895.068	594.983	447.541	273.207	2279.16	6587.81	17008.2	8515.6	1543.69
PF3D7_0532200	Plasmodium exported protein (PHISTc), unknown function	21.2118	61.3769	91.413	43.3136	91.413	27.4458	25.1288	39.2809	53.7985	14.6036	22.615	139.074	60.2274	58.4894	93.5057
PF3D7_0532300	Plasmodium exported protein (PHISTb), unknown function	62.2197	1423.8	3775.23	3510.62	3775.23	189.041	48.7026	23.731	24.5902	36.3946	126.824	3530.09	3517.22	269.315	78.2882
PF3D7_0532400	Plasmodium exported protein (PHISTb), unknown function	17.5471	58.9511	445.712	484.098	445.712	75.4705	66.7017	46.5601	21.235	11.8047	7.92098	391.122	727.128	118.228	78.6145
PF3D7_0532500	Plasmodium exported protein, unknown function	1.18507	6.14104	208.562	265.999	208.562	112.854	33.0079	28.4423	21.1204	10.0935	19.2532	59.4981	323.271	129.805	44.9248
PF3D7_0532600	Plasmodium exported protein, unknown function	1.16054	7.41016	238.022	318.82	238.022	115.112	15.9628	4.76882	5.38027	15.9971	11.3665	130.905	667.96	224.387	18.364
PF3D7_0532700	erythrocyte membrane protein 1 (PfEMP1), pseudogene (VAR)	0.224898	0.154359	0.162451	0.143946	0.162451	0.16548	0.0783599	0.118199	0.603653	2.2585	0.27604	0	0	0	0.227942
PF3D7_0532800	stevor, pseudogene	0.530485	7.59389	6.38171	5.21144	6.38171	3.93632	0.846817	0	0.579782	0.402341	1.6428	3.20593	2.43337	0.952983	0.298279
PF3D7_0532900	rifin (RIF)	0	0.262202	0	0.638065	0	0.346891	0.0774267	0.107596	0	0.283678	0	0.401554	0.951886	0.122419	0
PF3D7_0533000	rifin, pseudogene (RIF)	0	1.24748	5.61989	8.92369	5.61989	1.85874	0.466328	0.215446	0	0.300177	0.232137	2.0368	5.86389	0.89364	0.200207
PF3D7_0533100	erythrocyte membrane protein 1 (PfEMP1), truncated, pseudogene (VAR1CSA)	2.26186	1.79336	3.65257	2.95203	3.65257	1.23565	1.16244	2.75561	3.5246	2.81861	0.9493	1.31017	1.20817	0.541351	0.464107
PF3D7_0600100	erythrocyte membrane protein 1 (PfEMP1), pseudogene (VAR)	0.73429	5.73038	5.23182	1.01275	5.23182	0	0	0	0	0	2.70035	14.8892	2.79954	0.51207	0
PF3D7_0600200	erythrocyte membrane protein 1, PfEMP1 (VAR)	6.40953	20.7707	21.154	10.905	21.154	0.296522	0.2121	0.179477	0.26024	2.57676	16.0625	127.087	25.682	3.91565	0.614996
PF3D7_0600300	rifin (RIF)	0	0.114622	0.461281	0.541131	0.461281	0.0722467	0	0	0	0.245909	0.18868	1.82585	6.59609	0.696297	1.09294
PF3D7_0600400	erythrocyte membrane protein 1, PfEMP1 (VAR)	3.63269	14.8192	13.8247	7.40958	13.8247	0.100001	0.0388618	0.037651	0.1972	1.29314	10.5985	72.021	14.4337	1.31651	0.248499
PF3D7_0600500	rifin (RIF)	0	0.225554	0.350069	0.537723	0.350069	0	0.0646311	0.0895193	0	0	0	1.97945	2.08647	0.399628	0.472326
PF3D7_0600600	erythrocyte membrane protein 1 (PfEMP1), exon2 (VAR)	0.116962	0.0851513	0.256784	0.235579	0.256784	0.0875911	0	0.0614335	0.0829318	0.527394	0.145022	0.236824	0.594039	0.236909	0
PF3D7_0600700	rifin (RIF)	0.764715	0.218554	0.791316	2.24239	0.791316	0.0686131	0	0.919203	1.54632	0.668552	0.185231	1.42331	0.995389	0.192734	0.446951
PF3D7_0600800	rifin, pseudogene (RIF)	0	0.119872	0.867009	1.02819	0.867009	0.076822	0	0	0	0	0	1.94756	1.39599	0.637987	0
PF3D7_0600900	rifin, pseudogene (RIF)	0	0	0.150772	0.42627	0.150772	0.0890666	0	0	0	0	0	1.30348	1.22507	0.545493	0
PF3D7_0601000	Plasmodium exported protein (hyp5), unknown function	0	0	0	0	0	0	0	0	0	0	0	0.224274	0	0	0
PF3D7_0601100	Plasmodium exported protein (hyp4), unknown function	0	0.188392	0	0	0	0	0	0	0	0	0.324652	0.274054	0	0	0
PF3D7_0601200	Pfmc-2TM Maurer's cleft two transmembrane protein (MC-2TM)	0.939341	1.8335	62.7191	183.314	62.7191	94.9322	6.31786	1.53004	1.33166	0.951869	1.17029	573.955	2380.78	490.273	39.7212
PF3D7_0601300	RESA-like protein	0.773852	8.23224	9.17996	5.11122	9.17996	0.104539	0	0	0	0	0	43.7793	15.1536	2.88951	0.294393
PF3D7_0601400	erythrocyte membrane protein 1 (PfEMP1), pseudogene (VAR)	0	1.29756	1.6696	1.14316	1.6696	0.0394146	0	0.0532327	0	0	0	84.6491	24.5187	3.09374	0.591074
PF3D7_0601500	Plasmodium exported protein (PHISTb), unknown function	2.28216	4.03416	7.7285	7.10848	7.7285	1.24214	0.499306	0.402998	0.574681	1.57288	1.304	0.334179	0.742239	0	0
PF3D7_0601600	Tetratricopeptide repeat protein, putative	4.09344	21.1185	39.6682	22.7835	39.6682	7.53646	2.94558	5.49366	6.67328	5.60831	10.655	10.4447	3.87177	2.44005	3.43457
PF3D7_0601700	Plasmodium exported protein (PHISTa), unknown function, pseudogene	18.8128	110.523	231.438	135.857	231.438	45.8015	15.5872	11.8307	15.4183	16.0033	18.4923	43.2492	29.6128	13.4824	5.63168
PF3D7_0601800	H/ACA snoRNA	0	0	0	0	0	0	0	0	0	0	0	0	0	0	0
PF3D7_0601900	conserved Plasmodium protein, unknown function	57.0789	845.391	2147.5	1580.41	2147.5	211.894	64.0276	39.3581	21.7264	59.7645	300.506	2074.74	2058.57	624.912	81.2166
PF3D7_0602000	conserved Plasmodium protein, unknown function	22.2159	6.29405	3.94167	6.40483	3.94167	18.2692	16.572	13.4635	13.6248	17.3144	10.6307	4.22343	8.58456	19.3914	14.7455
PF3D7_0602100	ATP-dependent RNA helicase, putative	30.5916	72.5704	89.9162	75.0209	89.9162	22.2913	14.0677	8.63535	6.6762	20.8479	60.3887	84.4365	66.6055	23.3409	5.10247
PF3D7_0602200	MYND finger protein, putative	20.6714	121.416	159.875	126.878	159.875	136.407	45.68	26.6364	20.1014	30.0644	24.9536	99.6578	131.657	103.181	26.1557
PF3D7_0602300	liver merozoite formation protein, putative (PALM)	4.18356	3.31776	3.15639	2.50355	3.15639	11.0311	6.35318	4.92886	3.53593	0.98312	1.64066	2.52827	2.82476	4.68821	6.92218
PF3D7_0602400	elongation factor G (EF-G)	13.9213	7.51266	20.8561	38.7491	20.8561	37.8276	55.2799	43.9036	18.9649	26.3224	4.71616	23.9132	71.7281	38.8122	29.2478
PF3D7_0602500	geranylgeranyltransferase, putative	6.8567	14.4766	26.5868	32.6054	26.5868	35.3498	31.4767	19.5086	12.2389	10.304	5.26042	28.2943	94.1235	116.513	40.5455
PF3D7_0602600	conserved Plasmodium protein, unknown function	69.3119	181.707	170.872	129.098	170.872	64.6664	59.3464	42.7883	39.4998	35.8834	245.787	139.141	96.5526	42.2012	40.6803
PF3D7_0602700	conserved Plasmodium protein, unknown function	3.84802	19.8826	7.42109	6.0073	7.42109	5.77864	2.48577	2.28495	2.46316	3.79	5.6508	11.6729	3.02078	2.15428	1.19631
PF3D7_0602800	JmjC domain containing protein (JmjC2)	9.08262	47.8415	37.901	21.4436	37.901	15.8618	5.53205	2.59701	2.71026	4.06387	23.7571	22.634	8.92983	5.53905	2.84665
PF3D7_0602900	conserved Plasmodium protein, unknown function	143.677	248.431	126.507	56.069	126.507	66.6461	70.4797	158.112	224.558	168.751	331.001	97.9395	30.2603	32.6737	145.231
PF3D7_0603000	conserved Plasmodium protein, unknown function	72.8155	99.0079	93.721	59.7454	93.721	38.4259	48.9136	84.9991	105.328	61.3544	131.59	60.4041	39.7475	29.5796	65.776
PF3D7_0603100	conserved Plasmodium protein, unknown function	30.4411	10.9392	3.76959	3.59995	3.76959	39.1781	53.2669	45.1526	32.7319	35.7966	12.5422	3.90988	9.10584	30.6652	45.022
PF3D7_0603200	mitochondrial chaperone BCS1, putative	15.4877	3.55106	2.00208	7.23679	2.00208	31.4706	40.038	23.5984	11.7649	15.5672	3.54672	7.99232	37.508	85.9846	27.8598
PF3D7_0603300	dihydroorotate dehydrogenase, mitochondrial precursor (DHODH)	11.5194	40.2191	67.6866	92.5852	67.6866	83.1604	45.3643	22.2681	17.0309	11.4417	6.8343	66.9078	158.571	124.839	32.7744
PF3D7_0603400	trophozoite exported protein 1 (TEX1)	19.5691	25.2312	41.1712	49.5287	41.1712	24.9023	23.5937	17.8704	12.6604	17.4203	12.4237	31.0615	36.0888	17.5749	11.1759
PF3D7_0603500	cation/H antiporter (CHA)	36.8391	9.15723	3.74784	4.34585	3.74784	32.4072	94.5575	104.272	61.6058	47.6122	19.7715	14.4487	21.1507	148.711	436.52
PF3D7_0603600	conserved Plasmodium protein, unknown function	17.5093	13.1378	19.2411	17.9301	19.2411	6.33164	7.60877	6.20296	7.46937	19.6098	6.3431	3.00826	3.6939	3.83811	2.69271
PF3D7_0603700	phenylalanyl-tRNA synthetase subunit, putative	10.0396	5.57479	9.05976	8.52211	9.05976	30.9089	27.9522	19.5031	12.0452	10.5423	4.55089	3.67676	11	42.2302	17.1692
PF3D7_0603800	conserved Plasmodium protein, unknown function	36.9533	3.28633	1.21854	1.02257	1.21854	3.37809	19.0004	49.9837	46.2002	96.5524	9.67058	4.38937	2.10944	5.91659	59.2639
PF3D7_0603900	conserved Plasmodium protein, unknown function	5.25574	3.58338	1.96552	1.85	1.96552	1.90286	1.82241	1.98271	3.32891	16.0433	4.00502	1.34973	0.259484	0.513939	1.26796
PF3D7_0604000	conserved Plasmodium protein, unknown function	7.67818	2.18562	1.58817	7.14562	1.58817	15.0326	10.0629	5.04414	5.26137	7.33972	2.53942	4.01247	14.3875	13.4174	4.53053
PF3D7_0604100	transcription factor with AP2 domain(s),SPE2-interacting protein (SIP2)	230.255	14.2872	3.48847	2.64829	3.48847	4.36148	109.876	410.978	544.865	1287.25	61.7686	17.0784	4.56308	6.28167	267.398
PF3D7_0604200	mitochondrial ribosomal protein L41 precursor, putative	0	0	0	0	0	0	0	0	0	0	0	0	0	0	0
PF3D7_0604300	conserved Plasmodium protein, unknown function	20.8725	19.3402	23.0102	29.9934	23.0102	36.4812	43.5583	38.0319	25.1703	39.3555	14.1009	26.6531	42.6757	61.323	42.4984
PF3D7_0604400	conserved Plasmodium protein, unknown function	0	1.9971	3.17387	1.45682	3.17387	1.16398	1.91682	2.73088	0.402399	0	0.681174	4.12842	1.00296	1.57037	2.40668
PF3D7_0604500	conserved Plasmodium protein, unknown function	186.186	189.633	193.73	187.904	193.73	91.5556	128.684	125.645	127.878	352.591	452.328	184.856	161.622	83.7604	54.0259
PF3D7_0604600	DNA helicase, putative	8.44755	3.17833	2.12302	5.90989	2.12302	22.2689	17.7767	10.5678	9.30179	10.2444	6.44742	3.48908	8.46001	10.7504	4.96314
PF3D7_0604700	glyoxalase I (GILP)	16.9544	5.11644	2.43085	6.6773	2.43085	26.5652	40.7784	38.7946	21.3938	22.9214	10.0613	6.64899	20.9402	95.0318	65.482
PF3D7_0604800	RAP protein, putative	4.94322	3.58114	9.02631	23.9315	9.02631	44.3853	18.5341	7.71153	5.3436	6.48435	4.03245	8.52482	27.6081	15.8591	3.21892
PF3D7_0604900	conserved Plasmodium protein, unknown function	0	0	0	0	0	0	0	0	0	0	0	0	0	0	0
PF3D7_0605000	50S ribosomal protein L24, putative	7.35877	3.63169	1.46227	9.04235	1.46227	35.4173	26.9693	15.1828	13.8913	19.0891	3.40279	6.83622	28.3534	58.8357	19.5396
PF3D7_0605100	RNA binding protein, putative	79.298	114.302	129.961	111.774	129.961	41.2882	41.4185	48.1909	63.4445	10.452	166.4	131.916	160.578	93.0211	109.319
PF3D7_0605200	conserved Plasmodium protein, unknown function	20.4355	6.36275	3.02455	4.12459	3.02455	36.7846	38.2633	45.8871	30.2182	30.0869	11.1	3.62701	9.91153	63.4273	52.7816
PF3D7_0605300	serine/threonine protein kinase (ARK1)	16.7814	8.79883	2.65999	3.74291	2.65999	19.3021	33.8245	31.5905	20.2375	23.4456	8.24022	4.44267	6.12502	49.4704	36.0988
PF3D7_0605400	calcium-binding protein, putative	42.459	14.08	6.88981	8.12689	6.88981	38.4361	50.318	67.2648	52.3279	34.976	16.2678	5.52307	11.0691	21.7155	50.2657
PF3D7_0605500	cyclin dependent kinase binding protein, putative	22.1622	2.45636	0.640634	1.09088	0.640634	11.6628	28.314	35.2623	29.4299	20.3132	7.68512	3.00813	3.1279	16.2823	48.7623
PF3D7_0605600	nucleoside diphosphate kinase, putative	0.748238	0.298379	0.224732	0.163094	0.224732	0.194324	0.0920984	0.0559342	0.171689	0.226347	0.22347	0.435073	0.0896981	0.111327	0.142396
PF3D7_0605700	conserved Plasmodium protein, unknown function	9.25975	2.23074	1.52909	1.10224	1.52909	0.243831	0.596295	2.13037	2.23044	10.1089	4.08666	1.32451	0.367874	0.296462	10.112
PF3D7_0605800	DNA repair-like protein, putative	34.9084	10.6786	5.41493	18.3057	5.41493	47.7802	77.9181	52.659	38.7223	59.7397	55.761	12.7521	25.4044	25.0616	16.844
PF3D7_0605900	long chain polyunsaturated fatty acid elongation enzyme, putative	605.243	236.02	55.2038	19.6122	55.2038	17.2882	29.2063	58.8461	326.67	881.666	2595.25	256.284	53.6504	73.0574	234.3
PF3D7_0606000	conserved Plasmodium protein, unknown function	220.395	259.397	174.911	116.304	174.911	26.6998	36.9345	90.6645	159.445	669.556	725.839	247.734	99.8268	47.7049	120.691
PF3D7_0606100	RNA binding protein, putative	74.6388	207.694	189.541	168.351	189.541	79.1647	59.768	46.1832	46.1325	118.98	261.805	215.728	161.231	76.5295	37.504
PF3D7_0606200	ubiquitin conjugating enzyme E2, putative	160.429	125.52	105.103	58.4347	105.103	43.3106	40.3701	83.264	189.891	299.27	139.325	134.083	70.4747	85.1834	212.992
PF3D7_0606300	conserved Plasmodium protein, unknown function	23.8706	8.14414	2.02808	0	2.02808	1.89274	2.52157	19.7898	38.9461	12.1791	19.3978	3.11437	0.903522	4.20512	44.5917
PF3D7_0606400	conserved Plasmodium protein, unknown function	1.79728	3.19481	3.29001	3.654	3.29001	0.374993	0.350263	0	0	2.96283	2.20264	0	0	0.678022	0
PF3D7_0606500	polypyrimidine tract binding protein, putative	58.4541	158.747	123.937	75.7599	123.937	36.893	37.1307	31.36	26.4922	42.9928	163.918	171.267	85.8581	63.468	43.9763
PF3D7_0606600	conserved Plasmodium protein, unknown function	54.5092	66.1914	63.0434	54.7291	63.0434	20.0576	18.0675	14.3897	11.227	60.8278	112.166	60.0618	38.9322	23.2109	10.0766
PF3D7_0606700	coatomer alpha subunit, putative	165.039	211.144	194.829	154.217	194.829	82.9593	160.216	201.725	180.731	474.629	232.653	240.779	141.513	130.311	164.092
PF3D7_0606800	probable protein, unknown function	79.1303	31.1083	14.7398	10.2801	14.7398	52.0592	154.75	173.576	149.834	166.976	62.0048	28.8974	23.6363	212.238	817.595
PF3D7_0606900	glutaredoxin-like protein (GLP2)	81.3165	329.529	334.712	215.437	334.712	232.042	90.0002	77.7449	53.9975	25.2856	195.963	251.894	216.1	229.276	75.4709
PF3D7_0607000	translation initiation factor IF-2, putative	73.3262	108.954	116.972	154.576	116.972	49.4052	67.443	55.3157	31.9872	71.0364	85.3204	160.907	138.864	54.1557	16.9162
PF3D7_0607100	MYND finger protein, putative	0.249313	0.997257	0.180767	0.665337	0.180767	0.200687	0.326502	0.0677531	0.545667	1.91824	1.72227	0.132266	0	0	0
PF3D7_0607200	RING zinc finger protein, putative	20.1788	6.75333	3.88885	2.91385	3.88885	26.4687	33.5544	21.3746	14.3174	31.3276	10.0125	2.54525	5.08245	41.6293	31.3277
PF3D7_0607300	uroporphyrinogen III decarboxylase (UROD)	9.9243	6.10092	1.15739	1.31024	1.15739	15.9913	15.1323	10.4674	9.02054	7.46838	3.74548	0.949636	1.77249	14.132	8.68922
PF3D7_0607400	G-protein associated signal transduction protein, putative	52.8032	85.0694	110.556	84.9234	110.556	80.0947	104.915	95.5251	72.768	127.495	28.5886	119.777	88.9236	170.167	212.923
PF3D7_0607500	para-hydroxybenzoate--polyprenyltransferase, putative	16.8457	31.6419	34.041	25.9878	34.041	43.4972	37.1313	33.0145	26.3372	11.4626	10.188	26.4071	26.652	52.9576	42.0013
PF3D7_0607600	conserved Plasmodium protein, unknown function	84.9147	9.07935	3.44222	3.57795	3.44222	35.7157	135.352	204.696	233.283	477.341	38.8316	8.73644	7.97779	35.4372	280.247
PF3D7_0607700	conserved Plasmodium protein, unknown function	68.3274	4.66685	1.64303	1.06771	1.64303	1.93235	63.0357	142.089	155.474	189.186	22.7409	4.69539	0.679406	2.55676	94.5964
PF3D7_0607800	GTP-binding protein, putative	4.15958	1.64684	0.524271	2.67198	0.524271	10.0573	9.37093	4.99813	3.20497	4.73157	1.97129	1.8627	9.39544	8.97381	2.21808
PF3D7_0607900	conserved Plasmodium protein, unknown function	10.9528	3.7718	1.66423	5.78176	1.66423	24.3826	24.689	14.1158	9.02157	12.6821	5.58402	4.27627	19.0522	20.8367	13.6064
PF3D7_0608000	conserved protein, unknown function	11.7379	47.5987	49.5992	40.702	49.5992	53.274	35.1367	28.0433	19.6011	27.0472	8.01335	39.6737	48.4598	67.0325	27.7508
PF3D7_0608100	conserved Plasmodium protein, unknown function	18.6184	13.1547	19.7329	30.6778	19.7329	29.704	53.2333	38.5216	23.1954	36.3616	6.01877	16.8611	27.3082	21.4712	18.1783
PF3D7_0608200	conserved Plasmodium protein, unknown function	8.0613	8.23215	13.5061	19.2932	13.5061	59.6369	22.7641	17.9779	15.3777	12.6511	13.1278	11.0046	29.5815	45.5522	12.1033
PF3D7_0608300	conserved Plasmodium protein, unknown function	8.25295	2.73357	6.06846	18.5858	6.06846	37.9648	27.0607	14.7053	9.82096	9.12403	5.29321	5.25731	21.0747	16.7619	6.71975
PF3D7_0608310	sorting assembly machinery 50 kDa subunit, putative (SAM50)	35.9512	155.136	186.438	147.897	186.438	145.045	96.6496	61.4454	39.1555	37.3837	52.7769	101.917	86.0879	61.5009	29.7683
PF3D7_0608400	conserved Plasmodium protein, unknown function	42.2361	26.2553	19.2635	25.066	19.2635	196.861	150.307	162.001	137.447	124.291	59.5421	20.7785	72.6079	279.541	204.136
PF3D7_0608500	proteasome subunit alpha type 2, putative	152.967	340.954	398.941	359.52	398.941	675.541	544.113	470.827	424.036	263.22	110.086	302.719	455.819	656.893	436.799
PF3D7_0608600	conserved Plasmodium protein, unknown function	11.6862	8.20249	5.71934	7.73521	5.71934	30.6348	25.7811	19.3062	14.387	18.5634	13.5762	2.61068	4.8385	14.1078	10.4597
PF3D7_0608700	chaperone, putative	101.056	392.543	456.117	519.256	456.117	408.685	205.385	116.491	73.1505	106.062	133.699	613.016	911.224	738.054	171.487
PF3D7_0608800	ornithine aminotransferase (OAT)	249.215	115.27	693.092	1972.45	693.092	591.793	627.838	542.293	229.354	305.517	100.463	1763.17	7823.19	5128.96	1175.58
PF3D7_0608900	conserved Plasmodium protein, unknown function	27.6854	5.88974	2.90179	7.34934	2.90179	40.5351	63.8614	73.4781	69.7433	63.3858	17.6651	6.73881	13.2398	22.8912	66.7207
PF3D7_0609000	conserved Plasmodium protein, unknown function	73.9277	92.9463	141.917	153.143	141.917	67.4101	112.421	116.583	114.087	201.766	90.7365	110.178	109.524	57.3042	53.3459
PF3D7_0609100	Zn2 or Fe2 permease	176.537	498.311	408.79	249.31	408.79	114.17	90.7986	111.565	151.172	41.1798	439.131	490.547	313.971	273.28	405.126
PF3D7_0609200	citrate synthase-like protein, putative	22.0878	41.1123	78.2548	66.2388	78.2548	39.3486	15.6124	19.8286	32.3073	1.43818	31.4849	34.077	28.2215	20.224	20.7651
PF3D7_0609300	conserved Plasmodium protein, unknown function	9.11508	3.36328	2.73648	6.52497	2.73648	17.6661	20.8391	18.8878	15.068	25.3251	4.99372	3.7318	12.5644	16.748	11.9958
PF3D7_0609400	mitochondrial cardiolipin synthase, putative (CLS)	6.81528	7.84387	17.8871	31.4934	17.8871	18.0098	14.1926	9.45378	7.69565	14.573	5.42013	11.7827	28.7852	14.4397	6.73321
PF3D7_0609500	conserved Plasmodium protein, unknown function	2.09331	1.79918	2.22271	2.04409	2.22271	0.368294	0.496244	1.17768	2.39409	2.97586	1.19764	1.26347	0.664971	0.516498	1.23983
PF3D7_0609600	probable protein, unknown function	3.46799	0.766345	0.73382	0.35069	0.73382	0.754808	1.61187	2.12113	2.21264	2.64958	1.0996	0.581989	0.270848	1.72204	1.34748
PF3D7_0609700	conserved Plasmodium protein, unknown function	101.465	72.798	54.4069	39.8178	54.4069	5.743	5.41916	32.8114	63.8218	339.414	138.435	71.2944	28.0062	5.7012	52.3547
PF3D7_0609800	zinc finger protein, putative	555.361	52.0307	11.7276	5.78195	11.7276	16.9931	91.4347	474.069	684.531	141.597	215.785	60.7514	13.513	60.4453	1584.97
PF3D7_0609900	conserved Plasmodium protein, unknown function	25.7636	26.4374	15.3386	12.7455	15.3386	9.77748	11.8981	13.8737	14.1991	12.9585	33.8269	15.0939	8.93982	7.90567	12.7951
PF3D7_0610000	mitochondrial ribosomal protein L19 precursor, putative	11.7544	3.512	0.720934	3.28028	0.720934	32.7385	29.7598	22.8488	18.2406	8.04075	4.31083	3.529	14.3677	53.8971	27.7062
PF3D7_0610100	Pre-mRNA-splicing factor SLU7, putative (SLU7)	42.27	124.507	90.4538	71.1397	90.4538	62.3827	44.8993	38.2164	31.2419	51.246	109.162	82.7514	78.1105	41.0731	27.2021
PF3D7_0610200	conserved Plasmodium protein, unknown function	9.26603	16.5673	20.6902	27.0204	20.6902	14.449	13.6033	8.90557	5.26739	11.2296	3.55622	18.1396	15.6515	8.86035	3.71857
PF3D7_0610300	unspecified product	29.206	2.47247	1.56332	0.741264	1.56332	22.0632	27.9458	64.3035	59.3644	23.8712	24.4978	4.68441	6.16041	20.9637	102.051
PF3D7_0610400	histone H3 (H3)	15575.1	2291.37	527.095	633.692	527.095	7569.07	16783.8	24375	42951.7	86585.4	7200.61	4144.12	3289.51	21711.7	63538
PF3D7_0610500	conserved protein, unknown function	11.7439	182.924	172.418	110.159	172.418	147.924	62.6657	51.2911	20.9013	12.8638	22.191	115.414	142.887	214.404	52.8299
PF3D7_0610600	calcium-dependent protein kinase 2 (CDPK2)	43.6763	11.721	25.437	43.1051	25.437	72.2221	58.8993	87.8156	81.8548	29.0416	32.4042	30.8976	103.93	125.807	140.885
PF3D7_0610700	conserved Plasmodium protein, unknown function	0	0	0	0	0	0	0	0	0	0	0	0	0	0	0
PF3D7_0610800	transketolase (TK)	204.228	412.18	325.548	304.712	325.548	153.901	135.175	94.1314	73.9868	193.525	503.729	560.145	527.502	460.525	114.151
PF3D7_0610900	trancription factor, putative	55.6764	76.819	84.8604	93.5418	84.8604	42.7553	39.9595	31.1043	33.4452	99.2049	125.2	74.4825	68.7731	28.7352	20.4572
PF3D7_0611000	SNARE associated Golgi protein, putative	29.366	7.10022	2.80522	2.63085	2.80522	79.2868	93.2342	117.775	90.0173	26.0393	37.7669	6.72657	6.07076	77.7698	241.834
PF3D7_0611100	succinate dehydrogenase subunit 3, putative (SDH3)	0	0	0	0	0	0	0	0	0	0	0	0	0	0	0
PF3D7_0611200	transcription factor with AP2 domain(s), putative (ApiAP2)	17.6604	9.45988	8.3293	11.9561	8.3293	119.033	66.0051	54.5513	30.084	25.5252	20.4591	4.49095	23.1157	73.1023	42.6009
PF3D7_0611300	conserved Plasmodium protein, unknown function	30.0792	16.5988	11.0745	25.5738	11.0745	119.442	82.8109	57.8086	45.7446	35.7262	18.5025	10.3097	47.2469	118.873	79.1964
PF3D7_0611400	SWI/SNF-related matrix-associated actin-dependent regulator of chromatin	41.4435	81.6033	77.5675	83.7571	77.5675	58.6331	74.4631	58.9309	54.2416	69.7294	73.8551	64.7181	58.069	39.8949	51.193
PF3D7_0611500	conserved Plasmodium protein, unknown function	8.74255	5.26526	4.36034	1.30106	4.36034	6.47017	2.72127	2.73403	4.61739	6.77635	8.03585	1.97489	1.52201	3.10359	4.40629
PF3D7_0611600	conserved Plasmodium protein, unknown function	116.235	13.7899	3.64289	3.03043	3.64289	11.4823	86.8633	178.915	245.819	481.083	44.1212	12.3611	5.44825	8.44484	180.307
PF3D7_0611700	60S ribosomal protein L39, putative	0	0	0	0	0	0	0	0	0	0	0	0	0	0	0
PF3D7_0611800	conserved Plasmodium protein, unknown function	183.83	69.5862	79.6177	112.995	79.6177	64.73	63.9913	71.499	113.279	235.857	122.273	65.8493	102.552	41.6133	48.6585
PF3D7_0611900	lsm12, putative	45.3049	31.6155	55.1736	86.1286	55.1736	141.835	55.4767	45.2516	36.632	23.2051	29.2695	19.9026	82.5295	135.792	41.5582
PF3D7_0612000	conserved Plasmodium protein, unknown function	0	0	0	0	0	0	0	0	0	0	0	0	0	0	0
PF3D7_0612100	eukaryotic translation initiation factor 3 subunit L, putative	134.533	471.069	465.447	476.742	465.447	324.494	254.533	175.689	121.782	257.736	243.02	468.51	419.169	260.259	177.094
PF3D7_0612200	leucine-rich repeat protein (LRR6)	30.1627	2.92407	1.17465	1.04605	1.17465	3.87072	24.0724	44.957	35.5617	92.5557	7.11018	2.35841	0.504869	4.82327	24.8939
PF3D7_0612300	conserved protein, unknown function	18.3799	4.86118	0.975561	6.33416	0.975561	23.0429	24.0773	37.0979	42.044	6.49121	9.98381	2.81785	3.75632	18.6844	24.2238
PF3D7_0612400	conserved Plasmodium protein, unknown function	27.3888	6.44849	5.54138	6.04954	5.54138	32.1749	34.7028	39.0993	40.4336	4.97723	13.0329	3.26424	6.5486	17.0597	35.0272
PF3D7_0612500	conserved Plasmodium protein, unknown function	42.1191	27.5295	16.0434	18.7774	16.0434	13.9604	11.7143	9.39709	20.0655	5.33497	29.6882	13.5027	18.3928	10.5592	13.6013
PF3D7_0612600	PP-loop family protein, putative	91.9695	43.016	52.7479	51.0527	52.7479	39.7561	41.06	53.4384	99.4757	20.4809	48.6739	43.3227	47.8892	35.2859	100.119
PF3D7_0612700	6-cysteine protein (P12)	451.67	34.9892	9.03274	4.00451	9.03274	9.81605	107.747	319.361	730.512	1167.89	354.284	43.5785	10.0962	28.3633	1022.76
PF3D7_0612800	6-cysteine protein (P12p)	33.7288	119.854	114.279	98.5844	114.279	53.8858	47.8421	35.5243	22.018	14.8059	47.1193	149.818	112.742	99.7345	51.2317
PF3D7_0612900	nucleolar GTP-binding protein 1, putative	51.7344	177.404	164.771	156.537	164.771	53.3553	47.2749	34.6851	18.0976	52.2624	110.785	246.046	237.37	103.805	29.5554
PF3D7_0613000.1	conserved Plasmodium protein, unknown function	0	5.41784	4.22796	4.09862	4.22796	75.6709	45.2347	44.3881	9.18397	4.68093	10.9651	7.43318	17.4807	67.5884	43.47
PF3D7_0613000.2	conserved Plasmodium protein, unknown function	11.8898	21.0553	2.63813	5.48424	2.63813	196.127	94.3733	72.2006	25.4955	33.6969	20.0177	5.39565	60.7775	169.955	88.8374
PF3D7_0613000.3	conserved Plasmodium protein, unknown function	56.5228	8.9176	7.42964	19.2924	7.42964	288.812	111.449	79.2317	64.9775	99.7652	49.2019	36.3887	63.335	294.192	86.5373
PF3D7_0613100	conserved Plasmodium protein, unknown function	0	0	0	0	0	0	0	0	0	0	0	0	0	0	0
PF3D7_0613200	conserved Plasmodium protein, unknown function	0	0	0	0	0	0	0	0	0	0	0	0	0	0	0
PF3D7_0613300	rhoptry protein (ROP14)	306.293	13.148	2.39129	1.48285	2.39129	1.45625	15.6905	140.447	390.297	625.449	109.26	13.9684	1.53629	1.24154	323.507
PF3D7_0613400	apicoplast ribosomal protein L18 precursor, putative	106.278	22.1737	6.60114	14.5709	6.60114	130.165	180.689	237.796	209.793	234.772	73.7513	22.5942	50.766	177.716	284.201
PF3D7_0613500	adapter-related protein, putative	35.1388	8.93445	21.6778	39.7174	21.6778	28.439	50.022	43.0419	34.2789	25.5562	10.3594	10.9136	26.4553	20.1796	25.221
PF3D7_0613600	conserved Plasmodium protein, unknown function	227.303	10.3494	3.75456	6.77685	3.75456	11.2254	14.1949	40.2396	183.021	289.735	81.3019	10.7045	5.45743	9.65049	71.9264
PF3D7_0613700	syntaxin binding protein, putative	38.633	13.8247	38.8042	47.8712	38.8042	44.229	73.5697	79.7585	63.1312	90.3158	21.2974	26.6444	56.0048	63.9696	85.305
PF3D7_0613800	transcription factor with AP2 domain(s) (ApiAP2)	122.816	7.122	3.19135	3.65385	3.19135	17.983	144.062	276.857	246.614	526.863	30.3536	8.73191	3.26284	22.5198	144.154
PF3D7_0613900	myosin E, putative (myoE)	415.874	10.5435	2.11086	1.40486	2.11086	0.682271	1.72107	28.5111	116.386	744.879	77.213	24.0123	2.34639	0.939635	153.689
PF3D7_0614000	thiamin-phosphate pyrophosphorylase, putative	151.06	17.7403	9.20212	19.0187	9.20212	61.1959	109.452	120.916	129.776	158.396	71.8079	23.4642	37.8069	82.8473	106.727
PF3D7_0614100	conserved Plasmodium protein, unknown function	73.6626	7.8585	4.23487	5.20708	4.23487	6.57355	24.7971	72.3221	103.89	182.168	22.9185	6.38062	3.67346	4.14087	62.4137
PF3D7_0614200	conserved Plasmodium protein, unknown function	26.454	92.8115	59.4296	55.1851	59.4296	39.3499	27.9225	15.9791	11.6893	15.6908	28.4679	53.1895	53.2892	39.152	16.681
PF3D7_0614300	organic anion transporter	217.682	277.967	470.957	367.698	470.957	156.826	286.438	309.099	217.211	273.249	99.1431	610.62	565.404	546.437	769.24
PF3D7_0614400	conserved protein, unknown function	64.1704	432.668	543.575	319.851	543.575	118.369	85.9517	60.8219	47.7072	34.318	129.004	339.353	167.316	102.232	51.9835
PF3D7_0614500	60S ribosomal protein L19, putative	299.791	2479.59	2869.88	2180.66	2869.88	2326.53	1025.43	723.616	545.729	437.554	848.261	1512.22	1949.78	1275.73	466.804
PF3D7_0614600	conserved Plasmodium protein, unknown function	32.5263	4.22527	2.94494	1.64044	2.94494	3.09942	3.34624	28.9672	54.2327	16.1357	34.6333	1.93784	0.300545	2.09076	32.5289
PF3D7_0614700	conserved Plasmodium protein, unknown function	86.6656	7.62872	3.76015	2.78666	3.76015	1.87098	7.08489	64.8428	141.25	43.8101	49.2498	6.88239	1.94876	2.38053	74.6736
PF3D7_0614800	endonuclease III homologue, putative	51.4475	8.24181	13.9796	48.5405	13.9796	68.9294	60.207	45.8245	54.2413	21.1195	24.189	15.4403	65.6944	38.1049	48.3838
PF3D7_0614900	conserved Plasmodium membrane protein, unknown function	75.2685	5.82892	2.22254	4.73579	2.22254	15.5564	66.9468	94.3673	106.084	47.1225	28.0556	5.72294	8.21544	18.583	126.078
PF3D7_0615000	conserved Plasmodium protein, unknown function	26.8005	104.972	90.9176	65.2152	90.9176	22.5701	23.9401	15.5144	11.3887	21.3594	83.7212	98.451	60.5746	42.5542	19.6936
PF3D7_0615100	enoyl-acyl carrier reductase (ENR)	4.39562	3.24555	1.9293	0.866705	1.9293	0.336136	0.706968	0.362991	1.31254	2.82075	1.64796	0.422271	0.117938	0.275119	1.27818
PF3D7_0615200	conserved Plasmodium protein, unknown function	3.06687	1.65382	0.450924	0.473497	0.450924	1.17369	0.976183	0.931942	1.23094	2.56195	1.28256	0.273823	0	0.848284	1.29188
PF3D7_0615300	GPI-anchored wall transfer protein 1, putative (GWT1)	10.9138	3.69833	4.22075	4.89411	4.22075	19.5682	27.4388	26.3812	17.2497	14.5699	6.47302	4.08684	9.62229	31.5065	47.0168
PF3D7_0615400	ribonuclease, putative	58.1414	60.9338	74.5691	71.9022	74.5691	33.9768	61.4235	64.7327	42.7561	103.615	36.2088	55.3085	43.6764	28.8309	25.9889
PF3D7_0615500	cdc2-related protein kinase 5 (CRK5)	46.4916	7.33077	2.95272	2.33765	2.95272	19.1991	66.2975	80.7984	51.2728	20.1699	17.0068	7.23253	6.8611	57.4064	152.981
PF3D7_0615600	conserved Plasmodium protein, unknown function	49.885	118.454	127.427	111.733	127.427	54.2343	52.2216	41.3595	36.9825	67.4139	68.5965	104.4	86.7502	46.0538	29.2332
PF3D7_0615700	RNA and export factor binding protein, putative	72.9636	153.459	149.299	105.636	149.299	130.431	90.805	91.8049	104.724	225.168	70.5015	146.705	117.205	163.052	104.544
PF3D7_0615800	conserved Plasmodium protein, unknown function	20.8211	4.81435	7.25038	18.1292	7.25038	23.7154	47.2595	44.6999	35.6745	51.7071	7.84141	5.44661	16.9384	23.234	38.3836
PF3D7_0615900	conserved Plasmodium protein, unknown function	9.95295	3.08065	17.3744	29.1171	17.3744	16.0912	20.2917	14.0556	8.34573	5.81286	2.22942	5.39248	15.7889	10.1181	4.61717
PF3D7_0616000	pyridoxine kinase (PdxK)	11.3541	14.9469	43.8807	66.9277	43.8807	32.8718	27.4396	19.8887	16.0295	24.3024	8.1471	37.6044	87.9675	87.0195	29.2399
PF3D7_0616100	conserved Plasmodium protein, unknown function	14.1833	27.156	26.4308	14.2902	26.4308	17.6227	12.6086	11.7218	8.26849	17.7802	7.51416	19.2209	19.7753	10.1194	7.4568
PF3D7_0616200	Ndc80 homologue, putative	84.2021	14.8589	5.24883	15.6673	5.24883	66.8632	87.1994	121.078	138.102	182.845	40.5992	10.7235	33.2792	45.1131	104.905
PF3D7_0616300	conserved Plasmodium protein, unknown function	27.5177	115.373	102.684	82.3771	102.684	91.9335	51.0264	40.1439	25.6536	23.5752	43.9939	55.2684	42.2748	35.1813	17.1953
PF3D7_0616400	conserved Plasmodium protein, unknown function	17.5628	24.5178	30.5747	26.0173	30.5747	30.0485	37.0008	26.8743	22.3243	3.30909	17.0555	15.0795	18.5767	15.9547	17.6575
PF3D7_0616500	TRAP-like protein (TLP)	0.962439	0.399108	0.215103	0.351547	0.215103	0.176729	0.334715	0.174119	0.107339	0.759673	0.0816264	0.272004	0.560256	0.0940459	0.175763
PF3D7_0616600	conserved Plasmodium protein, unknown function	11.4147	4.27551	1.08641	3.0952	1.08641	12.9535	23.4161	26.3795	19.5399	43.4699	5.57501	2.15763	7.17745	11.0675	14.3434
PF3D7_0616700	ras GTPAse, putative	13.714	7.47348	15.9016	24.4857	15.9016	13.7962	10.0232	7.44231	6.17343	5.03636	4.50736	6.80286	16.4748	12.4266	6.67181
PF3D7_0616800	malate:quinone oxidoreductase, putative	27.702	27.0145	64.9014	92.2299	64.9014	48.6823	67.6244	55.8191	35.6182	23.0041	12.9241	52.1713	119.576	117.33	104.401
PF3D7_0616900	conserved Plasmodium protein, unknown function	21.2996	37.4791	39.3727	45.7676	39.3727	24.9828	25.9372	18.65	12.8956	33.4007	12.532	34.6717	29.878	17.6567	12.4994
PF3D7_0617000	mitochondrial import receptor subunit tom40, putative (TOM40)	43.1421	194.845	296.581	295.862	296.581	205.873	84.2727	45.9288	29.8053	48.9107	54.1773	273.313	447.03	304.451	53.4889
PF3D7_0617100	alpha adaptin-like protein, putative	162.704	175.137	156.464	135.626	156.464	77.5515	56.5002	83.0275	148.349	104.609	325.167	143.383	118.941	64.013	85.5561
PF3D7_0617200	conserved Plasmodium protein, unknown function	116.997	249.163	263.08	301.246	263.08	128.913	181.033	169.199	126.763	89.4752	129.699	294.34	293.571	121.893	102.052
PF3D7_0617300	conserved Plasmodium protein, unknown function	132.834	22.4092	10.0444	9.04858	10.0444	29.0516	71.9239	166.852	262.593	575.923	82.1345	20.4469	8.11269	51.8131	376.054
PF3D7_0617400	erythrocyte membrane protein 1, PfEMP1 (VAR)	4.81171	11.8214	12.0805	5.88009	12.0805	0.977965	1.11975	2.20437	3.78207	5.95074	4.83746	14.7097	3.33236	1.15824	1.66926
PF3D7_0617500	rifin, pseudogene	0	0.503803	0.164223	0.462282	0.164223	0	0.0924608	0	0	0	0	0	0	0	0
PF3D7_0617600	stevor	0	0.429748	4.34037	23.4666	4.34037	10.8293	3.4301	1.29524	0.571382	0	0.494066	7.52608	28.2824	7.20297	0.82932
PF3D7_0617700	rifin (RIF)	0.170918	0.125743	0.127093	0.236355	0.127093	0	0.141764	0.195242	0.134715	0.27114	0	0.738294	0	0.116694	0.36734
PF3D7_0617800	histone H2A (H2A)	28164.7	3802.09	1390.66	971.274	1390.66	13149.5	16785.4	31726.6	51358.4	96938	18094.1	4642.33	3820.18	23941.5	67055.8
PF3D7_0617900	histone H3 variant, putative (H3.3)	5009.15	1589.96	897.931	810.102	897.931	1356.99	2912.39	4938.14	7657.26	15868.5	3602.16	2171.15	2250.53	6940.72	13252.1
PF3D7_0618000	conserved Plasmodium membrane protein, unknown function	685.212	31.4535	6.96547	3.8704	6.96547	1.87981	21.3417	288.483	1016.48	2585.64	281.898	27.095	3.63164	1.42615	555.649
PF3D7_0618100	conserved Plasmodium protein, unknown function	101.356	10.2763	6.36622	17.5053	6.36622	59.1444	38.3837	49.5719	88.1262	30.4546	40.1433	9.8547	24.3644	22.509	49.3366
PF3D7_0618200	conserved Plasmodium protein, unknown function	72.6007	283.878	342.209	301.617	342.209	281.997	168.615	112.435	83.0642	94.0602	49.591	303.088	309.471	254.083	96.1013
PF3D7_0618300	60S ribosomal protein L27a, putative	465.784	3344.73	3903.44	2933.73	3903.44	2250.87	1228.63	895.741	668.601	464.211	1117.75	3484.66	3166.21	2362.74	868.806
PF3D7_0618400	conserved Plasmodium membrane protein, unknown function	3.47678	1.88913	0.660682	0.355698	0.660682	1.48908	0.783077	0.366101	1.39539	0.427975	1.33255	0.143403	0.378794	0.588564	1.22169
PF3D7_0618500	malate dehydrogenase (MDH)	55.9543	14.6449	6.48466	4.18919	6.48466	19.147	64.2347	83.5655	74.1267	73.1407	24.7502	8.76259	4.8704	64.1277	162.03
PF3D7_0618600	rhomboid protease ROM10 (ROM10)	37.4376	12.2102	14.6891	25.2911	14.6891	113.096	115.013	91.5849	69.0867	13.2295	22.0569	34.5634	123.059	280.446	381.924
PF3D7_0618700	transport protein particle (TRAPP) component, putative	23.0521	111.487	96.8501	62.2976	96.8501	130.864	80.8932	70.5553	56.6469	47.1334	32.9912	50.6685	57.8233	70.6437	54.9949
PF3D7_0618800	conserved Plasmodium protein, unknown function	16.6674	4.55821	4.31131	14.9837	4.31131	53.3244	45.1085	28.897	26.1785	4.97926	7.34985	7.90975	19.7562	19.0488	20.2898
PF3D7_0618900.1	N-acetylglucosamine transferase (GPI1)	41.2191	4.68197	1.4304	2.29111	1.4304	34.6008	77.8514	78.1523	70.8672	58.2299	18.1887	5.41321	8.45469	25.8497	117.717
PF3D7_0618900.2	N-acetylglucosamine transferase (GPI1)	0.00198397	1.54497	0.243549	0.814747	0.243549	0.00576001	2.94963	6.95325	10.8966	3.82718	2.49737	0	0.713457	5.15325	12.1097
PF3D7_0619000.1	conserved Plasmodium protein, unknown function	12.3094	15.9709	24.1249	21.2036	24.1249	13.1706	19.6531	23.7964	17.488	36.1009	5.83712	22.1127	16.8605	8.47726	12.4386
PF3D7_0619000.2	conserved Plasmodium protein, unknown function	24.3637	25.1272	28.9134	32.2877	28.9134	18.7413	26.7261	28.0325	24.4003	30.7865	7.98419	26.3664	27.9938	18.2769	18.4868
PF3D7_0619100	conserved Plasmodium protein, unknown function	26.7096	56.2355	63.289	68.5404	63.289	57.0827	41.1948	39.0254	44.4016	19.0234	17.0846	50.977	51.2128	51.4015	41.6947
PF3D7_0619200	conserved Plasmodium protein, unknown function	68.209	166.399	107.999	106.519	107.999	54.8072	63.0102	52.1052	59.8708	82.9575	145.919	92.0806	46.9133	16.9816	18.8831
PF3D7_0619300	conserved Plasmodium protein, unknown function	7.90392	1.55819	1.56471	6.54194	1.56471	13.3967	19.0638	13.6472	9.29618	16.0092	3.22715	3.03705	8.68322	7.74682	6.37262
PF3D7_0619400	cell division cycle protein 48 homologue, putative	226.529	106.378	142.766	174.406	142.766	116.372	276.058	382.913	247.241	408.461	60.5731	323.835	415.408	580.361	536.819
PF3D7_0619500	acyl-CoA synthetase (ACS12)	15.9826	24.7689	48.4421	60.566	48.4421	31.4854	43.0344	35.7068	18.5925	23.9976	7.0856	52.6404	69.5124	38.2119	31.554
PF3D7_0619600	conserved Plasmodium protein, unknown function	11.6	18.4469	22.439	33.5147	22.439	35.9587	25.3655	12.766	9.34238	8.03973	9.99724	7.12815	15.2718	11.5832	4.69633
PF3D7_0619700	conserved Plasmodium protein, unknown function	53.0358	9.13928	4.80842	4.80123	4.80842	17.7178	57.6697	87.0448	99.9255	190.3	24.9607	4.79634	2.32151	9.91532	59.7485
PF3D7_0619800	conserved Plasmodium membrane protein, unknown function	29.2967	41.2503	55.9916	78.0308	55.9916	47.5073	66.9619	45.8576	42.5501	34.4745	19.7955	30.9113	33.7803	20.4013	17.8507
PF3D7_0619900	splicing factor 3A subunit 2, putative (SF3A2)	65.0263	121.526	121.533	113.962	121.533	88.9939	67.4816	61.1999	68.2998	62.0466	91.6795	100.132	90.6626	105.229	56.3265
PF3D7_0620000	conserved Plasmodium protein, unknown function	3.31326	1.87921	1.28296	0.940328	1.28296	0.766129	0.63977	0.45114	0.375776	1.21983	0.937418	0.584301	0.240813	1.37383	0.812857
PF3D7_0620100	conserved Plasmodium protein, unknown function	41.179	25.1285	18.4553	6.62117	18.4553	92.1798	47.6471	51.0968	40.005	48.6599	37.8731	5.63951	15.8758	79.264	52.1771
PF3D7_0620200	conserved Plasmodium protein, unknown function	14.1201	2.98672	1.88435	0.991488	1.88435	0.52417	1.35693	3.99648	6.5712	3.04029	6.97034	2.62668	2.29035	0	10.0586
PF3D7_0620300	conserved Plasmodium protein, unknown function	239.072	14.9706	24.6098	29.4661	24.6098	38.3684	21.0193	122.492	324.915	139.593	110.935	12.3658	19.0829	13.4614	118.226
PF3D7_0620400	merozoite surface protein 10 (MSP10)	188.328	9.51251	1.60624	0.685314	1.60624	1.0985	6.08891	74.3893	193.628	215.046	72.266	9.2917	1.6425	1.07998	178.744
PF3D7_0620500	cleavage stimulation factor subunit 1-like protein, putative	42.0765	76.7581	68.3967	62.4074	68.3967	51.8088	32.1713	28.6623	41.5548	48.5893	33.4647	51.1564	48.4727	22.59	27.9988
PF3D7_0620600	conserved Plasmodium protein, unknown function	6.92173	18.5514	19.2277	18.8407	19.2277	9.50904	8.50685	5.62051	9.52097	2.69289	9.95162	14.8003	10.5044	2.98657	2.57732
PF3D7_0620700	DnaJ protein, putative	83.8514	25.8093	15.2354	9.69469	15.2354	42.6512	42.0444	118.528	145.641	129.591	118.347	14.4659	4.23611	25.5045	140.942
PF3D7_0620800	tRNA Alanine	0	0	0	0	0	0	0	0	0	0	0	0	0	0	0
PF3D7_0620900	tRNA Leucine	0	0	0	0	0	0	0	0	0	0	0	0	0	0	0
PF3D7_0621000	conserved Plasmodium protein, unknown function	24.6388	47.168	131.219	130.538	131.219	139.04	84.4708	56.7915	42.2072	30.6511	20.9327	36.2317	64.4375	28.8092	23.5472
PF3D7_0621100	conserved Plasmodium protein, unknown function	239.321	14.768	4.42165	5.34955	4.42165	5.04653	31.3756	162.233	291.82	436.284	61.5601	12.8813	3.83472	7.98981	211.145
PF3D7_0621200	pyridoxine biosynthesis protein PDX1 (PDX1)	89.9928	667.345	1267.67	1385.11	1267.67	435.602	106.121	48.858	37.0534	52.7189	219.966	839.615	1592.31	631.337	59.4062
PF3D7_0621300	mRNA binding Pumilio-homology domain protein, putative	67.874	318.222	287.639	314.629	287.639	99.3632	41.3576	19.2642	17.1272	41.1318	218.085	206.939	164.622	39.8016	9.19456
PF3D7_0621400	Pf77 protein (ALV7)	13.7203	8.4108	2.76507	2.08106	2.76507	0.405407	0.288164	3.99162	3.34665	24.2086	13.6769	8.36692	3.82375	1.30216	19.3691
PF3D7_0621500	conserved Plasmodium protein, unknown function	34.9485	92.2047	102.355	72.7483	102.355	88.2695	51.5372	61.271	61.2877	45.4583	43.7536	38.0252	42.9501	44.1098	51.2097
PF3D7_0621600	tRNA Serine	0	0	0	0	0	0	0	0	0	0	0	0	0	0	0
PF3D7_0621700	conserved Plasmodium protein, unknown function	11.1311	8.09765	13.2361	25.7275	13.2361	32.4359	20.4966	12.1404	8.57104	11.6999	8.93202	13.3417	38.6868	20.6431	9.28445
PF3D7_0621800	nascent polypeptide associated complex alpha chain, putative	280.741	1236.17	1302.44	1391.09	1302.44	860.238	418.827	196.911	146.414	164.977	1065.73	1639.94	1968.36	1270.53	245.692
PF3D7_0621900	conserved Plasmodium protein, unknown function	114.557	253.3	187.262	185.232	187.262	97.0542	117.325	101.289	74.2304	124.73	266.268	258.71	199.21	103.542	102.643
PF3D7_0622000	conserved Plasmodium protein, unknown function	9.02522	16.7759	13.5268	6.44137	13.5268	16.4252	6.62913	7.63228	15.0362	5.27709	18.3602	13.7571	18.8682	35.2172	22.6683
PF3D7_0622100	conserved Plasmodium protein, unknown function	10.0535	16.6677	7.55819	6.20538	7.55819	1.10709	4.93074	6.1994	6.44264	14.2473	11.3373	9.3919	2.45964	0.553929	4.27061
PF3D7_0622200	radical SAM protein, putative	39.6575	202.273	169.983	140.047	169.983	48.8377	31.919	21.6736	16.0328	42.1756	106.13	169.458	137.273	52.8007	25.2774
PF3D7_0622300	vacuolar transporter chaperone, putative	6.66873	7.59344	3.38176	5.07922	3.38176	18.4005	12.1047	5.94993	5.01359	7.32429	6.09455	5.39299	7.18071	13.0784	5.70506
PF3D7_0622400	conserved Apicomplexan protein, unknown function	19.5353	16.1871	5.99689	16.4762	5.99689	80.2963	69.6068	47.6297	34.679	28.8477	10.7152	7.72971	43.8875	118.054	36.5285
PF3D7_0622500	RNA methyltransferase, putative	14.6644	23.1735	40.5899	35.2869	40.5899	25.572	15.1113	19.8737	20.9713	11.3908	9.07008	29.0202	46.8082	37.8011	25.7804
PF3D7_0622600	conserved Plasmodium protein, unknown function	0	0	0	0	0	0	0	0	0	0	0	0	0	0	0
PF3D7_0622700	conserved Plasmodium membrane protein, unknown function	12.9924	46.2484	64.1055	46.2146	64.1055	60.2611	29.2481	21.9193	20.6335	3.62488	15.7992	22.9132	21.209	28.2091	20.2689
PF3D7_0622800	leucine--tRNA ligase, putative	82.5502	209.403	199.917	193.028	199.917	83.3175	105.473	83.1001	48.5239	103.511	69.7363	262.33	250.613	116.682	79.7246
PF3D7_0622900	transcription factor with AP2 domain(s), putative (ApiAP2)	232.76	192.563	129.032	117.056	129.032	21.3288	18.3713	22.151	123.808	202.382	600.042	120.817	35.5046	13.9366	40.2882
PF3D7_0623000	chorismate synthase (CS)	33.2653	30.7514	46.156	58.3778	46.156	98.2551	101.808	95.3803	61.431	74.2923	24.2071	38.7396	90.6179	124.935	81.4403
PF3D7_0623100	coronin binding protein, putative	56.1957	149.878	138.223	129.309	138.223	59.7762	65.9235	55.4003	35.0531	53.9586	219.778	195.78	154.076	99.2298	39.7168
PF3D7_0623200	ferredoxin NADP reductase (FNR)	29.6396	156.292	163.072	140.175	163.072	91.9584	51.6778	28.3048	19.8557	6.29978	140.251	138.797	126.681	93.2637	37.1154
PF3D7_0623300	EGF-like membrane protein, putative	21.2143	6.08848	2.53619	3.79616	2.53619	48.3415	68.0027	62.8555	53.4333	31.8462	16.0046	7.36013	14.9786	94.9272	135.503
PF3D7_0623400	RNA-binding protein mei2 homologue, putative	9.67838	5.17932	3.38757	2.78994	3.38757	11.6703	12.979	9.01234	6.51783	5.55512	8.32525	1.03466	1.19761	15.6102	13.8798
PF3D7_0623500	superoxide dismutase (SOD2)	53.4083	134.926	89.2783	51.0603	89.2783	83.08	75.3183	71.3051	56.1163	8.63887	117.652	94.6196	72.0594	236.782	328.714
PF3D7_0623600	transcription or splicing factor-like protein, putative	40.9788	83.3217	76.2948	57.547	76.2948	28.04	39.3774	37.4977	21.2774	20.9991	102.358	126.214	93.9125	90.496	38.7057
PF3D7_0623700	ATP dependent DEAD-box helicase, putative	17.7622	6.37044	3.34963	12.9822	3.34963	15.295	17.3082	14.3032	10.6517	10.8151	17.288	10.7728	29.9932	31.398	13.9973
PF3D7_0623800	protein kinase, putative (TKL4)	322.473	265.611	262.09	159.366	262.09	21.002	11.4227	13.7865	148.523	169.88	832.026	300.968	76.0747	19.6341	20.8947
PF3D7_0623900	ribonuclease H2 subunit A, putative	32.0918	15.8132	8.85059	21.4301	8.85059	60.6565	51.0742	39.9177	25.5915	27.8359	31.2247	19.4947	66.3437	136.023	47.8541
PF3D7_0624000	hexokinase (HK)	334.268	572.729	691.493	717.208	691.493	327.957	441.631	453.909	340.512	341.592	558.828	1252.86	1396.9	1174.23	775.898
PF3D7_0624100	conserved Plasmodium protein, unknown function	23.1417	6.00014	1.97859	4.69421	1.97859	26.5106	38.6811	39.8861	28.6942	19.9301	8.12759	6.69309	21.7497	78.5788	62.1702
PF3D7_0624200	conserved Plasmodium protein, unknown function	37.3844	14.2433	15.3856	25.16	15.3856	31.0792	46.7323	57.3062	53.5368	72.9761	14.8052	11.4058	27.8272	52.6729	63.4396
PF3D7_0624300	conserved Plasmodium protein, unknown function	3.48752	1.34393	0.571584	1.01724	0.571584	1.27623	1.57941	5.15464	2.7466	0.584973	0.474169	0.808292	2.00156	2.68286	7.303
PF3D7_0624400	conserved Plasmodium protein, unknown function	45.8539	48.3143	88.464	98.2191	88.464	84.0059	98.0092	80.4746	66.6611	34.5492	24.282	60.5502	73.7802	57.1752	72.872
PF3D7_0624500	anaphase promoting complex subunit, putative	0	0	0	0	0	0	0	0	0	0	0	0	0	0	0
PF3D7_0624600	SNF2 helicase, putative (ISWI)	175.503	113.328	140.628	146.192	140.628	60.4786	103.442	165.093	150.884	528.328	179.851	169.469	140.466	82.1795	130.766
PF3D7_0624700	N-acetylglucosaminylphosphatidylinositol deacetylase, putative	21.0912	2.67607	0.898542	0.601031	0.898542	27.3502	48.4701	43.424	33.1701	25.3534	8.8403	1.92303	5.15084	53.1129	71.4253
PF3D7_0624800	conserved Plasmodium protein, unknown function	5.00601	1.28159	1.27179	0.734897	1.27179	0.674165	1.00456	1.15225	3.31015	1.68472	1.4933	0.0977102	0	0.197742	1.50133
PF3D7_0624900	conserved Plasmodium protein, unknown function	3.6312	1.98019	1.52561	0.924754	1.52561	5.37812	3.09325	2.17489	2.28055	3.40336	2.22845	0.256194	0.21018	1.43117	0.782233
PF3D7_0625000.1	sphingomyelin synthase 1, putative (SMS1)	70.8455	3.19756	1.7257	2.42814e-05	1.7257	0.549463	0.00254981	6.69411	62.3047	113.86	38.0206	4.28043	2.05388	1.16578	8.30704
PF3D7_0625000.2	sphingomyelin synthase 1, putative (SMS1)	89.0682	8.61192	1.38649	1.80249	1.38649	4.66718	11.8709	33.8562	93.4698	96.6896	57.0342	6.86602	0.000108398	5.09714	45.5582
PF3D7_0625100	sphingomyelin synthase 2, putative (SMS2)	3.08002	1.55706	0.379295	0	0.379295	0.880307	1.66017	1.5064	2.76783	1.32068	1.56909	2.28075	0	0.376939	10.0116
PF3D7_0625200	conserved Plasmodium protein, unknown function	24.7213	3.62816	2.49238	3.01021	2.49238	15.9013	28.0949	40.1794	34.7189	34.5228	9.28349	3.13481	2.7289	8.1854	19.6596
PF3D7_0625300	DNA polymerase 1, putative	34.3059	4.91033	2.4476	11.4105	2.4476	40.1956	81.161	69.6905	56.0121	67.9802	12.6875	7.13484	16.3011	23.3013	37.0247
PF3D7_0625400	conserved Plasmodium protein, unknown function	687.645	575.897	607.308	366.972	607.308	37.9576	18.8942	37.707	247.228	501.794	679.017	811.919	313.158	92.7312	110.353
PF3D7_0625500	conserved Plasmodium membrane protein, unknown function	6.79165	27.0361	32.6019	13.725	32.6019	18.9235	11.1078	7.56116	14.3241	7.83269	15.1775	35.1525	12.5625	20.3615	14.6811
PF3D7_0625600	poly(A) polymerase PAP, putative	123.756	538.604	511.136	255.421	511.136	70.6393	56.749	48.5025	50.1108	69.319	595.66	531.845	196.277	149.514	81.2442
PF3D7_0625700	conserved Plasmodium protein, unknown function	0	0	0	0	0	0	0	0	0	0	0	0	0	0	0
PF3D7_0625800	conserved Plasmodium protein, unknown function	10.1353	27.018	27.8567	25.3899	27.8567	19.0623	20.5703	13.1032	12.7069	13.6276	7.21249	25.4846	16.0174	11.2456	11.5164
PF3D7_0625900	conserved Plasmodium protein, unknown function	0.560928	0.973335	0.79777	1.09924	0.79777	5.52756	2.3396	1.39076	0.797903	0.572304	1.64369	0.405984	0.512356	3.96407	1.047
PF3D7_0626000	conserved Plasmodium protein, unknown function	33.2962	154.353	266.147	255.593	266.147	80.5255	68.2045	44.3807	40.9672	31.3371	76.8096	158.886	102.821	35.8709	28.2503
PF3D7_0626100	oxidoreductase, short-chain dehydrogenase family, putative	23.9041	14.1458	15.2301	24.3278	15.2301	35.1756	44.7101	34.4486	22.6276	8.11227	13.4907	19.8416	40.4742	128.794	136.846
PF3D7_0626200	conserved Plasmodium protein, unknown function	31.3862	187.951	178.897	82.5917	178.897	85.2756	41.1418	27.91	15.8865	22.7979	109.473	82.8883	36.3602	30.1524	13.7123
PF3D7_0626300	3-oxoacyl-acyl-carrier protein synthase I/II (FabB/FabF)	5.26656	1.21428	0.437991	0.0800295	0.437991	3.23837	5.91002	5.03913	3.06528	1.82882	1.15595	1.8785	1.75486	17.0127	26.2885
PF3D7_0626400	Sec14 domain containing protein	40.3266	4.50653	1.9016	1.49867	1.9016	11.0071	27.1252	40.8965	46.7504	97.3393	13.058	4.10709	3.54952	11.295	43.0103
PF3D7_0626500	conserved Plasmodium protein, unknown function	1.30353	0.448108	0.284328	0.41178	0.284328	0.437545	0.691361	0.630317	0.795946	0.896795	0.826624	0.387435	0.189608	0.154667	0.295851
PF3D7_0626600	conserved Plasmodium protein, unknown function	15.0533	73.452	26.8793	18.8806	26.8793	42.8561	33.2655	21.023	13.5499	1.46089	27.5219	41.3934	16.1336	58.3995	14.1113
PF3D7_0626700	conserved protein, unknown function	118.743	344.922	175.864	198.418	175.864	172.246	147.994	92.4175	71.5127	79.7137	181.119	318.036	229.525	322.9	111.611
PF3D7_0626800	pyruvate kinase (PyrK)	326.461	731.259	947.803	846.55	947.803	589.584	820.505	659.008	285.864	205.6	311.783	1759.55	2146.87	2349.85	762.902
PF3D7_0626840	small nucleolar RNA snoR35	41.8373	207.259	262.432	124.745	262.432	268.975	81.2569	52.8885	78.1493	169.178	47.7304	235.877	50.7871	80.3972	114.743
PF3D7_0626900	mitochondrial ribosomal protein L46 precursor, putative	12.3684	10.3312	3.71397	6.77581	3.71397	39.6503	31.1739	25.2011	16.512	15.261	9.16071	7.51984	11.5276	21.0003	13.6596
PF3D7_0627000	conserved Plasmodium protein, unknown function	1.06184	3.83169	4.97958	7.83897	4.97958	3.12101	0.422007	1.24726	0.866631	1.81854	9.2976	3.5412	4.06033	0	3.48506
PF3D7_0627100	ankyrin-repeat protein, putative	434.592	224.763	179.916	165.166	179.916	82.4413	96.0895	132.219	301.512	438.242	645.749	217.62	159.83	77.1013	159.234
PF3D7_0627200	myosin light chain, putative	9.29775	8.30556	2.69715	0.496187	2.69715	25.6229	33.5192	34.317	27.3769	12.7068	18.9967	4.68022	1.95708	16.0683	50.7961
PF3D7_0627300	E3 ubiquitin-protein ligase RNF5, putative (RNF5)	173.752	333.193	255.324	194.272	255.324	107.954	141.377	188.452	147.151	235.127	355.074	278.506	194.247	169.009	180.342
PF3D7_0627400	mitochondrial import inner membrane translocase subunit TIM22, putative (TIM22)	18.4771	61.4917	62.7037	53.0396	62.7037	122.398	52.9462	42.8184	23.0423	21.3645	25.5601	54.5496	66.8349	119.396	44.1888
PF3D7_0627500	4-methyl-5(B-hydroxyethyl)-thiazol monophosphate biosynthesis enzyme	112.374	1105.75	1174.87	521.388	1174.87	1087.09	327.45	210.251	118.115	117.994	168.272	939.521	672.121	1140.5	252.103
PF3D7_0627600	conserved Plasmodium protein, unknown function	9.66953	15.7171	11.1631	10.0854	11.1631	12.1905	5.77102	3.79279	4.38897	8.49876	6.61263	8.80883	8.33648	11.0702	1.40796
PF3D7_0627700	transportin	235.076	426.272	397.338	279.912	397.338	168.756	200.158	220.051	215.966	588.688	729.254	436.596	322.193	263.478	288.472
PF3D7_0627800	acetyl-CoA synthetase, putative	213.597	178.568	149.716	129.713	149.716	73.3139	105.194	126.284	141.545	232.079	250.222	214.184	199.31	166.464	156.598
PF3D7_0627900	conserved Plasmodium protein, unknown function	73.6501	138.19	122.519	105.955	122.519	59.5343	47.7393	38.3483	46.8184	12.0199	179.236	113.171	102.779	90.39	49.6663
PF3D7_0628000	6-pyruvoyltetrahydropterin synthase (PTPS)	13.0808	13.7494	16.5941	40.2665	16.5941	104.19	24.9148	9.0283	5.97286	8.62222	28.3686	18.4987	68.579	83.4826	18.34
PF3D7_0628100	HECT-domain (ubiquitin-transferase), putative	257.433	8.11398	2.73756	2.17065	2.73756	1.03891	16.9512	221.264	434.983	1220.29	119.487	19.9852	2.83758	1.55747	264.695
PF3D7_0628200	protein kinase PK4 (PK4)	95.9743	109.968	122.166	119.793	122.166	52.791	98.8236	102.395	88.9724	87.0834	138.861	132.343	116.872	61.9214	100.647
PF3D7_0628300	choline/ethanolaminephosphotransferase, putative (CEPT)	8099.45	885.43	152.939	121.034	152.939	189.578	380.352	819.94	4419.59	11868.6	8763.29	1354.68	710.435	1470.06	3453.6
PF3D7_0628400	conserved Plasmodium membrane protein, unknown function	12.9069	10.329	3.15332	3.31303	3.15332	1.85192	0.781837	0.966834	3.29716	2.66815	60.8844	5.1271	0.776709	1.21379	4.08517
PF3D7_0628500	conserved Plasmodium protein, unknown function	16.8852	18.8122	38.0879	31.8375	38.0879	54.9103	28.3	15.8382	11.7027	2.05881	17.7453	24.1511	11.6882	14.0115	5.43187
PF3D7_0628600	conserved Plasmodium protein, unknown function	52.5235	140.923	132.501	119.329	132.501	71.694	51.1185	39.8818	28.3996	42.8082	65.388	139.063	147.262	87.9752	46.567
PF3D7_0628700	conserved Plasmodium protein, unknown function	8.3827	16.0725	23.2427	30.8969	23.2427	25.3047	18.7412	11.4602	9.68657	2.9273	5.26551	16.5578	28.8115	17.9457	13.3006
PF3D7_0628800	glutamyl-tRNA(Gln) amidotransferase subunit B, putative	12.1371	4.07546	2.97449	19.8079	2.97449	41.0942	47.667	31.9321	16.3957	13.4048	7.20125	9.99748	42.8921	41.3187	25.9001
PF3D7_0628900	RAP protein, putative	7.34704	4.03743	2.66869	9.6397	2.66869	32.7779	18.6441	9.48651	7.58557	12.4789	4.45525	4.90373	21.3462	22.9911	8.4807
PF3D7_0629000	conserved protein, unknown function	10.6648	6.96129	6.6357	16.0018	6.6357	51.1808	28.5801	18.3958	12.2504	3.33842	14.4935	4.58764	8.79146	17.0464	8.6193
PF3D7_0629100	nicotinate phosphoribosyltransferase, putative	69.4372	85.2465	39.6179	48.8761	39.6179	75.8999	79.0577	68.1293	42.9021	54.4832	148.016	53.7304	75.8805	103.179	57.736
PF3D7_0629200	DnaJ protein, putative	82.2046	115.439	151.235	185.125	151.235	100.558	152.817	143.105	89.138	28.2331	52.7159	205.323	308.808	170.45	290.721
PF3D7_0629300	phosphatidylcholine-sterol acyltransferase precursor, putative (PL)	139.624	5.06937	0.599985	0.549555	0.599985	0.159644	0.370547	12.4619	76.2341	179.613	30.3457	9.83562	1.01737	0.518726	52.9147
PF3D7_0629400	RNA binding protein, putative	35.0337	10.6505	11.8142	62.4221	11.8142	110.13	78.4117	48.0574	39.271	54.0474	13.1284	23.6428	113.17	84.0132	41.2578
PF3D7_0629500	amino acid transporter, putative	467.468	259.14	228.792	235.224	228.792	138.642	83.2096	55.6315	189.506	195.096	439.245	324.145	368.495	238.771	115.657
PF3D7_0629600	conserved Plasmodium protein, unknown function	118.297	318.902	302.713	185.2	302.713	118.415	38.1892	22.4907	34.6768	15.9896	274.733	200.074	134.39	99.8461	28.3813
PF3D7_0629700	SET domain protein, putative (SET1)	52.4584	48.3148	69.1447	79.967	69.1447	51.7968	102.399	92.3148	71.5939	121.645	60.1538	54.9273	47.6729	41.12	42.0826
PF3D7_0629800	cullin-like protein, putative	53.5735	128.4	96.346	79.9153	96.346	43.9363	53.7609	46.7561	40.6743	28.4083	96.8975	105.118	56.5928	32.7165	34.8882
PF3D7_0629900	sec14-like cytosolic factor or phosphatidylinositol/phosphatidylcholine transfer protein, putative	155.27	425.53	288.495	178.995	288.495	74.0831	84.1445	85.6233	75.6207	20.6021	424.729	434.397	222.515	181.969	122.244
PF3D7_0630000	CPW-WPC family protein	0	0.135702	0.143653	0.126911	0.143653	0	0	0.107239	0	0	0.235728	0	0.163623	0	0
PF3D7_0630100	conserved Plasmodium protein, unknown function	121.156	23.8018	24.0331	24.2722	24.0331	16.4697	10.6965	12.8912	68.9395	56.1303	62.6925	25.0302	28.0281	20.1294	19.4108
PF3D7_0630200	secreted ookinete protein, putative (PSOP6)	4.76284	1.43366	0.505296	0	0.505296	0	0.798796	0	1.96602	1.03213	8.98291	0	0	0	0.713042
PF3D7_0630300	DNA polymerase epsilon, catalytic subunit a, putative	19.9566	3.28282	1.87209	3.65104	1.87209	29.8367	56.5045	47.9544	32.4923	40.596	6.89633	4.00815	11.4164	27.0745	28.2531
PF3D7_0630400	conserved Plasmodium protein, unknown function	77.3233	11.6239	3.66213	1.71744	3.66213	2.93516	34.6651	130.844	176.74	22.7991	64.2992	7.78432	2.01919	6.70663	264.816
PF3D7_0630500	microtubule-associated protein ytm1 homologue, putative	42.0571	200.827	205.3	182.968	205.3	146.309	39.3439	19.5816	15.7818	22.4524	85.6983	132.102	139.672	74.5903	19.5338
PF3D7_0630600	conserved Plasmodium protein, unknown function	105.364	104.703	82.8481	79.8701	82.8481	77.3635	123.164	144.238	141.577	198.164	57.6096	81.4909	89.4021	93.6919	183.464
PF3D7_0630700	conserved Plasmodium protein, unknown function	28.1859	26.0014	37.8367	37.2715	37.8367	21.7401	21.6994	17.0544	25.0441	8.14701	18.8568	36.8859	36.0325	29.0878	21.7703
PF3D7_0630800	conserved Plasmodium protein, unknown function	0.532318	0	0	0	0	0.0422696	0.0667514	0.154062	0.06142	0.809626	0.122762	0	0	0	0.106159
PF3D7_0630900	DEAD/DEAH box ATP-dependent RNA helicase (Has1p)	41.5375	132.155	107.924	135.207	107.924	53.7926	25.5154	12.3549	15.6028	31.0336	110.104	121.89	129.737	40.7046	14.5963
PF3D7_0631000	Tetratricopeptide repeat protein, putative	80.7575	15.5265	16.3105	15.9168	16.3105	23.5069	32.977	81.732	115.063	81.4053	43.7127	13.3584	6.29204	10.1618	86.2783
PF3D7_0631100	Plasmodium exported protein (PHISTb), unknown function	1.20825	3.94134	5.48248	3.52263	5.48248	1.92264	0.852887	0.814491	0.866283	1.89696	1.05727	0.787676	0.559386	0.307941	0.347014
PF3D7_0631200	erythrocyte membrane protein 1 (PfEMP1), pseudogene (VAR)	0.295109	11.5007	22.7555	11.5209	22.7555	0.465267	0.145606	0.0529779	0	0.445273	0.122976	12.0888	3.14667	0.722727	0.0975685
PF3D7_0631300	RESA-like protein	2.30642	33.5647	31.3951	18.3082	31.3951	1.14427	0.583521	0.146101	0	0.814384	2.83264	40.7626	14.0994	1.5297	0.29205
PF3D7_0631400	Pfmc-2TM Maurer's cleft two transmembrane protein (MC-2TM)	0	0.47636	21.3297	88.4223	21.3297	54.7939	2.35576	1.06578	0.91662	1.94931	0	35.9291	135.8	28.4226	1.83344
PF3D7_0631500	Plasmodium exported protein (hyp4), unknown function	0.544806	1.86534	0.558959	0.66071	0.558959	0.203645	0	0	0	0	0.649054	1.36026	0	0	0
PF3D7_0631600	Plasmodium exported protein (hyp5), unknown function	0	0	0	0.133946	0	0	0	0	0	0	0.257303	0.224274	0.18757	0.150873	0
PF3D7_0631700	rifin, pseudogene	0	0.117714	0.12015	0	0.12015	0	0	0	0	0	0	0.173751	0.416768	0	0
PF3D7_0631800	rifin (RIF)	0	0	0.128357	0.234508	0.128357	0.0766448	0.0694819	0	0	0.267051	0.206604	0.730351	2.90766	0.686033	0.176918
PF3D7_0631900	stevor	0	0	0.875315	4.99652	0.875315	2.3919	0.695112	0.109871	0.291931	0	0.242636	6.43985	51.6299	7.98536	0.411764
PF3D7_0632000	rifin (RIF)	0	0	0.56883	1.3696	0.56883	0.559068	0.0638611	0	0	0	0	2.60726	12.581	1.28988	0
PF3D7_0632100	rifin (RIF)	0	0	0	0.242275	0	0.15695	0	0	0	0	0	0.190142	0.152488	0	0
PF3D7_0632200	rifin (RIF)	0	0	0	0.212904	0	0	0	0	0	0	0	0.1622	0.126289	0	0.151603
PF3D7_0632300	rifin (RIF)	0	0.113746	0	0	0	0	0	0	0	0	0	0.165902	0	0	0
PF3D7_0632400	rifin (RIF)	0	0	1.55229	3.57783	1.55229	0.60562	0	0.0932212	0.128254	0	0.193861	1.37672	9.45523	0.722918	0
PF3D7_0632500	erythrocyte membrane protein 1, PfEMP1 (VAR)	9.47319	36.3577	41.4057	23.271	41.4057	0.395544	0.402031	0.3328	0.454492	2.62472	12.1593	202.741	33.0965	4.48456	0.892369
PF3D7_0632600	rifin, pseudogene (RIF)	1.82111	11.9161	10.9025	2.56501	10.9025	0.150105	0	0	0.123655	0.495333	5.20391	52.5429	6.90496	2.41639	0.327637
PF3D7_0632700	rifin (RIF)	0.867377	0.539581	1.55149	4.14148	1.55149	0.26404	0.612472	1.17682	1.7231	3.40066	1.09492	5.4951	13.6806	2.77165	6.891
PF3D7_0632800	erythrocyte membrane protein 1, PfEMP1 (VAR)	4.84568	14.6287	11.8773	5.38662	11.8773	0.524512	0.806543	2.23498	3.84173	6.35094	2.41673	56.7172	4.22024	1.29069	1.57671
PF3D7_0700100	erythrocyte membrane protein 1, PfEMP1 (VAR)	1.13263	2.89544	2.84716	1.28278	2.84716	0.0138803	0.0181421	0.113844	0.147177	0.324023	0.384572	8.0258	0.528741	0.176064	0.0310768
PF3D7_0700200	rifin (RIF)	0	0.125631	3.98132	18.0292	3.98132	2.38487	0.571185	0.587511	0.267606	0.527094	0	9.23792	52.155	3.29373	0.348221
PF3D7_0700300	rifin (RIF)	0	0	1.23571	3.70702	1.23571	0.457648	0.257386	0	0	0	0	3.36048	16.4035	5.20667	0
PF3D7_0700400	stevor	0	0	0.132415	0.118812	0.132415	0.153837	0	0.0997415	0.1329	0	0.221323	0.377588	0.906259	0.362797	0
PF3D7_0700500	rifin (RIF)	0	0.725005	1.46298	7.37095	1.46298	2.68074	0.277194	0.0936837	0.129269	0.254519	0.201592	3.37746	24.9856	2.38006	0.339662
PF3D7_0700600	Plasmodium exported protein, unknown function, pseudogene	0	0	0.346189	0.463492	0.346189	0.407576	0.0915434	0	0	0	0	0.503668	2.34078	0.831511	0
PF3D7_0700700	stevor, pseudogene	0	0	0.1475	1.05904	0.1475	0.786271	0.461056	0.110968	0.143187	0	0	0.662247	5.95141	2.08754	0
PF3D7_0700800	Pfmc-2TM Maurer's cleft two transmembrane protein (MC-2TM)	1.77248	0.877646	144.06	394.54	144.06	221.299	16.5634	6.54532	5.06667	6.26497	2.20028	189.193	842.523	239.451	18.0692
PF3D7_0700900	RESA-like protein, pseudogene	0	0.498963	0.492228	0.75626	0.492228	0.0986009	0	0.12872	0	0	0	0.491963	0.430086	0.170098	0
PF3D7_0701000	erythrocyte membrane protein 1 (PfEMP1), pseudogene	0	0	0	0	0	0	0.036552	0	0	0	0	0.0999671	0.160581	0	0
PF3D7_0701100	rifin (RIF)	0.74587	0	1.70797	4.47761	1.70797	1.40799	0.0793736	0.549461	0.303278	1.22504	0.236082	3.47908	14.8373	1.01131	0.39886
PF3D7_0701200	rifin, pseudogene (RIF)	0	0	0	1.1123	0	0.0802657	0.072996	0	0	0.565363	0	0.195117	0.93318	0	0
PF3D7_0701300	rifin, pseudogene (RIF)	0	0	0	0	0	0	0	0	0	0	0	0.173751	0.416768	0	0
PF3D7_0701400	Plasmodium exported protein (hyp5), unknown function, pseudogene	0	0.152232	0.14678	0	0.14678	0	0	0	0	0	0.257166	0	0	0	0
PF3D7_0701500	Plasmodium exported protein (hyp4), unknown function	0	0	0	0	0	0	0	0	0	0	0	0	0	0	0
PF3D7_0701600	Pfmc-2TM Maurer's cleft two transmembrane protein (MC-2TM)	0	0.896367	34.9456	122.779	34.9456	58.8666	3.29008	2.75214	1.06904	0.908745	0.374784	143.264	647.758	129.278	7.92803
PF3D7_0701700	RESA-like protein	0.257951	5.2387	7.26747	3.2371	7.26747	0	0.195278	0	0	0	0	40.4752	12.3123	1.54107	0.588786
PF3D7_0701800	rifin (RIF)	0.345335	0.50324	0.125102	0.230266	0.125102	0.0763042	0	0	0.26179	0	1.05987	0	0.441084	0.113997	0
PF3D7_0701900	Plasmodium exported protein, unknown function	115.129	56.0343	11.9668	5.27056	11.9668	0.497756	0.316724	2.47379	44.4372	152.452	363.312	35.0251	4.09389	0.814425	6.65056
PF3D7_0702000	Plasmodium exported protein (hyp12), unknown function	477.601	839.697	211.273	65.5739	211.273	6.02192	1.97324	10.1664	161.091	306.524	3091.7	294.07	46.1888	12.2749	14.6473
PF3D7_0702100	Plasmodium exported protein (PHISTb), unknown function, pseudogene	139.666	35.5924	6.19797	2.72811	6.19797	0.767762	0.565486	4.23724	54.2194	34.4048	422.296	22.2705	2.35911	0.702922	11.5713
PF3D7_0702200	lysophospholipase, putative	483.678	447.097	515.266	269.689	515.266	15.015	3.96452	15.313	194.035	285.366	858.602	502.152	170.103	44.7783	58.9911
PF3D7_0702300	sporozoite threonine and asparagine-rich protein (STARP)	150.111	399.458	168.252	81.2345	168.252	4.22513	1.69979	1.45612	14.2783	86.4988	543.455	320.387	42.4065	5.54182	1.25957
PF3D7_0702400	conserved Plasmodium protein, unknown function	104.002	1357.42	3166.26	2087.24	3166.26	261.238	138.3	118.752	81.1949	245.781	988.628	4615.18	3018.26	883.749	142.277
PF3D7_0702500	Plasmodium exported protein, unknown function	131.301	1473.52	3087.22	2015.61	3087.22	357.017	92.9541	53.7697	43.7889	110.947	493.813	4016.59	3370.56	959.95	169.537
PF3D7_0702600	chitinase precursor fragment, truncated	0	0	0	0	0	0	0	0	0	0	0	0	0	0	0
PF3D7_0702700	tRNA Alanine	0	0	0	0	0	0	0	0	0	0	0	0	0	0	0
PF3D7_0702800	tRNA Tyrosine	0	0	0	0	0	0	0	0	0	0	0	0	0	0	0
PF3D7_0702900	centrin, putative	27.8588	350.635	342.799	162.198	342.799	206.699	92.8357	98.6379	84.2426	64.5545	201.956	223.687	214.56	211.89	139.83
PF3D7_0703000	conserved Plasmodium protein, unknown function	18.2775	17.6943	24.0833	24.6512	24.0833	25.4187	42.5776	36.3566	23.9181	30.5083	13.6303	15.9256	16.4256	15.8477	20.9824
PF3D7_0703100	conserved Plasmodium protein, unknown function	24.1325	131.252	121.165	93.2397	121.165	63.5799	40.7973	29.167	21.6275	15.0066	106.019	81.5225	57.0886	47.9744	20.2389
PF3D7_0703200	conserved Plasmodium protein, unknown function	30.8408	4.42929	6.08176	15.2921	6.08176	15.9918	33.407	39.6002	22.0509	43.9963	5.1554	5.95096	12.4605	13.3724	13.4578
PF3D7_0703300	conserved Plasmodium protein, unknown function	29.2386	75.7656	127.206	100.218	127.206	163.718	73.4935	65.2167	54.7112	13.1519	38.0346	54.2447	134.632	120.786	59.97
PF3D7_0703400	conserved Plasmodium protein, unknown function	7.47866	9.86675	7.05679	12.4595	7.05679	18.1475	14.0892	8.90696	7.17328	4.23431	8.37474	16.3974	20.1598	13.2277	7.26985
PF3D7_0703500	erythrocyte membrane-associated antigen	161.518	257.942	367.063	421.305	367.063	142.451	197.575	179.014	126.895	182.346	339.605	456.982	530.187	206.252	133.063
PF3D7_0703600	conserved Plasmodium protein, unknown function	174.092	16.8671	6.03424	5.02907	6.03424	32.2621	60.7178	181.916	245.63	556.925	98.2487	8.76803	7.51226	37.5437	207.305
PF3D7_0703700	conserved Plasmodium protein, unknown function	207.793	815.845	637.356	370.249	637.356	326.882	109.761	75.9381	65.2735	148.015	1408.24	687.327	768.523	607.684	193.257
PF3D7_0703800	conserved Plasmodium protein, unknown function	2.52862	1.71485	0.789909	1.36589	0.789909	0.535441	0.718384	0.734463	0.771965	1.44064	5.53792	1.74227	0.808946	0.14571	0.351442
PF3D7_0703900	conserved Plasmodium membrane protein, unknown function	35.5937	64.735	83.3876	103.495	83.3876	22.1943	18.2656	12.0182	12.4289	22.6341	56.1669	77.6643	72.584	18.7783	6.66866
PF3D7_0704000	conserved Plasmodium membrane protein, unknown function	16.4763	32.9588	35.8542	34.9316	35.8542	21.9921	24.045	15.9535	12.5561	10.0329	10.2411	35.7233	30.986	20.4078	12.3137
PF3D7_0704100	conserved Plasmodium membrane protein, unknown function	106.127	6.80366	2.33665	2.81903	2.33665	2.67142	48.0719	136.94	160.786	210.588	30.1702	6.73586	1.47174	4.17336	112.896
PF3D7_0704200	tRNA m5C-methyltransferase, putative	18.0613	55.561	50.5993	64.2314	50.5993	19.7571	16.4722	10.2147	6.67824	9.63327	13.3604	62.7142	58.7495	20.0163	6.67144
PF3D7_0704300	conserved Plasmodium membrane protein, unknown function	69.5803	5.80345	2.31142	3.06294	2.31142	15.9986	68.8043	98.2174	90.848	148.83	17.5359	5.709	4.43618	19.4757	83.9091
PF3D7_0704400	phosphoinositide-binding protein, putative	86.351	27.1718	43.6861	47.3143	43.6861	55.2872	81.2846	133.833	156.431	227.239	33.7545	31.2942	53.3811	47.9805	139.943
PF3D7_0704500	serine/threonine protein kinase, putative	77.8094	6.42297	1.94896	1.87675	1.94896	2.84717	98.4594	225.215	240.989	310.297	30.2926	8.3437	1.89023	4.26659	164.411
PF3D7_0704600	ubiquitin transferase, putative	91.9245	79.0055	130.332	115.875	130.332	47.9411	69.4256	92.9898	86.9784	248.222	53.7062	117.465	82.7219	43.7351	56.8116
PF3D7_0704700	phosphopantetheine adenylyltransferase, putative (PPAT)	27.0318	32.2277	35.0465	33.2851	35.0465	22.0906	38.6741	37.8704	32.6733	27.3149	27.5612	39.0024	25.0754	17.2661	38.6415
PF3D7_0704800	conserved Plasmodium protein, unknown function	159.628	12.3051	2.65608	3.8062	2.65608	19.3828	31.6394	88.1658	180.154	201.491	69.1225	13.7166	10.4112	19.9909	120.238
PF3D7_0704900	peptide chain release factor, putative	21.6822	7.62643	14.6683	30.8688	14.6683	58.8625	49.5224	46.9692	35.1996	16.0023	15.5295	13.7171	61.738	63.8882	59.6338
PF3D7_0705000	methyltransferase, putative	31.0132	96.2203	76.1212	77.5091	76.1212	46.8626	42.6605	26.2383	23.2412	37.6933	22.6995	69.4658	35.2256	16.252	11.749
PF3D7_0705100	conserved Plasmodium protein, unknown function	51.8177	8.9245	5.19997	4.59332	5.19997	2.33304	31.9734	75.2286	94.3926	172.835	16.5955	5.91405	1.4009	2.22615	47.6525
PF3D7_0705200	conserved Plasmodium protein, unknown function	5.22146	1.9116	2.43708	10.277	2.43708	23.4472	11.0905	5.78795	5.19847	2.99383	2.86191	3.32715	11.2496	8.64691	3.02838
PF3D7_0705300	origin recognition complex subunit 2, putative (ORC2)	42.3033	5.83801	1.68871	5.7309	1.68871	17.3296	48.1407	53.108	59.3822	122.311	9.0042	4.20453	11.9893	14.2769	39.3634
PF3D7_0705400	DNA replication licensing factor MCM7, putative (MCM7)	98.8871	10.47	3.67462	6.79831	3.67462	34.7151	120.44	175.83	117.428	193.951	24.5242	18.6815	43.0632	108.454	205.657
PF3D7_0705500	inositol-phosphate phosphatase, putative	313.42	196.673	156.954	115.525	156.954	32.7217	103.258	220.101	286.092	869.756	499.745	215.403	95.1745	45.7349	241.735
PF3D7_0705600	RNA helicase, putative	9.04038	8.5502	4.5566	11.4307	4.5566	17.6248	16.6139	9.95295	5.00139	7.57056	7.44242	11.696	24.7316	16.6908	5.97503
PF3D7_0705700	40S ribosomal protein S29, putative	0	0	0	0	0	0	0	0	0	0	0	0	0	0	0
PF3D7_0705800	cysteine-rich secretory protein, putative	5.74845	1.7656	3.68864	4.98054	3.68864	22.4662	7.1168	4.50347	4.04711	5.83396	6.60087	0.877419	3.61892	13.9902	4.9655
PF3D7_0705900	ATP synthase subunit C, putative	117.86	144.996	125.096	73.2896	125.096	314.063	264.306	228.466	165.534	41.8662	158.06	105.488	106.894	435.195	289.391
PF3D7_0706000	conserved Plasmodium protein, unknown function	234.698	540.664	518.64	362.776	518.64	321.193	314.208	276.828	255.071	375.436	854.816	302.212	193.39	127.811	135.931
PF3D7_0706100	conserved Plasmodium protein, unknown function	40.3083	8.4374	7.16265	17.1322	7.16265	46.2946	82.1629	77.247	67.249	41.4254	18.5146	14.6236	33.8661	43.7071	87.8817
PF3D7_0706200	conserved Plasmodium protein, unknown function	0	0	0	0	0	0	0	0	0	0	0	0	0	0	0
PF3D7_0706300	conserved Plasmodium protein, unknown function	390.079	22.9539	3.24117	1.2191	3.24117	0	2.47842	56.4611	325.389	447.495	216.581	8.98434	0.84455	3.83276	190.726
PF3D7_0706400	ribosomal protein, L37e, putative	0	0	0	0	0	0	0	0	0	0	0	0	0	0	0
PF3D7_0706500	conserved Plasmodium protein, unknown function	105.55	122.871	146.25	175.15	146.25	55.4804	62.8505	55.7236	50.6869	179.585	128.704	128.43	103.127	45.2794	35.3529
PF3D7_0706600	conserved Plasmodium protein, unknown function	1.69599	3.45929	5.78883	18.8132	5.78883	31.8423	10.8349	4.00318	2.75056	4.16555	4.8697	5.04725	14.7812	7.02882	1.59208
PF3D7_0706700	DNA mismatch repair protein, putative (MSH2-2)	0.707435	0.559047	0.653008	1.84433	0.653008	1.36287	0.806885	0.522466	0.224679	0.964289	0.798595	1.34788	3.20737	0.780697	0.0703444
PF3D7_0706800	tRNA Threonine	0	0	0	0	0	0	0	0	0	0	0	0	0	0	0
PF3D7_0706900	tRNA Histidine	0	0	0	0	0	0	0	0	0	0	0	0	0	0	0
PF3D7_0707000	tRNA Lysine	0	0	0	0	0	0	0	0	0	0	0	0	0	0	0
PF3D7_0707100	tRNA Lysine	0	0	0	0	0	0	0	0	0	0	0	0	0	0	0
PF3D7_0707200	conserved Plasmodium protein, unknown function	45.7663	5.00362	2.53743	4.91862	2.53743	20.0503	50.9263	67.1572	78.6009	24.2811	17.401	5.16143	9.73523	16.8166	51.4502
PF3D7_0707300	rhoptry-associated membrane antigen (RAMA)	940.579	32.2754	4.69966	2.80205	4.69966	1.3195	41.1294	423.091	614.689	1926.47	127.16	53.2471	5.45029	2.87459	1104.26
PF3D7_0707400	AAA family ATPase, putative	30.585	74.175	138.748	177.191	138.748	182.812	75.8573	35.8248	28.1796	39.4068	29.7132	94.032	215.079	113.466	42.378
PF3D7_0707420	nucleolar RNA snoR36	4572.21	24706.4	35256.3	17816.9	35256.3	31976.1	8070.05	17102.4	29255.7	54476.7	33112.1	51681.8	15151.3	10347.5	35848.9
PF3D7_0707500	conserved Plasmodium protein, unknown function	677.131	182.969	74.268	44.369	74.268	52.6554	19.9786	28.1071	302.713	128.031	1441.55	67.3414	24.5947	14.7849	30.3992
PF3D7_0707600	conserved Plasmodium protein, unknown function	150.681	183.903	181.897	87.5705	181.897	71.5592	46.5541	42.9536	62.2527	42.5129	330.382	105.509	41.5162	35.0844	27.6919
PF3D7_0707700	ubiquitin-protein ligase e3, putative	278.687	184.218	172.388	149.593	172.388	101.844	98.5039	132.678	288.28	273.645	236.543	159.328	156.798	114.414	132.846
PF3D7_0707800	RAP protein, putative	19.9024	5.97858	9.07469	19.7368	9.07469	43.0752	56.6194	48.722	37.7691	35.993	8.94257	9.12376	28.2816	28.9729	54.3938
PF3D7_0707900	large ribosomal subunit processing protein, putative	122.227	616.217	545.701	300.759	545.701	268.64	94.7406	75.1194	57.9483	116.651	701.011	338.592	309.97	224.658	66.4553
PF3D7_0708000	cytoskeleton associated protein, putative	18.7102	12.0927	23.4846	55.0645	23.4846	56.2766	41.9413	22.9971	17.3855	28.8127	15.1298	16.5112	50.4664	35.2841	13.0725
PF3D7_0708100	DNA-directed RNA polymerase 2 8.2 kDa polypeptide, putative	0	0	0	0	0	0	0	0	0	0	0	0	0	0	0
PF3D7_0708200	conserved Plasmodium protein, unknown function	3.84179	5.96346	4.1849	4.56122	4.1849	2.33541	1.45309	1.17415	1.58734	7.61715	5.92302	3.83302	1.54623	1.57918	0.433552
PF3D7_0708300	O-sialoglycoprotein endopeptidase, putative	30.6451	163.172	147.84	116.913	147.84	85.2808	28.5754	12.1311	13.0061	29.9088	74.4923	164.646	85.9069	113.82	22.5955
PF3D7_0708400	heat shock protein 90 (HSP90)	699.247	968.805	1193.59	1809.53	1193.59	868.784	781.194	562.395	330.991	643.205	1823.1	1569.42	3019.91	1653.57	374.522
PF3D7_0708500	heat shock protein 86 family protein	11.9748	27.0287	25.1612	24.833	25.1612	8.68481	11.6598	10.6773	7.07187	13.8962	16.7392	29.0878	24.5107	9.42715	5.81774
PF3D7_0708600	heat shock protein 86 family protein	4.4157	1.69358	0.926965	0.851638	0.926965	3.10609	4.92718	3.53685	3.9379	1.17224	3.15625	1.96448	1.8669	3.16802	3.47139
PF3D7_0708700	Cg8 protein	73.1332	32.4897	11.9555	19.8832	11.9555	51.9144	97.2097	139.487	123.65	106.09	31.2742	38.2215	49.1878	148.364	189.408
PF3D7_0708800	heat shock protein 110 (HSP110c)	175.539	348.609	334.103	440.38	334.103	162.708	206.964	157.854	80.6705	161.309	378.445	515.865	647.647	307.752	113.442
PF3D7_0708900	Cg3 protein	50.9889	180.313	106.086	47.1152	106.086	85.3068	58.2588	51.808	41.2057	27.599	172.708	80.1974	21.3888	59.397	51.0439
PF3D7_0709000	chloroquine resistance transporter (CRT)	348.315	1129.04	702.128	627.604	702.128	186.356	122.999	81.3864	102.588	280.231	1870.04	2009	1290.49	976.095	269.923
PF3D7_0709050	small nucleolar RNA	334.825	368.299	448.947	151.311	448.947	215.681	121.067	232.788	450.793	430.448	918.925	431.321	70.9363	68.963	270.382
PF3D7_0709100	Cg1 protein	41.908	11.4377	6.91442	12.3646	6.91442	59.5158	124.765	127.211	92.2616	65.0916	20.3441	15.8687	43.747	122.898	207.778
PF3D7_0709200	Cg6 protein,glutaredoxin-like protein (GLP3)	12.4787	15.7305	18.0383	15.4613	18.0383	14.9767	21.0727	21.1365	18.9203	13.3616	9.5112	13.0144	10.5683	16.8591	21.1565
PF3D7_0709300	Cg2 protein (CG2)	19.5542	47.5163	62.6722	50.6634	62.6722	27.6736	38.2676	28.5407	16.4179	19.196	22.9536	63.7517	52.0775	43.1969	23.3492
PF3D7_0709400	Cg7 protein	29.3953	5.77787	2.74484	8.23718	2.74484	41.1314	80.4778	72.8672	62.6897	85.2103	11.4671	4.01493	12.3774	18.876	29.4852
PF3D7_0709500	conserved Plasmodium protein, unknown function	43.4515	13.9681	15.022	30.2437	15.022	147.115	107.162	103.639	94.0882	37.6396	46.7616	19.3937	71.754	111.126	91.6121
PF3D7_0709600	rRNA/tRNA ribonuclease MRP/P subunit, putative	27.2474	81.7497	59.6183	52.6075	59.6183	26.9141	20.2318	11.7883	8.1666	19.0721	47.3909	56.3401	47.6431	22.5547	7.23982
PF3D7_0709700	lysophospholipase, putative	163.793	110.18	64.365	41.9988	64.365	40.142	109.34	189.856	194.905	208.677	131.122	111.426	49.6983	156.676	308.498
PF3D7_0709800	conserved Plasmodium protein, unknown function	0	0	0	0	0	0	0	0	0	0	0	0	0	0	0
PF3D7_0709900	conserved Plasmodium membrane protein, unknown function	6.53123	0.720687	0.501816	0.394364	0.501816	0.677176	2.71862	5.67454	6.95158	6.02733	1.95675	0.762612	0.545129	1.14586	5.35392
PF3D7_0710000	conserved Plasmodium protein, unknown function	34.0314	12.3379	12.6998	10.4265	12.6998	28.6872	83.5258	84.169	82.1494	53.602	19.5982	8.38741	6.11948	16.8944	61.0664
PF3D7_0710100	conserved Plasmodium protein, unknown function	40.7962	165.109	93.1454	46.4998	93.1454	80.8571	58.1554	66.9306	48.6768	18.2328	249.276	70.3602	52.1925	58.9934	80.3255
PF3D7_0710200	conserved Plasmodium protein, unknown function	35.8212	7.88615	11.4153	22.205	11.4153	43.5684	67.9337	65.7026	58.6069	134.941	9.60814	7.26997	13.2356	15.2689	22.2882
PF3D7_0710300	conserved Plasmodium membrane protein, unknown function	10.9402	109.623	192.499	204.713	192.499	195.548	80.3672	53.6843	39.5994	18.0517	22.3213	207.769	395.908	294.772	109.842
PF3D7_0710400	nucleotide excision repair protein, putative	16.0598	83.6493	112.878	83.9709	112.878	41.7023	28.4685	24.7634	23.6036	18.8213	12.9864	65.3641	59.913	34.9329	19.0775
PF3D7_0710500	conserved Plasmodium protein, unknown function	15.3207	9.55463	5.3912	14.6163	5.3912	54.9337	35.7709	24.7906	9.53146	19.8955	7.76855	16.0466	58.8233	105.093	27.3757
PF3D7_0710600	60S ribosomal protein L34a, putative	324.351	2895.67	3186.98	1899.45	3186.98	1721.69	770.444	586.541	431.862	264.437	1614.97	1789.32	1986.68	1414.91	376.88
PF3D7_0710700	conserved Plasmodium protein, unknown function	32.7008	182.805	128.509	109.226	128.509	37.9361	29.6309	17.5977	14.2993	17.4743	183.235	127.687	91.3624	41.0277	13.004
PF3D7_0710800	conserved Plasmodium protein, unknown function	22.1535	106.794	73.8684	41.412	73.8684	34.1724	34.0946	35.4891	24.3433	24.5975	55.7099	88.2174	44.7494	60.2365	24.6461
PF3D7_0710900	mitochondrial ribosomal protein L1 precursor, putative	18.6402	79.5003	61.4141	53.3061	61.4141	70.3751	60.2892	43.0236	33.0781	13.6857	36.5085	55.5609	35.559	46.7362	22.3308
PF3D7_0711000	AAA family ATPase, CDC48 subfamily (Cdc48)	28.6736	12.8776	20.6024	59.1787	20.6024	69.9662	87.9889	61.8776	36.0338	23.1867	38.2532	44.1315	186.894	109.063	74.9004
PF3D7_0711100	conserved Plasmodium membrane protein, unknown function	210.702	768.109	645.201	269.396	645.201	94.467	77.7452	107.742	167.35	73.4632	1167.04	622.752	200.375	159.957	164.498
PF3D7_0711200	conserved Plasmodium protein, unknown function	10.7923	20.6162	14.6964	11.5784	14.6964	12.5172	9.90495	7.71652	19.328	4.091	30.9976	12.4867	6.31941	5.45333	11.0753
PF3D7_0711300	conserved Plasmodium protein, unknown function	49.9202	250.599	263.874	164.743	263.874	180.354	84.8396	69.1818	75.8873	59.4297	227.203	202.764	211.877	191.995	76.5098
PF3D7_0711400	sin3 associated polypeptide p18-like protein	10.7684	5.55971	10.5934	22.6663	10.5934	19.9045	24.8044	19.9113	11.1722	23.7606	3.78562	9.71548	29.4037	17.4595	11.8544
PF3D7_0711500	regulator of chromosome condensation, putative	43.8494	78.024	111.325	167.751	111.325	86.8558	109.4	79.1038	56.5527	64.3979	26.3885	122.468	193.528	118.703	65.6199
PF3D7_0711600	Plasmodium RNA of unknown function RUF6-1	0	0	0	0	0	0	0	0	0	0	0	0	0	0	0
PF3D7_0711700	erythrocyte membrane protein 1, PfEMP1 (VAR)	1.74461	8.75431	11.1637	6.99678	11.1637	0.32898	0.0841946	0.0753793	0.181559	0.578137	2.60475	62.1613	16.9279	2.82889	0.379075
PF3D7_0711800	Plasmodium RNA of unknown function RUF6-2	0	0	0	0	0	0	0	0	0	0	0	0	0	0	0
PF3D7_0711900	rifin, pseudogene (RIF)	0	0	0	0	0	0	0.0739798	0	0	0	0	0	0	0.123413	0
PF3D7_0712000	erythrocyte membrane protein 1, PfEMP1 (VAR)	1.61577	6.46329	11.4221	7.85294	11.4221	0.597215	0.360036	0.493109	0.755831	1.31294	1.20863	40.5228	16.9403	2.08322	0.311538
PF3D7_0712100	Plasmodium RNA of unknown function RUF6-12	0	0	0	0	0	0	0	0	0	0	0	0	0	0	0
PF3D7_0712200	rifin, pseudogene (RIF)	0	0	0.136541	0.120777	0.136541	0	0	0	0	0	0.224059	0	0.155873	0.247156	0
PF3D7_0712300	erythrocyte membrane protein 1, PfEMP1 (VAR)	2.54354	14.3313	11.2565	5.83655	11.2565	0.166897	0.160038	0.138598	0.289767	1.08752	3.85318	59.2826	6.5627	1.43959	0.265475
PF3D7_0712400	erythrocyte membrane protein 1, PfEMP1 (VAR)	1.40217	16.5627	14.1676	7.44996	14.1676	0.128745	0.113944	0.0724447	0.189387	0.586092	1.91749	69.1991	8.58252	1.29092	0.247482
PF3D7_0712500	rifin, pseudogene (RIF)	0	0	0	0	0	0	0	0	0	0	0	0.158623	0.126807	0	0
PF3D7_0712600	erythrocyte membrane protein 1, PfEMP1 (VAR)	1.15304	6.59941	7.3426	4.17189	7.3426	0.0974463	0.0712094	0.0282376	0.0845021	0.519503	0.708814	51.8879	12.5964	1.70869	0.320584
PF3D7_0712700	Plasmodium RNA of unkown function RUF6-13	0	0	0	0	0	0	0	0	0	0	0	0	0	0	0
PF3D7_0712800	erythrocyte membrane protein 1, PfEMP1 (VAR)	2.99388	12.2758	9.89431	4.61182	9.89431	0.113899	0.0873536	0.0633626	0.141087	1.15992	3.04219	46.0618	4.48977	1.03668	0.23245
PF3D7_0712900	erythrocyte membrane protein 1, PfEMP1 (VAR)	3.13392	12.4798	12.1149	6.83458	12.1149	0.159964	0.0797947	0.0671502	0.213079	0.714909	4.45403	45.3771	8.56877	1.29288	0.173434
PF3D7_0713000	rifin (RIF)	0	0.122804	0.126457	0.341347	0.126457	0	0	0	0.125009	0	0.209494	0.531716	1.1481	0	0
PF3D7_0713100	Pfmc-2TM Maurer's cleft two transmembrane protein (MC-2TM)	0	0.620466	5.51116	17.1816	5.51116	10.1981	0.723508	0.300143	0.38319	0.412398	0.351028	27.5943	102.79	18.6529	2.48262
PF3D7_0713200	RESA-like protein	51.9889	707.119	385.489	116.922	385.489	3.41914	1.41894	1.03788	3.16544	12.9853	203.188	992.253	116.846	23.3352	6.13399
PF3D7_0713300	erythrocyte membrane protein 1 (PfEMP1), pseudogene (VAR)	55.3476	553.917	331.289	119.862	331.289	4.0281	1.05464	0.778717	1.62113	21.8699	142.353	1594.79	143.414	43.0623	5.24301
PF3D7_0713400	serpentine receptor, putative (SR25)	211.902	510.789	485.226	278.752	485.226	197.036	183.094	188.639	247.124	144.009	686.05	401.612	227.874	167.282	334.407
PF3D7_0713500	conserved Plasmodium protein, unknown function	41.0652	63.5536	60.0084	57.3452	60.0084	24.3156	28.378	25.2226	30.8605	4.20607	118.618	42.9126	24.8783	9.28933	24.7871
PF3D7_0713600	mitochondrial ribosomal protein S5 precursor, putative	16.658	10.1855	7.79129	10.8719	7.79129	34.1584	31.311	20.9979	16.6092	22.6923	23.2619	9.70585	16.412	21.6675	20.3718
PF3D7_0713700	conserved Plasmodium protein, unknown function	117.961	283.843	303.319	211.54	303.319	278.958	226.247	243.638	263.777	200.279	117.77	292.904	375.01	418.877	890.885
PF3D7_0713800	conserved Plasmodium protein, unknown function	91.7884	8.85782	5.21547	5.87371	5.21547	10.1422	22.6803	61.4574	132.415	140.371	37.9276	7.46688	4.69936	7.54677	99.2016
PF3D7_0713900	conserved Plasmodium protein, unknown function	52.9709	142.263	188.058	215.855	188.058	65.6337	90.5921	69.1916	54.6077	33.7154	59.1506	149.408	126.973	44.1954	34.7463
PF3D7_0714000	histone H2B variant (H2B.Z)	4224.41	1873.91	1269.77	979.64	1269.77	1415.25	2726.14	4827.04	7653.41	7901.19	4288.96	1552.84	1106.36	1776.28	4961.25
PF3D7_0714100	conserved Plasmodium protein, unknown function	0.409511	0.75145	0.324599	0.80999	0.324599	0.216351	0.182271	0.0688761	0.255298	0.565318	1.54132	0.770131	0.232365	0.143623	0.073827
PF3D7_0714200	conserved Plasmodium protein, unknown function	151.781	83.5422	64.7442	60.6278	64.7442	29.8623	53.2857	97.1306	153.691	316.081	161.76	71.1478	59.3105	29.2064	99.6722
PF3D7_0714300	zinc finger protein, putative (ERF2)	35.7224	83.4931	65.3663	52.1138	65.3663	41.7038	43.5874	37.6951	32.6248	25.5433	102.207	49.8829	46.9774	27.1488	29.8681
PF3D7_0714400	calmodulin, putative	6.53567	15.4395	18.0622	13.8112	18.0622	27.294	11.5546	3.79727	4.17834	1.699	18.0021	4.75147	10.6249	10.5402	3.93643
PF3D7_0714500	transcription elongation factor s-II, putative	43.4001	102.423	77.0846	89.9091	77.0846	64.4663	83.3975	75.4762	47.7464	74.1996	82.937	98.9293	115.999	86.1544	66.5358
PF3D7_0714600	conserved Plasmodium protein, unknown function	31.0425	64.4992	48.2946	52.1981	48.2946	36.3716	33.2378	22.7549	20.3926	23.5851	40.8988	41.4974	26.9897	12.0356	11.4173
PF3D7_0714700	tRNA Asparagine	0	0	0	0	0	0	0	0	0	0	0	0	0	0	0
PF3D7_0714800	tRNA Leucine	0	0	0	0	0	0	0	0	0	0	0	0	0	0	0
PF3D7_0714900	tRNA Serine	0	0	0	0	0	0	0	0	0	0	0	0	0	0	0
PF3D7_0715000	4-nitrophenylphosphatase (PNPase)	33.5807	219.53	184.03	114.551	184.03	157.574	81.6308	52.5745	34.9101	34.0248	137.95	174.757	150.234	156.786	46.7783
PF3D7_0715100	conserved Plasmodium protein, unknown function	3.36712	3.01694	0	0	0	0	0.435772	0.631882	3.23146	0	0	0	0	0	1.16558
PF3D7_0715200	conserved Plasmodium protein, unknown function	51.188	6.69215	2.61692	3.36737	2.61692	12.7725	39.6752	61.0528	53.0491	183.986	12.6229	4.39933	5.10868	18.0159	63.573
PF3D7_0715300	calcium/calmodulin-dependent protein kinase, putative	29.552	6.23886	1.87406	0.951199	1.87406	12.2139	45.7955	60.3646	47.8514	66.2471	15.5608	5.48154	1.9749	34.6219	92.8944
PF3D7_0715400	secreted ookinete protein, putative (PSOP20)	12.9457	5.5532	2.62804	5.80249	2.62804	61.0878	61.3392	38.9061	31.3345	9.73099	11.1952	4.63004	23.3004	62.6747	50.2663
PF3D7_0715500	mitochondrial ATP synthase F1, epsilon subunit, putative	0	0	0	0	0	0	0	0	0	0	0	0	0	0	0
PF3D7_0715600	GTP-binding translation elongation factor tu family protein, putative	29.6504	6.06999	2.18826	10.3452	2.18826	54.2015	73.6957	60.1271	35.6172	45.1851	10.4676	11.6179	47.5564	95.0339	94.5396
PF3D7_0715700	conserved Plasmodium protein, unknown function	4.23897	3.89218	3.22038	4.41839	3.22038	19.0397	29.2882	21.8679	12.1049	19.0492	2.65406	2.31728	12.9917	35.6407	14.6075
PF3D7_0715800	drug/metabolite exporter, drug/metabolite transporter	52.593	22.7846	31.6725	66.3702	31.6725	142.61	210.073	189.088	110.921	40.1525	48.5995	43.8055	154.101	339.308	406.706
PF3D7_0715900	zinc transporter, putative	64.5163	12.9665	5.16493	12.9506	5.16493	104.115	192.789	164.336	98.027	31.3456	19.9215	21.9591	94.5122	327.49	342.147
PF3D7_0716000	RNA binding protein, putative	25.2821	41.2221	36.0812	32.2544	36.0812	17.6469	17.6938	13.218	8.33975	27.4892	24.2754	39.9785	30.5873	19.0779	7.57081
PF3D7_0716100	large ribosomal subunit assembling factor, putative	28.015	69.4368	71.3528	71.8255	71.3528	23.9467	12.2201	7.11982	5.30324	15.3907	70.9795	64.8056	50.829	14.2298	3.63733
PF3D7_0716200	conserved Plasmodium protein, unknown function	189.232	618.598	363.554	246.006	363.554	75.3751	53.0985	32.5549	29.7583	174.673	740.753	599.682	241.443	95.4903	28.8119
PF3D7_0716300	conserved Plasmodium protein, unknown function	370.207	78.5197	96.9821	258.172	96.9821	898.013	1192.16	1139.04	845.913	608.286	197.906	202.13	838.727	1025.47	2074.32
PF3D7_0716400	conserved Plasmodium protein, unknown function	35.6798	33.274	23.0093	11.091	23.0093	28.2121	60.2461	62.2521	72.1495	106.77	22.1038	21.8666	5.67636	43.9606	105.57
PF3D7_0716500	conserved Plasmodium protein, unknown function	10.4822	5.7115	4.22266	11.0478	4.22266	39.1192	29.9375	22.9932	16.7686	11.7597	8.54169	5.72	28.9822	54.9171	24.2516
PF3D7_0716600	cysteine desulfurase, putative (SufS)	10.7812	6.0515	6.68297	18.7453	6.68297	25.6483	30.119	24.1402	14.592	7.73485	6.12838	9.32844	35.8192	49.8089	31.3096
PF3D7_0716700	conserved Plasmodium protein, unknown function	10.9291	3.95794	2.11847	8.02478	2.11847	20.1531	17.9012	11.6233	8.27316	12.1961	3.67432	5.04957	23.0677	29.4455	9.22666
PF3D7_0716800	eukaryotic translation initiation factor 3 37.28 kDa subunit, putative	128.194	397.574	341.5	312.424	341.5	176.855	170.69	118.897	64.9689	64.2875	249.481	521.413	614.329	516.903	125.394
PF3D7_0716900	drug metabolite transporter, putative	46.4231	119.712	184.6	231.093	184.6	184.69	140.42	76.9561	46.7412	32.8275	52.9295	217.055	231.294	205.32	99.7495
PF3D7_0717000	conserved Plasmodium membrane protein, unknown function	65.3342	16.7467	6.70224	2.39781	6.70224	33.6468	67.1426	100.769	89.9541	42.969	36.4285	9.10046	2.52253	37.0205	302.829
PF3D7_0717100	conserved Plasmodium protein, unknown function	19.2342	7.47537	13.8881	29.407	13.8881	39.414	56.5201	47.7561	30.1125	45.4845	7.91387	12.8834	42.8584	52.9241	43.6024
PF3D7_0717200	conserved Plasmodium protein, unknown function	184.472	50.7831	76.5431	57.9562	76.5431	30.6594	43.1033	88.6175	151.9	448.087	92.4231	90.2682	50.9838	35.0831	132.525
PF3D7_0717300	transcription initiation factor IIE, alpha subunit, putative	169.662	87.2511	136.188	100.163	136.188	41.0002	26.4909	31.5741	90.9172	32.5779	119.261	93.2608	75.7619	41.6364	65.4897
PF3D7_0717400	queuine tRNA-ribosyltransferase, putative	51.2789	78.6674	90.1072	96.2223	90.1072	27.9289	18.6948	13.1534	21.4531	12.3314	36.1912	125.638	130.215	37.7464	23.9718
PF3D7_0717500	calcium-dependent protein kinase 4 (CDPK4)	382.055	39.5894	22.9991	24.8619	22.9991	10.144	25.3601	141.391	370.989	1068.87	142.987	49.3707	26.637	14.2	249.817
PF3D7_0717600	conserved Plasmodium protein, unknown function	75.438	8.8669	3.03713	3.32924	3.03713	24.7777	65.41	101.879	114.874	92.3209	33.2727	5.99318	7.58827	22.0333	81.792
PF3D7_0717700	serine--tRNA ligase, putative	102.979	266.745	282.86	253.262	282.86	153.972	202.71	169.399	125.244	178.137	71.3479	390.037	260.651	266.334	172.502
PF3D7_0717800	conserved Plasmodium protein, unknown function	1.49129	0.843856	1.43464	3.59672	1.43464	2.4299	2.48637	1.29071	0.868763	1.91218	0.314252	1.67641	3.82517	1.38046	0.797264
PF3D7_0717900	thioredoxin-like protein	16.8549	29.4684	47.9637	62.9416	47.9637	54.6868	29.4547	15.6076	10.2084	14.7252	8.15134	40.2828	85.7791	43.8211	17.6242
PF3D7_0718000	dynein heavy chain, putative	1.75064	0.711329	0.55689	0.774472	0.55689	1.09042	0.809836	0.490359	0.902596	1.10164	0.631979	0.327735	0.84623	0.603205	0.152496
PF3D7_0718100	exported serine/threonine protein kinase (EST)	14.5212	3.05103	1.47814	2.67418	1.47814	14.9982	25.9064	20.9171	13.8365	9.67678	4.99693	2.75231	6.34307	17.8843	13.0865
PF3D7_0718300	cysteine repeat modular protein 2 (CRMP2)	1.53916	0.262114	0.168357	0.077958	0.168357	0.208647	0.120733	0.194777	0.632702	1.21843	1.2854	0.680284	0.149263	0.232896	0.704671
PF3D7_0718400	mitochondrial ribosomal protein S8 precursor, putative	117.129	54.8877	106.409	151.153	106.409	247.49	118.101	130.738	172.989	349.058	137.142	103.505	260.76	309.775	202.968
PF3D7_0718500	prefoldin subunit 3, putative	65.2879	100.006	127.743	106.286	127.743	142.401	115.737	97.6989	89.74	121.644	39.4511	126.784	157.209	222.87	130.206
PF3D7_0718600	conserved Plasmodium protein, unknown function	9.63872	2.36334	1.76557	1.56536	1.76557	6.90376	5.51201	4.3585	8.45874	13.1766	5.99415	2.10305	1.84771	1.99974	3.82626
PF3D7_0718700	conserved Plasmodium membrane protein, unknown function	8.54543	6.42715	3.80756	15.2547	3.80756	65.9151	35.6004	21.0938	13.9317	9.26296	5.29392	8.56891	30.6116	43.9467	17.0657
PF3D7_0718800	conserved Plasmodium protein, unknown function	1.10251	0.407998	0	0.192658	0	0	0.46148	0.484835	0.223401	0	0	0	0.25935	0.98286	1.23828
PF3D7_0718900	conserved Plasmodium protein, unknown function	0	0.559242	0	0	0	0	0	0.221706	0	0	0	0	0	0	0
PF3D7_0719000	conserved Plasmodium protein, unknown function	25.2463	216.055	333.222	231.479	333.222	383.733	126.403	75.3815	65.55	35.3783	46.6136	217.006	261.835	221.705	48.3172
PF3D7_0719100	conserved Plasmodium protein, unknown function	38.3702	17.2996	7.04673	10.2412	7.04673	83.3181	71.527	66.4527	47.5907	104.878	22.4594	6.70783	18.7857	134.088	72.5722
PF3D7_0719200	NIMA related kinase 4 (NEK4)	1.78536	1.25748	0.145733	0.261594	0.145733	0.576106	0.52904	0.328024	1.29397	0	2.45596	0	0.530252	0.688622	1.05655
PF3D7_0719300	actin-related protein, putative (ARP6)	24.6503	54.7032	56.7938	62.4107	56.7938	26.788	30.5271	22.1626	11.5415	15.0445	20.2142	78.3183	72.943	35.8835	13.8768
PF3D7_0719400	conserved Plasmodium protein, unknown function	42.6961	7.84032	5.36578	10.3503	5.36578	22.0609	64.0965	73.5991	71.1428	77.6921	14.4066	8.31178	12.3181	21.6714	76.5957
PF3D7_0719500	conserved membrane protein, unknown function	66.1895	9.88058	3.27692	7.74525	3.27692	39.1314	71.686	89.3764	96.2704	70.158	34.0124	10.8803	17.2391	40.9417	107.552
PF3D7_0719600	60S ribosomal protein L11a, putative	397.037	3133.1	3623.84	2600.09	3623.84	2231.7	1094.87	725.408	494.287	239.293	825.457	2740.64	2948.07	2062.93	601.008
PF3D7_0719700	40S ribosomal protein S10, putative	176.438	1414.78	1756.4	1466.3	1756.4	1066.05	845.894	553.006	387.521	275.834	552.96	1889.41	2064.45	1552.89	453.359
PF3D7_0719800	conserved Plasmodium protein, unknown function	15.881	24.8815	30.284	27.9757	30.284	22.3925	49.6596	49.1588	29.7321	11.8548	7.87802	40.1609	17.9181	27.598	49.2124
PF3D7_0719900	conserved Plasmodium membrane protein, unknown function	37.8904	50.0187	56.6875	42.9874	56.6875	30.3632	59.5097	65.2369	42.9024	63.6071	22.4626	59.2204	46.561	32.6314	36.1617
PF3D7_0720000	3'-5' exoribonuclease Csl4 homolog, putative	41.7974	155.554	140.064	104.519	140.064	110.76	69.6865	51.3823	32.6872	15.1061	40.1948	116.039	121.843	111.872	43.1404
PF3D7_0720100	small subunit rRNA processing protein, putative	36.8737	186.017	133.166	104.536	133.166	74.4178	43.7561	29.2791	29.3319	40.1902	119.735	104.332	83.056	55.1497	22.4806
PF3D7_0720200	conserved Plasmodium protein, unknown function	48.1821	235.342	240.899	176.089	240.899	95.9455	70.1863	55.7123	31.3147	47.4438	94.2879	226.676	195.833	176.306	32.6358
PF3D7_0720300	conserved Plasmodium protein, unknown function	3.77757	1.75607	0.964442	0	0.964442	0	0.504365	0	3.80981	5.99169	3.08899	2.70424	1.17506	0.922354	0
PF3D7_0720400	ferrodoxin reductase-like protein	22.9557	20.9425	30.5738	51.4667	30.5738	39.8731	38.9068	31.1403	16.8903	35.8692	11.3963	49.5499	102.348	107.385	50.9174
PF3D7_0720500	conserved Plasmodium protein, unknown function	28.3159	22.3987	36.1342	44.3521	36.1342	128.813	99.0554	79.9897	78.6016	38.9166	29.997	15.1915	54.1975	82.5589	97.2189
PF3D7_0720600	conserved Plasmodium protein, unknown function	61.3087	100.373	87.8246	39.4916	87.8246	39.9323	77.6298	76.3401	56.6387	30.6128	35.3162	95.7728	27.6934	120.454	89.8386
PF3D7_0720700	phosphoinositide-binding protein, putative	217.212	145.605	111.209	67.1896	111.209	19.8512	38.8922	104.019	195.398	462.742	135.318	134.777	29.6113	19.8587	140.908
PF3D7_0720800	Ham1-like protein, putative	27.0464	17.3048	12.9463	36.5317	12.9463	114.727	73.0463	50.5262	35.0745	59.8447	27.0116	25.3687	105.416	161.842	67.927
PF3D7_0720900	conserved Plasmodium protein, unknown function	16.4718	5.55533	4.5167	8.59705	4.5167	37.1028	42.2809	36.0401	22.9854	15.7565	12.1571	9.08439	31.3375	63.1536	41.8616
PF3D7_0721000	conserved Plasmodium membrane protein, unknown function	27.4292	19.2192	30.8473	35.7636	30.8473	23.7831	46.1578	49.7452	39.8403	72.76	12.0476	25.4576	32.6613	24.2128	30.6996
PF3D7_0721100	conserved Plasmodium protein, unknown function	220.855	61.1661	127.727	336.902	127.727	911.658	828.48	688.851	427.349	161.951	135.926	228.155	950.114	1534.9	1829.19
PF3D7_0721200	conserved Plasmodium protein, unknown function	20.2251	37.0361	34.8957	25.8948	34.8957	9.54214	20.9694	20.3155	14.8893	18.2349	37.927	29.9049	10.405	13.454	16.0033
PF3D7_0721300	DEAD/DEAH box ATP-dependent RNA helicase, putative	50.8682	97.7894	90.0368	96.3413	90.0368	26.499	23.9411	16.2252	11.7301	33.075	94.7903	126.364	109.146	37.1274	12.2318
PF3D7_0721400	conserved Plasmodium protein, unknown function	42.1667	55.3123	91.6748	100.171	91.6748	238.747	201.715	181.388	127.4	105.005	36.0848	53.1116	176.195	335.27	228.075
PF3D7_0721500	conserved Plasmodium membrane protein, unknown function	11.9185	5.15003	3.39677	3.80273	3.39677	24.2623	26.6343	23.73	18.1107	8.79778	6.99106	1.90103	4.09357	8.6818	18.8189
PF3D7_0721600	40S ribosomal protein S5, putative	447.765	2311.42	2314.94	1991	2314.94	1566.64	874.237	566.561	482.5	465.364	839.616	2440.55	2616.46	1845.9	562.23
PF3D7_0721700	secreted ookinete protein, putative (PSOP1)	16.1103	12.1109	5.20885	4.88943	5.20885	1.89844	2.3843	2.22606	4.18029	10.6655	4.50982	6.60511	5.23073	3.13192	7.15156
PF3D7_0721800	conserved Plasmodium protein, unknown function	39.3685	95.1848	124.272	94.907	124.272	148.993	189.995	137.823	133.35	124.081	44.901	130.097	128.889	172.815	133.12
PF3D7_0721900	conserved Plasmodium protein, unknown function	0	0	0	0	0	0	0	0	0	0	0	0	0	0	0
PF3D7_0722000	conserved Plasmodium protein, unknown function	119.601	294.479	258.665	143.963	258.665	166.182	73.1598	84.6652	110.263	52.2721	228.141	125.352	131.244	100.563	79.6313
PF3D7_0722100	PelOta protein homologue, putative	22.9863	71.137	66.336	55.4062	66.336	27.6096	49.6196	37.3634	27.4454	17.5257	20.2463	93.9325	33.2137	42.7118	30.2313
PF3D7_0722200	rhoptry-associated leucine zipper-like protein 1 (RALP1)	402.173	21.9801	3.46642	2.48136	3.46642	1.031	30.995	261.474	637.377	886.659	101.184	20.33	2.63412	1.01412	481.157
PF3D7_0722300	ubiquitin carboxyl-terminal hydrolase, putative	28.7058	59.6983	57.6876	57.1698	57.6876	24.3454	26.3023	16.702	15.5551	7.01223	42.5262	54.0573	36.7041	21.133	11.2566
PF3D7_0722400	GTP binding protein, putative	128.054	265.519	275.717	256.28	275.717	174.287	189.083	142.262	105.397	168.47	199.5	380.253	397.286	350.657	155.146
PF3D7_0722500	cell cycle control protein cwf15, putative	44.793	81.625	72.6373	55.8867	72.6373	26.8746	28.5788	32.0544	29.6832	23.4185	56.7747	94.9029	56.9928	40.3507	33.474
PF3D7_0722600	nucleolar rRNA processing protein, putative	75.2536	127.195	124.448	107.764	124.448	45.194	42.9606	52.141	59.3727	91.3605	145.804	134.617	105.498	72.4556	70.0009
PF3D7_0722700	conserved Plasmodium protein, unknown function	0	0	0	0	0	0	0	0	0	0	0	0	0	0	0
PF3D7_0722800	conserved Plasmodium protein, unknown function	2.56285	1.25387	1.04835	1.12067	1.04835	0.400996	0.406943	0.738407	0.97314	2.07848	1.23105	2.55393	1.34275	0.318045	2.62533
PF3D7_0722900	conserved Plasmodium protein, unknown function	1.0208	0.711213	0.287551	0	0.287551	0	0.760006	3.59385	5.05031	2.05009	0.986938	0.435896	0	0.14017	5.46725
PF3D7_0723000	tRNAHis guanylyltransferase, putative	21.2032	84.0344	57.8614	46.3388	57.8614	49.5496	23.3869	14.402	13.8201	19.0175	38.0238	60.5566	39.035	45.1765	15.8282
PF3D7_0723100	conserved Plasmodium protein, unknown function	8.62932	1.85783	0.812632	0.333449	0.812632	1.1024	0.913587	3.42544	4.14523	4.27824	3.45959	0.537975	0.613806	1.07241	4.12002
PF3D7_0723200	conserved Plasmodium protein, unknown function	1.37738	0.73691	0.44376	0	0.44376	0.518032	0.641815	1.25352	0.763618	3.55015	2.21649	0.423339	0.357182	0.693314	3.67552
PF3D7_0723300	conserved Plasmodium protein, unknown function	84.2083	5.06431	1.4304	1.59166	1.4304	4.28687	13.4903	49.0043	117.197	244.611	33.3942	6.43356	2.52709	4.03513	73.408
PF3D7_0723400	conserved Plasmodium protein, unknown function	46.5441	75.7404	71.0406	68.8168	71.0406	24.0875	24.4871	21.1698	14.3873	40.3306	104.263	77.4706	60.1882	21.5111	8.01729
PF3D7_0723500	dynactin subunit 5, putative	9.81255	68.2247	51.3761	21.3217	51.3761	16.9594	10.9842	6.56874	8.36113	5.01525	10.0355	52.2156	20.9722	25.7528	10.8914
PF3D7_0723600	conserved Plasmodium protein, unknown function	54.4832	555.38	450.794	195.384	450.794	254.446	70.8072	38.459	43.2365	34.3192	115.475	281.118	225.553	218.274	50.4089
PF3D7_0723700	metallo-hydrolase/oxidoreductase, putative	5.07697	5.78782	6.82324	12.6474	6.82324	6.24186	8.82899	6.30513	3.3209	5.82216	2.48594	8.49482	14.2003	8.26151	5.22478
PF3D7_0723800	conserved Plasmodium protein, unknown function	96.1687	6.55907	3.22915	5.93757	3.22915	19.1742	43.5123	88.4705	93.2527	184.614	23.0237	7.32521	9.26865	21.3208	81.1567
PF3D7_0723900	conserved Plasmodium protein, unknown function	29.0159	59.5089	87.5922	68.5308	87.5922	27.9389	42.4302	45.7847	27.7863	47.9108	29.1578	90.4535	65.9835	40.0061	29.4975
PF3D7_0724000	Rab GTPase activator and protein kinase, putative	11.0216	5.7295	6.84309	7.38801	6.84309	14.0355	24.096	24.4098	25.9385	8.29728	6.82312	5.02811	4.19484	6.92542	22.054
PF3D7_0724100	conserved Plasmodium protein, unknown function	12.2965	12.0132	17.4096	21.1018	17.4096	10.0914	10.9198	9.81804	4.81938	9.84539	6.9474	11.1317	16.2271	13.7057	8.487
PF3D7_0724200	immunoglobulin-binding protein 1-related, putative	13.1457	63.1982	55.3351	49.8917	55.3351	40.6749	35.4844	22.0947	12.2705	14.0516	8.66973	53.8357	41.9497	33.7495	18.0551
PF3D7_0724300	3-demethylubiquinone-9 3-methyltransferase, putative	14.4619	18.5337	16.9434	19.0651	16.9434	50.9797	47.8345	35.3156	27.536	26.6653	11.2798	17.7917	29.7555	50.1176	27.1579
PF3D7_0724400	mitochondrial import inner membrane translocase subunit tim14, putative (PAM18)	102.702	473.164	321.679	240.564	321.679	163.147	78.5788	51.2944	73.4992	107.215	529.371	293.59	235.967	175.916	65.9482
PF3D7_0724500	conserved Plasmodium protein, unknown function	15.9305	25.1295	17.5126	15.9117	17.5126	8.57579	7.44299	5.29651	7.13912	1.81188	41.0256	21.6599	12.509	6.42607	5.44129
PF3D7_0724600	protein kinase, putative	35.3953	10.9981	7.82495	9.78962	7.82495	26.3399	66.7828	74.5639	58.3532	46.3536	16.3056	9.7087	11.5945	20.1443	48.6598
PF3D7_0724700	conserved Plasmodium protein, unknown function	34.4848	77.3298	100.941	78.7412	100.941	35.4929	38.1221	26.8953	18.938	17.115	47.6653	80.3475	59.8415	33.5214	15.963
PF3D7_0724800	kelch protein, putative	107.817	11.1086	3.38778	2.41723	3.38778	26.1147	38.8768	41.427	73.9358	82.3586	92.4007	14.238	7.09558	42.6984	64.0632
PF3D7_0724900	kinesin-like protein, putative	21.8657	1.15686	0.416827	0.422201	0.416827	0.118124	0.269628	0.964872	5.59765	17.5642	5.68323	2.9554	0.452506	0.164301	5.06401
PF3D7_0725000	exonuclease I, putative	41.9743	6.91791	5.74811	14.2982	5.74811	21.2004	50.9541	66.2375	50.7626	26.6347	12.5849	11.5727	22.0994	26.2319	43.9446
PF3D7_0725100	conserved Plasmodium membrane protein, unknown function	63.0413	83.0639	81.3486	83.1102	81.3486	49.4429	65.9737	77.8848	86.2867	83.6977	64.1376	77.7168	68.4166	40.4291	82.0649
PF3D7_0725200	mago nashi protein homolog, putative	63.4696	157.666	153.428	111.475	153.428	96.7389	82.8536	83.8138	80.0786	142.141	68.4719	162.561	117.352	180.693	112.022
PF3D7_0725300	conserved Plasmodium protein, unknown function	21.1271	44.7574	61.1308	57.7456	61.1308	14.2095	5.64803	3.75465	5.99148	13.842	19.2155	57.0745	59.9298	16.9685	4.61074
PF3D7_0725400	conserved Plasmodium protein, unknown function	7418.16	647.033	133.332	29.8555	133.332	10.2652	38.3247	792.091	6424.8	10545.2	13730.2	693.142	94.3725	45.3021	2085.78
PF3D7_0725500	conserved Plasmodium membrane protein, unknown function	0	0	0.357503	0.691433	0.357503	0.264074	0.250047	0.59595	0	1.62012	0.625906	0.568438	1.00514	0.346701	0
PF3D7_0725600	18S ribosomal RNA	0	0	0	0	0	0	0	0	0	0	0	0	0	0	0
PF3D7_0725700	unspecified product	0	0	0	0	0	0	0	0	0	0	0	0	0	0	0
PF3D7_0725800	5.8S ribosomal RNA	0	0	0	0	0	0	0	0	0	0	0	0	0	0	0
PF3D7_0725900	unspecified product	0	0	0	0	0	0	0	0	0	0	0	0	0	0	0
PF3D7_0726000	28S ribosomal RNA	0	0	0	0	0	0	0	0	0	0	0	0	0	0	0
PF3D7_0726100	Plasmodium exported protein, unknown function	212.386	561.039	217.102	111.644	217.102	13.925	6.02997	7.7055	19.9693	52.2186	647.872	308.158	87.59	17.5974	9.72163
PF3D7_0726200	serine/threonine protein kinase, FIKK family (FIKK7.1)	8.39384	48.7183	217.549	244.625	217.549	25.9477	6.31619	4.16442	4.46215	6.92106	7.90702	125.77	223.366	35.5909	6.27911
PF3D7_0726300	mismatch repair protein pms1 homologue, putative	26.7265	30.6003	14.2433	13.7947	14.2433	14.4946	25.8628	29.3187	25.7112	20.154	35.9119	17.1632	16.5799	21.2193	32.7157
PF3D7_0726400	conserved Plasmodium membrane protein, unknown function	46.2734	77.1383	111.222	90.0408	111.222	54.4455	97.0444	90.7998	99.2807	115.826	45.5238	57.0981	33.4908	29.6103	61.6471
PF3D7_0726500	ubiquitin carboxyl-terminal hydrolase, putative	85.2865	91.7924	109.247	92.5639	109.247	59.1468	107.799	112.916	76.0767	103.532	75.3377	106.953	97.1431	74.6962	67.2468
PF3D7_0726600	conserved Plasmodium protein, unknown function	15.7005	4.69296	1.76969	4.01765	1.76969	15.9464	20.4704	18.5501	14.2388	13.905	5.02108	3.33509	9.85875	22.4927	20.5722
PF3D7_0726700	conserved Plasmodium protein, unknown function	68.4751	19.7545	25.1405	47.1806	25.1405	69.7878	110.636	126.519	118.176	55.9309	42.3745	21.4938	71.2674	121.291	237.791
PF3D7_0726800	conserved Plasmodium protein, unknown function	17.6102	9.66269	22.1082	52.8021	22.1082	50.1765	34.0634	21.9014	11.1158	9.53356	12.8509	19.246	50.9205	91.0983	34.1865
PF3D7_0726900	mitochondrial inner membrane translocase subunit tim50, putative (TIM50)	19.9824	16.6503	34.5236	69.3425	34.5236	41.0023	39.0666	26.174	13.7558	24.5028	8.13684	46.5166	135.253	83.7539	51.0275
PF3D7_0727000	vacuolar protein sorting-associated protein 53, putative (VPS53)	10.6199	5.52436	7.8839	9.02701	7.8839	8.48956	18.6253	19.4174	10.1791	23.3831	3.266	8.54634	8.74794	9.47652	9.5449
PF3D7_0727100	conserved Plasmodium protein, unknown function	17.4876	5.55604	5.56517	15.77	5.56517	40.8322	49.7066	47.9549	37.8926	24.6547	12.1595	7.51672	28.9581	24.7765	46.5084
PF3D7_0727200	cysteine desulfurase, putative (NFS)	33.4322	110.343	81.0786	74.669	81.0786	25.2579	13.543	9.29548	7.30046	13.8218	80.7346	148.575	117.189	70.021	13.4427
PF3D7_0727300	DNA (cytosine-5)-methyltransferase, putative (DNMT2)	22.6315	68.6339	64.5574	63.5321	64.5574	37.8196	32.669	27.1554	19.4415	19.6559	19.7984	48.5321	38.0549	24.5251	13.2266
PF3D7_0727400	proteasome subunit alpha type 5, putative	116.357	137.343	159.338	137.879	159.338	153.004	228.222	259.604	137.188	105.585	47.0632	266.704	303.209	553.441	413.926
PF3D7_0727500	conserved Plasmodium protein, unknown function	17.5702	6.00134	7.19238	22.9742	7.19238	55.8447	72.2396	52.4977	44.1501	22.5344	8.69553	7.046	20.9445	21.2823	36.3992
PF3D7_0727600	conserved Plasmodium protein, unknown function	7.1948	2.79871	9.82475	31.422	9.82475	27.9207	17.9901	10.3087	6.94537	3.31935	3.93599	7.44338	15.1662	9.47371	3.69973
PF3D7_0727700	conserved Plasmodium protein, unknown function	12.9901	9.52319	15.7199	26.8262	15.7199	24.7426	31.2309	22.8586	17.6884	24.265	7.60314	12.5309	20.5945	18.0159	20.0018
PF3D7_0727800	cation transporting ATPase, putative	34.2702	36.6396	66.1119	81.1734	66.1119	48.5654	77.0667	64.3677	37.4171	49.4996	14.105	84.1268	142.265	97.5652	93.1837
PF3D7_0727900	conserved Plasmodium protein, unknown function	90.4661	189.319	159.357	109.02	159.357	38.2531	63.6819	73.9102	81.4858	85.1462	152.031	133.026	54.7622	31.4476	76.4219
PF3D7_0728000	eukaryotic translation initiation factor 2 alpha subunit, putative	145.693	267.151	230.208	231.968	230.208	121.06	166.973	171.879	93.6124	112.066	227.302	483.04	463.593	411.472	198.636
PF3D7_0728100	conserved Plasmodium membrane protein, unknown function	15.9891	2.31415	1.54468	2.81771	1.54468	16.1522	39.8842	34.2717	25.828	26.1086	5.36769	1.97718	5.28818	14.4932	17.4076
PF3D7_0728200	actin-like protein, putative (ALP3)	8.21391	2.34581	0.667596	0.728172	0.667596	5.42326	11.7428	10.9746	9.2149	8.22755	4.71295	1.07578	1.67564	9.76559	11.4842
PF3D7_0728300	conserved Plasmodium protein, unknown function	21.9925	6.77628	5.24023	8.71598	5.24023	47.3875	35.3974	32.8385	26.787	25.8087	14.2768	7.22053	24.7787	68.6582	36.4402
PF3D7_0728400.1	conserved Plasmodium protein, unknown function	22.0881	9.36083	6.4805	7.61589	6.4805	76.6479	55.411	66.7011	50.8887	43.2056	43.4171	0.083555	6.36755	35.1493	22.5487
PF3D7_0728400.2	conserved Plasmodium protein, unknown function	0	0	0	0	0	0	0	0	0	17.264	0	6.32744	0.000250866	0	0
PF3D7_0728500	conserved Plasmodium protein, unknown function	6.97425	1.51857	3.96564	0.462073	3.96564	4.30339	5.21098	5.73188	5.68668	2.16959	3.45277	1.51009	0.636313	2.50641	8.51798
PF3D7_0728600	zinc finger, C3HC4 type, putative	17.9812	2.39322	1.29242	1.24505	1.29242	5.36011	18.9195	21.4681	14.1259	33.4109	4.28632	1.36753	1.16039	6.40512	12.666
PF3D7_0728700	alpha/beta hydrolase, putative	8.78392	2.41424	0.762008	1.31672	0.762008	2.04503	1.59215	1.69496	3.02549	7.73248	3.81227	0.229796	0.0652246	0.947644	1.21788
PF3D7_0728800	conserved Plasmodium protein, unknown function	24.9217	6.83454	6.24581	26.3025	6.24581	91.1432	76.5601	53.6365	36.7911	28.5085	12.8192	8.59281	41.7731	62.3178	55.2801
PF3D7_0728900	RNA binding protein, putative	29.6114	70.4643	51.0921	51.5965	51.0921	53.7943	45.7829	36.5233	29.3212	41.7647	43.1724	44.7828	42.4961	21.8366	19.4961
PF3D7_0729000	signal recognition particle SRP9 (SRP9)	45.9378	324.915	212.938	104.808	212.938	141.323	84.4086	86.372	82.4233	87.4742	178.285	234.855	98.3514	134.229	80.8476
PF3D7_0729100	conserved Plasmodium protein, unknown function	19.8077	4.78518	8.75997	11.7625	8.75997	17.2136	29.6388	31.484	21.7665	39.8066	5.61348	5.47701	9.50306	16.6556	18.0545
PF3D7_0729200	1-cys peroxiredoxin (AOP)	16.776	7.12508	2.50962	6.09797	2.50962	57.3927	48.238	38.5581	20.1491	11.8039	10.2958	6.64888	42.7651	152.281	110.485
PF3D7_0729300	60S ribosomal subunit export protein, putative	61.4455	165.538	142.061	165.679	142.061	56.9999	29.933	16.1041	16.3631	50.2457	266.742	128.118	114.242	37.2412	11.22
PF3D7_0729400	BRIX protein, putative	39.8854	128.825	114.85	90.5414	114.85	35.5409	16.1201	9.31162	6.36669	20.3866	174.494	129.601	102.628	37.4537	10.0222
PF3D7_0729500	mRNA (N6-adenosine)-methyltransferase, putative	65.693	130.863	119.491	126.943	119.491	71.7347	44.3002	31.7817	41.0879	35.4724	121.042	121.609	130.848	57.283	30.4225
PF3D7_0729600	conserved Plasmodium protein, unknown function	18.3207	4.57672	1.87968	8.26285	1.87968	48.9444	39.7429	41.608	34.1097	31.6814	12.4891	3.17658	9.50262	31.8936	30.4849
PF3D7_0729700	conserved Plasmodium protein, unknown function	50.7799	6.78987	1.78463	1.32139	1.78463	3.46231	4.42383	35.9165	101.585	132.234	30.3162	3.23687	0.381862	1.3221	47.7036
PF3D7_0729800	dynein light chain, putative	0	0	0	0	0	0	0	0	0	0	0	0	0	0	0
PF3D7_0729900	dynein heavy chain, putative	5.88958	2.25482	0.874885	0.863236	0.874885	0.346558	0.832907	2.13566	3.03664	16.5328	2.54142	1.56338	0.446482	0.40666	2.36221
PF3D7_0730000	conserved Plasmodium protein, unknown function	15.4382	7.78446	6.64344	21.3332	6.64344	11.2232	15.513	12.0074	13.5769	19.5739	5.51955	8.30335	37.6354	50.4137	9.80898
PF3D7_0730100	tRNA pseudouridine synthase D, putative	8.66004	4.35124	4.80181	23.5225	4.80181	32.1601	18.7667	8.76704	8.05705	9.25963	4.74503	8.29998	27.0315	12.5139	4.7913
PF3D7_0730200	adapter-related protein, putative	52.0878	88.8536	81.1408	70.9281	81.1408	48.4124	67.6701	63.4961	53.7339	40.9952	143.268	96.0581	63.6781	59.5797	75.5913
PF3D7_0730300	transcription factor with AP2 domain(s) (AP2-L)	1654.78	1352.08	596.851	535.786	596.851	283.847	136.927	104.651	740.983	699.887	2617.62	1026.14	669.598	286.952	235.044
PF3D7_0730400	conserved Plasmodium protein, unknown function	857.455	92.865	14.3184	4.87647	14.3184	19.7869	20.4102	146.957	1018.44	1911.32	878.653	52.4204	10.5525	12.0677	296.12
PF3D7_0730500	conserved Plasmodium protein, unknown function	78.9763	5.29698	1.96397	3.55878	1.96397	18.1498	41.515	68.4363	108.097	96.4081	29.3812	4.90836	5.75287	13.567	44.1645
PF3D7_0730600	tRNA Valine	0	0	0	0	0	0	0	0	0	0	0	0	0	0	0
PF3D7_0730700	tRNA Threonine	0	0	0	0	0	0	0	0	0	0	0	0	0	0	0
PF3D7_0730800.1	Plasmodium exported protein, unknown function	657.547	1948.75	1339.75	916.341	1339.75	73.2683	11.8344	17.5233	286.718	1261.85	4221.27	2297.01	1231.09	168.492	42.9073
PF3D7_0730800.2	Plasmodium exported protein, unknown function	0	0	0	0	0	0	0.00052584	0	0	0	0	0	0	0	0
PF3D7_0730900	Plasmodium exported protein, unknown function	43.8968	94.7865	425.638	587.925	425.638	36.1182	13.1101	8.15837	12.7763	54.9046	170.36	486.747	799.589	57.0804	7.1533
PF3D7_0731000	unspecified product	619.858	145.826	28.6643	10.6039	28.6643	3.09037	2.04167	23.1258	348.942	287.111	1393.44	56.8217	1.50603	2.62401	26.045
PF3D7_0731100	Plasmodium exported protein (PHISTc), unknown function (GEXP11)	494.149	980.219	533.39	335.327	533.39	23.2209	18.6708	28.7949	78.2156	198.885	1969.96	1015.71	283.815	62.6405	76.9652
PF3D7_0731200	Plasmodium exported protein, unknown function	458.616	613.083	209.553	69.2361	209.553	21.7578	15.5818	19.4524	159.356	204.629	1514.86	374.808	37.9267	45.0787	64.4402
PF3D7_0731300	Plasmodium exported protein (PHISTb), unknown function (PfG174)	111.287	3917.08	5577.82	3265.06	5577.82	698.157	202.274	112.328	86.2863	231.36	1094.42	4326.84	4176.52	974.741	239.108
PF3D7_0731400	serine/threonine protein kinase, FIKK family, pseudogene (FIKK7.2)	4.99024	14.0798	47.3816	69.0338	47.3816	41.8861	28.1347	16.0839	6.76394	3.38531	8.60475	68.5416	165.352	120.371	35.7992
PF3D7_0731500	erythrocyte binding antigen-175 (EBA175)	3410.21	101.365	25.9282	14.6243	25.9282	5.61408	4.44278	103.069	1420.21	3508.32	1418.86	352.001	44.4305	10.934	561.627
PF3D7_0731600	acyl-CoA synthetase (ACS5)	30.6389	27.6182	53.7328	154.481	53.7328	128.091	209.122	157.768	73.1501	6.30917	15.5667	117.957	423.98	251.125	303.647
PF3D7_0731700	Plasmodium exported protein (hyp9), unknown function	8.68772	8.00177	3.78737	9.81585	3.78737	6.97428	16.9931	14.4762	10.8588	3.45294	4.24366	8.20827	21.2478	25.8851	24.2637
PF3D7_0731800	alpha/beta hydrolase, putative (GEXP08)	108.123	141.119	54.0971	29.633	54.0971	7.32726	4.35349	7.59456	27.9798	47.3269	469.492	53.5976	8.72054	2.69092	7.98015
PF3D7_0731900	rifin, pseudogene (RIF)	0	0	0.425117	0.130021	0.425117	0	0.159121	0	0.451574	0.301406	0.235052	1.23803	0.499208	0	0.409276
PF3D7_0732000	stevor	0	0.139923	0	0.910495	0	0.334469	0	0.107984	0.291055	0	0.238098	0.411042	2.48203	0.39627	0
PF3D7_0732100	erythrocyte membrane protein 1 (PfEMP1), pseudogene (VAR)	0	0	0	0	0	0.106673	0	0	0	0	0	0	0.120833	0	0.143336
PF3D7_0732200	rifin (RIF)	0	0	4.08666	11.0516	4.08666	5.02006	0.385881	0.352655	0.121036	0.237031	0.374439	6.99671	45.8351	10.781	0.768231
PF3D7_0732300	rifin (RIF)	0	0	0.265683	0.123781	0.265683	0.0830056	0	0	0	0	0	0	1.06242	0.115692	0
PF3D7_0732400	rifin (RIF)	0	0.463837	1.16164	1.71497	1.16164	0.211204	0	0	0	0	0	2.17774	6.29831	1.24645	0.16306
PF3D7_0732500	rifin (RIF)	0.150331	0	0.577519	1.28592	0.577519	0.0702686	0	0	0.240315	0	0	1.31197	3.46841	0.784585	0.15136
PF3D7_0732600	Plasmodium exported protein, unknown function, fragment	0	0	0	0	0	0	0	0	0	0	0	0	0	0	0
PF3D7_0732700	rifin (RIF)	0	0.110454	0.227673	0.310434	0.227673	0.0705714	0	0	0	0	0	0.485038	0.513166	0	0.153159
PF3D7_0732800	erythrocyte membrane protein 1 (PfEMP1), exon2	0.938394	2.6651	3.20332	1.82363	3.20332	0	0.128612	0	0.166176	0.533161	0.725077	15.3646	2.60124	0.162356	0.120055
PF3D7_0732900	rifin (RIF)	0	0	0.793965	4.19983	0.793965	0.301856	0	0.19957	0.411037	0.276053	0.431856	3.00092	13.941	0.707479	0.893556
PF3D7_0733000	erythrocyte membrane protein 1, PfEMP1 (VAR)	2.77468	14.7303	19.087	10.5589	19.087	0.313035	0.225853	0.307006	0.435159	1.36877	2.97677	34.0137	4.39994	0.66385	0.251924
PF3D7_0800100	erythrocyte membrane protein 1, PfEMP1 (VAR)	14.1831	36.336	27.4924	13.8083	27.4924	3.20134	3.23833	9.98338	13.6854	35.5501	8.69344	31.3916	7.7325	2.89043	6.11194
PF3D7_0800200	erythrocyte membrane protein 1, PfEMP1 (VAR)	4.66328	15.3456	15.9627	9.15911	15.9627	0.470812	0.327181	0.698518	1.0877	2.75184	9.40725	97.0344	21.6031	2.91947	0.595364
PF3D7_0800300	erythrocyte membrane protein 1, PfEMP1 (VAR)	4.58745	16.8518	16.8059	10.3972	16.8059	0.430855	0.235722	0.391091	0.515387	2.15135	7.70643	156.516	32.5693	5.73427	1.72673
PF3D7_0800400	rifin (RIF)	0.179486	0.258908	0.402484	0.733034	0.402484	0.07982	0	0.204444	0.138422	0.28152	0.442323	0.76339	7.96359	0.593179	1.48559
PF3D7_0800500	rifin (RIF)	0	0	0.224747	0.206237	0.224747	0	0	0	0	0	0	0	0.249531	0	0
PF3D7_0800600	Plasmodium exported protein (PHISTa), unknown function	2.76348	1.80606	1.32569	1.03655	1.32569	0.357173	0.404437	0.98978	1.10381	0.701494	0.85317	0	0	0.168985	0
PF3D7_0800700	surface-associated interspersed protein 8.3 (SURFIN 8.3) (SURF8.3)	0.61102	0.740581	3.88955	3.01696	3.88955	0.42879	0.214772	0.203246	0.299462	0.616774	0.349876	0.460042	0.447267	0.108131	0.143228
PF3D7_0800800	Plasmodium exported protein (hyp7), unknown function	40.603	10.4337	94.881	116.711	94.881	9.31428	1.06172	2.3441	16.4975	2.38889	24.0363	27.3068	88.1224	16.2524	4.97561
PF3D7_0800900	Plasmodium exported protein (hyp7), unknown function, pseudogene	21.9333	80.903	12.873	2.43854	12.873	0	0.128704	0	1.41986	5.52533	192.605	9.81652	0.308847	0.491181	0
PF3D7_0801000	Plasmodium exported protein (PHISTc), unknown function	195.905	253.295	199.273	305.861	199.273	55.4561	31.1067	17.2737	26.103	85.0096	483.813	469.54	813.766	100.766	22.9236
PF3D7_0801100	28S ribosomal RNA	38.5611	9.61236	7.90794	20.6654	7.90794	211.889	164.6	80.1092	18.7277	9.08975	21.2294	21.499	61.1336	548.773	186.593
PF3D7_0801200	5.8S ribosomal RNA	0	0	0	0	0	0	0	0	0	0	0	0	0	0	0
PF3D7_0801300	von Willebrand factor A-domain related protein (WARP)	5.27503	1.80096	0.974823	0.739334	0.974823	0	0	0.125899	0.327633	2.69521	2.82003	0.902896	0.911607	0.144825	0
PF3D7_0801400	probable protein, unknown function	0	0	0	0	0	0	0	0	0	0	0	0	0	0	0
PF3D7_0801500	conserved Plasmodium protein, unknown function	45.1665	141.88	125.565	121.199	125.565	50.0507	31.2194	19.5588	16.0395	33.211	122.356	160.077	138.658	92.0244	25.8829
PF3D7_0801600	conserved Plasmodium protein, unknown function	22.3607	16.4674	6.88205	6.32292	6.88205	78.7485	61.214	60.5909	36.6118	36.5069	17.8083	4.37968	9.49262	51.9739	34.273
PF3D7_0801700	sentrin-specific protease 2, putative (SENP2)	17.1429	17.7854	26.7785	40.4086	26.7785	40.3813	43.8699	29.4996	20.3222	37.2796	6.50569	19.9955	35.5749	21.5264	8.44459
PF3D7_0801800	mannose-6-phosphate isomerase, putative	111.619	190.689	189.413	267.192	189.413	119.88	132.882	115.928	82.055	132.441	214.803	243.315	360.882	177.503	89.1193
PF3D7_0801900	conserved Plasmodium protein, unknown function	13.2518	17.2686	25.7631	21.3431	25.7631	4.85676	5.29264	4.56748	4.28228	9.16252	12.8011	9.04482	5.29336	2.72796	1.14469
PF3D7_0802000	glutamate dehydrogenase, putative (GDH3)	59.3807	37.1674	204.369	371.278	204.369	140.582	193.405	157.663	64.728	97.2704	27.6896	297.77	931.877	457.707	126.801
PF3D7_0802100	transcription factor with AP2 domain(s) (ApiAP2)	116.423	7.86155	2.05604	2.28089	2.05604	10.0748	54.3935	134.694	176.793	265.458	40.9437	6.97031	3.24249	13.3199	102.944
PF3D7_0802200	1-cys peroxiredoxin (1-CysPxn)	75.3045	33.5002	56.6384	121.436	56.6384	425.947	380.985	267.902	96.5373	57.6746	38.2117	114.883	538.84	1031.25	266.85
PF3D7_0802300	rRNA processing WD-repeat protein, putative	23.2875	53.7154	52.8635	55.6738	52.8635	16.9789	14.197	9.90402	6.27999	16.7862	48.2155	85.772	88.7753	35.2236	7.5329
PF3D7_0802400	conserved Plasmodium protein, unknown function	33.9894	123.969	111.488	92.0274	111.488	43.4734	31.3228	22.1983	15.4236	52.0471	79.7335	120.925	96.6604	57.2665	25.0578
PF3D7_0802500	inositol phosphatase, putative	86.4953	48.7595	50.6411	38.2895	50.6411	23.4853	37.3589	62.3692	87.2649	121.695	69.9376	47.372	26.4218	23.745	81.2098
PF3D7_0802600	adenylyl cyclase beta (ACbeta)	88.372	4.25577	2.18612	1.7364	2.18612	1.01185	6.74401	54.9582	95.4317	276.431	27.7261	7.06097	1.78086	1.11301	72.0631
PF3D7_0802700	conserved Plasmodium protein, unknown function	7.2917	1.13529	0.424414	0.840011	0.424414	0.980569	1.65824	4.12273	3.51698	3.81152	4.93644	0.883259	0.320756	0.431363	3.78656
PF3D7_0802800	serine/threonine protein phosphatase, putative	209.917	11.7183	2.96782	1.76542	2.96782	1.94084	27.8191	126.38	199.287	374.463	65.4631	16.9692	3.09475	8.33327	240.706
PF3D7_0802900	conserved Plasmodium protein, unknown function	25.4556	35.8619	45.5559	44.6629	45.5559	85.7817	36.1006	32.804	23.6778	45.8562	30.3116	23.8549	36.3721	52.0529	10.6224
PF3D7_0803000	peptidyl-prolyl cis-trans isomerase (CYP81)	45.4034	78.7099	59.4788	64.0219	59.4788	35.8118	52.5534	43.9501	37.0092	65.7624	66.744	62.0731	49.1829	25.5495	19.5955
PF3D7_0803100	conserved Plasmodium protein, unknown function	40.0458	56.4386	47.0744	55.0055	47.0744	21.3466	22.3422	17.1775	12.8755	47.893	67.6463	48.0789	42.0759	15.7064	9.57596
PF3D7_0803200	filament assembling protein, putative	140.903	8.67444	1.75163	1.38389	1.75163	5.9478	49.8593	159.094	195.815	317.38	43.3036	8.25999	1.9622	9.49369	136.861
PF3D7_0803300	mitogen-activated protein kinase organizer 1, putative (PfMORG1)	23.5782	5.26123	2.58026	6.1492	2.58026	21.3687	21.5417	34.9864	46.7057	14.8374	13.1797	3.39395	6.05615	16.8518	38.1022
PF3D7_0803400	DNA repair protein RAD54, putative	31.6322	3.64295	1.61591	2.43637	1.61591	14.3174	32.5806	42.7607	32.6091	23.1675	9.73521	4.07322	8.1865	25.8148	40.5995
PF3D7_0803500	AAA family ATPase, putative	579.864	50.5419	39.5568	40.7952	39.5568	23.4688	23.4217	45.1281	279.5	736.286	197.206	65.4607	48.7389	23.8041	79.3805
PF3D7_0803600	conserved Plasmodium protein, unknown function	75.2505	41.0769	42.6282	34.7609	42.6282	23.7562	42.9186	69.7731	85.7282	143.915	49.6185	47.3659	40.9098	37.1363	91.803
PF3D7_0803700	tubulin gamma chain (g-tub)	48.1413	10.2491	9.23376	22.151	9.23376	51.1832	89.3033	92.5794	46.7565	54.9989	14.6877	17.2642	64.368	168.516	112.303
PF3D7_0803800	20S proteasome beta subunit	167.296	209.114	226.873	267.836	226.873	184.778	330.066	314.657	329.999	450.512	81.2903	298.492	325.333	396.599	392.297
PF3D7_0803900	C/D small nucleolar RNA	0	0	0	0	0	0	0	0	0	0	0	0	0	0	0
PF3D7_0804000	cactin homolog, putative	98.7088	169.177	157.675	142.915	157.675	107.015	90.1112	67.8532	53.256	46.8361	165.818	175.779	204.576	148.408	75.4879
PF3D7_0804100	small nucleolar RNA snoR06	0	0	0	0	0	0	0	0	0	0	0	0	0	0	0
PF3D7_0804200	Plasmodium RNA of unkown function RUF3	0	0	0	0	0	0	0	0	0	0	0	0	0	0	0
PF3D7_0804300	conserved Plasmodium protein, unknown function	27.0447	32.4048	28.9	24.2173	28.9	5.61942	2.89397	3.29051	2.81252	11.6314	37.3078	21.9931	10.7256	4.59134	2.59602
PF3D7_0804400	methionine aminopeptidase 1c, putative (MetAP1c)	25.4433	5.44902	1.59562	7.64865	1.59562	23.6686	51.0205	55.2229	34.026	13.5249	9.36827	7.8349	22.5653	34.2978	92.001
PF3D7_0804500	conserved Plasmodium membrane protein, unknown function	48.1843	25.4042	50.1778	59.5031	50.1778	39.5263	76.1943	93.0548	78.2613	41.7293	18.6486	37.685	58.872	38.3257	46.1963
PF3D7_0804600	U2 snRNA/tRNA pseudouridine synthase, putative	29.9025	61.4401	52.3923	61.3217	52.3923	29.5865	31.133	23.8118	13.7979	24.1926	40.6875	82.2103	72.3545	39.0709	24.1764
PF3D7_0804700	conserved Plasmodium protein, unknown function	5.68566	9.08304	4.81485	4.21417	4.81485	2.53877	3.35694	3.0338	2.55329	7.17332	4.50138	6.16636	2.23002	1.47412	1.26434
PF3D7_0804800	peptidyl-prolyl cis-trans isomerase (CYP24)	39.8713	383.901	281.186	124.026	281.186	158.833	77.9544	56.6794	38.7425	28.0974	147.416	210.968	104.946	142.765	54.0632
[truncated: 3,778 more rows]
