# Supplementary material for: Strand-specific RNA sequencing in Plasmodium falciparum malaria identifies developmentally regulated long non-coding RNA and circular RNA
Source: BMC Genomics. 2015 Jun 13;16(1):454. doi: 10.1186/s12864-015-1603-4 (PMC4465157; doi:10.1186/s12864-015-1603-4)
Supplement: Supplementary file 7 — GO term enrichment gene sets and results. [file 12864_2015_1603_MOESM7_ESM.xlsx]

## Sheet: Sheet1
Ring genes	Ring genes (old IDs)	Ring genes description	Ring-specific GO term	Ring-specific GO term p-value	Trophozoite genes	Trophozoite genes (old IDs)	Trophozoite genes description	Trophozoite-specific GO term	Trophozoite-specific GO term p-value	Schizont genes	Schizont genes (old IDs)	Schizont genes description	Schizont-specific GO term	Schizont-specific GO term p-value
PF3D7_0103700	PFA0185w	L-seryl-tRNA(Sec) kinase, putative (PSTK)	cell-cell adhesion	4.95e-18	PF3D7_0103500	PFA0175w	conserved Plasmodium protein, unknown function	DNA replication	0.00105	PF3D7_0104100	PFA0205w	conserved Plasmodium membrane protein, unknown function	proteolysis	3.48e-07
PF3D7_0104000	PFA0200w	thrombospondin-related sporozoite protein (TRSP)	rosetting	1.93e-17	PF3D7_0104400	PFA0225w	4-hydroxy-3-methylbut-2-enyl diphosphate reductase (LytB)	amino acid and derivative metabolic process	0.00105	PF3D7_0105700	PFA0280w	asparagine-rich antigen Pfa35-2	DNA metabolic process	1.19e-05
PF3D7_0104800	PFA0245w	novel putative transporter 1 (NPT1)	heterophilic cell adhesion	1.93e-17	PF3D7_0105900	PFA0290w	DNA binding protein, putative	nitrogen compound metabolic process	0.00105	PF3D7_0106800	PFA0335w	Rab GTPase 5c (RAB5c)	DNA replication initiation	1.21e-05
PF3D7_0106400	PFA0315w	pre-rRNA-processing protein TSR2, putative	adhesion to other organism during symbiotic interaction	3.16e-16	PF3D7_0106500	PFA0320w	conserved Plasmodium protein, unknown function	carboxylic acid metabolic process	0.00105	PF3D7_0109000	PFA0440w	photosensitized INA-labeled protein 1, PhIL1, putative	protein catabolic process	2.34e-05
PF3D7_0107600	PFA0380w	serine/threonine protein kinase, putative	cytoadherence to microvasculature, mediated by parasite protein	3.16e-16	PF3D7_0106900	PFA0340w	2-C-methyl-D-erythritol 4-phosphate cytidylyltransferase, putative (IspD)	organic acid metabolic process	0.00105	PF3D7_0110500	PFA0510w	bromodomain protein, putative	ubiquitin-dependent protein catabolic process	2.34e-05
PF3D7_0109100	PFA0445w	LCCL domain-containing protein (CCp5)	adhesion to host	3.16e-16	PF3D7_0107000	PFA0345w	centrin-1 (CEN1)	amine metabolic process	0.00105	PF3D7_0111400	PFA0550w	conserved Plasmodium protein, unknown function (GEXP19)	post-translational protein modification	5.38e-05
PF3D7_0109800	PFA0480w	phenylalanine--tRNA ligase, putative	cell adhesion	4.42e-16	PF3D7_0107700	PFA0385w	conserved Plasmodium membrane protein, unknown function	amino acid metabolic process	0.00124	PF3D7_0113100	PFA0625w	surface-associated interspersed protein 1.1 (SURFIN 1.1) (SURF1.1)	biopolymer catabolic process	5.38e-05
PF3D7_0112900	PFA0615w	Plasmodium exported protein, unknown function	biological adhesion	6.31e-15	PF3D7_0107800	PFA0390w	DNA repair exonuclease Mre11, putative	biosynthetic process	0.00164	PF3D7_0103400	PFA0170c	zinc-carboxypeptidase, putative	modification-dependent protein catabolic process	5.93e-05
PF3D7_0113700	PFA0660w	heat shock protein 40, type II (HSP40)	pathogenesis	4.88e-14	PF3D7_0110200	PFA0500w	FAD-linked sulfhydryl oxidase ERV1, putative (ERV1)	protein folding	0.00342	PF3D7_0105300	PFA0260c	cyclase-associated protein, putative (CAP)	modification-dependent macromolecule catabolic process	5.93e-05
PF3D7_0100300	PFA0015c	erythrocyte membrane protein 1, PfEMP1 (VAR)	interaction with host	5.28e-14	PF3D7_0102900	PFA0145c	aspartate--tRNA ligase	aldehyde metabolic process	0.00462	PF3D7_0105800	PFA0285c	conserved Plasmodium protein, unknown function	chromosome organization and biogenesis	0.000191
PF3D7_0101100	PFA0055c	Plasmodium exported protein (hyp5), unknown function	gene expression	2.17e-11	PF3D7_0103100	PFA0155c	conserved Plasmodium protein, unknown function			PF3D7_0106000	PFA0295c	conserved Plasmodium protein, unknown function	chromatin assembly or disassembly	0.000202
PF3D7_0102500	PFA0125c	erythrocyte binding antigen-181 (EBA181)	translation	3.14e-05	PF3D7_0103200	PFA0160c	nucleoside transporter 4 (NT4)			PF3D7_0106200	PFA0305c	conserved Plasmodium protein, unknown function	cellular protein catabolic process	0.000372
PF3D7_0104200	PFA0210c	conserved Plasmodium protein, unknown function	RNA processing	0.000144	PF3D7_0104500	PFA0230c	conserved protein, unknown function			PF3D7_0107300	PFA0360c	probable protein, unknown function	proteolysis involved in cellular protein catabolic process	0.000372
PF3D7_0109500	PFA0465c	N-acetyltransferase, putative	macromolecule biosynthetic process	0.000146	PF3D7_0107900	PFA0395w	conserved Plasmodium protein, unknown function			PF3D7_0108900	PF01TR005	unspecified product	DNA packaging	0.000372
PF3D7_0109700	PFA0475c	conserved protein, unknown function	RNA metabolic process	0.00017	PF3D7_0111300	PFA0545c	replication factor c protein, putative			PF3D7_0111000	PFA0535c	kinesin-8, putative	tricarboxylic acid cycle	0.000668
PF3D7_0110100	PFA0495c	selenocysteine-specific elongation factor selB homologue, putative	ribosome biogenesis and assembly	0.000498	PF3D7_0113000	PFA0620c	glutamic acid-rich protein (GARP)			PF3D7_0111500	PFA0555c	UMP-CMP kinase, putative	cellular respiration	0.000668
PF3D7_0110400	PFA0505c	DNA-directed RNA polymerase 2, putative			PF3D7_0202700	PFB0130w	octaprenyl pyrophosphate synthase (OPP)			PF3D7_0203600	PFB0170w	conserved Plasmodium protein, unknown function	aerobic respiration	0.000668
PF3D7_0110900	PFA0530c	adenylate kinase-like protein 1 (AKLP1)			PF3D7_0204000	PFB0185w	conserved Plasmodium protein, unknown function			PF3D7_0206200	PFB0275w	metabolite/drug transporter, putative	coenzyme catabolic process	0.000668
PF3D7_0113300	PFA0635c	Plasmodium exported protein (hyp1), unknown function			PF3D7_0204900	PFB0220w	ubiE/COQ5 methyltransferase, putative			PF3D7_0207100	PFB0315w	conserved Plasmodium protein, unknown function	energy derivation by oxidation of organic compounds	0.000668
PF3D7_0113900	PFA0670c	Plasmodium exported protein (hyp8), unknown function (GEXP10)			PF3D7_0208500	PFB0385w	acyl carrier protein (ACP)			PF3D7_0211500	PFB0510w	GAF domain-related protein, putative	acetyl-CoA catabolic process	0.000668
PF3D7_0200100	PFB0010w	erythrocyte membrane protein 1, PfEMP1 (VAR)			PF3D7_0208600	PFB0390w	ribosome-recycling factor, putative (RRF)			PF3D7_0211600	PFB0515w	dolichol-linked oligosaccharide biosynthesis enzyme, putative	cofactor catabolic process	0.000668
PF3D7_0204200	PFB0194w	conserved Plasmodium protein, unknown function			PF3D7_0211700	PFB0520w	protein kinase, putative (TKL1)			PF3D7_0212600	PFB0570w	secreted protein altered thrombospondin repeat protein (SPATR)	establishment and/or maintenance of chromatin structure	0.000911
PF3D7_0205400	PFB0240w	conserved Plasmodium protein, unknown function			PF3D7_0213000	PFB0590w	conserved Plasmodium protein, unknown function			PF3D7_0212800	PFB0580w	multidrug efflux pump, putative	cytoskeleton organization and biogenesis	0.00152
PF3D7_0206100	PFB0270w	iron-sulfur assembly protein, putative (SufE)			PF3D7_0214000	PFB0635w	T-complex protein 1, putative			PF3D7_0212900	PFB0585w	Leu/Phe-tRNA protein transferase, putative	chromatin assembly	0.00157
PF3D7_0206700	PFB0295w	adenylosuccinate lyase (ASL)			PF3D7_0216400	PFB0750w	vacuolar protein-sorting protein VPS45, putative			PF3D7_0214300	PFB0650w	conserved Plasmodium protein, unknown function	acetyl-CoA metabolic process	0.00157
PF3D7_0208300	PFB0375w	conserved Plasmodium protein, unknown function			PF3D7_0218000	PFB0840w	replication factor C, subunit 2, putative			PF3D7_0214600	PFB0665w	serine/threonine protein kinase, putative	localization	0.00183
PF3D7_0208800	PFB0395w	conserved Plasmodium protein, unknown function			PF3D7_0220600	PFB0930w	Plasmodium exported protein (hyp9), unknown function			PF3D7_0214900	PFB0680w	rhoptry neck protein 6 (RON6)	nucleosome organization	0.00183
PF3D7_0209000	PFB0405w	6-cysteine protein (P230)			PF3D7_0221200	PFB0953w	Plasmodium exported protein (hyp15), unknown function			PF3D7_0216500	PFB0755w	conserved Plasmodium protein, unknown function	protein modification process	0.00183
PF3D7_0209900	PF02TR001	unspecified product			PF3D7_0201900	PFB0095c	erythrocyte membrane protein 3 (EMP3)			PF3D7_0217100	PFB0795w	ATP synthase F1, alpha subunit	biopolymer modification	0.00218
PF3D7_0210700	PFB0480w	syntaxin, Qa-SNARE family (SYN17)			PF3D7_0210300	PFB0465c	monocarboxylate transporter, putative			PF3D7_0217500	PFB0815w	calcium-dependent protein kinase 1 (CDPK1)	transport	0.00218
PF3D7_0211000	PF02TR002	unspecified product			PF3D7_0211200	PFB0500c	Rab GTPase 5a (RAB5a)			PF3D7_0218100	PFB0845w	conserved Plasmodium membrane protein, unknown function
PF3D7_0212300	PFB0550w	peptide chain release factor subunit 1, putative			PF3D7_0211900	PFB0530c	conserved Plasmodium protein, unknown function			PF3D7_0220800	PFB0935w	cytoadherence linked asexual protein 2 (CLAG2)
PF3D7_0213700	PFB0620w	conserved protein, unknown function			PF3D7_0212200	PFB0545c	mitochondrial ribosomal protein L12 precursor, putative			PF3D7_0203100	PFB0150c	protein kinase, putative
PF3D7_0214500	PFB0660w	conserved Plasmodium protein, unknown function			PF3D7_0215800	PFB0720c	origin recognition complex subunit 5 (ORC5)			PF3D7_0204100	PFB0190c	conserved Plasmodium protein, unknown function
PF3D7_0216000	PFB0730w	DEAD/DEAH box helicase, putative			PF3D7_0217700	PFB0826c	E2F-associated phosphoprotein, putative			PF3D7_0206800	PFB0300c	merozoite surface protein 2 (MSP2)
PF3D7_0217800	PFB0830w	40S ribosomal protein S26e, putative			PF3D7_0217900	PFB0835c	conserved Plasmodium protein, unknown function			PF3D7_0207400	PFB0330c	serine repeat antigen 7 (SERA7)
PF3D7_0218500	PFB0865w	small nuclear ribonucleoprotein Sm D2, putative (SNRPD2)			PF3D7_0302600	PFC0125w	ABC transporter, (TAP family), putative			PF3D7_0207500	PFB0335c	serine repeat antigen 6 (SERA6)
PF3D7_0220700	PFB0932w	Plasmodium exported protein (hyp9), unknown function			PF3D7_0303500	PFC0165w	spindle pole body protein, putative			PF3D7_0207600	PFB0340c	serine repeat antigen 5 (SERA5)
PF3D7_0201600	PFB0080c	Plasmodium exported protein (PHISTb), unknown function			PF3D7_0304300	PFC0195w	conserved Plasmodium protein, unknown function			PF3D7_0207700	PFB0345c	serine repeat antigen 4 (SERA4)
PF3D7_0201800	PFB0090c	knob associated heat shock protein 40 (KAHsp40)			PF3D7_0304800	PFC0220w	conserved Plasmodium membrane protein, unknown function			PF3D7_0207800	PFB0350c	serine repeat antigen 3 (SERA3)
PF3D7_0202000	PFB0100c	knob-associated histidine-rich protein (KAHRP)			PF3D7_0307600	PFC0320w	conserved Plasmodium protein, unknown function			PF3D7_0207900	PFB0355c	serine repeat antigen 2 (SERA2)
PF3D7_0202100	PFB0105c	Plasmodium exported protein (PHISTc), unknown function,liver stage associated protein 2 (LSAP2)			PF3D7_0308600	PFC0365w	pre-mRNA-processing factor 19, putative (PRPF19)			PF3D7_0208000	PFB0360c	serine repeat antigen 1 (SERA1)
PF3D7_0202200	PFB0106c	Plasmodium exported protein, unknown function			PF3D7_0311600	PFC0490w	dolichyl-diphosphooligosaccharide--protein glycosyltransferase subunit 1, putative			PF3D7_0209500	PFB0425c	conserved Plasmodium protein, unknown function
PF3D7_0203000	PFB0145c	conserved Plasmodium protein, unknown function			PF3D7_0313800	PFC0575w	conserved Plasmodium protein, unknown function			PF3D7_0209600	PFB0435c	transporter, putative
PF3D7_0203200	PFB0151c	conserved Plasmodium protein, unknown function			PF3D7_0315300	PFC0650w	conserved Plasmodium protein, unknown function			PF3D7_0210200	PFB0460c	conserved Plasmodium protein, unknown function
PF3D7_0204300	PFB0195c	conserved Plasmodium protein, unknown function			PF3D7_0320700	PFC0912w	signal peptidase complex subunit 2, putative (SPC2)			PF3D7_0210600	PFB0475c	conserved Plasmodium protein, unknown function
PF3D7_0204500	PFB0200c	aspartate aminotransferase,aspartate transaminase (AspAT)			PF3D7_0320800	PFC0915w	ATP-dependent RNA helicase, putative (DOZI)			PF3D7_0214700	PFB0670c	conserved Plasmodium protein, unknown function
PF3D7_0205500	PFB0245c	DNA-directed RNA polymerase II 16 kDa subunit, putative			PF3D7_0322400	PFC1000w	regulator of initiation factor 2 (eIF2)			PF3D7_0216800	PFB0770c	conserved Plasmodium membrane protein, unknown function
PF3D7_0206600	PFB0290c	transcription factor, putative			PF3D7_0301700	PFC0085c	Plasmodium exported protein, unknown function			PF3D7_0219600	PFB0895c	replication factor C subunit 1, putative
PF3D7_0207000	PFB0310c	merozoite surface protein 4 (MSP4)			PF3D7_0305100	PFC0230c	conserved Plasmodium protein, unknown function			PF3D7_0220500	PFB0926c	Plasmodium exported protein (hyp2), unknown function
PF3D7_0207200	PFB0320c	iron-sulfur assembly protein, putative			PF3D7_0306800	PFC0285c	T-complex protein beta subunit, putative			PF3D7_0302500	PFC0120w	cytoadherence linked asexual protein 3.1 (CLAG3.1)
PF3D7_0207300	PFB0325c	serine repeat antigen 8 (SERA8)			PF3D7_0307400	PFC0310c	ATP-dependent Clp protease proteolytic subunit (ClpP)			PF3D7_0303200	PFC0150w	HAD superfamily protein, putative
PF3D7_0208200	PFB0370c	RNA binding protein, putative			PF3D7_0307900	PFC0335c	conserved Plasmodium protein, unknown function			PF3D7_0303400	PFC0160w	palmitoyl transferase (AnkDHHC)
PF3D7_0209200	PFB0415c	3'exoribonuclease, putative			PF3D7_0309200	PFC0385c	serine/threonine protein kinase, putative (ARK2)			PF3D7_0304100	PFC0185w	membrane skeletal protein IMC1-related (ALV2)
PF3D7_0210800	PFB0485c	conserved Plasmodium protein, unknown function			PF3D7_0309900	PFC0415c	conserved Plasmodium protein, unknown function			PF3D7_0306400	PFC0275w	FAD-dependent glycerol-3-phosphate dehydrogenase, putative
PF3D7_0214400	PFB0655c	conserved Plasmodium protein, unknown function			PF3D7_0313600	PFC0570c	conserved Plasmodium protein, unknown function			PF3D7_0308100	PFC0345w	conserved Plasmodium protein, unknown function
PF3D7_0215600	PFB0710c	conserved Plasmodium protein, unknown function			PF3D7_0314200	PFC0585c	conserved Plasmodium protein, unknown function			PF3D7_0308700	PFC0370w	conserved Plasmodium protein, unknown function
PF3D7_0216200	PFB0735c	conserved Plasmodium protein, unknown function			PF3D7_0316200	PFC0705c	conserved Plasmodium protein, unknown function			PF3D7_0308800	PFC0371w	conserved protein, unknown function
PF3D7_0218400	PFB0860c	DEAD/DEAH box ATP-dependent RNA helicase, putative			PF3D7_0316400	PFC0715c	conserved Plasmodium protein, unknown function			PF3D7_0310400	PFC0435w	parasite-infected erythrocyte surface protein (PIESP1)
PF3D7_0219300	PFB0886c	conserved Plasmodium protein, unknown function			PF3D7_0317400	PFC0765c	conserved Plasmodium protein, unknown function			PF3D7_0310900	PFC0455w	conserved Plasmodium protein, unknown function
PF3D7_0219700	PFB0900c	Plasmodium exported protein (PHISTc), unknown function (GEXP20)			PF3D7_0322000	PFC0975c	peptidyl-prolyl cis-trans isomerase (CYP19A)			PF3D7_0311400	PFC0485w	protein kinase, putative
PF3D7_0223500	PFB1055c	erythrocyte membrane protein 1, PfEMP1 (VAR)			PF3D7_0322100	PFC0980c	RNA triphosphatase (Prt1)			PF3D7_0311800	PFC0500w	conserved protein, unknown function
PF3D7_0300100	PFC0005w	erythrocyte membrane protein 1, PfEMP1 (VAR)			PF3D7_0322900	PFC1020c	40S ribosomal protein S3A, putative			PF3D7_0312100	PFC0510w	RING zinc finger protein, putative
PF3D7_0302200	PFC0110w	cytoadherence linked asexual protein 3.2 (CLAG3.2)			PF3D7_0409400	PFD0462w	heat shock protein 40 (DnaJ)			PF3D7_0314000	PFC0581w	co-chaperone p23 (P23)
PF3D7_0304400	PFC0200w	60S ribosomal protein L44, putative			PF3D7_0416600	PFD0805w	prohibitin-like protein, putative			PF3D7_0314800	PFC0615w	conserved Plasmodium protein, unknown function
PF3D7_0306700	PFC0282w	membrane magnesium transporter, putative			PF3D7_0417200	PFD0830w	bifunctional dihydrofolate reductase-thymidylate synthase (DHFR-TS)			PF3D7_0314900	PFC0625w	conserved Plasmodium membrane protein, unknown function
PF3D7_0306900	PFC0290w	40S ribosomal protein S23, putative			PF3D7_0422100	PFD1037w	transmembrane emp24 domain-containing protein, putative			PF3D7_0316500	PFC0720w	conserved Plasmodium protein, unknown function
PF3D7_0309600	PFC0400w	60S acidic ribosomal protein P2 (PfP2)			PF3D7_0422700	PFD1070w	eukaryotic initiation factor, putative			PF3D7_0318500	PFC0820w	conserved Plasmodium protein, unknown function
PF3D7_0309800	PFC0410w	YTH domain-containing protein, putative			PF3D7_0423000	PFD1085w	conserved Plasmodium protein, unknown function			PF3D7_0319000	PFC0840w	P-type ATPase, putative (ATPase7)
PF3D7_0310300	PFC0430w	phosphoglycerate mutase, putative			PF3D7_0401800	PFD0080c	Plasmodium exported protein (PHISTb), unknown function (PfD80)			PF3D7_0319400	PFC0860w	kinesin-8, putative
PF3D7_0312800	PFC0535w	60S ribosomal protein L26, putative			PF3D7_0403600	PFD0170c	conserved Plasmodium protein, unknown function			PF3D7_0320500	PFC0910w	conserved Plasmodium protein, unknown function
PF3D7_0313500	PFC0565w	GTP-binding protein EngA, putative			PF3D7_0405700	PFD0285c	lysine decarboxylase, putative			PF3D7_0321400	PFC0945w	protein kinase, putative
PF3D7_0314500	PFC0600w	conserved Plasmodium protein, unknown function			PF3D7_0409000	PFD0445c	conserved Plasmodium protein, unknown function			PF3D7_0302400	PF03TR002	unspecified product
PF3D7_0315900	PFC0695w	conserved Plasmodium protein, unknown function			PF3D7_0409500	PFD0465c	conserved Plasmodium protein, unknown function			PF3D7_0303100	PFC0145c	conserved Plasmodium protein, unknown function
PF3D7_0316100	PFC0701w	mitochondrial ribosomal protein L27 precursor, putative			PF3D7_0411400	PFD0565c	DEAD box ATP-dependent RNA helicase, putative			PF3D7_0303700	PFC0170c	dihydrolipoamide acyltransferase, putative
PF3D7_0316800	PFC0735w	40S ribosomal protein S15A, putative			PF3D7_0411800	PFD0585c	conserved Plasmodium protein, unknown function			PF3D7_0305600	PFC0250c	AP endonuclease (DNA-[apurinic or apyrimidinic site] lyase), putative
PF3D7_0317600	PFC0775w	40S ribosomal protein S11, putative			PF3D7_0413700	PFD0670c	lysine decarboxylase-like protein, putative			PF3D7_0306000	PFC0262c	conserved Plasmodium protein, unknown function
PF3D7_0318700	PFC0830w	trophozoite stage antigen			PF3D7_0415200	PFD0735c	conserved Plasmodium protein, unknown function			PF3D7_0306500	PFC0280c	conserved Plasmodium protein, unknown function
PF3D7_0318800	PFC0831w	triosephophate isomerase, putative			PF3D7_0415900	PFD0770c	60S ribosomal protein L15, putative			PF3D7_0307500	PFC0315c	conserved Plasmodium protein, unknown function
PF3D7_0319300	PFC0855w	ubiquitin conjugating enzyme, putative			PF3D7_0501000	PFE0050w	Plasmodium exported protein, unknown function			PF3D7_0307700	PFC0325c	conserved Plasmodium protein, unknown function
PF3D7_0319600	PFC0870w	elongation factor 1 (EF-1), putative			PF3D7_0504000	PFE0195w	cation transporting P-ATPase (ATPase3)			PF3D7_0308300	PFC0355c	conserved Plasmodium protein, unknown function
PF3D7_0320100	PFC0890w	SNARE protein (SEC22)			PF3D7_0504400	PFE0215w	ATP-dependent helicase, putative			PF3D7_0311300	PFC0475c	phosphatidylinositol 3- and 4-kinase, putative
PF3D7_0321000	PFC0925w	conserved Plasmodium protein, unknown function			PF3D7_0509900	PFE0490w	conserved Plasmodium protein, unknown function			PF3D7_0312200	PFC0515c	TPR domain containing protein
PF3D7_0323500	PFC1050w	survival of motor neuron (SMN)-like protein			PF3D7_0516100	PFE0805w	cation-transporting ATPase 1 (ATPase1)			PF3D7_0312400	PFC0525c	glycogen synthase kinase 3 (GSK3)
PF3D7_0323600	PFC1055w	conserved Plasmodium protein, unknown function			PF3D7_0523200	PFE1160w	conserved Plasmodium protein, unknown function			PF3D7_0314700	PFC0610c	zinc finger protein, putative
PF3D7_0323800	PFC1065w	conserved Plasmodium protein, unknown function			PF3D7_0524900	PFE1240w	tRNA-YW synthesizing protein, putative			PF3D7_0317200	PFC0755c	cdc2-related protein kinase 4 (CRK4)
PF3D7_0324000	PFC1075w	RESA-like protein			PF3D7_0526600	PFE1325w	conserved Plasmodium protein, unknown function			PF3D7_0319800	PFC0880c	conserved Plasmodium protein, unknown function
PF3D7_0301500	PFC0075c	Plasmodium exported protein, unknown function			PF3D7_0532400	PFE1605w	Plasmodium exported protein (PHISTb), unknown function			PF3D7_0321100	PFC0930c	conserved Plasmodium protein, unknown function
PF3D7_0302800	PFC0130c	conserved Plasmodium protein, unknown function			PF3D7_0500800	PFE0040c	mature parasite-infected erythrocyte surface antigen,erythrocyte membrane protein 2 (MESA)			PF3D7_0321500	PFC0950c	peptidase, putative
PF3D7_0303300	PFC0155c	DNA-directed RNA polymerase subunit I, putative			PF3D7_0505500	PFE0270c	DNA repair protein, putative			PF3D7_0321700	PFC0960c	microtubule and actin binding protein, putative
PF3D7_0304900	PFC0221c	conserved Plasmodium protein, unknown function			PF3D7_0506300	PFE0310c	conserved Plasmodium protein, unknown function			PF3D7_0322500	PFC1005c	iron-sulfur cluster assembly accessory protein, putative
PF3D7_0306100	PFC0265c	conserved Plasmodium protein, unknown function			PF3D7_0508800	PFE0435c	single-stranded DNA-binding protein (SSB)			PF3D7_0323400	PFC1045c	Rh5 interacting protein (RIPR)
PF3D7_0307100	PFC0295c	40S ribosomal protein S12, putative			PF3D7_0512200	PFE0605c	glutathione synthetase (GS)			PF3D7_0400200	PFD0010w	erythrocyte membrane protein 1 (PfEMP1), exon2, pseudogene
PF3D7_0307200	PFC0300c	60S ribosomal protein L7, putative			PF3D7_0513300	PFE0660c	purine nucleoside phosphorylase (PNP)			PF3D7_0402300	PFD0110w	reticulocyte binding protein homologue 1,normocyte binding protein 1 (RH1)
PF3D7_0309700	PFC0405c	SECIS-binding protein 2, putative (SBP2)			PF3D7_0513800	PFE0690c	Rab GTPase 1a (RAB1a)			PF3D7_0403900	PFD0190w	SET domain protein, putative (SET8)
PF3D7_0313000	PFC0545c	conserved Plasmodium protein, unknown function			PF3D7_0515100	PFE0755c	rhomboid protease ROM9 (ROM9)			PF3D7_0405200	PFD0255w	ag-1 blood stage membrane protein homologue (PfMAg-1)
PF3D7_0313400	PFC0560c	conserved Plasmodium protein, unknown function			PF3D7_0525500	PFE1270c	conserved Plasmodium protein, unknown function			PF3D7_0406700	PFD0330w	conserved Plasmodium protein, unknown function
PF3D7_0314400	PFC0595c	serine/threonine protein phosphatase, putative			PF3D7_0526800	PFE1335c	conserved Plasmodium protein, unknown function			PF3D7_0407800	PFD0385w	conserved Plasmodium protein, unknown function
PF3D7_0315100	PFC0635c	translation initiation factor 4E (eIF4E)			PF3D7_0528000	PFE1395c	conserved Plasmodium protein, unknown function			PF3D7_0409700	PFD0480w	peptide chain release factor 2, putative
PF3D7_0316000	PFC0700c	conserved Plasmodium protein, unknown function			PF3D7_0603200	PFF0155w	mitochondrial chaperone BCS1, putative			PF3D7_0410800	PFD0535w	conserved Plasmodium protein, unknown function
PF3D7_0316600	PFC0725c	formate-nitrite transporter, putative			PF3D7_0604600	PFF0225w	DNA helicase, putative			PF3D7_0412000	PFD0595w	conserved Plasmodium protein, unknown function
PF3D7_0318300	PFC0810c	conserved Plasmodium protein, unknown function			PF3D7_0607900	PFF0390w	conserved Plasmodium protein, unknown function			PF3D7_0413500	PFD0660w	phosphoglucomutase-2 (PGM2)
PF3D7_0319900	PFC0885c	conserved Plasmodium protein, unknown function			PF3D7_0608300	PFF0410w	conserved Plasmodium protein, unknown function			PF3D7_0414900	PFD0720w	armadillo-domain containing rhoptry protein (ARO)
PF3D7_0321300	PFC0940c	conserved Plasmodium protein, unknown function			PF3D7_0608700	PFF0430w	chaperone, putative			PF3D7_0416100	PFD0780w	glutamyl-tRNA(Gln) amidotransferase subunit A, putative
PF3D7_0400500	PFD0025w	rifin (RIF)			PF3D7_0610000	PFF0495w	mitochondrial ribosomal protein L19 precursor, putative			PF3D7_0416400	PFD0795w	histone acetyltransferase, putative (HAT1)
PF3D7_0404600	PFD0225w	conserved Plasmodium membrane protein, unknown function			PF3D7_0618700	PFF0905w	transport protein particle (TRAPP) component, putative			PF3D7_0418000	PFD0872w	conserved Plasmodium protein, unknown function
PF3D7_0407300	PFD0360w	transcription factor, putative			PF3D7_0621300	PFF1030w	mRNA binding Pumilio-homology domain protein, putative			PF3D7_0418600	PFD0900w	regulator of chromosome condensation, putative
PF3D7_0408600	PFD0425w	sporozoite invasion-associated protein 1 (SIAP-1)			PF3D7_0621800	PFF1050w	nascent polypeptide associated complex alpha chain, putative			PF3D7_0419400	PFD0940w	conserved Plasmodium protein, unknown function
PF3D7_0410400	PFD0515w	exosome complex component RRP4, putative (RRP4)			PF3D7_0629400	PFF1425w	RNA binding protein, putative			PF3D7_0419700	PFD0955w	apical merozoite protein (Pf34)
PF3D7_0411000	PFD0545w	conserved Plasmodium protein, unknown function			PF3D7_0603100	PFF0150c	conserved Plasmodium protein, unknown function			PF3D7_0420300	PFD0985w	transcription factor with AP2 domain(s) (ApiAP2)
PF3D7_0414700	PFD0710w	GTP binding protein, putative			PF3D7_0603300	PFF0160c	dihydroorotate dehydrogenase, mitochondrial precursor (DHODH)			PF3D7_0420600	PFD0994w	conserved Plasmodium protein, unknown function
PF3D7_0415100	PFD0730w	conserved Plasmodium protein, unknown function			PF3D7_0604000	PFF0195c	conserved Plasmodium protein, unknown function			PF3D7_0422800	PFD1075w	serpentine receptor, putative (SR12)
PF3D7_0415500	PFD0750w	nuclear cap-binding protein, putative			PF3D7_0604700	PFF0230c	glyoxalase I (GILP)			PF3D7_0423400	PFD1105w	asparagine-rich protein (AARP)
PF3D7_0415800	PFD0765w	RING zinc finger protein, putative			PF3D7_0605800	PFF0285c	DNA repair-like protein, putative			PF3D7_0423500	PFD1110w	glideosome associated protein with multiple membrane spans 2 (GAPM2)
PF3D7_0416800	PFD0810w	small GTP-binding protein sar1 (SAR1)			PF3D7_0607200	PFF0355c	RING zinc finger protein, putative			PF3D7_0404000	PFD0195c	conserved Plasmodium protein, unknown function
PF3D7_0418400	PFD0890w	conserved Plasmodium protein, unknown function			PF3D7_0608000	PFF0395c	conserved protein, unknown function			PF3D7_0404400	PFD0210c	6-cysteine protein (P36)
PF3D7_0420400	PFD0990w	ribosome recycling factor, putative			PF3D7_0612100	PFF0590c	eukaryotic translation initiation factor 3 subunit L, putative			PF3D7_0404700	PFD0230c	dipeptidyl peptidase 3 (DPAP3)
PF3D7_0422300	PFD1050w	alpha tubulin 2			PF3D7_0613500	PFF0655c	adapter-related protein, putative			PF3D7_0404800	PFD0235c	conserved Plasmodium protein, unknown function
PF3D7_0422400	PFD1055w	40S ribosomal protein S19, putative			PF3D7_0614800	PFF0715c	endonuclease III homologue, putative			PF3D7_0404900	PFD0240c	6-cysteine protein (P41)
PF3D7_0422900	PFD1080w	conserved Plasmodium protein, unknown function			PF3D7_0615300	PFF0740c	GPI-anchored wall transfer protein 1, putative (GWT1)			PF3D7_0407700	PFD0380c	conserved Plasmodium protein, unknown function
PF3D7_0423800	PFD1130w	cysteine-rich protective antigen (CyRPA)			PF3D7_0615900	PFF0770c	conserved Plasmodium protein, unknown function			PF3D7_0408500	PFD0420c	flap endonuclease 1 (FEN1)
PF3D7_0424700	PFD1175w	serine/threonine protein kinase, FIKK family (FIKK4.2)			PF3D7_0617000	PFF0825c	mitochondrial import receptor subunit tom40, putative (TOM40)			PF3D7_0409600	PFD0470c	replication protein A1, large subunit (RPA1)
PF3D7_0424900	PFD1185w	Plasmodium exported protein (PHISTa), unknown function			PF3D7_0618600	PFF0900c	rhomboid protease ROM10 (ROM10)			PF3D7_0409900	PFD0487c	actin-like protein, putative (ALP5b)
PF3D7_0425400	PFD1215w	Plasmodium exported protein (PHISTa), unknown function			PF3D7_0618800	PFF0910c	conserved Plasmodium protein, unknown function			PF3D7_0410700	PFD0530c	GTPase, putative
PF3D7_0425800	PFD1235w	erythrocyte membrane protein 1, PfEMP1 (VAR)			PF3D7_0619300	PFF0935c	conserved Plasmodium protein, unknown function			PF3D7_0411900	PFD0590c	DNA polymerase alpha
PF3D7_0400400	PFD0020c	erythrocyte membrane protein 1, PfEMP1 (VAR)			PF3D7_0621200	PFF1025c	pyridoxine biosynthesis protein PDX1 (PDX1)			PF3D7_0414000	PFD0685c	chromosome associated protein, putative
PF3D7_0402100	PFD0095c	Plasmodium exported protein (PHISTb), unknown function			PF3D7_0623300	PFF1120c	EGF-like membrane protein, putative			PF3D7_0414600	PFD0705c	conserved protein, unknown function
PF3D7_0403300	PFD0155c	conserved Plasmodium protein, unknown function			PF3D7_0623700	PFF1140c	ATP dependent DEAD-box helicase, putative			PF3D7_0416300	PFD0790c	DNA helicase MCM9, putative (MCM9)
PF3D7_0403800	PFD0185c	alpha/beta hydrolase, putative			PF3D7_0624700	PFF1190c	N-acetylglucosaminylphosphatidylinositol deacetylase, putative			PF3D7_0416500	PFD0800c	repressor of RNA polymerase III transcription MAF1, putative
PF3D7_0405000	PFD0245c	ATP-dependent RNA helicase, putative			PF3D7_0625300	PFF1225c	DNA polymerase 1, putative			PF3D7_0417500	PFD0850c	memo-like protein
PF3D7_0405500	PFD0270c	conserved Plasmodium protein, unknown function			PF3D7_0626300	PFF1275c	3-oxoacyl-acyl-carrier protein synthase I/II (FabB/FabF)			PF3D7_0419300	PFD0935c	conserved Plasmodium protein, unknown function
PF3D7_0405900	PFD0295c	apical sushi protein (ASP)			PF3D7_0627400	PFF1330c	mitochondrial import inner membrane translocase subunit TIM22, putative (TIM22)			PF3D7_0423300	PFD1100c	conserved Plasmodium protein, unknown function
PF3D7_0407000	PFD0345c	conserved Plasmodium protein, unknown function			PF3D7_0628800	PFF1395c	glutamyl-tRNA(Gln) amidotransferase subunit B, putative			PF3D7_0501800	PFE0090w	chromosome assembly factor 1 (CAF1)
PF3D7_0407200	PFD0355c	peptidyl-tRNA hydrolase PTH2, putative			PF3D7_0630300	PFF1470c	DNA polymerase epsilon, catalytic subunit a, putative			PF3D7_0503200	PFE0155w	conserved Plasmodium protein, unknown function
PF3D7_0407900	PFD0390c	AAA family ATPase, putative			PF3D7_0630900	PFF1500c	DEAD/DEAH box ATP-dependent RNA helicase (Has1p)			PF3D7_0503400	PFE0165w	actin-depolymerizing factor 1 (ADF1)
PF3D7_0408000	PFD0395c	conserved Plasmodium protein, unknown function			PF3D7_0707800	MAL7P1.23	RAP protein, putative			PF3D7_0504200	PFE0205w	ATP-dependent helicase, putative
PF3D7_0409300	PFD0460c	conserved Plasmodium protein, unknown function			PF3D7_0715600	PF07_0062	GTP-binding translation elongation factor tu family protein, putative			PF3D7_0504600	PFE0225w	3-methyl-2-oxobutanoate dehydrogenase (lipoamide), putative
PF3D7_0410000	PFD0495c	conserved Plasmodium protein, unknown function			PF3D7_0715900	PF07_0065	zinc transporter, putative			PF3D7_0504700	PFE0230w	conserved Plasmodium protein, unknown function
PF3D7_0412200	PFD0605c	conserved Plasmodium protein, unknown function			PF3D7_0716300	MAL7P1.77	conserved Plasmodium protein, unknown function			PF3D7_0508100	PFE0400w	SET domain protein, putative (SET9)
PF3D7_0412400	PFD0615c	erythrocyte membrane protein 1, PfEMP1 (VAR)			PF3D7_0716700	PF07_0069	conserved Plasmodium protein, unknown function			PF3D7_0508900	PFE0440w	conserved Plasmodium protein, unknown function
PF3D7_0412700	PFD0625c	erythrocyte membrane protein 1, PfEMP1 (VAR)			PF3D7_0717100	MAL7P1.83	conserved Plasmodium protein, unknown function			PF3D7_0509100	PFE0450w	chromosome condensation protein, putative
PF3D7_0412900	PFD0630c	erythrocyte membrane protein 1, PfEMP1 (VAR)			PF3D7_0719000	MAL7P1.98	conserved Plasmodium protein, unknown function			PF3D7_0511200	PFE0555w	stearoyl-CoA desaturase (SCD)
PF3D7_0413100	PFD0635c	erythrocyte membrane protein 1, PfEMP1 (VAR)			PF3D7_0721100	PF07_0087	conserved Plasmodium protein, unknown function			PF3D7_0515400	PFE0770w	conserved Plasmodium protein, unknown function
PF3D7_0414300	PFD0669c	Rab5-interacting protein, putative			PF3D7_0726200	MAL7P1.144	serine/threonine protein kinase, FIKK family (FIKK7.1)			PF3D7_0518600	PFE0930w	WD-repeat protein, putative
PF3D7_0414500	PFD0700c	RNA binding protein, putative			PF3D7_0726600	PF07_0108	conserved Plasmodium protein, unknown function			PF3D7_0522400	PFE1120w	conserved Plasmodium protein, unknown function
PF3D7_0414800	PFD0715c	conserved Plasmodium protein, unknown function			PF3D7_0728200	MAL7P1.153	actin-like protein, putative (ALP3)			PF3D7_0522500	PFE1125w	50S ribosomal protein L17, apicoplast, putative (RPL17)
PF3D7_0415000	PFD0725c	arsenical pump-driving ATPase, putative			PF3D7_0728800	MAL7P1.157	conserved Plasmodium protein, unknown function			PF3D7_0522600	PFE1130w	inner membrane complex protein
PF3D7_0415700	PFD0760c	conserved Plasmodium protein, unknown function			PF3D7_0729600	MAL7P1.160	conserved Plasmodium protein, unknown function			PF3D7_0523400	PFE1170w	DnaJ protein, putative
PF3D7_0417600	PFD0855c	conserved Plasmodium protein, unknown function			PF3D7_0704200	PF07_0015	tRNA m5C-methyltransferase, putative			PF3D7_0524600	PFE1225w	50S ribosomal protein L12, apicoplast, putative
PF3D7_0418100	PFD0875c	conserved Plasmodium protein, unknown function			PF3D7_0706100	MAL7P1.203	conserved Plasmodium protein, unknown function			PF3D7_0525200	PFE1255w	conserved Plasmodium protein, unknown function
PF3D7_0419800	PFD0960c	60S ribosomal protein L7ae/L30e, putative			PF3D7_0710300	MAL7P1.31	conserved Plasmodium membrane protein, unknown function			PF3D7_0525800	PFE1285w	membrane skeletal protein IMC1-related
PF3D7_0420700	PFD0995c	erythrocyte membrane protein 1, PfEMP1 (VAR)			PF3D7_0718100	MAL7P1.91	exported serine/threonine protein kinase (EST)			PF3D7_0526400	PFE1315w	conserved Plasmodium protein, unknown function
PF3D7_0421100	PFD1005c	erythrocyte membrane protein 1, PfEMP1 (VAR)			PF3D7_0727100	MAL7P1.149	conserved Plasmodium protein, unknown function			PF3D7_0528400	PFE1415w	cell cycle regulator with zn-finger domain, putative
PF3D7_0421300	PFD1015c	erythrocyte membrane protein 1, PfEMP1 (VAR)			PF3D7_0727500	PF07_0113	conserved Plasmodium protein, unknown function			PF3D7_0529800	PFE1485w	conserved Plasmodium protein, unknown function
PF3D7_0422600	PFD1065c	conserved Plasmodium protein, unknown function			PF3D7_0728100	PF07_0118	conserved Plasmodium membrane protein, unknown function			PF3D7_0530300	PFE1515w	conserved Plasmodium membrane protein, unknown function
PF3D7_0423100	PFD1090c	clathrin assembly protein, putative			PF3D7_0800800	MAL8P1.161	Plasmodium exported protein (hyp7), unknown function			PF3D7_0500900	PFE0045c	serine/threonine protein kinase, FIKK family (FIKK5)
PF3D7_0423700	PFD1120c	early transcribed membrane protein 4 (ETRAMP4)			PF3D7_0809400	PF08_0101	conserved Plasmodium protein, unknown function			PF3D7_0501500	PFE0075c	rhoptry-associated protein 3 (RAP3)
PF3D7_0424100	PFD1145c	reticulocyte binding protein homologue 5 (RH5)			PF3D7_0812700	PF08_0084	RNA-binding protein (U1 snRNP-like), putative			PF3D7_0501600	PFE0080c	rhoptry-associated protein 2 (RAP2)
PF3D7_0424200	PFD1150c	reticulocyte binding protein homologue 4 (RH4)			PF3D7_0815300	PF08_0068	FAD-dependent monooxygenase, putative			PF3D7_0503500	PFE0170c	protein kinase, putative
PF3D7_0426000	PFD1245c	erythrocyte membrane protein 1, PfEMP1 (VAR)			PF3D7_0822000	PF08_0038	mitochondrial ribosomal protein L4 precursor, putative			PF3D7_0504100	PFE0200c	AN1-like zinc finger family protein
PF3D7_0501300	PFE0065w	skeleton-binding protein 1 (SBP1)			PF3D7_0824200	MAL8P1.34	conserved Plasmodium protein, unknown function			PF3D7_0504800	PFE0235c	conserved Plasmodium protein, unknown function
PF3D7_0502800	PFE0135w	DnaJ protein, putative			PF3D7_0827500	PF08_0014	apicoplast ribosomal protein L21 precursor, putative			PF3D7_0505400	PFE0265c	conserved Plasmodium protein, unknown function
PF3D7_0503000	PFE0145w	50S ribosomal protein L28, apicoplast, putative			PF3D7_0828200	PF08_0011	leucine--tRNA ligase, putative			PF3D7_0506900	PFE0340c	rhomboid protease ROM4 (ROM4)
PF3D7_0505200	PFE0255w	actin-like protein, putative (ALP2b)			PF3D7_0801100	MAL8b_28s	28S ribosomal RNA			PF3D7_0507200	PFE0355c	subtilisin-like protease 3 (SUB3)
PF3D7_0505300	PFE0260w	UDP-N-acetyl glucosamine:UMP antiporter			PF3D7_0809600	MAL8P1.113	peptidase family C50, putative			PF3D7_0507500	PFE0370c	subtilisin-like protease 1 (SUB1)
PF3D7_0505600	PFE0275w	conserved Plasmodium protein, unknown function			PF3D7_0813700	PF08_0078	ABC transporter, putative			PF3D7_0508000	PFE0395c	6-cysteine protein (P38)
PF3D7_0506000	PFE0295w	conserved Plasmodium protein, unknown function			PF3D7_0816300	MAL8P1.80	conserved Plasmodium protein, unknown function			PF3D7_0508500	PFE0420c	guanidine nucleotide exchange factor (RCC1)
PF3D7_0506200	PFE0305w	transcription initiation factor TFiid, TATA-binding protein (TBP)			PF3D7_0816600	PF08_0063	ClpB protein, putative (ClpB1)			PF3D7_0510100	PFE0500c	conserved Plasmodium protein, unknown function
PF3D7_0507900	PFE0390w	conserved Plasmodium protein, unknown function			PF3D7_0817300	PF08_0060	asparagine-rich antigen			PF3D7_0511600	PFE0575c	conserved Plasmodium protein, unknown function
PF3D7_0508600	PFE0425w	conserved Plasmodium protein, unknown function			PF3D7_0824300	MAL8P1.33	GTP binding protein, putative			PF3D7_0513100	PFE0650c	conserved Plasmodium protein, unknown function
PF3D7_0510000	PFE0495w	conserved Plasmodium protein, unknown function			PF3D7_0827600	MAL8P1.18	conserved Plasmodium protein, unknown function			PF3D7_0513600	PFE0675c	deoxyribodipyrimidine photo-lyase, putative
PF3D7_0510400	PFE0515w	conserved Plasmodium protein, unknown function			PF3D7_0828400	MAL8P1.14	mitochondrial inner membrane protein, putative (Oxa1)			PF3D7_0514000	PFE0700c	tubulin-tyrosine ligase, putative (TTL)
PF3D7_0510800	PFE0540w	conserved Plasmodium protein, unknown function			PF3D7_0904500	PFI0220w	prefoldin subunit, putative			PF3D7_0514100	PFE0705c	ATP-dependent DNA helicase UvrD (UvrD)
PF3D7_0511900	PFE0590w	conserved Plasmodium protein, unknown function			PF3D7_0911600	PFI0565w	conserved Plasmodium protein, unknown function			PF3D7_0515700	PFE0785c	glideosome-associated protein 40, putative (GAP40)
PF3D7_0513500	PFE0670w	mitochondrial import inner membrane translocase subunit TIM16, putative (PAM16)			PF3D7_0911700	PFI0570w	GTP binding protein, putative			PF3D7_0515900	PFE0795c	protein phosphatase, putative
PF3D7_0513700	PFE0680w	secreted ookinete protein, putative (PSOP12)			PF3D7_0913600	PFI0665w	conserved Plasmodium protein, unknown function			PF3D7_0516800	PFE0840c	transcription factor with AP2 domain(s) (ApiAP2)
PF3D7_0514900	PFE0745w	conserved Plasmodium protein, unknown function			PF3D7_0918600	PFI0910w	DNA helicase, putative			PF3D7_0517900	PFE0895c	zinc finger protein, putative
PF3D7_0516300	PFE0815w	tRNA pseudouridine synthase, putative			PF3D7_0922500	PFI1105w	phosphoglycerate kinase (PGK)			PF3D7_0518200	PFE0910w	SWIB/MDM2 domain-containing protein, putative
PF3D7_0519700	PFE0990w	conserved Plasmodium protein, unknown function			PF3D7_0923200	PFI1140w	flavodoxin-like protein			PF3D7_0522100	PFE1105c	conserved Plasmodium protein, unknown function
PF3D7_0520000	PFE1005w	40S ribosomal protein S9, putative			PF3D7_0923300	PFI1145w	perforin like protein 3 (PPLP3)			PF3D7_0523300	PFE1165c	conserved Plasmodium protein, unknown function
PF3D7_0520100	PFE1010w	protein phosphatase, putative			PF3D7_0923600	PFI1160w	lipoate protein ligase a type 2 (LplA2)			PF3D7_0525600	PFE1275c	RNA methyltransferase, putative
PF3D7_0520300	PFE1020w	U6 snRNA-associated sm-like protein lsm2, putative (LSM2)			PF3D7_0928800	PFI1415w	serine/threonine protein kinase, putative			PF3D7_0527000	PFE1345c	DNA replication licensing factor MCM3, putative (MCM3)
PF3D7_0521700	PFE1085w	DEAD/DEAH box ATP-dependent RNA helicase, putative			PF3D7_0933300	PFI1615w	conserved Plasmodium protein, unknown function			PF3D7_0530200	PFE1510c	phosphoenolpyruvate/phosphate translocator (PPT)
PF3D7_0522000	PFE1100w	conserved Plasmodium protein, unknown function			PF3D7_0935400	PFI1710w	gametocyte development protein 1 (GDV1)			PF3D7_0530900	PFE1545c	formin 1
PF3D7_0522200	PFE1110w	conserved Plasmodium protein, unknown function			PF3D7_0901700	PFI0085c	Plasmodium exported protein (hyp5), unknown function			PF3D7_0531100	PFE1555c	conserved Plasmodium protein, unknown function
PF3D7_0524500	PFE1220w	conserved Plasmodium protein, unknown function			PF3D7_0902800	PFI0135c	serine repeat antigen 9 (SERA9)			PF3D7_0603500	PFF0170w	cation/H antiporter (CHA)
PF3D7_0525400	PFE1265w	G-protein coupled receptor, putative			PF3D7_0906000	PFI0295c	RNB-like protein, putative			PF3D7_0605700	PFF0280w	conserved Plasmodium protein, unknown function
PF3D7_0526900	PFE1340w	transmembrane emp24 domain-containing protein, putative			PF3D7_0906800	PFI0330c	probable protein, unknown function			PF3D7_0607700	PFF0380w	conserved Plasmodium protein, unknown function
PF3D7_0527400	PFE1365w	conserved Plasmodium protein, unknown function			PF3D7_0907300	PFI0350c	conserved Plasmodium protein, unknown function			PF3D7_0608900	PFF0440w	conserved Plasmodium protein, unknown function
PF3D7_0527900	PFE1390w	RNA helicase 1			PF3D7_0907900	PFI0380c	peptide deformylase (PDF)			PF3D7_0610400	PFF0510w	histone H3 (H3)
PF3D7_0529500	PFE1470w	cell cycle regulator protein, putative			PF3D7_0910900	PFI0530c	DNA primase large subunit, putative			PF3D7_0610600	PFF0520w	calcium-dependent protein kinase 2 (CDPK2)
PF3D7_0530100	PFE1505w	SNARE protein, putative (SYN6)			PF3D7_0911400	PFI0555c	conserved Plasmodium protein, unknown function			PF3D7_0612400	PFF0602w	conserved Plasmodium protein, unknown function
PF3D7_0530700	PFE1535w	conserved Plasmodium protein, unknown function			PF3D7_0918200	PFI0890c	50S ribosomal protein L3, apicoplast, putative			PF3D7_0613400	PFF0650w	apicoplast ribosomal protein L18 precursor, putative
PF3D7_0531500	PF05TR005	unspecified product			PF3D7_0920800	PFI1020c	inosine-5'-monophosphate dehydrogenase			PF3D7_0613600	PFF0660w	conserved Plasmodium protein, unknown function
PF3D7_0532300	PFE1600w	Plasmodium exported protein (PHISTb), unknown function			PF3D7_0921700	PFI1065c	conserved Plasmodium protein, unknown function			PF3D7_0613800	PFF0670w	transcription factor with AP2 domain(s) (ApiAP2)
PF3D7_0503600	PFE0175c	myosin B (MyoB)			PF3D7_0924300	PFI1195c	thiamine pyrophosphokinase (TPK)			PF3D7_0614700	PFF0710w	conserved Plasmodium protein, unknown function
PF3D7_0503800	PFE0185c	60S ribosomal protein L31, putative			PF3D7_0928500	PFI1400c	conserved Plasmodium protein, unknown function			PF3D7_0614900	PFF0720w	conserved Plasmodium membrane protein, unknown function
PF3D7_0505000	PFE0245c	conserved Plasmodium membrane protein, unknown function			PF3D7_0928700	PFI1410c	conserved Plasmodium protein, unknown function			PF3D7_0615500	PFF0750w	cdc2-related protein kinase 5 (CRK5)
PF3D7_0505800	PFE0285c	small ubiquitin-related modifier, putative (SUMO)			PF3D7_0929700	PFI1457c	conserved Plasmodium protein, unknown function			PF3D7_0616200	PFF0785w	Ndc80 homologue, putative
PF3D7_0506100	PFE0300c	60S ribosomal subunit protein L24-2, putative			PF3D7_0930100	PFI1468c	conserved Plasmodium protein, unknown function			PF3D7_0617300	PFF0840w	conserved Plasmodium protein, unknown function
PF3D7_0507100	PFE0350c	60S ribosomal protein L4, putative			PF3D7_1001000	PF10_0013	Plasmodium exported protein (hyp12), unknown function (PfJ13)			PF3D7_0617900	PFF0865w	histone H3 variant, putative (H3.3)
PF3D7_0507300	PFE0360c	conserved Plasmodium protein, unknown function			PF3D7_1002600	PF10_0030	conserved Plasmodium protein, unknown function			PF3D7_0618000	PFF0870w	conserved Plasmodium membrane protein, unknown function
PF3D7_0507400	PFE0365c	conserved Plasmodium protein, unknown function			PF3D7_1002800	PF10_0032	DnaJ protein, putative			PF3D7_0618500	PFF0895w	malate dehydrogenase (MDH)
PF3D7_0511000	PFE0545c	translationally-controlled tumor protein homolog (TCTP)			PF3D7_1004900	PF10_0052	conserved Plasmodium protein, unknown function			PF3D7_0624100	PFF1160w	conserved Plasmodium protein, unknown function
PF3D7_0512300	PFE0610c	CDK-activating kinase assembly factor (MAT1)			PF3D7_1014300	PF10_0140	conserved protein, unknown function			PF3D7_0625200	PFF1220w	conserved Plasmodium protein, unknown function
PF3D7_0512700	PFE0630c	orotate phosphoribosyltransferase (OPRT)			PF3D7_1015300	PF10_0150	methionine aminopeptidase 1b, putative (MetAP1b)			PF3D7_0626400	PFF1280w	Sec14 domain containing protein
PF3D7_0514600	PFE0730c	ribose 5-phosphate epimerase, putative			PF3D7_1015400	PF10_0151	conserved Plasmodium protein, unknown function			PF3D7_0629300	PFF1420w	phosphatidylcholine-sterol acyltransferase precursor, putative (PL)
PF3D7_0516200	PFE0810c	40S ribosomal protein S14, putative			PF3D7_1015800	PF10_0154	ribonucleotide reductase small subunit, putative			PF3D7_0631000	PFF1505w	Tetratricopeptide repeat protein, putative
PF3D7_0516900	PFE0845c	60S ribosomal protein L8, putative			PF3D7_1017000	PF10_0165	DNA polymerase delta catalytic subunit			PF3D7_0603800	PFF0185c	conserved Plasmodium protein, unknown function
PF3D7_0517000	PFE0850c	60S ribosomal protein L12, putative			PF3D7_1017200	PF10_0167	enoyl-CoA hydratase-related protein, putative			PF3D7_0604100	PFF0200c	transcription factor with AP2 domain(s),SPE2-interacting protein (SIP2)
PF3D7_0519400	PFE0975c	40S ribosomal protein S24, putative			PF3D7_1022800	PF10_0221	4-hydroxy-3-methylbut-2-en-1-yl diphosphate synthase (GcpE)			PF3D7_0605500	PFF0270c	cyclin dependent kinase binding protein, putative
PF3D7_0519800	PFE0995c	conserved protein, unknown function			PF3D7_1024000	PF10_0233	conserved Plasmodium protein, unknown function			PF3D7_0606800	PFF0335c	probable protein, unknown function
PF3D7_0520600	PFE1035c	bis(5'-nucleosyl)-tetraphosphatase [asymmetrical]			PF3D7_1024500	PF10_0238	conserved Plasmodium protein, unknown function			PF3D7_0607600	PFF0375c	conserved Plasmodium protein, unknown function
PF3D7_0520700	PFE1040c	conserved Plasmodium protein, unknown function			PF3D7_1024700	PF10_0241	conserved Plasmodium protein, unknown function			PF3D7_0609800	PFF0485c	zinc finger protein, putative
PF3D7_0521000	PFE1055c	conserved Plasmodium protein, unknown function			PF3D7_1026300	PF10_0260	conserved Plasmodium protein, unknown function			PF3D7_0611000	PFF0540c	SNARE associated Golgi protein, putative
PF3D7_0521300	PFE1070c	conserved Plasmodium protein, unknown function			PF3D7_1027200	PF10_0267	mitochondrial ribosomal protein S22 precursor, putative			PF3D7_0611600	PFF0570c	conserved Plasmodium protein, unknown function
PF3D7_0522800	PFE1140c	G10 protein, putative			PF3D7_1029600	PF10_0289	adenosine deaminase (ADA)			PF3D7_0612200	PFF0595c	leucine-rich repeat protein (LRR6)
PF3D7_0523900	PFE1190c	conserved Plasmodium membrane protein, unknown function			PF3D7_1031300	PF10_0307	conserved Plasmodium protein, unknown function			PF3D7_0612700	PFF0615c	6-cysteine protein (P12)
PF3D7_0524300	PFE1210c	conserved Plasmodium protein, unknown function			PF3D7_1033400	PF10_0325	haloacid dehalogenase-like hydrolase, putative			PF3D7_0613300	PFF0645c	rhoptry protein (ROP14)
PF3D7_0524400	PFE1215c	cytosolic preribosomal GTP-binding protein, putative			PF3D7_1034500	PF10_0335	conserved Plasmodium protein, unknown function			PF3D7_0613700	PFF0665c	syntaxin binding protein, putative
PF3D7_0524800	PFE1235c	ubiquitin fusion degradation protein UFD1, putative			PF3D7_1037000	PF10_0362	DNA polymerase zeta catalytic subunit, putative			PF3D7_0613900	PFF0675c	myosin E, putative (myoE)
PF3D7_0525300	PFE1260c	conserved Plasmodium protein, unknown function			PF3D7_1039000	PF10_0380	serine/threonine protein kinase, FIKK family (FIKK10.2)			PF3D7_0614000	PFF0680c	thiamin-phosphate pyrophosphorylase, putative
PF3D7_0526300	PFE1310c	nucleolar Jumonji domain interacting protein, putative			PF3D7_1007700	PF10_0075	transcription factor with AP2 domain(s) (ApiAP2)			PF3D7_0614100	PFF0683c	conserved Plasmodium protein, unknown function
PF3D7_0528200	PFE1405c	eukaryotic translation initiation factor 3, subunit 6, putative			PF3D7_1012400	PF10_0121	hypoxanthine-guanine phosphoribosyltransferase (HGPRT)			PF3D7_0614600	PFF0705c	conserved Plasmodium protein, unknown function
PF3D7_0528300	PFE1410c	conserved Plasmodium protein, unknown function			PF3D7_1015600	PF10_0153	heat shock protein 60 (HSP60)			PF3D7_0615800	PFF0765c	conserved Plasmodium protein, unknown function
PF3D7_0528600	PFE1425c	conserved Plasmodium protein, unknown function			PF3D7_1016300	PF10_0159	glycophorin binding protein (GBP)			PF3D7_0617800	PFF0860c	histone H2A (H2A)
PF3D7_0528700	PFE1430c	peptidyl-prolyl cis-trans isomerase (CYP23)			PF3D7_1016400	PF10_0160	serine/threonine protein kinase, FIKK family (FIKK10.1)			PF3D7_0619700	PFF0960c	conserved Plasmodium protein, unknown function
PF3D7_0528800	PFE1435c	nucleolar preribosomal GTPase, putative			PF3D7_1019300	PF10_0186	zinc finger protein, putative			PF3D7_0620300	PFF0990c	conserved Plasmodium protein, unknown function
PF3D7_0530600	PFE1530c	XAP-5 DNA binding protein, putative			PF3D7_1019800	PF10_0191	tRNA methyltransferase, putative			PF3D7_0620400	PFF0995c	merozoite surface protein 10 (MSP10)
PF3D7_0531400	PFE1570c	conserved Plasmodium protein, unknown function			PF3D7_1021300	PF10_0207	conserved Plasmodium membrane protein, unknown function			PF3D7_0620700	PFF1010c	DnaJ protein, putative
PF3D7_0600200	PFF0010w	erythrocyte membrane protein 1, PfEMP1 (VAR)			PF3D7_1024900	PF10_0243	conserved Plasmodium protein, unknown function			PF3D7_0621100	PFF1020c	conserved Plasmodium protein, unknown function
PF3D7_0601900	PFF0090w	conserved Plasmodium protein, unknown function			PF3D7_1025500	PF10_0250	conserved Plasmodium protein, unknown function			PF3D7_0628100	PFF1365c	HECT-domain (ubiquitin-transferase), putative
PF3D7_0602200	PFF0105w	MYND finger protein, putative			PF3D7_1032400	PF10_0316	N-acetylglucosaminyl-phosphatidylinositol biosynthetic protein, putative			PF3D7_0628300	PFF1375c	choline/ethanolaminephosphotransferase, putative (CEPT)
PF3D7_0602800	PFF0135w	JmjC domain containing protein (JmjC2)			PF3D7_1032800	PF10_0320a	leucine-rich repeat protein (LRR1)			PF3D7_0630400	PFF1475c	conserved Plasmodium protein, unknown function
PF3D7_0605900	PFF0290w	long chain polyunsaturated fatty acid elongation enzyme, putative			PF3D7_1032900	PF10_0320	RNA polymerase II-associated protein 1, putative			PF3D7_0703600	MAL7P1.13	conserved Plasmodium protein, unknown function
PF3D7_0606100	PFF0300w	RNA binding protein, putative			PF3D7_1033300	PF10_0324	conserved Plasmodium protein, unknown function			PF3D7_0704100	MAL7P1.17	conserved Plasmodium membrane protein, unknown function
PF3D7_0609600	PFF0475w	probable protein, unknown function			PF3D7_1103400	PF11_0044	iron-sulfur assembly protein, sufD, putative			PF3D7_0704300	PF07_0016	conserved Plasmodium membrane protein, unknown function
PF3D7_0612900	PFF0625w	nucleolar GTP-binding protein 1, putative			PF3D7_1106200	PF11_0073	conserved Plasmodium protein, unknown function			PF3D7_0704400	PF07_0017	phosphoinositide-binding protein, putative
PF3D7_0614400	PFF0695w	conserved protein, unknown function			PF3D7_1107000	PF11_0524	U6 snRNA-associated Sm-like protein LSm4, putative (LSM4)			PF3D7_0705100	PF07_0021	conserved Plasmodium protein, unknown function
PF3D7_0615000	PFF0725w	conserved Plasmodium protein, unknown function			PF3D7_1110500	PF11_0112	vacuolar sorting protein 35, putative			PF3D7_0705300	MAL7P1.21	origin recognition complex subunit 2, putative (ORC2)
PF3D7_0618100	PFF0875w	conserved Plasmodium protein, unknown function			PF3D7_1113700	PF11_0145	glyoxalase I (GloI)			PF3D7_0706300	MAL7P1.203a	conserved Plasmodium protein, unknown function
PF3D7_0618300	PFF0885w	60S ribosomal protein L27a, putative			PF3D7_1117200	PF11_0178	conserved Plasmodium protein, unknown function			PF3D7_0707300	MAL7P1.208	rhoptry-associated membrane antigen (RAMA)
PF3D7_0623200	PFF1115w	ferredoxin NADP reductase (FNR)			PF3D7_1122900	PF11_0240	dynein heavy chain, putative			PF3D7_0709100	PF07_0035	Cg1 protein
PF3D7_0625500	PFF1235w	conserved Plasmodium membrane protein, unknown function			PF3D7_1123400	PF11_0245	translation elongation factor EF-1, subunit alpha, putative			PF3D7_0710200	PF07_0042	conserved Plasmodium protein, unknown function
PF3D7_0625600	PFF1240w	poly(A) polymerase PAP, putative			PF3D7_1123800	PF11_0249	conserved Plasmodium protein, unknown function			PF3D7_0717000	MAL7P1.82	conserved Plasmodium membrane protein, unknown function
PF3D7_0626700	PFF1295w	conserved protein, unknown function			PF3D7_1126500	PF11_0275	conserved Plasmodium protein, unknown function			PF3D7_0717500	PF07_0072	calcium-dependent protein kinase 4 (CDPK4)
PF3D7_0629600	PFF1435w	conserved Plasmodium protein, unknown function			PF3D7_1127400	PF11_0285	conserved Plasmodium protein, unknown function			PF3D7_0718600	MAL7P1.95	conserved Plasmodium protein, unknown function
PF3D7_0629900	PFF1450w	sec14-like cytosolic factor or phosphatidylinositol/phosphatidylcholine transfer protein, putative			PF3D7_1133500	PF11_0345	conserved Plasmodium protein, unknown function			PF3D7_0722200	MAL7P1.119	rhoptry-associated leucine zipper-like protein 1 (RALP1)
PF3D7_0630500	PFF1480w	microtubule-associated protein ytm1 homologue, putative			PF3D7_1135600	PF11_0368	conserved Plasmodium protein, unknown function			PF3D7_0723300	MAL7P1.125	conserved Plasmodium protein, unknown function
PF3D7_0631300	PFF1520w	RESA-like protein			PF3D7_1137100	PF11_0382	mitochondrial ribosomal protein S9 precursor, putative			PF3D7_0723800	PF07_0101	conserved Plasmodium protein, unknown function
PF3D7_0600400	PFF0020c	erythrocyte membrane protein 1, PfEMP1 (VAR)			PF3D7_1141400	PF11_0425	phosphatidylinositol N-acetylglucosaminyltransferase subunit H, putative (PIGH)			PF3D7_0728600	MAL7P1.155	zinc finger, C3HC4 type, putative
PF3D7_0601600	PFF0080c	Tetratricopeptide repeat protein, putative			PF3D7_1141700	PF11_0428	conserved Plasmodium protein, unknown function			PF3D7_0729100	PF07_0120	conserved Plasmodium protein, unknown function
PF3D7_0602000	PFF0095c	conserved Plasmodium protein, unknown function			PF3D7_1145500	PF11_0466	transporter, putative			PF3D7_0729900	MAL7P1.162	dynein heavy chain, putative
PF3D7_0602700	PFF0130c	conserved Plasmodium protein, unknown function			PF3D7_1149000	PF11_0507	antigen 332, DBL-like protein (Pf332)			PF3D7_0730400	PF07_0127	conserved Plasmodium protein, unknown function
PF3D7_0606500	PFF0320c	polypyrimidine tract binding protein, putative			PF3D7_1104300	PF11_0054	conserved Plasmodium protein, unknown function			PF3D7_0731500	MAL7P1.176	erythrocyte binding antigen-175 (EBA175)
PF3D7_0606900	PFF0340c	glutaredoxin-like protein (GLP2)			PF3D7_1105400	PF11_0065	40S ribosomal protein S4, putative			PF3D7_0703200	PF07_0012	conserved Plasmodium protein, unknown function
PF3D7_0609100	PFF0450c	Zn2 or Fe2 permease			PF3D7_1106300	PF11_0074	exonuclease, putative			PF3D7_0704500	MAL7P1.18	serine/threonine protein kinase, putative
PF3D7_0610100	PFF0500c	Pre-mRNA-splicing factor SLU7, putative (SLU7)			PF3D7_1107500	PF11_0088	prefoldin, putative			PF3D7_0704800	PF07_0019	conserved Plasmodium protein, unknown function
PF3D7_0610500	PFF0515c	conserved protein, unknown function			PF3D7_1111100	PF11_0117	replication factor C subunit 5, putative (RFC5)			PF3D7_0705400	PF07_0023	DNA replication licensing factor MCM7, putative (MCM7)
PF3D7_0612800	PFF0620c	6-cysteine protein (P12p)			PF3D7_1111200	PF11_0118	conserved Plasmodium protein, unknown function			PF3D7_0707200	MAL7P1.207	conserved Plasmodium protein, unknown function
PF3D7_0614200	PFF0685c	conserved Plasmodium protein, unknown function			PF3D7_1115300	PF11_0161	cysteine proteinase falcipain 2b (FP2B)			PF3D7_0709400	PF07_0038	Cg7 protein
PF3D7_0614500	PFF0700c	60S ribosomal protein L19, putative			PF3D7_1117500	PF11_0181	tyrosine--tRNA ligase			PF3D7_0709900	MAL7P1.29	conserved Plasmodium membrane protein, unknown function
PF3D7_0616300	PFF0790c	conserved Plasmodium protein, unknown function			PF3D7_1120600	PF11_0213	conserved Plasmodium protein, unknown function			PF3D7_0710000	MAL7P1.30	conserved Plasmodium protein, unknown function
PF3D7_0618200	PFF0880c	conserved Plasmodium protein, unknown function			PF3D7_1120700	PF11_0214	conserved Plasmodium protein, unknown function			PF3D7_0713800	PF07_0052	conserved Plasmodium protein, unknown function
PF3D7_0620200	PFF0985c	conserved Plasmodium protein, unknown function			PF3D7_1121500	PF11_0223	conserved Plasmodium protein, unknown function			PF3D7_0715200	PF07_0061	conserved Plasmodium protein, unknown function
PF3D7_0622200	PFF1070c	radical SAM protein, putative			PF3D7_1124700	PF11_0258	GrpE protein homolog, mitochondrial, putative (MGE1)			PF3D7_0715300	MAL7P1.73	calcium/calmodulin-dependent protein kinase, putative
PF3D7_0622700	PFF1090c	conserved Plasmodium membrane protein, unknown function			PF3D7_1125400	PF11_0265	mitochondrial inner membrane translocase subunit TIM44, putative			PF3D7_0717200	MAL7P1.84	conserved Plasmodium protein, unknown function
PF3D7_0623100	PFF1110c	coronin binding protein, putative			PF3D7_1126100	PF11_0271	autophagy-related protein 7, putative (ATG7)			PF3D7_0717600	MAL7P1.87	conserved Plasmodium protein, unknown function
PF3D7_0624800	PFF1195c	conserved Plasmodium protein, unknown function			PF3D7_1129400	PF11_0305	RNA methyltransferase, putative			PF3D7_0719400	MAL7P1.102	conserved Plasmodium protein, unknown function
PF3D7_0626000	PFF1260c	conserved Plasmodium protein, unknown function			PF3D7_1130700	PF11_0317	structural maintenance of chromosome protein, putative			PF3D7_0719500	PF07_0078	conserved membrane protein, unknown function
PF3D7_0626200	PFF1270c	conserved Plasmodium protein, unknown function			PF3D7_1131400	PF11_0324	conserved Plasmodium protein, unknown function			PF3D7_0724600	MAL7P1.132	protein kinase, putative
PF3D7_0626600	PFF1290c	conserved Plasmodium protein, unknown function			PF3D7_1135500	PF11_0365	conserved Plasmodium protein, unknown function			PF3D7_0725000	PF07_0105	exonuclease I, putative
PF3D7_0627500	PFF1335c	4-methyl-5(B-hydroxyethyl)-thiazol monophosphate biosynthesis enzyme			PF3D7_1140900	PF11_0420	conserved Plasmodium protein, unknown function			PF3D7_0726700	PF07_0109	conserved Plasmodium protein, unknown function
PF3D7_0628600	PFF1385c	conserved Plasmodium protein, unknown function			PF3D7_1143300	PF11_0445	DNA-directed RNA polymerase I, putative			PF3D7_0729700	PF07_0124	conserved Plasmodium protein, unknown function
PF3D7_0630100	PFF1460c	conserved Plasmodium protein, unknown function			PF3D7_1147500	PF11_0483	farnesyltransferase beta subunit, putative			PF3D7_0730500	MAL7P1.167	conserved Plasmodium protein, unknown function
PF3D7_0632500	PFF1580c	erythrocyte membrane protein 1, PfEMP1 (VAR)			PF3D7_1148000	PF11_0488	serine/threonine protein kinase, putative			PF3D7_0802600	MAL8P1.150	adenylyl cyclase beta (ACbeta)
PF3D7_0632800	PFF1595c	erythrocyte membrane protein 1, PfEMP1 (VAR)			PF3D7_1214700	PFL0710w	conserved Plasmodium protein, unknown function			PF3D7_0802800	PF08_0129	serine/threonine protein phosphatase, putative
PF3D7_0702400	PF07_0007	conserved Plasmodium protein, unknown function			PF3D7_1220600	PFL0990w	conserved Plasmodium protein, unknown function			PF3D7_0803300	MAL8P1.145	mitogen-activated protein kinase organizer 1, putative (PfMORG1)
PF3D7_0703100	PF07_0011	conserved Plasmodium protein, unknown function			PF3D7_1222400	PFL1075w	transcription factor with AP2 domain(s) (ApiAP2)			PF3D7_0803400	PF08_0126	DNA repair protein RAD54, putative
PF3D7_0707500	MAL7P1.22	conserved Plasmodium protein, unknown function			PF3D7_1228500	PFL1380w	RNA pseudouridylate synthase, putative			PF3D7_0803500	MAL8P1.144	AAA family ATPase, putative
PF3D7_0707900	MAL7P1.24	large ribosomal subunit processing protein, putative			PF3D7_1230200	PFL1455w	vacuolar transporter chaperone, putative, pseudogene			PF3D7_0803700	PF08_0125	tubulin gamma chain (g-tub)
PF3D7_0708300	MAL7P1.26	O-sialoglycoprotein endopeptidase, putative			PF3D7_1230800	PFL1485w	conserved Plasmodium protein, unknown function			PF3D7_0804400	MAL8P1.140	methionine aminopeptidase 1c, putative (MetAP1c)
PF3D7_0709000	MAL7P1.27	chloroquine resistance transporter (CRT)			PF3D7_1233300	PFL1605w	pentatricopeptide repeat protein, putative			PF3D7_0805100	MAL8P1.137	conserved Plasmodium protein, unknown function
PF3D7_0710100	PF07_0041	conserved Plasmodium protein, unknown function			PF3D7_1235700	PFL1725w	ATP synthase subunit beta, mitochondrial			PF3D7_0806200	MAL8P1.135	conserved Plasmodium membrane protein, unknown function
PF3D7_0710400	MAL7P1.32	nucleotide excision repair protein, putative			PF3D7_1236800	PFL1780w	protein-S-isoprenylcysteine O-methyltransferase, putative			PF3D7_0807400	MAL8P1.300	conserved Plasmodium protein, unknown function
PF3D7_0710900	PF07_0046	mitochondrial ribosomal protein L1 precursor, putative			PF3D7_1238500	PFL1865w	conserved Plasmodium protein, unknown function			PF3D7_0811000	PF08_0094	cullin-like protein, putative
PF3D7_0711300	MAL7P1.36	conserved Plasmodium protein, unknown function			PF3D7_1239200	PFL1900w	transcription factor with AP2 domain(s) (ApiAP2)			PF3D7_0811700	PF08_0090	conserved Plasmodium protein, unknown function
PF3D7_0715000	PF07_0059	4-nitrophenylphosphatase (PNPase)			PF3D7_1239700	PFL1925w	cell division protein FtsH, putative			PF3D7_0811900	MAL8P1.101	RNA binding protein, putative
PF3D7_0716200	MAL7P1.76	conserved Plasmodium protein, unknown function			PF3D7_1241700	PFL2005w	replication factor C subunit 4, putative			PF3D7_0815500	MAL8P1.84	conserved Plasmodium protein, unknown function
PF3D7_0719700	PF07_0080	40S ribosomal protein S10, putative			PF3D7_1242500	PFL2045w	conserved protein, unknown function			PF3D7_0816400	MAL8P1.79	conserved Plasmodium protein, unknown function
PF3D7_0720000	MAL7P1.104	3'-5' exoribonuclease Csl4 homolog, putative			PF3D7_1245400	PFL2180w	mitochondrial ribosomal protein L3 precursor, putative			PF3D7_0818100	MAL8P1.70	zinc finger protein, putative
PF3D7_0720200	PF07_0084	conserved Plasmodium protein, unknown function			PF3D7_1246800	PFL2245w	signal recognition particle receptor, beta subunit (SRPR-beta)			PF3D7_0820700	PF08_0045	2-oxoglutarate dehydrogenase E1 component
PF3D7_0722100	MAL7P1.118	PelOta protein homologue, putative			PF3D7_1248100	PFL2305w	methyltransferase, putative			PF3D7_0821000	MAL8P1.53	conserved Plasmodium protein, unknown function
PF3D7_0723600	PF07_0099	conserved Plasmodium protein, unknown function			PF3D7_1249100	PFL2355w	conserved Plasmodium protein, unknown function			PF3D7_0824700	MAL8P1.30	conserved Plasmodium membrane protein, unknown function
PF3D7_0724400	PF07_0103	mitochondrial import inner membrane translocase subunit tim14, putative (PAM18)			PF3D7_1201800	PFL0090c	cytochrome c oxidase assembly protein COX19, putative (COX19)			PF3D7_0825000	MAL8P1.29	conserved Plasmodium protein, unknown function
PF3D7_0724900	PF07_0104	kinesin-like protein, putative			PF3D7_1204500	PFL0225c	conserved Plasmodium protein, unknown function			PF3D7_0826300	PF08_0021	SPRY domain, putative
PF3D7_0725400	MAL7P1.141	conserved Plasmodium protein, unknown function			PF3D7_1206600	PFL0330c	DNA-directed RNA polymerase III subunit, putative			PF3D7_0828700	MAL8P1.12	conserved Plasmodium protein, unknown function
PF3D7_0729000	MAL7P1.158	signal recognition particle SRP9 (SRP9)			PF3D7_1207200	PFL0360c	conserved Plasmodium protein, unknown function			PF3D7_0830100	PF08TR007	unspecified product
PF3D7_0729400	PF07_0122	BRIX protein, putative			PF3D7_1207600	PFL0380c	tRNA delta(2)-isopentenylpyrophosphate transferase, putative			PF3D7_0831600	MAL7P1.229	cytoadherence linked asexual protein 8 (CLAG8)
PF3D7_0731300	MAL7P1.174	Plasmodium exported protein (PHISTb), unknown function (PfG174)			PF3D7_1209900	PFL0495c	ABC transporter, (TAP family), putative			PF3D7_0802100	MAL8P1.153	transcription factor with AP2 domain(s) (ApiAP2)
PF3D7_0702500	PF07_0008	Plasmodium exported protein, unknown function			PF3D7_1210700	PFL0535c	conserved Plasmodium protein, unknown function			PF3D7_0803200	MAL8P1.146	filament assembling protein, putative
PF3D7_0702900	MAL7P1.10	centrin, putative			PF3D7_1222000	PFL1060c	conserved protein, unknown function			PF3D7_0805000	MAL8P1.138	alpha/beta hydrolase, putative
PF3D7_0703700	MAL7P1.14	conserved Plasmodium protein, unknown function			PF3D7_1226600	PFL1285c	proliferating cell nuclear antigen 2 (PCNA2)			PF3D7_0805700	MAL8P1.203	serine/threonine protein kinase, FIKK family (FIKK8)
PF3D7_0705000	PF07_0020	methyltransferase, putative			PF3D7_1232100	PFL1545c	60 kDa chaperonin (CPN60)			PF3D7_0806300	MAL8P1.134	ferlin like protein, putative
PF3D7_0708900	PF07_0034	Cg3 protein			PF3D7_1234600	PFL1670c	conserved Plasmodium protein, unknown function			PF3D7_0807700	MAL8P1.126	serine protease, putative
PF3D7_0709600	MAL7P1.28	rRNA/tRNA ribonuclease MRP/P subunit, putative			PF3D7_1236700	PFL1775c	s-adenosyl-methyltransferase, putative			PF3D7_0809300	PF08TR001	unspecified product
PF3D7_0710600	PF07_0043	60S ribosomal protein L34a, putative			PF3D7_1239600	PFL1920c	hydroxyethylthiazole kinase, putative			PF3D7_0811600	PF08_0091	conserved Plasmodium protein, unknown function
PF3D7_0710700	PF07_0044	conserved Plasmodium protein, unknown function			PF3D7_1244000	PFL2115c	glucose inhibited division protein a homologue, putative			PF3D7_0813100	PF08_0082	conserved Plasmodium protein, unknown function
PF3D7_0710800	PF07_0045	conserved Plasmodium protein, unknown function			PF3D7_1246900	PFL2250c	RAC-beta serine/threonine protein kinase (PKB)			PF3D7_0815800	MAL8P1.82	vacuolar sorting protein VPS9, putative
PF3D7_0711100	MAL7P1.34	conserved Plasmodium membrane protein, unknown function			PF3D7_1249500	PFL2375c	cutA, putative			PF3D7_0816200	PF08_0064	vacuolar protein-sorting protein VPS2, putative
PF3D7_0711700	PF07_0048	erythrocyte membrane protein 1, PfEMP1 (VAR)			PF3D7_1249900	PFL2395c	apicoplast dimethyladenosine synthase, putative			PF3D7_0817600	PF08_0058	conserved Plasmodium protein, unknown function
PF3D7_0712000	PF07_0049	erythrocyte membrane protein 1, PfEMP1 (VAR)			PF3D7_1250900	PFL2445c	conserved Plasmodium protein, unknown function			PF3D7_0817700	MAL8P1.73	rhoptry neck protein 5 (RON5)
PF3D7_0712300	MAL7P1.50	erythrocyte membrane protein 1, PfEMP1 (VAR)			PF3D7_1304600	MAL13P1.25	conserved Plasmodium protein, unknown function			PF3D7_0818600	MAL8P1.66	conserved Plasmodium protein, unknown function
PF3D7_0712400	PF07_0050	erythrocyte membrane protein 1, PfEMP1 (VAR)			PF3D7_1305500	PF13_0027	protein phosphatase, putative			PF3D7_0819600	MAL8P1.62	conserved Plasmodium protein, unknown function
PF3D7_0712600	PF07_0051	erythrocyte membrane protein 1, PfEMP1 (VAR)			PF3D7_1312200	MAL13P1.57	conserved Plasmodium protein, unknown function			PF3D7_0819700	MAL8P1.61	conserved Plasmodium protein, unknown function
PF3D7_0712800	MAL7P1.55	erythrocyte membrane protein 1, PfEMP1 (VAR)			PF3D7_1312400	PF13_0069	translation initiation factor IF-2, putative			PF3D7_0822900	PF08_0035	conserved Plasmodium protein, unknown function
PF3D7_0712900	MAL7P1.56	erythrocyte membrane protein 1, PfEMP1 (VAR)			PF3D7_1314100	MAL13P1.73	conserved Plasmodium protein, unknown function			PF3D7_0826200	PF08_0022	alpha/beta hydrolase, putative
PF3D7_0713200	MAL7P1.59	RESA-like protein			PF3D7_1314200	PF13_0080	telomerase reverse transcriptase, putative (TERT)			PF3D7_0826400	MAL8P1.22	dehydrodolichyl diphosphate synthetase, putative
PF3D7_0716800	MAL7P1.81	eukaryotic translation initiation factor 3 37.28 kDa subunit, putative			PF3D7_1314600	PF13_0083	lipoate protein ligase a type 1 (LplA1)			PF3D7_0828500	PF08_0009	translation initiation factor EIF-2b alpha subunit, putative
PF3D7_0717700	PF07_0073	serine--tRNA ligase, putative			PF3D7_1320800	PF13_0121	dihydrolipamide succinyltransferase component of 2-oxoglutarate dehydrogenase complex			PF3D7_0828600	MAL8P1.13	folate transporter 1 (FT1)
PF3D7_0718300	MAL7P1.92	cysteine repeat modular protein 2 (CRMP2)			PF3D7_1322000	MAL13P1.121	adenosine-diphosphatase, putative			PF3D7_0828900	PF08_0007	conserved Plasmodium protein, unknown function
PF3D7_0719600	PF07_0079	60S ribosomal protein L11a, putative			PF3D7_1323600	PF13_0134	conserved Plasmodium protein, unknown function			PF3D7_0829400	MAL8P1.8	prolyl 4-hydroxylase alpha subunit 1, putative
PF3D7_0720100	PF07_0083	small subunit rRNA processing protein, putative			PF3D7_1324900	PF13_0141	L-lactate dehydrogenase (LDH)			PF3D7_0903300	PFI0160w	conserved Plasmodium membrane protein, unknown function
PF3D7_0721600	PF07_0088	40S ribosomal protein S5, putative			PF3D7_1326600	PF13_0148	conserved Plasmodium protein, unknown function			PF3D7_0903700	PFI0180w	alpha tubulin 1
PF3D7_0723000	PF07_0095	tRNAHis guanylyltransferase, putative			PF3D7_1329800	MAL13P1.157	conserved Plasmodium protein, unknown function			PF3D7_0904800	PFI0235w	replication protein A1, small fragment
PF3D7_0723100	PF07_0096	conserved Plasmodium protein, unknown function			PF3D7_1329900	MAL13P1.158	conserved Plasmodium protein, unknown function			PF3D7_0905500	PFI0270w	conserved Plasmodium protein, unknown function
PF3D7_0723500	PF07_0098	dynactin subunit 5, putative			PF3D7_1330700	MAL13P1.165	GPI transamidase subunit PIG-U, putative			PF3D7_0906100	PFI0300w	developmental protein, putative
PF3D7_0724200	PF07_0102	immunoglobulin-binding protein 1-related, putative			PF3D7_1333900	PF13_0187	conserved Plasmodium protein, unknown function			PF3D7_0908200	PFI0395w	conserved Plasmodium protein, unknown function
PF3D7_0724800	MAL7P1.137	kelch protein, putative			PF3D7_1334200	PF13_0190	chaperone binding protein, putative			PF3D7_0908400	PFI0405w	conserved Plasmodium protein, unknown function
PF3D7_0727200	MAL7P1.150	cysteine desulfurase, putative (NFS)			PF3D7_1336800	PF13_0204	nuclear movement protein, putative			PF3D7_0909500	PFI0460w	subpellicular microtubule protein 1, putative (SPM1)
PF3D7_0727300	MAL7P1.151	DNA (cytosine-5)-methyltransferase, putative (DNMT2)			PF3D7_1339900	PF13_0218	ABC transporter (MDR family), putative (MDR5)			PF3D7_0910600	PFI0515w	SNARE protein (YKT6.1)
PF3D7_0728700	MAL7P1.156	alpha/beta hydrolase, putative			PF3D7_1341600	MAL13P1.210	dolichyl-phosphate-mannose-glygolipidalpha-mannosyltransferase, putative (ALG9)			PF3D7_0911100	PFI0540w	conserved Plasmodium protein, unknown function
PF3D7_0729300	PF07_0121	60S ribosomal subunit export protein, putative			PF3D7_1343500	MAL13P1.217	conserved Plasmodium protein, unknown function			PF3D7_0914400	PFI0705w	conserved Plasmodium protein, unknown function
PF3D7_0731000	PF07TR004	unspecified product			PF3D7_1352000	MAL13P1.262	conserved Plasmodium protein, unknown function			PF3D7_0917300	PFI0845w	conserved Plasmodium membrane protein, unknown function
PF3D7_0733000	MAL7P1.187	erythrocyte membrane protein 1, PfEMP1 (VAR)			PF3D7_1353700	PF13_0281	conserved Plasmodium protein, unknown function			PF3D7_0917400	PFI0850w	conserved Plasmodium protein, unknown function
PF3D7_0800300	PF08_0140	erythrocyte membrane protein 1, PfEMP1 (VAR)			PF3D7_1354500	PF13_0287	adenylosuccinate synthetase (adsS)			PF3D7_0917500	PFI0855w	conserved Plasmodium protein, unknown function
PF3D7_0802400	MAL8P1.152	conserved Plasmodium protein, unknown function			PF3D7_1356400	PF13_0302	phosphatase 2A regulatory subunit-related protein, putative			PF3D7_0918100	PFI0885w	cytochrome b5-like heme/steroid binding protein, putative
PF3D7_0802700	MAL8P1.149	conserved Plasmodium protein, unknown function			PF3D7_1357800	MAL13P1.283	TCP-1/cpn60 chaperonin family, putative			PF3D7_0918500	PFI0904w	telomerase RNA
PF3D7_0804800	PF08_0121	peptidyl-prolyl cis-trans isomerase (CYP24)			PF3D7_1357900	MAL13P1.284	pyrroline carboxylate reductase			PF3D7_0919300	PFI0945w	thioredoxin, putative
PF3D7_0806700	PF08_0114	conserved Plasmodium membrane protein, unknown function			PF3D7_1358500	PF13_0313	zinc finger protein, putative			PF3D7_0919400	PFI0950w	protein disulfide isomerase (PDI9)
PF3D7_0807000	MAL8P1.131	gas41 homologue, putative			PF3D7_1359600	MAL13P1.295	conserved Plasmodium protein, unknown function			PF3D7_0920500	PFI1005w	ADP-ribosylation factor, putative
PF3D7_0807200	MAL8P1.130	conserved Plasmodium membrane protein, unknown function			PF3D7_1362500	MAL13P1.311	exonuclease, putative			PF3D7_0920600	PFI1010w	conserved Plasmodium protein, unknown function
PF3D7_0807300	PF08_0110	Rab GTPase 18 (RAB18)			PF3D7_1364600	MAL13P1.324	aldo-keto reductase, putative			PF3D7_0920700	PFI1015w	conserved Plasmodium protein, unknown function
PF3D7_0808400	MAL8P1.121	coatomer epsilon subunit, putative			PF3D7_1369200	MAL13P1.349	conserved Plasmodium protein, unknown function			PF3D7_0923500	PFI1155w	cyclin-dependent kinase, putative
PF3D7_0808600	PF08_0107	erythrocyte membrane protein 1, PfEMP1 (VAR)			PF3D7_1371900	MAL13P1.465	Plasmodium exported protein, unknown function			PF3D7_0924000	PFI1180w	patatin-like phospholipase, putative
PF3D7_0808700	PF08_0106	erythrocyte membrane protein 1, PfEMP1 (VAR)			PF3D7_1301500	MAL13P1.59	Plasmodium exported protein (PHISTa), unknown function			PF3D7_0924400	PFI1200w	conserved Plasmodium protein, unknown function
PF3D7_0811200	MAL8P1.105	conserved protein, unknown function			PF3D7_1302800	PF13_0014	40S ribosomal protein S7, putative			PF3D7_0924600	PFI1210w	conserved Plasmodium protein, unknown function
PF3D7_0811500	PF08_0092	histone-arginine methyltransferase, putative (CARM1)			PF3D7_1303800	MAL13P1.19	conserved Plasmodium protein, unknown function			PF3D7_0925600	PFI1255w	zinc binding protein (Yippee), putative
PF3D7_0813600	PF08_0079	translation initiation factor SUI1, putative			PF3D7_1305600	PF13_0028	membrane integral peptidase, M50 family, putative			PF3D7_0927200	PFI1335w	zinc finger protein, putative
PF3D7_0814000	PF08_0075	60S ribosomal protein L13-2, putative			PF3D7_1306200	PF13_0032	conserved Plasmodium protein, unknown function			PF3D7_0927300	PFI1340w	fumarate hydratase, putative
PF3D7_0819100	PF08_0053	BRIX domain, putative			PF3D7_1306600	PF13_0034	vacuolar ATP synthase subunit h, putative			PF3D7_0927600	PFI1355w	conserved Plasmodium protein, unknown function
PF3D7_0821200	PF08_0043	conserved Plasmodium protein, unknown function			PF3D7_1308500	MAL13P1.40	conserved Plasmodium protein, unknown function			PF3D7_0927800	PFI1365w	cytochrome c oxidase subunit 5B, putative (COX5B)
PF3D7_0821400	MAL8P1.52	conserved Plasmodium protein, unknown function			PF3D7_1308900	PF13_0048	mRNA-decapping enzyme 2, putative (DCP2)			PF3D7_0928400	PFI1395w	conserved Plasmodium membrane protein, unknown function
PF3D7_0821600	PF08_0040	clp1-related protein, putative			PF3D7_1310800	MAL13P1.52	conserved Plasmodium protein, unknown function			PF3D7_0929400	PFI1445w	high molecular weight rhoptry protein 2 (RhopH2)
PF3D7_0821700	PF08_0039	60S ribosomal protein L22, putative			PF3D7_1313400	PF13_0077	DEAD box helicase, putative			PF3D7_0930300	PFI1475w	merozoite surface protein 1 (MSP1)
PF3D7_0822200	MAL8P1.49	conserved Plasmodium membrane protein, unknown function			PF3D7_1315200	MAL13P1.78	conserved Plasmodium protein, unknown function			PF3D7_0930800	PFI1500w	conserved Plasmodium membrane protein, unknown function
PF3D7_0824600	MAL8P1.31	anamorsin related protein, putative			PF3D7_1319700	MAL13P1.105	ser/thr protein phosphatase 2A regulatory subunit A, putative			PF3D7_0932000	PFI1555w	conserved Plasmodium protein, unknown function
PF3D7_0825500	PF08_0026	conserved protein, unknown function			PF3D7_1322300	PF13_0126	translation initiation factor EIF-2B subunit related			PF3D7_0934600	PFI1675w	conserved Plasmodium protein, unknown function
PF3D7_0829800	PF08TR004	unspecified product			PF3D7_1325100	PF13_0143	phosphoribosylpyrophosphate synthetase			PF3D7_0934800	PFI1685w	cAMP-dependent protein kinase catalytic subunit (PKAc)
PF3D7_0830400	PF08_0004	conserved Plasmodium protein, unknown function			PF3D7_1327000	MAL13P1.155	conserved Plasmodium protein, unknown function			PF3D7_0935800	PFI1730w	cytoadherence linked asexual protein 9 (CLAG9)
PF3D7_0830600	MAL8P1.4	Plasmodium exported protein (PHISTc), unknown function			PF3D7_1328000	MAL13P1.151	conserved Plasmodium protein, unknown function			PF3D7_0902100	PFI0100c	serine/threonine protein kinase, FIKK family (FIKK9.2)
PF3D7_0830700	MAL8P1.3	Plasmodium exported protein (hyp9), unknown function			PF3D7_1330600	MAL13P1.164	elongation factor Tu, putative			PF3D7_0903200	PFI0155c	Rab GTPase 7 (Rab7)
PF3D7_0831000	MAL8P1.2	Plasmodium exported protein (PHISTb), unknown function (GEXP09)			PF3D7_1333600	PF13_0184	U3 snoRNA-associated small subunit rRNA processing associated protein, putative			PF3D7_0904700	PFI0230c	bacterial histone-like protein (HU)
PF3D7_0831300	MAL8P1.205	Plasmodium exported protein, unknown function (GEXP13)			PF3D7_1334000	PF13_0188	conserved Plasmodium protein, unknown function			PF3D7_0904900	PFI0240c	Cu2 -transporting ATPase, putative (CUP)
PF3D7_0832700	MAL7P1.220	Plasmodium exported protein (PHISTa-like), unknown function, pseudogene			PF3D7_1334100	PF13_0189	conserved Plasmodium protein, unknown function			PF3D7_0905300	PFI0260c	dynein heavy chain, putative
PF3D7_0800200	PF08_0141	erythrocyte membrane protein 1, PfEMP1 (VAR)			PF3D7_1334300	PF13_0191	MSP7-like protein (MSRP5)			PF3D7_0905400	PFI0265c	high molecular weight rhoptry protein 3 (RhopH3)
PF3D7_0801500	PF08_0135	conserved Plasmodium protein, unknown function			PF3D7_1334500	PF13_0192	conserved Plasmodium protein, unknown function			PF3D7_0907400	PFI0355c	ATP-dependent protease ATPase subunit ClpY (ClpY)
PF3D7_0805300	PF08_0118	conserved Plasmodium protein, unknown function			PF3D7_1338600	MAL13P1.193	conserved Plasmodium protein, unknown function			PF3D7_0907500	PFI0360c	conserved Plasmodium protein, unknown function
PF3D7_0805400	MAL8P1.200	acetyltransferase, putative			PF3D7_1338900	MAL13P1.196	serine/threonine protein kinase, putative			PF3D7_0908000	PFI0385c	P1 nuclease, putative
PF3D7_0806000	PF08_0117	AAA family ATPase, putative			PF3D7_1340600	PF13_0222	RNA lariat debranching enzyme, putative (DBR1)			PF3D7_0908100	PFI0390c	conserved Plasmodium membrane protein, unknown function
PF3D7_0806500	PF08_0115	DnaJ protein, putative			PF3D7_1341200	PF13_0224	60S ribosomal protein L18, putative			PF3D7_0908500	PFI0410c	conserved Plasmodium protein, unknown function
PF3D7_0806600	MAL8P1.132	kinesin-like protein, putative			PF3D7_1342000	PF13_0228	40S ribosomal protein S6, putative			PF3D7_0909600	PFI0465c	conserved Plasmodium protein, unknown function
PF3D7_0808200	PF08_0108	plasmepsin X			PF3D7_1345400	MAL13P1.226	conserved Plasmodium protein, unknown function			PF3D7_0910000	PFI0485c	SET domain protein, putative (SET4)
PF3D7_0809200	PF08_0102	asparagine-rich antigen Pfa55-14 (pfa55-14)			PF3D7_1347200	PF13_0252	nucleoside transporter 1 (NT1)			PF3D7_0911800	PFI0575c	conserved Plasmodium protein, unknown function
PF3D7_0809500	MAL8P1.114	histone acetyltransferase subunit NuA4, putative			PF3D7_1347900	MAL13P1.239	conserved Plasmodium protein, unknown function			PF3D7_0914100	PFI0690c	conserved Plasmodium protein, unknown function
PF3D7_0810300	MAL8P1.109	protein phosphatase, putative			PF3D7_1348400	PF13_0254	conserved Plasmodium membrane protein, unknown function			PF3D7_0914500	PFI0710c	conserved Plasmodium protein, unknown function
PF3D7_0810500	MAL8P1.108	protein phosphatase, putative			PF3D7_1356200	PF13_0300	mitochondrial import inner membrane translocase subunit TIM23, putative (TIM23)			PF3D7_0914800	PFI0725c	GINS complex subunit Psf3, putative
PF3D7_0813900	PF08_0076	40S ribosomal protein S16, putative			PF3D7_1361900	PF13_0328	proliferating cell nuclear antigen (PCNA)			PF3D7_0915000	PFI0735c	type II NADH:ubiquinone oxidoreductase (NDH2)
PF3D7_0814100	MAL8P1.93	conserved Plasmodium protein, unknown function			PF3D7_1368700	PF13_0359	mitochondrial carrier protein, putative			PF3D7_0915700	PFI0770c	conserved Plasmodium protein, unknown function
PF3D7_0815600	MAL8P1.83	eukaryotic translation initiation factor, putative			PF3D7_1368800	MAL13P1.346	DNA repair endonuclease, putative			PF3D7_0916000	PFI0785c	sugar transporter, putative
PF3D7_0816000	PF08_0065	nucleolar preribosomal assembly protein, putative			PF3D7_1371500	MAL13P1.461	probable protein, unknown function			PF3D7_0917000	PFI0830c	conserved Plasmodium protein, unknown function
PF3D7_0818400	MAL8P1.67	nucleolar preribosomal assembly protein, putative (UTP24)			PF3D7_1402100	PF14_0023	conserved Plasmodium protein, unknown function			PF3D7_0918000	PFI0880c	secreted acid phosphatase (GAP50)
PF3D7_0818800	PF08_0055	U3 small nucleolar ribonucleoprotein protein, putative			PF3D7_1406000	PF14_0057	RNA binding protein, putative			PF3D7_0919200	PFI0940c	PPPDE peptidase, putative
PF3D7_0821500	PF08_0041	ribosome biogenesis protein nep1 homologue, putative			PF3D7_1406300	PF14_0060	glycerophosphodiester phosphodiesterase (GDPD)			PF3D7_0919900	PFI0975c	regulator of chromosome condensation, putative
PF3D7_0822100	PF08_0037	RNA polymerase II mediator complex protein MED7, putative			PF3D7_1406400	PF14_0061	PPR repeat protein (PPR)			PF3D7_0920200	PFI0990c	CS-domain containing protein, conserved in Apicomplexa
PF3D7_0823100	MAL8P1.41	RWD domain-containing protein, putative			PF3D7_1406600	PF14_0063	ATP-dependent Clp protease, putative (ClpC)			PF3D7_0924500	PFI1205c	conserved Plasmodium membrane protein, unknown function
PF3D7_0823200	MAL8P1.40	RNA binding protein, putative			PF3D7_1408600	PF14_0083	40S ribosomal protein S8e, putative			PF3D7_0925300	PFI1240c	proline--tRNA ligase, putative
PF3D7_0823600	MAL8P1.37	lipoate-protein ligase (LipB)			PF3D7_1409100	PF14_0088	aldo-keto reductase, putative			PF3D7_0926500	PFI1300c	conserved Plasmodium protein, unknown function
PF3D7_0824000	PF08_0030	conserved Plasmodium protein, unknown function			PF3D7_1410200	PF14_0100	cytidine triphosphate synthetase			PF3D7_0926800	PFI1315c	conserved Plasmodium protein, unknown function
PF3D7_0824900	PF08_0027	conserved Plasmodium protein, unknown function			PF3D7_1412500	PF14_0124	actin II (ACT2)			PF3D7_0927500	PFI1350c	dynein light chain, putative
PF3D7_0826700	PF08_0019	receptor for activated c kinase (RACK)			PF3D7_1415800	PF14_0156	small subunit rRNA dimethylase, putative			PF3D7_0927700	PFI1360c	serine/threonine protein phosphatase, putative
PF3D7_0828800	PF08_0008	GPI-anchored micronemal antigen (GAMA)			PF3D7_1417100	PF14_0169	conserved Plasmodium protein, unknown function			PF3D7_0932100	PFI1560c	protein MAM3, putative
PF3D7_0831800	MAL7P1.231	histidine-rich protein II (HRPII)			PF3D7_1419300	PF14_0187	glutathione S-transferase (GST)			PF3D7_0932400	PFI1575c	peptide release factor, putative
PF3D7_0833500	MAL7P1.212	erythrocyte membrane protein 1, PfEMP1 (VAR)			PF3D7_1427000	PF14_0249	conserved Plasmodium protein, unknown function			PF3D7_0932500	PFI1580c	DHHC-type zinc finger protein, putative
PF3D7_0903900	PFI0190w	60S ribosomal protein L32, putative			PF3D7_1427300	PF14_0252	conserved Plasmodium protein, unknown function			PF3D7_0933500	PFI1620c	gamma-tubulin complex component, putative
PF3D7_0905600	PFI0275w	conserved Plasmodium protein, unknown function			PF3D7_1427500	PF14_0254	DNA mismatch repair protein Msh2p, putative			PF3D7_1003000	PF10_0034	conserved Plasmodium protein, unknown function
PF3D7_0906300	PFI0310w	Maf-like protein, putative			PF3D7_1427600	PF14_0255	CorA-like Mg2 transporter protein, putative			PF3D7_1003600	PF10_0039	membrane skeletal protein IMC1-related (ALV5)
PF3D7_0908800	PFI0425w	transporter, putative			PF3D7_1430700	PF14_0286	NADP-specific glutamate dehydrogenase (GDH2)			PF3D7_1004600	PF10_0049	conserved Plasmodium membrane protein, unknown function
PF3D7_0909800	PFI0475w	small nuclear ribonucleoprotein Sm D3, putative (SNRPD3)			PF3D7_1433900	PF14_0320	protein kinase, putative			PF3D7_1005800	PF10_0059	conserved Plasmodium membrane protein, unknown function
PF3D7_0910700	PFI0520w	actin-like protein, putative (ALP5a)			PF3D7_1435000	PF14_0331	cytochrome c oxidase assembly protein, putative			PF3D7_1005900	PF10_0060	conserved Plasmodium protein, unknown function
PF3D7_0912500	PFI0610w	conserved Plasmodium protein, unknown function			PF3D7_1436000	PF14_0341	glucose-6-phosphate isomerase (GPI)			PF3D7_1007300	PF10_0072	RING zinc finger protein, putative
PF3D7_0913200	PFI0645w	elongation factor 1-beta (EF-1beta)			PF3D7_1439900	PF14_0378	triosephosphate isomerase (TIM)			PF3D7_1012200	PF10_0119	conserved Plasmodium protein, unknown function
PF3D7_0914700	PFI0720w	transporter, putative			PF3D7_1440800	PF14_0387	major facilitator superfamily, putative			PF3D7_1013200	PF10_0129	conserved Plasmodium protein, unknown function
PF3D7_0915600	PFI0765w	conserved Plasmodium protein, unknown function			PF3D7_1441700	PF14_0396	metalloprotease, putative			PF3D7_1013600	PF10_0133	conserved Plasmodium protein, unknown function
PF3D7_0915900	PFI0780w	conserved Plasmodium protein, unknown function			PF3D7_1443900	PF14_0417	heat shock protein 90, putative (HSP90)			PF3D7_1013800	PF10_0135	conserved Plasmodium protein, unknown function
PF3D7_0916100	PFI0790w	thioredoxin 3 (TRX3)			PF3D7_1456500	PF14_0538	conserved Plasmodium protein, unknown function			PF3D7_1016000	PF10_0156	conserved Plasmodium protein, unknown function
PF3D7_0916900	PFI0825w	conserved Plasmodium protein, unknown function			PF3D7_1460500	PF14_0577	conserved Plasmodium protein, unknown function			PF3D7_1017500	PF10_0170	conserved Plasmodium protein, unknown function
PF3D7_0917700	PFI0865w	XPA binding protein 1, putative			PF3D7_1461900	PF14_0589	valine--tRNA ligase, putative			PF3D7_1019600	PF10_0189	conserved Plasmodium protein, unknown function
PF3D7_0917800	PFI0870w	conserved Plasmodium protein, unknown function			PF3D7_1463200	PF14_0601	replication factor C3 (RFC3)			PF3D7_1020300	PF10_0196	cytoplasmic dynein intermediate chain, putative
PF3D7_0918700	PFI0915w	conserved Plasmodium protein, unknown function			PF3D7_1463300	PF14_0602	DNA polymerase alpha subunit, putative			PF3D7_1023800	PF10_0231	conserved Plasmodium protein, unknown function
PF3D7_0919700	PFI0965w	pyridoxal 5'-phosphate dependent enzyme class III, putative			PF3D7_1475200	PF14_0720	conserved protein, unknown function			PF3D7_1029900	PF10_0292	conserved Plasmodium protein, unknown function
PF3D7_0920900	PFI1025w	U4/U6 snRNA-associated-splicing factor, putative (PRP24)			PF3D7_1475300	PF14_0721	cytochrome c oxidase assembly protein COX11, putative (COX11)			PF3D7_1030800	PF10_0301	calmodulin, putative
PF3D7_0921600	PFI1060w	tetratricopeptide repeat family protein, putative			PF3D7_1478600	PF14_0758	Plasmodium exported protein (hyp17), unknown function			PF3D7_1031200	PF10_0306	MORN repeat-containing protein 1 (MORN1)
PF3D7_0922200	PFI1090w	S-adenosylmethionine synthetase (SAMS)			PF3D7_1402000	PF14_0022	conserved Plasmodium protein, unknown function			PF3D7_1034700	PF10_0337	ADP-ribosylation factor, putative
PF3D7_0922600	PFI1110w	glutamine synthetase, putative			PF3D7_1405600	PF14_0053	ribonucleotide reductase small subunit (RNR)			PF3D7_1035100	PF10_0342	probable protein, unknown function
PF3D7_0924900	PFI1220w	conserved protein, unknown function			PF3D7_1411400	PF14_0112	plastid replication-repair enzyme (PREX)			PF3D7_1035200	PF10_0343	S-antigen
PF3D7_0925200	PFI1235w	rRNA processing and telomere maintaining methyltransferase, putative			PF3D7_1413400	PF14_0132	30S ribosomal protein S9, putative			PF3D7_1035300	PF10_0344	glutamate-rich protein (GLURP)
PF3D7_0926300	PFI1285w	protein kinase, putative			PF3D7_1413500	PF14_0133	FeS assembly ATPase SufC (SufC)			PF3D7_1035400	PF10_0345	merozoite surface protein 3 (MSP3)
PF3D7_0926600	PFI1305w	conserved Plasmodium membrane protein, unknown function			PF3D7_1415000	PF14_0148	uracil-DNA glycosylase, putative			PF3D7_1035500	PF10_0346	merozoite surface protein 6 (MSP6)
PF3D7_0928300	PFI1390w	conserved Plasmodium protein, unknown function			PF3D7_1415500	PF14_0153	conserved Plasmodium membrane protein, unknown function			PF3D7_1036000	PF10_0352	merozoite surface protein (MSP11)
PF3D7_0928900	PFI1420w	guanylate kinase (GK)			PF3D7_1419000	PF14_0184	conserved Plasmodium protein, unknown function			PF3D7_1036500	PF10_0357	probable protein, unknown function
PF3D7_0929000	PFI1425w	conserved Plasmodium protein, unknown function			PF3D7_1426200	PF14_0242	arginine methyltransferase 1 (PRMT1)			PF3D7_1037500	PF10_0368	dynamin-like protein (DYN2)
PF3D7_0930700	PFI1495w	conserved Plasmodium protein, unknown function			PF3D7_1431000	PF14_0289	mitochondrial ribosomal protein L17-2 precursor, putative			PF3D7_1038400	PF10_0374	gametocyte-specific protein (Pf11-1)
PF3D7_0931100	PFI1510w	nucleolar protein Nop52, putative			PF3D7_1433700	PF14_0318	conserved Plasmodium protein, unknown function			PF3D7_1001600	PF10_0020	alpha/beta hydrolase, putative
PF3D7_0931200	PFI1515w	selenoprotein (Sel2)			PF3D7_1435100	PF14_0332	ribonuclease H2 subunit B, putative			PF3D7_1003400	PF10_0037	conserved Plasmodium protein, unknown function
PF3D7_0932200	PFI1565w	profilin, putative (PFN)			PF3D7_1442100	PF14_0783	replication factor A protein 3, putative			PF3D7_1004200	PF10_0045	conserved Plasmodium membrane protein, unknown function
PF3D7_0935300	PFI1705w	phosphatidylinositol N-acetylglucosaminyltransferase subunit P, putative			PF3D7_1443400	PF14_0412	conserved Plasmodium protein, unknown function			PF3D7_1004500	PF10_0048	conserved Plasmodium protein, unknown function
PF3D7_0936400	PFI1760w	ring-exported protein 4 (REX4)			PF3D7_1443600	PF14_0414	conserved Plasmodium protein, unknown function			PF3D7_1005500	PF10_0057	regulator of nonsense transcripts, putative
PF3D7_0936600	PFI1770w	Plasmodium exported protein (PHISTb), unknown function (GEXP05)			PF3D7_1445700	PF14_0434	conserved Plasmodium protein, unknown function			PF3D7_1005700	PF10_0058	DnaJ protein, putative
PF3D7_0936700	PFI1775w	lysophospholipase, putative			PF3D7_1448000	PF14_0456	U3 snoRNA-associated small subunit rRNA processing protein, putative			PF3D7_1007200	PF10_0071	rhoGAP GTPase, putative
PF3D7_0936800	PFI1780w	Plasmodium exported protein (PHISTc), unknown function			PF3D7_1448800	PF14_0466	Appr-1-p processing domain protein			PF3D7_1008200	PF10_0080	endonuclease, putative
PF3D7_0937000	PFI1790w	Plasmodium exported protein (PHISTb), unknown function			PF3D7_1450800	PF14_0483	conserved Plasmodium protein, unknown function			PF3D7_1008700	PF10_0084	tubulin beta chain
PF3D7_0937600	PFI1820w	erythrocyte membrane protein 1, PfEMP1 (VAR)			PF3D7_1455900	PF14_0791	dfg10 like protein, putative			PF3D7_1009700	PF10_0094	tubulin-tyrosine ligase, putative
PF3D7_0901900	PFI0090c	probable protein, unknown function			PF3D7_1457800	PF14_0551	conserved Plasmodium protein, unknown function			PF3D7_1011900	PF10_0116	heme oxygenase (HO)
PF3D7_0902000	PFI0095c	serine/threonine protein kinase, FIKK family (FIKK9.1)			PF3D7_1458400	PF14_0557	aminotransferase, putative			PF3D7_1012300	PF10_0120	ubiquinol-cytochrome c reductase complex subunit, putative
PF3D7_0902200	PFI0105c	serine/threonine protein kinase, FIKK family (FIKK9.3)			PF3D7_1460800	PF14_0580	snRNA-activating protein complex subunit 3, putative			PF3D7_1014900	PF10_0146	conserved Plasmodium protein, unknown function
PF3D7_0902300	PFI0110c	serine/threonine protein kinase, FIKK family (FIKK9.4)			PF3D7_1468900	PF14_0657	conserved Plasmodium protein, unknown function			PF3D7_1017100	PF10_0166	conserved Plasmodium protein, unknown function
PF3D7_0902600	PFI0125c	serine/threonine protein kinase, FIKK family (FIKK9.7)			PF3D7_1470600	PF14_0673	RAP protein, putative			PF3D7_1018200	PF10_0177a	serine/threonine protein phosphatase, putative
PF3D7_0903100	PFI0150c	retrieval receptor for endoplasmic reticulum membrane proteins, putative			PF3D7_1470800	PF14_0675	conserved Plasmodium protein, unknown function			PF3D7_1019100	PF10_0184	conserved Plasmodium protein, unknown function
PF3D7_0906700	PFI0328c	leucine-rich repeat protein (LRR9)			PF3D7_1471300	PF14_0680	conserved Plasmodium protein, unknown function			PF3D7_1019700	PF10_0190	conserved Plasmodium protein, unknown function
PF3D7_0907700	PFI0370c	subunit of proteaseome activator complex, putative			PF3D7_0100400	PFA0020w	rifin (RIF)			PF3D7_1019900	PF10_0193	autophagy-related protein 8 (ATG8)
PF3D7_0909300	PFI0450c	apoptosis-related protein (ARP)			PF3D7_0101300	PFA0065w	Pfmc-2TM Maurer's cleft two transmembrane protein (MC-2TM)			PF3D7_1020200	PF10_0195	conserved Plasmodium protein, unknown function
PF3D7_0912100	PFI0590c	conserved Plasmodium protein, unknown function			PF3D7_0103600	PFA0180w	ATP-dependent RNA helicase, putative			PF3D7_1021200	PF10_0206	conserved Plasmodium protein, unknown function
PF3D7_0912800	PFI0625c	tRNA 1-methyladenosine methyltransferase subunit, putative			PF3D7_0111800	PFA0570w	conserved Plasmodium protein, unknown function			PF3D7_1021700	PF10_0211	conserved Plasmodium membrane protein, unknown function
PF3D7_0913000	PFI0635c	conserved Plasmodium protein, unknown function			PF3D7_0112200	PFA0590w	multidrug resistance-associated protein 1 (MRP1)			PF3D7_1021800	PF10_0212a	conserved Plasmodium protein, unknown function
PF3D7_0913300	PFI0650c	conserved Plasmodium protein, unknown function			PF3D7_0115400	PFA0750w	stevor			PF3D7_1021900	PF10_0213	conserved Plasmodium protein (10b antigen), unknown function
PF3D7_0913900	PFI0680c	arginine--tRNA ligase, putative			PF3D7_0115600	PFA0760w	rifin (RIF)			PF3D7_1022700	PF10_0220	phospholipid scramblase 1, putative
PF3D7_0914300	PFI0700c	met-10 like protein, putative			PF3D7_0100200	PFA0010c	rifin (RIF)			PF3D7_1023900	PF10_0232	chromodomain-helicase-DNA-binding protein 1 homolog, putative (CHD1)
PF3D7_0915100	PFI0740c	ubiquitin conjugating enzyme, putative			PF3D7_0100900	PFA0045c	rifin (RIF)			PF3D7_1024400	PF10_0237	conserved Plasmodium protein, unknown function
PF3D7_0916600	PFI0815c	methyltransferase, putative			PF3D7_0101600	PFA0080c	rifin (RIF)			PF3D7_1025200	PF10_0246a	conserved Plasmodium protein, unknown function
PF3D7_0918300	PFI0895c	eukaryotic translation initiation factor 3 subunit 5, putative			PF3D7_0102600	PFA0130c	serine/threonine protein kinase, FIKK family (FIKK1)			PF3D7_1025400	PF10_0248	conserved Plasmodium membrane protein, unknown function
PF3D7_0918800	PFI0920c	dihydrouridine synthase, putative			PF3D7_0105200	PFA0255c	conserved Plasmodium protein, unknown function			PF3D7_1025900	PF10_0254	conserved Plasmodium protein, unknown function
PF3D7_0920100	PFI0985c	chaperone, putative			PF3D7_0107100	PFA0350c	conserved Plasmodium protein, unknown function			PF3D7_1026600	PF10_0262	conserved Plasmodium protein, unknown function
PF3D7_0921200	PFI1040c	conserved Plasmodium membrane protein, unknown function			PF3D7_0113200	PFA0630c	Plasmodium exported protein, unknown function			PF3D7_1027300	PF10_0268	peroxiredoxin (nPrx)
PF3D7_0921800	PFI1070c	nucleolar preribosomal assembly protein, putative			PF3D7_0114100	PFA0680c	Pfmc-2TM Maurer's cleft two transmembrane protein (MC-2TM)			PF3D7_1028200	PF10_0276	zinc finger, C3HC4 type, putative
PF3D7_0923000	PFI1130c	DNA-directed RNA polymerase II, putative			PF3D7_0114500	PFA0700c	Plasmodium exported protein (hyp10), unknown function			PF3D7_1028600	PF10_0280	conserved Plasmodium protein, unknown function
PF3D7_0923900	PFI1175c	RNA binding protein, putative			PF3D7_0114800	PFA0715c	Plasmodium exported protein (hyp7), unknown function			PF3D7_1028800	PF10_0282	conserved Plasmodium protein, unknown function
PF3D7_0927400	PFI1345c	conserved Plasmodium protein, unknown function			PF3D7_0201400	PFB0070w	Plasmodium exported protein (hyp10), unknown function			PF3D7_1028900	PF10_0283	conserved Plasmodium protein, unknown function
PF3D7_0928100	PFI1380c	conserved Plasmodium protein, unknown function			PF3D7_0202300	PFB0110w	Plasmodium exported protein (hyp11), unknown function			PF3D7_1030200	PF10_0295	conserved Plasmodium protein, unknown function
PF3D7_0928200	PFI1385c	conserved Plasmodium protein, unknown function			PF3D7_0202400	PFB0115w	conserved Plasmodium protein, unknown function			PF3D7_1031800	PF10_0312	conserved Plasmodium protein, unknown function
PF3D7_0929600	PFI1455c	conserved Plasmodium protein, unknown function			PF3D7_0203900	PFB0180w	5'-3' exonuclease, N-terminal resolvase-like domain, putative			PF3D7_1034400	PF10_0334	flavoprotein subunit of succinate dehydrogenase (SDHA)
PF3D7_0930200	PFI1470c	leucine-rich repeat protein (LRR8)			PF3D7_0210500	PFB0470w	conserved Plasmodium protein, unknown function			PF3D7_1034600	PF10_0336	conserved Plasmodium protein, unknown function
PF3D7_0930600	PFI1490c	peptidyl-prolyl cis-trans isomerase (CYP72)			PF3D7_0211100	PFB0495w	conserved Plasmodium protein, unknown function			PF3D7_1036800	PF10_0360	acetyl-CoA transporter, putative
PF3D7_0931900	PFI1550c	adenylate kinase-like protein 2 (AKLP2)			PF3D7_0218600	PFB0870w	conserved Plasmodium protein, unknown function			PF3D7_1037400	PF10_0367	conserved Plasmodium protein, unknown function
PF3D7_0936300	PFI1755c	ring-exported protein 3 (REX3)			PF3D7_0223100	PFB1035w	rifin (RIF)			PF3D7_1103800	PF11_0049	CCR4-NOT transcription complex subunit 1, putative (NOT1)
PF3D7_0936500	PFI1765c	Plasmodium exported protein, unknown function			PF3D7_0223400	PFB1050w	rifin (RIF)			PF3D7_1104900	PF11_0060	calcium/calmodulin-dependent protein kinase, putative
PF3D7_0937100	PFI1795c	Plasmodium exported protein, unknown function			PF3D7_0201500	PFB0075c	Plasmodium exported protein (hyp9), unknown function			PF3D7_1105100	PF11_0062	histone H2B (H2B)
PF3D7_1002900	PF10_0033	conserved Plasmodium protein, unknown function			PF3D7_0204600	PFB0205c	conserved Plasmodium protein, unknown function			PF3D7_1107100	PF11_0083	nucleic acid binding protein, putative
PF3D7_1005100	PF10_0054	conserved protein, unknown function			PF3D7_0220300	PFB0923c	Plasmodium exported protein, unknown function			PF3D7_1108100	PF11_0094	conserved Plasmodium protein, unknown function
PF3D7_1006700	PF10_0067	conserved Plasmodium protein, unknown function			PF3D7_0300800	PFC0040w	rifin (RIF)			PF3D7_1108500	PF11_0097	succinyl-CoA synthetase alpha subunit, putative
PF3D7_1007500	PF10_0073a	conserved Plasmodium protein, unknown function			PF3D7_0303600	PFC0166w	plasmoredoxin (Plrx)			PF3D7_1110100	PF11_0107	conserved Plasmodium protein, unknown function
PF3D7_1007600	PF10_0074	conserved Plasmodium protein, unknown function			PF3D7_0303800	PFC0175w	IBR domain protein, putative			PF3D7_1110700	PF11_0114	actin-like protein, putative (ALP1)
PF3D7_1009000	PF10_0087	diphthine synthase			PF3D7_0308000	PFC0340w	DNA polymerase epsilon subunit b, putative			PF3D7_1112100	PF11_0127	conserved Plasmodium protein, unknown function
PF3D7_1009200	PF10_0089	small subunit rRNA synthesis-associated protein, putative			PF3D7_0308500	PFC0360w	activator of Hsp90 ATPase, putative			PF3D7_1113000	PF11_0528	conserved Plasmodium protein, unknown function
PF3D7_1010100	PF10_0098	conserved Plasmodium protein, unknown function			PF3D7_0311200	PFC0470w	valine--tRNA ligase, putative			PF3D7_1113300	PF11_0141	UDP-galactose transporter, putative
PF3D7_1010700	PF10_0104	dolichyl-phosphate-mannose protein mannosyltransferase, putative			PF3D7_0312500	PFC0530w	transporter, putative			PF3D7_1114900	PF11_0158	conserved Plasmodium protein, unknown function
PF3D7_1010900	PF10_0106	conserved Plasmodium protein, unknown function			PF3D7_0313100	PFC0550w	ubiquitin-protein ligase, putative (HRD3)			PF3D7_1116500	PF11_0172	folate transporter 2 (FT2)
PF3D7_1014100	PF10_0138	conserved Plasmodium protein, unknown function			PF3D7_0318100	PFC0800w	stomatin-like protein			PF3D7_1117100	PF11_0177	deubiquinating/deneddylating enzyme (UCH54)
PF3D7_1014400	PF10_0141	MO15-related protein kinase (MRK)			PF3D7_0324600	PFC1105w	stevor			PF3D7_1117400	PF11_0180	conserved Plasmodium protein, unknown function
PF3D7_1019400	PF10_0187	60S ribosomal protein L30e, putative			PF3D7_0304500	PFC0205c	1-cys-glutaredoxin-like protein-1 (GLP1)			PF3D7_1122500	PF11_0233	conserved Plasmodium protein, unknown function
PF3D7_1020700	PF10_0200	ribosomal processing ATPase, putative			PF3D7_0311900	PFC0505c	conserved Plasmodium protein, unknown function			PF3D7_1122600	PF11_0234	conserved Plasmodium protein, unknown function
PF3D7_1021400	PF10_0208	endomembrane protein 70, putative			PF3D7_0324100	PFC1080c	Pfmc-2TM Maurer's cleft two transmembrane protein (MC-2TM)			PF3D7_1123200	PF11_0243	leucine-rich repeat protein (LRR11)
PF3D7_1023200	PF10_0225	orotidine monophosphate decarboxylase (OMPDC)			PF3D7_0401300	PFD0055w	rifin (RIF)			PF3D7_1127500	PF11_0286	protein disulfide isomerase, putative
PF3D7_1026800	PF10_0264	40S ribosomal protein S2B, putative			PF3D7_0411300	PFD0560w	conserved Plasmodium protein, unknown function			PF3D7_1127600	PF11_0287	CRAL/TRIO domain-containing protein, putative
PF3D7_1028000	PF10_0274	methyltransferase, putative			PF3D7_0424000	PFD1140w	Plasmodium exported protein (PHISTc), unknown function			PF3D7_1128700	PF11_0298	GPI8p transamidase
PF3D7_1028400	PF10_0278	nucleolar preribosomal assembly protein, putative			PF3D7_0425900	PFD1240w	rifin (RIF)			PF3D7_1128900	PF11_0300	conserved Plasmodium protein, unknown function
PF3D7_1028700	PF10_0281	merozoite TRAP-like protein (MTRAP)			PF3D7_0402000	PFD0090c	Plasmodium exported protein (PHISTa), unknown function			PF3D7_1129600	PF11_0307	phosphatidylinositol-4-phosphate-5-kinase, putative
PF3D7_1029200	PF10_0285	conserved Plasmodium protein, unknown function			PF3D7_0402600	PFD0125c	stevor			PF3D7_1130500	PF11_0315	conserved Plasmodium protein, unknown function
PF3D7_1030000	PF10_0293	transcription factor, putative			PF3D7_0411100	PFD0550c	conserved Plasmodium protein, unknown function			PF3D7_1132800	PF11_0338	aquaglyceroporin (AQP)
PF3D7_1030700	PF10_0300	RNA methyltransferase, putative			PF3D7_0411200	PFD0555c	conserved Plasmodium protein, unknown function			PF3D7_1133300	PF11_0343	LEM3/CDC50 family protein, putative
PF3D7_1033500	PF10_0326	WD-repeat protein, putative			PF3D7_0414100	PFD0690c	conserved Plasmodium membrane protein, unknown function			PF3D7_1133400	PF11_0344	apical membrane antigen 1 (AMA1)
PF3D7_1035600	PF10_0347	merozoite surface protein (H101)			PF3D7_0415600	PFD0755c	GTP:AMP phosphotransferase (GAK)			PF3D7_1134300	PF11_0354	conserved Plasmodium protein, unknown function
PF3D7_1035700	PF10_0348	duffy binding-like merozoite surface protein (DBLMSP)			PF3D7_0417800	PFD0865c	cdc2-related protein kinase 1 (CRK1)			PF3D7_1136000	PF11_0371	conserved Plasmodium protein, unknown function
PF3D7_1035800	PF10_0350	probable protein, unknown function (M712)			PF3D7_0421500	PFD1020c	rifin, pseudogene			PF3D7_1136900	PF11_0381	subtilisin-like protease 2 (SUB2)
PF3D7_1035900	PF10_0351	probable protein, unknown function (M566)			PF3D7_0425500	PFD1220c	stevor			PF3D7_1138000	PF11_0392	conserved Plasmodium protein, unknown function
PF3D7_1036300	PF10_0355	merozoite surface protein (DBLMSP2)			PF3D7_0501200	PFE0060w	parasite-infected erythrocyte surface protein (PIESP2)			PF3D7_1140400	PF11_0415	conserved Plasmodium protein, unknown function
PF3D7_1037700	PF10_0370	enhancer of rudimentary homolog, putative (ERH)			PF3D7_0509600	PFE0475w	asparagine-tRNA ligase, putative			PF3D7_1140500	PF11_0416	myosin F, putative (MyoF)
PF3D7_1038800	PF10_0378	RESA-like protein with PHIST and DnaJ domains			PF3D7_0512900	PFE0640w	conserved Plasmodium protein, unknown function			PF3D7_1142300	PF11_0435	conserved Plasmodium membrane protein, unknown function
PF3D7_1001400	PF10_0018	alpha/beta hydrolase, putative			PF3D7_0513000	PFE0645w	conserved Plasmodium protein, unknown function			PF3D7_1142900	PF11_0441	conserved Plasmodium protein, unknown function
PF3D7_1001500	PF10_0019	early transcribed membrane protein 10.1 (ETRAMP10)			PF3D7_0514300	PFE0715w	aspartate--tRNA ligase, putative			PF3D7_1143200	PF11_0443	DnaJ protein, putative
PF3D7_1001700	PF10_0021	Plasmodium exported protein (PHISTc), unknown function			PF3D7_0516000	PFE0800w	RAP protein, putative			PF3D7_1145700	PF11_0468	bin3, bicoid-interacting 3, putative
PF3D7_1001900	PF10_0023	Plasmodium exported protein (hyp16), unknown function (PfJ23)			PF3D7_0518100	PFE0905w	RAP protein, putative			PF3D7_1146600	PF11_0477	CCAAT-box DNA binding protein subunit B (NFYB)
PF3D7_1002000	PF10_0024	Plasmodium exported protein (hyp2), unknown function			PF3D7_0519000	PFE0955w	conserved Plasmodium protein, unknown function			PF3D7_1147200	PF11_0481	tubulin-tyrosine ligase, putative
PF3D7_1003500	PF10_0038	40S ribosomal protein S20e, putative			PF3D7_0525000	PFE1245w	zinc finger protein, putative			PF3D7_1147300	PF11_0482	conserved Plasmodium protein, unknown function
PF3D7_1004000	PF10_0043	60S ribosomal protein L13, putative			PF3D7_0532500	PFE1610w	Plasmodium exported protein, unknown function			PF3D7_1147700	PF11_0485	mitochondrial ATP synthase delta subunit, putative
PF3D7_1006200	PF10_0063	DNA/RNA-binding protein Alba 3 (ALBA3)			PF3D7_0503100	PFE0150c	4-diphosphocytidyl-2c-methyl-D-erythritol kinase (CMK), putative			PF3D7_1105000	PF11_0061	histone H4 (H4)
PF3D7_1009800	PF10_0095	conserved Plasmodium membrane protein, unknown function			PF3D7_0503900	PFE0190c	conserved Plasmodium protein, unknown function			PF3D7_1105300	PF11_0064	conserved Plasmodium protein, unknown function
PF3D7_1010600	PF10_0103	eukaryotic translation initiation factor 2 beta subunit, putative			PF3D7_0512800	PFE0635c	conserved Plasmodium protein, unknown function			PF3D7_1107800	PF11_0091	transcription factor with AP2 domain(s) (ApiAP2)
PF3D7_1012100	PF10_0118	conserved Plasmodium protein, unknown function			PF3D7_0516600	PFE0830c	translation initiation factor IF-2,sporozoite surface antigen MB2 (MB2)			PF3D7_1110600	PF11_0113	mitochondrial ribosomal protein L11 precursor, putative
PF3D7_1012600	PF10_0123	GMP synthetase (GMPS)			PF3D7_0519500	PFE0980c	carbon catabolite repressor protein 4, putative (CCR4)			PF3D7_1112600	PF11_0131	DNA helicase, putative
PF3D7_1013100	PF10_0128	U3 snoRNA-associated small subunit rRNA processing protein, putative			PF3D7_0519900	PFE1000c	conserved Plasmodium protein, unknown function			PF3D7_1113800	PF11_0146	conserved Plasmodium membrane protein, unknown function
PF3D7_1013300	PF10_0130	conserved Plasmodium protein, unknown function			PF3D7_0520800	PFE1045c	conserved Plasmodium protein, unknown function			PF3D7_1114800	PF11_0157	glycerol-3-phosphate dehydrogenase, putative
PF3D7_1013900	PF10_0136	initiation factor 2 subunit family, putative			PF3D7_0521400	PFE1075c	conserved Plasmodium protein, unknown function			PF3D7_1116000	PF11_0168	rhoptry neck protein 4 (RON4)
PF3D7_1014000	PF10_0137	GDP-fucose synthase, putative			PF3D7_0523700	PFE1180c	conserved Plasmodium membrane protein, unknown function			PF3D7_1117000	PF11_0176	conserved Plasmodium membrane protein, unknown function
PF3D7_1016500	PF10_0161	Plasmodium exported protein (PHISTc), unknown function			PF3D7_0526000	PFE1295c	RAP protein, putative			PF3D7_1118700	PF11_0193	conserved Plasmodium protein, unknown function
PF3D7_1016600	PF10_0161a	Plasmodium exported protein (PHISTc), unknown function			PF3D7_0529700	PFE1480c	conserved Plasmodium protein, unknown function			PF3D7_1121300	PF11_0220	protein kinase, putative (TKL2)
PF3D7_1017400	PF10_0169	phosphomannomutase, putative			PF3D7_0530400	PFE1520c	conserved Plasmodium protein, unknown function			PF3D7_1121900	PF11_0227	serine/threonine protein kinase, putative
PF3D7_1020400	PF10_0197	S-adenosyl-L-methionine-dependent methyltransferase, putative			PF3D7_0532600	PFE1615c	Plasmodium exported protein, unknown function			PF3D7_1122700	PF11_0238	conserved Plasmodium protein, unknown function
PF3D7_1021500	PF10_0209	RNA helicase, putative			PF3D7_0601200	PFF0060w	Pfmc-2TM Maurer's cleft two transmembrane protein (MC-2TM)			PF3D7_1124200	PF11_0253	conserved Plasmodium protein, unknown function
PF3D7_1022100	PF10_0215a	conserved Plasmodium protein, unknown function			PF3D7_0608800	PFF0435w	ornithine aminotransferase (OAT)			PF3D7_1124600	PF11_0257	ethanolamine kinase (EK)
PF3D7_1022500	PF10_0218	citrate synthase, mitochondrial precursor, putative			PF3D7_0611900	PFF0580w	lsm12, putative			PF3D7_1125000	PF11_0261	conserved Plasmodium protein, unknown function
PF3D7_1023000	PF10_0223	conserved Plasmodium membrane protein, unknown function			PF3D7_0616000	PFF0775w	pyridoxine kinase (PdxK)			PF3D7_1125700	PF11_0267	kelch protein, putative
PF3D7_1026000	PF10_0257	conserved Plasmodium protein, unknown function			PF3D7_0616800	PFF0815w	malate:quinone oxidoreductase, putative			PF3D7_1125800	PF11_0268	kelch protein, putative
PF3D7_1026400	PF10_0261	cell division cycle protein 20 homolog, putative (CDC20)			PF3D7_0621000	PFF1015w	conserved Plasmodium protein, unknown function			PF3D7_1126700	PF11_0277	conserved Plasmodium protein, unknown function
PF3D7_1027000	PF10_0265	conserved Plasmodium protein, unknown function			PF3D7_0621700	PFF1045w	conserved Plasmodium protein, unknown function			PF3D7_1129300	PF11_0304	conserved Plasmodium protein, unknown function
PF3D7_1027100	PF10_0266	small subunit rRNA processing stabilizing factor, putative			PF3D7_0631900	PFF1550w	stevor			PF3D7_1131100	PF11_0321	serpentine receptor, putative (SR1)
PF3D7_1027400	PF10_0269	DNA-directed RNA polymerase II, putative			PF3D7_0632000	PFF1555w	rifin (RIF)			PF3D7_1133200	PF11_0342	conserved Plasmodium protein, unknown function
PF3D7_1028300	PF10_0277	nucleolar preribosomal assembly protein, putative			PF3D7_0632400	PFF1575w	rifin (RIF)			PF3D7_1136200	PF11_0373	conserved Plasmodium protein, unknown function
PF3D7_1030600	PF10_0299	glycoprotease, putative			PF3D7_0632700	PFF1590w	rifin (RIF)			PF3D7_1137200	PF11_0383	conserved Plasmodium protein, unknown function
PF3D7_1037300	PF10_0366	ADP/ATP transporter on adenylate translocase			PF3D7_0602400	PFF0115c	elongation factor G (EF-G)			PF3D7_1137500	PF11_0386	apicoplast ribosomal protein S14p/S29e precursor, putative
PF3D7_1038100	PF10_0373	GDP dissociation inhibitor domain containing protein			PF3D7_0604800	PFF0235c	RAP protein, putative			PF3D7_1138400	PF11_0395	guanylyl cyclase (GCalpha)
PF3D7_1041300	PF10_0406	erythrocyte membrane protein 1, PfEMP1 (VAR)			PF3D7_0609400	PFF0465c	mitochondrial cardiolipin synthase, putative (CLS)			PF3D7_1140200	PF11_0413	conserved Plasmodium protein, unknown function
PF3D7_1100100	PF11_0007	erythrocyte membrane protein 1, PfEMP1 (VAR)			PF3D7_0616700	PFF0810c	ras GTPAse, putative			PF3D7_1140600	PF11_0417	conserved Plasmodium protein, unknown function
PF3D7_1103600	PF11_0047	actin-like protein, putative (ALP2a)			PF3D7_0619500	PFF0945c	acyl-CoA synthetase (ACS12)			PF3D7_1141300	PF11_0424	conserved Plasmodium protein, unknown function
PF3D7_1104400	PF11_0055	conserved protein, unknown function			PF3D7_0700200	MAL8P1.219	rifin (RIF)			PF3D7_1141800	PF11_0429	phd finger protein, putative
PF3D7_1105900	PF11_0070	conserved Plasmodium membrane protein, unknown function			PF3D7_0705200	PF07_0022	conserved Plasmodium protein, unknown function			PF3D7_1143100	PF11_0442	transcription factor with AP2 domain(s) (AP2-O)
PF3D7_1108900	PF11_0101	conserved Plasmodium protein, unknown function			PF3D7_0706600	MAL7P1.205	conserved Plasmodium protein, unknown function			PF3D7_1143500	PF11_0448	conserved Plasmodium protein, unknown function
PF3D7_1109900	PF11_0106	apicoplast ribosomal protein L36e precursor, putative			PF3D7_0707400	MAL7P1.209	AAA family ATPase, putative			PF3D7_1145000	PF11_0462	conserved Plasmodium protein, unknown function
PF3D7_1111000	PF11_0116	tRNA m5C-methyltransferase, putative			PF3D7_0708000	MAL7P1.25	cytoskeleton associated protein, putative			PF3D7_1145200	PF11_0464	serine/threonine protein kinase, putative
PF3D7_1112500	PF11_0526	conserved Plasmodium protein, unknown function			PF3D7_0716600	PF07_0068	cysteine desulfurase, putative (SufS)			PF3D7_1145600	PF11_0467	conserved protein, unknown function
PF3D7_1116300	PF11_0170	peptidyl-prolyl cis-trans isomerase (CYP19C)			PF3D7_0720400	PF07_0085	ferrodoxin reductase-like protein			PF3D7_1147000	PF11_0480	sporozoite asparagine-rich protein (SLARP)
PF3D7_1118100	PF11_0187	clathrin assembly protein AP19, putative			PF3D7_0726900	PF07_0110	mitochondrial inner membrane translocase subunit tim50, putative (TIM50)			PF3D7_1203000	PFL0150w	origin recognition complex subunit 1 (ORC1)
PF3D7_1119100	PF11_0198	tRNA m(1)G methyltransferase, putative			PF3D7_0727600	MAL7P1.152	conserved Plasmodium protein, unknown function			PF3D7_1203400	PFL0170w	transporter, putative
PF3D7_1119700	PF11_0204	conserved Plasmodium protein, unknown function			PF3D7_0730100	PF07_0125	tRNA pseudouridine synthase D, putative			PF3D7_1205000	PFL0250w	conserved Plasmodium protein, unknown function
PF3D7_1120100	PF11_0208	phosphoglycerate mutase, putative (PGM1)			PF3D7_0730900	MAL7P1.171	Plasmodium exported protein, unknown function			PF3D7_1206400	PFL0320w	rhodanese like protein, putative
PF3D7_1122300	PF11_0231	conserved Plasmodium protein, unknown function			PF3D7_0731600	PF07_0129	acyl-CoA synthetase (ACS5)			PF3D7_1207500	PFL0375w	conserved Plasmodium protein, unknown function
PF3D7_1123900	PF11_0250	splicing factor, putative			PF3D7_0732200	PF07_0132	rifin (RIF)			PF3D7_1208400	PFL0420w	amino acid transporter, putative
PF3D7_1124000	PF11_0251	endoplasmic reticulum oxidoreductin, putative (ERO1)			PF3D7_0732900	PF07_0138	rifin (RIF)			PF3D7_1208900	PFL0445w	conserved Plasmodium protein, unknown function
PF3D7_1124900	PF11_0260	60S ribosomal protein L35, putative			PF3D7_0700300	MAL8P1.218	rifin (RIF)			PF3D7_1209400	PFL0470w	conserved Plasmodium protein, unknown function
PF3D7_1126400	PF11_0274	large ribosomal subunit processing factor, putative			PF3D7_0700500	MAL8P1.216	rifin (RIF)			PF3D7_1210000	PFL0500w	mitochondrial ribosomal protein L1-2 precursor, putative
PF3D7_1128200	PF11_0293	multiprotein bridging factor type 1, putative (MBF1)			PF3D7_0704900	MAL7P1.20	peptide chain release factor, putative			PF3D7_1211000	PFL0545w	kinesin-like protein, putative
PF3D7_1128500	PF11_0296	conserved protein, unknown function			PF3D7_0711000	PF07_0047	AAA family ATPase, CDC48 subfamily (Cdc48)			PF3D7_1211700	PFL0580w	DNA replication licensing factor MCM5, putative (MCM5)
PF3D7_1130200	PF11_0313	60S ribosomal protein P0 (PfP0)			PF3D7_0711400	MAL7P1.37	sin3 associated polypeptide p18-like protein			PF3D7_1212800	PFL0630w	iron-sulfur subunit of succinate dehydrogenase
PF3D7_1130600	PF11_0316	conserved Plasmodium protein, unknown function			PF3D7_0715800	PF07_0064	drug/metabolite exporter, drug/metabolite transporter			PF3D7_1214100	PFL0685w	phosphatidylinositol-glycan biosynthesis class O protein, putative
PF3D7_1130800	PF11_0318	armadillo repeat protein PF16, putative			PF3D7_0717800	PF07_0074	conserved Plasmodium protein, unknown function			PF3D7_1214900	PFL0720w	conserved Plasmodium membrane protein, unknown function
PF3D7_1132500	PF11_0334	amino acid transporter, putative			PF3D7_0726800	PF07_0109a	conserved Plasmodium protein, unknown function			PF3D7_1219000	PFL0925w	formin 2
PF3D7_1133700	PF11_0347	conserved Plasmodium protein, unknown function			PF3D7_0727700	PF07_0114	conserved Plasmodium protein, unknown function			PF3D7_1220300	PFL0975w	Cell cycle associated protein, putative
PF3D7_1134200	PF11_0353	conserved Plasmodium protein, unknown function			PF3D7_0732500	MAL7P1.185	rifin (RIF)			PF3D7_1221800	PFL1050w	conserved Plasmodium protein, unknown function
PF3D7_1135800	PF11_0369	conserved Plasmodium protein, unknown function			PF3D7_0802000	PF08_0132	glutamate dehydrogenase, putative (GDH3)			PF3D7_1222700	PFL1090w	glideosome-associated protein 45 (GAP45)
PF3D7_1138100	PF11_0393	ubiquitin related modifier homologue			PF3D7_0802200	PF08_0131	1-cys peroxiredoxin (1-CysPxn)			PF3D7_1224200	PFL1165w	conserved Plasmodium protein, unknown function
PF3D7_1139000	PF11TR006	unspecified product			PF3D7_0808000	MAL8P1.124	conserved Plasmodium protein, unknown function			PF3D7_1224500	PFL1180w	histone chaperone ASF1, putative (ASF1)
PF3D7_1139100	PF11_0402	RNA binding protein, putative			PF3D7_0808900	PF08_0104	rifin (RIF)			PF3D7_1227300	PFL1320w	conserved Plasmodium protein, unknown function
PF3D7_1139400	PF11TR008	unspecified product			PF3D7_0810200	PF08_0098	ABC1 family, putative (ABCK1)			PF3D7_1227600	PFL1335w	cyclin related protein, putative
PF3D7_1139900	PF11_0409	conserved protein, unknown function			PF3D7_0810400	PF08_0097	aquaporin, putative (AQP2)			PF3D7_1228300	PFL1370w	NIMA related kinase 1 (NEK1)
PF3D7_1140800	PF11_0419	conserved Plasmodium protein, unknown function			PF3D7_0810800	PF08_0095	dihydropteroate synthetase (DHPS)			PF3D7_1228700	PFL1390w	conserved Plasmodium protein, unknown function
PF3D7_1143400	PF11_0447	translation initiation factor eIF-1A, putative			PF3D7_0817100	MAL8P1.75a	GTPase, putative			PF3D7_1229300	PFL1415w	conserved Plasmodium protein, unknown function
PF3D7_1144500	PF11_0457	ubiquitin activating enzyme (E1) subunit Aos1, putative (AOS1)			PF3D7_0819500	MAL8P1.63	conserved protein, unknown function			PF3D7_1232200	PFL1550w	lipoamide dehydrogenase (mLipDH)
PF3D7_1144600	PF11_0458	conserved Plasmodium protein, unknown function			PF3D7_0824500	PF08_0029	conserved Plasmodium protein, unknown function			PF3D7_1233700	PFL1625w	homocysteine S-methyltransferase, putative
PF3D7_1146900	PF11_0479a	conserved Plasmodium membrane protein, unknown function			PF3D7_0826000	MAL8P1.24	conserved Plasmodium protein, unknown function			PF3D7_1234900	PFL1685w	conserved Plasmodium protein, unknown function
PF3D7_1148800	PF11_0504	Plasmodium exported protein (hyp11), unknown function			PF3D7_0829200	PF08_0006	prohibitin, putative			PF3D7_1235600	PFL1720w	serine hydroxymethyltransferase (SHMT)
PF3D7_1150400	PF11_0521	erythrocyte membrane protein 1, PfEMP1 (VAR)			PF3D7_0833000	MAL7P1.217	rifin (RIF)			PF3D7_1237900	PFL1835w	conserved Plasmodium protein, unknown function
PF3D7_1100200	PF11_0008	erythrocyte membrane protein 1, PfEMP1 (VAR)			PF3D7_0833400	MAL7P1.213	rifin (RIF)			PF3D7_1238000	PFL1840w	COPI associated protein, putative
PF3D7_1102500	PF11_0037	Plasmodium exported protein (PHISTb), unknown function (GEXP02)			PF3D7_0815000	MAL8P1.86	selenoprotein (Sel3)			PF3D7_1238700	PFL1875w	conserved Plasmodium protein, unknown function
PF3D7_1103100	PF11_0043	60S acidic ribosomal protein P1, putative			PF3D7_0820100	MAL8P1.59	conserved Plasmodium protein, unknown function			PF3D7_1239500	PFL1915w	DNA gyrase subunit B (GyrB)
PF3D7_1104000	PF11_0051	phenylalanyl-tRNA synthetase beta chain, putative			PF3D7_0824400	MAL8P1.32	nucleoside transporter 2 (NT2)			PF3D7_1239800	PFL1930w	conserved Plasmodium protein, unknown function
PF3D7_1106000	PF11_0071	RuvB DNA helicase, putative (RUVB2)			PF3D7_0826600	MAL8P1.21	SNARE protein, putative (VAMP7)			PF3D7_1243000	PFL2070w	syntaxin, Qa-SNARE family (SYN16)
PF3D7_1109400	PF11_0105	U3/U14 snoRNA-associated small subunit rRNA processing protein, putative			PF3D7_0828100	MAL8P1.15	conserved Plasmodium protein, unknown function			PF3D7_1243700	PFL2100w	ubiquitin conjugating enzyme E2, putative
PF3D7_1110300	PF11_0109	conserved Plasmodium protein, unknown function			PF3D7_0831400	MAL8P1.206	Plasmodium exported protein, unknown function			PF3D7_1245100	PFL2165w	kinesin-13, putative (KLP8)
PF3D7_1110900	PF11_0115	ES2 protein, putative			PF3D7_0832400	MAL7P1.223	stevor			PF3D7_1245500	PFL2185w	conserved Plasmodium protein, unknown function
PF3D7_1111300	PF11_0119	SNARE protein, putative (GS27)			PF3D7_0832500	MAL7P1.222	rifin (RIF)			PF3D7_1246200	PFL2215w	actin I (ACT1)
PF3D7_1111700	PF11_0123	conserved Plasmodium protein, unknown function			PF3D7_0900400	PFI0020w	rifin (RIF)			PF3D7_1246400	PFL2225w	myosin light chain 1,myosin A tail domain interacting protein (MTIP)
PF3D7_1112900	PF11_0135	conserved Plasmodium protein, unknown function			PF3D7_0901400	PFI0070w	rifin (RIF)			PF3D7_1247500	PFL2280w	serine/threonine protein kinase, putative
PF3D7_1116100	PF11_0168a	serine esterase, putative			PF3D7_0901800	PFI0086w	Plasmodium exported protein, unknown function			PF3D7_1251200	PFL2460w	coronin
PF3D7_1118800	PF11_0195	conserved Plasmodium protein, unknown function			PF3D7_0903000	PFI0145w	conserved protein, unknown function			PF3D7_1202200	PFL0110c	mitochondrial phosphate carrier protein (MPC)
PF3D7_1119200	PF11_0199	conserved protein, unknown function			PF3D7_0916200	PFI0795w	conserved Plasmodium protein, unknown function			PF3D7_1202400	PFL0120c	peptidyl-prolyl cis-trans isomerase (CYP26)
PF3D7_1119800	PF11_0205	alternative splicing factor ASF-1, putative (ASF1)			PF3D7_0925800	PFI1265w	conserved Plasmodium protein, unknown function			PF3D7_1203300	PFL0165c	conserved Plasmodium protein, unknown function
PF3D7_1120400	PF11_0211	alpha/beta hydrolase fold domain containing protein, putative			PF3D7_0928600	PFI1405c	conserved Plasmodium protein, unknown function			PF3D7_1205200	PFL0260c	conserved Plasmodium protein, unknown function
PF3D7_1122200	PF11_0230	cupin-like protein, putative			PF3D7_0932300	PFI1570c	M18 aspartyl aminopeptidase (M18AAP)			PF3D7_1206000	PFL0300c	shewanella-like protein phosphatase 2, putative (SHLP2)
PF3D7_1124400	PF11_0255	U6 snRNA-associated Sm-like protein LSm1, putative (LSM1)			PF3D7_0936200	PFI1750c	Plasmodium exported protein (hyp11), unknown function			PF3D7_1206300	PFL0315c	conserved Plasmodium protein, unknown function
PF3D7_1124800	PF11_0259	nuclear preribosomal assembly protein, putative			PF3D7_1002200	PF10_0026	tryptophan-rich antigen 3 (PArt)			PF3D7_1207000	PFL0350c	conserved Plasmodium protein, unknown function
PF3D7_1125200	PF11_0263	conserved Plasmodium protein, unknown function			PF3D7_1004800	PF10_0051	ADP/ATP carrier protein, putative			PF3D7_1209300	PFL0465c	zinc finger transcription factor, putative (KROX1)
PF3D7_1125500	PF11_0266	small nuclear ribonucleoprotein D1, putative (SNRPD1)			PF3D7_1006500	PF10_0065	conserved Plasmodium protein, unknown function			PF3D7_1210100	PFL0505c	syntaxin, Qa-SNARE family (SYN2)
PF3D7_1126200	PF11_0272	40S ribosomal protein S18, putative			PF3D7_1009600	PF10_0093	protein phosphatase, putative			PF3D7_1211300	PFL0560c	DNA helicase MCM8, putative (MCM8)
PF3D7_1127300	PF11_0284	methyltransferase, putative			PF3D7_1014700	PF10_0144	prohibitin, putative			PF3D7_1215400	PFL0745c	conserved Plasmodium protein, unknown function
PF3D7_1127900	PF11_0290	conserved Plasmodium protein, unknown function			PF3D7_1031600	PF10_0310	conserved Plasmodium protein, unknown function (GEXP15)			PF3D7_1217400	PFL0840c	conserved Plasmodium protein, unknown function
PF3D7_1131700	PF11_0326a	conserved Plasmodium protein, unknown function			PF3D7_1032300	PF10_0315	conserved Plasmodium protein, unknown function			PF3D7_1221000	PFL1010c	histone-lysine N-methyltransferase, H3 lysine-4 specific (SET10)
PF3D7_1131800	PF11_0327	oxysterol-binding protein-related protein 2			PF3D7_1033200	PF10_0323	early transcribed membrane protein 10.2 (ETRAMP10.2)			PF3D7_1221300	PFL1025c	conserved Plasmodium protein, unknown function
PF3D7_1133600	PF11_0346	conserved Plasmodium protein, unknown function			PF3D7_1040200	PF10_0395	stevor			PF3D7_1223000	PFL1105c	conserved Plasmodium protein, unknown function
PF3D7_1135300	PF11_0363	conserved Plasmodium membrane protein, unknown function			PF3D7_1040300	PF10_0396	rifin (RIF)			PF3D7_1223100	PFL1110c	cAMP-dependent protein kinase regulatory subunit (PKAr)
PF3D7_1135400	PF11_0364	conserved Plasmodium protein, unknown function			PF3D7_1040500	PF10_0398	rifin (RIF)			PF3D7_1224100	PFL1160c	conserved Plasmodium protein, unknown function
PF3D7_1137800	PF11_0545	conserved Plasmodium protein, unknown function			PF3D7_1041200	PF10_0405	rifin (RIF)			PF3D7_1226900	PFL1300c	conserved Plasmodium protein, unknown function
PF3D7_1138600	PF11_0397	beta-catenin-like protein 1, putative			PF3D7_1000600	PF10_0006	rifin (RIF)			PF3D7_1227000	PFL1305c	conserved Plasmodium protein, unknown function
PF3D7_1139200	PF11_0403	conserved Plasmodium protein, unknown function			PF3D7_1004400	PF10_0047	RNA binding protein, putative			PF3D7_1227500	PFL1330c	cyclin (CYC2)
PF3D7_1139300	PF11_0404	transcription factor with AP2 domain(s) (ApiAP2)			PF3D7_1006400	PF10_0064	conserved Plasmodium protein, unknown function			PF3D7_1228800	PFL1395c	conserved Plasmodium protein, unknown function
PF3D7_1139700	PF11_0407	adrenodoxin reductase, putative			PF3D7_1015500	PF10_0152	conserved Plasmodium protein, unknown function			PF3D7_1229600	PFL1430c	conserved Plasmodium protein, unknown function
PF3D7_1140100	PF11_0412	vacuolar ATP synthase subunit f, putative			PF3D7_1022200	PF10_0215	conserved Plasmodium membrane protein, unknown function			PF3D7_1229800	PFL1435c	myosin D (MyoD)
PF3D7_1142400	PF11_0436	coproporphyrinogen III oxidase (CPO)			PF3D7_1025300	PF10_0246	conserved Plasmodium protein, unknown function			PF3D7_1230100	PFL1450c	conserved Plasmodium protein, unknown function
PF3D7_1142500	PF11_0437	60S ribosomal protein L28, putative			PF3D7_1026200	PF10_0259	conserved Plasmodium protein, unknown function			PF3D7_1230300	PFL1460c	subpellicular microtubule protein 2, putative (SPM2)
PF3D7_1142600	PF11_0438	60S ribosomal protein L35ae, putative			PF3D7_1036700	PF10_0359	phosducin-like protein, putative (PhLP2)			PF3D7_1230400	PFL1465c	ATP-dependent protease subunit ClpQ (ClpQ)
PF3D7_1142700	PF11_0439	conserved protein, unknown function			PF3D7_1037100	PF10_0363	pyruvate kinase 2 (PyKII)			PF3D7_1231200	PFL1505c	conserved Plasmodium protein, unknown function
PF3D7_1146000	PF11_0471	nucleolar preribosomal assembly protein, putative			PF3D7_1039700	PF10_0390	Pfmc-2TM Maurer's cleft two transmembrane protein (MC-2TM)			PF3D7_1231300	PFL1510c	conserved Plasmodium protein, unknown function
PF3D7_1146100	PF11_0472	conserved Plasmodium protein, unknown function			PF3D7_1100400	PF11_0010	rifin (RIF)			PF3D7_1232000	PFL1540c	phenylalanyl-tRNA synthetase alpha chain, putative
PF3D7_1146800	PF11_0479	conserved Plasmodium protein, unknown function			PF3D7_1101700	PF11_0025	Pfmc-2TM Maurer's cleft two transmembrane protein (MC-2TM)			PF3D7_1232500	PFL1565c	CG2-related protein, putative
PF3D7_1147900	PF11_0487	conserved Plasmodium protein, unknown function			PF3D7_1104800	PF11_0059	metabolite/drug transporter, putative			PF3D7_1235200	PFL1700c	V-type K -independent H -translocating inorganic pyrophosphatase (VP2)
PF3D7_1148700	PF11_0503	Plasmodium exported protein (PHISTc), unknown function (GEXP12)			PF3D7_1106600	PF11_0077	DEAD/DEAH box helicase, putative			PF3D7_1236900	PFL1785c	conserved Plasmodium protein, unknown function
PF3D7_1201500	PFL0075w	XPA binding protein 1, putative			PF3D7_1112400	PF11_0130	conserved Plasmodium protein, unknown function			PF3D7_1238600	PFL1870c	sphingomyelin phosphodiesterase, putative
PF3D7_1202700	PFL0135w	conserved Plasmodium protein, unknown function			PF3D7_1125300	PF11_0264	DNA-directed RNA polymerase (mtRNAP)			PF3D7_1239000	PFL1890c	HD superfamily phosphohydrolase protein
PF3D7_1203200	PFL0160w	signal recognition particle SRP14 (SRP14)			PF3D7_1129000	PF11_0301	spermidine synthase (SpdSyn)			PF3D7_1241400	PFL1990c	RNA binding protein, putative
PF3D7_1204600	PFL0230w	cytidine/deoxycytidylate deaminase, putative			PF3D7_1129500	PF11_0306	A/G-specific adenine glycosylase, putative			PF3D7_1243500	PFL2090c	endosome sorting protein (SNF7 homologue), putative
PF3D7_1204900	PFL0245w	probable protein, unknown function			PF3D7_1129900	PF11_0310	transporter, putative			PF3D7_1243900	PFL2110c	double C2-like domain-containing protein (DOC2)
PF3D7_1209200	PFL0460w	U6 snRNA-associated Sm-like protein LSm7, putative (LSM7)			PF3D7_1130900	PF11_0319	mitochondrial rpoD precursor, putative			PF3D7_1247700	PFL2285c	conserved Plasmodium protein, unknown function
PF3D7_1209600	PFL0480w	porphobilinogen deaminase (PBGD)			PF3D7_1132900	PF11_0339	glycine cleavage H protein (GCVH)			PF3D7_1249400	PFL2370c	conserved Plasmodium protein, unknown function
PF3D7_1210300	PFL0515w	conserved Plasmodium protein, unknown function			PF3D7_1134000	PF11_0351	heat shock protein 70 (Hsp70-3)			PF3D7_1249600	PFL2380c	leucine-rich repeat protein (LRR12)
PF3D7_1210500	PFL0525w	conserved Plasmodium protein, unknown function			PF3D7_1149900	PF11_0516	stevor			PF3D7_1251300	PFL2465c	thymidylate kinase (TMK)
PF3D7_1211400	PFL0565w	heat shock protein DNAJ homologue Pfj4 (PfJ4)			PF3D7_1101100	PF11_0529	rifin (RIF)			PF3D7_1252100	PFL2505c	rhoptry neck protein 3 (RON3)
PF3D7_1218000	PFL0870w	thrombospondin-related apical membrane protein (TRAMP)			PF3D7_1106500	PF11_0076	conserved Plasmodium protein, unknown function			PF3D7_1253500	PFL2575c	Plasmodium exported protein, unknown function
PF3D7_1218100	PFL0875w	conserved Plasmodium protein, unknown function			PF3D7_1112300	PF11_0129	conserved Plasmodium protein, unknown function			PF3D7_1303700	MAL13P1.18	conserved Plasmodium protein, unknown function
PF3D7_1221200	PFL1020w	conserved Plasmodium protein, unknown function			PF3D7_1115700	PF11_0165	cysteine proteinase falcipain 2a (FP2A)			PF3D7_1305000	PF13_0024	conserved Plasmodium protein, unknown function
PF3D7_1223800	PFL1145w	mitochondrial carrier protein, putative			PF3D7_1118200	PF11_0188	heat shock protein 90, putative			PF3D7_1306000	MAL13P1.29	conserved Plasmodium protein, unknown function
PF3D7_1224400	PFL1175w	conserved Plasmodium protein, unknown function			PF3D7_1119000	PF11_0197	acyl-CoA-binding protein, putative			PF3D7_1308000	MAL13P1.38	conserved Plasmodium membrane protein, unknown function
PF3D7_1225300	PFL1220w	conserved Plasmodium protein, unknown function			PF3D7_1122000	PF11_0228	conserved Plasmodium protein, unknown function			PF3D7_1308700	PF13_0047	conserved Plasmodium protein, unknown function
PF3D7_1225500	PFL1230w	small subunit rRNA processing factor, putative			PF3D7_1128300	PF11_0294	6-phosphofructokinase (PFK11)			PF3D7_1309400	PF13_0050	HORMA domain protein, putative
PF3D7_1226700	PFL1290w	conserved protein, unknown function			PF3D7_1137400	PF11_0385	UVB-resistance protein UVR8 homologue			PF3D7_1310200	MAL13P1.49	conserved Plasmodium protein, unknown function
PF3D7_1227900	PFL1350w	RNA pseudouridylate synthase, putative			PF3D7_1149400	PF11_0511	Plasmodium exported protein, unknown function			PF3D7_1312600	PF13_0070	branched-chain alpha keto-acid dehydrogenase, putative
PF3D7_1229400	PFL1420w	macrophage migration inhibitory factor (MIF)			PF3D7_1203600	PFL0180w	cytochrome c1 heme lyase, putative			PF3D7_1315300	PF13_0086	conserved Plasmodium protein, unknown function
PF3D7_1231800	PFL1530w	asparagine-rich protein, putative			PF3D7_1208300	PFL0415w	mitochondrial ACP precursor, putative			PF3D7_1316600	MAL13P1.86	choline-phosphate cytidylyltransferase (CCT)
PF3D7_1232600	PFL1570w	conserved Plasmodium protein, unknown function			PF3D7_1215100	PFL0730w	conserved Plasmodium protein, unknown function			PF3D7_1317100	PF13_0095	DNA replication licensing factor MCM4 (MCM4)
PF3D7_1232700	PFL1575w	conserved Plasmodium protein, unknown function			PF3D7_1221700	PFL1045w	FbpA domain protein, putative			PF3D7_1319400	MAL13P1.103	conserved Plasmodium protein, unknown function
PF3D7_1233100	PFL1595w	conserved protein, unknown function			PF3D7_1222900	PFL1100w	conserved Plasmodium protein, unknown function			PF3D7_1319600	PF13_0114	conserved Plasmodium protein, unknown function
PF3D7_1234800	PFL1680w	Splicing factor 3B subunit 3, putative (SF3B3)			PF3D7_1223700	PFL1140w	integral membrane protein, putative			PF3D7_1320700	PF13_0120	conserved Plasmodium protein, unknown function
PF3D7_1235000	PFL1690w	PIH1 domain-containing protein, putative			PF3D7_1225100	PFL1210w	isoleucine--tRNA ligase, putative			PF3D7_1322200	MAL13P1.124	conserved Plasmodium protein, unknown function
PF3D7_1236400	PFL1760w	conserved Plasmodium protein, unknown function			PF3D7_1226500	PFL1280w	RAP protein, putative			PF3D7_1322500	MAL13P1.126	DHHC-type zinc finger protein, putative
PF3D7_1237600	PFL1820w	rRNA processing WD-repeat protein, putative			PF3D7_1246700	PFL2240w	conserved Plasmodium protein, unknown function			PF3D7_1323700	MAL13P1.130	glideosome associated protein with multiple membrane spans 1 (GAPM1)
PF3D7_1239300	PFL1905w	conserved Plasmodium protein, unknown function			PF3D7_1254100	PFL2610w	stevor			PF3D7_1324100	MAL13P1.131	conserved Plasmodium membrane protein, unknown function
PF3D7_1240000	PFL1940w	3-hydroxyisobutyryl-coenzyme A hydrolase, putative			PF3D7_1254200	PFL2615w	rifin (RIF)			PF3D7_1324600	PF13_0139	conserved Plasmodium protein, unknown function
PF3D7_1240400	PFL1955w	erythrocyte membrane protein 1, PfEMP1 (VAR)			PF3D7_1254600	PFL2635w	stevor			PF3D7_1325400	MAL13P1.137	conserved Plasmodium protein, unknown function
PF3D7_1240600	PFL1960w	erythrocyte membrane protein 1, PfEMP1 (VAR)			PF3D7_1200500	PFL0025c	rifin (RIF)			PF3D7_1325600	MAL13P1.139	conserved Plasmodium protein, unknown function
PF3D7_1242600	PFL2050w	protein geranylgeranyltransferase type II, alpha subunit, putative			PF3D7_1201000	PFL0050c	Plasmodium exported protein (PHISTb), unknown function			PF3D7_1327300	PF13_0161	conserved Plasmodium protein, unknown function
PF3D7_1242700	PFL2055w	40S ribosomal protein S17, putative			PF3D7_1201100	PFL0055c	RESA-like protein with PHIST and DnaJ domains			PF3D7_1327500	MAL13P1.152	conserved Plasmodium protein, unknown function
PF3D7_1243400	PFL2085w	conserved Plasmodium protein, unknown function			PF3D7_1208500	PFL0425c	conserved Plasmodium protein, unknown function			PF3D7_1327600	PF13_0159	nicotinic acid mononucleotide adenyltransferase
PF3D7_1244100	PFL2120w	N-alpha-acetyltransferase 15, NatA auxiliary subunit, putative			PF3D7_1212200	PFL0605c	conserved Plasmodium protein, unknown function			PF3D7_1328200	PF13_0155	conserved Plasmodium protein, unknown function
PF3D7_1245900	PFL2200w	conserved Plasmodium protein, unknown function			PF3D7_1215300	PFL0740c	10 kDa chaperonin (CPN10)			PF3D7_1330500	PF13_0164	conserved Plasmodium protein, unknown function
PF3D7_1246600	PFL2235w	pre-mRNA-splicing factor, putative			PF3D7_1225000	PFL1205c	conserved Plasmodium protein, unknown function			PF3D7_1331200	PF13_0167	conserved Plasmodium protein, unknown function
PF3D7_1247100	PFL2260w	conserved Plasmodium protein, unknown function			PF3D7_1225900	PFL1250c	conserved Plasmodium protein, unknown function			PF3D7_1331300	MAL13P1.167	signal peptidase 21 kDa subunit (SP21)
PF3D7_1247300	PFL2270w	conserved protein, unknown function			PF3D7_1232800	PFL1583c	conserved Plasmodium protein, unknown function			PF3D7_1332200	PF13_0173	conserved Plasmodium protein, unknown function
PF3D7_1247800	PFL2290w	dipeptidyl peptidase 2, putative (DPAP2)			PF3D7_1232900	PFL1585c	nucleotidyltransferase, putative			PF3D7_1335400	PF13_0198	reticulocyte binding protein 2 homologue a (RH2a)
PF3D7_1247900	PFL2295w	nucleolar rRNA processing protein, putative			PF3D7_1237100	PFL1795c	conserved Plasmodium protein, unknown function			PF3D7_1335800	PF13_0200	conserved Plasmodium protein, unknown function
PF3D7_1248200	PFL2310w	RNA binding protein, putative			PF3D7_1238100	PFL1845c	calcyclin binding protein, putative			PF3D7_1337700	MAL13P1.188	conserved Plasmodium protein, unknown function
PF3D7_1250000	PFL2400w	rRNA processing protein, putative			PF3D7_1241500	PFL1995c	conserved Plasmodium protein, unknown function			PF3D7_1338000	MAL13P1.189	conserved Plasmodium membrane protein, unknown function
PF3D7_1251100	PFL2455w	conserved Plasmodium protein, unknown function			PF3D7_1245200	PFL2170c	conserved Plasmodium membrane protein, unknown function			PF3D7_1341500	PF13_0225	conserved Plasmodium protein, unknown function
PF3D7_1252200	PFL2510w	chitinase (CHT1)			PF3D7_1247400	PFL2275c	FK506-binding protein (FKBP)-type peptidyl-prolyl isomerase (FKBP35)			PF3D7_1342100	PF13_0229	aconitate hydratase
PF3D7_1253000	PFL2550w	gametocyte erythrocyte cytosolic protein (GECO)			PF3D7_1253700	PFL2585c	rifin (RIF)			PF3D7_1342600	PF13_0233	myosin A (MyoA)
PF3D7_1253100	PFL2555w	Plasmodium exported protein (PHISTa), unknown function			PF3D7_1254700	PFL2640c	rifin (RIF)			PF3D7_1345600	MAL13P1.228	inner membrane complex protein
PF3D7_1200800	PFL0040c	serine/threonine protein kinase, FIKK family (FIKK12)			PF3D7_1254800	PFL2645c	rifin (RIF)			PF3D7_1346900	PF13_0249	conserved Plasmodium protein, unknown function
PF3D7_1200900	PFL0045c	Plasmodium exported protein (PHISTc), unknown function			PF3D7_1302900	PF13_0015	conserved Plasmodium protein, unknown function			PF3D7_1347100	PF13_0251	DNA topoisomerase III, putative
PF3D7_1203100	PFL0155c	conserved Plasmodium protein, unknown function			PF3D7_1303100	PF13_0016	methyltransferase-like protein, putative			PF3D7_1348100	MAL13P1.241	GTPase, putative
PF3D7_1203500	PFL0175c	Sua5/YciO/YrdC family protein, putative			PF3D7_1317200	PF13_0097	transcription factor with AP2 domain(s) (ApiAP2)			PF3D7_1348500	MAL13P1.244	TBC domain protein, putative
PF3D7_1204300	PFL0210c	eukaryotic translation initiation factor 5A (EIF5A)			PF3D7_1318300	PF13_0101	conserved Plasmodium protein, unknown function			PF3D7_1348600	PF13_0255	conserved Plasmodium protein, unknown function
PF3D7_1206100	PFL0305c	IMP-specific 5'-nucleotidase, putative,haloacid dehalogenase hydrolase, putative			PF3D7_1325500	MAL13P1.138	conserved Plasmodium protein, unknown function			PF3D7_1349600	MAL13P1.250	conserved Plasmodium protein, unknown function
PF3D7_1209000	PFL0450c	conserved Plasmodium protein, unknown function			PF3D7_1325800	PF13_0146	conserved Plasmodium protein, unknown function			PF3D7_1349700	PF13_0260	conserved Plasmodium membrane protein, unknown function
PF3D7_1211900	PFL0590c	non-SERCA-type Ca2 -transporting P-ATPase (ATP4)			PF3D7_1333200	PF13_0182	ubiquitin-activating enzyme (UBA1)			PF3D7_1351700	MAL13P1.260	alveolin, putative (ALV6)
PF3D7_1212500	PFL0620c	glycerol-3-phosphate acyltransferase (GAT)			PF3D7_1336200	MAL13P1.180	conserved Plasmodium protein, unknown function			PF3D7_1355100	PF13_0291	DNA replication licensing factor MCM6 (MCM6)
PF3D7_1213700	PFL0665c	RNA polymerase subunit 8c, putative			PF3D7_1337100	MAL13P1.185	protein kinase 6 (PK6)			PF3D7_1356300	PF13_0301	ubiquitin conjugating enzyme, putative
PF3D7_1213800	PFL0670c	proline--tRNA ligase, putative			PF3D7_1337200	MAL13P1.186	1-deoxy-D-xylulose 5-phosphate synthase			PF3D7_1356800	MAL13P1.278	serine/threonine protein kinase, putative (ARK3)
PF3D7_1214300	PFL0692c	geranylgeranyltransferase type2 beta subunit, putative			PF3D7_1342800	PF13_0234	phosphoenolpyruvate carboxykinase (PEPCK)			PF3D7_1357400	PF13_0307	conserved Plasmodium protein, unknown function
PF3D7_1214400	PFL0695c	conserved protein, unknown function			PF3D7_1345500	MAL13P1.227	ubiquitin conjugating enzyme (UBC)			PF3D7_1357500	PF13_0308	DNA helicase, putative
PF3D7_1214600	PFL0705c	adrenodoxin-type ferredoxin, putative			PF3D7_1350700	MAL13P1.255	N6-adenine-specific methylase, putative			PF3D7_1358600	PF13_0314	zinc finger protein, putative
PF3D7_1216300	PFL0785c	signal recognition particle SRP19 (SRP19)			PF3D7_1365500	PF13_0345	glycine cleavage T protein, putative (GCVT)			PF3D7_1359700	MAL13P1.296	conserved Plasmodium protein, unknown function
PF3D7_1218400	PFL0890c	triose or hexose phosphate/phosphate translocator, putative			PF3D7_1372600	MAL13P1.495	rifin (RIF)			PF3D7_1359800	MAL13P1.297	ADP-ribosylation factor, putative
PF3D7_1218600	PFL0900c	arginine--tRNA ligase, putative			PF3D7_1373000	MAL13P1.515	rifin (RIF)			PF3D7_1361700	PF13_0327	cytochrome c oxidase subunit 2, putative
PF3D7_1219300	PFL0935c	erythrocyte membrane protein 1, PfEMP1 (VAR)			PF3D7_1300900	MAL13P1.7	stevor			PF3D7_1361800	MAL13P1.308	conserved Plasmodium protein, unknown function
PF3D7_1220500	PFL0985c	ribosome biogenesis protein TSR3, putative (TSR3)			PF3D7_1305900	PF13_0031	conserved Plasmodium protein, unknown function			PF3D7_1362000	PF13_0329	conserved Plasmodium protein, unknown function
PF3D7_1220800	PFL1000c	conserved Plasmodium protein, unknown function			PF3D7_1308600	MAL13P1.41	conserved Plasmodium protein, unknown function			PF3D7_1362700	MAL13P1.313	conserved Plasmodium protein, unknown function
PF3D7_1221900	PFL1055c	conserved Plasmodium membrane protein, unknown function			PF3D7_1312700	PF13_0071	probable protein, unknown function			PF3D7_1362800	MAL13P1.315	conserved Plasmodium protein, unknown function
PF3D7_1224600	PFL1185c	cytochrome c heme lyase, putative			PF3D7_1314700	MAL13P1.75	conserved Plasmodium protein, unknown function			PF3D7_1363500	PF13_0336	DNase I-like protein, putative
PF3D7_1225400	PFL1225c	conserved Plasmodium protein, unknown function			PF3D7_1317300	PF13_0098	conserved Plasmodium protein, unknown function			PF3D7_1364100	PF13_0338	cysteine-rich surface protein (Pf92)
PF3D7_1228600	PFL1385c	merozoite surface protein 9 (MSP9)			PF3D7_1320300	MAL13P1.112	conserved Plasmodium protein, unknown function			PF3D7_1365600	MAL13P1.328	DNA topoisomerase VI, b subunit, putative
PF3D7_1230500	PFL1470c	WD-repeat protein, putative			PF3D7_1328400	MAL13P1.150	conserved Plasmodium protein, unknown function			PF3D7_1366100	MAL13P1.331	conserved Plasmodium protein, unknown function
PF3D7_1231400	PFL1515c	amino acid transporter, putative			PF3D7_1337000	MAL13P1.184	endopeptidase, putative			PF3D7_1367500	PF13_0353	NADH-cytochrome b5 reductase, putative
PF3D7_1233400	PFL1610c	conserved Plasmodium membrane protein, unknown function			PF3D7_1340500	PF13_0221	conserved Plasmodium protein, unknown function			PF3D7_1372100	MAL13P1.475	Plasmodium exported protein (PHISTb), unknown function (GEXP04)
PF3D7_1234500	PFL1665c	conserved Plasmodium protein, unknown function			PF3D7_1342200	PF13_0230	conserved Plasmodium membrane protein, unknown function			PF3D7_1304000	MAL13P1.21	chromosome condensation protein, putative
PF3D7_1236100	PFL1745c	clustered-asparagine-rich protein			PF3D7_1343600	MAL13P1.218	UDP-N-acetylglucosamine pyrophosphorylase, putative			PF3D7_1304100	MAL13P1.22	DNA ligase I (LigI)
PF3D7_1236500	PFL1765c	conserved Plasmodium protein, unknown function			PF3D7_1345200	PF13_0241	rhomboid protease ROM6, putative (ROM6)			PF3D7_1305100	PF13_0025	conserved Plasmodium protein, unknown function
PF3D7_1238900	PFL1885c	protein kinase 2 (PK2)			PF3D7_1354100	PF13_0284	conserved Plasmodium protein, unknown function			PF3D7_1307900	MAL13P1.37	tripartite motif protein, putative
PF3D7_1241100	PFL1975c	conserved Plasmodium protein, unknown function			PF3D7_1356900	MAL13P1.279	protein kinase 5 (PK5)			PF3D7_1308800	MAL13P1.42	tyrosine recombinase (INT)
PF3D7_1243100	PFL2075c	zinc finger protein, putative			PF3D7_1365400	PF13_0344	ubiquitin-activating enzyme (Uba2)			PF3D7_1310600	MAL13P1.51	secretory complex protein 61 alpha,Rab GTPase 5b (Sec61-alpha)
PF3D7_1243800	PFL2105c	microtubule associated katanin, putative			PF3D7_1401200	PF14_0014	Plasmodium exported protein, unknown function			PF3D7_1310700	PF13_0058	conserved Plasmodium protein, unknown function
PF3D7_1244200	PFL2125c	transcription factor Tfb2, putative			PF3D7_1406900	PF14_0066	radical SAM protein, putative			PF3D7_1312100	PF13_0067	conserved Plasmodium protein, unknown function
PF3D7_1244800	PFL2150c	cytoplasmic translation machinery associated protein, putative			PF3D7_1409800	PF14_0096	RNA binding protein Bruno, putative (HoBo)			PF3D7_1312800	PF13_0072	conserved Plasmodium protein, unknown function
PF3D7_1247200	PFL2265c	conserved Plasmodium protein, unknown function			PF3D7_1415400	PF14_0152	conserved Plasmodium protein, unknown function			PF3D7_1313500	PF13_0078	conserved Plasmodium membrane protein, unknown function
PF3D7_1247600	PFL2282c	conserved Plasmodium protein, unknown function			PF3D7_1416800	PF14_0166	lysine--tRNA ligase, putative			PF3D7_1313600	PF13_0079	conserved Plasmodium protein, unknown function
PF3D7_1249000	PFL2350c	conserved Plasmodium membrane protein, unknown function			PF3D7_1423600	PF14_0227	serine/threonine protein kinase, putative			PF3D7_1318000	MAL13P1.94	conserved Plasmodium membrane protein, unknown function
PF3D7_1251400	PFL2470c	conserved Plasmodium protein, unknown function			PF3D7_1434800	PF14_0329	mitochondrial acidic protein MAM33, putative			PF3D7_1318400	MAL13P1.96	chromosome segregation protein, putative
PF3D7_1251800	PFL2490c	conserved Plasmodium protein, unknown function			PF3D7_1437400	PF14_0354	pantothenate kinase, putative			PF3D7_1318700	MAL13P1.102	conserved Plasmodium protein, unknown function
PF3D7_1253200	PFL2560c	Plasmodium exported protein, unknown function			PF3D7_1440500	PF14_0384	allantoicase, putative			PF3D7_1320100	MAL13P1.111	ATP-dependent Clp protease adaptor protein ClpS, putative
PF3D7_1255200	PFL2665c	erythrocyte membrane protein 1, PfEMP1 (VAR)			PF3D7_1443200	PF14_0410	conserved Plasmodium protein, unknown function			PF3D7_1321100	MAL13P1.114	conserved Plasmodium protein, unknown function
PF3D7_1301400	PF13_0073	Plasmodium exported protein (hyp12), unknown function			PF3D7_1452700	PF14_0502	U1 snRNA associated protein, putative			PF3D7_1321900	PF13_0125	conserved Plasmodium protein, unknown function
PF3D7_1301700	MAL13P1.61	Plasmodium exported protein (hyp8), unknown function (GEXP07)			PF3D7_1464500	PF14_0613	conserved Plasmodium membrane protein, unknown function			PF3D7_1322600	PF13_0127	conserved Plasmodium protein, unknown function
PF3D7_1303300	PF13_0017	conserved Plasmodium protein, unknown function			PF3D7_1469400	PF14_0662	nucleoside transporter 3, putative (NT3)			PF3D7_1324500	MAL13P1.134	DEAD box helicase, putative
PF3D7_1304900	PF13_0023	DNA-directed RNA polymerase 2, putative			PF3D7_1470100	PF14_0668	conserved Plasmodium protein, unknown function			PF3D7_1325900	MAL13P1.140	conserved Plasmodium protein, unknown function
PF3D7_1306500	MAL13P1.32	MORN repeat protein, putative			PF3D7_1470700	PF14_0674	conserved Plasmodium protein, unknown function			PF3D7_1326000	MAL13P1.141	conserved Plasmodium protein, unknown function
PF3D7_1307100	PF13_0035	U3 small nucleolar RNA-associated protein 6, putative			PF3D7_1477200	PF14_0743	Plasmodium exported protein (hyp15), unknown function			PF3D7_1326500	MAL13P1.145	conserved Plasmodium protein, unknown function
PF3D7_1309100	PF13_0049	60S ribosomal protein L24, putative			PF3D7_1477600	PF14_0747	surface-associated interspersed protein 14.1 (SURFIN 14.1) (SURF14.1)			PF3D7_1327400	PF13_0160	conserved Plasmodium protein, unknown function
PF3D7_1309600	PF13_0052	ribosomal RNA methyltransferase, putative			PF3D7_1479500	PF14_0767	stevor			PF3D7_1328300	PF13_0154	conserved Plasmodium protein, unknown function
PF3D7_1309700	PF13_0053	conserved Plasmodium protein, unknown function			PF3D7_1479700	PF14_0769	rifin (RIF)			PF3D7_1329100	MAL13P1.148	myosin C (MyoC)
PF3D7_1314900	MAL13P1.76	TFIIH basal transcription factor subunit			PF3D7_1480000	PF14_0772	rifin (RIF)			PF3D7_1331600	MAL13P1.168	protein tyrosine phosphatase, putative
PF3D7_1315100	PF13_0085	serine/threonine protein kinase (PK9)			PF3D7_1400200	PF14_0002	rifin (RIF)			PF3D7_1332600	PF13_0176	apurinic/apyrimidinic endonuclease Apn1, putative (APN1)
PF3D7_1315700	PF13_0087	1-methyladenosine tRNA methyltransferase subunit, putative			PF3D7_1400700	PF14_0007	stevor			PF3D7_1333700	PF13_0185	histone H3 variant (CenH3)
PF3D7_1316200	PF13_0090	ADP-ribosylation factor, putative			PF3D7_1401300	PF14_0015	aminopeptidase, putative			PF3D7_1334600	PF13_0193	MSP7-like protein (MSRP3)
PF3D7_1316700	PF13_0093	conserved Plasmodium protein, unknown function			PF3D7_1403900	PF14_0036	phosphatase, putative			PF3D7_1335100	PF13_0197	merozoite surface protein 7 (MSP7)
PF3D7_1317400	PF13_0099	conserved Plasmodium protein, unknown function			PF3D7_1405400	PF14_0051	DNA mismatch repair protein, putative			PF3D7_1338700	MAL13P1.194	conserved Plasmodium protein, unknown function
PF3D7_1317800	MAL13P1.92	40S ribosomal protein S15/S19, putative			PF3D7_1409700	PF14_0095	conserved Plasmodium protein, unknown function			PF3D7_1339400	PF13_0216	conserved Plasmodium protein, unknown function
PF3D7_1319000	PF13_0104	conserved Plasmodium protein, unknown function			PF3D7_1414900	PF14_0147	ATP-dependent protease, putative			PF3D7_1339700	MAL13P1.202	conserved Plasmodium protein, unknown function
PF3D7_1320500	MAL13P1.113	SNARE protein, putative (SNAP23)			PF3D7_1419200	PF14_0186	conserved Plasmodium protein, unknown function			PF3D7_1340700	MAL13P1.205	Rab GTPase 11b (RAB11b)
PF3D7_1321400	MAL13P1.117	DHHC-type zinc finger protein, putative			PF3D7_1420600	PF14_0200	pantothenate kinase, putative (PANK)			PF3D7_1341800	PF13_0226	conserved Plasmodium protein, unknown function
PF3D7_1323500	PF13_0133	plasmepsin V (PMV)			PF3D7_1425200	PF14_0232	enoyl-CoA hydratase, putative			PF3D7_1343100	MAL13P1.215	conserved Plasmodium protein, unknown function
PF3D7_1323900	PF13_0136	conserved Plasmodium protein, unknown function			PF3D7_1432800	PF14_0310	conserved Plasmodium protein, unknown function			PF3D7_1343300	PF13_0237	conserved Plasmodium protein, unknown function
PF3D7_1324400	PF13_0138	MSF1-like protein, putative			PF3D7_1434700	PF14_0328	mitochondrial import inner membrane translocase subunit TIM17, putative (TIM17)			PF3D7_1343800	MAL13P1.380	conserved Plasmodium protein, unknown function
PF3D7_1327200	MAL13P1.153	ribonuclease P protein subunit rpr, putative			PF3D7_1440700	PF14_0386	adaptor complexes medium subunit family			PF3D7_1344500	MAL13P1.219	conserved Plasmodium protein, unknown function
PF3D7_1327800	PF13_0157	ribose-phosphate pyrophosphokinase, putative			PF3D7_1442000	PF14_0399	ADP-ribosylation factor, putative			PF3D7_1348000	MAL13P1.240	conserved Plasmodium protein, unknown function
PF3D7_1331500	PF13_0169	conserved Plasmodium protein, unknown function			PF3D7_1442500	PF14_0403	protein prenyltransferase alpha subunit, putative			PF3D7_1349100	MAL13P1.248	nucleoside diphosphate hydrolase, putative
PF3D7_1331800	PF13_0171	60S ribosomal protein L23, putative			PF3D7_1443500	PF14_0413	Poly(A)-specific ribonuclease PARN, putative (PARN)			PF3D7_1354200	PF13_0285	inositol-polyphosphate 5-phosphatase, putative
PF3D7_1332100	PF13_0172	conserved Plasmodium membrane protein, unknown function			PF3D7_1447900	PF14_0455	multidrug resistance protein 2 (heavy metal transport family) (MDR2)			PF3D7_1356100	PF13_0299	conserved Plasmodium protein, unknown function
PF3D7_1332500	PF13_0175	SAM-dependent RNA methyltransferase, putative			PF3D7_1467600	PF14_0644	conserved Plasmodium protein, unknown function			PF3D7_1358000	MAL13P1.285	patatin-like phospholipase, putative
PF3D7_1332800	PF13_0178	translation initiation factor 6, putative			PF3D7_1470000	PF14_0667a	autophagy-related protein 12, putative (ATG12)			PF3D7_1358300	PF13_0312	rhomboid protease ROM7 (ROM7)
PF3D7_1333400	MAL13P1.172	conserved protein, unknown function			PF3D7_1473600	PF14_0705	conserved Plasmodium protein, unknown function			PF3D7_1360900	MAL13P1.303	polyadenylate-binding protein, putative
PF3D7_1335500	MAL13P1.177	conserved Plasmodium protein, unknown function			PF3D7_1477100	PF14_0742	Plasmodium exported protein (hyp6), unknown function			PF3D7_1401800	PF14_0020	choline kinase (CK)
PF3D7_1335600	MAL13P1.178	conserved Plasmodium protein, unknown function			PF3D7_0102300	PFA0115w	Plasmodium exported protein, unknown function			PF3D7_1402200	PF14_0024	conserved Plasmodium protein, unknown function
PF3D7_1336000	MAL13P1.179	conserved Plasmodium protein, unknown function			PF3D7_0103900	PFA0195w	parasite-infected erythrocyte surface protein (PIEPS15)			PF3D7_1403600	PF14_0033	selenoprotein (Sel1)
PF3D7_1337300	PF13_0208	exoribonuclease, putative			PF3D7_0105100	PFA0250w	conserved Plasmodium protein, unknown function			PF3D7_1406700	PF14_0064	phosphatase, putative
PF3D7_1337400	PF13_0209	conserved Plasmodium protein, unknown function			PF3D7_0106700	PFA0330w	small ribosomal subunit assembling AARP2 protein (AARP2)			PF3D7_1407700	PF14_0074	conserved Plasmodium protein, unknown function
PF3D7_1337900	PF13_0212	conserved Plasmodium protein, unknown function			PF3D7_0107200	PFA0355w	carbon catabolite repressor protein 4, putative			PF3D7_1409300	PF14_0090	DNA damage-inducible protein 1, putative (DDI1)
PF3D7_1338300	PF13_0214	elongation factor 1-gamma, putative			PF3D7_0107400	PFA0370w	conserved Plasmodium protein, unknown function			PF3D7_1410800	PF14_0106	ankyrin-repeat protein, putative
PF3D7_1340300	PF13_0219	nucleolar complex protein 2, putative			PF3D7_0102800	PFA0140c	conserved Plasmodium protein, unknown function			PF3D7_1412000	PF14_0119	p1/s1 nuclease, putative
PF3D7_1341300	MAL13P1.209	60S ribosomal protein L18-2, putative			PF3D7_0103300	PFA0165c	conserved Plasmodium protein, unknown function			PF3D7_1412100	PF14_0120	conserved Plasmodium protein, unknown function
PF3D7_1343000	MAL13P1.214	phosphoethanolamine N-methyltransferase (PMT)			PF3D7_0105500	PFA0270c	conserved Plasmodium protein, unknown function			PF3D7_1414400	PF14_0142	serine/threonine protein phosphatase (PP1)
PF3D7_1344100	MAL13P1.395	krox-like protein. putative			PF3D7_0108600	PFA0425c	conserved Plasmodium protein, unknown function			PF3D7_1415100	PF14_0149	conserved Plasmodium protein, unknown function
PF3D7_1344600	MAL13P1.220	lipoyl synthase (LipA)			PF3D7_0109300	PFA0455c	fatty acid elongation protein, GNS1/SUR4 family, putative			PF3D7_1415300	PF14_0151	RNA-binding protein Nova-1, putative
PF3D7_1344900	MAL13P1.222	conserved Plasmodium protein, unknown function			PF3D7_0109400	PFA0460c	tubulin-specific chaperone a, putative			PF3D7_1417300	PF14_0171	cysteine protease ATG4, putative (ATG4)
PF3D7_1346300	MAL13P1.233	DNA/RNA-binding protein Alba 2 (ALBA2)			PF3D7_0110700	PFA0520c	chromatin assembly factor 1 protein WD40 domain, putative			PF3D7_1417800	PF14_0177	DNA replication licensing factor MCM2 (MCM2)
PF3D7_1346500	PF13_0245	conserved Plasmodium protein, unknown function			PF3D7_0209300	PFB0420w	2C-methyl-D-erythritol 2,4-cyclodiphosphate synthase (IspF)			PF3D7_1422500	PF14_0215	ERAD-associated E3 ubiquitin-protein ligase HRD1 (HRD1)
PF3D7_1347400	MAL13P1.236	conserved Plasmodium protein, unknown function			PF3D7_0210400	PFB0467w	50S ribosomal protein L33, putative			PF3D7_1422600	PF14_0216	conserved Plasmodium protein, unknown function
PF3D7_1348200	MAL13P1.242	step II splicing factor, putative			PF3D7_0212000	PFB0535w	GDP-fructose:GMP antiporter, putative			PF3D7_1423100	PF14_0222	ankyrin, putative
PF3D7_1349400	PF13_0259	cytidine and deoxycytidylate deaminase, putative			PF3D7_0213400	PFB0605w	protein kinase 7 (PK7)			PF3D7_1423300	PF14_0224	serine/threonine protein phosphatase (PP7)
PF3D7_1349800	PF13_0261	nucleolar preribosomal associated cytoplasmic ATPase, putative			PF3D7_0215700	PFB0715w	DNA-directed RNA polymerase II second largest subunit, putative			PF3D7_1425800	PF14_0238	conserved Plasmodium protein, unknown function
PF3D7_1350300	PF13_0263	conserved Plasmodium protein, unknown function			PF3D7_0203800	PFB0177c	conserved Plasmodium protein, unknown function			PF3D7_1428000	PF14_0258	conserved Plasmodium membrane protein, unknown function
PF3D7_1351400	PF13_0268	60S ribosomal protein L17, putative			PF3D7_0204800	PFB0215c	3'-5' exonuclease, putative			PF3D7_1429100	PF14_0270	apicoplast ribosomal protein L15 precursor, putative
PF3D7_1353200	PF13_0276	membrane associated histidine-rich protein (MAHRP2)			PF3D7_0205200	PFB0230c	conserved Plasmodium protein, unknown function			PF3D7_1429900	PF14_0278	ATP-dependent DNA helicase, putative
PF3D7_1353400	PF13_0278	Ran-binding protein, putative			PF3D7_0213200	PFB0600c	conserved Plasmodium protein, unknown function			PF3D7_1430200	PF14_0281	plasmepsin IX
PF3D7_1355300	PF13_0293	histone-lysine N-methyltransferase, putative (SET6)			PF3D7_0214200	PFB0645c	mitochondrial ribosomal protein L13 precursor, putative			PF3D7_1431600	PF14_0295	ATP-specific succinyl-CoA synthetase beta subunit, putative
PF3D7_1355500	MAL13P1.274	serine/threonine protein phosphatase (PP5)			PF3D7_0218300	PFB0855c	apicoplast RNA methyltransferase precursor, putative			PF3D7_1431900	PF14_0298	conserved Plasmodium membrane protein, unknown function
PF3D7_1355900	PF13_0297	conserved protein, unknown function			PF3D7_0219500	PFB0890c	pseudouridine synthase, putative			PF3D7_1432200	PF14_0303	conserved Plasmodium protein, unknown function
PF3D7_1358200	MAL13P1.286	conserved Plasmodium protein, unknown function			PF3D7_0310000	PFC0416w	conserved Plasmodium protein, unknown function			PF3D7_1433300	PF14_0314	chromatin assembly factor 1 P55 subunit, putative
PF3D7_1358400	MAL13P1.287	conserved Plasmodium protein, unknown function			PF3D7_0312000	PFC0506w	conserved Plasmodium protein, unknown function			PF3D7_1435200	PF14_0333	conserved Plasmodium protein, unknown function
PF3D7_1358800	PF13_0316	40S ribosomal protein S13, putative			PF3D7_0315000	PFC0630w	zinc finger protein, putative			PF3D7_1438400	PF14_0363	metacaspase-like protein (MCA2)
PF3D7_1359300	MAL13P1.289	mitotic control protein dis3 homologue, putative (RRP44)			PF3D7_0320000	PFC0886w	conserved Plasmodium protein, unknown function			PF3D7_1438700	PF14_0366	small subunit DNA primase
PF3D7_1360400	PF13_0319	conserved Plasmodium protein, unknown function			PF3D7_0323200	PFC1035w	conserved Plasmodium protein, unknown function			PF3D7_1439000	PF14_0369	copper transporter
PF3D7_1362300	PF13_0331	conserved protein, unknown function			PF3D7_0300200	PFC0010c	rifin (RIF)			PF3D7_1440900	PF14_0388	conserved Plasmodium protein, unknown function
PF3D7_1362900	MAL13P1.316	conserved Plasmodium protein, unknown function			PF3D7_0301900	PFC0095c	conserved Plasmodium protein, unknown function			PF3D7_1441300	PF14_0392	serine/threonine protein kinase, putative
PF3D7_1363000	MAL13P1.317	conserved Plasmodium protein, unknown function			PF3D7_0308900	PFC0375c	splicing factor 3B subunit 1, putative (SF3B1)			PF3D7_1442400	PF14_0402	conserved Plasmodium protein, unknown function
PF3D7_1364500	PF13_0340	exosome complex exonuclease, putative			PF3D7_0313300	PFC0556c	apicoplast conserved ycf19 protein precursor, unknown function			PF3D7_1442700	PF14_0405	conserved Plasmodium protein, unknown function
PF3D7_1369000	MAL13P1.348	glycosylphosphatidylinositol anchor attachment 1 protein, putative			PF3D7_0314300	PFC0590c	DER1-like protein (Der1-2)			PF3D7_1449100	PF14_0468	conserved Plasmodium protein, unknown function
PF3D7_1369500	MAL13P1.352	conserved Plasmodium protein, unknown function			PF3D7_0315400	PFC0670c	conserved Plasmodium protein, unknown function			PF3D7_1451300	PF14_0488	conserved Plasmodium protein, unknown function
PF3D7_1370300	MAL13P1.413	membrane associated histidine-rich protein (MAHRP1)			PF3D7_0315500	PFC0675c	mitochondrial ribosomal protein L29/L47 precursor, putative			PF3D7_1451800	PF14_0493	sortilin, putative
PF3D7_1372000	MAL13P1.470	Plasmodium exported protein (PHISTa), unknown function			PF3D7_0320600	PFC0911c	conserved Plasmodium protein, unknown function			PF3D7_1452000	PF14_0495	rhoptry neck protein 2 (RON2)
PF3D7_1300300	PF13_0003	erythrocyte membrane protein 1, PfEMP1 (VAR)			PF3D7_0405800	PFD0290w	conserved Plasmodium protein, unknown function			PF3D7_1453200	PF14_0506	conserved Plasmodium protein, unknown function
PF3D7_1301200	PF13_0010	glycophorin binding protein (GBPH2)			PF3D7_0406600	PFD0325w	conserved Plasmodium protein, unknown function			PF3D7_1455300	PF14_0527	conserved Plasmodium protein, unknown function
PF3D7_1301600	MAL13P1.60	erythrocyte binding antigen-140 (EBA140)			PF3D7_0419100	PFD0925w	conserved Plasmodium protein, unknown function			PF3D7_1456000	PF14_0533	transcription factor with AP2 domain(s) (ApiAP2)
PF3D7_1302000	PF13_0076	Plasmodium exported protein, unknown function			PF3D7_0422500	PFD1060w	pre-mRNA-splicing helicase BRR2, putative (BRR2)			PF3D7_1458500	PF14_0558	conserved Plasmodium protein, unknown function
PF3D7_1302200	PF13_0012	early transcribed membrane protein 13 (ETRAMP13)			PF3D7_0404200	PFD0205c	conserved Plasmodium protein, unknown function			PF3D7_1460600	PF14_0578	inner membrane complex protein, putative
PF3D7_1305400	MAL13P1.28	AAR2 protein, putative			PF3D7_0408400	PFD0415c	conserved Plasmodium protein, unknown function			PF3D7_1461100	PF14_0583	conserved Plasmodium protein, unknown function
PF3D7_1306800	MAL13P1.34	RED-like protein, putative			PF3D7_0412100	PFD0600c	mitochondrial ribosomal protein S12 precursor, putative			PF3D7_1465000	PF14_0617	conserved Plasmodium protein, unknown function
PF3D7_1307000	MAL13P1.36	PNAS-3 related protein, putative			PF3D7_0509500	PFE0470w	conserved Plasmodium protein, unknown function			PF3D7_1465100	PF14_0618	conserved Plasmodium protein, unknown function
PF3D7_1307200	PF13_0036	DnaJ protein, putative			PF3D7_0513900	PFE0695w	conserved Plasmodium protein, unknown function			PF3D7_1466100	PF14_0630	protein phosphatase containing kelch-like domains (PPKL)
PF3D7_1307600	PF13_0040	DNA-directed RNA polymerase alpha chain, putative			PF3D7_0515200	PFE0760w	conserved Plasmodium protein, unknown function			PF3D7_1467900	PF14_0647	rab GTPase activator, putative
PF3D7_1309000	MAL13P1.43	conserved Plasmodium protein, unknown function			PF3D7_0519100	PFE0960w	mitochondrial ribosomal protein L14 precursor, putative			PF3D7_1468400	PF14_0652	zinc finger protein, putative (D13)
PF3D7_1309500	PF13_0051	small nucleolar ribonucleoprotein, putative			PF3D7_0519300	PFE0970w	cytochrome c oxidase assembly protein (heme A: farnesyltransferase), putative			PF3D7_1469700	PF14_0665	mediator of RNA polymerase II transcription subunit 6, putative
PF3D7_1311700	MAL13P1.55	cytochrome c2 precursor, putative			PF3D7_0521200	PFE1065w	conserved Plasmodium protein, unknown function			PF3D7_1469900	PF14_0667	conserved Plasmodium protein, unknown function
PF3D7_1313900	MAL13P1.71	conserved Plasmodium protein, unknown function			PF3D7_0521900	PFE1095w	conserved Plasmodium protein, unknown function			PF3D7_1473400	PF14_0703	conserved Plasmodium protein, unknown function
PF3D7_1314500	PF13_0082	cop-coated vesicle membrane protein p24 precursor, putative			PF3D7_0522700	PFE1135w	iron-sulfur assembly protein, putative (SufA)			PF3D7_1475500	PF14_0723	LCCL domain-containing protein (CCp1)
PF3D7_1314800	PF13_0084	ubiquitin-like protein, putative			PF3D7_0525700	PFE1280w	conserved Plasmodium protein, unknown function			PF3D7_1475800	PF14_0726	conserved Plasmodium protein, unknown function
PF3D7_1316300	PF13_0090a	conserved Plasmodium protein, unknown function			PF3D7_0526100	PFE1300w	conserved Plasmodium membrane protein, unknown function			PF3D7_1476300	PF14_0732	Plasmodium exported protein (PHISTb), unknown function
PF3D7_1316800	MAL13P1.87	sec20 homolog, putative			PF3D7_0529300	PFE1460w	apicoplast TIC22 protein (TIC22)			PF3D7_1477300	PF14_0744	Plasmodium exported protein, unknown function (Pfg14-744)
PF3D7_1317700	MAL13P1.91	conserved Plasmodium protein, unknown function			PF3D7_0532100	PFE1590w	early transcribed membrane protein 5 (ETRAMP5)			PF3D7_1401900	PF14_0021	conserved Plasmodium protein, unknown function
PF3D7_1317900	MAL13P1.93	small ribosomal subunit nuclear export protein, putative			PF3D7_0502100	PFE0105c	HCNGP-like protein			PF3D7_1403100	PF14_0031a	conserved Plasmodium protein, unknown function
PF3D7_1319300	PF13_0109	N2,N2-dimethylguanosine tRNA methyltransferase, putative			PF3D7_0507000	PFE0345c	conserved Plasmodium protein, unknown function			PF3D7_1406800	PF14_0065	glideosome associated protein with multiple membrane spans 3 (GAPM3)
PF3D7_1320900	PF13_0122	RNA-binding protein, putative			PF3D7_0509700	PFE0480c	conserved Plasmodium protein, unknown function			PF3D7_1407200	PF14_0069	conserved Plasmodium protein, unknown function
PF3D7_1323100	PF13_0129	60S ribosomal protein L6, putative			PF3D7_0512100	PFE0600c	conserved Plasmodium protein, unknown function			PF3D7_1409400	PF14_0092	conserved Plasmodium membrane protein, unknown function
PF3D7_1323200	PF13_0130	vacuolar ATP synthase subunit g, putative			PF3D7_0512500	PFE0620c	conserved Plasmodium protein, unknown function			PF3D7_1410700	PF14_0105	conserved Plasmodium protein, unknown function
PF3D7_1323400	PF13_0132	60S ribosomal protein L23a, putative			PF3D7_0520400	PFE1025c	conserved Plasmodium protein, unknown function			PF3D7_1413700	PF14_0135	conserved Plasmodium protein, unknown function
PF3D7_1323800	PF13_0135	vacuolar protein sorting 52 homologue			PF3D7_0521100	PFE1060c	conserved Plasmodium protein, unknown function			PF3D7_1414000	PF14_0138	26S proteasome regulatory subunit RPN13, putative (RPN13)
PF3D7_1324000	PF13_0137	conserved Plasmodium protein, unknown function			PF3D7_0529100	PFE1450c	conserved Plasmodium protein, unknown function			PF3D7_1416200	PF14_0160	metacaspase-like protein (MCA3)
PF3D7_1326400	MAL13P1.144	translation initiation factor EIF-2B gamma subunit, putative			PF3D7_0531200	PFE1560c	mitochondrial ribosomal protein S16 precursor, putative			PF3D7_1416600	PF14_0165	conserved Plasmodium protein, unknown function
PF3D7_1326800	MAL13P1.365	syntaxin, Qa-SNARE family (SYN18)			PF3D7_0602300	PFF0110w	liver merozoite formation protein, putative (PALM)			PF3D7_1420200	PF14_0196	tetratricopeptide repeat family protein, putative
PF3D7_1327700	PF13_0158	regulator of nonsense transcripts 3B, putative (UPF3B)			PF3D7_0603700	PFF0180w	phenylalanyl-tRNA synthetase subunit, putative			PF3D7_1420900	PF14_0774	mannose-1-phosphate guanyltransferase, putative
PF3D7_1328500	PF13_0153	alpha/beta-hydrolase, putative			PF3D7_0605000	PFF0245w	50S ribosomal protein L24, putative			PF3D7_1421900	PF14_0211	Ctr copper transporter domain containing protein, putative
PF3D7_1329000	PF13_0150	DNA-directed RNA polymerase 3 largest subunit			PF3D7_0605300	PFF0260w	serine/threonine protein kinase (ARK1)			PF3D7_1422100	PF14_0212	mitochondrial ribosomal protein L21 precursor, putative
PF3D7_1329700	MAL13P1.156	conserved Plasmodium protein, unknown function			PF3D7_0607000	PFF0345w	translation initiation factor IF-2, putative			PF3D7_1422200	PF14_0213	conserved Plasmodium protein, unknown function
PF3D7_1331000	PF13_0166	protein kinase, putative			PF3D7_0607300	PFF0360w	uroporphyrinogen III decarboxylase (UROD)			PF3D7_1426300	PF14_0243a	dynein-associated protein, putative
PF3D7_1331700	PF13_0170	glutamine--tRNA ligase, putative			PF3D7_0608600	PFF0425w	conserved Plasmodium protein, unknown function			PF3D7_1426600	PF14_0245	conserved Plasmodium protein, unknown function
PF3D7_1332700	PF13_0177	DEAD/DEAH box ATP-dependent RNA helicase, putative			PF3D7_0611200	PFF0550w	transcription factor with AP2 domain(s), putative (ApiAP2)			PF3D7_1428400	PF14_0262	probable protein, unknown function
PF3D7_1333300	MAL13P1.171	transmembrane protein Tmp21 homologue, putative			PF3D7_0611300	PFF0555w	conserved Plasmodium protein, unknown function			PF3D7_1428900	PF14_0268	conserved Plasmodium protein, unknown function
PF3D7_1334700	PF13_0194	probable protein, unknown function			PF3D7_0620100	PFF0980w	conserved Plasmodium protein, unknown function			PF3D7_1430900	PF14_0288	cytochrome c oxidase subunit 2, putative
PF3D7_1335000	PF13_0196	MSP7-like protein (MSRP1)			PF3D7_0622300	PFF1075w	vacuolar transporter chaperone, putative			PF3D7_1431400	PF14_0293	conserved Plasmodium protein, unknown function
PF3D7_1335300	MAL13P1.176	reticulocyte binding protein 2 homologue b (RH2b)			PF3D7_0622400	PFF1080w	conserved Apicomplexan protein, unknown function			PF3D7_1432400	PF14_0305	leucine-rich repeat protein (LRR5)
PF3D7_1336900	PF13_0205	tryptophan--tRNA ligase, putative			PF3D7_0623900	PFF1150w	ribonuclease H2 subunit A, putative			PF3D7_1433400	PF14_0315	conserved Plasmodium membrane protein, unknown function
PF3D7_1337800	PF13_0211	calcium-dependent protein kinase 5 (CDPK5)			PF3D7_0624900	PFF1200w	conserved Plasmodium protein, unknown function			PF3D7_1433800	PF14_0319	conserved Plasmodium protein, unknown function
PF3D7_1338200	PF13_0213	60S ribosomal protein L6-2, putative			PF3D7_0625900	PFF1255w	conserved Plasmodium protein, unknown function			PF3D7_1434400	PF14_0325	conserved Plasmodium membrane protein, unknown function
PF3D7_1339000	MAL13P1.197	probable protein, unknown function			PF3D7_0626900	PFF1305w	mitochondrial ribosomal protein L46 precursor, putative			PF3D7_1435300	PF14_0334	NAD(P)H-dependent glutamate synthase, putative
PF3D7_1340100	MAL13P1.204	exosome complex component RRP42, putative (RRP42)			PF3D7_0628900	PFF1400w	RAP protein, putative			PF3D7_1435600	PF14_0337	conserved Plasmodium protein, unknown function
PF3D7_1341900	PF13_0227	vacuolar ATP synthase subunit d, putative			PF3D7_0607800	PFF0385c	GTP-binding protein, putative			PF3D7_1436200	PF14_0343	conserved Plasmodium protein, unknown function
PF3D7_1342500	MAL13P1.212	sporozoite protein essential for cell traversal (SPECT)			PF3D7_0608400	PFF0415c	conserved Plasmodium protein, unknown function			PF3D7_1436600	PF14_0346	cGMP-dependent protein kinase (PKG)
PF3D7_1344300	MAL13P1.405	conserved protein, unknown function			PF3D7_0623400	PFF1125c	RNA-binding protein mei2 homologue, putative			PF3D7_1437200	PF14_0352	ribonucleoside-diphosphate reductase, large subunit, putative
PF3D7_1346200	MAL13P1.232	mog1 homolog, putative			PF3D7_0629000	PFF1405c	conserved protein, unknown function			PF3D7_1437300	PF14_0353	conserved Plasmodium protein, unknown function
PF3D7_1348300	MAL13P1.243	elongation factor Tu, putative			PF3D7_0709500	PF07_0039	conserved Plasmodium protein, unknown function			PF3D7_1437700	PF14_0357	succinyl CoA ligase, putative
PF3D7_1348900	PF13_0256	conserved Plasmodium protein, unknown function			PF3D7_0713600	MAL7P1.66	mitochondrial ribosomal protein S5 precursor, putative			PF3D7_1439400	PF14_0373	ubiquinol-cytochrome c reductase iron-sulfur subunit, putative
PF3D7_1351100	MAL13P1.257	conserved Plasmodium protein, unknown function			PF3D7_0716500	MAL7P1.79	conserved Plasmodium protein, unknown function			PF3D7_1439600	PF14_0375	conserved Plasmodium protein, unknown function
PF3D7_1351900	MAL13P1.261	conserved Plasmodium protein, unknown function			PF3D7_0717400	PF07_0071	queuine tRNA-ribosyltransferase, putative			PF3D7_1440000	PF14_0379	conserved Plasmodium protein, unknown function
PF3D7_1353100	PF13_0275	Plasmodium exported protein, unknown function			PF3D7_0720500	MAL7P1.106	conserved Plasmodium protein, unknown function			PF3D7_1440100	PF14_0380	conserved Plasmodium protein, unknown function
PF3D7_1354600	MAL13P1.272	60S ribosomal protein L7-2, putative			PF3D7_0720800	MAL7P1.110	Ham1-like protein, putative			PF3D7_1440400	PF14_0383	conserved Plasmodium protein, unknown function
PF3D7_1355200	PF13_0292	RAP protein, putative			PF3D7_0720900	MAL7P1.111	conserved Plasmodium protein, unknown function			PF3D7_1443000	PF14_0408	serine/threonine protein kinase (SRPK2)
PF3D7_1357700	PF13_0309	U3 snoRNA-associated small subunit rRNA processing protein, putative			PF3D7_0721300	MAL7P1.113	DEAD/DEAH box ATP-dependent RNA helicase, putative			PF3D7_1443100	PF14_0409	conserved Plasmodium protein, unknown function
PF3D7_1358700	MAL13P1.288	HVA22-like protein, putative			PF3D7_0721500	MAL7P1.115	conserved Plasmodium membrane protein, unknown function			PF3D7_1443700	PF14_0415	dephospho-CoA kinase, putative (DPCK)
PF3D7_1358900	MAL13P1.294	GTP binding protein, putative			PF3D7_0724300	MAL7P1.130	3-demethylubiquinone-9 3-methyltransferase, putative			PF3D7_1444100	PF14_0419	conserved Plasmodium protein, unknown function
PF3D7_1359100	MAL13P1.292	riboflavin kinase / FAD synthase family protein, putative			PF3D7_0729200	MAL7P1.159	1-cys peroxiredoxin (AOP)			PF3D7_1446600	PF14_0443	centrin-2 (CEN2)
PF3D7_1360100	PF13_0318	RNA binding protein, putative			PF3D7_0703900	MAL7P1.15	conserved Plasmodium membrane protein, unknown function			PF3D7_1446700	PF14_0444	conserved Plasmodium protein, unknown function
PF3D7_1360200	MAL13P1.299	conserved protein, unknown function			PF3D7_0705800	MAL7P1.339	cysteine-rich secretory protein, putative			PF3D7_1448400	PF14_0462	ubiquitin-protein ligase, putative (Hrd3)
PF3D7_1361000	PF13_0323	arginine methyltransferase 5, putative (PRMT5)			PF3D7_0705900	MAL7P1.340	ATP synthase subunit C, putative			PF3D7_1448500	PF14_0463	conserved Plasmodium protein, unknown function
PF3D7_1361400	PF13_0326	actin-depolymerizing factor 2 (ADF2)			PF3D7_0710500	MAL7P1.33	conserved Plasmodium protein, unknown function			PF3D7_1449400	PF14_0470	DNA replication related protein, putative
PF3D7_1363200	PF13_0334	bifunctional polynucleotide phosphatase/kinase (PNKP)			PF3D7_0713900	PF07_0053	conserved Plasmodium protein, unknown function			PF3D7_1449600	PF14_0472	conserved Plasmodium protein, unknown function
PF3D7_1364800	PF13_0341	DNA-directed RNA polymerase 2, putative			PF3D7_0715400	MAL7P1.74	secreted ookinete protein, putative (PSOP20)			PF3D7_1450500	PF14_0480	conserved Plasmodium protein, unknown function
PF3D7_1364900	MAL13P1.326	ferrochelatase (FC)			PF3D7_0716100	PF07_0067	large ribosomal subunit assembling factor, putative			PF3D7_1451700	PF14_0492	protein phosphatase 2b regulatory subunit, putative
PF3D7_1365900	PF13_0346	60S ribosomal protein L40/UBI, putative			PF3D7_0718700	PF07_0075	conserved Plasmodium membrane protein, unknown function			PF3D7_1452500	PF14_0500	SNARE protein, putative (BET1)
PF3D7_1367600	MAL13P1.341	ribosome biogenesis protein MRT4, putative			PF3D7_0728300	PF07_0119	conserved Plasmodium protein, unknown function			PF3D7_1453100	PF14_0505	dynactin subunit 4, putative
PF3D7_1369700	PF13_0362	U1 small nuclear ribonucleoprotein a, putative			PF3D7_0815900	PF08_0066	lipoamide dehydrogenase (aLipDH)			PF3D7_1455600	PF14_0530	ferlin, putative
PF3D7_1372200	MAL13P1.480	histidine-rich protein III (HRPIII)			PF3D7_0817000	MAL8P1.75	ubiquitin-activating enzyme, putative			PF3D7_1455700	PF14_0531	conserved Plasmodium protein, unknown function
PF3D7_1373500	MAL13P1.356	erythrocyte membrane protein 1, PfEMP1 (VAR)			PF3D7_0819300	PF08_0051	conserved Plasmodium protein, unknown function			PF3D7_1457500	PF14_0548	vacuolar protein sorting-associated protein 4 (VPS4)
PF3D7_1402900	PF14_0029a	conserved Plasmodium protein, unknown function			PF3D7_0820400	PF08_0046	conserved Plasmodium protein, unknown function			PF3D7_1458300	PF14_0556	conserved Plasmodium protein, unknown function
PF3D7_1404500	PF14_0042	U3 small nucleolar ribonucleoprotein, U3 snoRNP, putative			PF3D7_0824100	MAL8P1.35	exonuclease, putative			PF3D7_1458700	PF14_0560	exonuclease V, mitochondrial, putative
PF3D7_1405500	PF14_0052	COBW domain-containing protein 1, putative (CBWD1)			PF3D7_0825400	MAL8P1.25a	conserved Plasmodium protein, unknown function			PF3D7_1459900	PF14_0572	conserved Plasmodium membrane protein, unknown function
PF3D7_1407500	PF14_0072	tRNA m2G10 methyltransferase subunit, putative			PF3D7_0826900	MAL8P1.20	conserved Plasmodium protein, unknown function			PF3D7_1461400	PF14_0586	conserved Plasmodium protein, unknown function
PF3D7_1408100	PF14_0078	plasmepsin III,histo-aspartic protease (HAP)			PF3D7_0829700	PF08TR003	unspecified product			PF3D7_1462100	PF14_0591	conserved Plasmodium protein, unknown function
PF3D7_1408500	PF14_0082	conserved Plasmodium protein, unknown function			PF3D7_0801600	PF08_0134	conserved Plasmodium protein, unknown function			PF3D7_1462700	PF14_0597	cytochrome c1 precursor, putative
PF3D7_1409500	PF14_0093	conserved Plasmodium protein, unknown function			PF3D7_0802300	PF08_0130	rRNA processing WD-repeat protein, putative			PF3D7_1463900	PF14_0607	conserved Plasmodium membrane protein, unknown function
PF3D7_1410400	PF14_0102	rhoptry-associated protein 1 (RAP1)			PF3D7_0810100	MAL8P1.110	apicoplast ribosomal protein L33 precursor, putative			PF3D7_1469200	PF14_0660	shewanella-like protein phosphatase 1, putative (SHLP1)
PF3D7_1411500	PF14_0113	conserved Plasmodium protein, unknown function			PF3D7_0811100	PF08_0093	mitochondrial carrier protein, putative			PF3D7_1471400	PF14_0681	diacylglycerol kinase, putative
PF3D7_1411900	PF14_0117	p1/s1 nuclease, putative			PF3D7_0812200	MAL8P1.99	trypsin-like serine protease, putative			PF3D7_1472600	PF14_0694	protein disulfide isomerase (PDI-14)
PF3D7_1413900	PF14_0137	DnaJ protein, putative			PF3D7_0813500	PF08_0080	conserved Plasmodium protein, unknown function			PF3D7_1474000	PF14_0708	probable protein, unknown function
PF3D7_1414300	PF14_0141	60S ribosomal protein L10, putative			PF3D7_0815400	MAL8P1.85	conserved Plasmodium protein, unknown function			PF3D7_1475400	PF14_0722	cysteine repeat modular protein 4 (CRMP4)
PF3D7_1416500	PF14_0164	NADP-specific glutamate dehydrogenase (GDH1)			PF3D7_0815700	PF08_0067	ubiquitin (Ub)			PF3D7_0100100	PFA0005w	erythrocyte membrane protein 1, PfEMP1 (VAR)
PF3D7_1420300	PF14_0197	zinc finger protein, putative			PF3D7_0817400	MAL8P1.74	conserved Plasmodium protein, unknown function			PF3D7_0202800	PFB0135w	conserved Plasmodium protein, unknown function
PF3D7_1420400	PF14_0198	glycine--tRNA ligase (GlyRS)			PF3D7_0820800	MAL8P1.55	conserved Plasmodium protein, unknown function			PF3D7_0217300	PFB0805c	clathrin coat assembly protein, putative
PF3D7_1421500	PF14_0208	mitochondrial import inner membrane translocase subunit TIM8, putative (TIM8)			PF3D7_0821900	MAL8P1.50	conserved Plasmodium protein, unknown function			PF3D7_0218200	PFB0850c	conserved Plasmodium protein, unknown function
PF3D7_1421600	PF14_0209	conserved Plasmodium protein, unknown function			PF3D7_0822700	MAL8P1.45	conserved Plasmodium protein, unknown function			PF3D7_0320900	PFC0920w	histone H2A variant, putative (H2A.Z)
PF3D7_1423200	PF14_0223	peptidyl-prolyl cis-trans isomerase (CYP52)			PF3D7_0827000	MAL8P1.19	ATP-dependent RNA helicase DBP10, putative (DBP10)			PF3D7_0321600	PFC0955w	ATP-dependent RNA helicase, putative
PF3D7_1423400	PF14_0225	conserved Plasmodium membrane protein, unknown function			PF3D7_0832000	MAL7P1.227	stevor			PF3D7_0400100	PFD0005w	erythrocyte membrane protein 1, PfEMP1 (VAR)
PF3D7_1423800	PF14_0229	conserved Plasmodium protein, unknown function			PF3D7_0911000	PFI0535w	phosphatidylinositol N-acetylglucosaminyltransferase, putative			PF3D7_0416000	PFD0775c	RNA binding protein, putative
PF3D7_1424400	PF14_0231	60S ribosomal protein L7-3, putative			PF3D7_0914000	PFI0685w	pseudouridylate synthase, putative			PF3D7_0506500	PFE0320w	conserved Plasmodium protein, unknown function
PF3D7_1425400	PF14_0234	DNA-directed DNA polymerase, putative			PF3D7_0915200	PFI0745w	ribonuclease H2 subunit C, putative			PF3D7_0606300	PFF0310w	conserved Plasmodium protein, unknown function
PF3D7_1425500	PF14_0235	conserved Plasmodium protein, unknown function			PF3D7_0915500	PFI0760w	conserved Plasmodium protein, unknown function			PF3D7_0621400	PFF1035w	Pf77 protein (ALV7)
PF3D7_1425700	PF14_0237	conserved Plasmodium protein, unknown function			PF3D7_0919600	PFI0960w	dolichyl-diphosphooligosaccharide-protein glycosyltransferase, putative			PF3D7_0718400	MAL7P1.93	mitochondrial ribosomal protein S8 precursor, putative
PF3D7_1429400	PF14_0273	rRNA (adenosine-2'-O-)-methyltransferase, putative			PF3D7_0921500	PFI1055w	conserved Plasmodium protein, unknown function			PF3D7_0800100	PF08_0142	erythrocyte membrane protein 1, PfEMP1 (VAR)
PF3D7_1429500	PF14_0274	diphthamide synthesis protein, putative			PF3D7_0922000	PFI1080w	dynein intermediate chain 2, ciliary			PF3D7_0814400	MAL8P1.91	phospholipase DDHD1, putative
PF3D7_1430400	PF14_0283	conserved Plasmodium protein, unknown function			PF3D7_0922400	PFI1100w	para-aminobenzoic acid synthetase (pBAS)			PF3D7_0919800	PFI0970c	TLD domain containing protein
PF3D7_1430800	PF14_0287	conserved Plasmodium protein, unknown function			PF3D7_0925500	PFI1250w	thioredoxin-like protein 2 (TLP2)			PF3D7_1025000	PF10_0244	formin 2, putative
PF3D7_1431300	PF14_0292	large ribosomal subunit associated GTPase, putative			PF3D7_0929100	PFI1430w	conserved Plasmodium protein, unknown function			PF3D7_1033900	PF10_0330	ubiquitin conjugating enzyme, putative
PF3D7_1431700	PF14_0296	60S ribosomal protein L14, putative			PF3D7_0929300	PFI1440w	conserved Plasmodium protein, unknown function			PF3D7_1132400	PF11_0333	conserved Plasmodium membrane protein, unknown function
PF3D7_1432100	PF14_0301	conserved protein, unknown function			PF3D7_0929900	PFI1463w	conserved Plasmodium protein, unknown function			PF3D7_1135900	PF11_0370	3-oxo-5-alpha-steroid 4-dehydrogenase, putative
PF3D7_1432500	PF14_0307	RNA methyltransferase, putative			PF3D7_0933400	PFI1617w	conserved Plasmodium protein, unknown function			PF3D7_1215000	PFL0725w	thioredoxin peroxidase 2 (Trx-Px2)
PF3D7_1434100	PF14_0322	queuine tRNA-ribosyltransferase, putative			PF3D7_0933800	PFI1635w	delta tubulin, putative			PF3D7_1246300	PFL2220w	conserved Plasmodium protein, unknown function
PF3D7_1435500	PF14_0336	conserved Plasmodium protein, unknown function			PF3D7_0934300	PFI1660w	conserved Plasmodium protein, unknown function			PF3D7_1200200	PFL0010c	rifin (RIF)
PF3D7_1438600	PF14_0365	conserved protein, unknown function			PF3D7_0903400	PFI0165c	DEAD/DEAH box helicase, putative			PF3D7_1201600	PFL0080c	NIMA related kinase 3 (NEK3)
PF3D7_1438800	PF14_0367	conserved Plasmodium protein, unknown function			PF3D7_0905000	PFI0245c	conserved Plasmodium protein, unknown function			PF3D7_1249700	PFL2385c	conserved Plasmodium protein, unknown function
PF3D7_1438900	PF14_0368	thioredoxin peroxidase 1 (Trx-Px1)			PF3D7_0907100	PFI0340c	conserved Plasmodium protein, unknown function			PF3D7_1302100	PF13_0011	gamete antigen 27/25 (Pfg27)
PF3D7_1439500	PF14_0374	CCAAT-binding transcription factor, putative			PF3D7_0913100	PFI0640c	conserved Plasmodium protein, unknown function			PF3D7_1427200	PF14_0251	selenoprotein (Sel4)
PF3D7_1441200	PF14_0391	60S ribosomal protein L1, putative			PF3D7_0913500	PFI0660c	protease, putative			PF3D7_1477700	PF14_0748	Plasmodium exported protein (PHISTa), unknown function (Pfg14-748)
PF3D7_1443300	PF14_0411	U6 snRNA-associated Sm-like protein LSm5, putative (LSM5)			PF3D7_0916500	PFI0810c	apicoplast Ufd1 precursor (UFD1)			PF3D7_0113800	PFA0665w	DBL containing protein, unknown function
PF3D7_1444400	PF14_0422	conserved Plasmodium protein, unknown function			PF3D7_0921400	PFI1050c	Fe-S-cluster redox enzyme, putative (NifU)			PF3D7_0103000	PFA0150c	vacuolar protein sorting-associated protein VTA1, putative
PF3D7_1445200	PF14_0429	RNA helicase, putative			PF3D7_0927100	PFI1330c	conserved Plasmodium protein, unknown function			PF3D7_0211300	PFB0501c	conserved Plasmodium protein, unknown function
PF3D7_1446300	PF14_0440	conserved Plasmodium membrane protein, unknown function			PF3D7_0930900	PFI1835c	NifU-like protein, putative			PF3D7_0304200	PFC0190c	EH (Eps15 homology) protein (PAST1)
PF3D7_1447000	PF14_0448	40S ribosomal protein S2, putative			PF3D7_0932600	PFI1585c	apicoplast ribosomal protein S6, putative (RPS6)			PF3D7_0305900	PFC0261c	conserved Plasmodium protein, unknown function
PF3D7_1448100	PF14_0457	conserved Plasmodium protein, unknown function			PF3D7_0934200	PFI1655c	conserved Plasmodium protein, unknown function			PF3D7_0406200	PFD0310w	sexual stage-specific protein precursor (Pfs16)
PF3D7_1448700	PF14_0465	conserved Plasmodium protein, unknown function			PF3D7_1003200	PF10_0035	conserved Plasmodium protein, unknown function			PF3D7_0409800	PFD0485w	zinc finger protein, putative
PF3D7_1449800	PF14_0474	conserved Plasmodium protein, unknown function			PF3D7_1011300	PF10_0110	conserved Plasmodium membrane protein, unknown function			PF3D7_0413800	PFD0675w	apicoplast ribosomal protein L10 precursor, putative
PF3D7_1450200	PF14_0477a	conserved Plasmodium protein, unknown function			PF3D7_1011800	PF10_0115	QF122 antigen			PF3D7_0418900	PFD0915w	conserved Plasmodium protein, unknown function
PF3D7_1450300	PF14_0478	DNA polymerase delta interacting protein, putative			PF3D7_1012800	PF10_0125	conserved Plasmodium protein, unknown function			PF3D7_0406500	PFD0320c	conserved Plasmodium protein, unknown function
PF3D7_1452100	PF14_0496	leucine-rich repeat protein (LRR3)			PF3D7_1013700	PF10_0134	conserved Plasmodium protein, unknown function			PF3D7_0406800	PFD0335c	conserved Plasmodium protein, unknown function
PF3D7_1454000	PF14_0513	RNA binding protein, putative			PF3D7_1022300	PF10_0216	zinc transporter, putative			PF3D7_0418300	PFD0885c	conserved Plasmodium protein, unknown function
PF3D7_1454500	PF14_0518	nifU protein, putative			PF3D7_1023400	PF10_0227	HORMA domain protein, putative			PF3D7_0504900	PFE0240w	conserved protein, unknown function
PF3D7_1456900	PF14_0542	conserved protein, unknown function			PF3D7_1024300	PF10_0236	conserved Plasmodium protein, unknown function			PF3D7_0507800	PFE0385w	conserved Plasmodium protein, unknown function
PF3D7_1457700	PF14_0550	large ribosomal subunit nuclear export factor, putative			PF3D7_1025700	PF10_0253	conserved Plasmodium protein, unknown function			PF3D7_0523600	PFE1175w	conserved Plasmodium protein, unknown function
PF3D7_1458200	PF14_0555	conserved Plasmodium protein, unknown function			PF3D7_1026900	PF10_0409	biotin--acetyl-CoA-carboxylase, putative			PF3D7_0531300	PFE1565w	conserved Plasmodium protein, unknown function
PF3D7_1458900	PF14_0562	conserved protein, unknown function			PF3D7_1027900	PF10_0273	DHHC-type zinc finger protein, putative			PF3D7_0520500	PFE1030c	phosphomethylpyrimidine kinase, putative
PF3D7_1461200	PF14_0584	U3 small nucleolar ribonucleoprotein protein IMP3, putative (IMP3)			PF3D7_1034800	PF10_0338	conserved Plasmodium protein, unknown function			PF3D7_0609300	PFF0460w	conserved Plasmodium protein, unknown function
PF3D7_1461800	PF14_0588	conserved Plasmodium protein, unknown function			PF3D7_1038900	PF10_0379	phospholipase, putative			PF3D7_0609500	PFF0470w	conserved Plasmodium protein, unknown function
PF3D7_1463400	PF14_0603	DNA-directed RNA polymerase III subunit RPC4, putative			PF3D7_1000200	PF10_0002	rifin (RIF)			PF3D7_0609700	PFF0480w	conserved Plasmodium protein, unknown function
PF3D7_1463500	PF14_0604	conserved Plasmodium protein, unknown function			PF3D7_1001300	PF10_0017	Plasmodium exported protein (PHISTa), unknown function			PF3D7_0603600	PFF0175c	conserved Plasmodium protein, unknown function
PF3D7_1463700	PF14_0605	cyclin homologue (CYC1)			PF3D7_1004700	PF10_0050	conserved Plasmodium protein, unknown function			PF3D7_0605200	PFF0255c	conserved Plasmodium protein, unknown function
PF3D7_1464600	PF14_0614	phosphatase, putative			PF3D7_1010000	PF10_0097	ribosomal protein L43, mitochondrial, putative			PF3D7_0605400	PFF0265c	calcium-binding protein, putative
PF3D7_1465300	PF14_0620	tRNA 3'-trailer sequence RNase, putative			PF3D7_1010200	PF10_0099	DNA2/NAM7 helicase, putative			PF3D7_0616600	PFF0805c	conserved Plasmodium protein, unknown function
PF3D7_1465900	PF14_0627	40S ribosomal protein S3, putative			PF3D7_1010800	PF10_0105	50S ribosomal protein L22, mitochondrial, putative			PF3D7_0720700	MAL7P1.109	phosphoinositide-binding protein, putative
PF3D7_1466700	PF14_0635	large ribosomal subunit assembling protein, putative			PF3D7_1021000	PF10_0204	conserved Plasmodium protein, unknown function			PF3D7_0705500	PF07_0024	inositol-phosphate phosphatase, putative
PF3D7_1467200	PF14_0640	conserved Plasmodium protein, unknown function			PF3D7_1022400	PF10_0217	pre-mRNA splicing factor, putative			PF3D7_0706500	MAL7P1.204	conserved Plasmodium protein, unknown function
PF3D7_1467500	PF14_0643	DNA/RNA-binding protein KIN17, putative			PF3D7_1024200	PF10_0235	RNA binding protein, putative			PF3D7_0719100	MAL7P1.99	conserved Plasmodium protein, unknown function
PF3D7_1468000	PF14_0648	conserved Plasmodium protein, unknown function			PF3D7_1024600	PF10_0240	RAP protein, putative			PF3D7_0813800	PF08_0077	GDP-mannose 4,6-dehydratase, putative
PF3D7_1468200	PF14_0650	conserved protein, unknown function			PF3D7_1027800	PF10_0272	60S ribosomal protein L3, putative			PF3D7_0825200	MAL8P1.27	translation initiation factor IF-3, putative
PF3D7_1469100	PF14_0659	conserved Plasmodium protein, unknown function			PF3D7_1029300	PF10_0286	conserved Plasmodium protein, unknown function			PF3D7_0806800	PF08_0113	vacuolar proton translocating ATPase subunit A, putative
PF3D7_1469600	PF14_0664	biotin carboxylase subunit of acetyl CoA carboxylase, putative (ACC1)			PF3D7_1029800	PF10_0291	RAP protein, putative			PF3D7_0817900	MAL8P1.72	high mobility group protein B2 (HMGB2)
PF3D7_1470300	PF14_0670	conserved Plasmodium protein, unknown function			PF3D7_1031900	PF10_0313a	conserved Plasmodium protein, unknown function			PF3D7_0819800	MAL8P1.60	conserved Plasmodium protein, unknown function
PF3D7_1471000	PF14_0677	RNA 3'-terminal phosphate cyclase-like protein, putative			PF3D7_1032000	PF10_0313	mitochondrial preribosomal assembly protein rimM precursor, putative			PF3D7_0934400	PFI1665w	transcription factor with AP2 domain(s), putative (ApiAP2)
PF3D7_1471600	PF14_0683	conserved Plasmodium protein, unknown function			PF3D7_1035000	PF10_0341	U2 snRNA/tRNA pseudouridine synthase, putative			PF3D7_0904400	PFI0215c	signal peptidase complex subunit 3, putative (SPC3)
PF3D7_1471700	PF14_0684	conserved Plasmodium protein, unknown function			PF3D7_1038600	PF10_0376	Plasmodium exported protein, unknown function			PF3D7_0933200	PFI1610c	calcyclin binding protein, putative
PF3D7_1472700	PF14_0695	DNA-directed RNA polymerase, alpha subunit, putative			PF3D7_1106400	PF11_0075	conserved Plasmodium protein, unknown function			PF3D7_1034200	PF10_0332	apicoplast ribosomal protein L27 precursor, putative
PF3D7_1473900	PF14_0707	conserved Plasmodium protein, unknown function			PF3D7_1110400	PF11_0111	asparagine-rich antigen			PF3D7_1011000	PF10_0107	inner membrane complex protein, putative
PF3D7_1475100	PF14_0719	conserved Plasmodium protein, unknown function			PF3D7_1111900	PF11_0125	conserved Plasmodium protein, unknown function			PF3D7_1022900	PF10_0222	PfMNL-3 mitoNEET-like iron-sulfur protein, putative
PF3D7_1476200	PF14_0731	Plasmodium exported protein (PHISTb), unknown function			PF3D7_1115000	PF11_0159	conserved Plasmodium protein, unknown function			PF3D7_1105500	PF11_0066	centrin-4 (CEN4)
PF3D7_1476800	PF14_0738	lysophospholipase, putative			PF3D7_1120000	PF11_0207	conserved Plasmodium protein, unknown function			PF3D7_1108000	PF11_0093	IWS1-like protein, putative
PF3D7_1477500	PF14_0746	Plasmodium exported protein (PHISTb), unknown function			PF3D7_1120900	PF11_0216	heat shock factor binding protein 1, putative			PF3D7_1111800	PF11_0124	peptidyl-prolyl cis-trans isomerase, putative
PF3D7_1478000	PF14_0752	Plasmodium exported protein (PHISTa), unknown function (GEXP17)			PF3D7_1123700	PF11_0248	mitochondrial ribosomal protein L37, putative			PF3D7_1121000	PF11_0217	zinc finger, DHHC-type, putative
PF3D7_1479200	PF14_0763	Plasmodium exported protein (PHISTa), unknown function			PF3D7_1125100	PF11_0262	vacuolar membrane protein-related, putative			PF3D7_1123100	PF11_0242	calcium-dependent protein kinase 7 (CDPK7)
PF3D7_1401500	PF14_0017	lysophospholipase, putative			PF3D7_1132300	PF11_0332	nucleic acid binding protein, putative			PF3D7_1144800	PF11_0460	conserved Plasmodium protein, unknown function
PF3D7_1402500	PF14_0027	40S ribosomal protein S31/UBI, putative			PF3D7_1133100	PF11_0341	conserved membrane protein, unknown function			PF3D7_1107900	PF11_0092	mechanosensitive ion channel protein
PF3D7_1402700	PF14_0028	pre-mRNA splicing factor, putative			PF3D7_1136100	PF11_0372	conserved Plasmodium protein, unknown function			PF3D7_1108700	PF11_0099	heat shock protein DnaJ homologue Pfj2
PF3D7_1404100	PF14_0038	cytochrome c, putative			PF3D7_1137700	PF11_0389	conserved Plasmodium protein, unknown function			PF3D7_1134600	PF11_0357	zinc finger protein, putative
PF3D7_1404700	PF14_0044	conserved Plasmodium protein, unknown function			PF3D7_1139600	PF11_0406	conserved Plasmodium protein, unknown function			PF3D7_1135100	PF11_0362	protein phosphatase, putative
PF3D7_1405700	PF14_0054	conserved protein, unknown function			PF3D7_1142000	PF11_0432	conserved Plasmodium protein, unknown function			PF3D7_1145100	PF11_0463	coatamer gamma subunit, putative
PF3D7_1408200	PF14_0079	transcription factor with AP2 domain(s) (ApiAP2)			PF3D7_1142800	PF11_0440	conserved Plasmodium protein, unknown function			PF3D7_1147600	PF11_0484	conserved Plasmodium protein, unknown function
PF3D7_1408900	PF14_0086	tRNA-dihydrouridine synthase, putative			PF3D7_1143000	PF11_0441a	alpha/beta hydrolase, putative			PF3D7_1210900	PFL0540w	GPI mannosyltransferase I (PIG-M)
PF3D7_1410000	PF14_0098	tetratricopeptide repeat family protein, putative			PF3D7_1143700	PF11_0451	conserved Plasmodium protein, unknown function			PF3D7_1240900	PFL1970w	erythrocyte membrane protein 1, PfEMP1 (VAR)
PF3D7_1411800	PF14_0116	conserved Plasmodium protein, unknown function			PF3D7_1148100	PF11TR011	unspecified product			PF3D7_1248700	PFL2335w	conserved Plasmodium protein, unknown function
PF3D7_1412300	PF14_0122	nuclear transport factor 2, putative			PF3D7_1101300	PF11_0021	rifin (RIF)			PF3D7_1250400	PFL2420w	conserved Plasmodium protein, unknown function
PF3D7_1412600	PF14_0125	deoxyhypusine synthase (DHS)			PF3D7_1102600	PF11_0038	Plasmodium exported protein, unknown function (GEXP14)			PF3D7_1253400	PFL2570w	acyl-CoA synthetase (ACS3)
PF3D7_1412800	PF14_0127	N-myristoyltransferase (NMT)			PF3D7_1107400	PF11_0087	Rad51 homolog (RAD51)			PF3D7_1227700	PFL1340c	conserved Plasmodium protein, unknown function
PF3D7_1414700	PF14_0145	ubiquitin carboxyl-terminal hydrolase, putative			PF3D7_1114400	PF11_0153	conserved Plasmodium protein, unknown function			PF3D7_1233800	PFL1630c	conserved Plasmodium protein, unknown function
PF3D7_1414800	PF14_0146	small nuclear ribonucleoprotein-associated protein B, putative (SNRPB)			PF3D7_1122100	PF11_0229	conserved Plasmodium protein, unknown function			PF3D7_1237500	PFL1815c	conserved Plasmodium protein, unknown function
PF3D7_1415900	PF14_0157	conserved Plasmodium protein, unknown function			PF3D7_1126000	PF11_0270	threonine--tRNA ligase (ThrRS)			PF3D7_1306100	MAL13P1.30	conserved Plasmodium protein, unknown function
PF3D7_1417500	PF14_0174	pseudouridine synthase, putative			PF3D7_1127100	PF11_0282	deoxyuridine 5'-triphosphate nucleotidohydrolase (dUTPase)			PF3D7_1328800	PF13_0152	transcriptional regulatory protein sir2a (SIR2A)
PF3D7_1419900	PF14_0193	YTH domain-containing protein, putative			PF3D7_1131000	PF11_0320	RNA-binding protein s1, putative			PF3D7_1340900	MAL13P1.206	sodium-dependent phosphate transporter (PiT)
PF3D7_1420000	PF14_0194	splicing factor 3B subunit 4, putative (SF3B4)			PF3D7_1131300	PF11_0323	conserved Plasmodium protein, unknown function			PF3D7_1359900	MAL13P1.298	conserved Plasmodium membrane protein, unknown function
PF3D7_1420100	PF14_0195	conserved Plasmodium protein, unknown function			PF3D7_1134100	PF11_0352	protein disulfide isomerase (PDI-11)			PF3D7_1372400	MAL13P1.485	acyl-CoA synthetase (ACS4)
PF3D7_1421000	PF14_0775	conserved Plasmodium protein, unknown function			PF3D7_1134400	PF11_0355	conserved Plasmodium protein, unknown function			PF3D7_1303500	PF13_0019	sodium/hydrogen exchanger, Na , H antiporter (NHE)
PF3D7_1421200	PF14_0205	40S ribosomal protein S25, putative			PF3D7_1138300	PF11_0530	conserved Plasmodium membrane protein, unknown function			PF3D7_1324800	PF13_0140	dihydrofolate synthase/folylpolyglutamate synthase (DHFS-FPGS)
PF3D7_1421300	PF14_0206	conserved Plasmodium protein, unknown function			PF3D7_1140700	PF11_0418	conserved Plasmodium protein, unknown function			PF3D7_1329300	PF13_0149	chromatin assembly factor 1 subunit, putative
PF3D7_1421400	PF14_0207	DNA-directed RNA polymerase III subunit C, putative			PF3D7_1142200	PF11_0434	conserved Plasmodium protein, unknown function			PF3D7_1334800	MAL13P1.174	MSP7-like protein (MSRP2)
PF3D7_1422800	PF14_0218	actin-related protein, putative (ARP4a)			PF3D7_1144100	PF11_0560	mitochondrial large subunit ribosomal protein, putative			PF3D7_1346600	PF13_0246	conserved Plasmodium protein, unknown function
PF3D7_1423000	PF14_0221	GTPase, putative			PF3D7_1144700	PF11_0459	apicoplast import protein Tic20, putative (TIC20)			PF3D7_1360000	PF13_0317	conserved Plasmodium protein, unknown function
PF3D7_1424100	PF14_0230	60S ribosomal protein L5, putative			PF3D7_1145800	PF11_0469	conserved Plasmodium protein, unknown function			PF3D7_1402800	PF14_0029	conserved Plasmodium protein, unknown function
PF3D7_1425300	PF14_0233	conserved Plasmodium protein, unknown function			PF3D7_1204200	PFL0205w	conserved Plasmodium protein, unknown function			PF3D7_1403400	PF14_0032	conserved Plasmodium protein, unknown function
PF3D7_1425900	PF14_0239	conserved Plasmodium protein, unknown function			PF3D7_1205300	PFL0265w	conserved Plasmodium protein, unknown function			PF3D7_1401600	PF14_0018	Plasmodium exported protein (PHISTb), unknown function
PF3D7_1426000	PF14_0240	60S ribosomal protein L21e, putative			PF3D7_1205700	PFL0285w	targeted glyoxalase II (tGloII)			PF3D7_1411200	PF14_0110	rhomboid protease ROM8 (ROM8)
PF3D7_1426100	PF14_0241	basic transcription factor 3b, putative			PF3D7_1208700	PFL0435w	conserved Plasmodium protein, unknown function			PF3D7_1419500	PF14_0189	conserved Plasmodium protein, unknown function
PF3D7_1426500	PF14_0244	ATP-binding cassette sub-family G member 2 (ABCG2)			PF3D7_1212300	PFL0610w	conserved Plasmodium protein, unknown function			PF3D7_1423500	PF14_0226	conserved Plasmodium protein, unknown function
PF3D7_1427800	PF14_0256	exosome complex exonuclease rrp41, putative			PF3D7_1212400	PFL0615w	tetratricopeptide repeat family protein, putative			PF3D7_1426700	PF14_0246	phosphoenolpyruvate carboxylase, putative (PEPC)
PF3D7_1428300	PF14_0261	proliferation-associated protein 2g4, putative			PF3D7_1215200	PFL0735w	peptidyl-prolyl cis-trans isomerase (CYP32)			PF3D7_1445000	PF14_0427	conserved Plasmodium protein, unknown function
PF3D7_1428700	PF14_0266	conserved protein, unknown function			PF3D7_1215600	PFL0750w	conserved Plasmodium protein, unknown function			PF3D7_1456600	PF14_0539	mitochondrial ribosomal protein L28 precursor, putative
PF3D7_1429000	PF14_0269	protein archease, putative			PF3D7_1216100	PFL0775w	conserved Plasmodium membrane protein, unknown function			PF3D7_1469800	PF14_0666	conserved Plasmodium protein, unknown function
PF3D7_1429700	PF14_0276	mitochondrial ribosomal protein L15 precursor, putative			PF3D7_1216900	PFL0815w	DNA-binding chaperone, putative			PF3D7_1474200	PF14_0710	conserved Plasmodium membrane protein, unknown function
PF3D7_1432600	PF14_0308	conserved Plasmodium protein, unknown function			PF3D7_1221500	PFL1035w	conserved Plasmodium protein, unknown function			PF3D7_0103800	PFA0190c	actin-related protein (ARP1)
PF3D7_1435400	PF14_0335	conserved protein, unknown function			PF3D7_1221600	PFL1040w	conserved Plasmodium protein, unknown function			PF3D7_0205900	PFB0260w	proteasome 26S regulatory subunit, putative
PF3D7_1436900	PF14_0349	histidine triad protein, putative			PF3D7_1228000	PFL1355w	conserved Plasmodium protein, unknown function			PF3D7_0214100	PFB0640c	protein transport protein sec31 (SEC31)
PF3D7_1437800	PF14_0358	41-2 protein antigen precursor,transport protein particle (TRAPP) component, Bet3			PF3D7_1228200	PFL1365w	conserved Plasmodium protein, unknown function			PF3D7_0215900	PFB0725c	zinc finger protein, putative
PF3D7_1438000	PF14_0360	eukaryotic translation initiation factor eIF2A, putative			PF3D7_1232300	PFL1555w	cytochrome b5, putative			PF3D7_0303000	PFC0140c	N-ethylmaleimide sensitive fusion protein (NSF)
PF3D7_1438500	PF14_0364	cleavage and polyadenylation specifity factor, putative			PF3D7_1236300	PFL1755w	conserved Plasmodium protein, unknown function			PF3D7_0322300	PFC0995c	diacylglycerol O-acyltransferase (DGAT)
PF3D7_1441000	PF14_0389	conserved Plasmodium protein, unknown function			PF3D7_1237200	PFL1800w	conserved Plasmodium protein, unknown function			PF3D7_0404100	PFD0200c	transcription factor with AP2 domain(s), putative (ApiAP2)
PF3D7_1442800	PF14_0406	conserved Plasmodium protein, unknown function			PF3D7_1238300	PFL1855w	cell cycle control protein, putative			PF3D7_0405100	PFD0250c	Sec24 subunit b (SEC24b)
PF3D7_1444800	PF14_0425	fructose-bisphosphate aldolase (FBPA)			PF3D7_1239100	PFL1895w	mitochondrial ribosomal protein L23 precursor, putative			PF3D7_0413600	PFD0665c	26S proteasome AAA-ATPase subunit RPT3, putative
PF3D7_1445100	PF14_0428	histidine--tRNA ligase, putative			PF3D7_1242400	PFL2040w	conserved Plasmodium protein, unknown function			PF3D7_0420500	PFD0993c	conserved Plasmodium protein, unknown function
PF3D7_1446200	PF14_0439	M17 leucyl aminopeptidase (LAP)			PF3D7_1244900	PFL2155w	conserved Plasmodium protein, unknown function			PF3D7_0516700	PFE0835w	ubiquitin carboxyl-terminal hydrolase 2, putative
PF3D7_1447100	PF14_0449	conserved Plasmodium protein, unknown function			PF3D7_1248000	PFL2300w	conserved Plasmodium protein, unknown function			PF3D7_0619400	PFF0940c	cell division cycle protein 48 homologue, putative
PF3D7_1447400	PF14_0790	conserved Plasmodium protein, unknown function			PF3D7_1250700	PFL2435w	conserved Plasmodium protein, unknown function			PF3D7_0714200	PF07_0056	conserved Plasmodium protein, unknown function
PF3D7_1450600	PF14_0481	conserved Plasmodium protein, unknown function			PF3D7_1251500	PFL2475w	DEAD/DEAH box ATP-dependent RNA helicase, putative			PF3D7_0708700	PF07_0032	Cg8 protein
PF3D7_1451500	PF14_0490	pre-mRNA-splicing factor cwf18, putative			PF3D7_1207900	PFL0395c	conserved Plasmodium protein, unknown function			PF3D7_0709700	PF07_0040	lysophospholipase, putative
PF3D7_1453000	PF14_0504	conserved Plasmodium protein, unknown function			PF3D7_1209800	PFL0490c	ATP synthase mitochondrial F1 complex assembly factor 1, putative (ATP11)			PF3D7_0714000	PF07_0054	histone H2B variant (H2B.Z)
PF3D7_1454200	PF14_0515	conserved Plasmodium protein, unknown function			PF3D7_1212000	PFL0595c	glutathione peroxidase (Trx-G1)			PF3D7_0722900	MAL7P1.123	conserved Plasmodium protein, unknown function
PF3D7_1454600	PF14_0519	mitochondrial ribosomal protein S11 precursor, putative			PF3D7_1212700	PFL0625c	eukaryotic translation initiation factor 3 subunit 10, putative			PF3D7_0803600	MAL8P1.143	conserved Plasmodium protein, unknown function
PF3D7_1456300	PF14_0536	conserved Plasmodium protein, unknown function			PF3D7_1214000	PFL0680c	conserved Plasmodium protein, unknown function			PF3D7_0820600	MAL8P1.56	conserved Plasmodium membrane protein, unknown function
PF3D7_1457300	PF14_0546	conserved Plasmodium protein, unknown function			PF3D7_1214200	PFL0690c	histone-lysine N-methyltransferase, putative (SET5)			PF3D7_0822600	PF08_0036	protein transport protein Sec23 (SEC23)
PF3D7_1458800	PF14_0561	conserved Plasmodium protein, unknown function			PF3D7_1222100	PFL1065c	conserved Plasmodium protein, unknown function			PF3D7_0827800	PF08_0012	SET domain protein, putative (SET3)
PF3D7_1460700	PF14_0579	60S ribosomal protein L27, putative			PF3D7_1222800	PFL1095c	conserved Plasmodium protein, unknown function			PF3D7_0802500	MAL8P1.151	inositol phosphatase, putative
PF3D7_1461600	PF14_0587	splicing factor 3B subunit 2, putative (SF3B2)			PF3D7_1223900	PFL1150c	50S ribosomal protein L24, putative			PF3D7_0807800	PF08_0109	proteasome subunit alpha type 5, putative
PF3D7_1462900	PF14_0599	conserved Plasmodium protein, unknown function			PF3D7_1234300	PFL1655c	DNA polymerase epsilon subunit b, putative			PF3D7_0820900	MAL8P1.54	conserved Plasmodium protein, unknown function
PF3D7_1463000	PF14_0600	conserved Plasmodium protein, unknown function			PF3D7_1235800	PFL1730c	conserved Plasmodium protein, unknown function			PF3D7_0909100	PFI0440w	conserved Plasmodium membrane protein, unknown function
PF3D7_1464200	PF14_0610	zinc finger protein, putative			PF3D7_1241300	PFL1985c	conserved Plasmodium protein, unknown function			PF3D7_0917900	PFI0875w	heat shock protein 70 (HSP70-2)
PF3D7_1465200	PF14_0619	conserved Plasmodium protein, unknown function			PF3D7_1242300	PFL2035c	conserved Plasmodium membrane protein, unknown function			PF3D7_0905900	PFI0290c	beta subunit of coatomer complex, putative
PF3D7_1466600	PF14_0634	conserved Plasmodium protein, unknown function			PF3D7_1248300	PFL2315c	conserved Plasmodium membrane protein, unknown function			PF3D7_0909000	PFI0435c	conserved Plasmodium protein, unknown function
PF3D7_1469300	PF14_0661	small subunit rRNA processing KH domain protein, putative			PF3D7_1302700	MAL13P1.14	DEAD/DEAH box ATP-dependent RNA helicase, putative			PF3D7_0916300	PFI0800c	conserved Plasmodium protein, unknown function
PF3D7_1469500	PF14_0663	conserved Plasmodium protein, unknown function			PF3D7_1305200	PF13_0026	transcription factor with AP2 domain(s) (ApiAP2)			PF3D7_0926400	PFI1295c	monocarboxylate transporter, putative
PF3D7_1471900	PF14_0686	conserved Plasmodium protein, unknown function			PF3D7_1306300	MAL13P1.31	SAM dependent methyltransferase, putative			PF3D7_0930500	PFI1485c	diacylglycerol kinase, putative (DGK1)
PF3D7_1472100	PF14_0689	Yip1 protein, putative			PF3D7_1308100	PF13_0043	CCAAT-binding transcription factor, putative			PF3D7_0933700	PFI1630c	conserved Plasmodium protein, unknown function
PF3D7_1473500	PF14_0704	conserved Plasmodium protein, unknown function			PF3D7_1309900	MAL13P1.46	conserved Plasmodium protein, unknown function			PF3D7_1002700	PF10_0031	conserved Plasmodium protein, unknown function
PF3D7_1476000	PF14_0728	conserved Plasmodium protein, unknown function			PF3D7_1310000	MAL13P1.47	mitochondrial ATP synthase delta subunit, putative (OSCP)			PF3D7_1008500	PF10_0082	conserved Plasmodium membrane protein, unknown function
PF3D7_1478100	PF14_0753	Plasmodium exported protein (hyp13), unknown function			PF3D7_1310100	MAL13P1.48	conserved Plasmodium protein, unknown function			PF3D7_1008400	PF10_0081	26S proteasome regulatory subunit 4, putative
PF3D7_0102200	PFA0110w	ring-infected erythrocyte surface antigen (RESA)			PF3D7_1311300	PF13_0061	ATP synthase subunit gamma, mitochondrial			PF3D7_1014600	PF10_0143	transcriptional coactivator ADA2 (ADA2)
PF3D7_0102700	PFA0135w	merozoite-associated tryptophan-rich antigen, putative			PF3D7_1313300	MAL13P1.68	peptidyl-prolyl cis-trans isomerase, putative			PF3D7_1117900	PF11_0185	conserved Plasmodium protein, unknown function
PF3D7_0108500	PFA0420w	conserved Plasmodium protein, unknown function			PF3D7_1314000	MAL13P1.72	conserved Plasmodium protein, unknown function			PF3D7_1138500	PF11_0396	protein phosphatase 2c
PF3D7_0112100	PFA0585w	conserved Plasmodium protein, unknown function			PF3D7_1316400	MAL13P1.85	conserved Plasmodium protein, unknown function			PF3D7_1115600	PF11_0164	peptidyl-prolyl cis-trans isomerase (CYP19B)
PF3D7_0111600	PFA0560c	conserved Plasmodium protein, unknown function			PF3D7_1317600	MAL13P1.90	conserved Plasmodium protein, unknown function			PF3D7_1118400	PF11_0190	haloacid dehalogenase-like hydrolase, putative
PF3D7_0111700	PFA0565c	conserved Plasmodium protein, unknown function			PF3D7_1318600	MAL13P1.100	conserved Plasmodium protein, unknown function			PF3D7_1145400	PF11_0465	dynamin-like protein (DYN1)
PF3D7_0112800	PFA0610c	Plasmodium exported protein (hyp11), unknown function			PF3D7_1320200	PF13_0117	TBC domain protein, putative			PF3D7_1211800	PFL0585w	polyubiquitin (PfpUB)
PF3D7_0202500	PFB0120w	early transcribed membrane protein 2 (ETRAMP2)			PF3D7_1322800	MAL13P1.128	conserved Plasmodium protein, unknown function			PF3D7_1218300	PFL0885w	adaptor protein subunit, putative
PF3D7_0219900	PFB0910w	Plasmodium exported protein, unknown function			PF3D7_1323300	PF13_0131	acetyltransferase, GNAT family, putative			PF3D7_1225800	PFL1245w	ubiquitin-activating enzyme E1 (UBA1)
PF3D7_0220000	PFB0915w	liver stage antigen 3 (LSA3)			PF3D7_1333500	PF13_0183	conserved Plasmodium protein, unknown function			PF3D7_1226800	PFL1295w	ataxin-3, putative (ATX3)
PF3D7_0201700	PFB0085c	DnaJ protein, putative			PF3D7_1336100	PF13_0202	conserved Plasmodium protein, unknown function			PF3D7_1230700	PFL1480w	protein transport protein Sec13, putative
PF3D7_0215300	PFB0695c	acyl-CoA synthetase (ACS8)			PF3D7_1338500	MAL13P1.192	conserved Plasmodium protein, unknown function			PF3D7_1202600	PFL0130c	conserved protein, unknown function
PF3D7_0301800	PFC0090w	Plasmodium exported protein, unknown function			PF3D7_1342300	PF13_0231	tetratricopeptide repeat family protein, putative			PF3D7_1220900	PFL1005c	heterochromatin protein 1 (HP1)
PF3D7_0305400	PFC0241w	conserved Plasmodium protein, unknown function			PF3D7_1350400	PF13_0264	ubiquitin-activating enzyme e1, putative			PF3D7_1242000	PFL2020c	conserved Plasmodium protein, unknown function
PF3D7_0315200	PFC0640w	circumsporozoite- and TRAP-related protein (CTRP)			PF3D7_1351000	MAL13P1.256	phosphatidylinositol transfer protein, putative			PF3D7_1242800	PFL2060c	rab specific GDP dissociation inhibitor (rabGDI)
PF3D7_0301200	PFC0060c	serine/threonine protein kinase, FIKK family (FIKK3)			PF3D7_1357100	PF13_0305	elongation factor 1-alpha			PF3D7_1248900	PFL2345c	26S protease regulatory subunit 8, putative
PF3D7_0301400	PFC0070c	Plasmodium exported protein, unknown function			PF3D7_1357200	MAL13P1.281	glutamate--tRNA ligase, putative			PF3D7_1300100	MAL13P1.1	erythrocyte membrane protein 1, PfEMP1 (VAR)
PF3D7_0408100	PFD0400w	conserved Plasmodium protein, unknown function			PF3D7_1357600	MAL13P1.282	conserved Plasmodium protein, unknown function			PF3D7_1309200	MAL13P1.44	protein phosphatase 2c-like protein, putative
PF3D7_0424800	PFD1180w	Plasmodium exported protein (PHISTb), unknown function			PF3D7_1360500	MAL13P1.301	guanylyl cyclase beta (GCbeta)			PF3D7_1338100	MAL13P1.190	proteasome regulatory subunit, putative
PF3D7_0425200	PFD1205w	Plasmodium exported protein (hyp15), unknown function			PF3D7_1363800	MAL13P1.320	conserved Plasmodium membrane protein, unknown function			PF3D7_1346400	MAL13P1.234	conserved Plasmodium protein, unknown function
PF3D7_0401900	PFD0085c	acyl-CoA synthetase (ACS6)			PF3D7_1364700	MAL13P1.325	conserved Plasmodium protein, unknown function, pseudogene			PF3D7_1349300	PF13_0258	serine/threonine protein kinase (TKL3)
PF3D7_0402900	PFD0144c	probable protein, unknown function			PF3D7_1366200	MAL13P1.332	conserved Plasmodium protein, unknown function			PF3D7_1361100	PF13_0324	Sec24 subunit a (SEC24a)
PF3D7_0415400	PFD0745c	nonclathrin coat protein zeta2-cop-related protein, putative			PF3D7_1366500	PF13_0349	nucleoside diphosphate kinase (NDK)			PF3D7_1364000	MAL13P1.321	conserved Plasmodium protein, unknown function
PF3D7_0423900	PFD1135c	probable protein, unknown function			PF3D7_1367700	PF13_0354	alanine--tRNA ligase (AlaRS)			PF3D7_1306400	PF13_0033	26S proteasome regulatory subunit, putative
PF3D7_0424600	PFD1170c	Plasmodium exported protein (PHISTb), unknown function			PF3D7_1304500	PF13_0021	small heat shock protein, putative			PF3D7_1311500	PF13_0063	26S proteasome regulatory subunit 7, putative
PF3D7_0425100	PFD1200c	Plasmodium exported protein (hyp6), unknown function			PF3D7_1306700	MAL13P1.33	conserved Plasmodium protein, unknown function			PF3D7_1349500	MAL13P1.249	conserved Plasmodium protein, unknown function
PF3D7_0523800	PFE1185w	transporter, putative			PF3D7_1309800	PF13_0054	conserved Plasmodium protein, unknown function			PF3D7_1356600	PF13_0303	regulator of chromosome condensation, putative
PF3D7_0602900	PFF0140c	conserved Plasmodium protein, unknown function			PF3D7_1312300	PF13_0068	mitochondrial ribosomal protein S35 precursor, putative			PF3D7_1365700	MAL13P1.329	conserved Plasmodium membrane protein, unknown function
PF3D7_0622100	PFF1065c	conserved Plasmodium protein, unknown function			PF3D7_1313700	MAL13P1.69	septum formation protein MAF homologue, putative			PF3D7_1429800	PF14_0277	coatamer beta subunit, putative
PF3D7_0623500	PFF1130c	superoxide dismutase (SOD2)			PF3D7_1318100	MAL13P1.95	ferredoxin, putative			PF3D7_1444200	PF14_0420	calmodulin-like protein
PF3D7_0702000	MAL7P1.6	Plasmodium exported protein (hyp12), unknown function			PF3D7_1319900	MAL13P1.107	conserved Plasmodium protein, unknown function			PF3D7_1457900	PF14_0552	conserved Plasmodium protein, unknown function
PF3D7_0702300	PF07_0006	sporozoite threonine and asparagine-rich protein (STARP)			PF3D7_1322700	MAL13P1.127	conserved Plasmodium protein, unknown function			PF3D7_1466300	PF14_0632	26S proteasome regulatory subunit, putative
PF3D7_0731800	MAL7P1.178	alpha/beta hydrolase, putative (GEXP08)			PF3D7_1329200	MAL13P1.147	conserved Plasmodium protein, unknown function			PF3D7_1403800	PF14_0035	nuclear formin-like protein (MISFIT)
PF3D7_0701900	PF07_0004	Plasmodium exported protein, unknown function			PF3D7_1335700	PF13_0199	conserved Plasmodium protein, unknown function			PF3D7_1408700	PF14_0084	conserved Plasmodium protein, unknown function
PF3D7_0715100	PF07_0060	conserved Plasmodium protein, unknown function			PF3D7_1338800	MAL13P1.195	CPW-WPC family protein			PF3D7_1414500	PF14_0143	atypical protein kinase, ABC-1 family, putative (ABCk2)
PF3D7_0726100	PF07_0107	Plasmodium exported protein, unknown function			PF3D7_1345900	MAL13P1.229	conserved Plasmodium protein, unknown function			PF3D7_1415700	PF14_0155	serine C-palmitoyltransferase, putative
PF3D7_0731200	MAL7P1.173	Plasmodium exported protein, unknown function			PF3D7_1349900	MAL13P1.251	conserved Plasmodium protein, unknown function			PF3D7_1432900	PF14_0311	SF-assemblin, putative
PF3D7_0808300	MAL8P1.122	ubiquitin regulatory protein, putative			PF3D7_1350100	PF13_0262	lysine--tRNA ligase, putative (KRS1)			PF3D7_1438100	PF14_0361	secretory complex protein 62 (SEC62)
PF3D7_0814500	MAL8P1.88	conserved Plasmodium protein, unknown function			PF3D7_1354300	PF13_0286	large subunit rRNA methyltransferase, putative			PF3D7_1448300	PF14_0461	conserved Plasmodium protein, unknown function
PF3D7_0816100	MAL8P1.81	flavoprotein, putative			PF3D7_1358100	PF13_0310	small subunit rRNA processing factor, putative			PF3D7_0110800	PFA0525w	transcription initiation factor TFIIB, putative
PF3D7_0831100	MAL8P1.1	surface-associated interspersed protein 8.1 (SURFIN 8.1) (SURF8.1)			PF3D7_1359200	MAL13P1.290	high mobility group protein B4, putative (HMGB4)			PF3D7_0104900	PFA0246c	RNase MRP
PF3D7_0831200	MAL8P1.204	DnaJ protein, putative			PF3D7_1361600	MAL13P1.307	conserved Plasmodium protein, unknown function			PF3D7_0205000	PFB0225c	conserved Plasmodium protein, unknown function
PF3D7_0800700	MAL8P1.162	surface-associated interspersed protein 8.3 (SURFIN 8.3) (SURF8.3)			PF3D7_1363600	PF13_0337	conserved Plasmodium protein, unknown function			PF3D7_0205100	PFB0227c	conserved Plasmodium protein, unknown function
PF3D7_0805500	MAL8P1.201	conserved Plasmodium protein, unknown function			PF3D7_1369100	PF13_0360	conserved Plasmodium protein, unknown function			PF3D7_0205800	PFB0257c	conserved Plasmodium protein, unknown function
PF3D7_0809900	MAL8P1.111	JmjC domain containing protein (JmjC1)			PF3D7_1404400	PF14_0041	mitochondrial ribosomal protein L16 precursor, putative			PF3D7_0217000	PFB0790c	conserved Plasmodium membrane protein, unknown function
PF3D7_0810700	MAL8P1.107	conserved Plasmodium protein, unknown function			PF3D7_1427900	PF14_0257	conserved protein, unknown function			PF3D7_0305200	PFC0235w	conserved Plasmodium protein, unknown function
PF3D7_0812600	PF08_0085	ubiquitin conjugating enzyme, putative			PF3D7_1428600	PF14_0265	peptide chain release factor 1, putative			PF3D7_0307300	PFC0305w	EB1 homolog, putative
PF3D7_0830500	PF08_0003	tryptophan/threonine-rich antigen (TryThrA)			PF3D7_1429600	PF14_0275	conserved Plasmodium protein, unknown function (GEXP03)			PF3D7_0315600	PFC0680w	conserved Plasmodium protein, unknown function
PF3D7_0830900	PF08_0001	Plasmodium exported protein, unknown function			PF3D7_1430100	PF14_0280	phosphotyrosyl phosphatase activator, putative			PF3D7_0316700	PFC0730w	HVA22/TB2/DP1 family protein, putative
PF3D7_0902900	PFI0140w	conserved Plasmodium protein, unknown function			PF3D7_1430600	PF14_0285	exodeoxyribonuclease III, putative			PF3D7_0321800	PFC0965w	conserved Plasmodium protein, unknown function
PF3D7_0907200	PFI0345w	GTPase activator, putative			PF3D7_1431800	PF14_0297	apyrase, putative			PF3D7_0304000	PFC0180c	inner membrane complex protein 1a, putative (IMC1a)
PF3D7_0935500	PFI1715w	Plasmodium exported protein, unknown function (GEXP22)			PF3D7_1433600	PF14_0317	microsomal signal peptidase protein, putative (SPC1)			PF3D7_0305000	PFC0225c	elongation factor Ts (EF-Ts)
PF3D7_0935600	PFI1720w	gametocytogenesis-implicated protein (GIG)			PF3D7_1435800	PF14_0339	GTPase, putative			PF3D7_0324900	PFC1120c	erythrocyte membrane protein 1, PfEMP1 (VAR)
PF3D7_0935700	PFI1725w	Plasmodium exported protein, unknown function			PF3D7_1437100	PF14_0351	conserved Plasmodium protein, unknown function			PF3D7_0406000	PFD0300w	conserved Plasmodium protein, unknown function
PF3D7_0902500	PFI0120c	serine/threonine protein kinase, FIKK family (FIKK9.6)			PF3D7_1437600	PF14_0356	conserved Plasmodium protein, unknown function			PF3D7_0406400	PFD0311w	cytosolic glyoxalase II (cGloII)
PF3D7_0916700	PFI0820c	RNA-binding protein musashi, putative (HoMu)			PF3D7_1444600	PF14_0781	conserved Plasmodium protein, unknown function			PF3D7_0407600	PFD0375w	conserved Plasmodium protein, unknown function
PF3D7_0936100	PFI1745c	early transcribed membrane protein			PF3D7_1444700	PF14_0424	conserved Plasmodium protein, unknown function			PF3D7_0500100	PFE0005w	erythrocyte membrane protein 1, PfEMP1 (VAR)
PF3D7_1010300	PF10_0100	succinate dehydrogenase subunit 4, putative (SDH4)			PF3D7_1444900	PF14_0426	conserved Plasmodium protein, unknown function			PF3D7_0508700	PFE0430w	Pre-mRNA-processing ATP-dependent RNA helicase prp5, putative (PRP5)
PF3D7_1025100	PF10_0245	glucosamine-fructose-6-phosphate aminotransferase, putative			PF3D7_1445300	PF14_0430	mitochondrial ribosomal protein S29 precursor, putative			PF3D7_0509200	PFE0455w	leucine-rich repeat protein (LRR2)
PF3D7_1001800	PF10_0022	Plasmodium exported protein (PHISTc), unknown function			PF3D7_1446800	PF14_0446	heme detoxification protein (HDP)			PF3D7_0515600	PFE0780w	conserved Plasmodium protein, unknown function
PF3D7_1002100	PF10_0025	PF70 protein (PF70)			PF3D7_1450900	PF14_0484	acetyl-CoA acetyltransferase, putative			PF3D7_0521800	PFE1090w	nucleotide binding protein, putative
PF3D7_1016800	PF10_0163	Plasmodium exported protein (PHISTc), unknown function			PF3D7_1456200	PF14_0535	SNARE protein, putative (SYN3)			PF3D7_0522900	PFE1145w	zinc finger protein, putative
PF3D7_1030300	PF10_0296	conserved Plasmodium protein, unknown function			PF3D7_1459100	PF14_0564	GTP-binding protein, putative			PF3D7_0525100	PFE1250w	acyl-CoA synthetase (ACS10)
PF3D7_1102900	PF11_0041	Plasmodium exported protein (hyp11), unknown function			PF3D7_1459500	PF14_0568	conserved Plasmodium protein, unknown function			PF3D7_0510300	PFE0510c	conserved Plasmodium protein, unknown function
PF3D7_1115900	PF11_0167	DHHC-type zinc finger protein, putative			PF3D7_1461000	PF14_0582	conserved Plasmodium protein, unknown function			PF3D7_0524200	PFE1205c	conserved Plasmodium membrane protein, unknown function
PF3D7_1117300	PF11_0179	conserved Plasmodium protein, unknown function			PF3D7_1464100	PF14_0609	conserved Plasmodium protein, unknown function			PF3D7_0603900	PFF0190c	conserved Plasmodium protein, unknown function
PF3D7_1149200	PF11_0509	ring-infected erythrocyte surface antigen			PF3D7_1467300	PF14_0641	1-deoxy-D-xylulose 5-phosphate reductoisomerase (DOXR)			PF3D7_0606200	PFF0305c	ubiquitin conjugating enzyme E2, putative
PF3D7_1149300	PF11_0510	serine/threonine protein kinase, FIKK family (FIKK11)			PF3D7_1468600	PF14_0654	aminophospholipid transporter, putative			PF3D7_0611800	PFF0575c	conserved Plasmodium protein, unknown function
PF3D7_1104100	PF11_0052	syntaxin, Qa-SNARE family (SYN13)			PF3D7_1474100	PF14_0709	mitochondrial ribosomal protein L20 precursor, putative			PF3D7_0612600	PFF0610c	PP-loop family protein, putative
PF3D7_1114200	PF11_0152	GTPase activator, putative			PF3D7_1474300	PF14_0711	DNA repair metallo-beta-lactamase protein, putative			PF3D7_0724000	MAL7P1.127	Rab GTPase activator and protein kinase, putative
PF3D7_1115800	PF11_0166	conserved Plasmodium protein, unknown function			PF3D7_1475700	PF14_0725	tubulin, putative			PF3D7_0727400	PF07_0112	proteasome subunit alpha type 5, putative
PF3D7_1144200	PF11_0455	conserved Plasmodium protein, unknown function			PF3D7_1400600	PF14_0006	rifin (RIF)			PF3D7_0708200	PF07_0028	conserved Plasmodium protein, unknown function
PF3D7_1201200	PFL0060w	Plasmodium exported protein (PHISTa-like), unknown function			PF3D7_1403700	PF14_0034	translocation associated membrane protein, putative (TRAM)			PF3D7_0720300	MAL7P1.105	conserved Plasmodium protein, unknown function
PF3D7_1224800	PFL1195w	conserved Plasmodium protein, unknown function			PF3D7_1406500	PF14_0062	conserved Plasmodium protein, unknown function			PF3D7_0813200	MAL8P1.96	CS domain protein, putative
PF3D7_1229200	PF12TR011	unspecified product			PF3D7_1410500	PF14_0103	conserved Plasmodium protein, unknown function			PF3D7_0814600	PF08_0073	conserved Plasmodium protein, unknown function
PF3D7_1231500	PFL1520w	DIM1 protein homolog, putative			PF3D7_1416900	PF14_0167	prefoldin subunit 2, putative			PF3D7_0823500	PF08_0033	membrane skeletal protein IMC1-related
PF3D7_1252600	PFL2530w	lysophospholipase, putative			PF3D7_1417600	PF14_0175	conserved Plasmodium protein, unknown function			PF3D7_0904600	PFI0225w	ubiquitin specific protease, putative
PF3D7_1200700	PFL0035c	acyl-CoA synthetase (ACS7)			PF3D7_1417900	PF14_0177b	conserved Plasmodium protein, unknown function			PF3D7_0911200	PFI0545w	conserved Plasmodium protein, unknown function
PF3D7_1224700	PFL1190c	conserved Plasmodium protein, unknown function			PF3D7_1432700	PF14_0309	protein-L-isoaspartate O-methyltransferase beta-aspartate methyltransferase, putative			PF3D7_0914900	PFI0730w	BSD domain, putative
PF3D7_1240100	PFL1945c	early transcribed membrane protein 12 (ETRAMP12)			PF3D7_1435900	PF14_0340	conserved Plasmodium protein, unknown function			PF3D7_0918900	PFI0925w	gamma-glutamylcysteine synthetase (gammaGCS)
PF3D7_1252900	PFL2545c	Plasmodium exported protein, unknown function			PF3D7_1436700	PF14_0347	conserved Plasmodium protein, unknown function			PF3D7_0910500	PFI0510c	DNA repair protein REV1, putative
PF3D7_1311100	PF13_0060	conserved Plasmodium protein, unknown function			PF3D7_1436800	PF14_0348	ATP-dependent Clp protease proteolytic subunit (ClpR)			PF3D7_0931500	PFI1530c	conserved Plasmodium protein, unknown function
PF3D7_1319100	PF13_0106	conserved protein, unknown function			PF3D7_1439700	PF14_0376	leucine carboxyl methyltransferase, putative			PF3D7_1017700	PF10_0172	conserved Plasmodium protein, unknown function
PF3D7_1324700	MAL13P1.135	SNARE protein, putative (YKT6.2)			PF3D7_1442200	PF14_0400	GTP binding protein, putative			PF3D7_1000500	PF10_0005	rifin (RIF)
PF3D7_1343400	MAL13P1.216	DNA repair protein RAD5, putative (RAD5)			PF3D7_1452300	PF14_0498	DER1-like protein (Der1-1)			PF3D7_1032500	PF10_0317	DER1-like protein, putative (Der1-2)
PF3D7_1347700	PF13_0253	ethanolamine-phosphate cytidylyltransferase (ECT)			PF3D7_1452900	PF14_0504a	conserved Plasmodium protein, unknown function			PF3D7_1032700	PF10_0319	conserved Plasmodium protein, unknown function
PF3D7_1363900	PF13TR006	unspecified product			PF3D7_1456100	PF14_0534	serine hydroxymethyltransferase, putative (SHMT)			PF3D7_1123300	PF11_0244	RING zinc finger protein, putative
PF3D7_1323000	PF13_0128	beta-hydroxyacyl-ACP dehydratase (FabZ)			PF3D7_1457200	PF14_0545	thioredoxin 1 (TRX1)			PF3D7_1132000	PF11_0329	ubiquitin-like protein, putative
PF3D7_1336400	MAL13P1.182	RanBPM and CLTH-like protein, putative			PF3D7_1459700	PF14_0570	pyridoxal 5'-phosphate synthase, putative			PF3D7_1138900	PF11TR005	unspecified product
PF3D7_1352900	MAL13P1.268	conserved Plasmodium protein, unknown function			PF3D7_1460200	PF14_0575	conserved Plasmodium protein, unknown function			PF3D7_1116900	PF11_0175a	conserved Plasmodium protein, unknown function
PF3D7_1407900	PF14_0076	plasmepsin I (PMI)			PF3D7_1463800	PF14_0606	mitochondrial ribosomal protein S6-2 precursor, putative			PF3D7_1128600	PF11_0297	CCR4-NOT transcription complex subunit 2, putative (NOT2)
PF3D7_1421100	PF14_0204	conserved Plasmodium protein, unknown function			PF3D7_1472800	PF14_0696	conserved Plasmodium protein, unknown function			PF3D7_1200100	PFL0005w	erythrocyte membrane protein 1, PfEMP1 (VAR)
PF3D7_1428500	PF14_0264	protein kinase, putative			PF3D7_0104600	PFA0235w	conserved Plasmodium protein, unknown function			PF3D7_1203900	PFL0190w	ubiquitin conjugating enzyme E2 (UBC)
PF3D7_1437500	PF14_0355	conserved Plasmodium membrane protein, unknown function			PF3D7_0109600	PFA0470c	cold-shock protein, putative			PF3D7_1221400	PFL1030w	inner membrane complex protein 1h, putative (IMC1h)
PF3D7_1457100	PF14_0544	conserved Plasmodium protein, unknown function			PF3D7_0213800	PFB0625w	conserved Plasmodium protein, unknown function			PF3D7_1223400	PFL1125w	phospholipid-transporting ATPase, putative
PF3D7_1459300	PF14_0566	OPA3-like protein, putative			PF3D7_0219100	PFB0880w	conserved protein, unknown function			PF3D7_1237400	PFL1810w	conserved Plasmodium protein, unknown function
PF3D7_1465500	PF14_0622	potassium channel protein (K2)			PF3D7_0306200	PFC0270w	activator of Hsp90 ATPase (AHA1)			PF3D7_1241600	PFL2000w	mitochondrial carrier protein, putative
PF3D7_1479000	PF14_0761	acyl-CoA synthetase (ACS1a)			PF3D7_0407500	PFD0367w	mitochondrial carrier protein, putative			PF3D7_1243600	PFL2095w	translation initiation factor SUI1, putative
PF3D7_1401100	PF14_0013	DnaJ protein, putative			PF3D7_0420200	PFD0980w	holo-(acyl-carrier protein) synthase, putative			PF3D7_1244700	PFL2145w	conserved Plasmodium protein, unknown function
PF3D7_1401400	PF14_0016	early transcribed membrane protein 14.1 (ETRAMP14)			PF3D7_0407400	PFD0365c	conserved Plasmodium protein, unknown function			PF3D7_1210200	PFL0510c	zinc finger protein, putative
PF3D7_1430300	PF14_0282	acid phosphatase, putative			PF3D7_0513400	PFE0665c	GTP binding protein, putative			PF3D7_1236600	PFL1770c	p25-alpha family protein, putative
PF3D7_1444500	PF14_0423	eukaryotic initiation factor 2alpha kinase 1 (IK1)			PF3D7_0517100	PFE0855c	conserved Plasmodium protein, unknown function			PF3D7_1244500	PFL2135c	conserved Plasmodium protein, unknown function
PF3D7_1476900	PF14_0739a	Plasmodium exported protein, unknown function, pseudogene			PF3D7_0524700	PFE1230c	mitochondrial import receptor subunit tom22, putative (TOM22)			PF3D7_1311600	PF13_0064	conserved Plasmodium protein, unknown function
PF3D7_0108300	PFA0410w	conserved Plasmodium protein, unknown function			PF3D7_0527300	PFE1360c	methionine aminopeptidase 1a, putative (MetAP1a)			PF3D7_1312900	MAL13P1.63	eukaryotic translation initation factor 4 gamma, putative (EIF4G)
PF3D7_0114000	PFA0675w	RESA-like protein with DnaJ domain, putative (GEXP06)			PF3D7_0619600	PFF0950w	conserved Plasmodium protein, unknown function			PF3D7_1313100	MAL13P1.66	conserved Plasmodium protein, unknown function
PF3D7_0115700	PFA0765c	erythrocyte membrane protein 1, PfEMP1 (VAR)			PF3D7_0628000	PFF1360w	6-pyruvoyltetrahydropterin synthase (PTPS)			PF3D7_1316100	PF13_0089	inositol polyphosphate kinase, putative (IPK2)
PF3D7_0206300	PFB0279w	conserved Plasmodium protein, unknown function, pseudogene			PF3D7_0608200	PFF0405c	conserved Plasmodium protein, unknown function			PF3D7_1348800	MAL13P1.246	E1-E2 ATPase, putative
PF3D7_0214800	PFB0675w	conserved Plasmodium membrane protein, unknown function			PF3D7_0617600	PFF0850c	stevor			PF3D7_1350600	MAL13P1.254	conserved Plasmodium protein, unknown function
PF3D7_0215500	PFB0705w	conserved Plasmodium protein, unknown function			PF3D7_0628500	PFF1380c	conserved Plasmodium protein, unknown function			PF3D7_1356500	MAL13P1.276	conserved Plasmodium protein, unknown function
PF3D7_0216600	PFB0760w	MtN3-like protein			PF3D7_0631400	PFF1525c	Pfmc-2TM Maurer's cleft two transmembrane protein (MC-2TM)			PF3D7_1315400	MAL13P1.79	zinc finger (CCCH type) protein, putative
PF3D7_0220100	PFB0920w	DnaJ protein, putative			PF3D7_0700800	MAL8P1.213	Pfmc-2TM Maurer's cleft two transmembrane protein (MC-2TM)			PF3D7_1315500	MAL13P1.81	conserved Plasmodium protein, unknown function
PF3D7_0220400	PFB0925w	DnaJ protein, putative, pseudogene			PF3D7_0701600	MAL7P1.5	Pfmc-2TM Maurer's cleft two transmembrane protein (MC-2TM)			PF3D7_1346800	PF13_0248	6-cysteine protein (P47)
PF3D7_0222000	PFB0980w	RESA-like protein			PF3D7_0714400	MAL7P1.69	calmodulin, putative			PF3D7_1348700	MAL13P1.245	conserved Plasmodium protein, unknown function
PF3D7_0203700	PFB0175c	nucleolar preribosomal assembly protein, putative			PF3D7_0717900	MAL7P1.88	thioredoxin-like protein			PF3D7_1362100	MAL13P1.309	14-3-3 protein (14-3-3II)
PF3D7_0206500	PFB0285c	conserved Plasmodium protein, unknown function			PF3D7_0815100	PF08_0070	RAP protein, putative			PF3D7_1366600	PF13_0350	signal recognition particle receptor alpha subunit (SRPR-alpha)
PF3D7_0209700	PFB0440c	RING zinc finger protein, putative			PF3D7_0825900	PF08_0023	conserved Plasmodium protein, unknown function			PF3D7_1442600	PF14_0404	TRAP-like protein,sporozoite-specific transmembrane protein S6 (TREP)
PF3D7_0219800	PFB0905c	Plasmodium exported protein (PHISTc), unknown function			PF3D7_0812000	MAL8P1.100	conserved Plasmodium protein, unknown function			PF3D7_1450000	PF14_0476	serine/threonine protein kinase, putative
PF3D7_0221700	PFB0970c	Plasmodium exported protein, unknown function			PF3D7_0921300	PFI1045w	conserved Plasmodium protein, unknown function			PF3D7_1405100	PF14_0048	GTPase-activating protein, putative
PF3D7_0302100	PFC0105w	serine/threonine protein kinase (SRPK1)			PF3D7_0915300	PFI0750c	conserved Plasmodium protein, unknown function			PF3D7_1414200	PF14_0140	conserved Plasmodium protein, unknown function
PF3D7_0309300	PFC0390w	N2227-like protein, putative			PF3D7_0923100	PFI1135c	OTU-like cysteine protease, putative			PF3D7_1421800	PF14_0210	conserved Plasmodium protein, unknown function
PF3D7_0310200	PFC0425w	phd finger protein, putative			PF3D7_0932700	PFI1587c	conserved Plasmodium protein, unknown function			PF3D7_1429200	PF14_0271	transcription factor with AP2 domain(s), putative (ApiAP2)
PF3D7_0319700	PFC0875w	ABC transporter, putative			PF3D7_1002300	PF10_0027	conserved Plasmodium protein, unknown function			PF3D7_1447700	PF14_0453	conserved Plasmodium protein, unknown function
PF3D7_0301300	PFC0065c	alpha/beta hydrolase, putative			PF3D7_1006600	PF10_0066	phosducin-like protein, putative (PhLP1)			PF3D7_1455100	PF14_0524	protein phosphatase, putative
PF3D7_0301600	PFC0080c	Plasmodium exported protein (hyp1), unknown function (GEXP21)			PF3D7_1123600	PF11_0247	RAP protein, putative			PF3D7_1464900	PF14_0616	ATP-dependent protease la, putative
PF3D7_0318600	PFC0825c	cleavage and polyadenylation specifity factor, putative			PF3D7_1126600	PF11_0276	steryl ester hydrolase, putative			PF3D7_1466200	PF14_0631	conserved Plasmodium protein, unknown function
PF3D7_0409200	PFD0455w	40S ribosomal processing protein, putative			PF3D7_1216200	PFL0780w	glycerol-3-phosphate dehydrogenase, putative			PF3D7_0108000	PFA0400c	beta3 proteasome subunit, putative
PF3D7_0415300	PFD0740w	cdc2-related protein kinase 3 (CRK3)			PF3D7_1230600	PFL1475w	sun-family protein, putative			PF3D7_0108700	PFA0430c	secreted ookinete protein, putative (PSOP24)
PF3D7_0418700	PFD0905w	RNA-binding protein NOB1, putative			PF3D7_1231900	PFL1535w	conserved Plasmodium protein, unknown function			PF3D7_0202900	PFB0140w	zinc finger protein, putative
PF3D7_0419900	PFD0965w	phosphatidylinositol 4-kinase, putative			PF3D7_1330800	PF13_0165	conserved Plasmodium protein, unknown function			PF3D7_0203300	PFB0160w	ERCC1 nucleotide excision repair protein, putative
PF3D7_0424400	MAL4P1.227	surface-associated interspersed protein 4.2 (SURFIN 4.2) (SURF4.2)			PF3D7_1333000	PF13_0180	20 kDa chaperonin (CPN20)			PF3D7_0208400	PFB0380c	conserved Plasmodium protein, unknown function
PF3D7_0424500	PFD1165w	serine/threonine protein kinase, FIKK family (FIKK4.1)			PF3D7_1339600	MAL13P1.201	conserved Plasmodium protein, unknown function			PF3D7_0312300	PFC0520w	26S proteasome regulatory subunit S14, putative
PF3D7_0404500	PFD0215c	6-cysteine protein (P52)			PF3D7_1342900	PF13_0235	transcription factor with AP2 domain(s) (ApiAP2)			PF3D7_0314600	PFC0605w	conserved Plasmodium protein, unknown function
PF3D7_0420000	PFD0970c	zinc finger protein, putative			PF3D7_1360300	MAL13P1.300	conserved Plasmodium protein, unknown function			PF3D7_0317000	PFC0745c	proteasome component C8, putative
PF3D7_0501400	PFE0070w	interspersed repeat antigen (FIRA)			PF3D7_1365100	MAL13P1.327	mitochondrial ribosomal protein S17 precursor, putative			PF3D7_0322200	PFC0990c	conserved Plasmodium protein, unknown function
PF3D7_0502400	PFE0120c	ring-stage membrane protein 1,merozoite surface protein 8 (MSP8)			PF3D7_1408000	PF14_0077	plasmepsin II			PF3D7_0419200	PFD0930w	CGI-141 protein homolog, putative
PF3D7_0509400	PFE0465c	RNA polymerase I (RNAPI)			PF3D7_1434300	PF14_0324	Hsp70/Hsp90 organizing protein (HOP)			PF3D7_0403100	PFD0145c	regulator of chromosome condensation, putative
PF3D7_0517200	PFE0860c	conserved Plasmodium protein, unknown function			PF3D7_1436400	PF14_0345	conserved Plasmodium protein, unknown function			PF3D7_0404300	PFD0207c	conserved Plasmodium protein, unknown function
PF3D7_0517500	PFE0875c	UTP--glucose-1-phosphate uridylyltransferase, putative			PF3D7_1430000	PF14_0279	conserved Plasmodium protein, unknown function			PF3D7_0413900	PFD0680c	ubiquitin carboxyl-terminal hydrolase 13, putative (USP13)
PF3D7_0517600	PFE0880c	f-actin capping protein beta subunit, putative (CP)			PF3D7_1453600	PF14_0509	RAP protein, putative			PF3D7_0505100	PFE0250w	conserved Plasmodium protein, unknown function
PF3D7_0602100	PFF0100w	ATP-dependent RNA helicase, putative			PF3D7_0109200	PFA0450c	mRNA cleavage factor-like protein, putative			PF3D7_0507600	PFE0375w	cell differentiation protein, putative (CAF40)
PF3D7_0605100	PFF0250w	RNA binding protein, putative			PF3D7_0217400	PFB0810w	conserved Plasmodium protein, unknown function			PF3D7_0510200	PFE0505w	peptidyl-prolyl cis-trans isomerase (CYP87)
PF3D7_0601500	PFF0075c	Plasmodium exported protein (PHISTb), unknown function			PF3D7_0216100	PFB0732c	conserved Plasmodium protein, unknown function			PF3D7_0512600	PFE0625w	Rab GTPase 1b (Rab1b)
PF3D7_0606000	PFF0295c	conserved Plasmodium protein, unknown function			PF3D7_0508300	PFE0410w	triose phosphate transporter (TPT)			PF3D7_0514200	PFE0710w	conserved Plasmodium protein, unknown function
PF3D7_0606600	PFF0325c	conserved Plasmodium protein, unknown function			PF3D7_0526700	PFE1330c	conserved Plasmodium protein, unknown function			PF3D7_0515300	PFE0765w	phosphatidylinositol 3-kinase (PI3K)
PF3D7_0611500	PFF0565c	conserved Plasmodium protein, unknown function			PF3D7_0607500	PFF0370w	para-hydroxybenzoate--polyprenyltransferase, putative			PF3D7_0517400	PFE0870w	FACT complex subunit SPT16, putative (FACT-L)
PF3D7_0617400	PFF0845c	erythrocyte membrane protein 1, PfEMP1 (VAR)			PF3D7_0616400	PFF0795w	conserved Plasmodium protein, unknown function			PF3D7_0509000	PFE0445c	SNAP protein (soluble N-ethylmaleimide-sensitive factor Attachment Protein), putative
PF3D7_0622900	PFF1100c	transcription factor with AP2 domain(s), putative (ApiAP2)			PF3D7_0626100	PFF1265w	oxidoreductase, short-chain dehydrogenase family, putative			PF3D7_0510500	PFE0520c	topoisomerase I
PF3D7_0623800	PFF1145c	protein kinase, putative (TKL4)			PF3D7_0626800	PFF1300w	pyruvate kinase (PyrK)			PF3D7_0516400	PFE0820c	phosducin-like protein, putative (PhLP3)
PF3D7_0625400	PFF1230c	conserved Plasmodium protein, unknown function			PF3D7_0628700	PFF1390w	conserved Plasmodium protein, unknown function			PF3D7_0518300	PFE0915c	proteasome subunit beta type 1, putative
PF3D7_0727900	PF07_0116	conserved Plasmodium protein, unknown function			PF3D7_0606400	PFF0315c	conserved Plasmodium protein, unknown function			PF3D7_0527200	PFE1355c	ubiquitin carboxyl-terminal hydrolase, putative
PF3D7_0731100	MAL7P1.172	Plasmodium exported protein (PHISTc), unknown function (GEXP11)			PF3D7_0629200	PFF1415c	DnaJ protein, putative			PF3D7_0615700	PFF0760w	RNA and export factor binding protein, putative
PF3D7_0732800	MAL7P1.186	erythrocyte membrane protein 1 (PfEMP1), exon2			PF3D7_0703300	MAL7P1.11	conserved Plasmodium protein, unknown function			PF3D7_0630600	PFF1485w	conserved Plasmodium protein, unknown function
PF3D7_0701700	PF07_0002	RESA-like protein			PF3D7_0719800	PF07_0081	conserved Plasmodium protein, unknown function			PF3D7_0607400	PFF0365c	G-protein associated signal transduction protein, putative
PF3D7_0702200	PF07_0005	lysophospholipase, putative			PF3D7_0807500	MAL8P1.128	proteasome subunit alpha, putative			PF3D7_0615400	PFF0745c	ribonuclease, putative
PF3D7_0708500	PF07_0030	heat shock protein 86 family protein			PF3D7_0823800	PF08_0032	DnaJ protein, putative			PF3D7_0624200	PFF1165c	conserved Plasmodium protein, unknown function
PF3D7_0721200	MAL7P1.112	conserved Plasmodium protein, unknown function			PF3D7_0811800	MAL8P1.102	conserved Plasmodium protein, unknown function			PF3D7_0716400	MAL7P1.78	conserved Plasmodium protein, unknown function
PF3D7_0723400	PF07_0097	conserved Plasmodium protein, unknown function			PF3D7_0924200	PFI1190w	conserved Plasmodium protein, unknown function			PF3D7_0719900	PF07_0082	conserved Plasmodium membrane protein, unknown function
PF3D7_0725300	PF07_0106	conserved Plasmodium protein, unknown function			PF3D7_0934100	PFI1650w	DNA excision-repair helicase, putative			PF3D7_0721000	PF07_0086	conserved Plasmodium membrane protein, unknown function
PF3D7_0801900	MAL8P1.154	conserved Plasmodium protein, unknown function			PF3D7_0906200	PFI0305c	conserved Plasmodium protein, unknown function			PF3D7_0704600	MAL7P1.19	ubiquitin transferase, putative
PF3D7_0804300	MAL8P1.141	conserved Plasmodium protein, unknown function			PF3D7_1015900	PF10_0155	enolase (ENO)			PF3D7_0727000	PF07_0111	vacuolar protein sorting-associated protein 53, putative (VPS53)
PF3D7_0809100	PF08_0103	erythrocyte membrane protein 1, PfEMP1 (VAR)			PF3D7_1018100	PF10_0176	conserved Plasmodium protein, unknown function			PF3D7_0806400	MAL8P1.133	glycosyltransferase family 28 protein, putative
PF3D7_0820500	MAL8P1.57	C-13 antigen			PF3D7_1032600	PF10_0318	conserved protein, unknown function			PF3D7_0807900	MAL8P1.125	tyrosine--tRNA ligase (TyrRS)
PF3D7_0821100	PF08_0044	protein kinase 1 (PK1)			PF3D7_1037600	PF10_0369	DNA repair helicase rad25, putative			PF3D7_0808100	MAL8P1.123	conserved Plasmodium protein, unknown function
PF3D7_0822400	MAL8P1.47	conserved Plasmodium protein, unknown function			PF3D7_1011100	PF10_0108	conserved Plasmodium protein, unknown function			PF3D7_0817500	PF08_0059	protein kinase c inhibitor-like protein, putative
PF3D7_0830800	PF08_0002	surface-associated interspersed protein 8.2 (SURFIN 8.2) (SURF8.2)			PF3D7_1011600	PF10_0113	conserved Plasmodium protein, unknown function			PF3D7_0826500	PF08_0020	ubiquitin conjugation factor E4 B, putative (UBE4B)
PF3D7_0801000	PF08_0137	Plasmodium exported protein (PHISTc), unknown function			PF3D7_1017800	PF10_0173	conserved Plasmodium protein, unknown function			PF3D7_0803800	MAL8P1.142	20S proteasome beta subunit
PF3D7_0803100	PF08_0127	conserved Plasmodium protein, unknown function			PF3D7_1112800	PF11_0134	conserved Plasmodium protein, unknown function			PF3D7_0806900	PF08_0112	conserved Plasmodium protein, unknown function
PF3D7_0807100	PF08_0111	RNA helicase, putative			PF3D7_1113500	PF11_0143	GTP binding protein, putative			PF3D7_0827900	MAL8P1.17	protein disulfide isomerase (PDI8)
PF3D7_0813400	PF08_0081	conserved Plasmodium protein, unknown function			PF3D7_1129700	PF11_0308	conserved Plasmodium protein, unknown function			PF3D7_0910200	PFI0495w	conserved Plasmodium protein, unknown function
PF3D7_0814300	MAL8P1.92	ATPase, putative			PF3D7_1141600	PF11_0427	dolichol phosphate mannose synthase (DPM1)			PF3D7_0908700	PFI0420c	tRNA pseudouridine synthase, putative
PF3D7_0821300	PF08_0042	ATP-dependent RNA helicase prh1, putative			PF3D7_1212100	PFL0600w	peripheral plastid protein 1, putative (PPP1)			PF3D7_1012000	PF10_0117	ubiquitin-protein ligase e3, putative
PF3D7_0900100	PFI0005w	erythrocyte membrane protein 1, PfEMP1 (VAR)			PF3D7_1213200	PFL0640w	conserved Plasmodium protein, unknown function			PF3D7_1013500	PF10_0132	phosphoinositide-specific phospholipase C (PI-PLC)
PF3D7_0905800	PFI0285w	conserved Plasmodium protein, unknown function			PF3D7_1227200	PFL1315w	potassium channel protein (K1)			PF3D7_1017900	PF10_0174	26s proteasome regulatory subunit p55, putative
PF3D7_0906500	PFI0320w	arginase			PF3D7_1237000	PFL1790w	ubiquitin-activating enzyme, putative (Uba2)			PF3D7_1031700	PF10_0311	protein phosphatase inhibitor 3 (I3)
PF3D7_0909700	PFI0470w	FHA domain protein, putative			PF3D7_1242200	PFL2030w	queuine tRNA-ribosyltransferase, putative			PF3D7_1033000	PF10_0321	conserved Plasmodium protein, unknown function
PF3D7_0910300	PFI0500w	conserved Plasmodium protein, unknown function			PF3D7_1223300	PFL1120c	DNA gyrase subunit A (GyrA)			PF3D7_1034000	PF10_0331	Sec1 family protein, putative
PF3D7_0921900	PFI1075w	conserved Plasmodium protein, unknown function			PF3D7_1223600	PFL1135c	conserved Plasmodium protein, unknown function			PF3D7_1105800	PF11_0069	conserved Plasmodium protein, unknown function
PF3D7_0931300	PFI1520w	asparagine-rich antigen, putative			PF3D7_1313200	MAL13P1.67	methionyl-tRNA formyltransferase, putative			PF3D7_1111600	PF11_0122	endonuclease/exonuclease/phosphatase family protein, putative
PF3D7_0902400	PFI0115c	serine/threonine protein kinase, FIKK family (FIKK9.5)			PF3D7_1344800	MAL13P1.221	aspartate carbamoyltransferase (atcasE)			PF3D7_1129200	PF11_0303	26S proteasome regulatory subunit, putative
PF3D7_0904000	PFI0195c	GTPase activator, putative			PF3D7_1351200	MAL13P1.258	conserved Plasmodium protein, unknown function			PF3D7_1130400	PF11_0314	26S proteasome regulatory subunit 6a, putative
PF3D7_0906400	PFI0315c	dynein light intermediate chain 2, cytosolic			PF3D7_1353500	PF13_0279	transcription initiation factor TFIIH, putative			PF3D7_1132700	PF11_0337	mitochondrial ribosomal protein L2 precursor
PF3D7_0906600	PFI0325c	zinc finger protein, putative			PF3D7_1353900	MAL13P1.270	proteasome subunit, putative			PF3D7_1133800	PF11_0348	RNA (uracil-5-)methyltransferase, putative
PF3D7_0911900	PFI0580c	falstatin (ICP)			PF3D7_1370800	PF13TR009	unspecified product			PF3D7_1108600	PF11_0098	endoplasmic reticulum-resident calcium binding protein (ERC)
PF3D7_0915400	PFI0755c	6-phosphofructokinase (PFK9)			PF3D7_1315800	PF13_0088	Myb1-related transcription factor (MYB1)			PF3D7_1131500	PF11_0325	conserved Plasmodium protein, unknown function
PF3D7_0935900	PFI1735c	ring-exported protein 1 (REX1)			PF3D7_1324300	MAL13P1.133	conserved Plasmodium membrane protein, unknown function			PF3D7_1146700	PF11_0478	kinesin-like protein, putative
PF3D7_0937800	PFI1830c	erythrocyte membrane protein 1, PfEMP1 (VAR)			PF3D7_1347300	MAL13P1.235	conserved Plasmodium membrane protein, unknown function			PF3D7_1204700	PFL0235w	conserved Plasmodium protein, unknown function
PF3D7_1000100	PF10_0001	erythrocyte membrane protein 1, PfEMP1 (VAR)			PF3D7_1352300	MAL13P1.265	conserved Plasmodium protein, unknown function			PF3D7_1250300	PFL2415w	Hbeta58/Vps26 protein homolog, putative
PF3D7_1022600	PF10_0219	kelch protein, putative			PF3D7_1416300	PF14_0161	conserved protein, unknown function			PF3D7_1233000	PFL1590c	elongation factor G (EF-G)
PF3D7_1024800	PF10_0242	conserved Plasmodium protein, unknown function			PF3D7_1417700	PF14_0176	conserved Plasmodium protein, unknown function			PF3D7_1244600	PFL2140c	ADP-ribosylation factor GTPase-activating protein, putative (ARFGAP)
PF3D7_1008800	PF10_0085	nucleolar protein 5, putative (NOP5)			PF3D7_1460400	PF14_0576	ubiquitin carboxyl-terminal hydrolase isozyme L3 (UCHL3)			PF3D7_1322900	MAL13P1.129	conserved Plasmodium protein, unknown function
PF3D7_1016700	PF10_0162	Plasmodium exported protein (PHISTc), unknown function			PF3D7_1443800	PF14_0416	zinc finger protein, putative			PF3D7_1343200	PF13_0236	tRNA guanosine-2'-O-methyltransferase, putative
PF3D7_1018600	PF10_0179	conserved Plasmodium protein, unknown function			PF3D7_1446900	PF14_0447	glutaminyl-peptide cyclotransferase, putative			PF3D7_1315600	MAL13P1.82	phosphatidylinositol synthase (PIS)
PF3D7_1107700	PF11_0090	pescadillo-like protein (PES)			PF3D7_1469000	PF14_0658	translation initiation factor IF-1, putative			PF3D7_1338400	MAL13P1.191	conserved Plasmodium protein, unknown function
PF3D7_1115500	PF11_0163	transcription factor with AP2 domain(s), putative (ApiAP2)			PF3D7_0106100	PFA0300c	vacuolar ATP synthase subunit c, putative			PF3D7_1352500	PF13_0272	thioredoxin-related protein, putative
PF3D7_1118300	PF11_0189	insulinase, putative			PF3D7_0211800	PFB0525w	asparagine--tRNA ligase, putative			PF3D7_1353300	PF13_0277	conserved Plasmodium protein, unknown function
PF3D7_1118500	PF11_0191	box C/D snoRNP rRNA 2'-O-methylation factor, putative			PF3D7_0209400	PFB0423c	conserved protein, unknown function			PF3D7_1353800	PF13_0282	proteasome subunit, putative
PF3D7_1119900	PF11_0206	conserved Plasmodium protein, unknown function			PF3D7_0323100	PFC1030w	conserved Plasmodium protein, unknown function			PF3D7_1363400	PF13_0335	polyubiquitin binding protein, putative (DOA1)
PF3D7_1126800	PF11_0279	RNA binding protein, putative			PF3D7_0323300	PFC1040w	conserved protein, unknown function			PF3D7_1368100	MAL13P1.343	proteasome regulatory subunit, putative
PF3D7_1143800	PF11_0452	conserved Plasmodium protein, unknown function			PF3D7_0310500	PFC0440c	DEAD box helicase, putative			PF3D7_1439800	PF14_0377	vesicle-associated membrane protein, putative
PF3D7_1149600	PF11_0513	DnaJ protein, putative			PF3D7_0311100	PFC0465c	pre-mRNA splicing factor, putative			PF3D7_1452600	PF14_0501	conserved Plasmodium protein, unknown function
PF3D7_1105600	PF11_0067	translocon component PTEX88 (PTEX88)			PF3D7_0422200	PFD1045c	erythrocyte membrane-associated antigen			PF3D7_1470900	PF14_0676	20S proteasome beta 4 subunit, putative
PF3D7_1116800	PF11_0175	heat shock protein 101 (HSP101)			PF3D7_0517700	PFE0885w	eukaryotic translation initiation factor, putative			PF3D7_1472300	PF14_0691	conserved Plasmodium membrane protein, unknown function
PF3D7_1118600	PF11_0192	histone acetyltransferase, putative (MYST)			PF3D7_0521500	PFE1080w	ribosomal large subunit pseudouridylate synthase, putative			PF3D7_1473300	PF14_0701	conserved Plasmodium protein, unknown function
PF3D7_1123500	PF11_0246	conserved Plasmodium protein, unknown function			PF3D7_0527500	PFE1370w	Hsc70-interacting protein (HIP)			PF3D7_1474400	PF14_0712	conserved Plasmodium protein, unknown function
PF3D7_1134700	PF11_0358	DNA-directed RNA polymerase 1, subunit 2, putative			PF3D7_0505700	PFE0280c	conserved Plasmodium membrane protein, unknown function			PF3D7_1474900	PF14_0717	trailer hitch homolog, putative (CITH)
PF3D7_1138700	PF11_0398	conserved Plasmodium protein, unknown function			PF3D7_0518400	PFE0920c	cyclin (CYC3)			PF3D7_1402300	PF14_0025	26S proteasome regulatory subunit (RPN6)
PF3D7_1200400	PFL0020w	erythrocyte membrane protein 1, PfEMP1 (VAR)			PF3D7_0523100	PFE1155c	mitochondrial processing peptidase alpha subunit, putative			PF3D7_1418000	PF14_0178	ubiquitin fusion degradation protein UFD1, putative (UFD1)
PF3D7_1205500	PFL0275w	zinc finger protein, putative			PF3D7_0604300	PFF0210w	conserved Plasmodium protein, unknown function			PF3D7_1434200	PF14_0323	calmodulin (CAM)
PF3D7_1217200	PFL0830w	snoRNA-associated small subunit rRNA processing protein, putative			PF3D7_0608100	PFF0400w	conserved Plasmodium protein, unknown function			PF3D7_1441600	PF14_0395	acid cluster protein 33 homologue, putative
PF3D7_1222600	PFL1085w	transcription factor with AP2 domain(s) (ApiAP2)			PF3D7_0616900	PFF0820w	conserved Plasmodium protein, unknown function			PF3D7_1467400	PF14_0642	50S ribosomal protein L22, apicoplast, putative (L22)
PF3D7_1228400	PFL1375w	conserved Plasmodium protein, unknown function			PF3D7_0610200	PFF0505c	conserved Plasmodium protein, unknown function			PF3D7_1468500	PF14_0653	derlin-1 (DER1-1)
PF3D7_1230900	PFL1490w	atypical protein kinase, RIO family, putative			PF3D7_0623000	PFF1105c	chorismate synthase (CS)			PF3D7_1470400	PF14_0671	mitochondrial pyruvate carrier protein 2, putative (MPC2)
PF3D7_1250200	PFL2410w	conserved Plasmodium membrane protein, unknown function			PF3D7_0718500	MAL7P1.94	prefoldin subunit 3, putative			PF3D7_0205600	PFB0250w	conserved Plasmodium protein, unknown function
PF3D7_1200600	PFL0030c	erythrocyte membrane protein 1, PfEMP1 (VAR2CSA)			PF3D7_0721400	MAL7P1.114	conserved Plasmodium protein, unknown function			PF3D7_0927000	PFI1325w	CS domain protein, putative
PF3D7_1213900	PFL0675c	conserved Plasmodium protein, unknown function			PF3D7_0727800	PF07_0115	cation transporting ATPase, putative			PF3D7_0927900	PFI1370c	phosphatidylserine decarboxylase (PSD)
PF3D7_1218500	PFL0895c	conserved Plasmodium protein, unknown function			PF3D7_0729500	PF07_0123	mRNA (N6-adenosine)-methyltransferase, putative			PF3D7_1112200	PF11_0128	ubiquinone biosynthesis protein COQ4, putative (COQ4)
PF3D7_1227800	PFL1345c	histone S-adenosyl methyltransferase, putative			PF3D7_0722300	MAL7P1.120	ubiquitin carboxyl-terminal hydrolase, putative			PF3D7_1144900	PF11_0461	Rab GTPase 6 (RAB6)
PF3D7_1229100	PFL1410c	ABC transporter, (CT family) (MRP2)			PF3D7_0801700	MAL8P1.157	sentrin-specific protease 2, putative (SENP2)			PF3D7_1007100	PF10_0070a	conserved Plasmodium protein, unknown function
PF3D7_1307700	PF13_0041	conserved Plasmodium protein, unknown function			PF3D7_0823900	PF08_0031	dicarboxylate/tricarboxylate carrier (DTC)			PF3D7_1231000	PFL1495w	conserved Plasmodium protein, unknown function
PF3D7_1310400	PF13_0056	conserved Plasmodium protein, unknown function			PF3D7_0827100	PF08_0018	translation initiation factor IF-2, putative			PF3D7_1340800	PF13_0223	mitochondrial pyruvate carrier protein 1, putative (MPC1)
PF3D7_1320000	PF13_0116	rhoptry protein 2, putative (PRP2)			PF3D7_0920400	PFI1000w	conserved Plasmodium protein, unknown function			PF3D7_1352100	PF13_0271	ABC transporter, (heavy metal transporter family), putative
PF3D7_1322100	MAL13P1.122	SET domain protein, putative (SET2)			PF3D7_0923400	PFI1150w	conserved Plasmodium protein, unknown function			PF3D7_1413600	PF14_0134	conserved Plasmodium protein, unknown function
PF3D7_1329500	PF13_0162	conserved Plasmodium protein, unknown function			PF3D7_0926700	PFI1310w	NAD synthase, putative			PF3D7_0215400	PFB0700c	conserved Plasmodium protein, unknown function
PF3D7_1344200	MAL13P1.540	heat shock protein 110, putative (HSP110)			PF3D7_0904100	PFI0200c	adapter-related protein, putative			PF3D7_0707700	PF07_0026	ubiquitin-protein ligase e3, putative
PF3D7_1352200	MAL13P1.264	conserved Plasmodium protein, unknown function			PF3D7_0910400	PFI0505c	selenide water dikinase, putative			PF3D7_0809800	MAL8P1.112	conserved Plasmodium protein, unknown function
PF3D7_1367400	PF13_0352	conserved Plasmodium protein, unknown function			PF3D7_0922800	PFI1120c	conserved Plasmodium protein, unknown function			PF3D7_1007400	PF10_0073	conserved Plasmodium protein, unknown function
PF3D7_1313800	MAL13P1.70	conserved Plasmodium membrane protein, unknown function			PF3D7_0924100	PFI1185c	conserved Plasmodium protein, unknown function			PF3D7_1013000	PF10_0127	zinc finger protein, putative
PF3D7_1332400	MAL13P1.170	nucleotidyltransferase, putative			PF3D7_0931000	PFI1505c	elongation factor Tu, putative			PF3D7_1015000	PF10_0147	FAD synthetase, putative
PF3D7_1343700	PF13_0238	kelch protein, putative			PF3D7_1020500	PF10_0198	conserved Plasmodium protein, unknown function			PF3D7_1365800	MAL13P1.330	conserved Plasmodium protein, unknown function
PF3D7_1350500	PF13_0265	conserved Plasmodium protein, unknown function			PF3D7_1020600	PF10_0199	conserved Plasmodium membrane protein, unknown function			PF3D7_1331100	MAL13P1.166	DEAD box helicase, putative
PF3D7_1350900	PF13_0267	transcription factor with AP2 domain(s) (ApiAP2)			PF3D7_1018900	PF10_0182	conserved Plasmodium protein, unknown function			PF3D7_1346000	MAL13P1.230	dynactin subunit 2, putative
PF3D7_1357000	PF13_0304	elongation factor 1-alpha			PF3D7_1033100	PF10_0322	S-adenosylmethionine decarboxylase/ornithine decarboxylase (AdoMetDC/ODC)			PF3D7_1353600	PF13_0280	ER lumen protein retaining receptor (ERD2)
PF3D7_1366300	MAL13P1.333	conserved Plasmodium protein, unknown function			PF3D7_1100300	PF11_0009	rifin (RIF)			PF3D7_1403500	PF14_0810	conserved Plasmodium protein, unknown function
PF3D7_1366800	MAL13P1.335	phosphatidylserine synthase I, putative			PF3D7_1124300	PF11_0254	conserved Plasmodium protein, unknown function			PF3D7_1472500	PF14_0693	conserved Plasmodium protein, unknown function
PF3D7_1405900	PF14_0056	RNA binding protein, putative			PF3D7_1131600	PF11_0326	conserved Plasmodium protein, unknown function
PF3D7_1406200	PF14_0059	conserved Plasmodium protein, unknown function			PF3D7_1106700	PF11_0078	dna2/nam7 helicase family member, putative
PF3D7_1407100	PF14_0068	fibrillarin, putative (NOP1)			PF3D7_1116700	PF11_0174	cathepsin C, homolog,dipeptidyl peptidase 1 (DPAP1)
PF3D7_1413800	PF14_0136	diphthamide synthesis protein, putative			PF3D7_1128400	PF11_0295	geranylgeranyl pyrophosphate synthase, putative (GGPPS)
PF3D7_1414600	PF14_0144	RNA guanylyltransferase (Pgt1)			PF3D7_1220100	PFL0970w	pre-mRNA splicing factor, putative
PF3D7_1419100	PF14_0185	ATP-dependent RNA helicase, putative			PF3D7_1224000	PFL1155w	GTP cyclohydrolase I (GCH1)
PF3D7_1422900	PF14_0220	14-3-3 protein, putative			PF3D7_1230000	PFL1445w	conserved Plasmodium protein, unknown function
PF3D7_1427100	PF14_0250	lipase, putative			PF3D7_1236000	PFL1740w	conserved Plasmodium protein, unknown function
PF3D7_1428200	PF14_0260	metabolite/drug transporter, putative			PF3D7_1245300	PFL2175w	ubiquitin conjugating enzyme E2, putative
PF3D7_1436300	PF14_0344	translocon component PTEX150 (PTEX150)			PF3D7_1249300	PFL2365w	protein phosphatase, putative
PF3D7_1445500	PF14_0432	conserved Plasmodium protein, unknown function			PF3D7_1250500	PFL2425w	adaptor-related protein complex 3, sigma 2 subunit, putative
PF3D7_1445600	PF14_0433	RNA binding protein, putative			PF3D7_1250800	PFL2440w	DNA repair protein rhp16, putative
PF3D7_1458000	PF14_0553	cysteine proteinase falcipain 1 (FP1)			PF3D7_1205100	PFL0255c	O-phosphoseryl-tRNA(Sec) selenium transferase, putative (SEPSECS)
PF3D7_1459000	PF14_0563	ATP-dependent RNA helicase DBP5 (DBP5)			PF3D7_1206700	PFL0335c	eukaryotic translation initiation factor 5, putative
PF3D7_1466800	PF14_0636	conserved Plasmodium protein, unknown function			PF3D7_1222300	PFL1070c	endoplasmin, putative (GRP94)
PF3D7_1472200	PF14_0690	histone deacetylase, putative			PF3D7_1226400	PFL1275c	conserved Plasmodium protein, unknown function
PF3D7_1476600	PF14_0736	Plasmodium exported protein, unknown function			PF3D7_1234000	PFL1640c	conserved Plasmodium protein, unknown function
PF3D7_1404800	PF14_0045	conserved Plasmodium protein, unknown function			PF3D7_1235400	PFL1710c	tetQ family GTPase, putative
PF3D7_1405800	PF14_0055	large subunit rRNA processing protein, putative			PF3D7_1326100	MAL13P1.142	conserved Plasmodium protein, unknown function
PF3D7_1431200	PF14_0291	conserved Plasmodium protein, unknown function			PF3D7_1360800	PF13_0322	falcilysin (FLN)
PF3D7_1445400	PF14_0431	protein serine/threonine kinase-1 (CLK1)			PF3D7_1363300	MAL13P1.318	mitochondrial ribosomal protein L9 precursor, putative
PF3D7_1450100	PF14_0477	signal recognition particle SRP54 (SRP54)			PF3D7_1363700	MAL13P1.319	conserved Plasmodium protein, unknown function
PF3D7_1451200	PF14_0487	conserved Plasmodium protein, unknown function			PF3D7_1307800	PF13_0042	fork head domain protein, putative
PF3D7_1451900	PF14_0494	small subunit rRNA processing factor, putative			PF3D7_1308200	PF13_0044	carbamoyl phosphate synthetase (cpsSII)
PF3D7_1456800	PF14_0541	V-type H( )-translocating pyrophosphatase, putative (VP1)			PF3D7_1308400	MAL13P1.39	conserved Plasmodium protein, unknown function
PF3D7_1457000	PF14_0543	signal peptide peptidase (SPP)			PF3D7_1311200	MAL13P1.54	alternative splicing regulator, putative
PF3D7_1459400	PF14_0567	conserved Plasmodium protein, unknown function			PF3D7_1320400	PF13_0118	type I signal peptidase (SPB)
PF3D7_1462400	PF14_0594	conserved Plasmodium protein, unknown function			PF3D7_1422700	PF14_0217	conserved Plasmodium protein, unknown function
PF3D7_1473700	PF14_0706	conserved Plasmodium protein, unknown function			PF3D7_1437900	PF14_0359	HSP40, subfamily A, putative
PF3D7_1478800	PF14_0760	Plasmodium exported protein, unknown function			PF3D7_1441400	PF14_0393	FACT complex subunit SSRP1, putative (FACT-S)
PF3D7_0213900	PFB0630c	conserved Plasmodium protein, unknown function			PF3D7_1415600	PF14_0154	conserved Plasmodium protein, unknown function
PF3D7_0220200	PFB0921c	Plasmodium exported protein, unknown function			PF3D7_1431500	PF14_0294	mitogen-activated protein kinase 1 (MAP1)
PF3D7_0627600	PFF1340w	conserved Plasmodium protein, unknown function			PF3D7_1441500	PF14_0394	conserved Plasmodium protein, unknown function
PF3D7_0629500	PFF1430c	amino acid transporter, putative			PF3D7_1468800	PF14_0656	U2 snRNP auxiliary factor, putative
PF3D7_0813300	MAL8P1.95	conserved Plasmodium protein, unknown function			PF3D7_1473100	PF14_0699	GTPase activator, putative
PF3D7_0804900	PF08_0120	GTPase activator, putative			PF3D7_0108100	PFA0405w	conserved Plasmodium protein, unknown function
PF3D7_0809700	PF08_0100	RuvB-like protein 1 (RUVB1)			PF3D7_0217200	PFB0800c	conserved Plasmodium protein, unknown function
PF3D7_0831700	MAL7P1.228	heat shock protein 70 (HSP70-x)			PF3D7_0300900	PFC0045w	stevor-like
PF3D7_0925900	PFI1270w	conserved Plasmodium protein, unknown function			PF3D7_0321200	PFC0935c	N-acetylglucosamine-1-phosphate transferase, putative
PF3D7_0905200	PFI0255c	mitochondrial carrier protein, putative			PF3D7_0502600	PFE0127c	conserved Plasmodium protein, unknown function
PF3D7_1009900	PF10_0096	conserved Plasmodium protein, unknown function			PF3D7_0706700	MAL7P1.206	DNA mismatch repair protein, putative (MSH2-2)
PF3D7_1115200	PF11_0160	SET domain protein, putative (SET7)			PF3D7_0713100	MAL7P1.58	Pfmc-2TM Maurer's cleft two transmembrane protein (MC-2TM)
PF3D7_1136600	PF11_0378	conserved Plasmodium protein, unknown function			PF3D7_0705600	MAL7P1.201	RNA helicase, putative
PF3D7_1121600	PF11_0224	circumsporozoite-related antigen,exported protein 1 (EXP1)			PF3D7_0730000	MAL7P1.163	conserved Plasmodium protein, unknown function
PF3D7_1208100	PFL0405w	conserved Plasmodium protein, unknown function			PF3D7_0832300	MAL7P1.224	Plasmodium exported protein (PHISTa-like), unknown function
PF3D7_1307300	PF13_0037	DEAD box helicase, putative			PF3D7_0832900	MAL7P1.218	stevor
PF3D7_1359500	MAL13P1.410	conserved Plasmodium protein, unknown function			PF3D7_0926000	PFI1275w	protein kinase, putative
PF3D7_1366700	PF13_0351	conserved Plasmodium protein, unknown function			PF3D7_0913400	PFI0655c	conserved Plasmodium protein, unknown function
PF3D7_1302300	PF13_0012a	Plasmodium exported protein, unknown function			PF3D7_0925400	PFI1245c	protein phosphatase-beta
PF3D7_1329600	PF13_0163	conserved Plasmodium protein, unknown function			PF3D7_1024100	PF10_0234	conserved Plasmodium protein, unknown function
PF3D7_1336700	PF13_0203	conserved Plasmodium protein, unknown function			PF3D7_1100800	PF11_0014	Pfmc-2TM Maurer's cleft two transmembrane protein (MC-2TM)
PF3D7_1345100	MAL13P1.225	thioredoxin 2 (TRX2)			PF3D7_1114500	PF11_0154	conserved Plasmodium protein, unknown function
PF3D7_1359000	MAL13P1.293	conserved Plasmodium protein, unknown function			PF3D7_1116600	PF11_0173	oligosaccharyl transferase STT3 subunit, putative
PF3D7_1420700	PF14_0201	surface protein, Pf113 (Pf113)			PF3D7_1208000	PFL0400w	apicoplast ribosomal protein L29 precursor, putative
PF3D7_1434600	PF14_0327	methionine aminopeptidase 2 (MetAP2)			PF3D7_1217300	PFL0835w	GTP binding protein, putative
PF3D7_1442900	PF14_0407	guanine nucleotide exchange factor, putative (SEC7)			PF3D7_1204100	PFL0200c	conserved Plasmodium protein, unknown function
PF3D7_1416100	PF14_0159	root hair defective 3 GTP-binding protein (RHD3) homolog, putative			PF3D7_1205600	PFL0280c	conserved Plasmodium protein, unknown function
PF3D7_1418900	PF14_0183	DEAD/DEAH box ATP-dependent RNA helicase, putative			PF3D7_1226000	PFL1255c	conserved Plasmodium protein, unknown function
PF3D7_1442300	PF14_0401	tRNA binding protein, putative			PF3D7_1304700	PF13_0022	cyclin (CYC4)
PF3D7_0104300	PFA0220w	ubiquitin carboxyl-terminal hydrolase 1, putative (UBP1)			PF3D7_1305700	PF13_0029	conserved Plasmodium protein, unknown function
PF3D7_0107500	PFA0375c	lipid/sterol:H symporter			PF3D7_1344000	MAL13P1.390	aminomethyltransferase, putative
PF3D7_0218700	PFB0875c	pre-mRNA-processing protein 45, putative (PRP45)			PF3D7_1314300	MAL13P1.74	conserved Plasmodium protein, unknown function
PF3D7_0307800	PFC0330w	conserved Plasmodium protein, unknown function			PF3D7_1407000	PF14_0067	LCCL domain-containing protein (CCp3)
PF3D7_0305300	PFC0240c	conserved Plasmodium membrane protein, unknown function			PF3D7_1411600	PF14_0114	GTP binding protein, putative
PF3D7_0322700	PFC1015c	conserved Plasmodium protein, unknown function			PF3D7_1447300	PF14_0451	mitochondrial ribosomal protein S14 precursor, putative
PF3D7_0523000	PFE1150w	multidrug resistance protein (MDR1)			PF3D7_1452200	PF14_0497	aminomethyltransferase, putative
PF3D7_0518700	PFE0935c	mRNA-binding protein PUF1 (PUF1)			PF3D7_1453700	PF14_0510	co-chaperone p23 (P23)
PF3D7_0522300	PFE1115c	S-adenosylmethionine-dependent methyltransferase, putative			PF3D7_0222100	PFB0985c	Pfmc-2TM Maurer's cleft two transmembrane protein (MC-2TM)
PF3D7_0604400	PFF0215w	conserved Plasmodium protein, unknown function			PF3D7_0308200	PFC0350c	TCP-1/cpn60 chaperonin family, putative
PF3D7_0609200	PFF0455w	citrate synthase-like protein, putative			PF3D7_0600700	PFF0035c	rifin (RIF)
PF3D7_0627100	PFF1315w	ankyrin-repeat protein, putative			PF3D7_0732400	PF07_0134	rifin (RIF)
PF3D7_0627900	PFF1355w	conserved Plasmodium protein, unknown function			PF3D7_0901500	PFI0075w	rifin (RIF)
PF3D7_0610900	PFF0535c	trancription factor, putative			PF3D7_1149800	PF11_0515	rifin (RIF)
PF3D7_0713500	MAL7P1.65	conserved Plasmodium protein, unknown function			PF3D7_1248600	PFL2330w	conserved Plasmodium protein, unknown function
PF3D7_0721700	PF07_0089	secreted ookinete protein, putative (PSOP1)			PF3D7_1454400	PF14_0517	aminopeptidase P (APP)
PF3D7_0730300	PF07_0126	transcription factor with AP2 domain(s) (AP2-L)			PF3D7_1479900	PF14_0771	stevor
PF3D7_0805600	MAL8P1.202	PAP2-like protein, putative			PF3D7_1434000	PF14_0321	CCR4-associated factor 16, putative (CAF16)
PF3D7_0812900	MAL8P1.97	probable protein, unknown function			PF3D7_1445800	PF14_0435	conserved Plasmodium membrane protein, unknown function
PF3D7_0813000	PF08_0083	conserved Plasmodium protein, unknown function			PF3D7_0216300	PFB0745w	conserved Plasmodium protein, unknown function
PF3D7_0916400	PFI0805w	conserved Plasmodium protein, unknown function			PF3D7_0319500	PFC0865w	RNA binding protein, putative
PF3D7_0922100	PFI1085w	ubiquitin-like protein, putative			PF3D7_0320300	PFC0900w	T-complex protein 1 epsilon subunit, putative
PF3D7_0929200	PFI1435w	RNA binding protein, putative			PF3D7_0708800	PF07_0033	heat shock protein 110 (HSP110c)
PF3D7_0933000	PFI1600w	mRNA processing protein, putative			PF3D7_0716900	PF07_0070	drug metabolite transporter, putative
PF3D7_0914200	PFI0695c	phospholipid or glycerol acyltransferase, putative			PF3D7_0719300	PF07_0077	actin-related protein, putative (ARP6)
PF3D7_1007000	PF10_0070	conserved membrane protein, unknown function			PF3D7_0810600	PF08_0096	RNA helicase, putative
PF3D7_1018700	PF10_0180	conserved Plasmodium protein, unknown function			PF3D7_1022000	PF10_0214	RNA binding protein, putative
PF3D7_1032100	PF10_0314	mRNA-decapping enzyme subunit 1, putative (DCP1)			PF3D7_1003800	PF10_0041	U5 small nuclear ribonuclear protein, putative
PF3D7_1012900	PF10_0126	autophagy-related protein 18, putative (ATG18)			PF3D7_1119600	PF11_0203	peptidase, putative
PF3D7_1016900	PF10_0164	early transcribed membrane protein 10.3 (ETRAMP10.3)			PF3D7_1130000	PF11_0311	N-acetyl glucosamine phosphate mutase, putative
PF3D7_1031000	PF10_0303	25 kDa ookinete surface antigen precursor (Pfs25)			PF3D7_1132200	PF11_0331	TCP-1/cpn60 chaperonin family, putative
PF3D7_1036900	PF10_0361	conserved Plasmodium protein, unknown function			PF3D7_1229500	PFL1425w	T-complex protein 1, gamma subunit, putative
PF3D7_1037800	PF10_0371	dynein intermediate chain, putative			PF3D7_1206200	PFL0310c	eukaryotic translation initiation factor 3 subunit 8, putative
PF3D7_1037900	PF10_0415	conserved Plasmodium protein, unknown function			PF3D7_1227100	PFL1310c	DNA helicase 60 (DH60)
PF3D7_1038700	PF10_0377	Plasmodium exported protein, unknown function			PF3D7_1228900	PFL1400c	conserved Plasmodium protein, unknown function
PF3D7_1113200	PF11_0140	conserved Plasmodium protein, unknown function			PF3D7_1332900	PF13_0179	isoleucine--tRNA ligase, putative
PF3D7_1122800	PF11_0239	calcium-dependent protein kinase 6 (CDPK6)			PF3D7_1412700	PF14_0126	AAA family ATPase, putative
PF3D7_1129100	PF11_0302	parasitophorous vacuolar protein 1 (PV1)			PF3D7_1451100	PF14_0486	elongation factor 2
PF3D7_1129800	PF11_0309	conserved Plasmodium protein, unknown function			PF3D7_1451400	PF14_0489	transcriptional regulatory protein sir2b (Sir2B)
PF3D7_1134500	PF11_0356	alpha/beta hydrolase, putative			PF3D7_1467100	PF14_0639	DNA-3-methyladenine glycosylase, putative
PF3D7_1148200	PF11TR012	unspecified product
PF3D7_1113100	PF11_0139	protein tyrosine phosphatase (PRL)
PF3D7_1121800	PF11_0226	petidase, M16 family
PF3D7_1136800	PF11_0380	DnaJ protein, putative
PF3D7_1214500	PFL0700w	conserved Plasmodium protein, unknown function
PF3D7_1238800	PFL1880w	acyl-CoA synthetase (ACS11)
PF3D7_1245700	PF12TR016	unspecified product
PF3D7_1245800	PFL2195w	clathrin coat assembly protein AP180, putative
PF3D7_1248400	PFL2320w	conserved Plasmodium protein, unknown function
PF3D7_1251600	PFL2480w	conserved Plasmodium protein, unknown function
PF3D7_1252800	PFL2540w	Plasmodium exported protein (PHISTb), unknown function
PF3D7_1207100	PFL0355c	small subunit rRNA processing factor, putative
PF3D7_1216500	PFL0795c	male development gene 1 (MDV1)
PF3D7_1236200	PFL1750c	conserved Plasmodium protein, unknown function
PF3D7_1245600	PFL2190c	kinesin, putative
PF3D7_1248500	PFL2325c	bax inhibitor 1, putative
PF3D7_1319800	MAL13P1.106	probable protein, unknown function
PF3D7_1320600	PF13_0119	Rab GTPase 11a (RAB11a)
PF3D7_1332300	PF13_0174	sedlin, putative
PF3D7_1346100	PF13_0244	Sec61 alpha subunit, PfSec61 (SEC61)
PF3D7_1370500	PF13TR008	unspecified product
PF3D7_1303400	PF13_0018	conserved Plasmodium protein, unknown function
PF3D7_1310300	PF13_0055	zinc finger protein, putative
PF3D7_1319200	PF13_0107	conserved Plasmodium protein, unknown function
PF3D7_1335900	PF13_0201	sporozoite surface protein 2 (TRAP)
PF3D7_1346700	PF13_0247	6-cysteine protein (P48/45)
PF3D7_1355600	PF13_0295	conserved Plasmodium protein, unknown function
PF3D7_1355700	MAL13P1.275	protein phosphatase, putative
PF3D7_1364200	PF13_0339	conserved Plasmodium protein, unknown function
PF3D7_1404900	PF14_0046	conserved Plasmodium protein, unknown function
PF3D7_1407800	PF14_0075	plasmepsin IV (PM4)
PF3D7_1431100	PF14_0290	conserved Plasmodium protein, unknown function
PF3D7_1453900	PF14_0512	conserved Plasmodium protein, unknown function
PF3D7_1455800	PF14_0532	LCCL domain-containing protein (CCp2)
PF3D7_1457400	PF14_0547	conserved Plasmodium protein, unknown function
PF3D7_1460100	PF14_0574	zinc finger protein, putative
PF3D7_1472900	PF14_0697	dihydroorotase, putative
PF3D7_1474600	PF14_0714	conserved Plasmodium membrane protein, unknown function
PF3D7_1476500	PF14_0735	probable protein, unknown function
PF3D7_1478900	PF14TR008	unspecified product
PF3D7_1433500	PF14_0316	DNA topoisomerase II, putative
PF3D7_1455000	PF14_0523	protein phosphatase, putative
PF3D7_1466400	PF14_0633	transcription factor with AP2 domain(s) (ApiAP2)
PF3D7_1474500	PF14_0713	splicing factor 3A subunit 1, putative (SF3A1)
PF3D7_1475600	PF14_0724	bromodomain protein, putative
PF3D7_0105000	PF01TR001	unspecified product
PF3D7_0213100	PFB0595w	heat shock protein 40, putative
PF3D7_0210900	PFB0490c	conserved Plasmodium protein, unknown function
PF3D7_0309500	PFC0395w	asparagine synthetase, putative
PF3D7_0310700	PFC0445w	sybindin-like protein, putative
PF3D7_0310800	PFC0450w	conserved Plasmodium protein, unknown function
PF3D7_0312900	PFC0540w	hypothetical protein
PF3D7_0302000	PFC0100c	golgi organization and biogenesis factor, putative
PF3D7_0315800	PFC0690c	zinc finger protein, putative
PF3D7_0317800	PFC0785c	proteasome regulatory protein, putative
PF3D7_0403400	PFD0160w	conserved Plasmodium protein, unknown function
PF3D7_0407100	PFD0350w	methyltransferase, putative
PF3D7_0402400	PFD0115c	Plasmodium exported protein, unknown function (GEXP18)
PF3D7_0502500	PFE0125w	conserved Plasmodium protein, unknown function
PF3D7_0524000	PFE1195w	karyopherin beta (KASbeta)
PF3D7_0524100	PFE1200w	conserved Plasmodium protein, unknown function
PF3D7_0531000	PFE1550w	conserved Plasmodium protein, unknown function
PF3D7_0533100	PFE1640w	erythrocyte membrane protein 1 (PfEMP1), truncated, pseudogene (VAR1CSA)
PF3D7_0503300	PFE0160c	Ser/Arg-rich splicing factor, putative
PF3D7_0511800	PFE0585c	myo-inositol 1-phosphate synthase, putative
PF3D7_0517300	PFE0865c	pre-mRNA-splicing factor (SR1)
PF3D7_0529000	PFE1445c	conserved Plasmodium protein, unknown function
PF3D7_0529900	PFE1490c	RING zinc finger protein, putative
PF3D7_0609900	PFF0490w	conserved Plasmodium protein, unknown function
PF3D7_0617100	PFF0830w	alpha adaptin-like protein, putative
PF3D7_0623600	PFF1135w	transcription or splicing factor-like protein, putative
PF3D7_0628400	PFF1377w	conserved Plasmodium membrane protein, unknown function
PF3D7_0602600	PFF0125c	conserved Plasmodium protein, unknown function
PF3D7_0612500	PFF0605c	conserved Plasmodium protein, unknown function
PF3D7_0614300	PFF0690c	organic anion transporter
PF3D7_0629100	PFF1410c	nicotinate phosphoribosyltransferase, putative
PF3D7_0629800	PFF1445c	cullin-like protein, putative
PF3D7_0703800	PF07_0014	conserved Plasmodium protein, unknown function
PF3D7_0707600	PF07_0025	conserved Plasmodium protein, unknown function
PF3D7_0711200	MAL7P1.35	conserved Plasmodium protein, unknown function
PF3D7_0713400	MAL7P1.64	serpentine receptor, putative (SR25)
PF3D7_0714300	MAL7P1.68	zinc finger protein, putative (ERF2)
PF3D7_0717300	MAL7P1.86	transcription initiation factor IIE, alpha subunit, putative
PF3D7_0719200	MAL7P1.100	NIMA related kinase 4 (NEK4)
PF3D7_0722000	PF07_0090	conserved Plasmodium protein, unknown function
PF3D7_0724500	MAL7P1.131	conserved Plasmodium protein, unknown function
PF3D7_0724700	MAL7P1.134	conserved Plasmodium protein, unknown function
PF3D7_0730200	MAL7P1.164	adapter-related protein, putative
PF3D7_0804000	PF08_0124	cactin homolog, putative
PF3D7_0814700	PF08_0072	conserved Plasmodium protein, unknown function
PF3D7_0818000	MAL8P1.71	conserved protein, unknown function
PF3D7_0818300	MAL8P1.68	dynactin subunit 6, putative
PF3D7_0818500	PF08_0056	zinc finger protein, putative
PF3D7_0819200	PF08_0052	perforin like protein 5 (PPLP5)
PF3D7_0822800	MAL8P1.43	U5 snrnp-specific protein, putative
PF3D7_0827300	PF08_0016	conserved Plasmodium protein, unknown function
PF3D7_0819000	MAL8P1.64	conserved Plasmodium protein, unknown function
PF3D7_0830300	PF08_0005	sporozoite invasion-associated protein 2 (SIAP-2)
PF3D7_0903500	PFI0170w	conserved Plasmodium protein, unknown function
PF3D7_0907600	PFI0365w	translation initiation factor SUI1, putative
PF3D7_0909400	PFI0455w	exoribonuclease, putative
PF3D7_0912600	PFI0615w	conserved Plasmodium protein, unknown function
PF3D7_0933100	PFI1605w	conserved Plasmodium protein, unknown function
PF3D7_0909200	PFI0445c	GDP-fucose protein O-fucosyltransferase 2, putative (POFUT2)
PF3D7_0917600	PFI0860c	pre-mRNA-splicing factor ATP-dependent RNA helicase PRP43, putative (PRP43)
PF3D7_0919000	PFI0930c	nucleosome assembly protein (NAPS)
PF3D7_0925700	PFI1260c	histone deacetylase (HDAC1)
PF3D7_0932900	PFI1595c	conserved Plasmodium protein, unknown function
PF3D7_0934900	PFI1690c	conserved Plasmodium protein, unknown function
PF3D7_0935000	PFI1695c	small nuclear ribonucleoprotein (snRNP), putative
PF3D7_1004100	PF10_0044	hypothetical protein
PF3D7_1006800	PF10_0068	RNA binding protein, putative
PF3D7_1009100	PF10_0088	conserved Plasmodium membrane protein, unknown function
PF3D7_1014500	PF10_0142	conserved Plasmodium protein, unknown function
PF3D7_1016200	PF10_0158	conserved Plasmodium protein, unknown function
PF3D7_1018400	PF10_0178	conserved Plasmodium protein, unknown function
PF3D7_1020800	PF10_0407	dihydrolipoamide acyltransferase component E2 (DLAT)
PF3D7_1033700	PF10_0328	bromodomain protein, putative
PF3D7_1003700	PF10_0040	conserved Plasmodium protein, unknown function
PF3D7_1005000	PF10_0053	methionine--tRNA ligase, putative
PF3D7_1009300	PF10_0090	conserved Plasmodium protein, unknown function
PF3D7_1018300	PF10_0177b	conserved Plasmodium protein, unknown function
PF3D7_1020100	PF10_0195a	flagellar outer arm dynein-associated protein, putative
PF3D7_1030400	PF10_0297	conserved Plasmodium protein, unknown function
PF3D7_1105700	PF11_0068	conserved protein, unknown function
PF3D7_1107200	PF11_0084	conserved Plasmodium protein, unknown function
PF3D7_1108400	PF11_0096	casein kinase 2, alpha subunit (CK2alpha)
PF3D7_1110200	PF11_0108	pre-mRNA-processing factor 6, putative (PRPF6)
PF3D7_1113600	PF11_0144	Rpr2, RNAse P, putative
PF3D7_1114700	PF11_0156	serine/threonine protein kinase, putative (CLK3)
PF3D7_1120500	PF11_0212	tRNA nucleotidyltransferase, putative
PF3D7_1121700	PF11_0225	protein GCN20 (GCN20)
PF3D7_1122400	PF11_0232	conserved Plasmodium protein, unknown function
PF3D7_1133900	PF11_0349	conserved Plasmodium protein, unknown function
PF3D7_1136300	PF11_0374	tudor staphylococcal nuclease (TSN)
PF3D7_1107600	PF11_0089	conserved Plasmodium protein, unknown function
PF3D7_1119300	PF11_0200	U2 snRNP auxiliary factor, small subunit, putative
PF3D7_1127000	PF11_0281	protein phosphatase, putative
PF3D7_1137300	PF11_0384	conserved Plasmodium membrane protein, unknown function
PF3D7_1143900	PF11_0453	carbohydrate kinase, putative
PF3D7_1150300	PF11_0520	rifin (RIF)
PF3D7_1204000	PFL0195w	conserved Plasmodium protein, unknown function
PF3D7_1213000	PF12TR005	unspecified product
PF3D7_1216400	PFL0790w	conserved Plasmodium membrane protein, unknown function
PF3D7_1217500	PFL0845w	conserved Plasmodium protein, unknown function
PF3D7_1217600	PFL0850w	anaphase promoting complex subunit 10, putative
PF3D7_1226300	PFL1270w	cof-like hydrolase, had-superfamily, subfamily iib
PF3D7_1202000	PFL0100c	ATP-dependent RNA helicase, putative
PF3D7_1203800	PF12TR001	unspecified product
PF3D7_1208800	PFL0440c	zinc finger protein, putative
PF3D7_1210400	PFL0520c	general transcription factor 3C polypeptide 5, putative
PF3D7_1210600	PFL0530c	conserved Plasmodium protein, unknown function
PF3D7_1211200	PFL0555c	conserved Plasmodium protein, unknown function
PF3D7_1212900	PFL0635c	bromodomain protein, putative
PF3D7_1224900	PFL1200c	splicing factor 3b subunit, putative (SF3B14)
PF3D7_1225200	PFL1215c	conserved Plasmodium protein, unknown function
PF3D7_1226200	PFL1265c	conserved Plasmodium protein, unknown function
PF3D7_1231600	PFL1525c	pre-mRNA-splicing factor ATP-dependent RNA helicase PRP2, putative (PRP2)
PF3D7_1232400	PFL1560c	conserved protein, unknown function
PF3D7_1234400	PFL1660c	aspartyl protease, putative
PF3D7_1238200	PFL1850c	conserved Plasmodium protein, unknown function
PF3D7_1239900	PFL1935c	vesicle fusion and protein sorting subunit 16, putative (VPS16)
PF3D7_1241800	PFL2010c	DEAD/DEAH box ATP-dependent RNA helicase, putative
PF3D7_1252500	PFL2525c	Plasmodium exported protein, unknown function
PF3D7_1300400	PF13_0004	rifin (RIF)
PF3D7_1306900	MAL13P1.35	U1 small nuclear ribonucleoprotein a, putative
PF3D7_1315000	MAL13P1.77	conserved Plasmodium protein, unknown function
PF3D7_1318900	PF13_0103	conserved Plasmodium protein, unknown function
PF3D7_1321800	PF13_0124	SFT2-like protein, putative
PF3D7_1326700	MAL13P1.360	conserved Plasmodium protein, unknown function
PF3D7_1341700	MAL13P1.211	conserved Plasmodium protein, unknown function
PF3D7_1362400	MAL13P1.310	calpain (Pcalp)
PF3D7_1301900	MAL13P1.62	Plasmodium exported protein, unknown function
PF3D7_1302600	PF13_0013	deoxyhypusine hydroxylase (DOHH)
PF3D7_1332000	MAL13P1.169	syntaxin, Qa-SNARE family (SYN5)
PF3D7_1340000	MAL13P1.203	secreted ookinete protein, putative (PSOP7)
PF3D7_1347500	MAL13P1.237	DNA/RNA-binding protein Alba 4 (ALBA4)
PF3D7_1354400	MAL13P1.271	V-type ATPase, putative
PF3D7_1360700	MAL13P1.302	SUMO ligase, putative
PF3D7_1364300	MAL13P1.322	pre-mRNA-splicing factor ATP-dependent RNA helicase PRP16 (PRP16)
PF3D7_1365300	PF13_0343	conserved Plasmodium protein, unknown function
PF3D7_1409600	PF14_0094	conserved Plasmodium protein, unknown function
PF3D7_1410600	PF14_0104	eukaryotic translation initiation factor 2 gamma subunit, putative
PF3D7_1414100	PF14_0139	conserved Plasmodium protein, unknown function
PF3D7_1419700	PF14_0191	conserved Plasmodium protein, unknown function
PF3D7_1422400	PF14_0214	conserved Plasmodium protein, unknown function
PF3D7_1426800	PF14_0247	conserved Plasmodium protein, unknown function
PF3D7_1445900	PF14_0437	DEAD/DEAH box ATP-dependent RNA helicase, putative
PF3D7_1447500	PF14_0452	conserved Plasmodium protein, unknown function
PF3D7_1449300	PF14_0469	transcription factor IIIb subunit, putative
PF3D7_1454300	PF14_0516	serine/threonine protein kinase, putative (KIN)
PF3D7_1458600	PF14_0559	conserved Plasmodium protein, unknown function
PF3D7_1464300	PF14_0611	conserved Plasmodium protein, unknown function
PF3D7_1407400	PF14_0071	conserved Plasmodium protein, unknown function
PF3D7_1412200	PF14_0121	conserved Plasmodium protein, unknown function
PF3D7_1416400	PF14_0162	conserved Plasmodium protein, unknown function
PF3D7_1419400	PF14_0188	conserved Plasmodium membrane protein, unknown function
PF3D7_1420800	PF14_0202	dynein-associated protein, putative
PF3D7_1449900	PF14_0475	conserved Plasmodium protein, unknown function
PF3D7_1455400	PF14_0528	hemolysin, putative
PF3D7_1459200	PF14_0565	conserved Plasmodium protein, unknown function
PF3D7_1462300	PF14_0593	conserved Plasmodium protein, unknown function
PF3D7_0223300	PFB1045w	erythrocyte membrane protein 1 (PfEMP1), exon2
PF3D7_0511100	PFE0550w	conserved Plasmodium protein, unknown function
PF3D7_0532200	PFE1595c	Plasmodium exported protein (PHISTc), unknown function
PF3D7_0700100	MAL8P1.220	erythrocyte membrane protein 1, PfEMP1 (VAR)
PF3D7_0720600	MAL7P1.107	conserved Plasmodium protein, unknown function
PF3D7_0820300	PF08_0047	conserved Plasmodium protein, unknown function
PF3D7_1003300	PF10_0036	N-acetyltransferase, putative
PF3D7_1131200	PF11_0322	conserved Plasmodium protein, unknown function
PF3D7_1141000	PF11_0421	conserved Plasmodium protein, unknown function
PF3D7_1101800	PF11_0026	RESA-like protein
PF3D7_1118000	PF11_0186	conserved Plasmodium protein, unknown function
PF3D7_1136400	PF11_0375	conserved Plasmodium protein, unknown function
PF3D7_1142100	PF11_0433	conserved Plasmodium protein, unknown function
PF3D7_1240300	PFL1950w	erythrocyte membrane protein 1, PfEMP1 (VAR)
PF3D7_1222500	PFL1080c	ATP-binding protein, putative
PF3D7_1303600	MAL13P1.17	conserved Plasmodium protein, unknown function
PF3D7_1322400	MAL13P1.125	conserved Plasmodium protein, unknown function
PF3D7_1344400	MAL13P1.219a	conserved Plasmodium protein, unknown function
PF3D7_1354800	PF13_0289	metacaspase 1 (MCA1)
PF3D7_1419600	PF14_0190	conserved Plasmodium protein, unknown function
PF3D7_1429300	PF14_0272	CPW-WPC family protein
PF3D7_0218800	PFB0876c	ribonuclease P
PF3D7_0410600	PFD0525w	conserved Plasmodium protein, unknown function
PF3D7_0508200	PFE0405c	longevity-assurance (LAG1) domain protein, putative
PF3D7_0829900	PF08TR005	unspecified product
PF3D7_1005600	PF10_0057a	DnaJ protein, putative
PF3D7_1146200	PF11_0473	conserved Plasmodium protein, unknown function
PF3D7_1362200	PF13_0330	RuvB-like helicase (RUVB3)
PF3D7_1470500	PF14_0672	phosphodiesterase delta, putative (PDEdelta)
PF3D7_0316900	PFC0740c	RING zinc finger protein, putative
PF3D7_0511700	PFE0580w	kinase binding protein CGI-121, putative
PF3D7_0518900	PFE0950c	conserved Plasmodium protein, unknown function
PF3D7_0812300	PF08_0088	conserved Plasmodium protein, unknown function
PF3D7_1225700	PFL1240c	conserved Plasmodium protein, unknown function
PF3D7_1356700	MAL13P1.277	DnaJ protein, putative
PF3D7_1305300	MAL13P1.26	conserved Plasmodium protein, unknown function
PF3D7_1428100	PF14_0259	WW domain-binding protein 11, putative
PF3D7_1464700	PF14_0615	ATP synthase (C/AC39) subunit, putative
