# Supplementary material for: Strand-specific RNA sequencing in Plasmodium falciparum malaria identifies developmentally regulated long non-coding RNA and circular RNA
Source: BMC Genomics. 2015 Jun 13;16(1):454. doi: 10.1186/s12864-015-1603-4 (PMC4465157; doi:10.1186/s12864-015-1603-4)
Supplement: Supplementary file 8 — Chimeric transcript predictions in the Cufflinks RABT assembly. [file 12864_2015_1603_MOESM8_ESM.xlsx]

## Sheet: Sheet1
Chimeric transcripts predicted by Cufflinks+RABT
Transcript ID	Chromosome	Start	Stop	Number of annotated loci with overlap
TCONS_00000241	Pf3D7_01_v3	125554	131149	4
TCONS_00000244	Pf3D7_01_v3	131714	139428	4
TCONS_00000249	Pf3D7_01_v3	143392	152783	4
TCONS_00000250	Pf3D7_01_v3	143392	153439	4
TCONS_00000248	Pf3D7_01_v3	143392	152776	4
TCONS_00000113	Pf3D7_01_v3	160976	168695	4
TCONS_00000262	Pf3D7_01_v3	217966	219046	4
TCONS_00000150	Pf3D7_01_v3	319815	326191	3
TCONS_00000301	Pf3D7_01_v3	369308	373206	3
TCONS_00000306	Pf3D7_01_v3	377775	380089	3
TCONS_00000325	Pf3D7_01_v3	449844	453288	3
TCONS_00000368	Pf3D7_02_v3	176384	181580	3
TCONS_00000369	Pf3D7_02_v3	176384	181580	3
TCONS_00000581	Pf3D7_02_v3	194705	199628	3
TCONS_00000580	Pf3D7_02_v3	194705	199628	3
TCONS_00000588	Pf3D7_02_v3	212866	217732	3
TCONS_00000379	Pf3D7_02_v3	227732	232625	3
TCONS_00000388	Pf3D7_02_v3	248524	263540	3
TCONS_00000401	Pf3D7_02_v3	351634	356452	3
TCONS_00000439	Pf3D7_02_v3	527082	536589	3
TCONS_00000440	Pf3D7_02_v3	527516	536589	3
TCONS_00000658	Pf3D7_02_v3	539847	541274	3
TCONS_00000683	Pf3D7_02_v3	664811	670085	3
TCONS_00000469	Pf3D7_02_v3	675366	684942	3
TCONS_00000704	Pf3D7_02_v3	766172	768455	3
TCONS_00000495	Pf3D7_02_v3	768658	772870	3
TCONS_00000762	Pf3D7_03_v3	211944	219978	3
TCONS_00000778	Pf3D7_03_v3	310651	311805	3
TCONS_00000779	Pf3D7_03_v3	311222	311382	3
TCONS_00001010	Pf3D7_03_v3	320919	325416	3
TCONS_00001020	Pf3D7_03_v3	361991	367590	3
TCONS_00001019	Pf3D7_03_v3	361991	367590	3
TCONS_00000786	Pf3D7_03_v3	368153	371574	3
TCONS_00000790	Pf3D7_03_v3	375379	378844	3
TCONS_00001026	Pf3D7_03_v3	386961	395343	3
TCONS_00000811	Pf3D7_03_v3	462754	465192	3
TCONS_00000812	Pf3D7_03_v3	462855	465192	3
TCONS_00000831	Pf3D7_03_v3	533681	537535	3
TCONS_00001053	Pf3D7_03_v3	543165	545312	3
TCONS_00001057	Pf3D7_03_v3	551779	558816	3
TCONS_00001058	Pf3D7_03_v3	551779	558818	3
TCONS_00001065	Pf3D7_03_v3	572645	583242	3
TCONS_00001089	Pf3D7_03_v3	679205	684355	3
TCONS_00001398	Pf3D7_04_v3	260380	266517	3
TCONS_00001397	Pf3D7_04_v3	260380	266517	3
TCONS_00001401	Pf3D7_04_v3	267220	271537	3
TCONS_00001402	Pf3D7_04_v3	267220	271537	3
TCONS_00001476	Pf3D7_04_v3	626478	639246	3
TCONS_00001492	Pf3D7_04_v3	689516	692901	3
TCONS_00001498	Pf3D7_04_v3	708366	715833	3
TCONS_00001868	Pf3D7_05_v3	115446	121723	2
TCONS_00001869	Pf3D7_05_v3	116358	121723	2
TCONS_00001881	Pf3D7_05_v3	146357	153113	2
TCONS_00001880	Pf3D7_05_v3	146357	153113	2
TCONS_00001911	Pf3D7_05_v3	288360	294371	2
TCONS_00001934	Pf3D7_05_v3	388575	399718	2
TCONS_00001935	Pf3D7_05_v3	388575	399718	2
TCONS_00001661	Pf3D7_05_v3	523704	529021	2
TCONS_00001967	Pf3D7_05_v3	568179	572952	2
TCONS_00001972	Pf3D7_05_v3	588849	595703	2
TCONS_00001985	Pf3D7_05_v3	653506	659302	2
TCONS_00001986	Pf3D7_05_v3	653506	659302	2
TCONS_00001691	Pf3D7_05_v3	662778	675081	2
TCONS_00002011	Pf3D7_05_v3	758223	761204	2
TCONS_00002012	Pf3D7_05_v3	758223	761425	2
TCONS_00002033	Pf3D7_05_v3	841647	845142	2
TCONS_00002034	Pf3D7_05_v3	841647	845142	2
TCONS_00002036	Pf3D7_05_v3	843539	849032	2
TCONS_00001737	Pf3D7_05_v3	907147	938159	2
TCONS_00001753	Pf3D7_05_v3	997499	1008239	2
TCONS_00002062	Pf3D7_05_v3	1010796	1015221	2
TCONS_00002063	Pf3D7_05_v3	1010796	1015231	2
TCONS_00002074	Pf3D7_05_v3	1059495	1067979	2
TCONS_00002075	Pf3D7_05_v3	1059495	1068137	2
TCONS_00001769	Pf3D7_05_v3	1070810	1075644	2
TCONS_00002108	Pf3D7_05_v3	1178007	1182668	2
TCONS_00001814	Pf3D7_05_v3	1250358	1257448	2
TCONS_00001825	Pf3D7_05_v3	1291952	1299124	2
TCONS_00001824	Pf3D7_05_v3	1291952	1299124	2
TCONS_00002458	Pf3D7_06_v3	130170	137063	2
TCONS_00002167	Pf3D7_06_v3	181245	184795	2
TCONS_00002170	Pf3D7_06_v3	188244	204469	2
TCONS_00002468	Pf3D7_06_v3	204555	212658	2
TCONS_00002469	Pf3D7_06_v3	204555	212658	2
TCONS_00002475	Pf3D7_06_v3	224477	227911	2
TCONS_00002532	Pf3D7_06_v3	506238	511650	2
TCONS_00002530	Pf3D7_06_v3	506238	511622	2
TCONS_00002531	Pf3D7_06_v3	506238	511622	2
TCONS_00002537	Pf3D7_06_v3	522286	525531	2
TCONS_00002239	Pf3D7_06_v3	538384	539876	2
TCONS_00002594	Pf3D7_06_v3	827690	839865	2
TCONS_00002329	Pf3D7_06_v3	907597	913175	2
TCONS_00002330	Pf3D7_06_v3	907984	913175	2
TCONS_00002331	Pf3D7_06_v3	907997	913175	2
TCONS_00002348	Pf3D7_06_v3	980568	985614	2
TCONS_00002376	Pf3D7_06_v3	1078451	1081335	2
TCONS_00002377	Pf3D7_06_v3	1078518	1081335	2
TCONS_00002378	Pf3D7_06_v3	1078994	1081320	2
TCONS_00002379	Pf3D7_06_v3	1080330	1080559	2
TCONS_00002389	Pf3D7_06_v3	1118224	1122317	2
TCONS_00002388	Pf3D7_06_v3	1118224	1122317	2
TCONS_00002675	Pf3D7_06_v3	1178875	1183369	2
TCONS_00002674	Pf3D7_06_v3	1178875	1183218	2
TCONS_00002680	Pf3D7_06_v3	1194070	1198329	2
TCONS_00002725	Pf3D7_07_v3	114557	123069	2
TCONS_00002729	Pf3D7_07_v3	134376	146184	2
TCONS_00003040	Pf3D7_07_v3	243723	250711	2
TCONS_00003048	Pf3D7_07_v3	285120	288644	2
TCONS_00002767	Pf3D7_07_v3	357048	368063	2
TCONS_00002775	Pf3D7_07_v3	381591	384614	2
TCONS_00002776	Pf3D7_07_v3	383171	383519	2
TCONS_00003077	Pf3D7_07_v3	412103	422434	2
TCONS_00003076	Pf3D7_07_v3	412103	422434	2
TCONS_00003075	Pf3D7_07_v3	412103	421947	2
TCONS_00002805	Pf3D7_07_v3	612058	621077	2
TCONS_00002813	Pf3D7_07_v3	664232	670012	2
TCONS_00002814	Pf3D7_07_v3	664811	670012	2
TCONS_00003129	Pf3D7_07_v3	687636	690501	2
TCONS_00002829	Pf3D7_07_v3	719343	724824	2
TCONS_00002830	Pf3D7_07_v3	719883	724824	2
TCONS_00002840	Pf3D7_07_v3	748366	754402	2
TCONS_00002848	Pf3D7_07_v3	824226	831484	2
TCONS_00002871	Pf3D7_07_v3	899519	914899	2
TCONS_00002870	Pf3D7_07_v3	899519	914899	2
TCONS_00003175	Pf3D7_07_v3	956734	961032	2
TCONS_00002899	Pf3D7_07_v3	986275	991422	2
TCONS_00003191	Pf3D7_07_v3	1034756	1049406	2
TCONS_00002920	Pf3D7_07_v3	1078053	1085847	2
TCONS_00002924	Pf3D7_07_v3	1086113	1094257	2
TCONS_00002926	Pf3D7_07_v3	1086113	1094257	2
TCONS_00002925	Pf3D7_07_v3	1086113	1094257	2
TCONS_00003204	Pf3D7_07_v3	1143074	1144901	2
TCONS_00003550	Pf3D7_08_v3	90882	100648	2
TCONS_00003262	Pf3D7_08_v3	180276	190781	2
TCONS_00003271	Pf3D7_08_v3	223523	233376	2
TCONS_00003275	Pf3D7_08_v3	237200	241177	2
TCONS_00003276	Pf3D7_08_v3	237852	241048	2
TCONS_00003277	Pf3D7_08_v3	239056	239141	2
TCONS_00003278	Pf3D7_08_v3	239876	240036	2
TCONS_00003313	Pf3D7_08_v3	419907	425326	2
TCONS_00003312	Pf3D7_08_v3	419907	425326	2
TCONS_00003622	Pf3D7_08_v3	499191	506878	2
TCONS_00003654	Pf3D7_08_v3	613318	617958	2
TCONS_00003717	Pf3D7_08_v3	845094	854720	2
TCONS_00003398	Pf3D7_08_v3	869045	873508	2
TCONS_00003399	Pf3D7_08_v3	869196	873508	2
TCONS_00003782	Pf3D7_08_v3	1160136	1162905	2
TCONS_00003783	Pf3D7_08_v3	1160163	1161708	2
TCONS_00003784	Pf3D7_08_v3	1161231	1161329	2
TCONS_00003491	Pf3D7_08_v3	1270647	1279016	2
TCONS_00003492	Pf3D7_08_v3	1270748	1279016	2
TCONS_00004170	Pf3D7_09_v3	118882	125246	2
TCONS_00003872	Pf3D7_09_v3	334933	336925	2
TCONS_00004233	Pf3D7_09_v3	398946	403695	2
TCONS_00004258	Pf3D7_09_v3	535680	540055	2
TCONS_00004260	Pf3D7_09_v3	535680	540181	2
TCONS_00004259	Pf3D7_09_v3	535680	540057	2
TCONS_00004263	Pf3D7_09_v3	540605	548498	2
TCONS_00003945	Pf3D7_09_v3	673916	679645	2
TCONS_00003951	Pf3D7_09_v3	702976	707799	2
TCONS_00003955	Pf3D7_09_v3	717917	725368	2
TCONS_00003971	Pf3D7_09_v3	761210	767473	2
TCONS_00003970	Pf3D7_09_v3	761210	767473	2
TCONS_00003989	Pf3D7_09_v3	840240	847724	2
TCONS_00004336	Pf3D7_09_v3	883485	887949	2
TCONS_00004009	Pf3D7_09_v3	908430	918804	2
TCONS_00004372	Pf3D7_09_v3	1116415	1122304	2
TCONS_00004383	Pf3D7_09_v3	1145342	1155235	2
TCONS_00004384	Pf3D7_09_v3	1145342	1155235	2
TCONS_00004382	Pf3D7_09_v3	1145342	1148841	2
TCONS_00004071	Pf3D7_09_v3	1160788	1166030	2
TCONS_00004399	Pf3D7_09_v3	1190718	1201005	2
TCONS_00004397	Pf3D7_09_v3	1190718	1198998	2
TCONS_00004394	Pf3D7_09_v3	1190718	1198684	2
TCONS_00004396	Pf3D7_09_v3	1190718	1198998	2
TCONS_00004398	Pf3D7_09_v3	1190718	1201005	2
TCONS_00004395	Pf3D7_09_v3	1190718	1198722	2
TCONS_00004393	Pf3D7_09_v3	1190718	1198462	2
TCONS_00004419	Pf3D7_09_v3	1288930	1296779	2
TCONS_00004423	Pf3D7_09_v3	1296946	1308559	2
TCONS_00004102	Pf3D7_09_v3	1319563	1324812	2
TCONS_00004111	Pf3D7_09_v3	1357159	1364049	2
TCONS_00004804	Pf3D7_10_v3	67729	71654	2
TCONS_00004818	Pf3D7_10_v3	96051	101581	2
TCONS_00004842	Pf3D7_10_v3	206512	214961	2
TCONS_00004519	Pf3D7_10_v3	292963	298140	2
TCONS_00004561	Pf3D7_10_v3	487054	495158	2
TCONS_00004910	Pf3D7_10_v3	515512	522664	2
TCONS_00004922	Pf3D7_10_v3	612250	617980	2
TCONS_00004584	Pf3D7_10_v3	617298	624946	2
TCONS_00004928	Pf3D7_10_v3	626910	632061	2
TCONS_00004929	Pf3D7_10_v3	626910	632114	2
TCONS_00004612	Pf3D7_10_v3	745407	753547	2
TCONS_00005012	Pf3D7_10_v3	987214	990148	2
TCONS_00005026	Pf3D7_10_v3	1040265	1051163	2
TCONS_00005025	Pf3D7_10_v3	1040265	1050294	2
TCONS_00005051	Pf3D7_10_v3	1148117	1151986	2
TCONS_00005052	Pf3D7_10_v3	1148117	1151986	2
TCONS_00004686	Pf3D7_10_v3	1189970	1197741	2
TCONS_00004687	Pf3D7_10_v3	1190040	1197741	2
TCONS_00004699	Pf3D7_10_v3	1247860	1252264	2
TCONS_00005090	Pf3D7_10_v3	1282347	1287288	2
TCONS_00005110	Pf3D7_10_v3	1359133	1363069	2
TCONS_00005111	Pf3D7_10_v3	1359133	1363069	2
TCONS_00004769	Pf3D7_10_v3	1557519	1564341	2
TCONS_00004770	Pf3D7_10_v3	1557519	1564341	2
TCONS_00005198	Pf3D7_11_v3	283542	290474	2
TCONS_00005199	Pf3D7_11_v3	283544	290474	2
TCONS_00005663	Pf3D7_11_v3	387564	394340	2
TCONS_00005666	Pf3D7_11_v3	390643	393331	2
TCONS_00005667	Pf3D7_11_v3	391060	391145	2
TCONS_00005668	Pf3D7_11_v3	391757	391840	2
TCONS_00005669	Pf3D7_11_v3	392509	392712	2
TCONS_00005226	Pf3D7_11_v3	396021	399076	2
TCONS_00005674	Pf3D7_11_v3	428570	434282	2
TCONS_00005681	Pf3D7_11_v3	444941	447021	2
TCONS_00005680	Pf3D7_11_v3	444941	446779	2
TCONS_00005242	Pf3D7_11_v3	461761	472025	2
TCONS_00005248	Pf3D7_11_v3	481556	487724	2
TCONS_00005253	Pf3D7_11_v3	517124	520724	2
TCONS_00005256	Pf3D7_11_v3	523658	529068	2
TCONS_00005257	Pf3D7_11_v3	524410	529068	2
TCONS_00005275	Pf3D7_11_v3	560973	570777	2
TCONS_00005318	Pf3D7_11_v3	764679	768807	2
TCONS_00005319	Pf3D7_11_v3	764679	768807	2
TCONS_00005774	Pf3D7_11_v3	838080	845852	2
TCONS_00005791	Pf3D7_11_v3	974303	978072	2
TCONS_00005802	Pf3D7_11_v3	1001030	1003993	2
TCONS_00005377	Pf3D7_11_v3	1064888	1074726	2
TCONS_00005835	Pf3D7_11_v3	1130181	1140638	2
TCONS_00005401	Pf3D7_11_v3	1164212	1168156	2
TCONS_00005844	Pf3D7_11_v3	1193699	1198424	2
TCONS_00005847	Pf3D7_11_v3	1201810	1210286	2
TCONS_00005888	Pf3D7_11_v3	1426865	1437774	2
TCONS_00005887	Pf3D7_11_v3	1426865	1437774	2
TCONS_00005466	Pf3D7_11_v3	1486542	1499074	2
TCONS_00005904	Pf3D7_11_v3	1498115	1514564	2
TCONS_00005922	Pf3D7_11_v3	1581692	1593590	2
TCONS_00005485	Pf3D7_11_v3	1604228	1609302	2
TCONS_00005493	Pf3D7_11_v3	1663363	1668162	2
TCONS_00005960	Pf3D7_11_v3	1756472	1760308	2
TCONS_00005961	Pf3D7_11_v3	1756472	1760308	2
TCONS_00005959	Pf3D7_11_v3	1756472	1758942	2
TCONS_00005958	Pf3D7_11_v3	1756472	1758637	2
TCONS_00005991	Pf3D7_11_v3	1889547	1896118	2
TCONS_00005990	Pf3D7_11_v3	1889547	1896117	2
TCONS_00005554	Pf3D7_11_v3	1919659	1922751	2
TCONS_00005575	Pf3D7_11_v3	2000553	2004845	2
TCONS_00006483	Pf3D7_12_v3	107283	113221	2
TCONS_00006036	Pf3D7_12_v3	212840	216448	2
TCONS_00006527	Pf3D7_12_v3	269661	279837	2
TCONS_00006056	Pf3D7_12_v3	306824	313263	2
TCONS_00006057	Pf3D7_12_v3	308172	313263	2
TCONS_00006062	Pf3D7_12_v3	359823	376265	2
TCONS_00006598	Pf3D7_12_v3	594554	602185	2
TCONS_00006630	Pf3D7_12_v3	696496	698866	2
TCONS_00006145	Pf3D7_12_v3	702949	708276	2
TCONS_00006651	Pf3D7_12_v3	822827	828029	2
TCONS_00006212	Pf3D7_12_v3	1096710	1109284	2
TCONS_00006227	Pf3D7_12_v3	1202293	1208165	2
TCONS_00006750	Pf3D7_12_v3	1325385	1332013	2
TCONS_00006756	Pf3D7_12_v3	1349481	1354760	2
TCONS_00006755	Pf3D7_12_v3	1349481	1354576	2
TCONS_00006277	Pf3D7_12_v3	1483489	1489217	2
TCONS_00006337	Pf3D7_12_v3	1800228	1804737	2
TCONS_00006352	Pf3D7_12_v3	1857991	1866888	2
TCONS_00006364	Pf3D7_12_v3	1908148	1914595	2
TCONS_00006864	Pf3D7_12_v3	1962773	1966842	2
TCONS_00006390	Pf3D7_12_v3	1971749	1975098	2
TCONS_00006879	Pf3D7_12_v3	2016969	2022362	2
TCONS_00006881	Pf3D7_12_v3	2016969	2022363	2
TCONS_00006880	Pf3D7_12_v3	2016969	2022363	2
TCONS_00006415	Pf3D7_12_v3	2074591	2083112	2
TCONS_00006935	Pf3D7_13_v3	158054	159953	2
TCONS_00006972	Pf3D7_13_v3	418062	420193	2
TCONS_00006973	Pf3D7_13_v3	418088	420193	2
TCONS_00006974	Pf3D7_13_v3	418819	420121	2
TCONS_00006975	Pf3D7_13_v3	419512	419819	2
TCONS_00007635	Pf3D7_13_v3	569405	585736	2
TCONS_00007645	Pf3D7_13_v3	586504	599857	2
TCONS_00007643	Pf3D7_13_v3	586504	599695	2
TCONS_00007644	Pf3D7_13_v3	586504	599857	2
TCONS_00007642	Pf3D7_13_v3	586504	599695	2
TCONS_00007641	Pf3D7_13_v3	586504	599605	2
TCONS_00007011	Pf3D7_13_v3	602675	610756	2
TCONS_00007652	Pf3D7_13_v3	621159	624206	2
TCONS_00007051	Pf3D7_13_v3	766137	769859	2
TCONS_00007055	Pf3D7_13_v3	766139	769859	2
TCONS_00007054	Pf3D7_13_v3	766139	769859	2
TCONS_00007056	Pf3D7_13_v3	766139	769859	2
TCONS_00007053	Pf3D7_13_v3	766139	769859	2
TCONS_00007715	Pf3D7_13_v3	955815	959377	2
TCONS_00007718	Pf3D7_13_v3	962781	966489	2
TCONS_00007736	Pf3D7_13_v3	1042721	1046281	2
TCONS_00007737	Pf3D7_13_v3	1042721	1046281	2
TCONS_00007118	Pf3D7_13_v3	1052267	1067805	2
TCONS_00007748	Pf3D7_13_v3	1090328	1095266	2
TCONS_00007754	Pf3D7_13_v3	1133894	1141561	2
TCONS_00007766	Pf3D7_13_v3	1199900	1208230	2
TCONS_00007142	Pf3D7_13_v3	1212944	1216400	2
TCONS_00007776	Pf3D7_13_v3	1237155	1241787	2
TCONS_00007775	Pf3D7_13_v3	1237155	1241787	2
TCONS_00007153	Pf3D7_13_v3	1271979	1275899	2
TCONS_00007154	Pf3D7_13_v3	1271989	1275899	2
TCONS_00007157	Pf3D7_13_v3	1272212	1275899	2
TCONS_00007163	Pf3D7_13_v3	1294614	1296966	2
TCONS_00007164	Pf3D7_13_v3	1294942	1295022	2
TCONS_00007793	Pf3D7_13_v3	1297475	1305420	2
TCONS_00007165	Pf3D7_13_v3	1305684	1310060	2
TCONS_00007172	Pf3D7_13_v3	1324011	1324802	2
TCONS_00007173	Pf3D7_13_v3	1324252	1324342	2
TCONS_00007175	Pf3D7_13_v3	1331951	1338400	2
TCONS_00007200	Pf3D7_13_v3	1469158	1477307	2
TCONS_00007839	Pf3D7_13_v3	1477821	1481150	2
TCONS_00007840	Pf3D7_13_v3	1477821	1481900	2
TCONS_00007841	Pf3D7_13_v3	1477960	1480024	2
TCONS_00007842	Pf3D7_13_v3	1479500	1479598	2
TCONS_00007845	Pf3D7_13_v3	1487962	1494922	2
TCONS_00007860	Pf3D7_13_v3	1564433	1571339	2
TCONS_00007866	Pf3D7_13_v3	1585631	1588034	2
TCONS_00007871	Pf3D7_13_v3	1601671	1606313	2
TCONS_00007236	Pf3D7_13_v3	1636555	1637833	2
TCONS_00007237	Pf3D7_13_v3	1637267	1637347	2
TCONS_00007287	Pf3D7_13_v3	1907370	1913288	2
TCONS_00007290	Pf3D7_13_v3	1925003	1928529	2
TCONS_00007302	Pf3D7_13_v3	1996238	1999955	2
TCONS_00007954	Pf3D7_13_v3	2002244	2005134	2
TCONS_00007316	Pf3D7_13_v3	2052107	2053384	2
TCONS_00007317	Pf3D7_13_v3	2052740	2052885	2
TCONS_00007344	Pf3D7_13_v3	2183621	2190576	2
TCONS_00007346	Pf3D7_13_v3	2183621	2190576	2
TCONS_00007345	Pf3D7_13_v3	2183621	2190576	2
TCONS_00007375	Pf3D7_13_v3	2275529	2286088	2
TCONS_00007376	Pf3D7_13_v3	2275666	2286088	2
TCONS_00007383	Pf3D7_13_v3	2316421	2320825	2
TCONS_00008010	Pf3D7_13_v3	2331829	2346573	2
TCONS_00008013	Pf3D7_13_v3	2347588	2353332	2
TCONS_00008021	Pf3D7_13_v3	2403408	2406481	2
TCONS_00008025	Pf3D7_13_v3	2406635	2410546	2
TCONS_00008024	Pf3D7_13_v3	2406635	2410539	2
TCONS_00008036	Pf3D7_13_v3	2463956	2468542	2
TCONS_00008034	Pf3D7_13_v3	2463956	2468062	2
TCONS_00008035	Pf3D7_13_v3	2463956	2468539	2
TCONS_00007424	Pf3D7_13_v3	2532017	2539850	2
TCONS_00008059	Pf3D7_13_v3	2612206	2618588	2
TCONS_00008060	Pf3D7_13_v3	2612206	2618592	2
TCONS_00007452	Pf3D7_13_v3	2636022	2638698	2
TCONS_00007453	Pf3D7_13_v3	2636033	2638698	2
TCONS_00007467	Pf3D7_13_v3	2687281	2693510	2
TCONS_00007466	Pf3D7_13_v3	2687281	2693510	2
TCONS_00008079	Pf3D7_13_v3	2708616	2711873	2
TCONS_00008080	Pf3D7_13_v3	2708616	2711873	2
TCONS_00007482	Pf3D7_13_v3	2780105	2783174	2
TCONS_00007494	Pf3D7_13_v3	2810820	2823670	2
TCONS_00007495	Pf3D7_13_v3	2811268	2823670	2
TCONS_00007496	Pf3D7_13_v3	2811493	2823670	2
TCONS_00008808	Pf3D7_14_v3	92222	94377	2
TCONS_00008809	Pf3D7_14_v3	92263	93537	2
TCONS_00008810	Pf3D7_14_v3	92791	92874	2
TCONS_00008818	Pf3D7_14_v3	136034	143586	2
TCONS_00008828	Pf3D7_14_v3	160739	167992	2
TCONS_00008137	Pf3D7_14_v3	169490	175062	2
TCONS_00008140	Pf3D7_14_v3	180813	185323	2
TCONS_00008148	Pf3D7_14_v3	228092	233438	2
TCONS_00008154	Pf3D7_14_v3	250734	257442	2
TCONS_00008164	Pf3D7_14_v3	282231	291311	2
TCONS_00008858	Pf3D7_14_v3	350941	355734	2
TCONS_00008207	Pf3D7_14_v3	479722	483870	2
TCONS_00008208	Pf3D7_14_v3	479722	483870	2
TCONS_00008886	Pf3D7_14_v3	487722	492930	2
TCONS_00008233	Pf3D7_14_v3	608997	611915	2
TCONS_00008257	Pf3D7_14_v3	774952	777369	2
TCONS_00008281	Pf3D7_14_v3	884232	888344	2
TCONS_00008293	Pf3D7_14_v3	935984	947010	2
TCONS_00008985	Pf3D7_14_v3	973852	975543	2
TCONS_00008986	Pf3D7_14_v3	974005	974074	2
TCONS_00008987	Pf3D7_14_v3	975240	975336	2
TCONS_00008301	Pf3D7_14_v3	976458	980092	2
TCONS_00008305	Pf3D7_14_v3	981216	984620	2
TCONS_00009004	Pf3D7_14_v3	1023798	1027144	2
TCONS_00009002	Pf3D7_14_v3	1023798	1027144	2
TCONS_00009003	Pf3D7_14_v3	1023798	1027144	2
TCONS_00008345	Pf3D7_14_v3	1154645	1167045	2
TCONS_00008356	Pf3D7_14_v3	1204712	1210188	2
TCONS_00009063	Pf3D7_14_v3	1296057	1299320	2
TCONS_00009064	Pf3D7_14_v3	1296057	1299320	2
TCONS_00009065	Pf3D7_14_v3	1296057	1299321	2
TCONS_00008409	Pf3D7_14_v3	1483869	1490282	2
TCONS_00009106	Pf3D7_14_v3	1494997	1501392	2
TCONS_00008413	Pf3D7_14_v3	1502096	1506964	2
TCONS_00008429	Pf3D7_14_v3	1577547	1593341	2
TCONS_00008439	Pf3D7_14_v3	1639476	1641760	2
TCONS_00008440	Pf3D7_14_v3	1639476	1647167	2
TCONS_00008441	Pf3D7_14_v3	1639843	1641893	2
TCONS_00009147	Pf3D7_14_v3	1704953	1707710	2
TCONS_00008462	Pf3D7_14_v3	1772422	1776679	2
TCONS_00009163	Pf3D7_14_v3	1784876	1793868	2
TCONS_00009209	Pf3D7_14_v3	2001014	2003125	2
TCONS_00008513	Pf3D7_14_v3	2055234	2059426	2
TCONS_00008533	Pf3D7_14_v3	2155317	2171955	2
TCONS_00008532	Pf3D7_14_v3	2155317	2169998	2
TCONS_00009245	Pf3D7_14_v3	2172985	2178745	2
TCONS_00008538	Pf3D7_14_v3	2186954	2194142	2
TCONS_00009289	Pf3D7_14_v3	2390999	2399595	2
TCONS_00009298	Pf3D7_14_v3	2444041	2448619	2
TCONS_00008652	Pf3D7_14_v3	2747908	2752668	2
TCONS_00008657	Pf3D7_14_v3	2766358	2767649	2
TCONS_00008664	Pf3D7_14_v3	2801185	2805026	2
TCONS_00008665	Pf3D7_14_v3	2801358	2805026	2
TCONS_00008666	Pf3D7_14_v3	2801506	2805026	2
TCONS_00008667	Pf3D7_14_v3	2801808	2805026	2
TCONS_00009373	Pf3D7_14_v3	2864990	2869655	2
TCONS_00008702	Pf3D7_14_v3	2953576	2962718	2
TCONS_00009392	Pf3D7_14_v3	2961668	2965264	2
TCONS_00009405	Pf3D7_14_v3	2997115	3004734	2
TCONS_00009400	Pf3D7_14_v3	2997115	3004696	2
TCONS_00009403	Pf3D7_14_v3	2997115	3004734	2
TCONS_00009401	Pf3D7_14_v3	2997115	3004704	2
TCONS_00009404	Pf3D7_14_v3	2997115	3004734	2
TCONS_00009402	Pf3D7_14_v3	2997115	3004704	2
