# Supplementary material for: Strand-specific RNA sequencing in Plasmodium falciparum malaria identifies developmentally regulated long non-coding RNA and circular RNA
Source: BMC Genomics. 2015 Jun 13;16(1):454. doi: 10.1186/s12864-015-1603-4 (PMC4465157; doi:10.1186/s12864-015-1603-4)
Supplement: Supplementary file 10 — Cufflinks annotation-free assembly. [file 12864_2015_1603_MOESM10_ESM.txt]

Pf3D7_01_v3	Cufflinks	exon	29060	34979	.	+	.	gene_id "XLOC_000001"; transcript_id "TCONS_00000001"; exon_number "1"; oId "CUFF.5.1"; tss_id "TSS1";
Pf3D7_01_v3	Cufflinks	exon	35429	37325	.	+	.	gene_id "XLOC_000002"; transcript_id "TCONS_00000002"; exon_number "1"; oId "CUFF.1.1"; tss_id "TSS2";
Pf3D7_01_v3	Cufflinks	exon	38791	39671	.	+	.	gene_id "XLOC_000003"; transcript_id "TCONS_00000003"; exon_number "1"; oId "CUFF.3.1"; tss_id "TSS3";
Pf3D7_01_v3	Cufflinks	exon	50510	51751	.	+	.	gene_id "XLOC_000004"; transcript_id "TCONS_00000004"; exon_number "1"; oId "CUFF.8.1"; tss_id "TSS4";
Pf3D7_01_v3	Cufflinks	exon	74309	75623	.	+	.	gene_id "XLOC_000005"; transcript_id "TCONS_00000005"; exon_number "1"; oId "CUFF.14.1"; tss_id "TSS5";
Pf3D7_01_v3	Cufflinks	exon	77982	78535	.	+	.	gene_id "XLOC_000006"; transcript_id "TCONS_00000006"; exon_number "1"; oId "CUFF.10.1"; tss_id "TSS6";
Pf3D7_01_v3	Cufflinks	exon	97873	99013	.	+	.	gene_id "XLOC_000007"; transcript_id "TCONS_00000007"; exon_number "1"; oId "CUFF.22.1"; tss_id "TSS7";
Pf3D7_01_v3	Cufflinks	exon	99220	102419	.	+	.	gene_id "XLOC_000007"; transcript_id "TCONS_00000007"; exon_number "2"; oId "CUFF.22.1"; tss_id "TSS7";
Pf3D7_01_v3	Cufflinks	exon	104194	104775	.	+	.	gene_id "XLOC_000008"; transcript_id "TCONS_00000008"; exon_number "1"; oId "CUFF.19.1"; tss_id "TSS8";
Pf3D7_01_v3	Cufflinks	exon	104928	105402	.	+	.	gene_id "XLOC_000008"; transcript_id "TCONS_00000008"; exon_number "2"; oId "CUFF.19.1"; tss_id "TSS8";
Pf3D7_01_v3	Cufflinks	exon	118336	120547	.	+	.	gene_id "XLOC_000009"; transcript_id "TCONS_00000009"; exon_number "1"; oId "CUFF.25.1"; tss_id "TSS9";
Pf3D7_01_v3	Cufflinks	exon	124408	124588	.	+	.	gene_id "XLOC_000010"; transcript_id "TCONS_00000010"; exon_number "1"; oId "CUFF.27.1"; tss_id "TSS10";
Pf3D7_01_v3	Cufflinks	exon	124726	125541	.	+	.	gene_id "XLOC_000010"; transcript_id "TCONS_00000010"; exon_number "2"; oId "CUFF.27.1"; tss_id "TSS10";
Pf3D7_01_v3	Cufflinks	exon	139490	140370	.	+	.	gene_id "XLOC_000011"; transcript_id "TCONS_00000011"; exon_number "1"; oId "CUFF.31.1"; tss_id "TSS11";
Pf3D7_01_v3	Cufflinks	exon	140570	142448	.	+	.	gene_id "XLOC_000012"; transcript_id "TCONS_00000012"; exon_number "1"; oId "CUFF.23.1"; tss_id "TSS12";
Pf3D7_01_v3	Cufflinks	exon	153674	156520	.	+	.	gene_id "XLOC_000013"; transcript_id "TCONS_00000013"; exon_number "1"; oId "CUFF.39.1"; tss_id "TSS13";
Pf3D7_01_v3	Cufflinks	exon	156657	158966	.	+	.	gene_id "XLOC_000013"; transcript_id "TCONS_00000013"; exon_number "2"; oId "CUFF.39.1"; tss_id "TSS13";
Pf3D7_01_v3	Cufflinks	exon	159141	159234	.	+	.	gene_id "XLOC_000013"; transcript_id "TCONS_00000013"; exon_number "3"; oId "CUFF.39.1"; tss_id "TSS13";
Pf3D7_01_v3	Cufflinks	exon	159319	159431	.	+	.	gene_id "XLOC_000013"; transcript_id "TCONS_00000013"; exon_number "4"; oId "CUFF.39.1"; tss_id "TSS13";
Pf3D7_01_v3	Cufflinks	exon	159556	159645	.	+	.	gene_id "XLOC_000013"; transcript_id "TCONS_00000013"; exon_number "5"; oId "CUFF.39.1"; tss_id "TSS13";
Pf3D7_01_v3	Cufflinks	exon	159756	159936	.	+	.	gene_id "XLOC_000013"; transcript_id "TCONS_00000013"; exon_number "6"; oId "CUFF.39.1"; tss_id "TSS13";
Pf3D7_01_v3	Cufflinks	exon	160088	160581	.	+	.	gene_id "XLOC_000013"; transcript_id "TCONS_00000013"; exon_number "7"; oId "CUFF.39.1"; tss_id "TSS13";
Pf3D7_01_v3	Cufflinks	exon	160977	165282	.	+	.	gene_id "XLOC_000014"; transcript_id "TCONS_00000014"; exon_number "1"; oId "CUFF.41.1"; tss_id "TSS14";
Pf3D7_01_v3	Cufflinks	exon	165553	165808	.	+	.	gene_id "XLOC_000014"; transcript_id "TCONS_00000014"; exon_number "2"; oId "CUFF.41.1"; tss_id "TSS14";
Pf3D7_01_v3	Cufflinks	exon	166033	167557	.	+	.	gene_id "XLOC_000014"; transcript_id "TCONS_00000014"; exon_number "3"; oId "CUFF.41.1"; tss_id "TSS14";
Pf3D7_01_v3	Cufflinks	exon	167658	167926	.	+	.	gene_id "XLOC_000014"; transcript_id "TCONS_00000014"; exon_number "4"; oId "CUFF.41.1"; tss_id "TSS14";
Pf3D7_01_v3	Cufflinks	exon	168090	168206	.	+	.	gene_id "XLOC_000014"; transcript_id "TCONS_00000014"; exon_number "5"; oId "CUFF.41.1"; tss_id "TSS14";
Pf3D7_01_v3	Cufflinks	exon	168305	168362	.	+	.	gene_id "XLOC_000014"; transcript_id "TCONS_00000014"; exon_number "6"; oId "CUFF.41.1"; tss_id "TSS14";
Pf3D7_01_v3	Cufflinks	exon	168489	168545	.	+	.	gene_id "XLOC_000014"; transcript_id "TCONS_00000014"; exon_number "7"; oId "CUFF.41.1"; tss_id "TSS14";
Pf3D7_01_v3	Cufflinks	exon	168626	168695	.	+	.	gene_id "XLOC_000014"; transcript_id "TCONS_00000014"; exon_number "8"; oId "CUFF.41.1"; tss_id "TSS14";
Pf3D7_01_v3	Cufflinks	exon	168978	170605	.	+	.	gene_id "XLOC_000015"; transcript_id "TCONS_00000015"; exon_number "1"; oId "CUFF.34.1"; tss_id "TSS15";
Pf3D7_01_v3	Cufflinks	exon	172555	174899	.	+	.	gene_id "XLOC_000016"; transcript_id "TCONS_00000016"; exon_number "1"; oId "CUFF.36.1"; tss_id "TSS16";
Pf3D7_01_v3	Cufflinks	exon	175483	175666	.	+	.	gene_id "XLOC_000017"; transcript_id "TCONS_00000017"; exon_number "1"; oId "CUFF.32.1"; tss_id "TSS17";
Pf3D7_01_v3	Cufflinks	exon	175834	175888	.	+	.	gene_id "XLOC_000017"; transcript_id "TCONS_00000017"; exon_number "2"; oId "CUFF.32.1"; tss_id "TSS17";
Pf3D7_01_v3	Cufflinks	exon	175998	176381	.	+	.	gene_id "XLOC_000017"; transcript_id "TCONS_00000017"; exon_number "3"; oId "CUFF.32.1"; tss_id "TSS17";
Pf3D7_01_v3	Cufflinks	exon	177867	178861	.	+	.	gene_id "XLOC_000018"; transcript_id "TCONS_00000018"; exon_number "1"; oId "CUFF.37.1"; tss_id "TSS18";
Pf3D7_01_v3	Cufflinks	exon	179190	181298	.	+	.	gene_id "XLOC_000018"; transcript_id "TCONS_00000018"; exon_number "2"; oId "CUFF.37.1"; tss_id "TSS18";
Pf3D7_01_v3	Cufflinks	exon	188301	189149	.	+	.	gene_id "XLOC_000019"; transcript_id "TCONS_00000019"; exon_number "1"; oId "CUFF.43.1"; tss_id "TSS19";
Pf3D7_01_v3	Cufflinks	exon	189895	197316	.	+	.	gene_id "XLOC_000020"; transcript_id "TCONS_00000020"; exon_number "1"; oId "CUFF.50.1"; tss_id "TSS20";
Pf3D7_01_v3	Cufflinks	exon	197550	200661	.	+	.	gene_id "XLOC_000020"; transcript_id "TCONS_00000020"; exon_number "2"; oId "CUFF.50.1"; tss_id "TSS20";
Pf3D7_01_v3	Cufflinks	exon	200891	201323	.	+	.	gene_id "XLOC_000020"; transcript_id "TCONS_00000020"; exon_number "3"; oId "CUFF.50.1"; tss_id "TSS20";
Pf3D7_01_v3	Cufflinks	exon	201684	201718	.	+	.	gene_id "XLOC_000020"; transcript_id "TCONS_00000020"; exon_number "4"; oId "CUFF.50.1"; tss_id "TSS20";
Pf3D7_01_v3	Cufflinks	exon	202386	204157	.	+	.	gene_id "XLOC_000021"; transcript_id "TCONS_00000021"; exon_number "1"; oId "CUFF.47.1"; tss_id "TSS21";
Pf3D7_01_v3	Cufflinks	exon	205817	210414	.	+	.	gene_id "XLOC_000022"; transcript_id "TCONS_00000022"; exon_number "1"; oId "CUFF.51.1"; tss_id "TSS22";
Pf3D7_01_v3	Cufflinks	exon	215122	218276	.	+	.	gene_id "XLOC_000023"; transcript_id "TCONS_00000023"; exon_number "1"; oId "CUFF.53.1"; tss_id "TSS23";
Pf3D7_01_v3	Cufflinks	exon	220485	220602	.	+	.	gene_id "XLOC_000024"; transcript_id "TCONS_00000025"; exon_number "1"; oId "CUFF.57.2"; tss_id "TSS24";
Pf3D7_01_v3	Cufflinks	exon	220851	221937	.	+	.	gene_id "XLOC_000024"; transcript_id "TCONS_00000025"; exon_number "2"; oId "CUFF.57.2"; tss_id "TSS24";
Pf3D7_01_v3	Cufflinks	exon	220485	221937	.	+	.	gene_id "XLOC_000024"; transcript_id "TCONS_00000024"; exon_number "1"; oId "CUFF.57.1"; tss_id "TSS24";
Pf3D7_01_v3	Cufflinks	exon	228123	228295	.	+	.	gene_id "XLOC_000025"; transcript_id "TCONS_00000026"; exon_number "1"; oId "CUFF.48.1"; tss_id "TSS25";
Pf3D7_01_v3	Cufflinks	exon	228372	229584	.	+	.	gene_id "XLOC_000025"; transcript_id "TCONS_00000026"; exon_number "2"; oId "CUFF.48.1"; tss_id "TSS25";
Pf3D7_01_v3	Cufflinks	exon	238599	248195	.	+	.	gene_id "XLOC_000026"; transcript_id "TCONS_00000027"; exon_number "1"; oId "CUFF.70.1"; tss_id "TSS26";
Pf3D7_01_v3	Cufflinks	exon	253044	254966	.	+	.	gene_id "XLOC_000027"; transcript_id "TCONS_00000028"; exon_number "1"; oId "CUFF.66.1"; tss_id "TSS27";
Pf3D7_01_v3	Cufflinks	exon	259438	259761	.	+	.	gene_id "XLOC_000028"; transcript_id "TCONS_00000029"; exon_number "1"; oId "CUFF.64.1"; tss_id "TSS28";
Pf3D7_01_v3	Cufflinks	exon	262816	264208	.	+	.	gene_id "XLOC_000029"; transcript_id "TCONS_00000030"; exon_number "1"; oId "CUFF.62.1"; tss_id "TSS29";
Pf3D7_01_v3	Cufflinks	exon	270552	271537	.	+	.	gene_id "XLOC_000030"; transcript_id "TCONS_00000031"; exon_number "1"; oId "CUFF.71.1"; tss_id "TSS30";
Pf3D7_01_v3	Cufflinks	exon	271862	271885	.	+	.	gene_id "XLOC_000031"; transcript_id "TCONS_00000032"; exon_number "1"; oId "CUFF.72.1"; tss_id "TSS31";
Pf3D7_01_v3	Cufflinks	exon	272327	272515	.	+	.	gene_id "XLOC_000031"; transcript_id "TCONS_00000032"; exon_number "2"; oId "CUFF.72.1"; tss_id "TSS31";
Pf3D7_01_v3	Cufflinks	exon	272667	272764	.	+	.	gene_id "XLOC_000031"; transcript_id "TCONS_00000032"; exon_number "3"; oId "CUFF.72.1"; tss_id "TSS31";
Pf3D7_01_v3	Cufflinks	exon	272859	272944	.	+	.	gene_id "XLOC_000031"; transcript_id "TCONS_00000032"; exon_number "4"; oId "CUFF.72.1"; tss_id "TSS31";
Pf3D7_01_v3	Cufflinks	exon	273180	273579	.	+	.	gene_id "XLOC_000031"; transcript_id "TCONS_00000032"; exon_number "5"; oId "CUFF.72.1"; tss_id "TSS31";
Pf3D7_01_v3	Cufflinks	exon	273876	278553	.	+	.	gene_id "XLOC_000032"; transcript_id "TCONS_00000033"; exon_number "1"; oId "CUFF.73.1"; tss_id "TSS32";
Pf3D7_01_v3	Cufflinks	exon	280630	285674	.	+	.	gene_id "XLOC_000033"; transcript_id "TCONS_00000034"; exon_number "1"; oId "CUFF.79.1"; tss_id "TSS33";
Pf3D7_01_v3	Cufflinks	exon	286630	287050	.	+	.	gene_id "XLOC_000034"; transcript_id "TCONS_00000035"; exon_number "1"; oId "CUFF.77.1"; tss_id "TSS34";
Pf3D7_01_v3	Cufflinks	exon	287269	287352	.	+	.	gene_id "XLOC_000034"; transcript_id "TCONS_00000035"; exon_number "2"; oId "CUFF.77.1"; tss_id "TSS34";
Pf3D7_01_v3	Cufflinks	exon	287561	287630	.	+	.	gene_id "XLOC_000034"; transcript_id "TCONS_00000035"; exon_number "3"; oId "CUFF.77.1"; tss_id "TSS34";
Pf3D7_01_v3	Cufflinks	exon	287779	287817	.	+	.	gene_id "XLOC_000034"; transcript_id "TCONS_00000035"; exon_number "4"; oId "CUFF.77.1"; tss_id "TSS34";
Pf3D7_01_v3	Cufflinks	exon	287972	288084	.	+	.	gene_id "XLOC_000034"; transcript_id "TCONS_00000035"; exon_number "5"; oId "CUFF.77.1"; tss_id "TSS34";
Pf3D7_01_v3	Cufflinks	exon	288214	288266	.	+	.	gene_id "XLOC_000034"; transcript_id "TCONS_00000035"; exon_number "6"; oId "CUFF.77.1"; tss_id "TSS34";
Pf3D7_01_v3	Cufflinks	exon	288522	288615	.	+	.	gene_id "XLOC_000034"; transcript_id "TCONS_00000035"; exon_number "7"; oId "CUFF.77.1"; tss_id "TSS34";
Pf3D7_01_v3	Cufflinks	exon	288712	288764	.	+	.	gene_id "XLOC_000034"; transcript_id "TCONS_00000035"; exon_number "8"; oId "CUFF.77.1"; tss_id "TSS34";
Pf3D7_01_v3	Cufflinks	exon	288880	289096	.	+	.	gene_id "XLOC_000034"; transcript_id "TCONS_00000035"; exon_number "9"; oId "CUFF.77.1"; tss_id "TSS34";
Pf3D7_01_v3	Cufflinks	exon	289871	292641	.	+	.	gene_id "XLOC_000035"; transcript_id "TCONS_00000036"; exon_number "1"; oId "CUFF.78.1"; tss_id "TSS35";
Pf3D7_01_v3	Cufflinks	exon	293194	293765	.	+	.	gene_id "XLOC_000036"; transcript_id "TCONS_00000037"; exon_number "1"; oId "CUFF.74.1"; tss_id "TSS36";
Pf3D7_01_v3	Cufflinks	exon	293960	294027	.	+	.	gene_id "XLOC_000036"; transcript_id "TCONS_00000037"; exon_number "2"; oId "CUFF.74.1"; tss_id "TSS36";
Pf3D7_01_v3	Cufflinks	exon	294250	294336	.	+	.	gene_id "XLOC_000036"; transcript_id "TCONS_00000037"; exon_number "3"; oId "CUFF.74.1"; tss_id "TSS36";
Pf3D7_01_v3	Cufflinks	exon	294433	294513	.	+	.	gene_id "XLOC_000036"; transcript_id "TCONS_00000037"; exon_number "4"; oId "CUFF.74.1"; tss_id "TSS36";
Pf3D7_01_v3	Cufflinks	exon	294710	294769	.	+	.	gene_id "XLOC_000036"; transcript_id "TCONS_00000037"; exon_number "5"; oId "CUFF.74.1"; tss_id "TSS36";
Pf3D7_01_v3	Cufflinks	exon	294882	294974	.	+	.	gene_id "XLOC_000036"; transcript_id "TCONS_00000037"; exon_number "6"; oId "CUFF.74.1"; tss_id "TSS36";
Pf3D7_01_v3	Cufflinks	exon	297133	297535	.	+	.	gene_id "XLOC_000037"; transcript_id "TCONS_00000038"; exon_number "1"; oId "CUFF.75.1"; tss_id "TSS37";
Pf3D7_01_v3	Cufflinks	exon	297644	297768	.	+	.	gene_id "XLOC_000037"; transcript_id "TCONS_00000038"; exon_number "2"; oId "CUFF.75.1"; tss_id "TSS37";
Pf3D7_01_v3	Cufflinks	exon	297899	297992	.	+	.	gene_id "XLOC_000037"; transcript_id "TCONS_00000038"; exon_number "3"; oId "CUFF.75.1"; tss_id "TSS37";
Pf3D7_01_v3	Cufflinks	exon	298114	298188	.	+	.	gene_id "XLOC_000037"; transcript_id "TCONS_00000038"; exon_number "4"; oId "CUFF.75.1"; tss_id "TSS37";
Pf3D7_01_v3	Cufflinks	exon	298301	298480	.	+	.	gene_id "XLOC_000037"; transcript_id "TCONS_00000038"; exon_number "5"; oId "CUFF.75.1"; tss_id "TSS37";
Pf3D7_01_v3	Cufflinks	exon	298556	298602	.	+	.	gene_id "XLOC_000037"; transcript_id "TCONS_00000038"; exon_number "6"; oId "CUFF.75.1"; tss_id "TSS37";
Pf3D7_01_v3	Cufflinks	exon	298694	298739	.	+	.	gene_id "XLOC_000037"; transcript_id "TCONS_00000038"; exon_number "7"; oId "CUFF.75.1"; tss_id "TSS37";
Pf3D7_01_v3	Cufflinks	exon	298850	298927	.	+	.	gene_id "XLOC_000037"; transcript_id "TCONS_00000038"; exon_number "8"; oId "CUFF.75.1"; tss_id "TSS37";
Pf3D7_01_v3	Cufflinks	exon	299063	299181	.	+	.	gene_id "XLOC_000037"; transcript_id "TCONS_00000038"; exon_number "9"; oId "CUFF.75.1"; tss_id "TSS37";
Pf3D7_01_v3	Cufflinks	exon	299322	299438	.	+	.	gene_id "XLOC_000037"; transcript_id "TCONS_00000038"; exon_number "10"; oId "CUFF.75.1"; tss_id "TSS37";
Pf3D7_01_v3	Cufflinks	exon	299515	300155	.	+	.	gene_id "XLOC_000038"; transcript_id "TCONS_00000039"; exon_number "1"; oId "CUFF.80.1"; tss_id "TSS38";
Pf3D7_01_v3	Cufflinks	exon	302542	303884	.	+	.	gene_id "XLOC_000039"; transcript_id "TCONS_00000040"; exon_number "1"; oId "CUFF.83.1"; tss_id "TSS39";
Pf3D7_01_v3	Cufflinks	exon	311380	311925	.	+	.	gene_id "XLOC_000040"; transcript_id "TCONS_00000041"; exon_number "1"; oId "CUFF.92.1"; tss_id "TSS40";
Pf3D7_01_v3	Cufflinks	exon	312215	313610	.	+	.	gene_id "XLOC_000041"; transcript_id "TCONS_00000042"; exon_number "1"; oId "CUFF.82.1"; tss_id "TSS41";
Pf3D7_01_v3	Cufflinks	exon	319816	321368	.	+	.	gene_id "XLOC_000042"; transcript_id "TCONS_00000043"; exon_number "1"; oId "CUFF.93.1"; tss_id "TSS42";
Pf3D7_01_v3	Cufflinks	exon	322307	326191	.	+	.	gene_id "XLOC_000042"; transcript_id "TCONS_00000043"; exon_number "2"; oId "CUFF.93.1"; tss_id "TSS42";
Pf3D7_01_v3	Cufflinks	exon	330602	333133	.	+	.	gene_id "XLOC_000043"; transcript_id "TCONS_00000044"; exon_number "1"; oId "CUFF.88.1"; tss_id "TSS43";
Pf3D7_01_v3	Cufflinks	exon	335775	337034	.	+	.	gene_id "XLOC_000044"; transcript_id "TCONS_00000045"; exon_number "1"; oId "CUFF.87.1"; tss_id "TSS44";
Pf3D7_01_v3	Cufflinks	exon	337095	344608	.	+	.	gene_id "XLOC_000045"; transcript_id "TCONS_00000046"; exon_number "1"; oId "CUFF.97.1"; tss_id "TSS45";
Pf3D7_01_v3	Cufflinks	exon	347064	348043	.	+	.	gene_id "XLOC_000046"; transcript_id "TCONS_00000047"; exon_number "1"; oId "CUFF.85.1"; tss_id "TSS46";
Pf3D7_01_v3	Cufflinks	exon	348245	349034	.	+	.	gene_id "XLOC_000047"; transcript_id "TCONS_00000048"; exon_number "1"; oId "CUFF.89.1"; tss_id "TSS47";
Pf3D7_01_v3	Cufflinks	exon	349158	350206	.	+	.	gene_id "XLOC_000047"; transcript_id "TCONS_00000048"; exon_number "2"; oId "CUFF.89.1"; tss_id "TSS47";
Pf3D7_01_v3	Cufflinks	exon	357717	357835	.	+	.	gene_id "XLOC_000048"; transcript_id "TCONS_00000049"; exon_number "1"; oId "CUFF.104.1"; tss_id "TSS48";
Pf3D7_01_v3	Cufflinks	exon	358046	358113	.	+	.	gene_id "XLOC_000048"; transcript_id "TCONS_00000049"; exon_number "2"; oId "CUFF.104.1"; tss_id "TSS48";
Pf3D7_01_v3	Cufflinks	exon	358219	358350	.	+	.	gene_id "XLOC_000048"; transcript_id "TCONS_00000049"; exon_number "3"; oId "CUFF.104.1"; tss_id "TSS48";
Pf3D7_01_v3	Cufflinks	exon	358505	358575	.	+	.	gene_id "XLOC_000048"; transcript_id "TCONS_00000049"; exon_number "4"; oId "CUFF.104.1"; tss_id "TSS48";
Pf3D7_01_v3	Cufflinks	exon	358703	358758	.	+	.	gene_id "XLOC_000048"; transcript_id "TCONS_00000049"; exon_number "5"; oId "CUFF.104.1"; tss_id "TSS48";
Pf3D7_01_v3	Cufflinks	exon	358895	359200	.	+	.	gene_id "XLOC_000048"; transcript_id "TCONS_00000049"; exon_number "6"; oId "CUFF.104.1"; tss_id "TSS48";
Pf3D7_01_v3	Cufflinks	exon	359384	359563	.	+	.	gene_id "XLOC_000048"; transcript_id "TCONS_00000049"; exon_number "7"; oId "CUFF.104.1"; tss_id "TSS48";
Pf3D7_01_v3	Cufflinks	exon	359745	359815	.	+	.	gene_id "XLOC_000048"; transcript_id "TCONS_00000049"; exon_number "8"; oId "CUFF.104.1"; tss_id "TSS48";
Pf3D7_01_v3	Cufflinks	exon	359919	359972	.	+	.	gene_id "XLOC_000048"; transcript_id "TCONS_00000049"; exon_number "9"; oId "CUFF.104.1"; tss_id "TSS48";
Pf3D7_01_v3	Cufflinks	exon	360119	360172	.	+	.	gene_id "XLOC_000048"; transcript_id "TCONS_00000049"; exon_number "10"; oId "CUFF.104.1"; tss_id "TSS48";
Pf3D7_01_v3	Cufflinks	exon	360265	360345	.	+	.	gene_id "XLOC_000048"; transcript_id "TCONS_00000049"; exon_number "11"; oId "CUFF.104.1"; tss_id "TSS48";
Pf3D7_01_v3	Cufflinks	exon	357720	357849	.	+	.	gene_id "XLOC_000048"; transcript_id "TCONS_00000050"; exon_number "1"; oId "CUFF.104.2"; tss_id "TSS48";
Pf3D7_01_v3	Cufflinks	exon	358046	358113	.	+	.	gene_id "XLOC_000048"; transcript_id "TCONS_00000050"; exon_number "2"; oId "CUFF.104.2"; tss_id "TSS48";
Pf3D7_01_v3	Cufflinks	exon	358219	358350	.	+	.	gene_id "XLOC_000048"; transcript_id "TCONS_00000050"; exon_number "3"; oId "CUFF.104.2"; tss_id "TSS48";
Pf3D7_01_v3	Cufflinks	exon	358505	358575	.	+	.	gene_id "XLOC_000048"; transcript_id "TCONS_00000050"; exon_number "4"; oId "CUFF.104.2"; tss_id "TSS48";
Pf3D7_01_v3	Cufflinks	exon	358703	358758	.	+	.	gene_id "XLOC_000048"; transcript_id "TCONS_00000050"; exon_number "5"; oId "CUFF.104.2"; tss_id "TSS48";
Pf3D7_01_v3	Cufflinks	exon	358895	359200	.	+	.	gene_id "XLOC_000048"; transcript_id "TCONS_00000050"; exon_number "6"; oId "CUFF.104.2"; tss_id "TSS48";
Pf3D7_01_v3	Cufflinks	exon	359384	359563	.	+	.	gene_id "XLOC_000048"; transcript_id "TCONS_00000050"; exon_number "7"; oId "CUFF.104.2"; tss_id "TSS48";
Pf3D7_01_v3	Cufflinks	exon	359745	359815	.	+	.	gene_id "XLOC_000048"; transcript_id "TCONS_00000050"; exon_number "8"; oId "CUFF.104.2"; tss_id "TSS48";
Pf3D7_01_v3	Cufflinks	exon	359919	359972	.	+	.	gene_id "XLOC_000048"; transcript_id "TCONS_00000050"; exon_number "9"; oId "CUFF.104.2"; tss_id "TSS48";
Pf3D7_01_v3	Cufflinks	exon	360119	360172	.	+	.	gene_id "XLOC_000048"; transcript_id "TCONS_00000050"; exon_number "10"; oId "CUFF.104.2"; tss_id "TSS48";
Pf3D7_01_v3	Cufflinks	exon	360265	360345	.	+	.	gene_id "XLOC_000048"; transcript_id "TCONS_00000050"; exon_number "11"; oId "CUFF.104.2"; tss_id "TSS48";
Pf3D7_01_v3	Cufflinks	exon	363066	365823	.	+	.	gene_id "XLOC_000049"; transcript_id "TCONS_00000051"; exon_number "1"; oId "CUFF.103.1"; tss_id "TSS49";
Pf3D7_01_v3	Cufflinks	exon	365920	369204	.	+	.	gene_id "XLOC_000049"; transcript_id "TCONS_00000051"; exon_number "2"; oId "CUFF.103.1"; tss_id "TSS49";
Pf3D7_01_v3	Cufflinks	exon	371631	373013	.	+	.	gene_id "XLOC_000050"; transcript_id "TCONS_00000052"; exon_number "1"; oId "CUFF.106.1"; tss_id "TSS50";
Pf3D7_01_v3	Cufflinks	exon	380366	380448	.	+	.	gene_id "XLOC_000051"; transcript_id "TCONS_00000053"; exon_number "1"; oId "CUFF.109.1"; tss_id "TSS51";
Pf3D7_01_v3	Cufflinks	exon	380660	382553	.	+	.	gene_id "XLOC_000051"; transcript_id "TCONS_00000053"; exon_number "2"; oId "CUFF.109.1"; tss_id "TSS51";
Pf3D7_01_v3	Cufflinks	exon	380369	382553	.	+	.	gene_id "XLOC_000051"; transcript_id "TCONS_00000054"; exon_number "1"; oId "CUFF.109.2"; tss_id "TSS51";
Pf3D7_01_v3	Cufflinks	exon	383075	383722	.	+	.	gene_id "XLOC_000052"; transcript_id "TCONS_00000055"; exon_number "1"; oId "CUFF.113.1"; tss_id "TSS52";
Pf3D7_01_v3	Cufflinks	exon	383887	384012	.	+	.	gene_id "XLOC_000052"; transcript_id "TCONS_00000055"; exon_number "2"; oId "CUFF.113.1"; tss_id "TSS52";
Pf3D7_01_v3	Cufflinks	exon	384162	384270	.	+	.	gene_id "XLOC_000052"; transcript_id "TCONS_00000055"; exon_number "3"; oId "CUFF.113.1"; tss_id "TSS52";
Pf3D7_01_v3	Cufflinks	exon	384400	384538	.	+	.	gene_id "XLOC_000052"; transcript_id "TCONS_00000055"; exon_number "4"; oId "CUFF.113.1"; tss_id "TSS52";
Pf3D7_01_v3	Cufflinks	exon	384627	384807	.	+	.	gene_id "XLOC_000052"; transcript_id "TCONS_00000055"; exon_number "5"; oId "CUFF.113.1"; tss_id "TSS52";
Pf3D7_01_v3	Cufflinks	exon	384897	385099	.	+	.	gene_id "XLOC_000052"; transcript_id "TCONS_00000055"; exon_number "6"; oId "CUFF.113.1"; tss_id "TSS52";
Pf3D7_01_v3	Cufflinks	exon	385264	385385	.	+	.	gene_id "XLOC_000052"; transcript_id "TCONS_00000055"; exon_number "7"; oId "CUFF.113.1"; tss_id "TSS52";
Pf3D7_01_v3	Cufflinks	exon	385461	385520	.	+	.	gene_id "XLOC_000052"; transcript_id "TCONS_00000055"; exon_number "8"; oId "CUFF.113.1"; tss_id "TSS52";
Pf3D7_01_v3	Cufflinks	exon	385623	385767	.	+	.	gene_id "XLOC_000052"; transcript_id "TCONS_00000055"; exon_number "9"; oId "CUFF.113.1"; tss_id "TSS52";
Pf3D7_01_v3	Cufflinks	exon	385905	385971	.	+	.	gene_id "XLOC_000052"; transcript_id "TCONS_00000055"; exon_number "10"; oId "CUFF.113.1"; tss_id "TSS52";
Pf3D7_01_v3	Cufflinks	exon	386089	386150	.	+	.	gene_id "XLOC_000052"; transcript_id "TCONS_00000055"; exon_number "11"; oId "CUFF.113.1"; tss_id "TSS52";
Pf3D7_01_v3	Cufflinks	exon	386331	386393	.	+	.	gene_id "XLOC_000052"; transcript_id "TCONS_00000055"; exon_number "12"; oId "CUFF.113.1"; tss_id "TSS52";
Pf3D7_01_v3	Cufflinks	exon	386558	386722	.	+	.	gene_id "XLOC_000052"; transcript_id "TCONS_00000055"; exon_number "13"; oId "CUFF.113.1"; tss_id "TSS52";
Pf3D7_01_v3	Cufflinks	exon	386871	387042	.	+	.	gene_id "XLOC_000052"; transcript_id "TCONS_00000055"; exon_number "14"; oId "CUFF.113.1"; tss_id "TSS52";
Pf3D7_01_v3	Cufflinks	exon	387214	387299	.	+	.	gene_id "XLOC_000052"; transcript_id "TCONS_00000055"; exon_number "15"; oId "CUFF.113.1"; tss_id "TSS52";
Pf3D7_01_v3	Cufflinks	exon	387435	387462	.	+	.	gene_id "XLOC_000052"; transcript_id "TCONS_00000055"; exon_number "16"; oId "CUFF.113.1"; tss_id "TSS52";
Pf3D7_01_v3	Cufflinks	exon	387596	387731	.	+	.	gene_id "XLOC_000052"; transcript_id "TCONS_00000055"; exon_number "17"; oId "CUFF.113.1"; tss_id "TSS52";
Pf3D7_01_v3	Cufflinks	exon	387874	388063	.	+	.	gene_id "XLOC_000052"; transcript_id "TCONS_00000055"; exon_number "18"; oId "CUFF.113.1"; tss_id "TSS52";
Pf3D7_01_v3	Cufflinks	exon	388209	389613	.	+	.	gene_id "XLOC_000053"; transcript_id "TCONS_00000056"; exon_number "1"; oId "CUFF.110.1"; tss_id "TSS53";
Pf3D7_01_v3	Cufflinks	exon	392217	393313	.	+	.	gene_id "XLOC_000054"; transcript_id "TCONS_00000057"; exon_number "1"; oId "CUFF.112.1"; tss_id "TSS54";
Pf3D7_01_v3	Cufflinks	exon	393396	393612	.	+	.	gene_id "XLOC_000055"; transcript_id "TCONS_00000058"; exon_number "1"; oId "CUFF.107.1"; tss_id "TSS55";
Pf3D7_01_v3	Cufflinks	exon	396583	403355	.	+	.	gene_id "XLOC_000056"; transcript_id "TCONS_00000059"; exon_number "1"; oId "CUFF.115.1"; tss_id "TSS56";
Pf3D7_01_v3	Cufflinks	exon	403514	403956	.	+	.	gene_id "XLOC_000056"; transcript_id "TCONS_00000059"; exon_number "2"; oId "CUFF.115.1"; tss_id "TSS56";
Pf3D7_01_v3	Cufflinks	exon	405289	410133	.	+	.	gene_id "XLOC_000057"; transcript_id "TCONS_00000060"; exon_number "1"; oId "CUFF.122.1"; tss_id "TSS57";
Pf3D7_01_v3	Cufflinks	exon	410320	410452	.	+	.	gene_id "XLOC_000057"; transcript_id "TCONS_00000060"; exon_number "2"; oId "CUFF.122.1"; tss_id "TSS57";
Pf3D7_01_v3	Cufflinks	exon	410553	410950	.	+	.	gene_id "XLOC_000057"; transcript_id "TCONS_00000060"; exon_number "3"; oId "CUFF.122.1"; tss_id "TSS57";
Pf3D7_01_v3	Cufflinks	exon	411301	411380	.	+	.	gene_id "XLOC_000057"; transcript_id "TCONS_00000060"; exon_number "4"; oId "CUFF.122.1"; tss_id "TSS57";
Pf3D7_01_v3	Cufflinks	exon	411522	411560	.	+	.	gene_id "XLOC_000057"; transcript_id "TCONS_00000060"; exon_number "5"; oId "CUFF.122.1"; tss_id "TSS57";
Pf3D7_01_v3	Cufflinks	exon	411883	411932	.	+	.	gene_id "XLOC_000057"; transcript_id "TCONS_00000060"; exon_number "6"; oId "CUFF.122.1"; tss_id "TSS57";
Pf3D7_01_v3	Cufflinks	exon	412132	412583	.	+	.	gene_id "XLOC_000057"; transcript_id "TCONS_00000060"; exon_number "7"; oId "CUFF.122.1"; tss_id "TSS57";
Pf3D7_01_v3	Cufflinks	exon	416651	416745	.	+	.	gene_id "XLOC_000058"; transcript_id "TCONS_00000061"; exon_number "1"; oId "CUFF.119.1"; tss_id "TSS58";
Pf3D7_01_v3	Cufflinks	exon	416879	416909	.	+	.	gene_id "XLOC_000058"; transcript_id "TCONS_00000061"; exon_number "2"; oId "CUFF.119.1"; tss_id "TSS58";
Pf3D7_01_v3	Cufflinks	exon	417909	417993	.	+	.	gene_id "XLOC_000058"; transcript_id "TCONS_00000061"; exon_number "3"; oId "CUFF.119.1"; tss_id "TSS58";
Pf3D7_01_v3	Cufflinks	exon	418380	418837	.	+	.	gene_id "XLOC_000058"; transcript_id "TCONS_00000061"; exon_number "4"; oId "CUFF.119.1"; tss_id "TSS58";
Pf3D7_01_v3	Cufflinks	exon	419035	419858	.	+	.	gene_id "XLOC_000058"; transcript_id "TCONS_00000061"; exon_number "5"; oId "CUFF.119.1"; tss_id "TSS58";
Pf3D7_01_v3	Cufflinks	exon	417467	417993	.	+	.	gene_id "XLOC_000058"; transcript_id "TCONS_00000062"; exon_number "1"; oId "CUFF.119.2"; tss_id "TSS59";
Pf3D7_01_v3	Cufflinks	exon	418380	418837	.	+	.	gene_id "XLOC_000058"; transcript_id "TCONS_00000062"; exon_number "2"; oId "CUFF.119.2"; tss_id "TSS59";
Pf3D7_01_v3	Cufflinks	exon	419035	419858	.	+	.	gene_id "XLOC_000058"; transcript_id "TCONS_00000062"; exon_number "3"; oId "CUFF.119.2"; tss_id "TSS59";
Pf3D7_01_v3	Cufflinks	exon	421277	422945	.	+	.	gene_id "XLOC_000059"; transcript_id "TCONS_00000063"; exon_number "1"; oId "CUFF.125.1"; tss_id "TSS60";
Pf3D7_01_v3	Cufflinks	exon	436332	439391	.	+	.	gene_id "XLOC_000060"; transcript_id "TCONS_00000064"; exon_number "1"; oId "CUFF.132.1"; tss_id "TSS61";
Pf3D7_01_v3	Cufflinks	exon	445404	446775	.	+	.	gene_id "XLOC_000061"; transcript_id "TCONS_00000065"; exon_number "1"; oId "CUFF.123.1"; tss_id "TSS62";
Pf3D7_01_v3	Cufflinks	exon	446892	447016	.	+	.	gene_id "XLOC_000061"; transcript_id "TCONS_00000065"; exon_number "2"; oId "CUFF.123.1"; tss_id "TSS62";
Pf3D7_01_v3	Cufflinks	exon	447118	447205	.	+	.	gene_id "XLOC_000061"; transcript_id "TCONS_00000065"; exon_number "3"; oId "CUFF.123.1"; tss_id "TSS62";
Pf3D7_01_v3	Cufflinks	exon	447339	447422	.	+	.	gene_id "XLOC_000061"; transcript_id "TCONS_00000065"; exon_number "4"; oId "CUFF.123.1"; tss_id "TSS62";
Pf3D7_01_v3	Cufflinks	exon	447617	447747	.	+	.	gene_id "XLOC_000061"; transcript_id "TCONS_00000065"; exon_number "5"; oId "CUFF.123.1"; tss_id "TSS62";
Pf3D7_01_v3	Cufflinks	exon	447841	447904	.	+	.	gene_id "XLOC_000061"; transcript_id "TCONS_00000065"; exon_number "6"; oId "CUFF.123.1"; tss_id "TSS62";
Pf3D7_01_v3	Cufflinks	exon	448028	448190	.	+	.	gene_id "XLOC_000061"; transcript_id "TCONS_00000065"; exon_number "7"; oId "CUFF.123.1"; tss_id "TSS62";
Pf3D7_01_v3	Cufflinks	exon	448392	448802	.	+	.	gene_id "XLOC_000061"; transcript_id "TCONS_00000065"; exon_number "8"; oId "CUFF.123.1"; tss_id "TSS62";
Pf3D7_01_v3	Cufflinks	exon	448989	449524	.	+	.	gene_id "XLOC_000061"; transcript_id "TCONS_00000065"; exon_number "9"; oId "CUFF.123.1"; tss_id "TSS62";
Pf3D7_01_v3	Cufflinks	exon	454641	455610	.	+	.	gene_id "XLOC_000062"; transcript_id "TCONS_00000066"; exon_number "1"; oId "CUFF.126.1"; tss_id "TSS63";
Pf3D7_01_v3	Cufflinks	exon	463347	473597	.	+	.	gene_id "XLOC_000063"; transcript_id "TCONS_00000067"; exon_number "1"; oId "CUFF.136.1"; tss_id "TSS64";
Pf3D7_01_v3	Cufflinks	exon	476183	476501	.	+	.	gene_id "XLOC_000064"; transcript_id "TCONS_00000068"; exon_number "1"; oId "CUFF.127.1"; tss_id "TSS65";
Pf3D7_01_v3	Cufflinks	exon	485969	486586	.	+	.	gene_id "XLOC_000065"; transcript_id "TCONS_00000069"; exon_number "1"; oId "CUFF.129.1"; tss_id "TSS66";
Pf3D7_01_v3	Cufflinks	exon	486707	487147	.	+	.	gene_id "XLOC_000065"; transcript_id "TCONS_00000069"; exon_number "2"; oId "CUFF.129.1"; tss_id "TSS66";
Pf3D7_01_v3	Cufflinks	exon	491221	493065	.	+	.	gene_id "XLOC_000066"; transcript_id "TCONS_00000070"; exon_number "1"; oId "CUFF.137.1"; tss_id "TSS67";
Pf3D7_01_v3	Cufflinks	exon	495250	496239	.	+	.	gene_id "XLOC_000067"; transcript_id "TCONS_00000071"; exon_number "1"; oId "CUFF.138.1"; tss_id "TSS68";
Pf3D7_01_v3	Cufflinks	exon	496405	500415	.	+	.	gene_id "XLOC_000067"; transcript_id "TCONS_00000071"; exon_number "2"; oId "CUFF.138.1"; tss_id "TSS68";
Pf3D7_01_v3	Cufflinks	exon	507960	508845	.	+	.	gene_id "XLOC_000068"; transcript_id "TCONS_00000072"; exon_number "1"; oId "CUFF.140.1"; tss_id "TSS69";
Pf3D7_01_v3	Cufflinks	exon	511902	511975	.	+	.	gene_id "XLOC_000069"; transcript_id "TCONS_00000073"; exon_number "1"; oId "CUFF.142.1"; tss_id "TSS70";
Pf3D7_01_v3	Cufflinks	exon	512077	514716	.	+	.	gene_id "XLOC_000069"; transcript_id "TCONS_00000073"; exon_number "2"; oId "CUFF.142.1"; tss_id "TSS70";
Pf3D7_01_v3	Cufflinks	exon	514804	518171	.	+	.	gene_id "XLOC_000069"; transcript_id "TCONS_00000073"; exon_number "3"; oId "CUFF.142.1"; tss_id "TSS70";
Pf3D7_01_v3	Cufflinks	exon	519765	520917	.	+	.	gene_id "XLOC_000070"; transcript_id "TCONS_00000074"; exon_number "1"; oId "CUFF.145.1"; tss_id "TSS71";
Pf3D7_01_v3	Cufflinks	exon	521146	521277	.	+	.	gene_id "XLOC_000070"; transcript_id "TCONS_00000074"; exon_number "2"; oId "CUFF.145.1"; tss_id "TSS71";
Pf3D7_01_v3	Cufflinks	exon	521396	521795	.	+	.	gene_id "XLOC_000070"; transcript_id "TCONS_00000074"; exon_number "3"; oId "CUFF.145.1"; tss_id "TSS71";
Pf3D7_01_v3	Cufflinks	exon	522014	522850	.	+	.	gene_id "XLOC_000070"; transcript_id "TCONS_00000074"; exon_number "4"; oId "CUFF.145.1"; tss_id "TSS71";
Pf3D7_01_v3	Cufflinks	exon	522979	523024	.	+	.	gene_id "XLOC_000070"; transcript_id "TCONS_00000074"; exon_number "5"; oId "CUFF.145.1"; tss_id "TSS71";
Pf3D7_01_v3	Cufflinks	exon	523153	523608	.	+	.	gene_id "XLOC_000070"; transcript_id "TCONS_00000074"; exon_number "6"; oId "CUFF.145.1"; tss_id "TSS71";
Pf3D7_01_v3	Cufflinks	exon	526545	530065	.	+	.	gene_id "XLOC_000071"; transcript_id "TCONS_00000075"; exon_number "1"; oId "CUFF.149.1"; tss_id "TSS72";
Pf3D7_01_v3	Cufflinks	exon	530175	531493	.	+	.	gene_id "XLOC_000071"; transcript_id "TCONS_00000075"; exon_number "2"; oId "CUFF.149.1"; tss_id "TSS72";
Pf3D7_01_v3	Cufflinks	exon	531652	533295	.	+	.	gene_id "XLOC_000071"; transcript_id "TCONS_00000075"; exon_number "3"; oId "CUFF.149.1"; tss_id "TSS72";
Pf3D7_01_v3	Cufflinks	exon	533374	534459	.	+	.	gene_id "XLOC_000072"; transcript_id "TCONS_00000076"; exon_number "1"; oId "CUFF.147.1"; tss_id "TSS73";
Pf3D7_01_v3	Cufflinks	exon	534735	536504	.	+	.	gene_id "XLOC_000072"; transcript_id "TCONS_00000076"; exon_number "2"; oId "CUFF.147.1"; tss_id "TSS73";
Pf3D7_01_v3	Cufflinks	exon	539707	540807	.	+	.	gene_id "XLOC_000073"; transcript_id "TCONS_00000077"; exon_number "1"; oId "CUFF.144.1"; tss_id "TSS74";
Pf3D7_01_v3	Cufflinks	exon	545410	547486	.	+	.	gene_id "XLOC_000074"; transcript_id "TCONS_00000078"; exon_number "1"; oId "CUFF.154.1"; tss_id "TSS75";
Pf3D7_01_v3	Cufflinks	exon	598636	599604	.	+	.	gene_id "XLOC_000075"; transcript_id "TCONS_00000079"; exon_number "1"; oId "CUFF.153.1"; tss_id "TSS76";
Pf3D7_01_v3	Cufflinks	exon	604375	605767	.	+	.	gene_id "XLOC_000076"; transcript_id "TCONS_00000080"; exon_number "1"; oId "CUFF.158.1"; tss_id "TSS77";
Pf3D7_01_v3	Cufflinks	exon	609407	610888	.	+	.	gene_id "XLOC_000077"; transcript_id "TCONS_00000081"; exon_number "1"; oId "CUFF.162.1"; tss_id "TSS78";
Pf3D7_01_v3	Cufflinks	exon	912	7642	.	-	.	gene_id "XLOC_000078"; transcript_id "TCONS_00000082"; exon_number "1"; oId "CUFF.2.1"; tss_id "TSS79";
Pf3D7_01_v3	Cufflinks	exon	32969	35009	.	-	.	gene_id "XLOC_000079"; transcript_id "TCONS_00000083"; exon_number "1"; oId "CUFF.6.1"; tss_id "TSS80";
Pf3D7_01_v3	Cufflinks	exon	38902	39988	.	-	.	gene_id "XLOC_000080"; transcript_id "TCONS_00000084"; exon_number "1"; oId "CUFF.4.1"; tss_id "TSS81";
Pf3D7_01_v3	Cufflinks	exon	42374	43617	.	-	.	gene_id "XLOC_000081"; transcript_id "TCONS_00000085"; exon_number "1"; oId "CUFF.12.1"; tss_id "TSS82";
Pf3D7_01_v3	Cufflinks	exon	43775	47113	.	-	.	gene_id "XLOC_000081"; transcript_id "TCONS_00000085"; exon_number "2"; oId "CUFF.12.1"; tss_id "TSS82";
Pf3D7_01_v3	Cufflinks	exon	50525	51941	.	-	.	gene_id "XLOC_000082"; transcript_id "TCONS_00000086"; exon_number "1"; oId "CUFF.9.1"; tss_id "TSS83";
Pf3D7_01_v3	Cufflinks	exon	61937	63620	.	-	.	gene_id "XLOC_000083"; transcript_id "TCONS_00000087"; exon_number "1"; oId "CUFF.7.1"; tss_id "TSS84";
Pf3D7_01_v3	Cufflinks	exon	69176	70164	.	-	.	gene_id "XLOC_000084"; transcript_id "TCONS_00000088"; exon_number "1"; oId "CUFF.11.1"; tss_id "TSS85";
Pf3D7_01_v3	Cufflinks	exon	70349	70811	.	-	.	gene_id "XLOC_000084"; transcript_id "TCONS_00000088"; exon_number "2"; oId "CUFF.11.1"; tss_id "TSS85";
Pf3D7_01_v3	Cufflinks	exon	76337	77635	.	-	.	gene_id "XLOC_000085"; transcript_id "TCONS_00000089"; exon_number "1"; oId "CUFF.13.1"; tss_id "TSS86";
Pf3D7_01_v3	Cufflinks	exon	94869	96032	.	-	.	gene_id "XLOC_000086"; transcript_id "TCONS_00000090"; exon_number "1"; oId "CUFF.16.1"; tss_id "TSS87";
Pf3D7_01_v3	Cufflinks	exon	96485	96952	.	-	.	gene_id "XLOC_000087"; transcript_id "TCONS_00000091"; exon_number "1"; oId "CUFF.15.1"; tss_id "TSS88";
Pf3D7_01_v3	Cufflinks	exon	102684	103619	.	-	.	gene_id "XLOC_000088"; transcript_id "TCONS_00000092"; exon_number "1"; oId "CUFF.18.1"; tss_id "TSS89";
Pf3D7_01_v3	Cufflinks	exon	105954	106654	.	-	.	gene_id "XLOC_000089"; transcript_id "TCONS_00000093"; exon_number "1"; oId "CUFF.17.1"; tss_id "TSS90";
Pf3D7_01_v3	Cufflinks	exon	107052	108452	.	-	.	gene_id "XLOC_000090"; transcript_id "TCONS_00000094"; exon_number "1"; oId "CUFF.21.1"; tss_id "TSS91";
Pf3D7_01_v3	Cufflinks	exon	109000	110823	.	-	.	gene_id "XLOC_000091"; transcript_id "TCONS_00000095"; exon_number "1"; oId "CUFF.29.2"; tss_id "TSS92";
Pf3D7_01_v3	Cufflinks	exon	110962	111050	.	-	.	gene_id "XLOC_000091"; transcript_id "TCONS_00000095"; exon_number "2"; oId "CUFF.29.2"; tss_id "TSS92";
Pf3D7_01_v3	Cufflinks	exon	111167	111245	.	-	.	gene_id "XLOC_000091"; transcript_id "TCONS_00000095"; exon_number "3"; oId "CUFF.29.2"; tss_id "TSS92";
Pf3D7_01_v3	Cufflinks	exon	111338	115723	.	-	.	gene_id "XLOC_000091"; transcript_id "TCONS_00000095"; exon_number "4"; oId "CUFF.29.2"; tss_id "TSS92";
Pf3D7_01_v3	Cufflinks	exon	115937	117489	.	-	.	gene_id "XLOC_000091"; transcript_id "TCONS_00000095"; exon_number "5"; oId "CUFF.29.2"; tss_id "TSS92";
Pf3D7_01_v3	Cufflinks	exon	109000	110823	.	-	.	gene_id "XLOC_000091"; transcript_id "TCONS_00000096"; exon_number "1"; oId "CUFF.29.1"; tss_id "TSS92";
Pf3D7_01_v3	Cufflinks	exon	110962	111050	.	-	.	gene_id "XLOC_000091"; transcript_id "TCONS_00000096"; exon_number "2"; oId "CUFF.29.1"; tss_id "TSS92";
Pf3D7_01_v3	Cufflinks	exon	111167	111245	.	-	.	gene_id "XLOC_000091"; transcript_id "TCONS_00000096"; exon_number "3"; oId "CUFF.29.1"; tss_id "TSS92";
Pf3D7_01_v3	Cufflinks	exon	111338	117498	.	-	.	gene_id "XLOC_000091"; transcript_id "TCONS_00000096"; exon_number "4"; oId "CUFF.29.1"; tss_id "TSS92";
Pf3D7_01_v3	Cufflinks	exon	118681	118733	.	-	.	gene_id "XLOC_000092"; transcript_id "TCONS_00000097"; exon_number "1"; oId "CUFF.26.2"; tss_id "TSS93";
Pf3D7_01_v3	Cufflinks	exon	118919	119121	.	-	.	gene_id "XLOC_000092"; transcript_id "TCONS_00000097"; exon_number "2"; oId "CUFF.26.2"; tss_id "TSS93";
Pf3D7_01_v3	Cufflinks	exon	119272	120981	.	-	.	gene_id "XLOC_000092"; transcript_id "TCONS_00000097"; exon_number "3"; oId "CUFF.26.2"; tss_id "TSS93";
Pf3D7_01_v3	Cufflinks	exon	121148	121635	.	-	.	gene_id "XLOC_000092"; transcript_id "TCONS_00000097"; exon_number "4"; oId "CUFF.26.2"; tss_id "TSS93";
Pf3D7_01_v3	Cufflinks	exon	121720	122041	.	-	.	gene_id "XLOC_000092"; transcript_id "TCONS_00000097"; exon_number "5"; oId "CUFF.26.2"; tss_id "TSS93";
Pf3D7_01_v3	Cufflinks	exon	118681	118733	.	-	.	gene_id "XLOC_000092"; transcript_id "TCONS_00000098"; exon_number "1"; oId "CUFF.26.1"; tss_id "TSS93";
Pf3D7_01_v3	Cufflinks	exon	118919	119121	.	-	.	gene_id "XLOC_000092"; transcript_id "TCONS_00000098"; exon_number "2"; oId "CUFF.26.1"; tss_id "TSS93";
Pf3D7_01_v3	Cufflinks	exon	119272	120981	.	-	.	gene_id "XLOC_000092"; transcript_id "TCONS_00000098"; exon_number "3"; oId "CUFF.26.1"; tss_id "TSS93";
Pf3D7_01_v3	Cufflinks	exon	121148	121635	.	-	.	gene_id "XLOC_000092"; transcript_id "TCONS_00000098"; exon_number "4"; oId "CUFF.26.1"; tss_id "TSS93";
Pf3D7_01_v3	Cufflinks	exon	121928	122045	.	-	.	gene_id "XLOC_000092"; transcript_id "TCONS_00000098"; exon_number "5"; oId "CUFF.26.1"; tss_id "TSS93";
Pf3D7_01_v3	Cufflinks	exon	118899	119121	.	-	.	gene_id "XLOC_000092"; transcript_id "TCONS_00000099"; exon_number "1"; oId "CUFF.26.3"; tss_id "TSS94";
Pf3D7_01_v3	Cufflinks	exon	119272	120981	.	-	.	gene_id "XLOC_000092"; transcript_id "TCONS_00000099"; exon_number "2"; oId "CUFF.26.3"; tss_id "TSS94";
Pf3D7_01_v3	Cufflinks	exon	121567	121623	.	-	.	gene_id "XLOC_000092"; transcript_id "TCONS_00000099"; exon_number "3"; oId "CUFF.26.3"; tss_id "TSS94";
Pf3D7_01_v3	Cufflinks	exon	122154	122480	.	-	.	gene_id "XLOC_000093"; transcript_id "TCONS_00000100"; exon_number "1"; oId "CUFF.20.1"; tss_id "TSS95";
Pf3D7_01_v3	Cufflinks	exon	122776	122792	.	-	.	gene_id "XLOC_000093"; transcript_id "TCONS_00000100"; exon_number "2"; oId "CUFF.20.1"; tss_id "TSS95";
Pf3D7_01_v3	Cufflinks	exon	122536	123203	.	-	.	gene_id "XLOC_000093"; transcript_id "TCONS_00000101"; exon_number "1"; oId "CUFF.20.2"; tss_id "TSS96";
Pf3D7_01_v3	Cufflinks	exon	125555	131149	.	-	.	gene_id "XLOC_000094"; transcript_id "TCONS_00000102"; exon_number "1"; oId "CUFF.28.1"; tss_id "TSS97";
Pf3D7_01_v3	Cufflinks	exon	131715	132153	.	-	.	gene_id "XLOC_000095"; transcript_id "TCONS_00000103"; exon_number "1"; oId "CUFF.30.1"; tss_id "TSS98";
Pf3D7_01_v3	Cufflinks	exon	132281	132355	.	-	.	gene_id "XLOC_000095"; transcript_id "TCONS_00000103"; exon_number "2"; oId "CUFF.30.1"; tss_id "TSS98";
Pf3D7_01_v3	Cufflinks	exon	132481	132597	.	-	.	gene_id "XLOC_000095"; transcript_id "TCONS_00000103"; exon_number "3"; oId "CUFF.30.1"; tss_id "TSS98";
Pf3D7_01_v3	Cufflinks	exon	132693	132929	.	-	.	gene_id "XLOC_000095"; transcript_id "TCONS_00000103"; exon_number "4"; oId "CUFF.30.1"; tss_id "TSS98";
Pf3D7_01_v3	Cufflinks	exon	133017	133115	.	-	.	gene_id "XLOC_000095"; transcript_id "TCONS_00000103"; exon_number "5"; oId "CUFF.30.1"; tss_id "TSS98";
Pf3D7_01_v3	Cufflinks	exon	133285	133356	.	-	.	gene_id "XLOC_000095"; transcript_id "TCONS_00000103"; exon_number "6"; oId "CUFF.30.1"; tss_id "TSS98";
Pf3D7_01_v3	Cufflinks	exon	133513	133944	.	-	.	gene_id "XLOC_000095"; transcript_id "TCONS_00000103"; exon_number "7"; oId "CUFF.30.1"; tss_id "TSS98";
Pf3D7_01_v3	Cufflinks	exon	131715	132153	.	-	.	gene_id "XLOC_000095"; transcript_id "TCONS_00000104"; exon_number "1"; oId "CUFF.30.2"; tss_id "TSS99";
Pf3D7_01_v3	Cufflinks	exon	132281	132355	.	-	.	gene_id "XLOC_000095"; transcript_id "TCONS_00000104"; exon_number "2"; oId "CUFF.30.2"; tss_id "TSS99";
Pf3D7_01_v3	Cufflinks	exon	132481	132597	.	-	.	gene_id "XLOC_000095"; transcript_id "TCONS_00000104"; exon_number "3"; oId "CUFF.30.2"; tss_id "TSS99";
Pf3D7_01_v3	Cufflinks	exon	132693	132929	.	-	.	gene_id "XLOC_000095"; transcript_id "TCONS_00000104"; exon_number "4"; oId "CUFF.30.2"; tss_id "TSS99";
Pf3D7_01_v3	Cufflinks	exon	133017	133115	.	-	.	gene_id "XLOC_000095"; transcript_id "TCONS_00000104"; exon_number "5"; oId "CUFF.30.2"; tss_id "TSS99";
Pf3D7_01_v3	Cufflinks	exon	133285	133356	.	-	.	gene_id "XLOC_000095"; transcript_id "TCONS_00000104"; exon_number "6"; oId "CUFF.30.2"; tss_id "TSS99";
Pf3D7_01_v3	Cufflinks	exon	133513	133636	.	-	.	gene_id "XLOC_000095"; transcript_id "TCONS_00000104"; exon_number "7"; oId "CUFF.30.2"; tss_id "TSS99";
Pf3D7_01_v3	Cufflinks	exon	134248	139428	.	-	.	gene_id "XLOC_000095"; transcript_id "TCONS_00000104"; exon_number "8"; oId "CUFF.30.2"; tss_id "TSS99";
Pf3D7_01_v3	Cufflinks	exon	140635	141086	.	-	.	gene_id "XLOC_000096"; transcript_id "TCONS_00000105"; exon_number "1"; oId "CUFF.24.1"; tss_id "TSS100";
Pf3D7_01_v3	Cufflinks	exon	141340	142584	.	-	.	gene_id "XLOC_000096"; transcript_id "TCONS_00000105"; exon_number "2"; oId "CUFF.24.1"; tss_id "TSS100";
Pf3D7_01_v3	Cufflinks	exon	143393	151133	.	-	.	gene_id "XLOC_000097"; transcript_id "TCONS_00000106"; exon_number "1"; oId "CUFF.40.3"; tss_id "TSS101";
Pf3D7_01_v3	Cufflinks	exon	151260	152776	.	-	.	gene_id "XLOC_000097"; transcript_id "TCONS_00000106"; exon_number "2"; oId "CUFF.40.3"; tss_id "TSS101";
Pf3D7_01_v3	Cufflinks	exon	143393	151120	.	-	.	gene_id "XLOC_000097"; transcript_id "TCONS_00000107"; exon_number "1"; oId "CUFF.40.2"; tss_id "TSS101";
Pf3D7_01_v3	Cufflinks	exon	151247	152783	.	-	.	gene_id "XLOC_000097"; transcript_id "TCONS_00000107"; exon_number "2"; oId "CUFF.40.2"; tss_id "TSS101";
Pf3D7_01_v3	Cufflinks	exon	143393	151183	.	-	.	gene_id "XLOC_000097"; transcript_id "TCONS_00000108"; exon_number "1"; oId "CUFF.40.1"; tss_id "TSS102";
Pf3D7_01_v3	Cufflinks	exon	151310	152778	.	-	.	gene_id "XLOC_000097"; transcript_id "TCONS_00000108"; exon_number "2"; oId "CUFF.40.1"; tss_id "TSS102";
Pf3D7_01_v3	Cufflinks	exon	153285	153439	.	-	.	gene_id "XLOC_000097"; transcript_id "TCONS_00000108"; exon_number "3"; oId "CUFF.40.1"; tss_id "TSS102";
Pf3D7_01_v3	Cufflinks	exon	169058	169126	.	-	.	gene_id "XLOC_000098"; transcript_id "TCONS_00000109"; exon_number "1"; oId "CUFF.35.1"; tss_id "TSS103";
Pf3D7_01_v3	Cufflinks	exon	169216	169317	.	-	.	gene_id "XLOC_000098"; transcript_id "TCONS_00000109"; exon_number "2"; oId "CUFF.35.1"; tss_id "TSS103";
Pf3D7_01_v3	Cufflinks	exon	169400	169455	.	-	.	gene_id "XLOC_000098"; transcript_id "TCONS_00000109"; exon_number "3"; oId "CUFF.35.1"; tss_id "TSS103";
Pf3D7_01_v3	Cufflinks	exon	169598	169702	.	-	.	gene_id "XLOC_000098"; transcript_id "TCONS_00000109"; exon_number "4"; oId "CUFF.35.1"; tss_id "TSS103";
Pf3D7_01_v3	Cufflinks	exon	169821	169890	.	-	.	gene_id "XLOC_000098"; transcript_id "TCONS_00000109"; exon_number "5"; oId "CUFF.35.1"; tss_id "TSS103";
Pf3D7_01_v3	Cufflinks	exon	170042	170283	.	-	.	gene_id "XLOC_000098"; transcript_id "TCONS_00000109"; exon_number "6"; oId "CUFF.35.1"; tss_id "TSS103";
Pf3D7_01_v3	Cufflinks	exon	170405	170606	.	-	.	gene_id "XLOC_000098"; transcript_id "TCONS_00000109"; exon_number "7"; oId "CUFF.35.1"; tss_id "TSS103";
Pf3D7_01_v3	Cufflinks	exon	170733	170855	.	-	.	gene_id "XLOC_000098"; transcript_id "TCONS_00000109"; exon_number "8"; oId "CUFF.35.1"; tss_id "TSS103";
Pf3D7_01_v3	Cufflinks	exon	170956	171028	.	-	.	gene_id "XLOC_000098"; transcript_id "TCONS_00000109"; exon_number "9"; oId "CUFF.35.1"; tss_id "TSS103";
Pf3D7_01_v3	Cufflinks	exon	171152	171417	.	-	.	gene_id "XLOC_000098"; transcript_id "TCONS_00000109"; exon_number "10"; oId "CUFF.35.1"; tss_id "TSS103";
Pf3D7_01_v3	Cufflinks	exon	175813	176377	.	-	.	gene_id "XLOC_000099"; transcript_id "TCONS_00000110"; exon_number "1"; oId "CUFF.33.1"; tss_id "TSS104";
Pf3D7_01_v3	Cufflinks	exon	179612	182140	.	-	.	gene_id "XLOC_000100"; transcript_id "TCONS_00000111"; exon_number "1"; oId "CUFF.38.1"; tss_id "TSS105";
Pf3D7_01_v3	Cufflinks	exon	182201	185301	.	-	.	gene_id "XLOC_000101"; transcript_id "TCONS_00000112"; exon_number "1"; oId "CUFF.46.1"; tss_id "TSS106";
Pf3D7_01_v3	Cufflinks	exon	185378	186152	.	-	.	gene_id "XLOC_000102"; transcript_id "TCONS_00000113"; exon_number "1"; oId "CUFF.44.1"; tss_id "TSS107";
Pf3D7_01_v3	Cufflinks	exon	186511	187230	.	-	.	gene_id "XLOC_000103"; transcript_id "TCONS_00000114"; exon_number "1"; oId "CUFF.42.1"; tss_id "TSS108";
Pf3D7_01_v3	Cufflinks	exon	204377	205641	.	-	.	gene_id "XLOC_000104"; transcript_id "TCONS_00000115"; exon_number "1"; oId "CUFF.45.1"; tss_id "TSS109";
Pf3D7_01_v3	Cufflinks	exon	215790	217756	.	-	.	gene_id "XLOC_000105"; transcript_id "TCONS_00000116"; exon_number "1"; oId "CUFF.54.1"; tss_id "TSS110";
Pf3D7_01_v3	Cufflinks	exon	217967	219046	.	-	.	gene_id "XLOC_000106"; transcript_id "TCONS_00000117"; exon_number "1"; oId "CUFF.55.1"; tss_id "TSS111";
Pf3D7_01_v3	Cufflinks	exon	221246	224398	.	-	.	gene_id "XLOC_000107"; transcript_id "TCONS_00000118"; exon_number "1"; oId "CUFF.58.1"; tss_id "TSS112";
Pf3D7_01_v3	Cufflinks	exon	225110	225582	.	-	.	gene_id "XLOC_000108"; transcript_id "TCONS_00000119"; exon_number "1"; oId "CUFF.52.1"; tss_id "TSS113";
Pf3D7_01_v3	Cufflinks	exon	225764	226004	.	-	.	gene_id "XLOC_000108"; transcript_id "TCONS_00000119"; exon_number "2"; oId "CUFF.52.1"; tss_id "TSS113";
Pf3D7_01_v3	Cufflinks	exon	226498	226871	.	-	.	gene_id "XLOC_000109"; transcript_id "TCONS_00000120"; exon_number "1"; oId "CUFF.56.2"; tss_id "TSS114";
Pf3D7_01_v3	Cufflinks	exon	227075	227419	.	-	.	gene_id "XLOC_000109"; transcript_id "TCONS_00000120"; exon_number "2"; oId "CUFF.56.2"; tss_id "TSS114";
Pf3D7_01_v3	Cufflinks	exon	226498	226510	.	-	.	gene_id "XLOC_000109"; transcript_id "TCONS_00000121"; exon_number "1"; oId "CUFF.56.1"; tss_id "TSS115";
Pf3D7_01_v3	Cufflinks	exon	226590	226892	.	-	.	gene_id "XLOC_000109"; transcript_id "TCONS_00000121"; exon_number "2"; oId "CUFF.56.1"; tss_id "TSS115";
Pf3D7_01_v3	Cufflinks	exon	227075	227726	.	-	.	gene_id "XLOC_000109"; transcript_id "TCONS_00000121"; exon_number "3"; oId "CUFF.56.1"; tss_id "TSS115";
Pf3D7_01_v3	Cufflinks	exon	228124	229927	.	-	.	gene_id "XLOC_000110"; transcript_id "TCONS_00000122"; exon_number "1"; oId "CUFF.49.1"; tss_id "TSS116";
Pf3D7_01_v3	Cufflinks	exon	230091	231382	.	-	.	gene_id "XLOC_000111"; transcript_id "TCONS_00000123"; exon_number "1"; oId "CUFF.59.1"; tss_id "TSS117";
Pf3D7_01_v3	Cufflinks	exon	231631	234068	.	-	.	gene_id "XLOC_000111"; transcript_id "TCONS_00000123"; exon_number "2"; oId "CUFF.59.1"; tss_id "TSS117";
Pf3D7_01_v3	Cufflinks	exon	234260	234461	.	-	.	gene_id "XLOC_000111"; transcript_id "TCONS_00000123"; exon_number "3"; oId "CUFF.59.1"; tss_id "TSS117";
Pf3D7_01_v3	Cufflinks	exon	234579	235193	.	-	.	gene_id "XLOC_000112"; transcript_id "TCONS_00000124"; exon_number "1"; oId "CUFF.60.1"; tss_id "TSS118";
Pf3D7_01_v3	Cufflinks	exon	248286	248310	.	-	.	gene_id "XLOC_000113"; transcript_id "TCONS_00000125"; exon_number "1"; oId "CUFF.67.1"; tss_id "TSS119";
Pf3D7_01_v3	Cufflinks	exon	248446	250366	.	-	.	gene_id "XLOC_000113"; transcript_id "TCONS_00000125"; exon_number "2"; oId "CUFF.67.1"; tss_id "TSS119";
Pf3D7_01_v3	Cufflinks	exon	250648	252709	.	-	.	gene_id "XLOC_000113"; transcript_id "TCONS_00000125"; exon_number "3"; oId "CUFF.67.1"; tss_id "TSS119";
Pf3D7_01_v3	Cufflinks	exon	255129	259016	.	-	.	gene_id "XLOC_000114"; transcript_id "TCONS_00000126"; exon_number "1"; oId "CUFF.69.1"; tss_id "TSS120";
Pf3D7_01_v3	Cufflinks	exon	259439	261992	.	-	.	gene_id "XLOC_000115"; transcript_id "TCONS_00000127"; exon_number "1"; oId "CUFF.65.1"; tss_id "TSS121";
Pf3D7_01_v3	Cufflinks	exon	262877	263859	.	-	.	gene_id "XLOC_000116"; transcript_id "TCONS_00000128"; exon_number "1"; oId "CUFF.63.1"; tss_id "TSS122";
Pf3D7_01_v3	Cufflinks	exon	264096	264335	.	-	.	gene_id "XLOC_000116"; transcript_id "TCONS_00000128"; exon_number "2"; oId "CUFF.63.1"; tss_id "TSS122";
Pf3D7_01_v3	Cufflinks	exon	265060	265537	.	-	.	gene_id "XLOC_000117"; transcript_id "TCONS_00000129"; exon_number "1"; oId "CUFF.68.1"; tss_id "TSS123";
Pf3D7_01_v3	Cufflinks	exon	265674	265972	.	-	.	gene_id "XLOC_000117"; transcript_id "TCONS_00000129"; exon_number "2"; oId "CUFF.68.1"; tss_id "TSS123";
Pf3D7_01_v3	Cufflinks	exon	266116	269345	.	-	.	gene_id "XLOC_000117"; transcript_id "TCONS_00000129"; exon_number "3"; oId "CUFF.68.1"; tss_id "TSS123";
Pf3D7_01_v3	Cufflinks	exon	269406	269997	.	-	.	gene_id "XLOC_000118"; transcript_id "TCONS_00000130"; exon_number "1"; oId "CUFF.61.1"; tss_id "TSS124";
Pf3D7_01_v3	Cufflinks	exon	295154	296974	.	-	.	gene_id "XLOC_000119"; transcript_id "TCONS_00000131"; exon_number "1"; oId "CUFF.76.1"; tss_id "TSS125";
Pf3D7_01_v3	Cufflinks	exon	299558	300092	.	-	.	gene_id "XLOC_000120"; transcript_id "TCONS_00000132"; exon_number "1"; oId "CUFF.81.1"; tss_id "TSS126";
Pf3D7_01_v3	Cufflinks	exon	300200	301161	.	-	.	gene_id "XLOC_000120"; transcript_id "TCONS_00000132"; exon_number "2"; oId "CUFF.81.1"; tss_id "TSS126";
Pf3D7_01_v3	Cufflinks	exon	302849	303996	.	-	.	gene_id "XLOC_000121"; transcript_id "TCONS_00000133"; exon_number "1"; oId "CUFF.84.1"; tss_id "TSS127";
Pf3D7_01_v3	Cufflinks	exon	304106	304436	.	-	.	gene_id "XLOC_000122"; transcript_id "TCONS_00000134"; exon_number "1"; oId "CUFF.91.1"; tss_id "TSS128";
Pf3D7_01_v3	Cufflinks	exon	304604	304733	.	-	.	gene_id "XLOC_000122"; transcript_id "TCONS_00000134"; exon_number "2"; oId "CUFF.91.1"; tss_id "TSS128";
Pf3D7_01_v3	Cufflinks	exon	304876	304948	.	-	.	gene_id "XLOC_000122"; transcript_id "TCONS_00000134"; exon_number "3"; oId "CUFF.91.1"; tss_id "TSS128";
Pf3D7_01_v3	Cufflinks	exon	305123	311928	.	-	.	gene_id "XLOC_000122"; transcript_id "TCONS_00000134"; exon_number "4"; oId "CUFF.91.1"; tss_id "TSS128";
Pf3D7_01_v3	Cufflinks	exon	326195	327229	.	-	.	gene_id "XLOC_000123"; transcript_id "TCONS_00000135"; exon_number "1"; oId "CUFF.94.1"; tss_id "TSS129";
Pf3D7_01_v3	Cufflinks	exon	327559	327593	.	-	.	gene_id "XLOC_000124"; transcript_id "TCONS_00000136"; exon_number "1"; oId "CUFF.95.1"; tss_id "TSS130";
Pf3D7_01_v3	Cufflinks	exon	327901	328015	.	-	.	gene_id "XLOC_000124"; transcript_id "TCONS_00000136"; exon_number "2"; oId "CUFF.95.1"; tss_id "TSS130";
Pf3D7_01_v3	Cufflinks	exon	328179	328479	.	-	.	gene_id "XLOC_000124"; transcript_id "TCONS_00000136"; exon_number "3"; oId "CUFF.95.1"; tss_id "TSS130";
Pf3D7_01_v3	Cufflinks	exon	328609	328703	.	-	.	gene_id "XLOC_000124"; transcript_id "TCONS_00000136"; exon_number "4"; oId "CUFF.95.1"; tss_id "TSS130";
Pf3D7_01_v3	Cufflinks	exon	328834	329343	.	-	.	gene_id "XLOC_000124"; transcript_id "TCONS_00000136"; exon_number "5"; oId "CUFF.95.1"; tss_id "TSS130";
Pf3D7_01_v3	Cufflinks	exon	329556	329975	.	-	.	gene_id "XLOC_000124"; transcript_id "TCONS_00000136"; exon_number "6"; oId "CUFF.95.1"; tss_id "TSS130";
Pf3D7_01_v3	Cufflinks	exon	335144	335877	.	-	.	gene_id "XLOC_000125"; transcript_id "TCONS_00000137"; exon_number "1"; oId "CUFF.86.1"; tss_id "TSS131";
Pf3D7_01_v3	Cufflinks	exon	344314	344555	.	-	.	gene_id "XLOC_000126"; transcript_id "TCONS_00000138"; exon_number "1"; oId "CUFF.98.2"; tss_id "TSS132";
Pf3D7_01_v3	Cufflinks	exon	344676	344730	.	-	.	gene_id "XLOC_000126"; transcript_id "TCONS_00000138"; exon_number "2"; oId "CUFF.98.2"; tss_id "TSS132";
Pf3D7_01_v3	Cufflinks	exon	344873	344997	.	-	.	gene_id "XLOC_000126"; transcript_id "TCONS_00000138"; exon_number "3"; oId "CUFF.98.2"; tss_id "TSS132";
Pf3D7_01_v3	Cufflinks	exon	345142	345213	.	-	.	gene_id "XLOC_000126"; transcript_id "TCONS_00000138"; exon_number "4"; oId "CUFF.98.2"; tss_id "TSS132";
Pf3D7_01_v3	Cufflinks	exon	345318	345401	.	-	.	gene_id "XLOC_000126"; transcript_id "TCONS_00000138"; exon_number "5"; oId "CUFF.98.2"; tss_id "TSS132";
Pf3D7_01_v3	Cufflinks	exon	345685	345851	.	-	.	gene_id "XLOC_000126"; transcript_id "TCONS_00000138"; exon_number "6"; oId "CUFF.98.2"; tss_id "TSS132";
Pf3D7_01_v3	Cufflinks	exon	346015	346267	.	-	.	gene_id "XLOC_000126"; transcript_id "TCONS_00000138"; exon_number "7"; oId "CUFF.98.2"; tss_id "TSS132";
Pf3D7_01_v3	Cufflinks	exon	346528	346680	.	-	.	gene_id "XLOC_000126"; transcript_id "TCONS_00000138"; exon_number "8"; oId "CUFF.98.2"; tss_id "TSS132";
Pf3D7_01_v3	Cufflinks	exon	344314	344555	.	-	.	gene_id "XLOC_000126"; transcript_id "TCONS_00000139"; exon_number "1"; oId "CUFF.98.1"; tss_id "TSS133";
Pf3D7_01_v3	Cufflinks	exon	344676	344730	.	-	.	gene_id "XLOC_000126"; transcript_id "TCONS_00000139"; exon_number "2"; oId "CUFF.98.1"; tss_id "TSS133";
Pf3D7_01_v3	Cufflinks	exon	344873	344997	.	-	.	gene_id "XLOC_000126"; transcript_id "TCONS_00000139"; exon_number "3"; oId "CUFF.98.1"; tss_id "TSS133";
Pf3D7_01_v3	Cufflinks	exon	345142	345213	.	-	.	gene_id "XLOC_000126"; transcript_id "TCONS_00000139"; exon_number "4"; oId "CUFF.98.1"; tss_id "TSS133";
Pf3D7_01_v3	Cufflinks	exon	345318	345401	.	-	.	gene_id "XLOC_000126"; transcript_id "TCONS_00000139"; exon_number "5"; oId "CUFF.98.1"; tss_id "TSS133";
Pf3D7_01_v3	Cufflinks	exon	345503	345570	.	-	.	gene_id "XLOC_000126"; transcript_id "TCONS_00000139"; exon_number "6"; oId "CUFF.98.1"; tss_id "TSS133";
Pf3D7_01_v3	Cufflinks	exon	345685	345851	.	-	.	gene_id "XLOC_000126"; transcript_id "TCONS_00000139"; exon_number "7"; oId "CUFF.98.1"; tss_id "TSS133";
Pf3D7_01_v3	Cufflinks	exon	346015	346267	.	-	.	gene_id "XLOC_000126"; transcript_id "TCONS_00000139"; exon_number "8"; oId "CUFF.98.1"; tss_id "TSS133";
Pf3D7_01_v3	Cufflinks	exon	346528	346862	.	-	.	gene_id "XLOC_000126"; transcript_id "TCONS_00000139"; exon_number "9"; oId "CUFF.98.1"; tss_id "TSS133";
Pf3D7_01_v3	Cufflinks	exon	349739	350099	.	-	.	gene_id "XLOC_000127"; transcript_id "TCONS_00000140"; exon_number "1"; oId "CUFF.90.1"; tss_id "TSS134";
Pf3D7_01_v3	Cufflinks	exon	350299	350373	.	-	.	gene_id "XLOC_000127"; transcript_id "TCONS_00000140"; exon_number "2"; oId "CUFF.90.1"; tss_id "TSS134";
Pf3D7_01_v3	Cufflinks	exon	350545	350677	.	-	.	gene_id "XLOC_000127"; transcript_id "TCONS_00000140"; exon_number "3"; oId "CUFF.90.1"; tss_id "TSS134";
Pf3D7_01_v3	Cufflinks	exon	350789	350954	.	-	.	gene_id "XLOC_000127"; transcript_id "TCONS_00000140"; exon_number "4"; oId "CUFF.90.1"; tss_id "TSS134";
Pf3D7_01_v3	Cufflinks	exon	351034	351226	.	-	.	gene_id "XLOC_000127"; transcript_id "TCONS_00000140"; exon_number "5"; oId "CUFF.90.1"; tss_id "TSS134";
Pf3D7_01_v3	Cufflinks	exon	351378	351705	.	-	.	gene_id "XLOC_000127"; transcript_id "TCONS_00000140"; exon_number "6"; oId "CUFF.90.1"; tss_id "TSS134";
Pf3D7_01_v3	Cufflinks	exon	351915	352356	.	-	.	gene_id "XLOC_000128"; transcript_id "TCONS_00000141"; exon_number "1"; oId "CUFF.101.2"; tss_id "TSS135";
Pf3D7_01_v3	Cufflinks	exon	352459	352540	.	-	.	gene_id "XLOC_000128"; transcript_id "TCONS_00000141"; exon_number "2"; oId "CUFF.101.2"; tss_id "TSS135";
Pf3D7_01_v3	Cufflinks	exon	352683	352815	.	-	.	gene_id "XLOC_000128"; transcript_id "TCONS_00000141"; exon_number "3"; oId "CUFF.101.2"; tss_id "TSS135";
Pf3D7_01_v3	Cufflinks	exon	353011	355742	.	-	.	gene_id "XLOC_000128"; transcript_id "TCONS_00000141"; exon_number "4"; oId "CUFF.101.2"; tss_id "TSS135";
Pf3D7_01_v3	Cufflinks	exon	355869	356224	.	-	.	gene_id "XLOC_000128"; transcript_id "TCONS_00000141"; exon_number "5"; oId "CUFF.101.2"; tss_id "TSS135";
Pf3D7_01_v3	Cufflinks	exon	351915	352356	.	-	.	gene_id "XLOC_000128"; transcript_id "TCONS_00000142"; exon_number "1"; oId "CUFF.101.1"; tss_id "TSS136";
Pf3D7_01_v3	Cufflinks	exon	352459	352540	.	-	.	gene_id "XLOC_000128"; transcript_id "TCONS_00000142"; exon_number "2"; oId "CUFF.101.1"; tss_id "TSS136";
Pf3D7_01_v3	Cufflinks	exon	352683	352815	.	-	.	gene_id "XLOC_000128"; transcript_id "TCONS_00000142"; exon_number "3"; oId "CUFF.101.1"; tss_id "TSS136";
Pf3D7_01_v3	Cufflinks	exon	353011	355784	.	-	.	gene_id "XLOC_000128"; transcript_id "TCONS_00000142"; exon_number "4"; oId "CUFF.101.1"; tss_id "TSS136";
Pf3D7_01_v3	Cufflinks	exon	355869	356462	.	-	.	gene_id "XLOC_000128"; transcript_id "TCONS_00000142"; exon_number "5"; oId "CUFF.101.1"; tss_id "TSS136";
Pf3D7_01_v3	Cufflinks	exon	361227	362206	.	-	.	gene_id "XLOC_000129"; transcript_id "TCONS_00000143"; exon_number "1"; oId "CUFF.96.1"; tss_id "TSS137";
Pf3D7_01_v3	Cufflinks	exon	362320	362717	.	-	.	gene_id "XLOC_000129"; transcript_id "TCONS_00000143"; exon_number "2"; oId "CUFF.96.1"; tss_id "TSS137";
Pf3D7_01_v3	Cufflinks	exon	369309	370867	.	-	.	gene_id "XLOC_000130"; transcript_id "TCONS_00000144"; exon_number "1"; oId "CUFF.105.1"; tss_id "TSS138";
Pf3D7_01_v3	Cufflinks	exon	371031	371248	.	-	.	gene_id "XLOC_000130"; transcript_id "TCONS_00000144"; exon_number "2"; oId "CUFF.105.1"; tss_id "TSS138";
Pf3D7_01_v3	Cufflinks	exon	369309	370123	.	-	.	gene_id "XLOC_000130"; transcript_id "TCONS_00000145"; exon_number "1"; oId "CUFF.105.2"; tss_id "TSS139";
Pf3D7_01_v3	Cufflinks	exon	370796	370867	.	-	.	gene_id "XLOC_000130"; transcript_id "TCONS_00000145"; exon_number "2"; oId "CUFF.105.2"; tss_id "TSS139";
Pf3D7_01_v3	Cufflinks	exon	371025	372646	.	-	.	gene_id "XLOC_000130"; transcript_id "TCONS_00000145"; exon_number "3"; oId "CUFF.105.2"; tss_id "TSS139";
Pf3D7_01_v3	Cufflinks	exon	372876	373206	.	-	.	gene_id "XLOC_000130"; transcript_id "TCONS_00000145"; exon_number "4"; oId "CUFF.105.2"; tss_id "TSS139";
Pf3D7_01_v3	Cufflinks	exon	374474	374810	.	-	.	gene_id "XLOC_000131"; transcript_id "TCONS_00000146"; exon_number "1"; oId "CUFF.99.1"; tss_id "TSS140";
Pf3D7_01_v3	Cufflinks	exon	374959	375351	.	-	.	gene_id "XLOC_000131"; transcript_id "TCONS_00000146"; exon_number "2"; oId "CUFF.99.1"; tss_id "TSS140";
Pf3D7_01_v3	Cufflinks	exon	376310	376586	.	-	.	gene_id "XLOC_000132"; transcript_id "TCONS_00000147"; exon_number "1"; oId "CUFF.100.1"; tss_id "TSS141";
Pf3D7_01_v3	Cufflinks	exon	376830	377445	.	-	.	gene_id "XLOC_000132"; transcript_id "TCONS_00000147"; exon_number "2"; oId "CUFF.100.1"; tss_id "TSS141";
Pf3D7_01_v3	Cufflinks	exon	377776	378133	.	-	.	gene_id "XLOC_000133"; transcript_id "TCONS_00000148"; exon_number "1"; oId "CUFF.102.1"; tss_id "TSS142";
Pf3D7_01_v3	Cufflinks	exon	378265	378318	.	-	.	gene_id "XLOC_000133"; transcript_id "TCONS_00000148"; exon_number "2"; oId "CUFF.102.1"; tss_id "TSS142";
Pf3D7_01_v3	Cufflinks	exon	378461	379552	.	-	.	gene_id "XLOC_000133"; transcript_id "TCONS_00000148"; exon_number "3"; oId "CUFF.102.1"; tss_id "TSS142";
Pf3D7_01_v3	Cufflinks	exon	379659	380089	.	-	.	gene_id "XLOC_000133"; transcript_id "TCONS_00000148"; exon_number "4"; oId "CUFF.102.1"; tss_id "TSS142";
Pf3D7_01_v3	Cufflinks	exon	384578	386151	.	-	.	gene_id "XLOC_000134"; transcript_id "TCONS_00000149"; exon_number "1"; oId "CUFF.114.1"; tss_id "TSS143";
Pf3D7_01_v3	Cufflinks	exon	388374	392186	.	-	.	gene_id "XLOC_000135"; transcript_id "TCONS_00000150"; exon_number "1"; oId "CUFF.111.1"; tss_id "TSS144";
Pf3D7_01_v3	Cufflinks	exon	393866	394457	.	-	.	gene_id "XLOC_000136"; transcript_id "TCONS_00000151"; exon_number "1"; oId "CUFF.108.1"; tss_id "TSS145";
Pf3D7_01_v3	Cufflinks	exon	394669	395208	.	-	.	gene_id "XLOC_000136"; transcript_id "TCONS_00000151"; exon_number "2"; oId "CUFF.108.1"; tss_id "TSS145";
Pf3D7_01_v3	Cufflinks	exon	413124	416023	.	-	.	gene_id "XLOC_000137"; transcript_id "TCONS_00000152"; exon_number "1"; oId "CUFF.117.1"; tss_id "TSS146";
Pf3D7_01_v3	Cufflinks	exon	419240	420945	.	-	.	gene_id "XLOC_000138"; transcript_id "TCONS_00000153"; exon_number "1"; oId "CUFF.120.1"; tss_id "TSS147";
Pf3D7_01_v3	Cufflinks	exon	421262	421883	.	-	.	gene_id "XLOC_000139"; transcript_id "TCONS_00000154"; exon_number "1"; oId "CUFF.124.1"; tss_id "TSS148";
Pf3D7_01_v3	Cufflinks	exon	422128	422283	.	-	.	gene_id "XLOC_000139"; transcript_id "TCONS_00000154"; exon_number "2"; oId "CUFF.124.1"; tss_id "TSS148";
Pf3D7_01_v3	Cufflinks	exon	422374	422912	.	-	.	gene_id "XLOC_000139"; transcript_id "TCONS_00000154"; exon_number "3"; oId "CUFF.124.1"; tss_id "TSS148";
Pf3D7_01_v3	Cufflinks	exon	423091	427684	.	-	.	gene_id "XLOC_000139"; transcript_id "TCONS_00000154"; exon_number "4"; oId "CUFF.124.1"; tss_id "TSS148";
Pf3D7_01_v3	Cufflinks	exon	428879	429672	.	-	.	gene_id "XLOC_000140"; transcript_id "TCONS_00000155"; exon_number "1"; oId "CUFF.116.1"; tss_id "TSS149";
Pf3D7_01_v3	Cufflinks	exon	431369	436453	.	-	.	gene_id "XLOC_000141"; transcript_id "TCONS_00000156"; exon_number "1"; oId "CUFF.131.1"; tss_id "TSS150";
Pf3D7_01_v3	Cufflinks	exon	439436	439824	.	-	.	gene_id "XLOC_000142"; transcript_id "TCONS_00000157"; exon_number "1"; oId "CUFF.133.1"; tss_id "TSS151";
Pf3D7_01_v3	Cufflinks	exon	439950	440393	.	-	.	gene_id "XLOC_000142"; transcript_id "TCONS_00000157"; exon_number "2"; oId "CUFF.133.1"; tss_id "TSS151";
Pf3D7_01_v3	Cufflinks	exon	440555	440644	.	-	.	gene_id "XLOC_000142"; transcript_id "TCONS_00000157"; exon_number "3"; oId "CUFF.133.1"; tss_id "TSS151";
Pf3D7_01_v3	Cufflinks	exon	440764	440851	.	-	.	gene_id "XLOC_000142"; transcript_id "TCONS_00000157"; exon_number "4"; oId "CUFF.133.1"; tss_id "TSS151";
Pf3D7_01_v3	Cufflinks	exon	441098	441983	.	-	.	gene_id "XLOC_000142"; transcript_id "TCONS_00000157"; exon_number "5"; oId "CUFF.133.1"; tss_id "TSS151";
Pf3D7_01_v3	Cufflinks	exon	442241	444657	.	-	.	gene_id "XLOC_000143"; transcript_id "TCONS_00000158"; exon_number "1"; oId "CUFF.118.1"; tss_id "TSS152";
Pf3D7_01_v3	Cufflinks	exon	449845	450099	.	-	.	gene_id "XLOC_000144"; transcript_id "TCONS_00000159"; exon_number "1"; oId "CUFF.121.1"; tss_id "TSS153";
Pf3D7_01_v3	Cufflinks	exon	450297	450428	.	-	.	gene_id "XLOC_000144"; transcript_id "TCONS_00000159"; exon_number "2"; oId "CUFF.121.1"; tss_id "TSS153";
Pf3D7_01_v3	Cufflinks	exon	450590	450873	.	-	.	gene_id "XLOC_000144"; transcript_id "TCONS_00000159"; exon_number "3"; oId "CUFF.121.1"; tss_id "TSS153";
Pf3D7_01_v3	Cufflinks	exon	451238	451303	.	-	.	gene_id "XLOC_000144"; transcript_id "TCONS_00000159"; exon_number "4"; oId "CUFF.121.1"; tss_id "TSS153";
Pf3D7_01_v3	Cufflinks	exon	451594	452440	.	-	.	gene_id "XLOC_000144"; transcript_id "TCONS_00000159"; exon_number "5"; oId "CUFF.121.1"; tss_id "TSS153";
Pf3D7_01_v3	Cufflinks	exon	452590	452690	.	-	.	gene_id "XLOC_000144"; transcript_id "TCONS_00000159"; exon_number "6"; oId "CUFF.121.1"; tss_id "TSS153";
Pf3D7_01_v3	Cufflinks	exon	452832	453288	.	-	.	gene_id "XLOC_000144"; transcript_id "TCONS_00000159"; exon_number "7"; oId "CUFF.121.1"; tss_id "TSS153";
Pf3D7_01_v3	Cufflinks	exon	463234	463884	.	-	.	gene_id "XLOC_000145"; transcript_id "TCONS_00000160"; exon_number "1"; oId "CUFF.134.1"; tss_id "TSS154";
Pf3D7_01_v3	Cufflinks	exon	471297	472188	.	-	.	gene_id "XLOC_000146"; transcript_id "TCONS_00000161"; exon_number "1"; oId "CUFF.135.1"; tss_id "TSS155";
Pf3D7_01_v3	Cufflinks	exon	481723	482319	.	-	.	gene_id "XLOC_000147"; transcript_id "TCONS_00000162"; exon_number "1"; oId "CUFF.128.1"; tss_id "TSS156";
Pf3D7_01_v3	Cufflinks	exon	482518	483541	.	-	.	gene_id "XLOC_000147"; transcript_id "TCONS_00000162"; exon_number "2"; oId "CUFF.128.1"; tss_id "TSS156";
Pf3D7_01_v3	Cufflinks	exon	486240	486800	.	-	.	gene_id "XLOC_000148"; transcript_id "TCONS_00000163"; exon_number "1"; oId "CUFF.130.2"; tss_id "TSS157";
Pf3D7_01_v3	Cufflinks	exon	487011	487222	.	-	.	gene_id "XLOC_000148"; transcript_id "TCONS_00000163"; exon_number "2"; oId "CUFF.130.2"; tss_id "TSS157";
Pf3D7_01_v3	Cufflinks	exon	486240	487145	.	-	.	gene_id "XLOC_000148"; transcript_id "TCONS_00000164"; exon_number "1"; oId "CUFF.130.1"; tss_id "TSS158";
Pf3D7_01_v3	Cufflinks	exon	487268	487396	.	-	.	gene_id "XLOC_000148"; transcript_id "TCONS_00000164"; exon_number "2"; oId "CUFF.130.1"; tss_id "TSS158";
Pf3D7_01_v3	Cufflinks	exon	487592	489838	.	-	.	gene_id "XLOC_000149"; transcript_id "TCONS_00000165"; exon_number "1"; oId "CUFF.139.1"; tss_id "TSS159";
Pf3D7_01_v3	Cufflinks	exon	490053	490450	.	-	.	gene_id "XLOC_000149"; transcript_id "TCONS_00000165"; exon_number "2"; oId "CUFF.139.1"; tss_id "TSS159";
Pf3D7_01_v3	Cufflinks	exon	500886	502509	.	-	.	gene_id "XLOC_000150"; transcript_id "TCONS_00000166"; exon_number "1"; oId "CUFF.146.1"; tss_id "TSS160";
Pf3D7_01_v3	Cufflinks	exon	502641	503493	.	-	.	gene_id "XLOC_000150"; transcript_id "TCONS_00000166"; exon_number "2"; oId "CUFF.146.1"; tss_id "TSS160";
Pf3D7_01_v3	Cufflinks	exon	504596	506581	.	-	.	gene_id "XLOC_000151"; transcript_id "TCONS_00000167"; exon_number "1"; oId "CUFF.148.1"; tss_id "TSS161";
Pf3D7_01_v3	Cufflinks	exon	506764	507692	.	-	.	gene_id "XLOC_000151"; transcript_id "TCONS_00000167"; exon_number "2"; oId "CUFF.148.1"; tss_id "TSS161";
Pf3D7_01_v3	Cufflinks	exon	508070	509340	.	-	.	gene_id "XLOC_000152"; transcript_id "TCONS_00000168"; exon_number "1"; oId "CUFF.141.1"; tss_id "TSS162";
Pf3D7_01_v3	Cufflinks	exon	509542	510077	.	-	.	gene_id "XLOC_000152"; transcript_id "TCONS_00000168"; exon_number "2"; oId "CUFF.141.1"; tss_id "TSS162";
Pf3D7_01_v3	Cufflinks	exon	517065	518937	.	-	.	gene_id "XLOC_000153"; transcript_id "TCONS_00000169"; exon_number "1"; oId "CUFF.143.1"; tss_id "TSS163";
Pf3D7_01_v3	Cufflinks	exon	537098	537771	.	-	.	gene_id "XLOC_000154"; transcript_id "TCONS_00000170"; exon_number "1"; oId "CUFF.150.2"; tss_id "TSS164";
Pf3D7_01_v3	Cufflinks	exon	537957	538034	.	-	.	gene_id "XLOC_000154"; transcript_id "TCONS_00000170"; exon_number "2"; oId "CUFF.150.2"; tss_id "TSS164";
Pf3D7_01_v3	Cufflinks	exon	538475	538684	.	-	.	gene_id "XLOC_000154"; transcript_id "TCONS_00000170"; exon_number "3"; oId "CUFF.150.2"; tss_id "TSS164";
Pf3D7_01_v3	Cufflinks	exon	537098	537771	.	-	.	gene_id "XLOC_000154"; transcript_id "TCONS_00000171"; exon_number "1"; oId "CUFF.150.1"; tss_id "TSS165";
Pf3D7_01_v3	Cufflinks	exon	537957	539336	.	-	.	gene_id "XLOC_000154"; transcript_id "TCONS_00000171"; exon_number "2"; oId "CUFF.150.1"; tss_id "TSS165";
Pf3D7_01_v3	Cufflinks	exon	547336	548643	.	-	.	gene_id "XLOC_000155"; transcript_id "TCONS_00000172"; exon_number "1"; oId "CUFF.155.1"; tss_id "TSS166";
Pf3D7_01_v3	Cufflinks	exon	557493	557730	.	-	.	gene_id "XLOC_000156"; transcript_id "TCONS_00000173"; exon_number "1"; oId "CUFF.152.1"; tss_id "TSS167";
Pf3D7_01_v3	Cufflinks	exon	558083	558464	.	-	.	gene_id "XLOC_000156"; transcript_id "TCONS_00000173"; exon_number "2"; oId "CUFF.152.1"; tss_id "TSS167";
Pf3D7_01_v3	Cufflinks	exon	558640	558949	.	-	.	gene_id "XLOC_000156"; transcript_id "TCONS_00000173"; exon_number "3"; oId "CUFF.152.1"; tss_id "TSS167";
Pf3D7_01_v3	Cufflinks	exon	569445	570048	.	-	.	gene_id "XLOC_000157"; transcript_id "TCONS_00000174"; exon_number "1"; oId "CUFF.151.1"; tss_id "TSS168";
Pf3D7_01_v3	Cufflinks	exon	570204	570983	.	-	.	gene_id "XLOC_000157"; transcript_id "TCONS_00000174"; exon_number "2"; oId "CUFF.151.1"; tss_id "TSS168";
Pf3D7_01_v3	Cufflinks	exon	604306	605828	.	-	.	gene_id "XLOC_000158"; transcript_id "TCONS_00000175"; exon_number "1"; oId "CUFF.157.1"; tss_id "TSS169";
Pf3D7_01_v3	Cufflinks	exon	607252	608694	.	-	.	gene_id "XLOC_000159"; transcript_id "TCONS_00000176"; exon_number "1"; oId "CUFF.161.1"; tss_id "TSS170";
Pf3D7_01_v3	Cufflinks	exon	609587	612475	.	-	.	gene_id "XLOC_000159"; transcript_id "TCONS_00000176"; exon_number "2"; oId "CUFF.161.1"; tss_id "TSS170";
Pf3D7_01_v3	Cufflinks	exon	613026	615116	.	-	.	gene_id "XLOC_000160"; transcript_id "TCONS_00000177"; exon_number "1"; oId "CUFF.156.1"; tss_id "TSS171";
Pf3D7_02_v3	Cufflinks	exon	24948	29133	.	+	.	gene_id "XLOC_000161"; transcript_id "TCONS_00000178"; exon_number "1"; oId "CUFF.159.1"; tss_id "TSS172";
Pf3D7_02_v3	Cufflinks	exon	29857	31330	.	+	.	gene_id "XLOC_000162"; transcript_id "TCONS_00000179"; exon_number "1"; oId "CUFF.163.1"; tss_id "TSS173";
Pf3D7_02_v3	Cufflinks	exon	108182	110588	.	+	.	gene_id "XLOC_000163"; transcript_id "TCONS_00000180"; exon_number "1"; oId "CUFF.172.1"; tss_id "TSS174";
Pf3D7_02_v3	Cufflinks	exon	115037	116662	.	+	.	gene_id "XLOC_000164"; transcript_id "TCONS_00000181"; exon_number "1"; oId "CUFF.171.1"; tss_id "TSS175";
Pf3D7_02_v3	Cufflinks	exon	116984	117445	.	+	.	gene_id "XLOC_000165"; transcript_id "TCONS_00000182"; exon_number "1"; oId "CUFF.176.1"; tss_id "TSS176";
Pf3D7_02_v3	Cufflinks	exon	117653	118799	.	+	.	gene_id "XLOC_000165"; transcript_id "TCONS_00000182"; exon_number "2"; oId "CUFF.176.1"; tss_id "TSS176";
Pf3D7_02_v3	Cufflinks	exon	119545	124560	.	+	.	gene_id "XLOC_000166"; transcript_id "TCONS_00000183"; exon_number "1"; oId "CUFF.181.1"; tss_id "TSS177";
Pf3D7_02_v3	Cufflinks	exon	126929	130218	.	+	.	gene_id "XLOC_000167"; transcript_id "TCONS_00000184"; exon_number "1"; oId "CUFF.195.1"; tss_id "TSS178";
Pf3D7_02_v3	Cufflinks	exon	134391	137379	.	+	.	gene_id "XLOC_000168"; transcript_id "TCONS_00000185"; exon_number "1"; oId "CUFF.197.1"; tss_id "TSS179";
Pf3D7_02_v3	Cufflinks	exon	138606	138986	.	+	.	gene_id "XLOC_000169"; transcript_id "TCONS_00000186"; exon_number "1"; oId "CUFF.183.1"; tss_id "TSS180";
Pf3D7_02_v3	Cufflinks	exon	139121	139172	.	+	.	gene_id "XLOC_000169"; transcript_id "TCONS_00000186"; exon_number "2"; oId "CUFF.183.1"; tss_id "TSS180";
Pf3D7_02_v3	Cufflinks	exon	139373	139415	.	+	.	gene_id "XLOC_000169"; transcript_id "TCONS_00000186"; exon_number "3"; oId "CUFF.183.1"; tss_id "TSS180";
Pf3D7_02_v3	Cufflinks	exon	139515	139582	.	+	.	gene_id "XLOC_000169"; transcript_id "TCONS_00000186"; exon_number "4"; oId "CUFF.183.1"; tss_id "TSS180";
Pf3D7_02_v3	Cufflinks	exon	139674	139776	.	+	.	gene_id "XLOC_000169"; transcript_id "TCONS_00000186"; exon_number "5"; oId "CUFF.183.1"; tss_id "TSS180";
Pf3D7_02_v3	Cufflinks	exon	139993	140153	.	+	.	gene_id "XLOC_000169"; transcript_id "TCONS_00000186"; exon_number "6"; oId "CUFF.183.1"; tss_id "TSS180";
Pf3D7_02_v3	Cufflinks	exon	140297	140344	.	+	.	gene_id "XLOC_000169"; transcript_id "TCONS_00000186"; exon_number "7"; oId "CUFF.183.1"; tss_id "TSS180";
Pf3D7_02_v3	Cufflinks	exon	140534	140595	.	+	.	gene_id "XLOC_000169"; transcript_id "TCONS_00000186"; exon_number "8"; oId "CUFF.183.1"; tss_id "TSS180";
Pf3D7_02_v3	Cufflinks	exon	140719	140911	.	+	.	gene_id "XLOC_000169"; transcript_id "TCONS_00000186"; exon_number "9"; oId "CUFF.183.1"; tss_id "TSS180";
Pf3D7_02_v3	Cufflinks	exon	141119	141266	.	+	.	gene_id "XLOC_000169"; transcript_id "TCONS_00000186"; exon_number "10"; oId "CUFF.183.1"; tss_id "TSS180";
Pf3D7_02_v3	Cufflinks	exon	160385	161457	.	+	.	gene_id "XLOC_000170"; transcript_id "TCONS_00000187"; exon_number "1"; oId "CUFF.179.1"; tss_id "TSS181";
Pf3D7_02_v3	Cufflinks	exon	165751	168406	.	+	.	gene_id "XLOC_000171"; transcript_id "TCONS_00000188"; exon_number "1"; oId "CUFF.190.1"; tss_id "TSS182";
Pf3D7_02_v3	Cufflinks	exon	171351	172123	.	+	.	gene_id "XLOC_000172"; transcript_id "TCONS_00000189"; exon_number "1"; oId "CUFF.189.1"; tss_id "TSS183";
Pf3D7_02_v3	Cufflinks	exon	176385	176939	.	+	.	gene_id "XLOC_000173"; transcript_id "TCONS_00000191"; exon_number "1"; oId "CUFF.192.2"; tss_id "TSS184";
Pf3D7_02_v3	Cufflinks	exon	177115	177418	.	+	.	gene_id "XLOC_000173"; transcript_id "TCONS_00000191"; exon_number "2"; oId "CUFF.192.2"; tss_id "TSS184";
Pf3D7_02_v3	Cufflinks	exon	177491	178521	.	+	.	gene_id "XLOC_000173"; transcript_id "TCONS_00000191"; exon_number "3"; oId "CUFF.192.2"; tss_id "TSS184";
Pf3D7_02_v3	Cufflinks	exon	178849	180924	.	+	.	gene_id "XLOC_000173"; transcript_id "TCONS_00000191"; exon_number "4"; oId "CUFF.192.2"; tss_id "TSS184";
Pf3D7_02_v3	Cufflinks	exon	181103	181580	.	+	.	gene_id "XLOC_000173"; transcript_id "TCONS_00000191"; exon_number "5"; oId "CUFF.192.2"; tss_id "TSS184";
Pf3D7_02_v3	Cufflinks	exon	176385	176939	.	+	.	gene_id "XLOC_000173"; transcript_id "TCONS_00000190"; exon_number "1"; oId "CUFF.192.1"; tss_id "TSS184";
Pf3D7_02_v3	Cufflinks	exon	177115	177418	.	+	.	gene_id "XLOC_000173"; transcript_id "TCONS_00000190"; exon_number "2"; oId "CUFF.192.1"; tss_id "TSS184";
Pf3D7_02_v3	Cufflinks	exon	177491	178541	.	+	.	gene_id "XLOC_000173"; transcript_id "TCONS_00000190"; exon_number "3"; oId "CUFF.192.1"; tss_id "TSS184";
Pf3D7_02_v3	Cufflinks	exon	178849	180924	.	+	.	gene_id "XLOC_000173"; transcript_id "TCONS_00000190"; exon_number "4"; oId "CUFF.192.1"; tss_id "TSS184";
Pf3D7_02_v3	Cufflinks	exon	181103	181580	.	+	.	gene_id "XLOC_000173"; transcript_id "TCONS_00000190"; exon_number "5"; oId "CUFF.192.1"; tss_id "TSS184";
Pf3D7_02_v3	Cufflinks	exon	190319	191315	.	+	.	gene_id "XLOC_000174"; transcript_id "TCONS_00000192"; exon_number "1"; oId "CUFF.187.1"; tss_id "TSS185";
Pf3D7_02_v3	Cufflinks	exon	192766	193200	.	+	.	gene_id "XLOC_000175"; transcript_id "TCONS_00000193"; exon_number "1"; oId "CUFF.201.1"; tss_id "TSS186";
Pf3D7_02_v3	Cufflinks	exon	193328	193490	.	+	.	gene_id "XLOC_000175"; transcript_id "TCONS_00000193"; exon_number "2"; oId "CUFF.201.1"; tss_id "TSS186";
Pf3D7_02_v3	Cufflinks	exon	193649	193718	.	+	.	gene_id "XLOC_000175"; transcript_id "TCONS_00000193"; exon_number "3"; oId "CUFF.201.1"; tss_id "TSS186";
Pf3D7_02_v3	Cufflinks	exon	193864	194039	.	+	.	gene_id "XLOC_000175"; transcript_id "TCONS_00000193"; exon_number "4"; oId "CUFF.201.1"; tss_id "TSS186";
Pf3D7_02_v3	Cufflinks	exon	194161	194423	.	+	.	gene_id "XLOC_000175"; transcript_id "TCONS_00000193"; exon_number "5"; oId "CUFF.201.1"; tss_id "TSS186";
Pf3D7_02_v3	Cufflinks	exon	208995	210323	.	+	.	gene_id "XLOC_000176"; transcript_id "TCONS_00000194"; exon_number "1"; oId "CUFF.205.1"; tss_id "TSS187";
Pf3D7_02_v3	Cufflinks	exon	211027	211465	.	+	.	gene_id "XLOC_000177"; transcript_id "TCONS_00000195"; exon_number "1"; oId "CUFF.206.1"; tss_id "TSS188";
Pf3D7_02_v3	Cufflinks	exon	211681	212807	.	+	.	gene_id "XLOC_000177"; transcript_id "TCONS_00000195"; exon_number "2"; oId "CUFF.206.1"; tss_id "TSS188";
Pf3D7_02_v3	Cufflinks	exon	220579	220936	.	+	.	gene_id "XLOC_000178"; transcript_id "TCONS_00000196"; exon_number "1"; oId "CUFF.202.1"; tss_id "TSS189";
Pf3D7_02_v3	Cufflinks	exon	221054	221147	.	+	.	gene_id "XLOC_000178"; transcript_id "TCONS_00000196"; exon_number "2"; oId "CUFF.202.1"; tss_id "TSS189";
Pf3D7_02_v3	Cufflinks	exon	221260	221355	.	+	.	gene_id "XLOC_000178"; transcript_id "TCONS_00000196"; exon_number "3"; oId "CUFF.202.1"; tss_id "TSS189";
Pf3D7_02_v3	Cufflinks	exon	221450	221618	.	+	.	gene_id "XLOC_000178"; transcript_id "TCONS_00000196"; exon_number "4"; oId "CUFF.202.1"; tss_id "TSS189";
Pf3D7_02_v3	Cufflinks	exon	221760	221920	.	+	.	gene_id "XLOC_000178"; transcript_id "TCONS_00000196"; exon_number "5"; oId "CUFF.202.1"; tss_id "TSS189";
Pf3D7_02_v3	Cufflinks	exon	222173	222456	.	+	.	gene_id "XLOC_000178"; transcript_id "TCONS_00000196"; exon_number "6"; oId "CUFF.202.1"; tss_id "TSS189";
Pf3D7_02_v3	Cufflinks	exon	222782	223222	.	+	.	gene_id "XLOC_000179"; transcript_id "TCONS_00000197"; exon_number "1"; oId "CUFF.211.1"; tss_id "TSS190";
Pf3D7_02_v3	Cufflinks	exon	223454	225193	.	+	.	gene_id "XLOC_000179"; transcript_id "TCONS_00000197"; exon_number "2"; oId "CUFF.211.1"; tss_id "TSS190";
Pf3D7_02_v3	Cufflinks	exon	227733	227796	.	+	.	gene_id "XLOC_000180"; transcript_id "TCONS_00000198"; exon_number "1"; oId "CUFF.219.1"; tss_id "TSS191";
Pf3D7_02_v3	Cufflinks	exon	228023	231020	.	+	.	gene_id "XLOC_000180"; transcript_id "TCONS_00000198"; exon_number "2"; oId "CUFF.219.1"; tss_id "TSS191";
Pf3D7_02_v3	Cufflinks	exon	231127	231234	.	+	.	gene_id "XLOC_000180"; transcript_id "TCONS_00000198"; exon_number "3"; oId "CUFF.219.1"; tss_id "TSS191";
Pf3D7_02_v3	Cufflinks	exon	231384	231484	.	+	.	gene_id "XLOC_000180"; transcript_id "TCONS_00000198"; exon_number "4"; oId "CUFF.219.1"; tss_id "TSS191";
Pf3D7_02_v3	Cufflinks	exon	231618	231702	.	+	.	gene_id "XLOC_000180"; transcript_id "TCONS_00000198"; exon_number "5"; oId "CUFF.219.1"; tss_id "TSS191";
Pf3D7_02_v3	Cufflinks	exon	232099	232327	.	+	.	gene_id "XLOC_000180"; transcript_id "TCONS_00000198"; exon_number "6"; oId "CUFF.219.1"; tss_id "TSS191";
Pf3D7_02_v3	Cufflinks	exon	232421	232625	.	+	.	gene_id "XLOC_000180"; transcript_id "TCONS_00000198"; exon_number "7"; oId "CUFF.219.1"; tss_id "TSS191";
Pf3D7_02_v3	Cufflinks	exon	232856	233932	.	+	.	gene_id "XLOC_000181"; transcript_id "TCONS_00000199"; exon_number "1"; oId "CUFF.220.1"; tss_id "TSS192";
Pf3D7_02_v3	Cufflinks	exon	234472	235257	.	+	.	gene_id "XLOC_000182"; transcript_id "TCONS_00000201"; exon_number "1"; oId "CUFF.227.2"; tss_id "TSS193";
Pf3D7_02_v3	Cufflinks	exon	235535	238219	.	+	.	gene_id "XLOC_000182"; transcript_id "TCONS_00000201"; exon_number "2"; oId "CUFF.227.2"; tss_id "TSS193";
Pf3D7_02_v3	Cufflinks	exon	238482	238596	.	+	.	gene_id "XLOC_000182"; transcript_id "TCONS_00000201"; exon_number "3"; oId "CUFF.227.2"; tss_id "TSS193";
Pf3D7_02_v3	Cufflinks	exon	238737	239133	.	+	.	gene_id "XLOC_000182"; transcript_id "TCONS_00000201"; exon_number "4"; oId "CUFF.227.2"; tss_id "TSS193";
Pf3D7_02_v3	Cufflinks	exon	234472	238219	.	+	.	gene_id "XLOC_000182"; transcript_id "TCONS_00000200"; exon_number "1"; oId "CUFF.227.1"; tss_id "TSS193";
Pf3D7_02_v3	Cufflinks	exon	238482	238596	.	+	.	gene_id "XLOC_000182"; transcript_id "TCONS_00000200"; exon_number "2"; oId "CUFF.227.1"; tss_id "TSS193";
Pf3D7_02_v3	Cufflinks	exon	238737	239133	.	+	.	gene_id "XLOC_000182"; transcript_id "TCONS_00000200"; exon_number "3"; oId "CUFF.227.1"; tss_id "TSS193";
Pf3D7_02_v3	Cufflinks	exon	244627	245734	.	+	.	gene_id "XLOC_000183"; transcript_id "TCONS_00000202"; exon_number "1"; oId "CUFF.229.1"; tss_id "TSS194";
Pf3D7_02_v3	Cufflinks	exon	246057	246135	.	+	.	gene_id "XLOC_000183"; transcript_id "TCONS_00000202"; exon_number "2"; oId "CUFF.229.1"; tss_id "TSS194";
Pf3D7_02_v3	Cufflinks	exon	246251	246335	.	+	.	gene_id "XLOC_000183"; transcript_id "TCONS_00000202"; exon_number "3"; oId "CUFF.229.1"; tss_id "TSS194";
Pf3D7_02_v3	Cufflinks	exon	246491	247164	.	+	.	gene_id "XLOC_000183"; transcript_id "TCONS_00000202"; exon_number "4"; oId "CUFF.229.1"; tss_id "TSS194";
Pf3D7_02_v3	Cufflinks	exon	247216	248190	.	+	.	gene_id "XLOC_000184"; transcript_id "TCONS_00000203"; exon_number "1"; oId "CUFF.212.1"; tss_id "TSS195";
Pf3D7_02_v3	Cufflinks	exon	248525	250849	.	+	.	gene_id "XLOC_000185"; transcript_id "TCONS_00000204"; exon_number "1"; oId "CUFF.230.2"; tss_id "TSS196";
Pf3D7_02_v3	Cufflinks	exon	251298	251325	.	+	.	gene_id "XLOC_000185"; transcript_id "TCONS_00000204"; exon_number "2"; oId "CUFF.230.2"; tss_id "TSS196";
Pf3D7_02_v3	Cufflinks	exon	248525	252507	.	+	.	gene_id "XLOC_000185"; transcript_id "TCONS_00000205"; exon_number "1"; oId "CUFF.230.1"; tss_id "TSS196";
Pf3D7_02_v3	Cufflinks	exon	252757	253306	.	+	.	gene_id "XLOC_000185"; transcript_id "TCONS_00000205"; exon_number "2"; oId "CUFF.230.1"; tss_id "TSS196";
Pf3D7_02_v3	Cufflinks	exon	253401	253484	.	+	.	gene_id "XLOC_000185"; transcript_id "TCONS_00000205"; exon_number "3"; oId "CUFF.230.1"; tss_id "TSS196";
Pf3D7_02_v3	Cufflinks	exon	253989	262590	.	+	.	gene_id "XLOC_000185"; transcript_id "TCONS_00000205"; exon_number "4"; oId "CUFF.230.1"; tss_id "TSS196";
Pf3D7_02_v3	Cufflinks	exon	263033	263540	.	+	.	gene_id "XLOC_000185"; transcript_id "TCONS_00000205"; exon_number "5"; oId "CUFF.230.1"; tss_id "TSS196";
Pf3D7_02_v3	Cufflinks	exon	269705	270345	.	+	.	gene_id "XLOC_000186"; transcript_id "TCONS_00000206"; exon_number "1"; oId "CUFF.215.1"; tss_id "TSS197";
Pf3D7_02_v3	Cufflinks	exon	271139	274741	.	+	.	gene_id "XLOC_000187"; transcript_id "TCONS_00000207"; exon_number "1"; oId "CUFF.217.1"; tss_id "TSS198";
Pf3D7_02_v3	Cufflinks	exon	275178	276713	.	+	.	gene_id "XLOC_000188"; transcript_id "TCONS_00000208"; exon_number "1"; oId "CUFF.214.1"; tss_id "TSS199";
Pf3D7_02_v3	Cufflinks	exon	279376	280103	.	+	.	gene_id "XLOC_000189"; transcript_id "TCONS_00000209"; exon_number "1"; oId "CUFF.223.1"; tss_id "TSS200";
Pf3D7_02_v3	Cufflinks	exon	281432	287016	.	+	.	gene_id "XLOC_000190"; transcript_id "TCONS_00000210"; exon_number "1"; oId "CUFF.232.1"; tss_id "TSS201";
Pf3D7_02_v3	Cufflinks	exon	287127	287189	.	+	.	gene_id "XLOC_000190"; transcript_id "TCONS_00000210"; exon_number "2"; oId "CUFF.232.1"; tss_id "TSS201";
Pf3D7_02_v3	Cufflinks	exon	287281	287733	.	+	.	gene_id "XLOC_000190"; transcript_id "TCONS_00000210"; exon_number "3"; oId "CUFF.232.1"; tss_id "TSS201";
Pf3D7_02_v3	Cufflinks	exon	317561	319408	.	+	.	gene_id "XLOC_000191"; transcript_id "TCONS_00000211"; exon_number "1"; oId "CUFF.234.1"; tss_id "TSS202";
Pf3D7_02_v3	Cufflinks	exon	327245	328021	.	+	.	gene_id "XLOC_000192"; transcript_id "TCONS_00000212"; exon_number "1"; oId "CUFF.241.1"; tss_id "TSS203";
Pf3D7_02_v3	Cufflinks	exon	328121	328157	.	+	.	gene_id "XLOC_000192"; transcript_id "TCONS_00000212"; exon_number "2"; oId "CUFF.241.1"; tss_id "TSS203";
Pf3D7_02_v3	Cufflinks	exon	328323	328414	.	+	.	gene_id "XLOC_000192"; transcript_id "TCONS_00000212"; exon_number "3"; oId "CUFF.241.1"; tss_id "TSS203";
Pf3D7_02_v3	Cufflinks	exon	328549	328672	.	+	.	gene_id "XLOC_000192"; transcript_id "TCONS_00000212"; exon_number "4"; oId "CUFF.241.1"; tss_id "TSS203";
Pf3D7_02_v3	Cufflinks	exon	328775	328843	.	+	.	gene_id "XLOC_000192"; transcript_id "TCONS_00000212"; exon_number "5"; oId "CUFF.241.1"; tss_id "TSS203";
Pf3D7_02_v3	Cufflinks	exon	328965	329038	.	+	.	gene_id "XLOC_000192"; transcript_id "TCONS_00000212"; exon_number "6"; oId "CUFF.241.1"; tss_id "TSS203";
Pf3D7_02_v3	Cufflinks	exon	329168	329229	.	+	.	gene_id "XLOC_000192"; transcript_id "TCONS_00000212"; exon_number "7"; oId "CUFF.241.1"; tss_id "TSS203";
Pf3D7_02_v3	Cufflinks	exon	329331	329403	.	+	.	gene_id "XLOC_000192"; transcript_id "TCONS_00000212"; exon_number "8"; oId "CUFF.241.1"; tss_id "TSS203";
Pf3D7_02_v3	Cufflinks	exon	329520	329593	.	+	.	gene_id "XLOC_000192"; transcript_id "TCONS_00000212"; exon_number "9"; oId "CUFF.241.1"; tss_id "TSS203";
Pf3D7_02_v3	Cufflinks	exon	329748	330010	.	+	.	gene_id "XLOC_000192"; transcript_id "TCONS_00000212"; exon_number "10"; oId "CUFF.241.1"; tss_id "TSS203";
Pf3D7_02_v3	Cufflinks	exon	330127	330218	.	+	.	gene_id "XLOC_000192"; transcript_id "TCONS_00000212"; exon_number "11"; oId "CUFF.241.1"; tss_id "TSS203";
Pf3D7_02_v3	Cufflinks	exon	330413	330455	.	+	.	gene_id "XLOC_000192"; transcript_id "TCONS_00000212"; exon_number "12"; oId "CUFF.241.1"; tss_id "TSS203";
Pf3D7_02_v3	Cufflinks	exon	330562	330796	.	+	.	gene_id "XLOC_000192"; transcript_id "TCONS_00000212"; exon_number "13"; oId "CUFF.241.1"; tss_id "TSS203";
Pf3D7_02_v3	Cufflinks	exon	330935	331012	.	+	.	gene_id "XLOC_000192"; transcript_id "TCONS_00000212"; exon_number "14"; oId "CUFF.241.1"; tss_id "TSS203";
Pf3D7_02_v3	Cufflinks	exon	331108	331177	.	+	.	gene_id "XLOC_000192"; transcript_id "TCONS_00000212"; exon_number "15"; oId "CUFF.241.1"; tss_id "TSS203";
Pf3D7_02_v3	Cufflinks	exon	331310	335423	.	+	.	gene_id "XLOC_000192"; transcript_id "TCONS_00000212"; exon_number "16"; oId "CUFF.241.1"; tss_id "TSS203";
Pf3D7_02_v3	Cufflinks	exon	337292	343306	.	+	.	gene_id "XLOC_000193"; transcript_id "TCONS_00000213"; exon_number "1"; oId "CUFF.245.1"; tss_id "TSS204";
Pf3D7_02_v3	Cufflinks	exon	351635	352881	.	+	.	gene_id "XLOC_000194"; transcript_id "TCONS_00000214"; exon_number "1"; oId "CUFF.239.1"; tss_id "TSS205";
Pf3D7_02_v3	Cufflinks	exon	353086	353306	.	+	.	gene_id "XLOC_000194"; transcript_id "TCONS_00000214"; exon_number "2"; oId "CUFF.239.1"; tss_id "TSS205";
Pf3D7_02_v3	Cufflinks	exon	353482	356452	.	+	.	gene_id "XLOC_000194"; transcript_id "TCONS_00000214"; exon_number "3"; oId "CUFF.239.1"; tss_id "TSS205";
Pf3D7_02_v3	Cufflinks	exon	358680	360528	.	+	.	gene_id "XLOC_000195"; transcript_id "TCONS_00000215"; exon_number "1"; oId "CUFF.244.1"; tss_id "TSS206";
Pf3D7_02_v3	Cufflinks	exon	370334	371145	.	+	.	gene_id "XLOC_000196"; transcript_id "TCONS_00000216"; exon_number "1"; oId "CUFF.243.1"; tss_id "TSS207";
Pf3D7_02_v3	Cufflinks	exon	371908	380170	.	+	.	gene_id "XLOC_000197"; transcript_id "TCONS_00000217"; exon_number "1"; oId "CUFF.248.1"; tss_id "TSS208";
Pf3D7_02_v3	Cufflinks	exon	386945	387906	.	+	.	gene_id "XLOC_000198"; transcript_id "TCONS_00000218"; exon_number "1"; oId "CUFF.249.1"; tss_id "TSS209";
Pf3D7_02_v3	Cufflinks	exon	388063	388155	.	+	.	gene_id "XLOC_000198"; transcript_id "TCONS_00000218"; exon_number "2"; oId "CUFF.249.1"; tss_id "TSS209";
Pf3D7_02_v3	Cufflinks	exon	402934	403876	.	+	.	gene_id "XLOC_000199"; transcript_id "TCONS_00000219"; exon_number "1"; oId "CUFF.255.1"; tss_id "TSS210";
Pf3D7_02_v3	Cufflinks	exon	407568	408689	.	+	.	gene_id "XLOC_000200"; transcript_id "TCONS_00000220"; exon_number "1"; oId "CUFF.256.1"; tss_id "TSS211";
Pf3D7_02_v3	Cufflinks	exon	409333	409523	.	+	.	gene_id "XLOC_000201"; transcript_id "TCONS_00000221"; exon_number "1"; oId "CUFF.258.1"; tss_id "TSS212";
Pf3D7_02_v3	Cufflinks	exon	409681	409877	.	+	.	gene_id "XLOC_000201"; transcript_id "TCONS_00000221"; exon_number "2"; oId "CUFF.258.1"; tss_id "TSS212";
Pf3D7_02_v3	Cufflinks	exon	410130	410905	.	+	.	gene_id "XLOC_000202"; transcript_id "TCONS_00000222"; exon_number "1"; oId "CUFF.259.1"; tss_id "TSS213";
Pf3D7_02_v3	Cufflinks	exon	411440	412295	.	+	.	gene_id "XLOC_000203"; transcript_id "TCONS_00000223"; exon_number "1"; oId "CUFF.257.1"; tss_id "TSS214";
Pf3D7_02_v3	Cufflinks	exon	412492	412537	.	+	.	gene_id "XLOC_000203"; transcript_id "TCONS_00000223"; exon_number "2"; oId "CUFF.257.1"; tss_id "TSS214";
Pf3D7_02_v3	Cufflinks	exon	412701	412707	.	+	.	gene_id "XLOC_000203"; transcript_id "TCONS_00000223"; exon_number "3"; oId "CUFF.257.1"; tss_id "TSS214";
Pf3D7_02_v3	Cufflinks	exon	412761	413066	.	+	.	gene_id "XLOC_000204"; transcript_id "TCONS_00000224"; exon_number "1"; oId "CUFF.265.1"; tss_id "TSS215";
Pf3D7_02_v3	Cufflinks	exon	425603	425855	.	+	.	gene_id "XLOC_000205"; transcript_id "TCONS_00000225"; exon_number "1"; oId "CUFF.261.1"; tss_id "TSS216";
Pf3D7_02_v3	Cufflinks	exon	425995	426074	.	+	.	gene_id "XLOC_000205"; transcript_id "TCONS_00000225"; exon_number "2"; oId "CUFF.261.1"; tss_id "TSS216";
Pf3D7_02_v3	Cufflinks	exon	426209	426299	.	+	.	gene_id "XLOC_000205"; transcript_id "TCONS_00000225"; exon_number "3"; oId "CUFF.261.1"; tss_id "TSS216";
Pf3D7_02_v3	Cufflinks	exon	426476	426822	.	+	.	gene_id "XLOC_000205"; transcript_id "TCONS_00000225"; exon_number "4"; oId "CUFF.261.1"; tss_id "TSS216";
Pf3D7_02_v3	Cufflinks	exon	426942	431695	.	+	.	gene_id "XLOC_000206"; transcript_id "TCONS_00000226"; exon_number "1"; oId "CUFF.264.1"; tss_id "TSS217";
Pf3D7_02_v3	Cufflinks	exon	434657	437178	.	+	.	gene_id "XLOC_000207"; transcript_id "TCONS_00000227"; exon_number "1"; oId "CUFF.267.1"; tss_id "TSS218";
Pf3D7_02_v3	Cufflinks	exon	443665	446210	.	+	.	gene_id "XLOC_000208"; transcript_id "TCONS_00000228"; exon_number "1"; oId "CUFF.269.1"; tss_id "TSS219";
Pf3D7_02_v3	Cufflinks	exon	451255	455233	.	+	.	gene_id "XLOC_000209"; transcript_id "TCONS_00000229"; exon_number "1"; oId "CUFF.274.1"; tss_id "TSS220";
Pf3D7_02_v3	Cufflinks	exon	459523	460831	.	+	.	gene_id "XLOC_000210"; transcript_id "TCONS_00000230"; exon_number "1"; oId "CUFF.271.1"; tss_id "TSS221";
Pf3D7_02_v3	Cufflinks	exon	463148	467169	.	+	.	gene_id "XLOC_000211"; transcript_id "TCONS_00000231"; exon_number "1"; oId "CUFF.273.1"; tss_id "TSS222";
Pf3D7_02_v3	Cufflinks	exon	467486	468515	.	+	.	gene_id "XLOC_000212"; transcript_id "TCONS_00000232"; exon_number "1"; oId "CUFF.280.1"; tss_id "TSS223";
Pf3D7_02_v3	Cufflinks	exon	467524	467551	.	+	.	gene_id "XLOC_000212"; transcript_id "TCONS_00000233"; exon_number "1"; oId "CUFF.280.2"; tss_id "TSS223";
Pf3D7_02_v3	Cufflinks	exon	467813	468515	.	+	.	gene_id "XLOC_000212"; transcript_id "TCONS_00000233"; exon_number "2"; oId "CUFF.280.2"; tss_id "TSS223";
Pf3D7_02_v3	Cufflinks	exon	469130	469151	.	+	.	gene_id "XLOC_000213"; transcript_id "TCONS_00000234"; exon_number "1"; oId "CUFF.281.1"; tss_id "TSS224";
Pf3D7_02_v3	Cufflinks	exon	469748	473822	.	+	.	gene_id "XLOC_000213"; transcript_id "TCONS_00000234"; exon_number "2"; oId "CUFF.281.1"; tss_id "TSS224";
Pf3D7_02_v3	Cufflinks	exon	469397	470930	.	+	.	gene_id "XLOC_000213"; transcript_id "TCONS_00000235"; exon_number "1"; oId "CUFF.281.2"; tss_id "TSS225";
Pf3D7_02_v3	Cufflinks	exon	471009	473822	.	+	.	gene_id "XLOC_000213"; transcript_id "TCONS_00000235"; exon_number "2"; oId "CUFF.281.2"; tss_id "TSS225";
Pf3D7_02_v3	Cufflinks	exon	469420	470930	.	+	.	gene_id "XLOC_000213"; transcript_id "TCONS_00000236"; exon_number "1"; oId "CUFF.281.3"; tss_id "TSS225";
Pf3D7_02_v3	Cufflinks	exon	471045	473822	.	+	.	gene_id "XLOC_000213"; transcript_id "TCONS_00000236"; exon_number "2"; oId "CUFF.281.3"; tss_id "TSS225";
Pf3D7_02_v3	Cufflinks	exon	475079	478363	.	+	.	gene_id "XLOC_000214"; transcript_id "TCONS_00000237"; exon_number "1"; oId "CUFF.277.1"; tss_id "TSS226";
Pf3D7_02_v3	Cufflinks	exon	479848	480595	.	+	.	gene_id "XLOC_000215"; transcript_id "TCONS_00000238"; exon_number "1"; oId "CUFF.279.1"; tss_id "TSS227";
Pf3D7_02_v3	Cufflinks	exon	480783	480983	.	+	.	gene_id "XLOC_000215"; transcript_id "TCONS_00000238"; exon_number "2"; oId "CUFF.279.1"; tss_id "TSS227";
Pf3D7_02_v3	Cufflinks	exon	481194	481673	.	+	.	gene_id "XLOC_000215"; transcript_id "TCONS_00000238"; exon_number "3"; oId "CUFF.279.1"; tss_id "TSS227";
Pf3D7_02_v3	Cufflinks	exon	483318	489707	.	+	.	gene_id "XLOC_000216"; transcript_id "TCONS_00000239"; exon_number "1"; oId "CUFF.288.1"; tss_id "TSS228";
Pf3D7_02_v3	Cufflinks	exon	492413	492689	.	+	.	gene_id "XLOC_000217"; transcript_id "TCONS_00000240"; exon_number "1"; oId "CUFF.286.1"; tss_id "TSS229";
Pf3D7_02_v3	Cufflinks	exon	492831	492985	.	+	.	gene_id "XLOC_000217"; transcript_id "TCONS_00000240"; exon_number "2"; oId "CUFF.286.1"; tss_id "TSS229";
Pf3D7_02_v3	Cufflinks	exon	493252	494597	.	+	.	gene_id "XLOC_000217"; transcript_id "TCONS_00000240"; exon_number "3"; oId "CUFF.286.1"; tss_id "TSS229";
Pf3D7_02_v3	Cufflinks	exon	508938	516077	.	+	.	gene_id "XLOC_000218"; transcript_id "TCONS_00000241"; exon_number "1"; oId "CUFF.295.1"; tss_id "TSS230";
Pf3D7_02_v3	Cufflinks	exon	516327	521759	.	+	.	gene_id "XLOC_000218"; transcript_id "TCONS_00000241"; exon_number "2"; oId "CUFF.295.1"; tss_id "TSS230";
Pf3D7_02_v3	Cufflinks	exon	522702	523154	.	+	.	gene_id "XLOC_000219"; transcript_id "TCONS_00000242"; exon_number "1"; oId "CUFF.285.1"; tss_id "TSS231";
Pf3D7_02_v3	Cufflinks	exon	523471	524040	.	+	.	gene_id "XLOC_000219"; transcript_id "TCONS_00000242"; exon_number "2"; oId "CUFF.285.1"; tss_id "TSS231";
Pf3D7_02_v3	Cufflinks	exon	524178	524324	.	+	.	gene_id "XLOC_000219"; transcript_id "TCONS_00000242"; exon_number "3"; oId "CUFF.285.1"; tss_id "TSS231";
Pf3D7_02_v3	Cufflinks	exon	527083	527190	.	+	.	gene_id "XLOC_000220"; transcript_id "TCONS_00000243"; exon_number "1"; oId "CUFF.289.1"; tss_id "TSS232";
Pf3D7_02_v3	Cufflinks	exon	528249	529881	.	+	.	gene_id "XLOC_000220"; transcript_id "TCONS_00000243"; exon_number "2"; oId "CUFF.289.1"; tss_id "TSS232";
Pf3D7_02_v3	Cufflinks	exon	530020	534429	.	+	.	gene_id "XLOC_000220"; transcript_id "TCONS_00000243"; exon_number "3"; oId "CUFF.289.1"; tss_id "TSS232";
Pf3D7_02_v3	Cufflinks	exon	534620	536589	.	+	.	gene_id "XLOC_000220"; transcript_id "TCONS_00000243"; exon_number "4"; oId "CUFF.289.1"; tss_id "TSS232";
Pf3D7_02_v3	Cufflinks	exon	527517	534429	.	+	.	gene_id "XLOC_000220"; transcript_id "TCONS_00000244"; exon_number "1"; oId "CUFF.289.2"; tss_id "TSS233";
Pf3D7_02_v3	Cufflinks	exon	534620	536589	.	+	.	gene_id "XLOC_000220"; transcript_id "TCONS_00000244"; exon_number "2"; oId "CUFF.289.2"; tss_id "TSS233";
Pf3D7_02_v3	Cufflinks	exon	537682	537797	.	+	.	gene_id "XLOC_000221"; transcript_id "TCONS_00000245"; exon_number "1"; oId "CUFF.292.1"; tss_id "TSS234";
Pf3D7_02_v3	Cufflinks	exon	538286	538691	.	+	.	gene_id "XLOC_000221"; transcript_id "TCONS_00000245"; exon_number "2"; oId "CUFF.292.1"; tss_id "TSS234";
Pf3D7_02_v3	Cufflinks	exon	538849	539517	.	+	.	gene_id "XLOC_000221"; transcript_id "TCONS_00000245"; exon_number "3"; oId "CUFF.292.1"; tss_id "TSS234";
Pf3D7_02_v3	Cufflinks	exon	541446	541538	.	+	.	gene_id "XLOC_000222"; transcript_id "TCONS_00000246"; exon_number "1"; oId "CUFF.297.1"; tss_id "TSS235";
Pf3D7_02_v3	Cufflinks	exon	541809	541919	.	+	.	gene_id "XLOC_000222"; transcript_id "TCONS_00000246"; exon_number "2"; oId "CUFF.297.1"; tss_id "TSS235";
Pf3D7_02_v3	Cufflinks	exon	542425	542933	.	+	.	gene_id "XLOC_000222"; transcript_id "TCONS_00000246"; exon_number "3"; oId "CUFF.297.1"; tss_id "TSS235";
Pf3D7_02_v3	Cufflinks	exon	543101	543430	.	+	.	gene_id "XLOC_000222"; transcript_id "TCONS_00000246"; exon_number "4"; oId "CUFF.297.1"; tss_id "TSS235";
Pf3D7_02_v3	Cufflinks	exon	543724	543939	.	+	.	gene_id "XLOC_000222"; transcript_id "TCONS_00000246"; exon_number "5"; oId "CUFF.297.1"; tss_id "TSS235";
Pf3D7_02_v3	Cufflinks	exon	542045	542933	.	+	.	gene_id "XLOC_000222"; transcript_id "TCONS_00000247"; exon_number "1"; oId "CUFF.297.2"; tss_id "TSS236";
Pf3D7_02_v3	Cufflinks	exon	543101	543430	.	+	.	gene_id "XLOC_000222"; transcript_id "TCONS_00000247"; exon_number "2"; oId "CUFF.297.2"; tss_id "TSS236";
Pf3D7_02_v3	Cufflinks	exon	543724	543939	.	+	.	gene_id "XLOC_000222"; transcript_id "TCONS_00000247"; exon_number "3"; oId "CUFF.297.2"; tss_id "TSS236";
Pf3D7_02_v3	Cufflinks	exon	556776	557338	.	+	.	gene_id "XLOC_000223"; transcript_id "TCONS_00000248"; exon_number "1"; oId "CUFF.294.1"; tss_id "TSS237";
Pf3D7_02_v3	Cufflinks	exon	557523	558078	.	+	.	gene_id "XLOC_000223"; transcript_id "TCONS_00000248"; exon_number "2"; oId "CUFF.294.1"; tss_id "TSS237";
Pf3D7_02_v3	Cufflinks	exon	558558	560704	.	+	.	gene_id "XLOC_000224"; transcript_id "TCONS_00000249"; exon_number "1"; oId "CUFF.299.1"; tss_id "TSS238";
Pf3D7_02_v3	Cufflinks	exon	565461	565844	.	+	.	gene_id "XLOC_000225"; transcript_id "TCONS_00000250"; exon_number "1"; oId "CUFF.307.1"; tss_id "TSS239";
Pf3D7_02_v3	Cufflinks	exon	566020	566123	.	+	.	gene_id "XLOC_000225"; transcript_id "TCONS_00000250"; exon_number "2"; oId "CUFF.307.1"; tss_id "TSS239";
Pf3D7_02_v3	Cufflinks	exon	566269	568121	.	+	.	gene_id "XLOC_000225"; transcript_id "TCONS_00000250"; exon_number "3"; oId "CUFF.307.1"; tss_id "TSS239";
Pf3D7_02_v3	Cufflinks	exon	574355	576092	.	+	.	gene_id "XLOC_000226"; transcript_id "TCONS_00000251"; exon_number "1"; oId "CUFF.303.1"; tss_id "TSS240";
Pf3D7_02_v3	Cufflinks	exon	578146	586309	.	+	.	gene_id "XLOC_000227"; transcript_id "TCONS_00000252"; exon_number "1"; oId "CUFF.309.1"; tss_id "TSS241";
Pf3D7_02_v3	Cufflinks	exon	589817	590315	.	+	.	gene_id "XLOC_000228"; transcript_id "TCONS_00000253"; exon_number "1"; oId "CUFF.301.1"; tss_id "TSS242";
Pf3D7_02_v3	Cufflinks	exon	590417	591547	.	+	.	gene_id "XLOC_000228"; transcript_id "TCONS_00000253"; exon_number "2"; oId "CUFF.301.1"; tss_id "TSS242";
Pf3D7_02_v3	Cufflinks	exon	593384	594059	.	+	.	gene_id "XLOC_000229"; transcript_id "TCONS_00000254"; exon_number "1"; oId "CUFF.310.1"; tss_id "TSS243";
Pf3D7_02_v3	Cufflinks	exon	594196	594640	.	+	.	gene_id "XLOC_000229"; transcript_id "TCONS_00000254"; exon_number "2"; oId "CUFF.310.1"; tss_id "TSS243";
Pf3D7_02_v3	Cufflinks	exon	594753	600271	.	+	.	gene_id "XLOC_000229"; transcript_id "TCONS_00000254"; exon_number "3"; oId "CUFF.310.1"; tss_id "TSS243";
Pf3D7_02_v3	Cufflinks	exon	593771	593800	.	+	.	gene_id "XLOC_000229"; transcript_id "TCONS_00000255"; exon_number "1"; oId "CUFF.310.2"; tss_id "TSS244";
Pf3D7_02_v3	Cufflinks	exon	594196	600271	.	+	.	gene_id "XLOC_000229"; transcript_id "TCONS_00000255"; exon_number "2"; oId "CUFF.310.2"; tss_id "TSS244";
Pf3D7_02_v3	Cufflinks	exon	603550	604553	.	+	.	gene_id "XLOC_000230"; transcript_id "TCONS_00000256"; exon_number "1"; oId "CUFF.300.1"; tss_id "TSS245";
Pf3D7_02_v3	Cufflinks	exon	604736	605237	.	+	.	gene_id "XLOC_000231"; transcript_id "TCONS_00000257"; exon_number "1"; oId "CUFF.317.1"; tss_id "TSS246";
Pf3D7_02_v3	Cufflinks	exon	605403	609716	.	+	.	gene_id "XLOC_000231"; transcript_id "TCONS_00000257"; exon_number "2"; oId "CUFF.317.1"; tss_id "TSS246";
Pf3D7_02_v3	Cufflinks	exon	610279	610685	.	+	.	gene_id "XLOC_000232"; transcript_id "TCONS_00000258"; exon_number "1"; oId "CUFF.315.1"; tss_id "TSS247";
Pf3D7_02_v3	Cufflinks	exon	610872	612646	.	+	.	gene_id "XLOC_000232"; transcript_id "TCONS_00000258"; exon_number "2"; oId "CUFF.315.1"; tss_id "TSS247";
Pf3D7_02_v3	Cufflinks	exon	612764	612889	.	+	.	gene_id "XLOC_000232"; transcript_id "TCONS_00000258"; exon_number "3"; oId "CUFF.315.1"; tss_id "TSS247";
Pf3D7_02_v3	Cufflinks	exon	613019	613126	.	+	.	gene_id "XLOC_000232"; transcript_id "TCONS_00000258"; exon_number "4"; oId "CUFF.315.1"; tss_id "TSS247";
Pf3D7_02_v3	Cufflinks	exon	613250	613319	.	+	.	gene_id "XLOC_000232"; transcript_id "TCONS_00000258"; exon_number "5"; oId "CUFF.315.1"; tss_id "TSS247";
Pf3D7_02_v3	Cufflinks	exon	613453	613493	.	+	.	gene_id "XLOC_000232"; transcript_id "TCONS_00000258"; exon_number "6"; oId "CUFF.315.1"; tss_id "TSS247";
Pf3D7_02_v3	Cufflinks	exon	613649	613688	.	+	.	gene_id "XLOC_000232"; transcript_id "TCONS_00000258"; exon_number "7"; oId "CUFF.315.1"; tss_id "TSS247";
Pf3D7_02_v3	Cufflinks	exon	613831	613872	.	+	.	gene_id "XLOC_000232"; transcript_id "TCONS_00000258"; exon_number "8"; oId "CUFF.315.1"; tss_id "TSS247";
Pf3D7_02_v3	Cufflinks	exon	613980	614032	.	+	.	gene_id "XLOC_000232"; transcript_id "TCONS_00000258"; exon_number "9"; oId "CUFF.315.1"; tss_id "TSS247";
Pf3D7_02_v3	Cufflinks	exon	614114	614191	.	+	.	gene_id "XLOC_000232"; transcript_id "TCONS_00000258"; exon_number "10"; oId "CUFF.315.1"; tss_id "TSS247";
Pf3D7_02_v3	Cufflinks	exon	614326	614388	.	+	.	gene_id "XLOC_000232"; transcript_id "TCONS_00000258"; exon_number "11"; oId "CUFF.315.1"; tss_id "TSS247";
Pf3D7_02_v3	Cufflinks	exon	614534	614575	.	+	.	gene_id "XLOC_000232"; transcript_id "TCONS_00000258"; exon_number "12"; oId "CUFF.315.1"; tss_id "TSS247";
Pf3D7_02_v3	Cufflinks	exon	614697	614755	.	+	.	gene_id "XLOC_000232"; transcript_id "TCONS_00000258"; exon_number "13"; oId "CUFF.315.1"; tss_id "TSS247";
Pf3D7_02_v3	Cufflinks	exon	614868	614970	.	+	.	gene_id "XLOC_000232"; transcript_id "TCONS_00000258"; exon_number "14"; oId "CUFF.315.1"; tss_id "TSS247";
Pf3D7_02_v3	Cufflinks	exon	615181	615505	.	+	.	gene_id "XLOC_000232"; transcript_id "TCONS_00000258"; exon_number "15"; oId "CUFF.315.1"; tss_id "TSS247";
Pf3D7_02_v3	Cufflinks	exon	626884	627744	.	+	.	gene_id "XLOC_000233"; transcript_id "TCONS_00000259"; exon_number "1"; oId "CUFF.312.1"; tss_id "TSS248";
Pf3D7_02_v3	Cufflinks	exon	639743	643603	.	+	.	gene_id "XLOC_000234"; transcript_id "TCONS_00000260"; exon_number "1"; oId "CUFF.319.1"; tss_id "TSS249";
Pf3D7_02_v3	Cufflinks	exon	645215	645980	.	+	.	gene_id "XLOC_000235"; transcript_id "TCONS_00000261"; exon_number "1"; oId "CUFF.322.1"; tss_id "TSS250";
Pf3D7_02_v3	Cufflinks	exon	646115	651501	.	+	.	gene_id "XLOC_000235"; transcript_id "TCONS_00000261"; exon_number "2"; oId "CUFF.322.1"; tss_id "TSS250";
Pf3D7_02_v3	Cufflinks	exon	658323	664775	.	+	.	gene_id "XLOC_000236"; transcript_id "TCONS_00000262"; exon_number "1"; oId "CUFF.331.1"; tss_id "TSS251";
Pf3D7_02_v3	Cufflinks	exon	670225	674678	.	+	.	gene_id "XLOC_000237"; transcript_id "TCONS_00000263"; exon_number "1"; oId "CUFF.327.1"; tss_id "TSS252";
Pf3D7_02_v3	Cufflinks	exon	675367	678756	.	+	.	gene_id "XLOC_000238"; transcript_id "TCONS_00000264"; exon_number "1"; oId "CUFF.330.1"; tss_id "TSS253";
Pf3D7_02_v3	Cufflinks	exon	679042	684942	.	+	.	gene_id "XLOC_000238"; transcript_id "TCONS_00000264"; exon_number "2"; oId "CUFF.330.1"; tss_id "TSS253";
Pf3D7_02_v3	Cufflinks	exon	686451	689540	.	+	.	gene_id "XLOC_000239"; transcript_id "TCONS_00000265"; exon_number "1"; oId "CUFF.328.1"; tss_id "TSS254";
Pf3D7_02_v3	Cufflinks	exon	689831	690346	.	+	.	gene_id "XLOC_000240"; transcript_id "TCONS_00000266"; exon_number "1"; oId "CUFF.333.1"; tss_id "TSS255";
Pf3D7_02_v3	Cufflinks	exon	690474	690513	.	+	.	gene_id "XLOC_000240"; transcript_id "TCONS_00000266"; exon_number "2"; oId "CUFF.333.1"; tss_id "TSS255";
Pf3D7_02_v3	Cufflinks	exon	690716	690837	.	+	.	gene_id "XLOC_000240"; transcript_id "TCONS_00000266"; exon_number "3"; oId "CUFF.333.1"; tss_id "TSS255";
Pf3D7_02_v3	Cufflinks	exon	690961	691020	.	+	.	gene_id "XLOC_000240"; transcript_id "TCONS_00000266"; exon_number "4"; oId "CUFF.333.1"; tss_id "TSS255";
Pf3D7_02_v3	Cufflinks	exon	691295	691489	.	+	.	gene_id "XLOC_000240"; transcript_id "TCONS_00000266"; exon_number "5"; oId "CUFF.333.1"; tss_id "TSS255";
Pf3D7_02_v3	Cufflinks	exon	691682	692401	.	+	.	gene_id "XLOC_000240"; transcript_id "TCONS_00000266"; exon_number "6"; oId "CUFF.333.1"; tss_id "TSS255";
Pf3D7_02_v3	Cufflinks	exon	692805	695974	.	+	.	gene_id "XLOC_000240"; transcript_id "TCONS_00000266"; exon_number "7"; oId "CUFF.333.1"; tss_id "TSS255";
Pf3D7_02_v3	Cufflinks	exon	690027	690346	.	+	.	gene_id "XLOC_000240"; transcript_id "TCONS_00000267"; exon_number "1"; oId "CUFF.333.2"; tss_id "TSS256";
Pf3D7_02_v3	Cufflinks	exon	690474	690513	.	+	.	gene_id "XLOC_000240"; transcript_id "TCONS_00000267"; exon_number "2"; oId "CUFF.333.2"; tss_id "TSS256";
Pf3D7_02_v3	Cufflinks	exon	690716	690837	.	+	.	gene_id "XLOC_000240"; transcript_id "TCONS_00000267"; exon_number "3"; oId "CUFF.333.2"; tss_id "TSS256";
Pf3D7_02_v3	Cufflinks	exon	690961	691020	.	+	.	gene_id "XLOC_000240"; transcript_id "TCONS_00000267"; exon_number "4"; oId "CUFF.333.2"; tss_id "TSS256";
Pf3D7_02_v3	Cufflinks	exon	691295	691471	.	+	.	gene_id "XLOC_000240"; transcript_id "TCONS_00000267"; exon_number "5"; oId "CUFF.333.2"; tss_id "TSS256";
Pf3D7_02_v3	Cufflinks	exon	691682	692401	.	+	.	gene_id "XLOC_000240"; transcript_id "TCONS_00000267"; exon_number "6"; oId "CUFF.333.2"; tss_id "TSS256";
Pf3D7_02_v3	Cufflinks	exon	692805	695974	.	+	.	gene_id "XLOC_000240"; transcript_id "TCONS_00000267"; exon_number "7"; oId "CUFF.333.2"; tss_id "TSS256";
Pf3D7_02_v3	Cufflinks	exon	690313	690346	.	+	.	gene_id "XLOC_000240"; transcript_id "TCONS_00000268"; exon_number "1"; oId "CUFF.333.3"; tss_id "TSS257";
Pf3D7_02_v3	Cufflinks	exon	690474	690513	.	+	.	gene_id "XLOC_000240"; transcript_id "TCONS_00000268"; exon_number "2"; oId "CUFF.333.3"; tss_id "TSS257";
Pf3D7_02_v3	Cufflinks	exon	690716	690837	.	+	.	gene_id "XLOC_000240"; transcript_id "TCONS_00000268"; exon_number "3"; oId "CUFF.333.3"; tss_id "TSS257";
Pf3D7_02_v3	Cufflinks	exon	690961	691489	.	+	.	gene_id "XLOC_000240"; transcript_id "TCONS_00000268"; exon_number "4"; oId "CUFF.333.3"; tss_id "TSS257";
Pf3D7_02_v3	Cufflinks	exon	691682	692401	.	+	.	gene_id "XLOC_000240"; transcript_id "TCONS_00000268"; exon_number "5"; oId "CUFF.333.3"; tss_id "TSS257";
Pf3D7_02_v3	Cufflinks	exon	692805	695974	.	+	.	gene_id "XLOC_000240"; transcript_id "TCONS_00000268"; exon_number "6"; oId "CUFF.333.3"; tss_id "TSS257";
Pf3D7_02_v3	Cufflinks	exon	696026	697378	.	+	.	gene_id "XLOC_000241"; transcript_id "TCONS_00000269"; exon_number "1"; oId "CUFF.335.1"; tss_id "TSS258";
Pf3D7_02_v3	Cufflinks	exon	701089	702904	.	+	.	gene_id "XLOC_000242"; transcript_id "TCONS_00000270"; exon_number "1"; oId "CUFF.325.1"; tss_id "TSS259";
Pf3D7_02_v3	Cufflinks	exon	707102	707456	.	+	.	gene_id "XLOC_000243"; transcript_id "TCONS_00000271"; exon_number "1"; oId "CUFF.342.1"; tss_id "TSS260";
Pf3D7_02_v3	Cufflinks	exon	707733	709728	.	+	.	gene_id "XLOC_000243"; transcript_id "TCONS_00000271"; exon_number "2"; oId "CUFF.342.1"; tss_id "TSS260";
Pf3D7_02_v3	Cufflinks	exon	717248	717784	.	+	.	gene_id "XLOC_000244"; transcript_id "TCONS_00000272"; exon_number "1"; oId "CUFF.338.1"; tss_id "TSS261";
Pf3D7_02_v3	Cufflinks	exon	717928	718340	.	+	.	gene_id "XLOC_000244"; transcript_id "TCONS_00000272"; exon_number "2"; oId "CUFF.338.1"; tss_id "TSS261";
Pf3D7_02_v3	Cufflinks	exon	719305	720320	.	+	.	gene_id "XLOC_000245"; transcript_id "TCONS_00000273"; exon_number "1"; oId "CUFF.336.1"; tss_id "TSS262";
Pf3D7_02_v3	Cufflinks	exon	720382	721654	.	+	.	gene_id "XLOC_000246"; transcript_id "TCONS_00000274"; exon_number "1"; oId "CUFF.350.1"; tss_id "TSS263";
Pf3D7_02_v3	Cufflinks	exon	721895	721994	.	+	.	gene_id "XLOC_000246"; transcript_id "TCONS_00000274"; exon_number "2"; oId "CUFF.350.1"; tss_id "TSS263";
Pf3D7_02_v3	Cufflinks	exon	722144	722262	.	+	.	gene_id "XLOC_000246"; transcript_id "TCONS_00000274"; exon_number "3"; oId "CUFF.350.1"; tss_id "TSS263";
Pf3D7_02_v3	Cufflinks	exon	722395	722472	.	+	.	gene_id "XLOC_000246"; transcript_id "TCONS_00000274"; exon_number "4"; oId "CUFF.350.1"; tss_id "TSS263";
Pf3D7_02_v3	Cufflinks	exon	722602	724506	.	+	.	gene_id "XLOC_000246"; transcript_id "TCONS_00000274"; exon_number "5"; oId "CUFF.350.1"; tss_id "TSS263";
Pf3D7_02_v3	Cufflinks	exon	732852	733893	.	+	.	gene_id "XLOC_000247"; transcript_id "TCONS_00000275"; exon_number "1"; oId "CUFF.347.1"; tss_id "TSS264";
Pf3D7_02_v3	Cufflinks	exon	734268	735301	.	+	.	gene_id "XLOC_000247"; transcript_id "TCONS_00000275"; exon_number "2"; oId "CUFF.347.1"; tss_id "TSS264";
Pf3D7_02_v3	Cufflinks	exon	735423	736855	.	+	.	gene_id "XLOC_000247"; transcript_id "TCONS_00000275"; exon_number "3"; oId "CUFF.347.1"; tss_id "TSS264";
Pf3D7_02_v3	Cufflinks	exon	738163	738493	.	+	.	gene_id "XLOC_000248"; transcript_id "TCONS_00000276"; exon_number "1"; oId "CUFF.348.1"; tss_id "TSS265";
Pf3D7_02_v3	Cufflinks	exon	738860	739858	.	+	.	gene_id "XLOC_000248"; transcript_id "TCONS_00000276"; exon_number "2"; oId "CUFF.348.1"; tss_id "TSS265";
Pf3D7_02_v3	Cufflinks	exon	740306	740632	.	+	.	gene_id "XLOC_000249"; transcript_id "TCONS_00000277"; exon_number "1"; oId "CUFF.344.1"; tss_id "TSS266";
Pf3D7_02_v3	Cufflinks	exon	740813	741831	.	+	.	gene_id "XLOC_000249"; transcript_id "TCONS_00000277"; exon_number "2"; oId "CUFF.344.1"; tss_id "TSS266";
Pf3D7_02_v3	Cufflinks	exon	741954	742018	.	+	.	gene_id "XLOC_000249"; transcript_id "TCONS_00000277"; exon_number "3"; oId "CUFF.344.1"; tss_id "TSS266";
Pf3D7_02_v3	Cufflinks	exon	742153	742218	.	+	.	gene_id "XLOC_000249"; transcript_id "TCONS_00000277"; exon_number "4"; oId "CUFF.344.1"; tss_id "TSS266";
Pf3D7_02_v3	Cufflinks	exon	742341	742886	.	+	.	gene_id "XLOC_000249"; transcript_id "TCONS_00000277"; exon_number "5"; oId "CUFF.344.1"; tss_id "TSS266";
Pf3D7_02_v3	Cufflinks	exon	747289	747458	.	+	.	gene_id "XLOC_000250"; transcript_id "TCONS_00000278"; exon_number "1"; oId "CUFF.340.1"; tss_id "TSS267";
Pf3D7_02_v3	Cufflinks	exon	747776	747840	.	+	.	gene_id "XLOC_000250"; transcript_id "TCONS_00000278"; exon_number "2"; oId "CUFF.340.1"; tss_id "TSS267";
Pf3D7_02_v3	Cufflinks	exon	748333	748526	.	+	.	gene_id "XLOC_000250"; transcript_id "TCONS_00000278"; exon_number "3"; oId "CUFF.340.1"; tss_id "TSS267";
Pf3D7_02_v3	Cufflinks	exon	748678	748793	.	+	.	gene_id "XLOC_000250"; transcript_id "TCONS_00000278"; exon_number "4"; oId "CUFF.340.1"; tss_id "TSS267";
Pf3D7_02_v3	Cufflinks	exon	749078	749412	.	+	.	gene_id "XLOC_000250"; transcript_id "TCONS_00000278"; exon_number "5"; oId "CUFF.340.1"; tss_id "TSS267";
Pf3D7_02_v3	Cufflinks	exon	752258	752506	.	+	.	gene_id "XLOC_000251"; transcript_id "TCONS_00000279"; exon_number "1"; oId "CUFF.356.1"; tss_id "TSS268";
Pf3D7_02_v3	Cufflinks	exon	752725	752786	.	+	.	gene_id "XLOC_000251"; transcript_id "TCONS_00000279"; exon_number "2"; oId "CUFF.356.1"; tss_id "TSS268";
Pf3D7_02_v3	Cufflinks	exon	752934	753100	.	+	.	gene_id "XLOC_000251"; transcript_id "TCONS_00000279"; exon_number "3"; oId "CUFF.356.1"; tss_id "TSS268";
Pf3D7_02_v3	Cufflinks	exon	753269	753833	.	+	.	gene_id "XLOC_000251"; transcript_id "TCONS_00000279"; exon_number "4"; oId "CUFF.356.1"; tss_id "TSS268";
Pf3D7_02_v3	Cufflinks	exon	754414	754452	.	+	.	gene_id "XLOC_000252"; transcript_id "TCONS_00000280"; exon_number "1"; oId "CUFF.357.1"; tss_id "TSS269";
Pf3D7_02_v3	Cufflinks	exon	754646	754723	.	+	.	gene_id "XLOC_000252"; transcript_id "TCONS_00000280"; exon_number "2"; oId "CUFF.357.1"; tss_id "TSS269";
Pf3D7_02_v3	Cufflinks	exon	755082	762789	.	+	.	gene_id "XLOC_000252"; transcript_id "TCONS_00000280"; exon_number "3"; oId "CUFF.357.1"; tss_id "TSS269";
Pf3D7_02_v3	Cufflinks	exon	768659	771044	.	+	.	gene_id "XLOC_000253"; transcript_id "TCONS_00000281"; exon_number "1"; oId "CUFF.354.1"; tss_id "TSS270";
Pf3D7_02_v3	Cufflinks	exon	771496	771654	.	+	.	gene_id "XLOC_000253"; transcript_id "TCONS_00000281"; exon_number "2"; oId "CUFF.354.1"; tss_id "TSS270";
Pf3D7_02_v3	Cufflinks	exon	772070	772319	.	+	.	gene_id "XLOC_000253"; transcript_id "TCONS_00000281"; exon_number "3"; oId "CUFF.354.1"; tss_id "TSS270";
Pf3D7_02_v3	Cufflinks	exon	772518	772870	.	+	.	gene_id "XLOC_000253"; transcript_id "TCONS_00000281"; exon_number "4"; oId "CUFF.354.1"; tss_id "TSS270";
Pf3D7_02_v3	Cufflinks	exon	774438	774916	.	+	.	gene_id "XLOC_000254"; transcript_id "TCONS_00000282"; exon_number "1"; oId "CUFF.363.1"; tss_id "TSS271";
Pf3D7_02_v3	Cufflinks	exon	775639	775795	.	+	.	gene_id "XLOC_000254"; transcript_id "TCONS_00000282"; exon_number "2"; oId "CUFF.363.1"; tss_id "TSS271";
Pf3D7_02_v3	Cufflinks	exon	775990	776350	.	+	.	gene_id "XLOC_000254"; transcript_id "TCONS_00000282"; exon_number "3"; oId "CUFF.363.1"; tss_id "TSS271";
Pf3D7_02_v3	Cufflinks	exon	775145	775450	.	+	.	gene_id "XLOC_000254"; transcript_id "TCONS_00000283"; exon_number "1"; oId "CUFF.363.2"; tss_id "TSS272";
Pf3D7_02_v3	Cufflinks	exon	775639	775795	.	+	.	gene_id "XLOC_000254"; transcript_id "TCONS_00000283"; exon_number "2"; oId "CUFF.363.2"; tss_id "TSS272";
Pf3D7_02_v3	Cufflinks	exon	775990	776350	.	+	.	gene_id "XLOC_000254"; transcript_id "TCONS_00000283"; exon_number "3"; oId "CUFF.363.2"; tss_id "TSS272";
Pf3D7_02_v3	Cufflinks	exon	790526	790759	.	+	.	gene_id "XLOC_000255"; transcript_id "TCONS_00000284"; exon_number "1"; oId "CUFF.360.1"; tss_id "TSS273";
Pf3D7_02_v3	Cufflinks	exon	790853	791673	.	+	.	gene_id "XLOC_000256"; transcript_id "TCONS_00000285"; exon_number "1"; oId "CUFF.364.1"; tss_id "TSS274";
Pf3D7_02_v3	Cufflinks	exon	791899	792509	.	+	.	gene_id "XLOC_000256"; transcript_id "TCONS_00000285"; exon_number "2"; oId "CUFF.364.1"; tss_id "TSS274";
Pf3D7_02_v3	Cufflinks	exon	796131	796949	.	+	.	gene_id "XLOC_000257"; transcript_id "TCONS_00000286"; exon_number "1"; oId "CUFF.377.1"; tss_id "TSS275";
Pf3D7_02_v3	Cufflinks	exon	797108	801715	.	+	.	gene_id "XLOC_000257"; transcript_id "TCONS_00000286"; exon_number "2"; oId "CUFF.377.1"; tss_id "TSS275";
Pf3D7_02_v3	Cufflinks	exon	803580	804023	.	+	.	gene_id "XLOC_000258"; transcript_id "TCONS_00000287"; exon_number "1"; oId "CUFF.368.1"; tss_id "TSS276";
Pf3D7_02_v3	Cufflinks	exon	804133	804714	.	+	.	gene_id "XLOC_000259"; transcript_id "TCONS_00000288"; exon_number "1"; oId "CUFF.376.1"; tss_id "TSS277";
Pf3D7_02_v3	Cufflinks	exon	804943	807921	.	+	.	gene_id "XLOC_000259"; transcript_id "TCONS_00000288"; exon_number "2"; oId "CUFF.376.1"; tss_id "TSS277";
Pf3D7_02_v3	Cufflinks	exon	811801	812843	.	+	.	gene_id "XLOC_000260"; transcript_id "TCONS_00000289"; exon_number "1"; oId "CUFF.370.1"; tss_id "TSS278";
Pf3D7_02_v3	Cufflinks	exon	812920	814454	.	+	.	gene_id "XLOC_000261"; transcript_id "TCONS_00000290"; exon_number "1"; oId "CUFF.374.1"; tss_id "TSS279";
Pf3D7_02_v3	Cufflinks	exon	816464	818596	.	+	.	gene_id "XLOC_000262"; transcript_id "TCONS_00000291"; exon_number "1"; oId "CUFF.371.1"; tss_id "TSS280";
Pf3D7_02_v3	Cufflinks	exon	820043	820467	.	+	.	gene_id "XLOC_000263"; transcript_id "TCONS_00000292"; exon_number "1"; oId "CUFF.372.1"; tss_id "TSS281";
Pf3D7_02_v3	Cufflinks	exon	820569	822612	.	+	.	gene_id "XLOC_000263"; transcript_id "TCONS_00000292"; exon_number "2"; oId "CUFF.372.1"; tss_id "TSS281";
Pf3D7_02_v3	Cufflinks	exon	825954	827406	.	+	.	gene_id "XLOC_000264"; transcript_id "TCONS_00000293"; exon_number "1"; oId "CUFF.379.1"; tss_id "TSS282";
Pf3D7_02_v3	Cufflinks	exon	830951	831284	.	+	.	gene_id "XLOC_000265"; transcript_id "TCONS_00000294"; exon_number "1"; oId "CUFF.382.1"; tss_id "TSS283";
Pf3D7_02_v3	Cufflinks	exon	831424	832095	.	+	.	gene_id "XLOC_000265"; transcript_id "TCONS_00000294"; exon_number "2"; oId "CUFF.382.1"; tss_id "TSS283";
Pf3D7_02_v3	Cufflinks	exon	832427	833996	.	+	.	gene_id "XLOC_000266"; transcript_id "TCONS_00000295"; exon_number "1"; oId "CUFF.381.1"; tss_id "TSS284";
Pf3D7_02_v3	Cufflinks	exon	834122	834771	.	+	.	gene_id "XLOC_000266"; transcript_id "TCONS_00000295"; exon_number "2"; oId "CUFF.381.1"; tss_id "TSS284";
Pf3D7_02_v3	Cufflinks	exon	835159	836504	.	+	.	gene_id "XLOC_000267"; transcript_id "TCONS_00000296"; exon_number "1"; oId "CUFF.380.1"; tss_id "TSS285";
Pf3D7_02_v3	Cufflinks	exon	837868	839764	.	+	.	gene_id "XLOC_000268"; transcript_id "TCONS_00000297"; exon_number "1"; oId "CUFF.393.1"; tss_id "TSS286";
Pf3D7_02_v3	Cufflinks	exon	839924	840493	.	+	.	gene_id "XLOC_000268"; transcript_id "TCONS_00000297"; exon_number "2"; oId "CUFF.393.1"; tss_id "TSS286";
Pf3D7_02_v3	Cufflinks	exon	840606	840659	.	+	.	gene_id "XLOC_000268"; transcript_id "TCONS_00000297"; exon_number "3"; oId "CUFF.393.1"; tss_id "TSS286";
Pf3D7_02_v3	Cufflinks	exon	840757	840819	.	+	.	gene_id "XLOC_000268"; transcript_id "TCONS_00000297"; exon_number "4"; oId "CUFF.393.1"; tss_id "TSS286";
Pf3D7_02_v3	Cufflinks	exon	840965	841096	.	+	.	gene_id "XLOC_000268"; transcript_id "TCONS_00000297"; exon_number "5"; oId "CUFF.393.1"; tss_id "TSS286";
Pf3D7_02_v3	Cufflinks	exon	841202	841387	.	+	.	gene_id "XLOC_000268"; transcript_id "TCONS_00000297"; exon_number "6"; oId "CUFF.393.1"; tss_id "TSS286";
Pf3D7_02_v3	Cufflinks	exon	841500	841658	.	+	.	gene_id "XLOC_000268"; transcript_id "TCONS_00000297"; exon_number "7"; oId "CUFF.393.1"; tss_id "TSS286";
Pf3D7_02_v3	Cufflinks	exon	841746	842512	.	+	.	gene_id "XLOC_000268"; transcript_id "TCONS_00000297"; exon_number "8"; oId "CUFF.393.1"; tss_id "TSS286";
Pf3D7_02_v3	Cufflinks	exon	842647	844348	.	+	.	gene_id "XLOC_000268"; transcript_id "TCONS_00000297"; exon_number "9"; oId "CUFF.393.1"; tss_id "TSS286";
Pf3D7_02_v3	Cufflinks	exon	853332	855034	.	+	.	gene_id "XLOC_000269"; transcript_id "TCONS_00000298"; exon_number "1"; oId "CUFF.386.1"; tss_id "TSS287";
Pf3D7_02_v3	Cufflinks	exon	855187	856051	.	+	.	gene_id "XLOC_000269"; transcript_id "TCONS_00000298"; exon_number "2"; oId "CUFF.386.1"; tss_id "TSS287";
Pf3D7_02_v3	Cufflinks	exon	871694	874895	.	+	.	gene_id "XLOC_000270"; transcript_id "TCONS_00000299"; exon_number "1"; oId "CUFF.390.1"; tss_id "TSS288";
Pf3D7_02_v3	Cufflinks	exon	876179	878182	.	+	.	gene_id "XLOC_000271"; transcript_id "TCONS_00000300"; exon_number "1"; oId "CUFF.387.1"; tss_id "TSS289";
Pf3D7_02_v3	Cufflinks	exon	883465	884487	.	+	.	gene_id "XLOC_000272"; transcript_id "TCONS_00000301"; exon_number "1"; oId "CUFF.394.1"; tss_id "TSS290";
Pf3D7_02_v3	Cufflinks	exon	904770	905983	.	+	.	gene_id "XLOC_000273"; transcript_id "TCONS_00000302"; exon_number "1"; oId "CUFF.396.1"; tss_id "TSS291";
Pf3D7_02_v3	Cufflinks	exon	910017	911083	.	+	.	gene_id "XLOC_000274"; transcript_id "TCONS_00000303"; exon_number "1"; oId "CUFF.395.1"; tss_id "TSS292";
Pf3D7_02_v3	Cufflinks	exon	913515	914571	.	+	.	gene_id "XLOC_000275"; transcript_id "TCONS_00000304"; exon_number "1"; oId "CUFF.398.1"; tss_id "TSS293";
Pf3D7_02_v3	Cufflinks	exon	918207	919489	.	+	.	gene_id "XLOC_000276"; transcript_id "TCONS_00000305"; exon_number "1"; oId "CUFF.402.1"; tss_id "TSS294";
Pf3D7_02_v3	Cufflinks	exon	939724	945523	.	+	.	gene_id "XLOC_000277"; transcript_id "TCONS_00000306"; exon_number "1"; oId "CUFF.399.1"; tss_id "TSS295";
Pf3D7_02_v3	Cufflinks	exon	1652	7840	.	-	.	gene_id "XLOC_000278"; transcript_id "TCONS_00000307"; exon_number "1"; oId "CUFF.160.1"; tss_id "TSS296";
Pf3D7_02_v3	Cufflinks	exon	72607	74094	.	-	.	gene_id "XLOC_000279"; transcript_id "TCONS_00000308"; exon_number "1"; oId "CUFF.165.2"; tss_id "TSS297";
Pf3D7_02_v3	Cufflinks	exon	74286	75019	.	-	.	gene_id "XLOC_000279"; transcript_id "TCONS_00000308"; exon_number "2"; oId "CUFF.165.2"; tss_id "TSS297";
Pf3D7_02_v3	Cufflinks	exon	75321	75472	.	-	.	gene_id "XLOC_000279"; transcript_id "TCONS_00000308"; exon_number "3"; oId "CUFF.165.2"; tss_id "TSS297";
Pf3D7_02_v3	Cufflinks	exon	72607	74094	.	-	.	gene_id "XLOC_000279"; transcript_id "TCONS_00000309"; exon_number "1"; oId "CUFF.165.1"; tss_id "TSS297";
Pf3D7_02_v3	Cufflinks	exon	74286	74624	.	-	.	gene_id "XLOC_000279"; transcript_id "TCONS_00000309"; exon_number "2"; oId "CUFF.165.1"; tss_id "TSS297";
Pf3D7_02_v3	Cufflinks	exon	74945	75510	.	-	.	gene_id "XLOC_000279"; transcript_id "TCONS_00000309"; exon_number "3"; oId "CUFF.165.1"; tss_id "TSS297";
Pf3D7_02_v3	Cufflinks	exon	77160	78504	.	-	.	gene_id "XLOC_000280"; transcript_id "TCONS_00000310"; exon_number "1"; oId "CUFF.168.1"; tss_id "TSS298";
Pf3D7_02_v3	Cufflinks	exon	78605	79088	.	-	.	gene_id "XLOC_000280"; transcript_id "TCONS_00000310"; exon_number "2"; oId "CUFF.168.1"; tss_id "TSS298";
Pf3D7_02_v3	Cufflinks	exon	81096	83900	.	-	.	gene_id "XLOC_000281"; transcript_id "TCONS_00000311"; exon_number "1"; oId "CUFF.166.1"; tss_id "TSS299";
Pf3D7_02_v3	Cufflinks	exon	84073	84433	.	-	.	gene_id "XLOC_000281"; transcript_id "TCONS_00000311"; exon_number "2"; oId "CUFF.166.1"; tss_id "TSS299";
Pf3D7_02_v3	Cufflinks	exon	86761	87400	.	-	.	gene_id "XLOC_000282"; transcript_id "TCONS_00000312"; exon_number "1"; oId "CUFF.169.2"; tss_id "TSS300";
Pf3D7_02_v3	Cufflinks	exon	87675	88110	.	-	.	gene_id "XLOC_000282"; transcript_id "TCONS_00000312"; exon_number "2"; oId "CUFF.169.2"; tss_id "TSS300";
Pf3D7_02_v3	Cufflinks	exon	88385	88534	.	-	.	gene_id "XLOC_000282"; transcript_id "TCONS_00000312"; exon_number "3"; oId "CUFF.169.2"; tss_id "TSS300";
Pf3D7_02_v3	Cufflinks	exon	88681	88854	.	-	.	gene_id "XLOC_000282"; transcript_id "TCONS_00000312"; exon_number "4"; oId "CUFF.169.2"; tss_id "TSS300";
Pf3D7_02_v3	Cufflinks	exon	89002	89094	.	-	.	gene_id "XLOC_000282"; transcript_id "TCONS_00000312"; exon_number "5"; oId "CUFF.169.2"; tss_id "TSS300";
Pf3D7_02_v3	Cufflinks	exon	86761	87400	.	-	.	gene_id "XLOC_000282"; transcript_id "TCONS_00000313"; exon_number "1"; oId "CUFF.169.1"; tss_id "TSS301";
Pf3D7_02_v3	Cufflinks	exon	87675	88110	.	-	.	gene_id "XLOC_000282"; transcript_id "TCONS_00000313"; exon_number "2"; oId "CUFF.169.1"; tss_id "TSS301";
Pf3D7_02_v3	Cufflinks	exon	88385	88534	.	-	.	gene_id "XLOC_000282"; transcript_id "TCONS_00000313"; exon_number "3"; oId "CUFF.169.1"; tss_id "TSS301";
Pf3D7_02_v3	Cufflinks	exon	88681	88854	.	-	.	gene_id "XLOC_000282"; transcript_id "TCONS_00000313"; exon_number "4"; oId "CUFF.169.1"; tss_id "TSS301";
Pf3D7_02_v3	Cufflinks	exon	89095	89482	.	-	.	gene_id "XLOC_000282"; transcript_id "TCONS_00000313"; exon_number "5"; oId "CUFF.169.1"; tss_id "TSS301";
Pf3D7_02_v3	Cufflinks	exon	90358	90872	.	-	.	gene_id "XLOC_000283"; transcript_id "TCONS_00000314"; exon_number "1"; oId "CUFF.175.2"; tss_id "TSS302";
Pf3D7_02_v3	Cufflinks	exon	91185	98532	.	-	.	gene_id "XLOC_000283"; transcript_id "TCONS_00000314"; exon_number "2"; oId "CUFF.175.2"; tss_id "TSS302";
Pf3D7_02_v3	Cufflinks	exon	98728	100154	.	-	.	gene_id "XLOC_000283"; transcript_id "TCONS_00000314"; exon_number "3"; oId "CUFF.175.2"; tss_id "TSS302";
Pf3D7_02_v3	Cufflinks	exon	90358	98532	.	-	.	gene_id "XLOC_000283"; transcript_id "TCONS_00000315"; exon_number "1"; oId "CUFF.175.1"; tss_id "TSS303";
Pf3D7_02_v3	Cufflinks	exon	98728	100601	.	-	.	gene_id "XLOC_000283"; transcript_id "TCONS_00000315"; exon_number "2"; oId "CUFF.175.1"; tss_id "TSS303";
Pf3D7_02_v3	Cufflinks	exon	102345	102732	.	-	.	gene_id "XLOC_000284"; transcript_id "TCONS_00000316"; exon_number "1"; oId "CUFF.164.1"; tss_id "TSS304";
Pf3D7_02_v3	Cufflinks	exon	102786	105238	.	-	.	gene_id "XLOC_000285"; transcript_id "TCONS_00000317"; exon_number "1"; oId "CUFF.167.1"; tss_id "TSS305";
Pf3D7_02_v3	Cufflinks	exon	105686	107248	.	-	.	gene_id "XLOC_000285"; transcript_id "TCONS_00000317"; exon_number "2"; oId "CUFF.167.1"; tss_id "TSS305";
Pf3D7_02_v3	Cufflinks	exon	108193	108407	.	-	.	gene_id "XLOC_000286"; transcript_id "TCONS_00000319"; exon_number "1"; oId "CUFF.173.2"; tss_id "TSS306";
Pf3D7_02_v3	Cufflinks	exon	109608	110283	.	-	.	gene_id "XLOC_000286"; transcript_id "TCONS_00000319"; exon_number "2"; oId "CUFF.173.2"; tss_id "TSS306";
Pf3D7_02_v3	Cufflinks	exon	110392	110595	.	-	.	gene_id "XLOC_000286"; transcript_id "TCONS_00000319"; exon_number "3"; oId "CUFF.173.2"; tss_id "TSS306";
Pf3D7_02_v3	Cufflinks	exon	110781	111078	.	-	.	gene_id "XLOC_000286"; transcript_id "TCONS_00000319"; exon_number "4"; oId "CUFF.173.2"; tss_id "TSS306";
Pf3D7_02_v3	Cufflinks	exon	108193	108407	.	-	.	gene_id "XLOC_000286"; transcript_id "TCONS_00000318"; exon_number "1"; oId "CUFF.173.1"; tss_id "TSS306";
Pf3D7_02_v3	Cufflinks	exon	109608	110283	.	-	.	gene_id "XLOC_000286"; transcript_id "TCONS_00000318"; exon_number "2"; oId "CUFF.173.1"; tss_id "TSS306";
Pf3D7_02_v3	Cufflinks	exon	110392	110595	.	-	.	gene_id "XLOC_000286"; transcript_id "TCONS_00000318"; exon_number "3"; oId "CUFF.173.1"; tss_id "TSS306";
Pf3D7_02_v3	Cufflinks	exon	110745	111078	.	-	.	gene_id "XLOC_000286"; transcript_id "TCONS_00000318"; exon_number "4"; oId "CUFF.173.1"; tss_id "TSS306";
Pf3D7_02_v3	Cufflinks	exon	108966	109430	.	-	.	gene_id "XLOC_000287"; transcript_id "TCONS_00000320"; exon_number "1"; oId "CUFF.174.1"; tss_id "TSS307";
Pf3D7_02_v3	Cufflinks	exon	112398	113188	.	-	.	gene_id "XLOC_000288"; transcript_id "TCONS_00000321"; exon_number "1"; oId "CUFF.170.1"; tss_id "TSS308";
Pf3D7_02_v3	Cufflinks	exon	113452	113685	.	-	.	gene_id "XLOC_000288"; transcript_id "TCONS_00000321"; exon_number "2"; oId "CUFF.170.1"; tss_id "TSS308";
Pf3D7_02_v3	Cufflinks	exon	114195	114242	.	-	.	gene_id "XLOC_000288"; transcript_id "TCONS_00000321"; exon_number "3"; oId "CUFF.170.1"; tss_id "TSS308";
Pf3D7_02_v3	Cufflinks	exon	112398	113188	.	-	.	gene_id "XLOC_000288"; transcript_id "TCONS_00000322"; exon_number "1"; oId "CUFF.170.2"; tss_id "TSS309";
Pf3D7_02_v3	Cufflinks	exon	113452	115094	.	-	.	gene_id "XLOC_000288"; transcript_id "TCONS_00000322"; exon_number "2"; oId "CUFF.170.2"; tss_id "TSS309";
Pf3D7_02_v3	Cufflinks	exon	118517	119309	.	-	.	gene_id "XLOC_000289"; transcript_id "TCONS_00000323"; exon_number "1"; oId "CUFF.177.1"; tss_id "TSS310";
Pf3D7_02_v3	Cufflinks	exon	125878	126911	.	-	.	gene_id "XLOC_000290"; transcript_id "TCONS_00000324"; exon_number "1"; oId "CUFF.194.1"; tss_id "TSS311";
Pf3D7_02_v3	Cufflinks	exon	129152	129521	.	-	.	gene_id "XLOC_000291"; transcript_id "TCONS_00000325"; exon_number "1"; oId "CUFF.196.2"; tss_id "TSS312";
Pf3D7_02_v3	Cufflinks	exon	129605	129690	.	-	.	gene_id "XLOC_000291"; transcript_id "TCONS_00000325"; exon_number "2"; oId "CUFF.196.2"; tss_id "TSS312";
Pf3D7_02_v3	Cufflinks	exon	129804	132844	.	-	.	gene_id "XLOC_000291"; transcript_id "TCONS_00000325"; exon_number "3"; oId "CUFF.196.2"; tss_id "TSS312";
Pf3D7_02_v3	Cufflinks	exon	129152	129521	.	-	.	gene_id "XLOC_000291"; transcript_id "TCONS_00000326"; exon_number "1"; oId "CUFF.196.1"; tss_id "TSS313";
Pf3D7_02_v3	Cufflinks	exon	129605	129687	.	-	.	gene_id "XLOC_000291"; transcript_id "TCONS_00000326"; exon_number "2"; oId "CUFF.196.1"; tss_id "TSS313";
Pf3D7_02_v3	Cufflinks	exon	129804	134350	.	-	.	gene_id "XLOC_000291"; transcript_id "TCONS_00000326"; exon_number "3"; oId "CUFF.196.1"; tss_id "TSS313";
Pf3D7_02_v3	Cufflinks	exon	137389	137575	.	-	.	gene_id "XLOC_000292"; transcript_id "TCONS_00000327"; exon_number "1"; oId "CUFF.198.1"; tss_id "TSS314";
Pf3D7_02_v3	Cufflinks	exon	137684	137909	.	-	.	gene_id "XLOC_000292"; transcript_id "TCONS_00000327"; exon_number "2"; oId "CUFF.198.1"; tss_id "TSS314";
Pf3D7_02_v3	Cufflinks	exon	138050	138130	.	-	.	gene_id "XLOC_000292"; transcript_id "TCONS_00000327"; exon_number "3"; oId "CUFF.198.1"; tss_id "TSS314";
Pf3D7_02_v3	Cufflinks	exon	138353	138473	.	-	.	gene_id "XLOC_000292"; transcript_id "TCONS_00000327"; exon_number "4"; oId "CUFF.198.1"; tss_id "TSS314";
Pf3D7_02_v3	Cufflinks	exon	140515	141077	.	-	.	gene_id "XLOC_000293"; transcript_id "TCONS_00000328"; exon_number "1"; oId "CUFF.184.1"; tss_id "TSS315";
Pf3D7_02_v3	Cufflinks	exon	141269	148237	.	-	.	gene_id "XLOC_000294"; transcript_id "TCONS_00000329"; exon_number "1"; oId "CUFF.185.1"; tss_id "TSS316";
Pf3D7_02_v3	Cufflinks	exon	149392	153045	.	-	.	gene_id "XLOC_000295"; transcript_id "TCONS_00000330"; exon_number "1"; oId "CUFF.182.1"; tss_id "TSS317";
Pf3D7_02_v3	Cufflinks	exon	153157	157299	.	-	.	gene_id "XLOC_000295"; transcript_id "TCONS_00000330"; exon_number "2"; oId "CUFF.182.1"; tss_id "TSS317";
Pf3D7_02_v3	Cufflinks	exon	158061	159931	.	-	.	gene_id "XLOC_000296"; transcript_id "TCONS_00000331"; exon_number "1"; oId "CUFF.180.1"; tss_id "TSS318";
Pf3D7_02_v3	Cufflinks	exon	162003	162078	.	-	.	gene_id "XLOC_000297"; transcript_id "TCONS_00000332"; exon_number "1"; oId "CUFF.178.1"; tss_id "TSS319";
Pf3D7_02_v3	Cufflinks	exon	162207	162291	.	-	.	gene_id "XLOC_000297"; transcript_id "TCONS_00000332"; exon_number "2"; oId "CUFF.178.1"; tss_id "TSS319";
Pf3D7_02_v3	Cufflinks	exon	162371	162374	.	-	.	gene_id "XLOC_000298"; transcript_id "TCONS_00000333"; exon_number "1"; oId "CUFF.186.1"; tss_id "TSS320";
Pf3D7_02_v3	Cufflinks	exon	162697	162786	.	-	.	gene_id "XLOC_000298"; transcript_id "TCONS_00000333"; exon_number "2"; oId "CUFF.186.1"; tss_id "TSS320";
Pf3D7_02_v3	Cufflinks	exon	162897	163010	.	-	.	gene_id "XLOC_000298"; transcript_id "TCONS_00000333"; exon_number "3"; oId "CUFF.186.1"; tss_id "TSS320";
Pf3D7_02_v3	Cufflinks	exon	163735	163994	.	-	.	gene_id "XLOC_000298"; transcript_id "TCONS_00000333"; exon_number "4"; oId "CUFF.186.1"; tss_id "TSS320";
Pf3D7_02_v3	Cufflinks	exon	166599	168583	.	-	.	gene_id "XLOC_000299"; transcript_id "TCONS_00000334"; exon_number "1"; oId "CUFF.191.1"; tss_id "TSS321";
Pf3D7_02_v3	Cufflinks	exon	166599	168025	.	-	.	gene_id "XLOC_000299"; transcript_id "TCONS_00000335"; exon_number "1"; oId "CUFF.191.2"; tss_id "TSS322";
Pf3D7_02_v3	Cufflinks	exon	168612	168719	.	-	.	gene_id "XLOC_000299"; transcript_id "TCONS_00000335"; exon_number "2"; oId "CUFF.191.2"; tss_id "TSS322";
Pf3D7_02_v3	Cufflinks	exon	168855	170627	.	-	.	gene_id "XLOC_000299"; transcript_id "TCONS_00000335"; exon_number "3"; oId "CUFF.191.2"; tss_id "TSS322";
Pf3D7_02_v3	Cufflinks	exon	171246	171721	.	-	.	gene_id "XLOC_000300"; transcript_id "TCONS_00000336"; exon_number "1"; oId "CUFF.188.1"; tss_id "TSS323";
Pf3D7_02_v3	Cufflinks	exon	171882	171977	.	-	.	gene_id "XLOC_000300"; transcript_id "TCONS_00000336"; exon_number "2"; oId "CUFF.188.1"; tss_id "TSS323";
Pf3D7_02_v3	Cufflinks	exon	172168	172532	.	-	.	gene_id "XLOC_000300"; transcript_id "TCONS_00000336"; exon_number "3"; oId "CUFF.188.1"; tss_id "TSS323";
Pf3D7_02_v3	Cufflinks	exon	172665	172761	.	-	.	gene_id "XLOC_000300"; transcript_id "TCONS_00000336"; exon_number "4"; oId "CUFF.188.1"; tss_id "TSS323";
Pf3D7_02_v3	Cufflinks	exon	172872	172910	.	-	.	gene_id "XLOC_000300"; transcript_id "TCONS_00000336"; exon_number "5"; oId "CUFF.188.1"; tss_id "TSS323";
Pf3D7_02_v3	Cufflinks	exon	173089	173196	.	-	.	gene_id "XLOC_000300"; transcript_id "TCONS_00000336"; exon_number "6"; oId "CUFF.188.1"; tss_id "TSS323";
Pf3D7_02_v3	Cufflinks	exon	173359	173430	.	-	.	gene_id "XLOC_000300"; transcript_id "TCONS_00000336"; exon_number "7"; oId "CUFF.188.1"; tss_id "TSS323";
Pf3D7_02_v3	Cufflinks	exon	173580	173670	.	-	.	gene_id "XLOC_000300"; transcript_id "TCONS_00000336"; exon_number "8"; oId "CUFF.188.1"; tss_id "TSS323";
Pf3D7_02_v3	Cufflinks	exon	173848	174280	.	-	.	gene_id "XLOC_000300"; transcript_id "TCONS_00000336"; exon_number "9"; oId "CUFF.188.1"; tss_id "TSS323";
Pf3D7_02_v3	Cufflinks	exon	174514	175160	.	-	.	gene_id "XLOC_000300"; transcript_id "TCONS_00000336"; exon_number "10"; oId "CUFF.188.1"; tss_id "TSS323";
Pf3D7_02_v3	Cufflinks	exon	182096	189816	.	-	.	gene_id "XLOC_000301"; transcript_id "TCONS_00000337"; exon_number "1"; oId "CUFF.193.1"; tss_id "TSS324";
Pf3D7_02_v3	Cufflinks	exon	194706	197281	.	-	.	gene_id "XLOC_000302"; transcript_id "TCONS_00000339"; exon_number "1"; oId "CUFF.209.2"; tss_id "TSS325";
Pf3D7_02_v3	Cufflinks	exon	197367	197465	.	-	.	gene_id "XLOC_000302"; transcript_id "TCONS_00000339"; exon_number "2"; oId "CUFF.209.2"; tss_id "TSS325";
Pf3D7_02_v3	Cufflinks	exon	197740	197841	.	-	.	gene_id "XLOC_000302"; transcript_id "TCONS_00000339"; exon_number "3"; oId "CUFF.209.2"; tss_id "TSS325";
Pf3D7_02_v3	Cufflinks	exon	197984	199628	.	-	.	gene_id "XLOC_000302"; transcript_id "TCONS_00000339"; exon_number "4"; oId "CUFF.209.2"; tss_id "TSS325";
Pf3D7_02_v3	Cufflinks	exon	194706	197841	.	-	.	gene_id "XLOC_000302"; transcript_id "TCONS_00000338"; exon_number "1"; oId "CUFF.209.1"; tss_id "TSS325";
Pf3D7_02_v3	Cufflinks	exon	197984	199628	.	-	.	gene_id "XLOC_000302"; transcript_id "TCONS_00000338"; exon_number "2"; oId "CUFF.209.1"; tss_id "TSS325";
Pf3D7_02_v3	Cufflinks	exon	200252	204348	.	-	.	gene_id "XLOC_000303"; transcript_id "TCONS_00000340"; exon_number "1"; oId "CUFF.208.1"; tss_id "TSS326";
Pf3D7_02_v3	Cufflinks	exon	204778	205219	.	-	.	gene_id "XLOC_000304"; transcript_id "TCONS_00000341"; exon_number "1"; oId "CUFF.199.1"; tss_id "TSS327";
Pf3D7_02_v3	Cufflinks	exon	205571	207424	.	-	.	gene_id "XLOC_000305"; transcript_id "TCONS_00000342"; exon_number "1"; oId "CUFF.203.1"; tss_id "TSS328";
Pf3D7_02_v3	Cufflinks	exon	208035	208558	.	-	.	gene_id "XLOC_000306"; transcript_id "TCONS_00000343"; exon_number "1"; oId "CUFF.200.1"; tss_id "TSS329";
Pf3D7_02_v3	Cufflinks	exon	209219	211115	.	-	.	gene_id "XLOC_000307"; transcript_id "TCONS_00000344"; exon_number "1"; oId "CUFF.207.1"; tss_id "TSS330";
Pf3D7_02_v3	Cufflinks	exon	212867	214519	.	-	.	gene_id "XLOC_000308"; transcript_id "TCONS_00000345"; exon_number "1"; oId "CUFF.204.1"; tss_id "TSS331";
Pf3D7_02_v3	Cufflinks	exon	214831	216054	.	-	.	gene_id "XLOC_000308"; transcript_id "TCONS_00000345"; exon_number "2"; oId "CUFF.204.1"; tss_id "TSS331";
Pf3D7_02_v3	Cufflinks	exon	216175	216786	.	-	.	gene_id "XLOC_000308"; transcript_id "TCONS_00000345"; exon_number "3"; oId "CUFF.204.1"; tss_id "TSS331";
Pf3D7_02_v3	Cufflinks	exon	216937	217008	.	-	.	gene_id "XLOC_000308"; transcript_id "TCONS_00000345"; exon_number "4"; oId "CUFF.204.1"; tss_id "TSS331";
Pf3D7_02_v3	Cufflinks	exon	217132	217732	.	-	.	gene_id "XLOC_000308"; transcript_id "TCONS_00000345"; exon_number "5"; oId "CUFF.204.1"; tss_id "TSS331";
Pf3D7_02_v3	Cufflinks	exon	225519	225814	.	-	.	gene_id "XLOC_000309"; transcript_id "TCONS_00000346"; exon_number "1"; oId "CUFF.210.1"; tss_id "TSS332";
Pf3D7_02_v3	Cufflinks	exon	225984	226080	.	-	.	gene_id "XLOC_000309"; transcript_id "TCONS_00000346"; exon_number "2"; oId "CUFF.210.1"; tss_id "TSS332";
Pf3D7_02_v3	Cufflinks	exon	226197	226440	.	-	.	gene_id "XLOC_000309"; transcript_id "TCONS_00000346"; exon_number "3"; oId "CUFF.210.1"; tss_id "TSS332";
Pf3D7_02_v3	Cufflinks	exon	232151	232781	.	-	.	gene_id "XLOC_000310"; transcript_id "TCONS_00000347"; exon_number "1"; oId "CUFF.221.1"; tss_id "TSS333";
Pf3D7_02_v3	Cufflinks	exon	233011	233182	.	-	.	gene_id "XLOC_000310"; transcript_id "TCONS_00000347"; exon_number "2"; oId "CUFF.221.1"; tss_id "TSS333";
Pf3D7_02_v3	Cufflinks	exon	233339	233573	.	-	.	gene_id "XLOC_000310"; transcript_id "TCONS_00000347"; exon_number "3"; oId "CUFF.221.1"; tss_id "TSS333";
Pf3D7_02_v3	Cufflinks	exon	239138	243884	.	-	.	gene_id "XLOC_000311"; transcript_id "TCONS_00000348"; exon_number "1"; oId "CUFF.228.2"; tss_id "TSS334";
Pf3D7_02_v3	Cufflinks	exon	244134	244183	.	-	.	gene_id "XLOC_000311"; transcript_id "TCONS_00000348"; exon_number "2"; oId "CUFF.228.2"; tss_id "TSS334";
Pf3D7_02_v3	Cufflinks	exon	239138	244731	.	-	.	gene_id "XLOC_000311"; transcript_id "TCONS_00000349"; exon_number "1"; oId "CUFF.228.1"; tss_id "TSS335";
Pf3D7_02_v3	Cufflinks	exon	262835	267993	.	-	.	gene_id "XLOC_000312"; transcript_id "TCONS_00000350"; exon_number "1"; oId "CUFF.231.1"; tss_id "TSS336";
Pf3D7_02_v3	Cufflinks	exon	268707	268972	.	-	.	gene_id "XLOC_000313"; transcript_id "TCONS_00000352"; exon_number "1"; oId "CUFF.213.2"; tss_id "TSS337";
Pf3D7_02_v3	Cufflinks	exon	269703	270199	.	-	.	gene_id "XLOC_000313"; transcript_id "TCONS_00000352"; exon_number "2"; oId "CUFF.213.2"; tss_id "TSS337";
Pf3D7_02_v3	Cufflinks	exon	270421	270987	.	-	.	gene_id "XLOC_000313"; transcript_id "TCONS_00000352"; exon_number "3"; oId "CUFF.213.2"; tss_id "TSS337";
Pf3D7_02_v3	Cufflinks	exon	268707	268972	.	-	.	gene_id "XLOC_000313"; transcript_id "TCONS_00000351"; exon_number "1"; oId "CUFF.213.1"; tss_id "TSS337";
Pf3D7_02_v3	Cufflinks	exon	269703	269775	.	-	.	gene_id "XLOC_000313"; transcript_id "TCONS_00000351"; exon_number "2"; oId "CUFF.213.1"; tss_id "TSS337";
Pf3D7_02_v3	Cufflinks	exon	270045	270199	.	-	.	gene_id "XLOC_000313"; transcript_id "TCONS_00000351"; exon_number "3"; oId "CUFF.213.1"; tss_id "TSS337";
Pf3D7_02_v3	Cufflinks	exon	270421	270987	.	-	.	gene_id "XLOC_000313"; transcript_id "TCONS_00000351"; exon_number "4"; oId "CUFF.213.1"; tss_id "TSS337";
Pf3D7_02_v3	Cufflinks	exon	269222	269358	.	-	.	gene_id "XLOC_000313"; transcript_id "TCONS_00000353"; exon_number "1"; oId "CUFF.213.3"; tss_id "TSS337";
Pf3D7_02_v3	Cufflinks	exon	269703	270199	.	-	.	gene_id "XLOC_000313"; transcript_id "TCONS_00000353"; exon_number "2"; oId "CUFF.213.3"; tss_id "TSS337";
Pf3D7_02_v3	Cufflinks	exon	270421	270953	.	-	.	gene_id "XLOC_000313"; transcript_id "TCONS_00000353"; exon_number "3"; oId "CUFF.213.3"; tss_id "TSS337";
Pf3D7_02_v3	Cufflinks	exon	271377	275034	.	-	.	gene_id "XLOC_000314"; transcript_id "TCONS_00000354"; exon_number "1"; oId "CUFF.218.1"; tss_id "TSS338";
Pf3D7_02_v3	Cufflinks	exon	271377	272978	.	-	.	gene_id "XLOC_000314"; transcript_id "TCONS_00000355"; exon_number "1"; oId "CUFF.218.2"; tss_id "TSS338";
Pf3D7_02_v3	Cufflinks	exon	273225	275041	.	-	.	gene_id "XLOC_000314"; transcript_id "TCONS_00000355"; exon_number "2"; oId "CUFF.218.2"; tss_id "TSS338";
Pf3D7_02_v3	Cufflinks	exon	275472	275844	.	-	.	gene_id "XLOC_000315"; transcript_id "TCONS_00000356"; exon_number "1"; oId "CUFF.216.1"; tss_id "TSS339";
Pf3D7_02_v3	Cufflinks	exon	275981	276441	.	-	.	gene_id "XLOC_000315"; transcript_id "TCONS_00000356"; exon_number "2"; oId "CUFF.216.1"; tss_id "TSS339";
Pf3D7_02_v3	Cufflinks	exon	276558	277037	.	-	.	gene_id "XLOC_000315"; transcript_id "TCONS_00000356"; exon_number "3"; oId "CUFF.216.1"; tss_id "TSS339";
Pf3D7_02_v3	Cufflinks	exon	277383	277828	.	-	.	gene_id "XLOC_000316"; transcript_id "TCONS_00000357"; exon_number "1"; oId "CUFF.224.1"; tss_id "TSS340";
Pf3D7_02_v3	Cufflinks	exon	277973	278478	.	-	.	gene_id "XLOC_000316"; transcript_id "TCONS_00000357"; exon_number "2"; oId "CUFF.224.1"; tss_id "TSS340";
Pf3D7_02_v3	Cufflinks	exon	278744	278782	.	-	.	gene_id "XLOC_000316"; transcript_id "TCONS_00000357"; exon_number "3"; oId "CUFF.224.1"; tss_id "TSS340";
Pf3D7_02_v3	Cufflinks	exon	277383	277828	.	-	.	gene_id "XLOC_000316"; transcript_id "TCONS_00000358"; exon_number "1"; oId "CUFF.224.2"; tss_id "TSS340";
Pf3D7_02_v3	Cufflinks	exon	277973	278478	.	-	.	gene_id "XLOC_000316"; transcript_id "TCONS_00000358"; exon_number "2"; oId "CUFF.224.2"; tss_id "TSS340";
Pf3D7_02_v3	Cufflinks	exon	278600	278783	.	-	.	gene_id "XLOC_000316"; transcript_id "TCONS_00000358"; exon_number "3"; oId "CUFF.224.2"; tss_id "TSS340";
Pf3D7_02_v3	Cufflinks	exon	277383	277828	.	-	.	gene_id "XLOC_000316"; transcript_id "TCONS_00000359"; exon_number "1"; oId "CUFF.224.3"; tss_id "TSS341";
Pf3D7_02_v3	Cufflinks	exon	277973	278478	.	-	.	gene_id "XLOC_000316"; transcript_id "TCONS_00000359"; exon_number "2"; oId "CUFF.224.3"; tss_id "TSS341";
Pf3D7_02_v3	Cufflinks	exon	278853	279237	.	-	.	gene_id "XLOC_000316"; transcript_id "TCONS_00000359"; exon_number "3"; oId "CUFF.224.3"; tss_id "TSS341";
Pf3D7_02_v3	Cufflinks	exon	287829	288748	.	-	.	gene_id "XLOC_000317"; transcript_id "TCONS_00000360"; exon_number "1"; oId "CUFF.222.1"; tss_id "TSS342";
Pf3D7_02_v3	Cufflinks	exon	294131	296317	.	-	.	gene_id "XLOC_000318"; transcript_id "TCONS_00000361"; exon_number "1"; oId "CUFF.225.1"; tss_id "TSS343";
Pf3D7_02_v3	Cufflinks	exon	296452	296586	.	-	.	gene_id "XLOC_000318"; transcript_id "TCONS_00000361"; exon_number "2"; oId "CUFF.225.1"; tss_id "TSS343";
Pf3D7_02_v3	Cufflinks	exon	296725	297351	.	-	.	gene_id "XLOC_000318"; transcript_id "TCONS_00000361"; exon_number "3"; oId "CUFF.225.1"; tss_id "TSS343";
Pf3D7_02_v3	Cufflinks	exon	297583	298159	.	-	.	gene_id "XLOC_000318"; transcript_id "TCONS_00000361"; exon_number "4"; oId "CUFF.225.1"; tss_id "TSS343";
Pf3D7_02_v3	Cufflinks	exon	298796	301052	.	-	.	gene_id "XLOC_000319"; transcript_id "TCONS_00000362"; exon_number "1"; oId "CUFF.226.1"; tss_id "TSS344";
Pf3D7_02_v3	Cufflinks	exon	301166	301300	.	-	.	gene_id "XLOC_000319"; transcript_id "TCONS_00000362"; exon_number "2"; oId "CUFF.226.1"; tss_id "TSS344";
Pf3D7_02_v3	Cufflinks	exon	301403	302173	.	-	.	gene_id "XLOC_000319"; transcript_id "TCONS_00000362"; exon_number "3"; oId "CUFF.226.1"; tss_id "TSS344";
Pf3D7_02_v3	Cufflinks	exon	302531	303354	.	-	.	gene_id "XLOC_000319"; transcript_id "TCONS_00000362"; exon_number "4"; oId "CUFF.226.1"; tss_id "TSS344";
Pf3D7_02_v3	Cufflinks	exon	303421	305580	.	-	.	gene_id "XLOC_000320"; transcript_id "TCONS_00000363"; exon_number "1"; oId "CUFF.236.1"; tss_id "TSS345";
Pf3D7_02_v3	Cufflinks	exon	305700	305840	.	-	.	gene_id "XLOC_000320"; transcript_id "TCONS_00000363"; exon_number "2"; oId "CUFF.236.1"; tss_id "TSS345";
Pf3D7_02_v3	Cufflinks	exon	306016	306846	.	-	.	gene_id "XLOC_000320"; transcript_id "TCONS_00000363"; exon_number "3"; oId "CUFF.236.1"; tss_id "TSS345";
Pf3D7_02_v3	Cufflinks	exon	306994	307296	.	-	.	gene_id "XLOC_000320"; transcript_id "TCONS_00000363"; exon_number "4"; oId "CUFF.236.1"; tss_id "TSS345";
Pf3D7_02_v3	Cufflinks	exon	308701	310975	.	-	.	gene_id "XLOC_000321"; transcript_id "TCONS_00000364"; exon_number "1"; oId "CUFF.237.1"; tss_id "TSS346";
Pf3D7_02_v3	Cufflinks	exon	311120	311254	.	-	.	gene_id "XLOC_000321"; transcript_id "TCONS_00000364"; exon_number "2"; oId "CUFF.237.1"; tss_id "TSS346";
Pf3D7_02_v3	Cufflinks	exon	311366	311956	.	-	.	gene_id "XLOC_000321"; transcript_id "TCONS_00000364"; exon_number "3"; oId "CUFF.237.1"; tss_id "TSS346";
Pf3D7_02_v3	Cufflinks	exon	312122	312359	.	-	.	gene_id "XLOC_000321"; transcript_id "TCONS_00000364"; exon_number "4"; oId "CUFF.237.1"; tss_id "TSS346";
Pf3D7_02_v3	Cufflinks	exon	313286	315448	.	-	.	gene_id "XLOC_000322"; transcript_id "TCONS_00000365"; exon_number "1"; oId "CUFF.238.1"; tss_id "TSS347";
Pf3D7_02_v3	Cufflinks	exon	315623	315775	.	-	.	gene_id "XLOC_000322"; transcript_id "TCONS_00000365"; exon_number "2"; oId "CUFF.238.1"; tss_id "TSS347";
Pf3D7_02_v3	Cufflinks	exon	315900	316505	.	-	.	gene_id "XLOC_000322"; transcript_id "TCONS_00000365"; exon_number "3"; oId "CUFF.238.1"; tss_id "TSS347";
Pf3D7_02_v3	Cufflinks	exon	316708	316938	.	-	.	gene_id "XLOC_000322"; transcript_id "TCONS_00000365"; exon_number "4"; oId "CUFF.238.1"; tss_id "TSS347";
Pf3D7_02_v3	Cufflinks	exon	317477	319880	.	-	.	gene_id "XLOC_000323"; transcript_id "TCONS_00000366"; exon_number "1"; oId "CUFF.233.1"; tss_id "TSS348";
Pf3D7_02_v3	Cufflinks	exon	320016	321083	.	-	.	gene_id "XLOC_000323"; transcript_id "TCONS_00000366"; exon_number "2"; oId "CUFF.233.1"; tss_id "TSS348";
Pf3D7_02_v3	Cufflinks	exon	321277	321585	.	-	.	gene_id "XLOC_000323"; transcript_id "TCONS_00000366"; exon_number "3"; oId "CUFF.233.1"; tss_id "TSS348";
Pf3D7_02_v3	Cufflinks	exon	322270	324478	.	-	.	gene_id "XLOC_000324"; transcript_id "TCONS_00000367"; exon_number "1"; oId "CUFF.235.1"; tss_id "TSS349";
Pf3D7_02_v3	Cufflinks	exon	324582	324722	.	-	.	gene_id "XLOC_000324"; transcript_id "TCONS_00000367"; exon_number "2"; oId "CUFF.235.1"; tss_id "TSS349";
Pf3D7_02_v3	Cufflinks	exon	324892	325560	.	-	.	gene_id "XLOC_000324"; transcript_id "TCONS_00000367"; exon_number "3"; oId "CUFF.235.1"; tss_id "TSS349";
Pf3D7_02_v3	Cufflinks	exon	325690	326012	.	-	.	gene_id "XLOC_000324"; transcript_id "TCONS_00000367"; exon_number "4"; oId "CUFF.235.1"; tss_id "TSS349";
Pf3D7_02_v3	Cufflinks	exon	335452	337049	.	-	.	gene_id "XLOC_000325"; transcript_id "TCONS_00000368"; exon_number "1"; oId "CUFF.242.1"; tss_id "TSS350";
Pf3D7_02_v3	Cufflinks	exon	341549	349966	.	-	.	gene_id "XLOC_000326"; transcript_id "TCONS_00000369"; exon_number "1"; oId "CUFF.246.1"; tss_id "TSS351";
Pf3D7_02_v3	Cufflinks	exon	341549	349570	.	-	.	gene_id "XLOC_000326"; transcript_id "TCONS_00000370"; exon_number "1"; oId "CUFF.246.2"; tss_id "TSS352";
Pf3D7_02_v3	Cufflinks	exon	350032	351092	.	-	.	gene_id "XLOC_000326"; transcript_id "TCONS_00000370"; exon_number "2"; oId "CUFF.246.2"; tss_id "TSS352";
Pf3D7_02_v3	Cufflinks	exon	356469	356552	.	-	.	gene_id "XLOC_000327"; transcript_id "TCONS_00000371"; exon_number "1"; oId "CUFF.240.1"; tss_id "TSS353";
Pf3D7_02_v3	Cufflinks	exon	356649	356713	.	-	.	gene_id "XLOC_000327"; transcript_id "TCONS_00000371"; exon_number "2"; oId "CUFF.240.1"; tss_id "TSS353";
Pf3D7_02_v3	Cufflinks	exon	356888	357000	.	-	.	gene_id "XLOC_000327"; transcript_id "TCONS_00000371"; exon_number "3"; oId "CUFF.240.1"; tss_id "TSS353";
Pf3D7_02_v3	Cufflinks	exon	357126	357280	.	-	.	gene_id "XLOC_000327"; transcript_id "TCONS_00000371"; exon_number "4"; oId "CUFF.240.1"; tss_id "TSS353";
Pf3D7_02_v3	Cufflinks	exon	357357	357437	.	-	.	gene_id "XLOC_000327"; transcript_id "TCONS_00000371"; exon_number "5"; oId "CUFF.240.1"; tss_id "TSS353";
Pf3D7_02_v3	Cufflinks	exon	357621	357738	.	-	.	gene_id "XLOC_000327"; transcript_id "TCONS_00000371"; exon_number "6"; oId "CUFF.240.1"; tss_id "TSS353";
Pf3D7_02_v3	Cufflinks	exon	357930	358197	.	-	.	gene_id "XLOC_000327"; transcript_id "TCONS_00000371"; exon_number "7"; oId "CUFF.240.1"; tss_id "TSS353";
Pf3D7_02_v3	Cufflinks	exon	358292	358402	.	-	.	gene_id "XLOC_000327"; transcript_id "TCONS_00000371"; exon_number "8"; oId "CUFF.240.1"; tss_id "TSS353";
Pf3D7_02_v3	Cufflinks	exon	380863	382168	.	-	.	gene_id "XLOC_000328"; transcript_id "TCONS_00000372"; exon_number "1"; oId "CUFF.253.4"; tss_id "TSS354";
Pf3D7_02_v3	Cufflinks	exon	382252	382877	.	-	.	gene_id "XLOC_000328"; transcript_id "TCONS_00000372"; exon_number "2"; oId "CUFF.253.4"; tss_id "TSS354";
Pf3D7_02_v3	Cufflinks	exon	383071	383386	.	-	.	gene_id "XLOC_000328"; transcript_id "TCONS_00000372"; exon_number "3"; oId "CUFF.253.4"; tss_id "TSS354";
Pf3D7_02_v3	Cufflinks	exon	383676	383701	.	-	.	gene_id "XLOC_000328"; transcript_id "TCONS_00000372"; exon_number "4"; oId "CUFF.253.4"; tss_id "TSS354";
Pf3D7_02_v3	Cufflinks	exon	380863	382168	.	-	.	gene_id "XLOC_000328"; transcript_id "TCONS_00000373"; exon_number "1"; oId "CUFF.253.2"; tss_id "TSS355";
Pf3D7_02_v3	Cufflinks	exon	382252	382877	.	-	.	gene_id "XLOC_000328"; transcript_id "TCONS_00000373"; exon_number "2"; oId "CUFF.253.2"; tss_id "TSS355";
Pf3D7_02_v3	Cufflinks	exon	383071	384032	.	-	.	gene_id "XLOC_000328"; transcript_id "TCONS_00000373"; exon_number "3"; oId "CUFF.253.2"; tss_id "TSS355";
Pf3D7_02_v3	Cufflinks	exon	380863	382168	.	-	.	gene_id "XLOC_000328"; transcript_id "TCONS_00000374"; exon_number "1"; oId "CUFF.253.3"; tss_id "TSS356";
Pf3D7_02_v3	Cufflinks	exon	382252	382877	.	-	.	gene_id "XLOC_000328"; transcript_id "TCONS_00000374"; exon_number "2"; oId "CUFF.253.3"; tss_id "TSS356";
Pf3D7_02_v3	Cufflinks	exon	383071	383773	.	-	.	gene_id "XLOC_000328"; transcript_id "TCONS_00000374"; exon_number "3"; oId "CUFF.253.3"; tss_id "TSS356";
Pf3D7_02_v3	Cufflinks	exon	384207	384239	.	-	.	gene_id "XLOC_000328"; transcript_id "TCONS_00000374"; exon_number "4"; oId "CUFF.253.3"; tss_id "TSS356";
Pf3D7_02_v3	Cufflinks	exon	380863	382168	.	-	.	gene_id "XLOC_000328"; transcript_id "TCONS_00000375"; exon_number "1"; oId "CUFF.253.1"; tss_id "TSS357";
Pf3D7_02_v3	Cufflinks	exon	382252	382877	.	-	.	gene_id "XLOC_000328"; transcript_id "TCONS_00000375"; exon_number "2"; oId "CUFF.253.1"; tss_id "TSS357";
Pf3D7_02_v3	Cufflinks	exon	383071	383777	.	-	.	gene_id "XLOC_000328"; transcript_id "TCONS_00000375"; exon_number "3"; oId "CUFF.253.1"; tss_id "TSS357";
Pf3D7_02_v3	Cufflinks	exon	384207	384508	.	-	.	gene_id "XLOC_000328"; transcript_id "TCONS_00000375"; exon_number "4"; oId "CUFF.253.1"; tss_id "TSS357";
Pf3D7_02_v3	Cufflinks	exon	384684	384984	.	-	.	gene_id "XLOC_000329"; transcript_id "TCONS_00000376"; exon_number "1"; oId "CUFF.250.1"; tss_id "TSS358";
Pf3D7_02_v3	Cufflinks	exon	385079	385204	.	-	.	gene_id "XLOC_000329"; transcript_id "TCONS_00000376"; exon_number "2"; oId "CUFF.250.1"; tss_id "TSS358";
Pf3D7_02_v3	Cufflinks	exon	385368	385427	.	-	.	gene_id "XLOC_000329"; transcript_id "TCONS_00000376"; exon_number "3"; oId "CUFF.250.1"; tss_id "TSS358";
Pf3D7_02_v3	Cufflinks	exon	385556	385644	.	-	.	gene_id "XLOC_000329"; transcript_id "TCONS_00000376"; exon_number "4"; oId "CUFF.250.1"; tss_id "TSS358";
Pf3D7_02_v3	Cufflinks	exon	385752	385869	.	-	.	gene_id "XLOC_000329"; transcript_id "TCONS_00000376"; exon_number "5"; oId "CUFF.250.1"; tss_id "TSS358";
Pf3D7_02_v3	Cufflinks	exon	386031	386133	.	-	.	gene_id "XLOC_000329"; transcript_id "TCONS_00000376"; exon_number "6"; oId "CUFF.250.1"; tss_id "TSS358";
Pf3D7_02_v3	Cufflinks	exon	386224	386302	.	-	.	gene_id "XLOC_000329"; transcript_id "TCONS_00000376"; exon_number "7"; oId "CUFF.250.1"; tss_id "TSS358";
Pf3D7_02_v3	Cufflinks	exon	386448	386872	.	-	.	gene_id "XLOC_000329"; transcript_id "TCONS_00000376"; exon_number "8"; oId "CUFF.250.1"; tss_id "TSS358";
Pf3D7_02_v3	Cufflinks	exon	388261	388457	.	-	.	gene_id "XLOC_000330"; transcript_id "TCONS_00000377"; exon_number "1"; oId "CUFF.251.1"; tss_id "TSS359";
Pf3D7_02_v3	Cufflinks	exon	388716	388784	.	-	.	gene_id "XLOC_000330"; transcript_id "TCONS_00000377"; exon_number "2"; oId "CUFF.251.1"; tss_id "TSS359";
Pf3D7_02_v3	Cufflinks	exon	388945	389162	.	-	.	gene_id "XLOC_000330"; transcript_id "TCONS_00000377"; exon_number "3"; oId "CUFF.251.1"; tss_id "TSS359";
Pf3D7_02_v3	Cufflinks	exon	389268	389336	.	-	.	gene_id "XLOC_000330"; transcript_id "TCONS_00000377"; exon_number "4"; oId "CUFF.251.1"; tss_id "TSS359";
Pf3D7_02_v3	Cufflinks	exon	389427	389618	.	-	.	gene_id "XLOC_000330"; transcript_id "TCONS_00000377"; exon_number "5"; oId "CUFF.251.1"; tss_id "TSS359";
Pf3D7_02_v3	Cufflinks	exon	389742	390404	.	-	.	gene_id "XLOC_000330"; transcript_id "TCONS_00000377"; exon_number "6"; oId "CUFF.251.1"; tss_id "TSS359";
Pf3D7_02_v3	Cufflinks	exon	390504	391161	.	-	.	gene_id "XLOC_000330"; transcript_id "TCONS_00000377"; exon_number "7"; oId "CUFF.251.1"; tss_id "TSS359";
Pf3D7_02_v3	Cufflinks	exon	391217	392880	.	-	.	gene_id "XLOC_000331"; transcript_id "TCONS_00000378"; exon_number "1"; oId "CUFF.247.1"; tss_id "TSS360";
Pf3D7_02_v3	Cufflinks	exon	394054	394404	.	-	.	gene_id "XLOC_000332"; transcript_id "TCONS_00000379"; exon_number "1"; oId "CUFF.254.1"; tss_id "TSS361";
Pf3D7_02_v3	Cufflinks	exon	394560	394853	.	-	.	gene_id "XLOC_000332"; transcript_id "TCONS_00000379"; exon_number "2"; oId "CUFF.254.1"; tss_id "TSS361";
Pf3D7_02_v3	Cufflinks	exon	394996	395204	.	-	.	gene_id "XLOC_000332"; transcript_id "TCONS_00000379"; exon_number "3"; oId "CUFF.254.1"; tss_id "TSS361";
Pf3D7_02_v3	Cufflinks	exon	395450	395771	.	-	.	gene_id "XLOC_000332"; transcript_id "TCONS_00000379"; exon_number "4"; oId "CUFF.254.1"; tss_id "TSS361";
Pf3D7_02_v3	Cufflinks	exon	395969	396093	.	-	.	gene_id "XLOC_000332"; transcript_id "TCONS_00000379"; exon_number "5"; oId "CUFF.254.1"; tss_id "TSS361";
Pf3D7_02_v3	Cufflinks	exon	396202	396284	.	-	.	gene_id "XLOC_000332"; transcript_id "TCONS_00000379"; exon_number "6"; oId "CUFF.254.1"; tss_id "TSS361";
Pf3D7_02_v3	Cufflinks	exon	396412	396532	.	-	.	gene_id "XLOC_000332"; transcript_id "TCONS_00000379"; exon_number "7"; oId "CUFF.254.1"; tss_id "TSS361";
Pf3D7_02_v3	Cufflinks	exon	396669	398745	.	-	.	gene_id "XLOC_000332"; transcript_id "TCONS_00000379"; exon_number "8"; oId "CUFF.254.1"; tss_id "TSS361";
Pf3D7_02_v3	Cufflinks	exon	398863	399310	.	-	.	gene_id "XLOC_000332"; transcript_id "TCONS_00000379"; exon_number "9"; oId "CUFF.254.1"; tss_id "TSS361";
Pf3D7_02_v3	Cufflinks	exon	399916	400797	.	-	.	gene_id "XLOC_000333"; transcript_id "TCONS_00000380"; exon_number "1"; oId "CUFF.252.2"; tss_id "TSS362";
Pf3D7_02_v3	Cufflinks	exon	400888	402472	.	-	.	gene_id "XLOC_000333"; transcript_id "TCONS_00000380"; exon_number "2"; oId "CUFF.252.2"; tss_id "TSS362";
Pf3D7_02_v3	Cufflinks	exon	399916	400767	.	-	.	gene_id "XLOC_000333"; transcript_id "TCONS_00000381"; exon_number "1"; oId "CUFF.252.1"; tss_id "TSS363";
Pf3D7_02_v3	Cufflinks	exon	400910	402760	.	-	.	gene_id "XLOC_000333"; transcript_id "TCONS_00000381"; exon_number "2"; oId "CUFF.252.1"; tss_id "TSS363";
Pf3D7_02_v3	Cufflinks	exon	404254	405380	.	-	.	gene_id "XLOC_000334"; transcript_id "TCONS_00000382"; exon_number "1"; oId "CUFF.260.1"; tss_id "TSS364";
Pf3D7_02_v3	Cufflinks	exon	406082	406687	.	-	.	gene_id "XLOC_000334"; transcript_id "TCONS_00000382"; exon_number "2"; oId "CUFF.260.1"; tss_id "TSS364";
Pf3D7_02_v3	Cufflinks	exon	413044	413334	.	-	.	gene_id "XLOC_000335"; transcript_id "TCONS_00000383"; exon_number "1"; oId "CUFF.266.1"; tss_id "TSS365";
Pf3D7_02_v3	Cufflinks	exon	413428	421568	.	-	.	gene_id "XLOC_000335"; transcript_id "TCONS_00000383"; exon_number "2"; oId "CUFF.266.1"; tss_id "TSS365";
Pf3D7_02_v3	Cufflinks	exon	422974	424004	.	-	.	gene_id "XLOC_000336"; transcript_id "TCONS_00000384"; exon_number "1"; oId "CUFF.263.1"; tss_id "TSS366";
Pf3D7_02_v3	Cufflinks	exon	424223	424656	.	-	.	gene_id "XLOC_000336"; transcript_id "TCONS_00000384"; exon_number "2"; oId "CUFF.263.1"; tss_id "TSS366";
Pf3D7_02_v3	Cufflinks	exon	424785	424891	.	-	.	gene_id "XLOC_000336"; transcript_id "TCONS_00000384"; exon_number "3"; oId "CUFF.263.1"; tss_id "TSS366";
Pf3D7_02_v3	Cufflinks	exon	431904	432508	.	-	.	gene_id "XLOC_000337"; transcript_id "TCONS_00000385"; exon_number "1"; oId "CUFF.262.1"; tss_id "TSS367";
Pf3D7_02_v3	Cufflinks	exon	432636	432823	.	-	.	gene_id "XLOC_000337"; transcript_id "TCONS_00000385"; exon_number "2"; oId "CUFF.262.1"; tss_id "TSS367";
Pf3D7_02_v3	Cufflinks	exon	432929	433304	.	-	.	gene_id "XLOC_000337"; transcript_id "TCONS_00000385"; exon_number "3"; oId "CUFF.262.1"; tss_id "TSS367";
Pf3D7_02_v3	Cufflinks	exon	433426	433610	.	-	.	gene_id "XLOC_000337"; transcript_id "TCONS_00000385"; exon_number "4"; oId "CUFF.262.1"; tss_id "TSS367";
Pf3D7_02_v3	Cufflinks	exon	433963	434228	.	-	.	gene_id "XLOC_000337"; transcript_id "TCONS_00000385"; exon_number "5"; oId "CUFF.262.1"; tss_id "TSS367";
Pf3D7_02_v3	Cufflinks	exon	437521	439515	.	-	.	gene_id "XLOC_000338"; transcript_id "TCONS_00000386"; exon_number "1"; oId "CUFF.268.1"; tss_id "TSS368";
Pf3D7_02_v3	Cufflinks	exon	441133	443539	.	-	.	gene_id "XLOC_000339"; transcript_id "TCONS_00000387"; exon_number "1"; oId "CUFF.272.1"; tss_id "TSS369";
Pf3D7_02_v3	Cufflinks	exon	455251	456561	.	-	.	gene_id "XLOC_000340"; transcript_id "TCONS_00000388"; exon_number "1"; oId "CUFF.275.1"; tss_id "TSS370";
Pf3D7_02_v3	Cufflinks	exon	456915	457203	.	-	.	gene_id "XLOC_000341"; transcript_id "TCONS_00000389"; exon_number "1"; oId "CUFF.276.1"; tss_id "TSS371";
Pf3D7_02_v3	Cufflinks	exon	457309	457379	.	-	.	gene_id "XLOC_000341"; transcript_id "TCONS_00000389"; exon_number "2"; oId "CUFF.276.1"; tss_id "TSS371";
Pf3D7_02_v3	Cufflinks	exon	457461	457589	.	-	.	gene_id "XLOC_000341"; transcript_id "TCONS_00000389"; exon_number "3"; oId "CUFF.276.1"; tss_id "TSS371";
Pf3D7_02_v3	Cufflinks	exon	457687	457760	.	-	.	gene_id "XLOC_000341"; transcript_id "TCONS_00000389"; exon_number "4"; oId "CUFF.276.1"; tss_id "TSS371";
Pf3D7_02_v3	Cufflinks	exon	457913	458219	.	-	.	gene_id "XLOC_000341"; transcript_id "TCONS_00000389"; exon_number "5"; oId "CUFF.276.1"; tss_id "TSS371";
Pf3D7_02_v3	Cufflinks	exon	458362	458637	.	-	.	gene_id "XLOC_000341"; transcript_id "TCONS_00000389"; exon_number "6"; oId "CUFF.276.1"; tss_id "TSS371";
Pf3D7_02_v3	Cufflinks	exon	458978	459164	.	-	.	gene_id "XLOC_000342"; transcript_id "TCONS_00000390"; exon_number "1"; oId "CUFF.270.1"; tss_id "TSS372";
Pf3D7_02_v3	Cufflinks	exon	459329	459397	.	-	.	gene_id "XLOC_000342"; transcript_id "TCONS_00000390"; exon_number "2"; oId "CUFF.270.1"; tss_id "TSS372";
Pf3D7_02_v3	Cufflinks	exon	459593	459927	.	-	.	gene_id "XLOC_000342"; transcript_id "TCONS_00000390"; exon_number "3"; oId "CUFF.270.1"; tss_id "TSS372";
Pf3D7_02_v3	Cufflinks	exon	460162	460275	.	-	.	gene_id "XLOC_000342"; transcript_id "TCONS_00000390"; exon_number "4"; oId "CUFF.270.1"; tss_id "TSS372";
Pf3D7_02_v3	Cufflinks	exon	460395	460530	.	-	.	gene_id "XLOC_000342"; transcript_id "TCONS_00000390"; exon_number "5"; oId "CUFF.270.1"; tss_id "TSS372";
Pf3D7_02_v3	Cufflinks	exon	460785	460916	.	-	.	gene_id "XLOC_000342"; transcript_id "TCONS_00000390"; exon_number "6"; oId "CUFF.270.1"; tss_id "TSS372";
Pf3D7_02_v3	Cufflinks	exon	461049	461140	.	-	.	gene_id "XLOC_000342"; transcript_id "TCONS_00000390"; exon_number "7"; oId "CUFF.270.1"; tss_id "TSS372";
Pf3D7_02_v3	Cufflinks	exon	461374	461611	.	-	.	gene_id "XLOC_000342"; transcript_id "TCONS_00000390"; exon_number "8"; oId "CUFF.270.1"; tss_id "TSS372";
Pf3D7_02_v3	Cufflinks	exon	467494	469376	.	-	.	gene_id "XLOC_000343"; transcript_id "TCONS_00000391"; exon_number "1"; oId "CUFF.282.1"; tss_id "TSS373";
Pf3D7_02_v3	Cufflinks	exon	472362	474240	.	-	.	gene_id "XLOC_000344"; transcript_id "TCONS_00000392"; exon_number "1"; oId "CUFF.283.1"; tss_id "TSS374";
Pf3D7_02_v3	Cufflinks	exon	476586	477090	.	-	.	gene_id "XLOC_000345"; transcript_id "TCONS_00000393"; exon_number "1"; oId "CUFF.278.1"; tss_id "TSS375";
Pf3D7_02_v3	Cufflinks	exon	477419	478704	.	-	.	gene_id "XLOC_000345"; transcript_id "TCONS_00000393"; exon_number "2"; oId "CUFF.278.1"; tss_id "TSS375";
Pf3D7_02_v3	Cufflinks	exon	478927	479003	.	-	.	gene_id "XLOC_000345"; transcript_id "TCONS_00000393"; exon_number "3"; oId "CUFF.278.1"; tss_id "TSS375";
Pf3D7_02_v3	Cufflinks	exon	479089	479810	.	-	.	gene_id "XLOC_000345"; transcript_id "TCONS_00000393"; exon_number "4"; oId "CUFF.278.1"; tss_id "TSS375";
Pf3D7_02_v3	Cufflinks	exon	489859	489977	.	-	.	gene_id "XLOC_000346"; transcript_id "TCONS_00000394"; exon_number "1"; oId "CUFF.284.1"; tss_id "TSS376";
Pf3D7_02_v3	Cufflinks	exon	490125	491015	.	-	.	gene_id "XLOC_000346"; transcript_id "TCONS_00000394"; exon_number "2"; oId "CUFF.284.1"; tss_id "TSS376";
Pf3D7_02_v3	Cufflinks	exon	494733	495681	.	-	.	gene_id "XLOC_000347"; transcript_id "TCONS_00000395"; exon_number "1"; oId "CUFF.296.1"; tss_id "TSS377";
Pf3D7_02_v3	Cufflinks	exon	495882	501641	.	-	.	gene_id "XLOC_000347"; transcript_id "TCONS_00000395"; exon_number "2"; oId "CUFF.296.1"; tss_id "TSS377";
Pf3D7_02_v3	Cufflinks	exon	501855	508149	.	-	.	gene_id "XLOC_000347"; transcript_id "TCONS_00000395"; exon_number "3"; oId "CUFF.296.1"; tss_id "TSS377";
Pf3D7_02_v3	Cufflinks	exon	524446	526075	.	-	.	gene_id "XLOC_000348"; transcript_id "TCONS_00000396"; exon_number "1"; oId "CUFF.287.1"; tss_id "TSS378";
Pf3D7_02_v3	Cufflinks	exon	529614	531996	.	-	.	gene_id "XLOC_000349"; transcript_id "TCONS_00000397"; exon_number "1"; oId "CUFF.290.1"; tss_id "TSS379";
Pf3D7_02_v3	Cufflinks	exon	539848	540696	.	-	.	gene_id "XLOC_000350"; transcript_id "TCONS_00000398"; exon_number "1"; oId "CUFF.291.1"; tss_id "TSS380";
Pf3D7_02_v3	Cufflinks	exon	540877	541131	.	-	.	gene_id "XLOC_000350"; transcript_id "TCONS_00000398"; exon_number "2"; oId "CUFF.291.1"; tss_id "TSS380";
Pf3D7_02_v3	Cufflinks	exon	541224	541274	.	-	.	gene_id "XLOC_000350"; transcript_id "TCONS_00000398"; exon_number "3"; oId "CUFF.291.1"; tss_id "TSS380";
Pf3D7_02_v3	Cufflinks	exon	543706	543891	.	-	.	gene_id "XLOC_000351"; transcript_id "TCONS_00000399"; exon_number "1"; oId "CUFF.298.1"; tss_id "TSS381";
Pf3D7_02_v3	Cufflinks	exon	544050	544386	.	-	.	gene_id "XLOC_000351"; transcript_id "TCONS_00000399"; exon_number "2"; oId "CUFF.298.1"; tss_id "TSS381";
Pf3D7_02_v3	Cufflinks	exon	544624	545409	.	-	.	gene_id "XLOC_000351"; transcript_id "TCONS_00000399"; exon_number "3"; oId "CUFF.298.1"; tss_id "TSS381";
Pf3D7_02_v3	Cufflinks	exon	545563	545648	.	-	.	gene_id "XLOC_000351"; transcript_id "TCONS_00000399"; exon_number "4"; oId "CUFF.298.1"; tss_id "TSS381";
Pf3D7_02_v3	Cufflinks	exon	545812	546179	.	-	.	gene_id "XLOC_000351"; transcript_id "TCONS_00000399"; exon_number "5"; oId "CUFF.298.1"; tss_id "TSS381";
Pf3D7_02_v3	Cufflinks	exon	550233	553685	.	-	.	gene_id "XLOC_000352"; transcript_id "TCONS_00000400"; exon_number "1"; oId "CUFF.293.1"; tss_id "TSS382";
Pf3D7_02_v3	Cufflinks	exon	553897	554654	.	-	.	gene_id "XLOC_000352"; transcript_id "TCONS_00000400"; exon_number "2"; oId "CUFF.293.1"; tss_id "TSS382";
Pf3D7_02_v3	Cufflinks	exon	560881	565441	.	-	.	gene_id "XLOC_000353"; transcript_id "TCONS_00000401"; exon_number "1"; oId "CUFF.306.1"; tss_id "TSS383";
Pf3D7_02_v3	Cufflinks	exon	568244	568565	.	-	.	gene_id "XLOC_000354"; transcript_id "TCONS_00000402"; exon_number "1"; oId "CUFF.308.1"; tss_id "TSS384";
Pf3D7_02_v3	Cufflinks	exon	568699	569048	.	-	.	gene_id "XLOC_000354"; transcript_id "TCONS_00000402"; exon_number "2"; oId "CUFF.308.1"; tss_id "TSS384";
Pf3D7_02_v3	Cufflinks	exon	569171	569259	.	-	.	gene_id "XLOC_000354"; transcript_id "TCONS_00000402"; exon_number "3"; oId "CUFF.308.1"; tss_id "TSS384";
Pf3D7_02_v3	Cufflinks	exon	569376	573781	.	-	.	gene_id "XLOC_000354"; transcript_id "TCONS_00000402"; exon_number "4"; oId "CUFF.308.1"; tss_id "TSS384";
Pf3D7_02_v3	Cufflinks	exon	574909	575063	.	-	.	gene_id "XLOC_000355"; transcript_id "TCONS_00000403"; exon_number "1"; oId "CUFF.304.1"; tss_id "TSS385";
Pf3D7_02_v3	Cufflinks	exon	575159	575704	.	-	.	gene_id "XLOC_000355"; transcript_id "TCONS_00000403"; exon_number "2"; oId "CUFF.304.1"; tss_id "TSS385";
Pf3D7_02_v3	Cufflinks	exon	575966	576514	.	-	.	gene_id "XLOC_000355"; transcript_id "TCONS_00000403"; exon_number "3"; oId "CUFF.304.1"; tss_id "TSS385";
Pf3D7_02_v3	Cufflinks	exon	586690	586839	.	-	.	gene_id "XLOC_000356"; transcript_id "TCONS_00000404"; exon_number "1"; oId "CUFF.305.1"; tss_id "TSS386";
Pf3D7_02_v3	Cufflinks	exon	587119	587238	.	-	.	gene_id "XLOC_000356"; transcript_id "TCONS_00000404"; exon_number "2"; oId "CUFF.305.1"; tss_id "TSS386";
Pf3D7_02_v3	Cufflinks	exon	587387	589600	.	-	.	gene_id "XLOC_000356"; transcript_id "TCONS_00000404"; exon_number "3"; oId "CUFF.305.1"; tss_id "TSS386";
Pf3D7_02_v3	Cufflinks	exon	591060	592585	.	-	.	gene_id "XLOC_000357"; transcript_id "TCONS_00000405"; exon_number "1"; oId "CUFF.302.1"; tss_id "TSS387";
Pf3D7_02_v3	Cufflinks	exon	599678	599882	.	-	.	gene_id "XLOC_000358"; transcript_id "TCONS_00000406"; exon_number "1"; oId "CUFF.311.1"; tss_id "TSS388";
Pf3D7_02_v3	Cufflinks	exon	599997	600049	.	-	.	gene_id "XLOC_000358"; transcript_id "TCONS_00000406"; exon_number "2"; oId "CUFF.311.1"; tss_id "TSS388";
Pf3D7_02_v3	Cufflinks	exon	600187	600253	.	-	.	gene_id "XLOC_000358"; transcript_id "TCONS_00000406"; exon_number "3"; oId "CUFF.311.1"; tss_id "TSS388";
Pf3D7_02_v3	Cufflinks	exon	600357	600452	.	-	.	gene_id "XLOC_000358"; transcript_id "TCONS_00000406"; exon_number "4"; oId "CUFF.311.1"; tss_id "TSS388";
Pf3D7_02_v3	Cufflinks	exon	600562	600675	.	-	.	gene_id "XLOC_000358"; transcript_id "TCONS_00000406"; exon_number "5"; oId "CUFF.311.1"; tss_id "TSS388";
Pf3D7_02_v3	Cufflinks	exon	600804	600867	.	-	.	gene_id "XLOC_000358"; transcript_id "TCONS_00000406"; exon_number "6"; oId "CUFF.311.1"; tss_id "TSS388";
Pf3D7_02_v3	Cufflinks	exon	600961	601046	.	-	.	gene_id "XLOC_000358"; transcript_id "TCONS_00000406"; exon_number "7"; oId "CUFF.311.1"; tss_id "TSS388";
Pf3D7_02_v3	Cufflinks	exon	601134	601279	.	-	.	gene_id "XLOC_000358"; transcript_id "TCONS_00000406"; exon_number "8"; oId "CUFF.311.1"; tss_id "TSS388";
Pf3D7_02_v3	Cufflinks	exon	601487	602263	.	-	.	gene_id "XLOC_000358"; transcript_id "TCONS_00000406"; exon_number "9"; oId "CUFF.311.1"; tss_id "TSS388";
Pf3D7_02_v3	Cufflinks	exon	607978	609731	.	-	.	gene_id "XLOC_000359"; transcript_id "TCONS_00000407"; exon_number "1"; oId "CUFF.318.1"; tss_id "TSS389";
Pf3D7_02_v3	Cufflinks	exon	616081	619448	.	-	.	gene_id "XLOC_000360"; transcript_id "TCONS_00000408"; exon_number "1"; oId "CUFF.314.1"; tss_id "TSS390";
Pf3D7_02_v3	Cufflinks	exon	622381	622582	.	-	.	gene_id "XLOC_000361"; transcript_id "TCONS_00000409"; exon_number "1"; oId "CUFF.316.1"; tss_id "TSS391";
Pf3D7_02_v3	Cufflinks	exon	622789	622840	.	-	.	gene_id "XLOC_000361"; transcript_id "TCONS_00000409"; exon_number "2"; oId "CUFF.316.1"; tss_id "TSS391";
Pf3D7_02_v3	Cufflinks	exon	622939	623014	.	-	.	gene_id "XLOC_000361"; transcript_id "TCONS_00000409"; exon_number "3"; oId "CUFF.316.1"; tss_id "TSS391";
Pf3D7_02_v3	Cufflinks	exon	623143	623529	.	-	.	gene_id "XLOC_000361"; transcript_id "TCONS_00000409"; exon_number "4"; oId "CUFF.316.1"; tss_id "TSS391";
Pf3D7_02_v3	Cufflinks	exon	623715	623944	.	-	.	gene_id "XLOC_000361"; transcript_id "TCONS_00000409"; exon_number "5"; oId "CUFF.316.1"; tss_id "TSS391";
Pf3D7_02_v3	Cufflinks	exon	624073	624108	.	-	.	gene_id "XLOC_000361"; transcript_id "TCONS_00000409"; exon_number "6"; oId "CUFF.316.1"; tss_id "TSS391";
Pf3D7_02_v3	Cufflinks	exon	624250	624946	.	-	.	gene_id "XLOC_000361"; transcript_id "TCONS_00000409"; exon_number "7"; oId "CUFF.316.1"; tss_id "TSS391";
Pf3D7_02_v3	Cufflinks	exon	628035	632262	.	-	.	gene_id "XLOC_000362"; transcript_id "TCONS_00000410"; exon_number "1"; oId "CUFF.313.1"; tss_id "TSS392";
Pf3D7_02_v3	Cufflinks	exon	634287	637701	.	-	.	gene_id "XLOC_000363"; transcript_id "TCONS_00000411"; exon_number "1"; oId "CUFF.321.2"; tss_id "TSS393";
Pf3D7_02_v3	Cufflinks	exon	638835	638999	.	-	.	gene_id "XLOC_000363"; transcript_id "TCONS_00000411"; exon_number "2"; oId "CUFF.321.2"; tss_id "TSS393";
Pf3D7_02_v3	Cufflinks	exon	634287	637701	.	-	.	gene_id "XLOC_000363"; transcript_id "TCONS_00000412"; exon_number "1"; oId "CUFF.321.3"; tss_id "TSS394";
Pf3D7_02_v3	Cufflinks	exon	638825	639143	.	-	.	gene_id "XLOC_000363"; transcript_id "TCONS_00000412"; exon_number "2"; oId "CUFF.321.3"; tss_id "TSS394";
Pf3D7_02_v3	Cufflinks	exon	634287	639207	.	-	.	gene_id "XLOC_000363"; transcript_id "TCONS_00000413"; exon_number "1"; oId "CUFF.321.1"; tss_id "TSS394";
Pf3D7_02_v3	Cufflinks	exon	642807	645141	.	-	.	gene_id "XLOC_000364"; transcript_id "TCONS_00000414"; exon_number "1"; oId "CUFF.320.1"; tss_id "TSS395";
Pf3D7_02_v3	Cufflinks	exon	650270	653682	.	-	.	gene_id "XLOC_000365"; transcript_id "TCONS_00000415"; exon_number "1"; oId "CUFF.323.1"; tss_id "TSS396";
Pf3D7_02_v3	Cufflinks	exon	650270	653428	.	-	.	gene_id "XLOC_000365"; transcript_id "TCONS_00000416"; exon_number "1"; oId "CUFF.323.2"; tss_id "TSS397";
Pf3D7_02_v3	Cufflinks	exon	653889	653910	.	-	.	gene_id "XLOC_000365"; transcript_id "TCONS_00000416"; exon_number "2"; oId "CUFF.323.2"; tss_id "TSS397";
Pf3D7_02_v3	Cufflinks	exon	654761	654966	.	-	.	gene_id "XLOC_000366"; transcript_id "TCONS_00000417"; exon_number "1"; oId "CUFF.324.1"; tss_id "TSS398";
Pf3D7_02_v3	Cufflinks	exon	655082	655172	.	-	.	gene_id "XLOC_000366"; transcript_id "TCONS_00000417"; exon_number "2"; oId "CUFF.324.1"; tss_id "TSS398";
Pf3D7_02_v3	Cufflinks	exon	655282	655369	.	-	.	gene_id "XLOC_000366"; transcript_id "TCONS_00000417"; exon_number "3"; oId "CUFF.324.1"; tss_id "TSS398";
Pf3D7_02_v3	Cufflinks	exon	655548	655583	.	-	.	gene_id "XLOC_000366"; transcript_id "TCONS_00000417"; exon_number "4"; oId "CUFF.324.1"; tss_id "TSS398";
Pf3D7_02_v3	Cufflinks	exon	655658	655750	.	-	.	gene_id "XLOC_000366"; transcript_id "TCONS_00000417"; exon_number "5"; oId "CUFF.324.1"; tss_id "TSS398";
Pf3D7_02_v3	Cufflinks	exon	655860	655921	.	-	.	gene_id "XLOC_000366"; transcript_id "TCONS_00000417"; exon_number "6"; oId "CUFF.324.1"; tss_id "TSS398";
Pf3D7_02_v3	Cufflinks	exon	656056	656190	.	-	.	gene_id "XLOC_000366"; transcript_id "TCONS_00000417"; exon_number "7"; oId "CUFF.324.1"; tss_id "TSS398";
Pf3D7_02_v3	Cufflinks	exon	656377	656486	.	-	.	gene_id "XLOC_000366"; transcript_id "TCONS_00000417"; exon_number "8"; oId "CUFF.324.1"; tss_id "TSS398";
Pf3D7_02_v3	Cufflinks	exon	656634	656692	.	-	.	gene_id "XLOC_000366"; transcript_id "TCONS_00000417"; exon_number "9"; oId "CUFF.324.1"; tss_id "TSS398";
Pf3D7_02_v3	Cufflinks	exon	656781	657083	.	-	.	gene_id "XLOC_000366"; transcript_id "TCONS_00000417"; exon_number "10"; oId "CUFF.324.1"; tss_id "TSS398";
Pf3D7_02_v3	Cufflinks	exon	664812	669047	.	-	.	gene_id "XLOC_000367"; transcript_id "TCONS_00000418"; exon_number "1"; oId "CUFF.332.1"; tss_id "TSS399";
Pf3D7_02_v3	Cufflinks	exon	669221	670085	.	-	.	gene_id "XLOC_000367"; transcript_id "TCONS_00000418"; exon_number "2"; oId "CUFF.332.1"; tss_id "TSS399";
Pf3D7_02_v3	Cufflinks	exon	688697	689559	.	-	.	gene_id "XLOC_000368"; transcript_id "TCONS_00000419"; exon_number "1"; oId "CUFF.329.1"; tss_id "TSS400";
Pf3D7_02_v3	Cufflinks	exon	696006	699588	.	-	.	gene_id "XLOC_000369"; transcript_id "TCONS_00000420"; exon_number "1"; oId "CUFF.334.1"; tss_id "TSS401";
Pf3D7_02_v3	Cufflinks	exon	704436	704964	.	-	.	gene_id "XLOC_000370"; transcript_id "TCONS_00000421"; exon_number "1"; oId "CUFF.326.1"; tss_id "TSS402";
Pf3D7_02_v3	Cufflinks	exon	705195	706945	.	-	.	gene_id "XLOC_000370"; transcript_id "TCONS_00000421"; exon_number "2"; oId "CUFF.326.1"; tss_id "TSS402";
Pf3D7_02_v3	Cufflinks	exon	709432	715611	.	-	.	gene_id "XLOC_000371"; transcript_id "TCONS_00000422"; exon_number "1"; oId "CUFF.343.1"; tss_id "TSS403";
Pf3D7_02_v3	Cufflinks	exon	715838	716033	.	-	.	gene_id "XLOC_000372"; transcript_id "TCONS_00000423"; exon_number "1"; oId "CUFF.337.1"; tss_id "TSS404";
Pf3D7_02_v3	Cufflinks	exon	716160	716293	.	-	.	gene_id "XLOC_000372"; transcript_id "TCONS_00000423"; exon_number "2"; oId "CUFF.337.1"; tss_id "TSS404";
Pf3D7_02_v3	Cufflinks	exon	716494	716559	.	-	.	gene_id "XLOC_000372"; transcript_id "TCONS_00000423"; exon_number "3"; oId "CUFF.337.1"; tss_id "TSS404";
Pf3D7_02_v3	Cufflinks	exon	716884	717133	.	-	.	gene_id "XLOC_000372"; transcript_id "TCONS_00000423"; exon_number "4"; oId "CUFF.337.1"; tss_id "TSS404";
Pf3D7_02_v3	Cufflinks	exon	717755	719210	.	-	.	gene_id "XLOC_000373"; transcript_id "TCONS_00000424"; exon_number "1"; oId "CUFF.339.1"; tss_id "TSS405";
Pf3D7_02_v3	Cufflinks	exon	723490	724604	.	-	.	gene_id "XLOC_000374"; transcript_id "TCONS_00000425"; exon_number "1"; oId "CUFF.351.1"; tss_id "TSS406";
Pf3D7_02_v3	Cufflinks	exon	724873	728449	.	-	.	gene_id "XLOC_000374"; transcript_id "TCONS_00000425"; exon_number "2"; oId "CUFF.351.1"; tss_id "TSS406";
Pf3D7_02_v3	Cufflinks	exon	728594	728721	.	-	.	gene_id "XLOC_000374"; transcript_id "TCONS_00000425"; exon_number "3"; oId "CUFF.351.1"; tss_id "TSS406";
Pf3D7_02_v3	Cufflinks	exon	728930	728995	.	-	.	gene_id "XLOC_000374"; transcript_id "TCONS_00000425"; exon_number "4"; oId "CUFF.351.1"; tss_id "TSS406";
Pf3D7_02_v3	Cufflinks	exon	729149	729259	.	-	.	gene_id "XLOC_000374"; transcript_id "TCONS_00000425"; exon_number "5"; oId "CUFF.351.1"; tss_id "TSS406";
Pf3D7_02_v3	Cufflinks	exon	729359	729562	.	-	.	gene_id "XLOC_000374"; transcript_id "TCONS_00000425"; exon_number "6"; oId "CUFF.351.1"; tss_id "TSS406";
Pf3D7_02_v3	Cufflinks	exon	729744	730819	.	-	.	gene_id "XLOC_000374"; transcript_id "TCONS_00000425"; exon_number "7"; oId "CUFF.351.1"; tss_id "TSS406";
Pf3D7_02_v3	Cufflinks	exon	731077	731387	.	-	.	gene_id "XLOC_000375"; transcript_id "TCONS_00000426"; exon_number "1"; oId "CUFF.346.1"; tss_id "TSS407";
Pf3D7_02_v3	Cufflinks	exon	731548	731623	.	-	.	gene_id "XLOC_000375"; transcript_id "TCONS_00000426"; exon_number "2"; oId "CUFF.346.1"; tss_id "TSS407";
Pf3D7_02_v3	Cufflinks	exon	731754	731972	.	-	.	gene_id "XLOC_000375"; transcript_id "TCONS_00000426"; exon_number "3"; oId "CUFF.346.1"; tss_id "TSS407";
Pf3D7_02_v3	Cufflinks	exon	732171	732430	.	-	.	gene_id "XLOC_000375"; transcript_id "TCONS_00000426"; exon_number "4"; oId "CUFF.346.1"; tss_id "TSS407";
Pf3D7_02_v3	Cufflinks	exon	732694	733271	.	-	.	gene_id "XLOC_000375"; transcript_id "TCONS_00000426"; exon_number "5"; oId "CUFF.346.1"; tss_id "TSS407";
Pf3D7_02_v3	Cufflinks	exon	731077	731387	.	-	.	gene_id "XLOC_000375"; transcript_id "TCONS_00000427"; exon_number "1"; oId "CUFF.346.2"; tss_id "TSS407";
Pf3D7_02_v3	Cufflinks	exon	731548	731623	.	-	.	gene_id "XLOC_000375"; transcript_id "TCONS_00000427"; exon_number "2"; oId "CUFF.346.2"; tss_id "TSS407";
Pf3D7_02_v3	Cufflinks	exon	731754	731972	.	-	.	gene_id "XLOC_000375"; transcript_id "TCONS_00000427"; exon_number "3"; oId "CUFF.346.2"; tss_id "TSS407";
Pf3D7_02_v3	Cufflinks	exon	732171	733326	.	-	.	gene_id "XLOC_000375"; transcript_id "TCONS_00000427"; exon_number "4"; oId "CUFF.346.2"; tss_id "TSS407";
Pf3D7_02_v3	Cufflinks	exon	742627	746936	.	-	.	gene_id "XLOC_000376"; transcript_id "TCONS_00000428"; exon_number "1"; oId "CUFF.345.1"; tss_id "TSS408";
Pf3D7_02_v3	Cufflinks	exon	747588	747816	.	-	.	gene_id "XLOC_000377"; transcript_id "TCONS_00000429"; exon_number "1"; oId "CUFF.341.1"; tss_id "TSS409";
Pf3D7_02_v3	Cufflinks	exon	747980	748031	.	-	.	gene_id "XLOC_000377"; transcript_id "TCONS_00000429"; exon_number "2"; oId "CUFF.341.1"; tss_id "TSS409";
Pf3D7_02_v3	Cufflinks	exon	748306	748743	.	-	.	gene_id "XLOC_000377"; transcript_id "TCONS_00000429"; exon_number "3"; oId "CUFF.341.1"; tss_id "TSS409";
Pf3D7_02_v3	Cufflinks	exon	749042	749387	.	-	.	gene_id "XLOC_000377"; transcript_id "TCONS_00000429"; exon_number "4"; oId "CUFF.341.1"; tss_id "TSS409";
Pf3D7_02_v3	Cufflinks	exon	749502	749560	.	-	.	gene_id "XLOC_000377"; transcript_id "TCONS_00000429"; exon_number "5"; oId "CUFF.341.1"; tss_id "TSS409";
Pf3D7_02_v3	Cufflinks	exon	747588	747816	.	-	.	gene_id "XLOC_000377"; transcript_id "TCONS_00000430"; exon_number "1"; oId "CUFF.341.2"; tss_id "TSS409";
Pf3D7_02_v3	Cufflinks	exon	747980	748031	.	-	.	gene_id "XLOC_000377"; transcript_id "TCONS_00000430"; exon_number "2"; oId "CUFF.341.2"; tss_id "TSS409";
Pf3D7_02_v3	Cufflinks	exon	748306	748743	.	-	.	gene_id "XLOC_000377"; transcript_id "TCONS_00000430"; exon_number "3"; oId "CUFF.341.2"; tss_id "TSS409";
Pf3D7_02_v3	Cufflinks	exon	749042	749390	.	-	.	gene_id "XLOC_000377"; transcript_id "TCONS_00000430"; exon_number "4"; oId "CUFF.341.2"; tss_id "TSS409";
Pf3D7_02_v3	Cufflinks	exon	749502	749605	.	-	.	gene_id "XLOC_000377"; transcript_id "TCONS_00000430"; exon_number "5"; oId "CUFF.341.2"; tss_id "TSS409";
Pf3D7_02_v3	Cufflinks	exon	749864	751786	.	-	.	gene_id "XLOC_000378"; transcript_id "TCONS_00000431"; exon_number "1"; oId "CUFF.349.1"; tss_id "TSS410";
Pf3D7_02_v3	Cufflinks	exon	763441	764922	.	-	.	gene_id "XLOC_000379"; transcript_id "TCONS_00000432"; exon_number "1"; oId "CUFF.352.1"; tss_id "TSS411";
Pf3D7_02_v3	Cufflinks	exon	765175	765517	.	-	.	gene_id "XLOC_000379"; transcript_id "TCONS_00000432"; exon_number "2"; oId "CUFF.352.1"; tss_id "TSS411";
Pf3D7_02_v3	Cufflinks	exon	766173	767412	.	-	.	gene_id "XLOC_000380"; transcript_id "TCONS_00000433"; exon_number "1"; oId "CUFF.353.1"; tss_id "TSS412";
Pf3D7_02_v3	Cufflinks	exon	768177	768455	.	-	.	gene_id "XLOC_000380"; transcript_id "TCONS_00000433"; exon_number "2"; oId "CUFF.353.1"; tss_id "TSS412";
Pf3D7_02_v3	Cufflinks	exon	769927	771115	.	-	.	gene_id "XLOC_000381"; transcript_id "TCONS_00000434"; exon_number "1"; oId "CUFF.355.1"; tss_id "TSS413";
Pf3D7_02_v3	Cufflinks	exon	773227	774063	.	-	.	gene_id "XLOC_000382"; transcript_id "TCONS_00000435"; exon_number "1"; oId "CUFF.358.1"; tss_id "TSS414";
Pf3D7_02_v3	Cufflinks	exon	776706	777369	.	-	.	gene_id "XLOC_000383"; transcript_id "TCONS_00000436"; exon_number "1"; oId "CUFF.362.1"; tss_id "TSS415";
Pf3D7_02_v3	Cufflinks	exon	777591	778463	.	-	.	gene_id "XLOC_000383"; transcript_id "TCONS_00000436"; exon_number "2"; oId "CUFF.362.1"; tss_id "TSS415";
Pf3D7_02_v3	Cufflinks	exon	779027	782431	.	-	.	gene_id "XLOC_000384"; transcript_id "TCONS_00000437"; exon_number "1"; oId "CUFF.365.1"; tss_id "TSS416";
Pf3D7_02_v3	Cufflinks	exon	783691	784469	.	-	.	gene_id "XLOC_000385"; transcript_id "TCONS_00000438"; exon_number "1"; oId "CUFF.361.1"; tss_id "TSS417";
Pf3D7_02_v3	Cufflinks	exon	784688	785384	.	-	.	gene_id "XLOC_000385"; transcript_id "TCONS_00000438"; exon_number "2"; oId "CUFF.361.1"; tss_id "TSS417";
Pf3D7_02_v3	Cufflinks	exon	786732	787736	.	-	.	gene_id "XLOC_000386"; transcript_id "TCONS_00000439"; exon_number "1"; oId "CUFF.366.1"; tss_id "TSS418";
Pf3D7_02_v3	Cufflinks	exon	787848	788536	.	-	.	gene_id "XLOC_000386"; transcript_id "TCONS_00000439"; exon_number "2"; oId "CUFF.366.1"; tss_id "TSS418";
Pf3D7_02_v3	Cufflinks	exon	788741	788804	.	-	.	gene_id "XLOC_000386"; transcript_id "TCONS_00000439"; exon_number "3"; oId "CUFF.366.1"; tss_id "TSS418";
Pf3D7_02_v3	Cufflinks	exon	789525	790212	.	-	.	gene_id "XLOC_000387"; transcript_id "TCONS_00000440"; exon_number "1"; oId "CUFF.359.1"; tss_id "TSS419";
Pf3D7_02_v3	Cufflinks	exon	802214	802981	.	-	.	gene_id "XLOC_000388"; transcript_id "TCONS_00000441"; exon_number "1"; oId "CUFF.367.1"; tss_id "TSS420";
Pf3D7_02_v3	Cufflinks	exon	808100	809062	.	-	.	gene_id "XLOC_000389"; transcript_id "TCONS_00000442"; exon_number "1"; oId "CUFF.369.1"; tss_id "TSS421";
Pf3D7_02_v3	Cufflinks	exon	809121	809984	.	-	.	gene_id "XLOC_000390"; transcript_id "TCONS_00000443"; exon_number "1"; oId "CUFF.373.2"; tss_id "TSS422";
Pf3D7_02_v3	Cufflinks	exon	810230	810583	.	-	.	gene_id "XLOC_000390"; transcript_id "TCONS_00000443"; exon_number "2"; oId "CUFF.373.2"; tss_id "TSS422";
Pf3D7_02_v3	Cufflinks	exon	811200	811584	.	-	.	gene_id "XLOC_000390"; transcript_id "TCONS_00000443"; exon_number "3"; oId "CUFF.373.2"; tss_id "TSS422";
Pf3D7_02_v3	Cufflinks	exon	809121	809984	.	-	.	gene_id "XLOC_000390"; transcript_id "TCONS_00000444"; exon_number "1"; oId "CUFF.373.1"; tss_id "TSS422";
Pf3D7_02_v3	Cufflinks	exon	810230	811600	.	-	.	gene_id "XLOC_000390"; transcript_id "TCONS_00000444"; exon_number "2"; oId "CUFF.373.1"; tss_id "TSS422";
Pf3D7_02_v3	Cufflinks	exon	813627	814390	.	-	.	gene_id "XLOC_000391"; transcript_id "TCONS_00000445"; exon_number "1"; oId "CUFF.375.1"; tss_id "TSS423";
Pf3D7_02_v3	Cufflinks	exon	814580	815844	.	-	.	gene_id "XLOC_000391"; transcript_id "TCONS_00000445"; exon_number "2"; oId "CUFF.375.1"; tss_id "TSS423";
Pf3D7_02_v3	Cufflinks	exon	823658	825428	.	-	.	gene_id "XLOC_000392"; transcript_id "TCONS_00000446"; exon_number "1"; oId "CUFF.378.2"; tss_id "TSS424";
Pf3D7_02_v3	Cufflinks	exon	823658	824571	.	-	.	gene_id "XLOC_000392"; transcript_id "TCONS_00000447"; exon_number "1"; oId "CUFF.378.1"; tss_id "TSS425";
Pf3D7_02_v3	Cufflinks	exon	824796	825588	.	-	.	gene_id "XLOC_000392"; transcript_id "TCONS_00000447"; exon_number "2"; oId "CUFF.378.1"; tss_id "TSS425";
Pf3D7_02_v3	Cufflinks	exon	831462	832257	.	-	.	gene_id "XLOC_000393"; transcript_id "TCONS_00000448"; exon_number "1"; oId "CUFF.383.1"; tss_id "TSS426";
Pf3D7_02_v3	Cufflinks	exon	836658	838006	.	-	.	gene_id "XLOC_000394"; transcript_id "TCONS_00000449"; exon_number "1"; oId "CUFF.392.1"; tss_id "TSS427";
Pf3D7_02_v3	Cufflinks	exon	862990	863688	.	-	.	gene_id "XLOC_000395"; transcript_id "TCONS_00000450"; exon_number "1"; oId "CUFF.385.1"; tss_id "TSS428";
Pf3D7_02_v3	Cufflinks	exon	863774	864043	.	-	.	gene_id "XLOC_000395"; transcript_id "TCONS_00000450"; exon_number "2"; oId "CUFF.385.1"; tss_id "TSS428";
Pf3D7_02_v3	Cufflinks	exon	869109	870950	.	-	.	gene_id "XLOC_000396"; transcript_id "TCONS_00000451"; exon_number "1"; oId "CUFF.389.1"; tss_id "TSS429";
Pf3D7_02_v3	Cufflinks	exon	871086	871316	.	-	.	gene_id "XLOC_000396"; transcript_id "TCONS_00000451"; exon_number "2"; oId "CUFF.389.1"; tss_id "TSS429";
Pf3D7_02_v3	Cufflinks	exon	871419	871684	.	-	.	gene_id "XLOC_000396"; transcript_id "TCONS_00000451"; exon_number "3"; oId "CUFF.389.1"; tss_id "TSS429";
Pf3D7_02_v3	Cufflinks	exon	874284	874857	.	-	.	gene_id "XLOC_000397"; transcript_id "TCONS_00000452"; exon_number "1"; oId "CUFF.391.1"; tss_id "TSS430";
Pf3D7_02_v3	Cufflinks	exon	875023	875593	.	-	.	gene_id "XLOC_000398"; transcript_id "TCONS_00000453"; exon_number "1"; oId "CUFF.384.1"; tss_id "TSS431";
Pf3D7_02_v3	Cufflinks	exon	878226	879525	.	-	.	gene_id "XLOC_000399"; transcript_id "TCONS_00000454"; exon_number "1"; oId "CUFF.388.1"; tss_id "TSS432";
Pf3D7_02_v3	Cufflinks	exon	913508	914688	.	-	.	gene_id "XLOC_000400"; transcript_id "TCONS_00000455"; exon_number "1"; oId "CUFF.397.1"; tss_id "TSS433";
Pf3D7_02_v3	Cufflinks	exon	916142	917581	.	-	.	gene_id "XLOC_000401"; transcript_id "TCONS_00000456"; exon_number "1"; oId "CUFF.401.1"; tss_id "TSS434";
Pf3D7_02_v3	Cufflinks	exon	918345	923972	.	-	.	gene_id "XLOC_000401"; transcript_id "TCONS_00000456"; exon_number "2"; oId "CUFF.401.1"; tss_id "TSS434";
Pf3D7_03_v3	Cufflinks	exon	36531	42487	.	+	.	gene_id "XLOC_000402"; transcript_id "TCONS_00000457"; exon_number "1"; oId "CUFF.406.1"; tss_id "TSS435";
Pf3D7_03_v3	Cufflinks	exon	43038	44645	.	+	.	gene_id "XLOC_000403"; transcript_id "TCONS_00000458"; exon_number "1"; oId "CUFF.409.1"; tss_id "TSS436";
Pf3D7_03_v3	Cufflinks	exon	46116	47340	.	+	.	gene_id "XLOC_000404"; transcript_id "TCONS_00000459"; exon_number "1"; oId "CUFF.404.1"; tss_id "TSS437";
Pf3D7_03_v3	Cufflinks	exon	67458	67996	.	+	.	gene_id "XLOC_000405"; transcript_id "TCONS_00000460"; exon_number "1"; oId "CUFF.403.1"; tss_id "TSS438";
Pf3D7_03_v3	Cufflinks	exon	68101	69057	.	+	.	gene_id "XLOC_000405"; transcript_id "TCONS_00000460"; exon_number "2"; oId "CUFF.403.1"; tss_id "TSS438";
Pf3D7_03_v3	Cufflinks	exon	81927	83238	.	+	.	gene_id "XLOC_000406"; transcript_id "TCONS_00000461"; exon_number "1"; oId "CUFF.411.1"; tss_id "TSS439";
Pf3D7_03_v3	Cufflinks	exon	99325	100438	.	+	.	gene_id "XLOC_000407"; transcript_id "TCONS_00000462"; exon_number "1"; oId "CUFF.416.1"; tss_id "TSS440";
Pf3D7_03_v3	Cufflinks	exon	103205	104524	.	+	.	gene_id "XLOC_000408"; transcript_id "TCONS_00000463"; exon_number "1"; oId "CUFF.421.1"; tss_id "TSS441";
Pf3D7_03_v3	Cufflinks	exon	104708	105269	.	+	.	gene_id "XLOC_000408"; transcript_id "TCONS_00000463"; exon_number "2"; oId "CUFF.421.1"; tss_id "TSS441";
Pf3D7_03_v3	Cufflinks	exon	103321	103641	.	+	.	gene_id "XLOC_000408"; transcript_id "TCONS_00000464"; exon_number "1"; oId "CUFF.421.2"; tss_id "TSS442";
Pf3D7_03_v3	Cufflinks	exon	104313	104524	.	+	.	gene_id "XLOC_000408"; transcript_id "TCONS_00000464"; exon_number "2"; oId "CUFF.421.2"; tss_id "TSS442";
Pf3D7_03_v3	Cufflinks	exon	104708	105269	.	+	.	gene_id "XLOC_000408"; transcript_id "TCONS_00000464"; exon_number "3"; oId "CUFF.421.2"; tss_id "TSS442";
Pf3D7_03_v3	Cufflinks	exon	110466	111746	.	+	.	gene_id "XLOC_000409"; transcript_id "TCONS_00000465"; exon_number "1"; oId "CUFF.423.1"; tss_id "TSS443";
Pf3D7_03_v3	Cufflinks	exon	112374	112749	.	+	.	gene_id "XLOC_000410"; transcript_id "TCONS_00000466"; exon_number "1"; oId "CUFF.422.1"; tss_id "TSS444";
Pf3D7_03_v3	Cufflinks	exon	112863	118661	.	+	.	gene_id "XLOC_000411"; transcript_id "TCONS_00000467"; exon_number "1"; oId "CUFF.430.1"; tss_id "TSS445";
Pf3D7_03_v3	Cufflinks	exon	119121	120319	.	+	.	gene_id "XLOC_000412"; transcript_id "TCONS_00000468"; exon_number "1"; oId "CUFF.429.1"; tss_id "TSS446";
Pf3D7_03_v3	Cufflinks	exon	120411	120986	.	+	.	gene_id "XLOC_000412"; transcript_id "TCONS_00000468"; exon_number "2"; oId "CUFF.429.1"; tss_id "TSS446";
Pf3D7_03_v3	Cufflinks	exon	121098	121151	.	+	.	gene_id "XLOC_000412"; transcript_id "TCONS_00000468"; exon_number "3"; oId "CUFF.429.1"; tss_id "TSS446";
Pf3D7_03_v3	Cufflinks	exon	121261	121323	.	+	.	gene_id "XLOC_000412"; transcript_id "TCONS_00000468"; exon_number "4"; oId "CUFF.429.1"; tss_id "TSS446";
Pf3D7_03_v3	Cufflinks	exon	121462	121572	.	+	.	gene_id "XLOC_000412"; transcript_id "TCONS_00000468"; exon_number "5"; oId "CUFF.429.1"; tss_id "TSS446";
Pf3D7_03_v3	Cufflinks	exon	121702	121887	.	+	.	gene_id "XLOC_000412"; transcript_id "TCONS_00000468"; exon_number "6"; oId "CUFF.429.1"; tss_id "TSS446";
Pf3D7_03_v3	Cufflinks	exon	121986	122144	.	+	.	gene_id "XLOC_000412"; transcript_id "TCONS_00000468"; exon_number "7"; oId "CUFF.429.1"; tss_id "TSS446";
Pf3D7_03_v3	Cufflinks	exon	122290	123047	.	+	.	gene_id "XLOC_000412"; transcript_id "TCONS_00000468"; exon_number "8"; oId "CUFF.429.1"; tss_id "TSS446";
Pf3D7_03_v3	Cufflinks	exon	123121	124876	.	+	.	gene_id "XLOC_000413"; transcript_id "TCONS_00000469"; exon_number "1"; oId "CUFF.425.1"; tss_id "TSS447";
Pf3D7_03_v3	Cufflinks	exon	132275	133244	.	+	.	gene_id "XLOC_000414"; transcript_id "TCONS_00000470"; exon_number "1"; oId "CUFF.428.1"; tss_id "TSS448";
Pf3D7_03_v3	Cufflinks	exon	134353	136273	.	+	.	gene_id "XLOC_000415"; transcript_id "TCONS_00000471"; exon_number "1"; oId "CUFF.432.1"; tss_id "TSS449";
Pf3D7_03_v3	Cufflinks	exon	136370	136945	.	+	.	gene_id "XLOC_000415"; transcript_id "TCONS_00000471"; exon_number "2"; oId "CUFF.432.1"; tss_id "TSS449";
Pf3D7_03_v3	Cufflinks	exon	137062	137115	.	+	.	gene_id "XLOC_000415"; transcript_id "TCONS_00000471"; exon_number "3"; oId "CUFF.432.1"; tss_id "TSS449";
Pf3D7_03_v3	Cufflinks	exon	137187	137249	.	+	.	gene_id "XLOC_000415"; transcript_id "TCONS_00000471"; exon_number "4"; oId "CUFF.432.1"; tss_id "TSS449";
Pf3D7_03_v3	Cufflinks	exon	137394	137504	.	+	.	gene_id "XLOC_000415"; transcript_id "TCONS_00000471"; exon_number "5"; oId "CUFF.432.1"; tss_id "TSS449";
Pf3D7_03_v3	Cufflinks	exon	137634	137819	.	+	.	gene_id "XLOC_000415"; transcript_id "TCONS_00000471"; exon_number "6"; oId "CUFF.432.1"; tss_id "TSS449";
Pf3D7_03_v3	Cufflinks	exon	137900	138058	.	+	.	gene_id "XLOC_000415"; transcript_id "TCONS_00000471"; exon_number "7"; oId "CUFF.432.1"; tss_id "TSS449";
Pf3D7_03_v3	Cufflinks	exon	138206	138972	.	+	.	gene_id "XLOC_000415"; transcript_id "TCONS_00000471"; exon_number "8"; oId "CUFF.432.1"; tss_id "TSS449";
Pf3D7_03_v3	Cufflinks	exon	139179	141116	.	+	.	gene_id "XLOC_000415"; transcript_id "TCONS_00000471"; exon_number "9"; oId "CUFF.432.1"; tss_id "TSS449";
Pf3D7_03_v3	Cufflinks	exon	141325	145896	.	+	.	gene_id "XLOC_000416"; transcript_id "TCONS_00000472"; exon_number "1"; oId "CUFF.438.1"; tss_id "TSS450";
Pf3D7_03_v3	Cufflinks	exon	158172	159231	.	+	.	gene_id "XLOC_000417"; transcript_id "TCONS_00000473"; exon_number "1"; oId "CUFF.436.1"; tss_id "TSS451";
Pf3D7_03_v3	Cufflinks	exon	169177	169572	.	+	.	gene_id "XLOC_000418"; transcript_id "TCONS_00000474"; exon_number "1"; oId "CUFF.442.1"; tss_id "TSS452";
Pf3D7_03_v3	Cufflinks	exon	169789	173017	.	+	.	gene_id "XLOC_000418"; transcript_id "TCONS_00000474"; exon_number "2"; oId "CUFF.442.1"; tss_id "TSS452";
Pf3D7_03_v3	Cufflinks	exon	173131	173231	.	+	.	gene_id "XLOC_000418"; transcript_id "TCONS_00000474"; exon_number "3"; oId "CUFF.442.1"; tss_id "TSS452";
Pf3D7_03_v3	Cufflinks	exon	173417	173495	.	+	.	gene_id "XLOC_000418"; transcript_id "TCONS_00000474"; exon_number "4"; oId "CUFF.442.1"; tss_id "TSS452";
Pf3D7_03_v3	Cufflinks	exon	174223	174562	.	+	.	gene_id "XLOC_000418"; transcript_id "TCONS_00000474"; exon_number "5"; oId "CUFF.442.1"; tss_id "TSS452";
Pf3D7_03_v3	Cufflinks	exon	177689	179727	.	+	.	gene_id "XLOC_000419"; transcript_id "TCONS_00000475"; exon_number "1"; oId "CUFF.440.1"; tss_id "TSS453";
Pf3D7_03_v3	Cufflinks	exon	179819	179892	.	+	.	gene_id "XLOC_000419"; transcript_id "TCONS_00000475"; exon_number "2"; oId "CUFF.440.1"; tss_id "TSS453";
Pf3D7_03_v3	Cufflinks	exon	180035	180075	.	+	.	gene_id "XLOC_000419"; transcript_id "TCONS_00000475"; exon_number "3"; oId "CUFF.440.1"; tss_id "TSS453";
Pf3D7_03_v3	Cufflinks	exon	180216	180331	.	+	.	gene_id "XLOC_000419"; transcript_id "TCONS_00000475"; exon_number "4"; oId "CUFF.440.1"; tss_id "TSS453";
Pf3D7_03_v3	Cufflinks	exon	180436	180563	.	+	.	gene_id "XLOC_000419"; transcript_id "TCONS_00000475"; exon_number "5"; oId "CUFF.440.1"; tss_id "TSS453";
Pf3D7_03_v3	Cufflinks	exon	180698	180778	.	+	.	gene_id "XLOC_000419"; transcript_id "TCONS_00000475"; exon_number "6"; oId "CUFF.440.1"; tss_id "TSS453";
Pf3D7_03_v3	Cufflinks	exon	180898	180961	.	+	.	gene_id "XLOC_000419"; transcript_id "TCONS_00000475"; exon_number "7"; oId "CUFF.440.1"; tss_id "TSS453";
Pf3D7_03_v3	Cufflinks	exon	181089	181589	.	+	.	gene_id "XLOC_000419"; transcript_id "TCONS_00000475"; exon_number "8"; oId "CUFF.440.1"; tss_id "TSS453";
Pf3D7_03_v3	Cufflinks	exon	182279	189539	.	+	.	gene_id "XLOC_000420"; transcript_id "TCONS_00000476"; exon_number "1"; oId "CUFF.453.1"; tss_id "TSS454";
Pf3D7_03_v3	Cufflinks	exon	189757	190883	.	+	.	gene_id "XLOC_000421"; transcript_id "TCONS_00000477"; exon_number "1"; oId "CUFF.448.1"; tss_id "TSS455";
Pf3D7_03_v3	Cufflinks	exon	193505	193994	.	+	.	gene_id "XLOC_000422"; transcript_id "TCONS_00000479"; exon_number "1"; oId "CUFF.452.2"; tss_id "TSS456";
Pf3D7_03_v3	Cufflinks	exon	194446	196473	.	+	.	gene_id "XLOC_000422"; transcript_id "TCONS_00000479"; exon_number "2"; oId "CUFF.452.2"; tss_id "TSS456";
Pf3D7_03_v3	Cufflinks	exon	193505	196473	.	+	.	gene_id "XLOC_000422"; transcript_id "TCONS_00000478"; exon_number "1"; oId "CUFF.452.1"; tss_id "TSS456";
Pf3D7_03_v3	Cufflinks	exon	203248	204356	.	+	.	gene_id "XLOC_000423"; transcript_id "TCONS_00000481"; exon_number "1"; oId "CUFF.450.2"; tss_id "TSS457";
Pf3D7_03_v3	Cufflinks	exon	204533	206337	.	+	.	gene_id "XLOC_000423"; transcript_id "TCONS_00000481"; exon_number "2"; oId "CUFF.450.2"; tss_id "TSS457";
Pf3D7_03_v3	Cufflinks	exon	203248	204386	.	+	.	gene_id "XLOC_000423"; transcript_id "TCONS_00000480"; exon_number "1"; oId "CUFF.450.1"; tss_id "TSS457";
Pf3D7_03_v3	Cufflinks	exon	204533	206337	.	+	.	gene_id "XLOC_000423"; transcript_id "TCONS_00000480"; exon_number "2"; oId "CUFF.450.1"; tss_id "TSS457";
Pf3D7_03_v3	Cufflinks	exon	210885	211605	.	+	.	gene_id "XLOC_000424"; transcript_id "TCONS_00000482"; exon_number "1"; oId "CUFF.445.1"; tss_id "TSS458";
Pf3D7_03_v3	Cufflinks	exon	211945	217161	.	+	.	gene_id "XLOC_000425"; transcript_id "TCONS_00000483"; exon_number "1"; oId "CUFF.463.1"; tss_id "TSS459";
Pf3D7_03_v3	Cufflinks	exon	217643	218153	.	+	.	gene_id "XLOC_000425"; transcript_id "TCONS_00000483"; exon_number "2"; oId "CUFF.463.1"; tss_id "TSS459";
Pf3D7_03_v3	Cufflinks	exon	218388	219978	.	+	.	gene_id "XLOC_000425"; transcript_id "TCONS_00000483"; exon_number "3"; oId "CUFF.463.1"; tss_id "TSS459";
Pf3D7_03_v3	Cufflinks	exon	217117	217161	.	+	.	gene_id "XLOC_000425"; transcript_id "TCONS_00000484"; exon_number "1"; oId "CUFF.463.2"; tss_id "TSS460";
Pf3D7_03_v3	Cufflinks	exon	217964	218153	.	+	.	gene_id "XLOC_000425"; transcript_id "TCONS_00000484"; exon_number "2"; oId "CUFF.463.2"; tss_id "TSS460";
Pf3D7_03_v3	Cufflinks	exon	218388	219978	.	+	.	gene_id "XLOC_000425"; transcript_id "TCONS_00000484"; exon_number "3"; oId "CUFF.463.2"; tss_id "TSS460";
Pf3D7_03_v3	Cufflinks	exon	221119	222588	.	+	.	gene_id "XLOC_000426"; transcript_id "TCONS_00000485"; exon_number "1"; oId "CUFF.455.1"; tss_id "TSS461";
Pf3D7_03_v3	Cufflinks	exon	226926	231587	.	+	.	gene_id "XLOC_000427"; transcript_id "TCONS_00000486"; exon_number "1"; oId "CUFF.461.1"; tss_id "TSS462";
Pf3D7_03_v3	Cufflinks	exon	226991	229318	.	+	.	gene_id "XLOC_000427"; transcript_id "TCONS_00000487"; exon_number "1"; oId "CUFF.461.2"; tss_id "TSS462";
Pf3D7_03_v3	Cufflinks	exon	229629	231587	.	+	.	gene_id "XLOC_000427"; transcript_id "TCONS_00000487"; exon_number "2"; oId "CUFF.461.2"; tss_id "TSS462";
Pf3D7_03_v3	Cufflinks	exon	234067	234213	.	+	.	gene_id "XLOC_000428"; transcript_id "TCONS_00000488"; exon_number "1"; oId "CUFF.457.1"; tss_id "TSS463";
Pf3D7_03_v3	Cufflinks	exon	234306	235448	.	+	.	gene_id "XLOC_000428"; transcript_id "TCONS_00000488"; exon_number "2"; oId "CUFF.457.1"; tss_id "TSS463";
Pf3D7_03_v3	Cufflinks	exon	249972	255188	.	+	.	gene_id "XLOC_000429"; transcript_id "TCONS_00000489"; exon_number "1"; oId "CUFF.466.1"; tss_id "TSS464";
Pf3D7_03_v3	Cufflinks	exon	259966	260500	.	+	.	gene_id "XLOC_000430"; transcript_id "TCONS_00000490"; exon_number "1"; oId "CUFF.473.1"; tss_id "TSS465";
Pf3D7_03_v3	Cufflinks	exon	260647	260718	.	+	.	gene_id "XLOC_000430"; transcript_id "TCONS_00000490"; exon_number "2"; oId "CUFF.473.1"; tss_id "TSS465";
Pf3D7_03_v3	Cufflinks	exon	260889	261327	.	+	.	gene_id "XLOC_000430"; transcript_id "TCONS_00000490"; exon_number "3"; oId "CUFF.473.1"; tss_id "TSS465";
Pf3D7_03_v3	Cufflinks	exon	274983	277312	.	+	.	gene_id "XLOC_000431"; transcript_id "TCONS_00000491"; exon_number "1"; oId "CUFF.459.1"; tss_id "TSS466";
Pf3D7_03_v3	Cufflinks	exon	292361	292980	.	+	.	gene_id "XLOC_000432"; transcript_id "TCONS_00000492"; exon_number "1"; oId "CUFF.482.1"; tss_id "TSS467";
Pf3D7_03_v3	Cufflinks	exon	293090	293207	.	+	.	gene_id "XLOC_000432"; transcript_id "TCONS_00000492"; exon_number "2"; oId "CUFF.482.1"; tss_id "TSS467";
Pf3D7_03_v3	Cufflinks	exon	293322	293468	.	+	.	gene_id "XLOC_000432"; transcript_id "TCONS_00000492"; exon_number "3"; oId "CUFF.482.1"; tss_id "TSS467";
Pf3D7_03_v3	Cufflinks	exon	293597	293750	.	+	.	gene_id "XLOC_000432"; transcript_id "TCONS_00000492"; exon_number "4"; oId "CUFF.482.1"; tss_id "TSS467";
Pf3D7_03_v3	Cufflinks	exon	293956	294646	.	+	.	gene_id "XLOC_000432"; transcript_id "TCONS_00000492"; exon_number "5"; oId "CUFF.482.1"; tss_id "TSS467";
Pf3D7_03_v3	Cufflinks	exon	297653	300895	.	+	.	gene_id "XLOC_000433"; transcript_id "TCONS_00000493"; exon_number "1"; oId "CUFF.478.1"; tss_id "TSS468";
Pf3D7_03_v3	Cufflinks	exon	302496	302922	.	+	.	gene_id "XLOC_000434"; transcript_id "TCONS_00000494"; exon_number "1"; oId "CUFF.471.1"; tss_id "TSS469";
Pf3D7_03_v3	Cufflinks	exon	302985	303418	.	+	.	gene_id "XLOC_000435"; transcript_id "TCONS_00000495"; exon_number "1"; oId "CUFF.472.1"; tss_id "TSS470";
Pf3D7_03_v3	Cufflinks	exon	303853	304395	.	+	.	gene_id "XLOC_000436"; transcript_id "TCONS_00000496"; exon_number "1"; oId "CUFF.475.1"; tss_id "TSS471";
Pf3D7_03_v3	Cufflinks	exon	304490	304548	.	+	.	gene_id "XLOC_000436"; transcript_id "TCONS_00000496"; exon_number "2"; oId "CUFF.475.1"; tss_id "TSS471";
Pf3D7_03_v3	Cufflinks	exon	304668	304777	.	+	.	gene_id "XLOC_000436"; transcript_id "TCONS_00000496"; exon_number "3"; oId "CUFF.475.1"; tss_id "TSS471";
Pf3D7_03_v3	Cufflinks	exon	304897	304992	.	+	.	gene_id "XLOC_000436"; transcript_id "TCONS_00000496"; exon_number "4"; oId "CUFF.475.1"; tss_id "TSS471";
Pf3D7_03_v3	Cufflinks	exon	310144	310661	.	+	.	gene_id "XLOC_000437"; transcript_id "TCONS_00000497"; exon_number "1"; oId "CUFF.480.1"; tss_id "TSS472";
Pf3D7_03_v3	Cufflinks	exon	310865	311043	.	+	.	gene_id "XLOC_000437"; transcript_id "TCONS_00000497"; exon_number "2"; oId "CUFF.480.1"; tss_id "TSS472";
Pf3D7_03_v3	Cufflinks	exon	311557	311843	.	+	.	gene_id "XLOC_000437"; transcript_id "TCONS_00000497"; exon_number "3"; oId "CUFF.480.1"; tss_id "TSS472";
Pf3D7_03_v3	Cufflinks	exon	317216	317978	.	+	.	gene_id "XLOC_000438"; transcript_id "TCONS_00000498"; exon_number "1"; oId "CUFF.484.1"; tss_id "TSS473";
Pf3D7_03_v3	Cufflinks	exon	318802	320471	.	+	.	gene_id "XLOC_000439"; transcript_id "TCONS_00000499"; exon_number "1"; oId "CUFF.486.1"; tss_id "TSS474";
Pf3D7_03_v3	Cufflinks	exon	325628	326030	.	+	.	gene_id "XLOC_000440"; transcript_id "TCONS_00000500"; exon_number "1"; oId "CUFF.501.1"; tss_id "TSS475";
Pf3D7_03_v3	Cufflinks	exon	326129	326172	.	+	.	gene_id "XLOC_000440"; transcript_id "TCONS_00000500"; exon_number "2"; oId "CUFF.501.1"; tss_id "TSS475";
Pf3D7_03_v3	Cufflinks	exon	326296	328440	.	+	.	gene_id "XLOC_000440"; transcript_id "TCONS_00000500"; exon_number "3"; oId "CUFF.501.1"; tss_id "TSS475";
Pf3D7_03_v3	Cufflinks	exon	336408	339795	.	+	.	gene_id "XLOC_000441"; transcript_id "TCONS_00000501"; exon_number "1"; oId "CUFF.494.1"; tss_id "TSS476";
Pf3D7_03_v3	Cufflinks	exon	353099	355411	.	+	.	gene_id "XLOC_000442"; transcript_id "TCONS_00000502"; exon_number "1"; oId "CUFF.488.1"; tss_id "TSS477";
Pf3D7_03_v3	Cufflinks	exon	356058	361911	.	+	.	gene_id "XLOC_000443"; transcript_id "TCONS_00000503"; exon_number "1"; oId "CUFF.490.1"; tss_id "TSS478";
Pf3D7_03_v3	Cufflinks	exon	368154	368202	.	+	.	gene_id "XLOC_000444"; transcript_id "TCONS_00000504"; exon_number "1"; oId "CUFF.497.1"; tss_id "TSS479";
Pf3D7_03_v3	Cufflinks	exon	368497	370035	.	+	.	gene_id "XLOC_000444"; transcript_id "TCONS_00000504"; exon_number "2"; oId "CUFF.497.1"; tss_id "TSS479";
Pf3D7_03_v3	Cufflinks	exon	370270	370492	.	+	.	gene_id "XLOC_000444"; transcript_id "TCONS_00000504"; exon_number "3"; oId "CUFF.497.1"; tss_id "TSS479";
Pf3D7_03_v3	Cufflinks	exon	370701	371574	.	+	.	gene_id "XLOC_000444"; transcript_id "TCONS_00000504"; exon_number "4"; oId "CUFF.497.1"; tss_id "TSS479";
Pf3D7_03_v3	Cufflinks	exon	371729	374448	.	+	.	gene_id "XLOC_000445"; transcript_id "TCONS_00000505"; exon_number "1"; oId "CUFF.498.1"; tss_id "TSS480";
Pf3D7_03_v3	Cufflinks	exon	375380	377089	.	+	.	gene_id "XLOC_000446"; transcript_id "TCONS_00000506"; exon_number "1"; oId "CUFF.506.1"; tss_id "TSS481";
Pf3D7_03_v3	Cufflinks	exon	377243	377474	.	+	.	gene_id "XLOC_000446"; transcript_id "TCONS_00000506"; exon_number "2"; oId "CUFF.506.1"; tss_id "TSS481";
Pf3D7_03_v3	Cufflinks	exon	377851	378233	.	+	.	gene_id "XLOC_000446"; transcript_id "TCONS_00000506"; exon_number "3"; oId "CUFF.506.1"; tss_id "TSS481";
Pf3D7_03_v3	Cufflinks	exon	378380	378844	.	+	.	gene_id "XLOC_000446"; transcript_id "TCONS_00000506"; exon_number "4"; oId "CUFF.506.1"; tss_id "TSS481";
Pf3D7_03_v3	Cufflinks	exon	384141	385685	.	+	.	gene_id "XLOC_000447"; transcript_id "TCONS_00000508"; exon_number "1"; oId "CUFF.510.2"; tss_id "TSS482";
Pf3D7_03_v3	Cufflinks	exon	385926	386044	.	+	.	gene_id "XLOC_000447"; transcript_id "TCONS_00000508"; exon_number "2"; oId "CUFF.510.2"; tss_id "TSS482";
Pf3D7_03_v3	Cufflinks	exon	386164	386239	.	+	.	gene_id "XLOC_000447"; transcript_id "TCONS_00000508"; exon_number "3"; oId "CUFF.510.2"; tss_id "TSS482";
Pf3D7_03_v3	Cufflinks	exon	386323	386418	.	+	.	gene_id "XLOC_000447"; transcript_id "TCONS_00000508"; exon_number "4"; oId "CUFF.510.2"; tss_id "TSS482";
Pf3D7_03_v3	Cufflinks	exon	386579	386656	.	+	.	gene_id "XLOC_000447"; transcript_id "TCONS_00000508"; exon_number "5"; oId "CUFF.510.2"; tss_id "TSS482";
Pf3D7_03_v3	Cufflinks	exon	386832	386965	.	+	.	gene_id "XLOC_000447"; transcript_id "TCONS_00000508"; exon_number "6"; oId "CUFF.510.2"; tss_id "TSS482";
Pf3D7_03_v3	Cufflinks	exon	384141	386044	.	+	.	gene_id "XLOC_000447"; transcript_id "TCONS_00000507"; exon_number "1"; oId "CUFF.510.1"; tss_id "TSS482";
Pf3D7_03_v3	Cufflinks	exon	386164	386239	.	+	.	gene_id "XLOC_000447"; transcript_id "TCONS_00000507"; exon_number "2"; oId "CUFF.510.1"; tss_id "TSS482";
Pf3D7_03_v3	Cufflinks	exon	386323	386418	.	+	.	gene_id "XLOC_000447"; transcript_id "TCONS_00000507"; exon_number "3"; oId "CUFF.510.1"; tss_id "TSS482";
Pf3D7_03_v3	Cufflinks	exon	386579	386656	.	+	.	gene_id "XLOC_000447"; transcript_id "TCONS_00000507"; exon_number "4"; oId "CUFF.510.1"; tss_id "TSS482";
Pf3D7_03_v3	Cufflinks	exon	386832	386965	.	+	.	gene_id "XLOC_000447"; transcript_id "TCONS_00000507"; exon_number "5"; oId "CUFF.510.1"; tss_id "TSS482";
Pf3D7_03_v3	Cufflinks	exon	395886	397066	.	+	.	gene_id "XLOC_000448"; transcript_id "TCONS_00000509"; exon_number "1"; oId "CUFF.496.1"; tss_id "TSS483";
Pf3D7_03_v3	Cufflinks	exon	401974	403012	.	+	.	gene_id "XLOC_000449"; transcript_id "TCONS_00000510"; exon_number "1"; oId "CUFF.509.1"; tss_id "TSS484";
Pf3D7_03_v3	Cufflinks	exon	403688	406015	.	+	.	gene_id "XLOC_000449"; transcript_id "TCONS_00000510"; exon_number "2"; oId "CUFF.509.1"; tss_id "TSS484";
Pf3D7_03_v3	Cufflinks	exon	403296	403573	.	+	.	gene_id "XLOC_000449"; transcript_id "TCONS_00000511"; exon_number "1"; oId "CUFF.509.2"; tss_id "TSS485";
Pf3D7_03_v3	Cufflinks	exon	403688	406015	.	+	.	gene_id "XLOC_000449"; transcript_id "TCONS_00000511"; exon_number "2"; oId "CUFF.509.2"; tss_id "TSS485";
Pf3D7_03_v3	Cufflinks	exon	406976	407394	.	+	.	gene_id "XLOC_000450"; transcript_id "TCONS_00000513"; exon_number "1"; oId "CUFF.500.2"; tss_id "TSS486";
Pf3D7_03_v3	Cufflinks	exon	407964	408487	.	+	.	gene_id "XLOC_000450"; transcript_id "TCONS_00000513"; exon_number "2"; oId "CUFF.500.2"; tss_id "TSS486";
Pf3D7_03_v3	Cufflinks	exon	408594	408890	.	+	.	gene_id "XLOC_000450"; transcript_id "TCONS_00000513"; exon_number "3"; oId "CUFF.500.2"; tss_id "TSS486";
Pf3D7_03_v3	Cufflinks	exon	406976	407394	.	+	.	gene_id "XLOC_000450"; transcript_id "TCONS_00000512"; exon_number "1"; oId "CUFF.500.1"; tss_id "TSS486";
Pf3D7_03_v3	Cufflinks	exon	407964	408489	.	+	.	gene_id "XLOC_000450"; transcript_id "TCONS_00000512"; exon_number "2"; oId "CUFF.500.1"; tss_id "TSS486";
Pf3D7_03_v3	Cufflinks	exon	408594	408890	.	+	.	gene_id "XLOC_000450"; transcript_id "TCONS_00000512"; exon_number "3"; oId "CUFF.500.1"; tss_id "TSS486";
Pf3D7_03_v3	Cufflinks	exon	411599	411698	.	+	.	gene_id "XLOC_000451"; transcript_id "TCONS_00000514"; exon_number "1"; oId "CUFF.505.1"; tss_id "TSS487";
Pf3D7_03_v3	Cufflinks	exon	412084	412143	.	+	.	gene_id "XLOC_000451"; transcript_id "TCONS_00000514"; exon_number "2"; oId "CUFF.505.1"; tss_id "TSS487";
Pf3D7_03_v3	Cufflinks	exon	412270	412397	.	+	.	gene_id "XLOC_000451"; transcript_id "TCONS_00000514"; exon_number "3"; oId "CUFF.505.1"; tss_id "TSS487";
Pf3D7_03_v3	Cufflinks	exon	412490	412566	.	+	.	gene_id "XLOC_000451"; transcript_id "TCONS_00000514"; exon_number "4"; oId "CUFF.505.1"; tss_id "TSS487";
Pf3D7_03_v3	Cufflinks	exon	412715	412804	.	+	.	gene_id "XLOC_000451"; transcript_id "TCONS_00000514"; exon_number "5"; oId "CUFF.505.1"; tss_id "TSS487";
Pf3D7_03_v3	Cufflinks	exon	412958	413042	.	+	.	gene_id "XLOC_000451"; transcript_id "TCONS_00000514"; exon_number "6"; oId "CUFF.505.1"; tss_id "TSS487";
Pf3D7_03_v3	Cufflinks	exon	413241	413317	.	+	.	gene_id "XLOC_000451"; transcript_id "TCONS_00000514"; exon_number "7"; oId "CUFF.505.1"; tss_id "TSS487";
Pf3D7_03_v3	Cufflinks	exon	413432	413774	.	+	.	gene_id "XLOC_000451"; transcript_id "TCONS_00000514"; exon_number "8"; oId "CUFF.505.1"; tss_id "TSS487";
Pf3D7_03_v3	Cufflinks	exon	411812	411914	.	+	.	gene_id "XLOC_000451"; transcript_id "TCONS_00000515"; exon_number "1"; oId "CUFF.505.2"; tss_id "TSS488";
Pf3D7_03_v3	Cufflinks	exon	412072	412143	.	+	.	gene_id "XLOC_000451"; transcript_id "TCONS_00000515"; exon_number "2"; oId "CUFF.505.2"; tss_id "TSS488";
Pf3D7_03_v3	Cufflinks	exon	412270	412397	.	+	.	gene_id "XLOC_000451"; transcript_id "TCONS_00000515"; exon_number "3"; oId "CUFF.505.2"; tss_id "TSS488";
Pf3D7_03_v3	Cufflinks	exon	412490	412566	.	+	.	gene_id "XLOC_000451"; transcript_id "TCONS_00000515"; exon_number "4"; oId "CUFF.505.2"; tss_id "TSS488";
Pf3D7_03_v3	Cufflinks	exon	412715	412804	.	+	.	gene_id "XLOC_000451"; transcript_id "TCONS_00000515"; exon_number "5"; oId "CUFF.505.2"; tss_id "TSS488";
Pf3D7_03_v3	Cufflinks	exon	412958	413042	.	+	.	gene_id "XLOC_000451"; transcript_id "TCONS_00000515"; exon_number "6"; oId "CUFF.505.2"; tss_id "TSS488";
Pf3D7_03_v3	Cufflinks	exon	413241	413317	.	+	.	gene_id "XLOC_000451"; transcript_id "TCONS_00000515"; exon_number "7"; oId "CUFF.505.2"; tss_id "TSS488";
Pf3D7_03_v3	Cufflinks	exon	413432	413774	.	+	.	gene_id "XLOC_000451"; transcript_id "TCONS_00000515"; exon_number "8"; oId "CUFF.505.2"; tss_id "TSS488";
Pf3D7_03_v3	Cufflinks	exon	420414	420886	.	+	.	gene_id "XLOC_000452"; transcript_id "TCONS_00000516"; exon_number "1"; oId "CUFF.513.1"; tss_id "TSS489";
Pf3D7_03_v3	Cufflinks	exon	421001	421245	.	+	.	gene_id "XLOC_000452"; transcript_id "TCONS_00000516"; exon_number "2"; oId "CUFF.513.1"; tss_id "TSS489";
Pf3D7_03_v3	Cufflinks	exon	421357	421648	.	+	.	gene_id "XLOC_000452"; transcript_id "TCONS_00000516"; exon_number "3"; oId "CUFF.513.1"; tss_id "TSS489";
Pf3D7_03_v3	Cufflinks	exon	426160	441017	.	+	.	gene_id "XLOC_000453"; transcript_id "TCONS_00000517"; exon_number "1"; oId "CUFF.518.1"; tss_id "TSS490";
Pf3D7_03_v3	Cufflinks	exon	442186	446113	.	+	.	gene_id "XLOC_000454"; transcript_id "TCONS_00000518"; exon_number "1"; oId "CUFF.514.1"; tss_id "TSS491";
Pf3D7_03_v3	Cufflinks	exon	446354	446831	.	+	.	gene_id "XLOC_000454"; transcript_id "TCONS_00000518"; exon_number "2"; oId "CUFF.514.1"; tss_id "TSS491";
Pf3D7_03_v3	Cufflinks	exon	447004	451612	.	+	.	gene_id "XLOC_000455"; transcript_id "TCONS_00000519"; exon_number "1"; oId "CUFF.516.1"; tss_id "TSS492";
Pf3D7_03_v3	Cufflinks	exon	462755	463376	.	+	.	gene_id "XLOC_000456"; transcript_id "TCONS_00000520"; exon_number "1"; oId "CUFF.523.1"; tss_id "TSS493";
Pf3D7_03_v3	Cufflinks	exon	463888	465192	.	+	.	gene_id "XLOC_000456"; transcript_id "TCONS_00000520"; exon_number "2"; oId "CUFF.523.1"; tss_id "TSS493";
Pf3D7_03_v3	Cufflinks	exon	462856	463376	.	+	.	gene_id "XLOC_000456"; transcript_id "TCONS_00000521"; exon_number "1"; oId "CUFF.523.2"; tss_id "TSS494";
Pf3D7_03_v3	Cufflinks	exon	463857	465192	.	+	.	gene_id "XLOC_000456"; transcript_id "TCONS_00000521"; exon_number "2"; oId "CUFF.523.2"; tss_id "TSS494";
Pf3D7_03_v3	Cufflinks	exon	465404	465563	.	+	.	gene_id "XLOC_000457"; transcript_id "TCONS_00000522"; exon_number "1"; oId "CUFF.519.1"; tss_id "TSS495";
Pf3D7_03_v3	Cufflinks	exon	466072	468584	.	+	.	gene_id "XLOC_000457"; transcript_id "TCONS_00000522"; exon_number "2"; oId "CUFF.519.1"; tss_id "TSS495";
Pf3D7_03_v3	Cufflinks	exon	465749	468584	.	+	.	gene_id "XLOC_000457"; transcript_id "TCONS_00000523"; exon_number "1"; oId "CUFF.519.2"; tss_id "TSS496";
Pf3D7_03_v3	Cufflinks	exon	473813	474164	.	+	.	gene_id "XLOC_000458"; transcript_id "TCONS_00000524"; exon_number "1"; oId "CUFF.522.1"; tss_id "TSS497";
Pf3D7_03_v3	Cufflinks	exon	474402	475700	.	+	.	gene_id "XLOC_000458"; transcript_id "TCONS_00000524"; exon_number "2"; oId "CUFF.522.1"; tss_id "TSS497";
Pf3D7_03_v3	Cufflinks	exon	475896	479159	.	+	.	gene_id "XLOC_000458"; transcript_id "TCONS_00000524"; exon_number "3"; oId "CUFF.522.1"; tss_id "TSS497";
Pf3D7_03_v3	Cufflinks	exon	499193	499904	.	+	.	gene_id "XLOC_000459"; transcript_id "TCONS_00000525"; exon_number "1"; oId "CUFF.526.1"; tss_id "TSS498";
Pf3D7_03_v3	Cufflinks	exon	500067	501463	.	+	.	gene_id "XLOC_000459"; transcript_id "TCONS_00000525"; exon_number "2"; oId "CUFF.526.1"; tss_id "TSS498";
Pf3D7_03_v3	Cufflinks	exon	501630	501733	.	+	.	gene_id "XLOC_000459"; transcript_id "TCONS_00000525"; exon_number "3"; oId "CUFF.526.1"; tss_id "TSS498";
Pf3D7_03_v3	Cufflinks	exon	501850	502088	.	+	.	gene_id "XLOC_000459"; transcript_id "TCONS_00000525"; exon_number "4"; oId "CUFF.526.1"; tss_id "TSS498";
Pf3D7_03_v3	Cufflinks	exon	502288	502654	.	+	.	gene_id "XLOC_000459"; transcript_id "TCONS_00000525"; exon_number "5"; oId "CUFF.526.1"; tss_id "TSS498";
Pf3D7_03_v3	Cufflinks	exon	504373	504459	.	+	.	gene_id "XLOC_000460"; transcript_id "TCONS_00000526"; exon_number "1"; oId "CUFF.527.1"; tss_id "TSS499";
Pf3D7_03_v3	Cufflinks	exon	504629	505228	.	+	.	gene_id "XLOC_000460"; transcript_id "TCONS_00000526"; exon_number "2"; oId "CUFF.527.1"; tss_id "TSS499";
Pf3D7_03_v3	Cufflinks	exon	506268	506680	.	+	.	gene_id "XLOC_000461"; transcript_id "TCONS_00000527"; exon_number "1"; oId "CUFF.529.1"; tss_id "TSS500";
Pf3D7_03_v3	Cufflinks	exon	506885	507103	.	+	.	gene_id "XLOC_000461"; transcript_id "TCONS_00000527"; exon_number "2"; oId "CUFF.529.1"; tss_id "TSS500";
Pf3D7_03_v3	Cufflinks	exon	507262	508925	.	+	.	gene_id "XLOC_000461"; transcript_id "TCONS_00000527"; exon_number "3"; oId "CUFF.529.1"; tss_id "TSS500";
Pf3D7_03_v3	Cufflinks	exon	511933	512153	.	+	.	gene_id "XLOC_000462"; transcript_id "TCONS_00000528"; exon_number "1"; oId "CUFF.533.1"; tss_id "TSS501";
Pf3D7_03_v3	Cufflinks	exon	512263	512404	.	+	.	gene_id "XLOC_000462"; transcript_id "TCONS_00000528"; exon_number "2"; oId "CUFF.533.1"; tss_id "TSS501";
Pf3D7_03_v3	Cufflinks	exon	512541	512677	.	+	.	gene_id "XLOC_000462"; transcript_id "TCONS_00000528"; exon_number "3"; oId "CUFF.533.1"; tss_id "TSS501";
Pf3D7_03_v3	Cufflinks	exon	512824	513009	.	+	.	gene_id "XLOC_000462"; transcript_id "TCONS_00000528"; exon_number "4"; oId "CUFF.533.1"; tss_id "TSS501";
Pf3D7_03_v3	Cufflinks	exon	512113	512133	.	+	.	gene_id "XLOC_000462"; transcript_id "TCONS_00000529"; exon_number "1"; oId "CUFF.533.2"; tss_id "TSS502";
Pf3D7_03_v3	Cufflinks	exon	512263	512404	.	+	.	gene_id "XLOC_000462"; transcript_id "TCONS_00000529"; exon_number "2"; oId "CUFF.533.2"; tss_id "TSS502";
Pf3D7_03_v3	Cufflinks	exon	512541	512677	.	+	.	gene_id "XLOC_000462"; transcript_id "TCONS_00000529"; exon_number "3"; oId "CUFF.533.2"; tss_id "TSS502";
Pf3D7_03_v3	Cufflinks	exon	512824	513009	.	+	.	gene_id "XLOC_000462"; transcript_id "TCONS_00000529"; exon_number "4"; oId "CUFF.533.2"; tss_id "TSS502";
Pf3D7_03_v3	Cufflinks	exon	513117	517078	.	+	.	gene_id "XLOC_000463"; transcript_id "TCONS_00000530"; exon_number "1"; oId "CUFF.534.1"; tss_id "TSS503";
Pf3D7_03_v3	Cufflinks	exon	521913	523109	.	+	.	gene_id "XLOC_000464"; transcript_id "TCONS_00000531"; exon_number "1"; oId "CUFF.530.1"; tss_id "TSS504";
Pf3D7_03_v3	Cufflinks	exon	528603	530958	.	+	.	gene_id "XLOC_000465"; transcript_id "TCONS_00000532"; exon_number "1"; oId "CUFF.525.1"; tss_id "TSS505";
Pf3D7_03_v3	Cufflinks	exon	531096	531802	.	+	.	gene_id "XLOC_000466"; transcript_id "TCONS_00000533"; exon_number "1"; oId "CUFF.536.1"; tss_id "TSS506";
Pf3D7_03_v3	Cufflinks	exon	533682	533827	.	+	.	gene_id "XLOC_000467"; transcript_id "TCONS_00000534"; exon_number "1"; oId "CUFF.537.1"; tss_id "TSS507";
Pf3D7_03_v3	Cufflinks	exon	534184	534254	.	+	.	gene_id "XLOC_000467"; transcript_id "TCONS_00000534"; exon_number "2"; oId "CUFF.537.1"; tss_id "TSS507";
Pf3D7_03_v3	Cufflinks	exon	534665	534777	.	+	.	gene_id "XLOC_000467"; transcript_id "TCONS_00000534"; exon_number "3"; oId "CUFF.537.1"; tss_id "TSS507";
Pf3D7_03_v3	Cufflinks	exon	534987	535871	.	+	.	gene_id "XLOC_000467"; transcript_id "TCONS_00000534"; exon_number "4"; oId "CUFF.537.1"; tss_id "TSS507";
Pf3D7_03_v3	Cufflinks	exon	535921	536264	.	+	.	gene_id "XLOC_000468"; transcript_id "TCONS_00000535"; exon_number "1"; oId "CUFF.538.1"; tss_id "TSS508";
Pf3D7_03_v3	Cufflinks	exon	536357	536964	.	+	.	gene_id "XLOC_000468"; transcript_id "TCONS_00000535"; exon_number "2"; oId "CUFF.538.1"; tss_id "TSS508";
Pf3D7_03_v3	Cufflinks	exon	537112	537535	.	+	.	gene_id "XLOC_000468"; transcript_id "TCONS_00000535"; exon_number "3"; oId "CUFF.538.1"; tss_id "TSS508";
Pf3D7_03_v3	Cufflinks	exon	535971	536045	.	+	.	gene_id "XLOC_000468"; transcript_id "TCONS_00000536"; exon_number "1"; oId "CUFF.538.2"; tss_id "TSS508";
Pf3D7_03_v3	Cufflinks	exon	536357	536964	.	+	.	gene_id "XLOC_000468"; transcript_id "TCONS_00000536"; exon_number "2"; oId "CUFF.538.2"; tss_id "TSS508";
Pf3D7_03_v3	Cufflinks	exon	537112	537535	.	+	.	gene_id "XLOC_000468"; transcript_id "TCONS_00000536"; exon_number "3"; oId "CUFF.538.2"; tss_id "TSS508";
Pf3D7_03_v3	Cufflinks	exon	539161	541278	.	+	.	gene_id "XLOC_000469"; transcript_id "TCONS_00000537"; exon_number "1"; oId "CUFF.542.1"; tss_id "TSS509";
Pf3D7_03_v3	Cufflinks	exon	541655	542030	.	+	.	gene_id "XLOC_000469"; transcript_id "TCONS_00000537"; exon_number "2"; oId "CUFF.542.1"; tss_id "TSS509";
Pf3D7_03_v3	Cufflinks	exon	542147	542483	.	+	.	gene_id "XLOC_000469"; transcript_id "TCONS_00000537"; exon_number "3"; oId "CUFF.542.1"; tss_id "TSS509";
Pf3D7_03_v3	Cufflinks	exon	542636	542946	.	+	.	gene_id "XLOC_000469"; transcript_id "TCONS_00000537"; exon_number "4"; oId "CUFF.542.1"; tss_id "TSS509";
Pf3D7_03_v3	Cufflinks	exon	548614	551467	.	+	.	gene_id "XLOC_000470"; transcript_id "TCONS_00000538"; exon_number "1"; oId "CUFF.549.1"; tss_id "TSS510";
Pf3D7_03_v3	Cufflinks	exon	551606	551828	.	+	.	gene_id "XLOC_000470"; transcript_id "TCONS_00000538"; exon_number "2"; oId "CUFF.549.1"; tss_id "TSS510";
Pf3D7_03_v3	Cufflinks	exon	558924	559615	.	+	.	gene_id "XLOC_000471"; transcript_id "TCONS_00000539"; exon_number "1"; oId "CUFF.545.1"; tss_id "TSS511";
Pf3D7_03_v3	Cufflinks	exon	559838	560035	.	+	.	gene_id "XLOC_000471"; transcript_id "TCONS_00000539"; exon_number "2"; oId "CUFF.545.1"; tss_id "TSS511";
Pf3D7_03_v3	Cufflinks	exon	560209	560313	.	+	.	gene_id "XLOC_000471"; transcript_id "TCONS_00000539"; exon_number "3"; oId "CUFF.545.1"; tss_id "TSS511";
Pf3D7_03_v3	Cufflinks	exon	560470	560545	.	+	.	gene_id "XLOC_000471"; transcript_id "TCONS_00000539"; exon_number "4"; oId "CUFF.545.1"; tss_id "TSS511";
Pf3D7_03_v3	Cufflinks	exon	560708	561919	.	+	.	gene_id "XLOC_000471"; transcript_id "TCONS_00000539"; exon_number "5"; oId "CUFF.545.1"; tss_id "TSS511";
Pf3D7_03_v3	Cufflinks	exon	562046	562099	.	+	.	gene_id "XLOC_000471"; transcript_id "TCONS_00000539"; exon_number "6"; oId "CUFF.545.1"; tss_id "TSS511";
Pf3D7_03_v3	Cufflinks	exon	562195	563003	.	+	.	gene_id "XLOC_000471"; transcript_id "TCONS_00000539"; exon_number "7"; oId "CUFF.545.1"; tss_id "TSS511";
Pf3D7_03_v3	Cufflinks	exon	566976	567380	.	+	.	gene_id "XLOC_000472"; transcript_id "TCONS_00000540"; exon_number "1"; oId "CUFF.544.1"; tss_id "TSS512";
Pf3D7_03_v3	Cufflinks	exon	567580	567653	.	+	.	gene_id "XLOC_000472"; transcript_id "TCONS_00000540"; exon_number "2"; oId "CUFF.544.1"; tss_id "TSS512";
Pf3D7_03_v3	Cufflinks	exon	567725	567824	.	+	.	gene_id "XLOC_000472"; transcript_id "TCONS_00000540"; exon_number "3"; oId "CUFF.544.1"; tss_id "TSS512";
Pf3D7_03_v3	Cufflinks	exon	567936	568018	.	+	.	gene_id "XLOC_000472"; transcript_id "TCONS_00000540"; exon_number "4"; oId "CUFF.544.1"; tss_id "TSS512";
Pf3D7_03_v3	Cufflinks	exon	568134	568270	.	+	.	gene_id "XLOC_000472"; transcript_id "TCONS_00000540"; exon_number "5"; oId "CUFF.544.1"; tss_id "TSS512";
Pf3D7_03_v3	Cufflinks	exon	568381	568517	.	+	.	gene_id "XLOC_000472"; transcript_id "TCONS_00000540"; exon_number "6"; oId "CUFF.544.1"; tss_id "TSS512";
Pf3D7_03_v3	Cufflinks	exon	568688	569085	.	+	.	gene_id "XLOC_000472"; transcript_id "TCONS_00000540"; exon_number "7"; oId "CUFF.544.1"; tss_id "TSS512";
Pf3D7_03_v3	Cufflinks	exon	579524	580501	.	+	.	gene_id "XLOC_000473"; transcript_id "TCONS_00000541"; exon_number "1"; oId "CUFF.548.1"; tss_id "TSS513";
Pf3D7_03_v3	Cufflinks	exon	583392	584255	.	+	.	gene_id "XLOC_000474"; transcript_id "TCONS_00000542"; exon_number "1"; oId "CUFF.552.1"; tss_id "TSS514";
Pf3D7_03_v3	Cufflinks	exon	584449	585417	.	+	.	gene_id "XLOC_000474"; transcript_id "TCONS_00000542"; exon_number "2"; oId "CUFF.552.1"; tss_id "TSS514";
Pf3D7_03_v3	Cufflinks	exon	585984	588127	.	+	.	gene_id "XLOC_000475"; transcript_id "TCONS_00000543"; exon_number "1"; oId "CUFF.553.1"; tss_id "TSS515";
Pf3D7_03_v3	Cufflinks	exon	604236	605680	.	+	.	gene_id "XLOC_000476"; transcript_id "TCONS_00000544"; exon_number "1"; oId "CUFF.555.1"; tss_id "TSS516";
Pf3D7_03_v3	Cufflinks	exon	605895	608084	.	+	.	gene_id "XLOC_000476"; transcript_id "TCONS_00000544"; exon_number "2"; oId "CUFF.555.1"; tss_id "TSS516";
Pf3D7_03_v3	Cufflinks	exon	608695	611403	.	+	.	gene_id "XLOC_000477"; transcript_id "TCONS_00000545"; exon_number "1"; oId "CUFF.557.1"; tss_id "TSS517";
Pf3D7_03_v3	Cufflinks	exon	611515	612037	.	+	.	gene_id "XLOC_000477"; transcript_id "TCONS_00000545"; exon_number "2"; oId "CUFF.557.1"; tss_id "TSS517";
Pf3D7_03_v3	Cufflinks	exon	616219	622871	.	+	.	gene_id "XLOC_000478"; transcript_id "TCONS_00000546"; exon_number "1"; oId "CUFF.556.1"; tss_id "TSS518";
Pf3D7_03_v3	Cufflinks	exon	623622	623825	.	+	.	gene_id "XLOC_000479"; transcript_id "TCONS_00000547"; exon_number "1"; oId "CUFF.565.1"; tss_id "TSS519";
Pf3D7_03_v3	Cufflinks	exon	623905	623960	.	+	.	gene_id "XLOC_000479"; transcript_id "TCONS_00000547"; exon_number "2"; oId "CUFF.565.1"; tss_id "TSS519";
Pf3D7_03_v3	Cufflinks	exon	624102	624154	.	+	.	gene_id "XLOC_000479"; transcript_id "TCONS_00000547"; exon_number "3"; oId "CUFF.565.1"; tss_id "TSS519";
Pf3D7_03_v3	Cufflinks	exon	624251	624844	.	+	.	gene_id "XLOC_000479"; transcript_id "TCONS_00000547"; exon_number "4"; oId "CUFF.565.1"; tss_id "TSS519";
Pf3D7_03_v3	Cufflinks	exon	624944	625134	.	+	.	gene_id "XLOC_000479"; transcript_id "TCONS_00000547"; exon_number "5"; oId "CUFF.565.1"; tss_id "TSS519";
Pf3D7_03_v3	Cufflinks	exon	625224	625464	.	+	.	gene_id "XLOC_000479"; transcript_id "TCONS_00000547"; exon_number "6"; oId "CUFF.565.1"; tss_id "TSS519";
Pf3D7_03_v3	Cufflinks	exon	625586	625659	.	+	.	gene_id "XLOC_000479"; transcript_id "TCONS_00000547"; exon_number "7"; oId "CUFF.565.1"; tss_id "TSS519";
Pf3D7_03_v3	Cufflinks	exon	625768	625884	.	+	.	gene_id "XLOC_000479"; transcript_id "TCONS_00000547"; exon_number "8"; oId "CUFF.565.1"; tss_id "TSS519";
Pf3D7_03_v3	Cufflinks	exon	626066	629157	.	+	.	gene_id "XLOC_000479"; transcript_id "TCONS_00000547"; exon_number "9"; oId "CUFF.565.1"; tss_id "TSS519";
Pf3D7_03_v3	Cufflinks	exon	629336	630148	.	+	.	gene_id "XLOC_000479"; transcript_id "TCONS_00000547"; exon_number "10"; oId "CUFF.565.1"; tss_id "TSS519";
Pf3D7_03_v3	Cufflinks	exon	630304	630377	.	+	.	gene_id "XLOC_000479"; transcript_id "TCONS_00000547"; exon_number "11"; oId "CUFF.565.1"; tss_id "TSS519";
Pf3D7_03_v3	Cufflinks	exon	635439	636060	.	+	.	gene_id "XLOC_000480"; transcript_id "TCONS_00000548"; exon_number "1"; oId "CUFF.563.1"; tss_id "TSS520";
Pf3D7_03_v3	Cufflinks	exon	636373	636549	.	+	.	gene_id "XLOC_000480"; transcript_id "TCONS_00000548"; exon_number "2"; oId "CUFF.563.1"; tss_id "TSS520";
Pf3D7_03_v3	Cufflinks	exon	636657	637758	.	+	.	gene_id "XLOC_000480"; transcript_id "TCONS_00000548"; exon_number "3"; oId "CUFF.563.1"; tss_id "TSS520";
Pf3D7_03_v3	Cufflinks	exon	637926	637990	.	+	.	gene_id "XLOC_000480"; transcript_id "TCONS_00000548"; exon_number "4"; oId "CUFF.563.1"; tss_id "TSS520";
Pf3D7_03_v3	Cufflinks	exon	635544	636549	.	+	.	gene_id "XLOC_000480"; transcript_id "TCONS_00000549"; exon_number "1"; oId "CUFF.563.2"; tss_id "TSS521";
Pf3D7_03_v3	Cufflinks	exon	636657	637887	.	+	.	gene_id "XLOC_000480"; transcript_id "TCONS_00000549"; exon_number "2"; oId "CUFF.563.2"; tss_id "TSS521";
Pf3D7_03_v3	Cufflinks	exon	644188	644503	.	+	.	gene_id "XLOC_000481"; transcript_id "TCONS_00000550"; exon_number "1"; oId "CUFF.560.1"; tss_id "TSS522";
Pf3D7_03_v3	Cufflinks	exon	644753	645423	.	+	.	gene_id "XLOC_000481"; transcript_id "TCONS_00000550"; exon_number "2"; oId "CUFF.560.1"; tss_id "TSS522";
Pf3D7_03_v3	Cufflinks	exon	647929	649679	.	+	.	gene_id "XLOC_000482"; transcript_id "TCONS_00000551"; exon_number "1"; oId "CUFF.567.1"; tss_id "TSS523";
Pf3D7_03_v3	Cufflinks	exon	658134	658317	.	+	.	gene_id "XLOC_000483"; transcript_id "TCONS_00000552"; exon_number "1"; oId "CUFF.572.1"; tss_id "TSS524";
Pf3D7_03_v3	Cufflinks	exon	658553	658629	.	+	.	gene_id "XLOC_000483"; transcript_id "TCONS_00000552"; exon_number "2"; oId "CUFF.572.1"; tss_id "TSS524";
Pf3D7_03_v3	Cufflinks	exon	659990	660682	.	+	.	gene_id "XLOC_000483"; transcript_id "TCONS_00000552"; exon_number "3"; oId "CUFF.572.1"; tss_id "TSS524";
Pf3D7_03_v3	Cufflinks	exon	660922	660984	.	+	.	gene_id "XLOC_000483"; transcript_id "TCONS_00000552"; exon_number "4"; oId "CUFF.572.1"; tss_id "TSS524";
Pf3D7_03_v3	Cufflinks	exon	661227	661954	.	+	.	gene_id "XLOC_000483"; transcript_id "TCONS_00000552"; exon_number "5"; oId "CUFF.572.1"; tss_id "TSS524";
Pf3D7_03_v3	Cufflinks	exon	665755	668387	.	+	.	gene_id "XLOC_000484"; transcript_id "TCONS_00000553"; exon_number "1"; oId "CUFF.580.1"; tss_id "TSS525";
Pf3D7_03_v3	Cufflinks	exon	668834	670261	.	+	.	gene_id "XLOC_000484"; transcript_id "TCONS_00000553"; exon_number "2"; oId "CUFF.580.1"; tss_id "TSS525";
Pf3D7_03_v3	Cufflinks	exon	665792	670261	.	+	.	gene_id "XLOC_000484"; transcript_id "TCONS_00000554"; exon_number "1"; oId "CUFF.580.2"; tss_id "TSS525";
Pf3D7_03_v3	Cufflinks	exon	666649	666673	.	+	.	gene_id "XLOC_000484"; transcript_id "TCONS_00000555"; exon_number "1"; oId "CUFF.580.3"; tss_id "TSS526";
Pf3D7_03_v3	Cufflinks	exon	667015	670261	.	+	.	gene_id "XLOC_000484"; transcript_id "TCONS_00000555"; exon_number "2"; oId "CUFF.580.3"; tss_id "TSS526";
Pf3D7_03_v3	Cufflinks	exon	672481	673244	.	+	.	gene_id "XLOC_000485"; transcript_id "TCONS_00000556"; exon_number "1"; oId "CUFF.568.1"; tss_id "TSS527";
Pf3D7_03_v3	Cufflinks	exon	673845	674761	.	+	.	gene_id "XLOC_000486"; transcript_id "TCONS_00000557"; exon_number "1"; oId "CUFF.570.1"; tss_id "TSS528";
Pf3D7_03_v3	Cufflinks	exon	675275	675856	.	+	.	gene_id "XLOC_000486"; transcript_id "TCONS_00000557"; exon_number "2"; oId "CUFF.570.1"; tss_id "TSS528";
Pf3D7_03_v3	Cufflinks	exon	676847	677519	.	+	.	gene_id "XLOC_000487"; transcript_id "TCONS_00000558"; exon_number "1"; oId "CUFF.571.1"; tss_id "TSS529";
Pf3D7_03_v3	Cufflinks	exon	677842	678074	.	+	.	gene_id "XLOC_000487"; transcript_id "TCONS_00000558"; exon_number "2"; oId "CUFF.571.1"; tss_id "TSS529";
Pf3D7_03_v3	Cufflinks	exon	678315	678618	.	+	.	gene_id "XLOC_000487"; transcript_id "TCONS_00000558"; exon_number "3"; oId "CUFF.571.1"; tss_id "TSS529";
Pf3D7_03_v3	Cufflinks	exon	684646	685473	.	+	.	gene_id "XLOC_000488"; transcript_id "TCONS_00000559"; exon_number "1"; oId "CUFF.569.1"; tss_id "TSS530";
Pf3D7_03_v3	Cufflinks	exon	686288	687433	.	+	.	gene_id "XLOC_000489"; transcript_id "TCONS_00000560"; exon_number "1"; oId "CUFF.576.1"; tss_id "TSS531";
Pf3D7_03_v3	Cufflinks	exon	687725	689766	.	+	.	gene_id "XLOC_000489"; transcript_id "TCONS_00000560"; exon_number "2"; oId "CUFF.576.1"; tss_id "TSS531";
Pf3D7_03_v3	Cufflinks	exon	697477	698504	.	+	.	gene_id "XLOC_000490"; transcript_id "TCONS_00000561"; exon_number "1"; oId "CUFF.575.1"; tss_id "TSS532";
Pf3D7_03_v3	Cufflinks	exon	710808	712551	.	+	.	gene_id "XLOC_000491"; transcript_id "TCONS_00000562"; exon_number "1"; oId "CUFF.583.1"; tss_id "TSS533";
Pf3D7_03_v3	Cufflinks	exon	712695	713573	.	+	.	gene_id "XLOC_000492"; transcript_id "TCONS_00000563"; exon_number "1"; oId "CUFF.584.1"; tss_id "TSS534";
Pf3D7_03_v3	Cufflinks	exon	724542	724844	.	+	.	gene_id "XLOC_000493"; transcript_id "TCONS_00000564"; exon_number "1"; oId "CUFF.582.1"; tss_id "TSS535";
Pf3D7_03_v3	Cufflinks	exon	724970	725038	.	+	.	gene_id "XLOC_000493"; transcript_id "TCONS_00000564"; exon_number "2"; oId "CUFF.582.1"; tss_id "TSS535";
Pf3D7_03_v3	Cufflinks	exon	725487	725857	.	+	.	gene_id "XLOC_000493"; transcript_id "TCONS_00000564"; exon_number "3"; oId "CUFF.582.1"; tss_id "TSS535";
Pf3D7_03_v3	Cufflinks	exon	726040	726241	.	+	.	gene_id "XLOC_000493"; transcript_id "TCONS_00000564"; exon_number "4"; oId "CUFF.582.1"; tss_id "TSS535";
Pf3D7_03_v3	Cufflinks	exon	726462	726951	.	+	.	gene_id "XLOC_000494"; transcript_id "TCONS_00000565"; exon_number "1"; oId "CUFF.578.1"; tss_id "TSS536";
Pf3D7_03_v3	Cufflinks	exon	727578	736034	.	+	.	gene_id "XLOC_000495"; transcript_id "TCONS_00000566"; exon_number "1"; oId "CUFF.594.1"; tss_id "TSS537";
Pf3D7_03_v3	Cufflinks	exon	736219	736290	.	+	.	gene_id "XLOC_000495"; transcript_id "TCONS_00000566"; exon_number "2"; oId "CUFF.594.1"; tss_id "TSS537";
Pf3D7_03_v3	Cufflinks	exon	736367	736443	.	+	.	gene_id "XLOC_000495"; transcript_id "TCONS_00000566"; exon_number "3"; oId "CUFF.594.1"; tss_id "TSS537";
Pf3D7_03_v3	Cufflinks	exon	736589	736655	.	+	.	gene_id "XLOC_000495"; transcript_id "TCONS_00000566"; exon_number "4"; oId "CUFF.594.1"; tss_id "TSS537";
Pf3D7_03_v3	Cufflinks	exon	736813	736859	.	+	.	gene_id "XLOC_000495"; transcript_id "TCONS_00000566"; exon_number "5"; oId "CUFF.594.1"; tss_id "TSS537";
Pf3D7_03_v3	Cufflinks	exon	737043	737114	.	+	.	gene_id "XLOC_000495"; transcript_id "TCONS_00000566"; exon_number "6"; oId "CUFF.594.1"; tss_id "TSS537";
Pf3D7_03_v3	Cufflinks	exon	737236	737278	.	+	.	gene_id "XLOC_000495"; transcript_id "TCONS_00000566"; exon_number "7"; oId "CUFF.594.1"; tss_id "TSS537";
Pf3D7_03_v3	Cufflinks	exon	737377	737450	.	+	.	gene_id "XLOC_000495"; transcript_id "TCONS_00000566"; exon_number "8"; oId "CUFF.594.1"; tss_id "TSS537";
Pf3D7_03_v3	Cufflinks	exon	737567	737869	.	+	.	gene_id "XLOC_000495"; transcript_id "TCONS_00000566"; exon_number "9"; oId "CUFF.594.1"; tss_id "TSS537";
Pf3D7_03_v3	Cufflinks	exon	737995	738165	.	+	.	gene_id "XLOC_000495"; transcript_id "TCONS_00000566"; exon_number "10"; oId "CUFF.594.1"; tss_id "TSS537";
Pf3D7_03_v3	Cufflinks	exon	739173	739490	.	+	.	gene_id "XLOC_000496"; transcript_id "TCONS_00000567"; exon_number "1"; oId "CUFF.588.1"; tss_id "TSS538";
Pf3D7_03_v3	Cufflinks	exon	739727	742033	.	+	.	gene_id "XLOC_000496"; transcript_id "TCONS_00000567"; exon_number "2"; oId "CUFF.588.1"; tss_id "TSS538";
Pf3D7_03_v3	Cufflinks	exon	743502	745845	.	+	.	gene_id "XLOC_000497"; transcript_id "TCONS_00000568"; exon_number "1"; oId "CUFF.586.1"; tss_id "TSS539";
Pf3D7_03_v3	Cufflinks	exon	747431	755336	.	+	.	gene_id "XLOC_000498"; transcript_id "TCONS_00000569"; exon_number "1"; oId "CUFF.606.1"; tss_id "TSS540";
Pf3D7_03_v3	Cufflinks	exon	755505	756860	.	+	.	gene_id "XLOC_000498"; transcript_id "TCONS_00000569"; exon_number "2"; oId "CUFF.606.1"; tss_id "TSS540";
Pf3D7_03_v3	Cufflinks	exon	766743	782919	.	+	.	gene_id "XLOC_000499"; transcript_id "TCONS_00000570"; exon_number "1"; oId "CUFF.600.1"; tss_id "TSS541";
Pf3D7_03_v3	Cufflinks	exon	788121	789472	.	+	.	gene_id "XLOC_000500"; transcript_id "TCONS_00000571"; exon_number "1"; oId "CUFF.591.1"; tss_id "TSS542";
Pf3D7_03_v3	Cufflinks	exon	794525	801867	.	+	.	gene_id "XLOC_000501"; transcript_id "TCONS_00000572"; exon_number "1"; oId "CUFF.598.1"; tss_id "TSS543";
Pf3D7_03_v3	Cufflinks	exon	806724	807702	.	+	.	gene_id "XLOC_000502"; transcript_id "TCONS_00000573"; exon_number "1"; oId "CUFF.597.1"; tss_id "TSS544";
Pf3D7_03_v3	Cufflinks	exon	807803	808000	.	+	.	gene_id "XLOC_000502"; transcript_id "TCONS_00000573"; exon_number "2"; oId "CUFF.597.1"; tss_id "TSS544";
Pf3D7_03_v3	Cufflinks	exon	810036	814456	.	+	.	gene_id "XLOC_000503"; transcript_id "TCONS_00000574"; exon_number "1"; oId "CUFF.603.1"; tss_id "TSS545";
Pf3D7_03_v3	Cufflinks	exon	815126	815689	.	+	.	gene_id "XLOC_000504"; transcript_id "TCONS_00000575"; exon_number "1"; oId "CUFF.605.1"; tss_id "TSS546";
Pf3D7_03_v3	Cufflinks	exon	815801	815899	.	+	.	gene_id "XLOC_000504"; transcript_id "TCONS_00000575"; exon_number "2"; oId "CUFF.605.1"; tss_id "TSS546";
Pf3D7_03_v3	Cufflinks	exon	816035	816189	.	+	.	gene_id "XLOC_000504"; transcript_id "TCONS_00000575"; exon_number "3"; oId "CUFF.605.1"; tss_id "TSS546";
Pf3D7_03_v3	Cufflinks	exon	816301	816851	.	+	.	gene_id "XLOC_000504"; transcript_id "TCONS_00000575"; exon_number "4"; oId "CUFF.605.1"; tss_id "TSS546";
Pf3D7_03_v3	Cufflinks	exon	816957	817109	.	+	.	gene_id "XLOC_000504"; transcript_id "TCONS_00000575"; exon_number "5"; oId "CUFF.605.1"; tss_id "TSS546";
Pf3D7_03_v3	Cufflinks	exon	817539	818040	.	+	.	gene_id "XLOC_000505"; transcript_id "TCONS_00000576"; exon_number "1"; oId "CUFF.604.1"; tss_id "TSS547";
Pf3D7_03_v3	Cufflinks	exon	818196	818346	.	+	.	gene_id "XLOC_000505"; transcript_id "TCONS_00000576"; exon_number "2"; oId "CUFF.604.1"; tss_id "TSS547";
Pf3D7_03_v3	Cufflinks	exon	818504	818652	.	+	.	gene_id "XLOC_000505"; transcript_id "TCONS_00000576"; exon_number "3"; oId "CUFF.604.1"; tss_id "TSS547";
Pf3D7_03_v3	Cufflinks	exon	820231	820849	.	+	.	gene_id "XLOC_000506"; transcript_id "TCONS_00000577"; exon_number "1"; oId "CUFF.612.1"; tss_id "TSS548";
Pf3D7_03_v3	Cufflinks	exon	821156	821258	.	+	.	gene_id "XLOC_000506"; transcript_id "TCONS_00000577"; exon_number "2"; oId "CUFF.612.1"; tss_id "TSS548";
Pf3D7_03_v3	Cufflinks	exon	821485	830528	.	+	.	gene_id "XLOC_000506"; transcript_id "TCONS_00000577"; exon_number "3"; oId "CUFF.612.1"; tss_id "TSS548";
Pf3D7_03_v3	Cufflinks	exon	830690	831340	.	+	.	gene_id "XLOC_000506"; transcript_id "TCONS_00000577"; exon_number "4"; oId "CUFF.612.1"; tss_id "TSS548";
Pf3D7_03_v3	Cufflinks	exon	831464	831907	.	+	.	gene_id "XLOC_000506"; transcript_id "TCONS_00000577"; exon_number "5"; oId "CUFF.612.1"; tss_id "TSS548";
Pf3D7_03_v3	Cufflinks	exon	837179	837335	.	+	.	gene_id "XLOC_000507"; transcript_id "TCONS_00000578"; exon_number "1"; oId "CUFF.608.1"; tss_id "TSS549";
Pf3D7_03_v3	Cufflinks	exon	837524	837632	.	+	.	gene_id "XLOC_000507"; transcript_id "TCONS_00000578"; exon_number "2"; oId "CUFF.608.1"; tss_id "TSS549";
Pf3D7_03_v3	Cufflinks	exon	837759	837821	.	+	.	gene_id "XLOC_000507"; transcript_id "TCONS_00000578"; exon_number "3"; oId "CUFF.608.1"; tss_id "TSS549";
Pf3D7_03_v3	Cufflinks	exon	837944	838080	.	+	.	gene_id "XLOC_000507"; transcript_id "TCONS_00000578"; exon_number "4"; oId "CUFF.608.1"; tss_id "TSS549";
Pf3D7_03_v3	Cufflinks	exon	838175	838386	.	+	.	gene_id "XLOC_000507"; transcript_id "TCONS_00000578"; exon_number "5"; oId "CUFF.608.1"; tss_id "TSS549";
Pf3D7_03_v3	Cufflinks	exon	838523	838593	.	+	.	gene_id "XLOC_000507"; transcript_id "TCONS_00000578"; exon_number "6"; oId "CUFF.608.1"; tss_id "TSS549";
Pf3D7_03_v3	Cufflinks	exon	839541	840528	.	+	.	gene_id "XLOC_000508"; transcript_id "TCONS_00000579"; exon_number "1"; oId "CUFF.611.1"; tss_id "TSS550";
Pf3D7_03_v3	Cufflinks	exon	840715	840821	.	+	.	gene_id "XLOC_000508"; transcript_id "TCONS_00000579"; exon_number "2"; oId "CUFF.611.1"; tss_id "TSS550";
Pf3D7_03_v3	Cufflinks	exon	841017	841103	.	+	.	gene_id "XLOC_000508"; transcript_id "TCONS_00000579"; exon_number "3"; oId "CUFF.611.1"; tss_id "TSS550";
Pf3D7_03_v3	Cufflinks	exon	841206	841352	.	+	.	gene_id "XLOC_000508"; transcript_id "TCONS_00000579"; exon_number "4"; oId "CUFF.611.1"; tss_id "TSS550";
Pf3D7_03_v3	Cufflinks	exon	841482	841525	.	+	.	gene_id "XLOC_000508"; transcript_id "TCONS_00000579"; exon_number "5"; oId "CUFF.611.1"; tss_id "TSS550";
Pf3D7_03_v3	Cufflinks	exon	841645	841770	.	+	.	gene_id "XLOC_000508"; transcript_id "TCONS_00000579"; exon_number "6"; oId "CUFF.611.1"; tss_id "TSS550";
Pf3D7_03_v3	Cufflinks	exon	842625	844464	.	+	.	gene_id "XLOC_000509"; transcript_id "TCONS_00000580"; exon_number "1"; oId "CUFF.609.1"; tss_id "TSS551";
Pf3D7_03_v3	Cufflinks	exon	845531	847598	.	+	.	gene_id "XLOC_000510"; transcript_id "TCONS_00000581"; exon_number "1"; oId "CUFF.610.1"; tss_id "TSS552";
Pf3D7_03_v3	Cufflinks	exon	860747	862693	.	+	.	gene_id "XLOC_000511"; transcript_id "TCONS_00000582"; exon_number "1"; oId "CUFF.620.1"; tss_id "TSS553";
Pf3D7_03_v3	Cufflinks	exon	863903	865050	.	+	.	gene_id "XLOC_000512"; transcript_id "TCONS_00000583"; exon_number "1"; oId "CUFF.618.1"; tss_id "TSS554";
Pf3D7_03_v3	Cufflinks	exon	865175	865239	.	+	.	gene_id "XLOC_000512"; transcript_id "TCONS_00000583"; exon_number "2"; oId "CUFF.618.1"; tss_id "TSS554";
Pf3D7_03_v3	Cufflinks	exon	865403	865484	.	+	.	gene_id "XLOC_000512"; transcript_id "TCONS_00000583"; exon_number "3"; oId "CUFF.618.1"; tss_id "TSS554";
Pf3D7_03_v3	Cufflinks	exon	865619	865680	.	+	.	gene_id "XLOC_000512"; transcript_id "TCONS_00000583"; exon_number "4"; oId "CUFF.618.1"; tss_id "TSS554";
Pf3D7_03_v3	Cufflinks	exon	865772	865858	.	+	.	gene_id "XLOC_000512"; transcript_id "TCONS_00000583"; exon_number "5"; oId "CUFF.618.1"; tss_id "TSS554";
Pf3D7_03_v3	Cufflinks	exon	865963	866020	.	+	.	gene_id "XLOC_000512"; transcript_id "TCONS_00000583"; exon_number "6"; oId "CUFF.618.1"; tss_id "TSS554";
Pf3D7_03_v3	Cufflinks	exon	866153	866219	.	+	.	gene_id "XLOC_000512"; transcript_id "TCONS_00000583"; exon_number "7"; oId "CUFF.618.1"; tss_id "TSS554";
Pf3D7_03_v3	Cufflinks	exon	866339	867171	.	+	.	gene_id "XLOC_000512"; transcript_id "TCONS_00000583"; exon_number "8"; oId "CUFF.618.1"; tss_id "TSS554";
Pf3D7_03_v3	Cufflinks	exon	867888	868780	.	+	.	gene_id "XLOC_000513"; transcript_id "TCONS_00000584"; exon_number "1"; oId "CUFF.615.1"; tss_id "TSS555";
Pf3D7_03_v3	Cufflinks	exon	868971	869525	.	+	.	gene_id "XLOC_000514"; transcript_id "TCONS_00000585"; exon_number "1"; oId "CUFF.614.1"; tss_id "TSS556";
Pf3D7_03_v3	Cufflinks	exon	870055	870168	.	+	.	gene_id "XLOC_000514"; transcript_id "TCONS_00000585"; exon_number "2"; oId "CUFF.614.1"; tss_id "TSS556";
Pf3D7_03_v3	Cufflinks	exon	870364	871207	.	+	.	gene_id "XLOC_000515"; transcript_id "TCONS_00000586"; exon_number "1"; oId "CUFF.623.1"; tss_id "TSS557";
Pf3D7_03_v3	Cufflinks	exon	871432	872576	.	+	.	gene_id "XLOC_000515"; transcript_id "TCONS_00000586"; exon_number "2"; oId "CUFF.623.1"; tss_id "TSS557";
Pf3D7_03_v3	Cufflinks	exon	874870	875306	.	+	.	gene_id "XLOC_000516"; transcript_id "TCONS_00000587"; exon_number "1"; oId "CUFF.622.1"; tss_id "TSS558";
Pf3D7_03_v3	Cufflinks	exon	875702	875953	.	+	.	gene_id "XLOC_000516"; transcript_id "TCONS_00000587"; exon_number "2"; oId "CUFF.622.1"; tss_id "TSS558";
Pf3D7_03_v3	Cufflinks	exon	876165	876330	.	+	.	gene_id "XLOC_000516"; transcript_id "TCONS_00000587"; exon_number "3"; oId "CUFF.622.1"; tss_id "TSS558";
Pf3D7_03_v3	Cufflinks	exon	876393	876896	.	+	.	gene_id "XLOC_000517"; transcript_id "TCONS_00000588"; exon_number "1"; oId "CUFF.619.1"; tss_id "TSS559";
Pf3D7_03_v3	Cufflinks	exon	877394	879000	.	+	.	gene_id "XLOC_000518"; transcript_id "TCONS_00000589"; exon_number "1"; oId "CUFF.630.1"; tss_id "TSS560";
Pf3D7_03_v3	Cufflinks	exon	879299	880900	.	+	.	gene_id "XLOC_000518"; transcript_id "TCONS_00000589"; exon_number "2"; oId "CUFF.630.1"; tss_id "TSS560";
Pf3D7_03_v3	Cufflinks	exon	886534	887477	.	+	.	gene_id "XLOC_000519"; transcript_id "TCONS_00000590"; exon_number "1"; oId "CUFF.627.1"; tss_id "TSS561";
Pf3D7_03_v3	Cufflinks	exon	894135	895065	.	+	.	gene_id "XLOC_000520"; transcript_id "TCONS_00000591"; exon_number "1"; oId "CUFF.626.1"; tss_id "TSS562";
Pf3D7_03_v3	Cufflinks	exon	895155	895693	.	+	.	gene_id "XLOC_000520"; transcript_id "TCONS_00000591"; exon_number "2"; oId "CUFF.626.1"; tss_id "TSS562";
Pf3D7_03_v3	Cufflinks	exon	895789	895837	.	+	.	gene_id "XLOC_000520"; transcript_id "TCONS_00000591"; exon_number "3"; oId "CUFF.626.1"; tss_id "TSS562";
Pf3D7_03_v3	Cufflinks	exon	896046	896236	.	+	.	gene_id "XLOC_000520"; transcript_id "TCONS_00000591"; exon_number "4"; oId "CUFF.626.1"; tss_id "TSS562";
Pf3D7_03_v3	Cufflinks	exon	900508	902711	.	+	.	gene_id "XLOC_000521"; transcript_id "TCONS_00000592"; exon_number "1"; oId "CUFF.632.1"; tss_id "TSS563";
Pf3D7_03_v3	Cufflinks	exon	903017	903748	.	+	.	gene_id "XLOC_000521"; transcript_id "TCONS_00000592"; exon_number "2"; oId "CUFF.632.1"; tss_id "TSS563";
Pf3D7_03_v3	Cufflinks	exon	912643	921427	.	+	.	gene_id "XLOC_000522"; transcript_id "TCONS_00000593"; exon_number "1"; oId "CUFF.634.1"; tss_id "TSS564";
Pf3D7_03_v3	Cufflinks	exon	922001	922418	.	+	.	gene_id "XLOC_000523"; transcript_id "TCONS_00000594"; exon_number "1"; oId "CUFF.625.1"; tss_id "TSS565";
Pf3D7_03_v3	Cufflinks	exon	922593	923312	.	+	.	gene_id "XLOC_000524"; transcript_id "TCONS_00000595"; exon_number "1"; oId "CUFF.642.1"; tss_id "TSS566";
Pf3D7_03_v3	Cufflinks	exon	923441	926299	.	+	.	gene_id "XLOC_000524"; transcript_id "TCONS_00000595"; exon_number "2"; oId "CUFF.642.1"; tss_id "TSS566";
Pf3D7_03_v3	Cufflinks	exon	926394	926566	.	+	.	gene_id "XLOC_000524"; transcript_id "TCONS_00000595"; exon_number "3"; oId "CUFF.642.1"; tss_id "TSS566";
Pf3D7_03_v3	Cufflinks	exon	926673	926709	.	+	.	gene_id "XLOC_000524"; transcript_id "TCONS_00000595"; exon_number "4"; oId "CUFF.642.1"; tss_id "TSS566";
Pf3D7_03_v3	Cufflinks	exon	926859	926960	.	+	.	gene_id "XLOC_000524"; transcript_id "TCONS_00000595"; exon_number "5"; oId "CUFF.642.1"; tss_id "TSS566";
Pf3D7_03_v3	Cufflinks	exon	927157	927272	.	+	.	gene_id "XLOC_000524"; transcript_id "TCONS_00000595"; exon_number "6"; oId "CUFF.642.1"; tss_id "TSS566";
Pf3D7_03_v3	Cufflinks	exon	927424	927480	.	+	.	gene_id "XLOC_000524"; transcript_id "TCONS_00000595"; exon_number "7"; oId "CUFF.642.1"; tss_id "TSS566";
Pf3D7_03_v3	Cufflinks	exon	927637	927709	.	+	.	gene_id "XLOC_000524"; transcript_id "TCONS_00000595"; exon_number "8"; oId "CUFF.642.1"; tss_id "TSS566";
Pf3D7_03_v3	Cufflinks	exon	927847	928296	.	+	.	gene_id "XLOC_000524"; transcript_id "TCONS_00000595"; exon_number "9"; oId "CUFF.642.1"; tss_id "TSS566";
Pf3D7_03_v3	Cufflinks	exon	941017	941800	.	+	.	gene_id "XLOC_000525"; transcript_id "TCONS_00000596"; exon_number "1"; oId "CUFF.636.1"; tss_id "TSS567";
Pf3D7_03_v3	Cufflinks	exon	942106	945067	.	+	.	gene_id "XLOC_000526"; transcript_id "TCONS_00000597"; exon_number "1"; oId "CUFF.644.1"; tss_id "TSS568";
Pf3D7_03_v3	Cufflinks	exon	945221	945422	.	+	.	gene_id "XLOC_000526"; transcript_id "TCONS_00000597"; exon_number "2"; oId "CUFF.644.1"; tss_id "TSS568";
Pf3D7_03_v3	Cufflinks	exon	967551	968375	.	+	.	gene_id "XLOC_000527"; transcript_id "TCONS_00000598"; exon_number "1"; oId "CUFF.640.1"; tss_id "TSS569";
Pf3D7_03_v3	Cufflinks	exon	969710	976462	.	+	.	gene_id "XLOC_000528"; transcript_id "TCONS_00000599"; exon_number "1"; oId "CUFF.651.1"; tss_id "TSS570";
Pf3D7_03_v3	Cufflinks	exon	976831	978225	.	+	.	gene_id "XLOC_000529"; transcript_id "TCONS_00000600"; exon_number "1"; oId "CUFF.646.1"; tss_id "TSS571";
Pf3D7_03_v3	Cufflinks	exon	978604	981197	.	+	.	gene_id "XLOC_000530"; transcript_id "TCONS_00000601"; exon_number "1"; oId "CUFF.652.1"; tss_id "TSS572";
Pf3D7_03_v3	Cufflinks	exon	984681	985143	.	+	.	gene_id "XLOC_000531"; transcript_id "TCONS_00000602"; exon_number "1"; oId "CUFF.650.1"; tss_id "TSS573";
Pf3D7_03_v3	Cufflinks	exon	985967	986300	.	+	.	gene_id "XLOC_000531"; transcript_id "TCONS_00000602"; exon_number "2"; oId "CUFF.650.1"; tss_id "TSS573";
Pf3D7_03_v3	Cufflinks	exon	986447	986615	.	+	.	gene_id "XLOC_000531"; transcript_id "TCONS_00000602"; exon_number "3"; oId "CUFF.650.1"; tss_id "TSS573";
Pf3D7_03_v3	Cufflinks	exon	986757	987066	.	+	.	gene_id "XLOC_000531"; transcript_id "TCONS_00000602"; exon_number "4"; oId "CUFF.650.1"; tss_id "TSS573";
Pf3D7_03_v3	Cufflinks	exon	987178	987860	.	+	.	gene_id "XLOC_000531"; transcript_id "TCONS_00000602"; exon_number "5"; oId "CUFF.650.1"; tss_id "TSS573";
Pf3D7_03_v3	Cufflinks	exon	988057	990287	.	+	.	gene_id "XLOC_000532"; transcript_id "TCONS_00000603"; exon_number "1"; oId "CUFF.655.1"; tss_id "TSS574";
Pf3D7_03_v3	Cufflinks	exon	990400	990626	.	+	.	gene_id "XLOC_000532"; transcript_id "TCONS_00000603"; exon_number "2"; oId "CUFF.655.1"; tss_id "TSS574";
Pf3D7_03_v3	Cufflinks	exon	990754	991153	.	+	.	gene_id "XLOC_000532"; transcript_id "TCONS_00000603"; exon_number "3"; oId "CUFF.655.1"; tss_id "TSS574";
Pf3D7_03_v3	Cufflinks	exon	994479	995595	.	+	.	gene_id "XLOC_000533"; transcript_id "TCONS_00000604"; exon_number "1"; oId "CUFF.648.1"; tss_id "TSS575";
Pf3D7_03_v3	Cufflinks	exon	995923	997531	.	+	.	gene_id "XLOC_000534"; transcript_id "TCONS_00000605"; exon_number "1"; oId "CUFF.649.1"; tss_id "TSS576";
Pf3D7_03_v3	Cufflinks	exon	997911	1001549	.	+	.	gene_id "XLOC_000535"; transcript_id "TCONS_00000606"; exon_number "1"; oId "CUFF.654.1"; tss_id "TSS577";
Pf3D7_03_v3	Cufflinks	exon	1001757	1001998	.	+	.	gene_id "XLOC_000535"; transcript_id "TCONS_00000606"; exon_number "2"; oId "CUFF.654.1"; tss_id "TSS577";
Pf3D7_03_v3	Cufflinks	exon	1005896	1007138	.	+	.	gene_id "XLOC_000536"; transcript_id "TCONS_00000607"; exon_number "1"; oId "CUFF.658.1"; tss_id "TSS578";
Pf3D7_03_v3	Cufflinks	exon	1021745	1022066	.	+	.	gene_id "XLOC_000537"; transcript_id "TCONS_00000608"; exon_number "1"; oId "CUFF.659.1"; tss_id "TSS579";
Pf3D7_03_v3	Cufflinks	exon	1022172	1023203	.	+	.	gene_id "XLOC_000537"; transcript_id "TCONS_00000608"; exon_number "2"; oId "CUFF.659.1"; tss_id "TSS579";
Pf3D7_03_v3	Cufflinks	exon	1024972	1025377	.	+	.	gene_id "XLOC_000538"; transcript_id "TCONS_00000609"; exon_number "1"; oId "CUFF.657.1"; tss_id "TSS580";
Pf3D7_03_v3	Cufflinks	exon	1027897	1029139	.	+	.	gene_id "XLOC_000539"; transcript_id "TCONS_00000610"; exon_number "1"; oId "CUFF.661.1"; tss_id "TSS581";
Pf3D7_03_v3	Cufflinks	exon	1056295	1062676	.	+	.	gene_id "XLOC_000540"; transcript_id "TCONS_00000611"; exon_number "1"; oId "CUFF.664.1"; tss_id "TSS582";
Pf3D7_03_v3	Cufflinks	exon	3514	9555	.	-	.	gene_id "XLOC_000541"; transcript_id "TCONS_00000612"; exon_number "1"; oId "CUFF.408.1"; tss_id "TSS583";
Pf3D7_03_v3	Cufflinks	exon	35078	36136	.	-	.	gene_id "XLOC_000542"; transcript_id "TCONS_00000613"; exon_number "1"; oId "CUFF.400.1"; tss_id "TSS584";
Pf3D7_03_v3	Cufflinks	exon	41287	42471	.	-	.	gene_id "XLOC_000543"; transcript_id "TCONS_00000614"; exon_number "1"; oId "CUFF.407.1"; tss_id "TSS585";
Pf3D7_03_v3	Cufflinks	exon	46256	47309	.	-	.	gene_id "XLOC_000544"; transcript_id "TCONS_00000615"; exon_number "1"; oId "CUFF.405.1"; tss_id "TSS586";
Pf3D7_03_v3	Cufflinks	exon	77583	77970	.	-	.	gene_id "XLOC_000545"; transcript_id "TCONS_00000616"; exon_number "1"; oId "CUFF.410.1"; tss_id "TSS587";
Pf3D7_03_v3	Cufflinks	exon	78140	78275	.	-	.	gene_id "XLOC_000545"; transcript_id "TCONS_00000616"; exon_number "2"; oId "CUFF.410.1"; tss_id "TSS587";
Pf3D7_03_v3	Cufflinks	exon	78503	80056	.	-	.	gene_id "XLOC_000545"; transcript_id "TCONS_00000616"; exon_number "3"; oId "CUFF.410.1"; tss_id "TSS587";
Pf3D7_03_v3	Cufflinks	exon	80196	81556	.	-	.	gene_id "XLOC_000545"; transcript_id "TCONS_00000616"; exon_number "4"; oId "CUFF.410.1"; tss_id "TSS587";
Pf3D7_03_v3	Cufflinks	exon	82014	83228	.	-	.	gene_id "XLOC_000546"; transcript_id "TCONS_00000617"; exon_number "1"; oId "CUFF.412.2"; tss_id "TSS588";
Pf3D7_03_v3	Cufflinks	exon	83420	83638	.	-	.	gene_id "XLOC_000546"; transcript_id "TCONS_00000617"; exon_number "2"; oId "CUFF.412.2"; tss_id "TSS588";
Pf3D7_03_v3	Cufflinks	exon	83999	84213	.	-	.	gene_id "XLOC_000546"; transcript_id "TCONS_00000617"; exon_number "3"; oId "CUFF.412.2"; tss_id "TSS588";
Pf3D7_03_v3	Cufflinks	exon	82014	83228	.	-	.	gene_id "XLOC_000546"; transcript_id "TCONS_00000618"; exon_number "1"; oId "CUFF.412.1"; tss_id "TSS588";
Pf3D7_03_v3	Cufflinks	exon	83420	84255	.	-	.	gene_id "XLOC_000546"; transcript_id "TCONS_00000618"; exon_number "2"; oId "CUFF.412.1"; tss_id "TSS588";
Pf3D7_03_v3	Cufflinks	exon	85091	85946	.	-	.	gene_id "XLOC_000547"; transcript_id "TCONS_00000619"; exon_number "1"; oId "CUFF.413.1"; tss_id "TSS589";
Pf3D7_03_v3	Cufflinks	exon	86042	87097	.	-	.	gene_id "XLOC_000547"; transcript_id "TCONS_00000619"; exon_number "2"; oId "CUFF.413.1"; tss_id "TSS589";
Pf3D7_03_v3	Cufflinks	exon	87785	88969	.	-	.	gene_id "XLOC_000548"; transcript_id "TCONS_00000620"; exon_number "1"; oId "CUFF.417.1"; tss_id "TSS590";
Pf3D7_03_v3	Cufflinks	exon	89097	90630	.	-	.	gene_id "XLOC_000548"; transcript_id "TCONS_00000620"; exon_number "2"; oId "CUFF.417.1"; tss_id "TSS590";
Pf3D7_03_v3	Cufflinks	exon	91105	93112	.	-	.	gene_id "XLOC_000549"; transcript_id "TCONS_00000621"; exon_number "1"; oId "CUFF.418.1"; tss_id "TSS591";
Pf3D7_03_v3	Cufflinks	exon	93263	93478	.	-	.	gene_id "XLOC_000549"; transcript_id "TCONS_00000621"; exon_number "2"; oId "CUFF.418.1"; tss_id "TSS591";
Pf3D7_03_v3	Cufflinks	exon	93659	93931	.	-	.	gene_id "XLOC_000549"; transcript_id "TCONS_00000621"; exon_number "3"; oId "CUFF.418.1"; tss_id "TSS591";
Pf3D7_03_v3	Cufflinks	exon	95938	97338	.	-	.	gene_id "XLOC_000550"; transcript_id "TCONS_00000622"; exon_number "1"; oId "CUFF.420.1"; tss_id "TSS592";
Pf3D7_03_v3	Cufflinks	exon	97725	98304	.	-	.	gene_id "XLOC_000550"; transcript_id "TCONS_00000622"; exon_number "2"; oId "CUFF.420.1"; tss_id "TSS592";
Pf3D7_03_v3	Cufflinks	exon	95938	97338	.	-	.	gene_id "XLOC_000550"; transcript_id "TCONS_00000623"; exon_number "1"; oId "CUFF.420.2"; tss_id "TSS593";
Pf3D7_03_v3	Cufflinks	exon	97725	97893	.	-	.	gene_id "XLOC_000550"; transcript_id "TCONS_00000623"; exon_number "2"; oId "CUFF.420.2"; tss_id "TSS593";
Pf3D7_03_v3	Cufflinks	exon	98797	98836	.	-	.	gene_id "XLOC_000550"; transcript_id "TCONS_00000623"; exon_number "3"; oId "CUFF.420.2"; tss_id "TSS593";
Pf3D7_03_v3	Cufflinks	exon	99236	100477	.	-	.	gene_id "XLOC_000551"; transcript_id "TCONS_00000624"; exon_number "1"; oId "CUFF.415.1"; tss_id "TSS594";
Pf3D7_03_v3	Cufflinks	exon	101147	102579	.	-	.	gene_id "XLOC_000552"; transcript_id "TCONS_00000625"; exon_number "1"; oId "CUFF.414.1"; tss_id "TSS595";
Pf3D7_03_v3	Cufflinks	exon	105787	107518	.	-	.	gene_id "XLOC_000553"; transcript_id "TCONS_00000626"; exon_number "1"; oId "CUFF.419.1"; tss_id "TSS596";
Pf3D7_03_v3	Cufflinks	exon	107931	108038	.	-	.	gene_id "XLOC_000554"; transcript_id "TCONS_00000627"; exon_number "1"; oId "CUFF.426.1"; tss_id "TSS597";
Pf3D7_03_v3	Cufflinks	exon	108156	110316	.	-	.	gene_id "XLOC_000554"; transcript_id "TCONS_00000627"; exon_number "2"; oId "CUFF.426.1"; tss_id "TSS597";
Pf3D7_03_v3	Cufflinks	exon	110942	111719	.	-	.	gene_id "XLOC_000555"; transcript_id "TCONS_00000628"; exon_number "1"; oId "CUFF.424.1"; tss_id "TSS598";
Pf3D7_03_v3	Cufflinks	exon	125209	126881	.	-	.	gene_id "XLOC_000556"; transcript_id "TCONS_00000630"; exon_number "1"; oId "CUFF.431.2"; tss_id "TSS599";
Pf3D7_03_v3	Cufflinks	exon	127113	130988	.	-	.	gene_id "XLOC_000556"; transcript_id "TCONS_00000630"; exon_number "2"; oId "CUFF.431.2"; tss_id "TSS599";
Pf3D7_03_v3	Cufflinks	exon	125209	130988	.	-	.	gene_id "XLOC_000556"; transcript_id "TCONS_00000629"; exon_number "1"; oId "CUFF.431.1"; tss_id "TSS599";
Pf3D7_03_v3	Cufflinks	exon	132053	133451	.	-	.	gene_id "XLOC_000557"; transcript_id "TCONS_00000631"; exon_number "1"; oId "CUFF.427.1"; tss_id "TSS600";
Pf3D7_03_v3	Cufflinks	exon	139541	141162	.	-	.	gene_id "XLOC_000558"; transcript_id "TCONS_00000632"; exon_number "1"; oId "CUFF.433.1"; tss_id "TSS601";
Pf3D7_03_v3	Cufflinks	exon	146102	146107	.	-	.	gene_id "XLOC_000559"; transcript_id "TCONS_00000633"; exon_number "1"; oId "CUFF.434.1"; tss_id "TSS602";
Pf3D7_03_v3	Cufflinks	exon	146364	146659	.	-	.	gene_id "XLOC_000559"; transcript_id "TCONS_00000633"; exon_number "2"; oId "CUFF.434.1"; tss_id "TSS602";
Pf3D7_03_v3	Cufflinks	exon	146770	146871	.	-	.	gene_id "XLOC_000559"; transcript_id "TCONS_00000633"; exon_number "3"; oId "CUFF.434.1"; tss_id "TSS602";
Pf3D7_03_v3	Cufflinks	exon	146988	147289	.	-	.	gene_id "XLOC_000559"; transcript_id "TCONS_00000633"; exon_number "4"; oId "CUFF.434.1"; tss_id "TSS602";
Pf3D7_03_v3	Cufflinks	exon	147450	150356	.	-	.	gene_id "XLOC_000560"; transcript_id "TCONS_00000634"; exon_number "1"; oId "CUFF.435.1"; tss_id "TSS603";
Pf3D7_03_v3	Cufflinks	exon	151944	152245	.	-	.	gene_id "XLOC_000561"; transcript_id "TCONS_00000635"; exon_number "1"; oId "CUFF.443.1"; tss_id "TSS604";
Pf3D7_03_v3	Cufflinks	exon	152362	152454	.	-	.	gene_id "XLOC_000561"; transcript_id "TCONS_00000635"; exon_number "2"; oId "CUFF.443.1"; tss_id "TSS604";
Pf3D7_03_v3	Cufflinks	exon	152553	157220	.	-	.	gene_id "XLOC_000561"; transcript_id "TCONS_00000635"; exon_number "3"; oId "CUFF.443.1"; tss_id "TSS604";
Pf3D7_03_v3	Cufflinks	exon	151944	152245	.	-	.	gene_id "XLOC_000561"; transcript_id "TCONS_00000636"; exon_number "1"; oId "CUFF.443.2"; tss_id "TSS605";
Pf3D7_03_v3	Cufflinks	exon	152362	152454	.	-	.	gene_id "XLOC_000561"; transcript_id "TCONS_00000636"; exon_number "2"; oId "CUFF.443.2"; tss_id "TSS605";
Pf3D7_03_v3	Cufflinks	exon	152553	156109	.	-	.	gene_id "XLOC_000561"; transcript_id "TCONS_00000636"; exon_number "3"; oId "CUFF.443.2"; tss_id "TSS605";
Pf3D7_03_v3	Cufflinks	exon	157278	157388	.	-	.	gene_id "XLOC_000561"; transcript_id "TCONS_00000636"; exon_number "4"; oId "CUFF.443.2"; tss_id "TSS605";
Pf3D7_03_v3	Cufflinks	exon	151944	152245	.	-	.	gene_id "XLOC_000561"; transcript_id "TCONS_00000637"; exon_number "1"; oId "CUFF.443.3"; tss_id "TSS606";
Pf3D7_03_v3	Cufflinks	exon	152362	152454	.	-	.	gene_id "XLOC_000561"; transcript_id "TCONS_00000637"; exon_number "2"; oId "CUFF.443.3"; tss_id "TSS606";
Pf3D7_03_v3	Cufflinks	exon	152553	156109	.	-	.	gene_id "XLOC_000561"; transcript_id "TCONS_00000637"; exon_number "3"; oId "CUFF.443.3"; tss_id "TSS606";
Pf3D7_03_v3	Cufflinks	exon	157927	158117	.	-	.	gene_id "XLOC_000561"; transcript_id "TCONS_00000637"; exon_number "4"; oId "CUFF.443.3"; tss_id "TSS606";
Pf3D7_03_v3	Cufflinks	exon	159230	161799	.	-	.	gene_id "XLOC_000562"; transcript_id "TCONS_00000638"; exon_number "1"; oId "CUFF.437.1"; tss_id "TSS607";
Pf3D7_03_v3	Cufflinks	exon	162428	167104	.	-	.	gene_id "XLOC_000563"; transcript_id "TCONS_00000639"; exon_number "1"; oId "CUFF.444.2"; tss_id "TSS608";
Pf3D7_03_v3	Cufflinks	exon	168158	168212	.	-	.	gene_id "XLOC_000563"; transcript_id "TCONS_00000639"; exon_number "2"; oId "CUFF.444.2"; tss_id "TSS608";
Pf3D7_03_v3	Cufflinks	exon	162428	168344	.	-	.	gene_id "XLOC_000563"; transcript_id "TCONS_00000641"; exon_number "1"; oId "CUFF.444.3"; tss_id "TSS609";
Pf3D7_03_v3	Cufflinks	exon	162428	167104	.	-	.	gene_id "XLOC_000563"; transcript_id "TCONS_00000640"; exon_number "1"; oId "CUFF.444.1"; tss_id "TSS609";
Pf3D7_03_v3	Cufflinks	exon	168189	168344	.	-	.	gene_id "XLOC_000563"; transcript_id "TCONS_00000640"; exon_number "2"; oId "CUFF.444.1"; tss_id "TSS609";
Pf3D7_03_v3	Cufflinks	exon	174916	175482	.	-	.	gene_id "XLOC_000564"; transcript_id "TCONS_00000642"; exon_number "1"; oId "CUFF.439.1"; tss_id "TSS610";
Pf3D7_03_v3	Cufflinks	exon	175799	176238	.	-	.	gene_id "XLOC_000564"; transcript_id "TCONS_00000642"; exon_number "2"; oId "CUFF.439.1"; tss_id "TSS610";
Pf3D7_03_v3	Cufflinks	exon	179804	180542	.	-	.	gene_id "XLOC_000565"; transcript_id "TCONS_00000643"; exon_number "1"; oId "CUFF.441.1"; tss_id "TSS611";
Pf3D7_03_v3	Cufflinks	exon	191047	192579	.	-	.	gene_id "XLOC_000566"; transcript_id "TCONS_00000645"; exon_number "1"; oId "CUFF.451.2"; tss_id "TSS612";
Pf3D7_03_v3	Cufflinks	exon	192788	193060	.	-	.	gene_id "XLOC_000566"; transcript_id "TCONS_00000645"; exon_number "2"; oId "CUFF.451.2"; tss_id "TSS612";
Pf3D7_03_v3	Cufflinks	exon	191047	193060	.	-	.	gene_id "XLOC_000566"; transcript_id "TCONS_00000644"; exon_number "1"; oId "CUFF.451.1"; tss_id "TSS612";
Pf3D7_03_v3	Cufflinks	exon	196540	196715	.	-	.	gene_id "XLOC_000567"; transcript_id "TCONS_00000646"; exon_number "1"; oId "CUFF.447.1"; tss_id "TSS613";
Pf3D7_03_v3	Cufflinks	exon	196826	197185	.	-	.	gene_id "XLOC_000567"; transcript_id "TCONS_00000646"; exon_number "2"; oId "CUFF.447.1"; tss_id "TSS613";
Pf3D7_03_v3	Cufflinks	exon	197351	197579	.	-	.	gene_id "XLOC_000567"; transcript_id "TCONS_00000646"; exon_number "3"; oId "CUFF.447.1"; tss_id "TSS613";
Pf3D7_03_v3	Cufflinks	exon	206486	208946	.	-	.	gene_id "XLOC_000568"; transcript_id "TCONS_00000647"; exon_number "1"; oId "CUFF.449.1"; tss_id "TSS614";
Pf3D7_03_v3	Cufflinks	exon	209113	209555	.	-	.	gene_id "XLOC_000568"; transcript_id "TCONS_00000647"; exon_number "2"; oId "CUFF.449.1"; tss_id "TSS614";
Pf3D7_03_v3	Cufflinks	exon	210895	211291	.	-	.	gene_id "XLOC_000569"; transcript_id "TCONS_00000648"; exon_number "1"; oId "CUFF.446.1"; tss_id "TSS615";
Pf3D7_03_v3	Cufflinks	exon	211441	211795	.	-	.	gene_id "XLOC_000569"; transcript_id "TCONS_00000648"; exon_number "2"; oId "CUFF.446.1"; tss_id "TSS615";
Pf3D7_03_v3	Cufflinks	exon	215005	217203	.	-	.	gene_id "XLOC_000570"; transcript_id "TCONS_00000649"; exon_number "1"; oId "CUFF.464.1"; tss_id "TSS616";
Pf3D7_03_v3	Cufflinks	exon	218869	219320	.	-	.	gene_id "XLOC_000571"; transcript_id "TCONS_00000650"; exon_number "1"; oId "CUFF.465.1"; tss_id "TSS617";
Pf3D7_03_v3	Cufflinks	exon	219431	219529	.	-	.	gene_id "XLOC_000571"; transcript_id "TCONS_00000650"; exon_number "2"; oId "CUFF.465.1"; tss_id "TSS617";
Pf3D7_03_v3	Cufflinks	exon	219660	219963	.	-	.	gene_id "XLOC_000571"; transcript_id "TCONS_00000650"; exon_number "3"; oId "CUFF.465.1"; tss_id "TSS617";
Pf3D7_03_v3	Cufflinks	exon	220034	220344	.	-	.	gene_id "XLOC_000571"; transcript_id "TCONS_00000650"; exon_number "4"; oId "CUFF.465.1"; tss_id "TSS617";
Pf3D7_03_v3	Cufflinks	exon	224153	225460	.	-	.	gene_id "XLOC_000572"; transcript_id "TCONS_00000651"; exon_number "1"; oId "CUFF.454.1"; tss_id "TSS618";
Pf3D7_03_v3	Cufflinks	exon	225588	225644	.	-	.	gene_id "XLOC_000572"; transcript_id "TCONS_00000651"; exon_number "2"; oId "CUFF.454.1"; tss_id "TSS618";
Pf3D7_03_v3	Cufflinks	exon	225733	225937	.	-	.	gene_id "XLOC_000572"; transcript_id "TCONS_00000651"; exon_number "3"; oId "CUFF.454.1"; tss_id "TSS618";
Pf3D7_03_v3	Cufflinks	exon	231299	233081	.	-	.	gene_id "XLOC_000573"; transcript_id "TCONS_00000652"; exon_number "1"; oId "CUFF.462.1"; tss_id "TSS619";
Pf3D7_03_v3	Cufflinks	exon	233684	234192	.	-	.	gene_id "XLOC_000574"; transcript_id "TCONS_00000653"; exon_number "1"; oId "CUFF.456.1"; tss_id "TSS620";
Pf3D7_03_v3	Cufflinks	exon	234297	235459	.	-	.	gene_id "XLOC_000574"; transcript_id "TCONS_00000653"; exon_number "2"; oId "CUFF.456.1"; tss_id "TSS620";
Pf3D7_03_v3	Cufflinks	exon	235570	248104	.	-	.	gene_id "XLOC_000575"; transcript_id "TCONS_00000654"; exon_number "1"; oId "CUFF.468.1"; tss_id "TSS621";
Pf3D7_03_v3	Cufflinks	exon	255180	255513	.	-	.	gene_id "XLOC_000576"; transcript_id "TCONS_00000655"; exon_number "1"; oId "CUFF.467.1"; tss_id "TSS622";
Pf3D7_03_v3	Cufflinks	exon	255663	255806	.	-	.	gene_id "XLOC_000576"; transcript_id "TCONS_00000655"; exon_number "2"; oId "CUFF.467.1"; tss_id "TSS622";
Pf3D7_03_v3	Cufflinks	exon	255928	258789	.	-	.	gene_id "XLOC_000576"; transcript_id "TCONS_00000655"; exon_number "3"; oId "CUFF.467.1"; tss_id "TSS622";
Pf3D7_03_v3	Cufflinks	exon	260774	273964	.	-	.	gene_id "XLOC_000577"; transcript_id "TCONS_00000656"; exon_number "1"; oId "CUFF.474.1"; tss_id "TSS623";
Pf3D7_03_v3	Cufflinks	exon	275664	277999	.	-	.	gene_id "XLOC_000578"; transcript_id "TCONS_00000657"; exon_number "1"; oId "CUFF.460.1"; tss_id "TSS624";
Pf3D7_03_v3	Cufflinks	exon	278925	279105	.	-	.	gene_id "XLOC_000579"; transcript_id "TCONS_00000658"; exon_number "1"; oId "CUFF.458.1"; tss_id "TSS625";
Pf3D7_03_v3	Cufflinks	exon	279288	279557	.	-	.	gene_id "XLOC_000579"; transcript_id "TCONS_00000658"; exon_number "2"; oId "CUFF.458.1"; tss_id "TSS625";
Pf3D7_03_v3	Cufflinks	exon	279820	280682	.	-	.	gene_id "XLOC_000579"; transcript_id "TCONS_00000658"; exon_number "3"; oId "CUFF.458.1"; tss_id "TSS625";
Pf3D7_03_v3	Cufflinks	exon	285207	286147	.	-	.	gene_id "XLOC_000580"; transcript_id "TCONS_00000659"; exon_number "1"; oId "CUFF.469.1"; tss_id "TSS626";
Pf3D7_03_v3	Cufflinks	exon	286559	287655	.	-	.	gene_id "XLOC_000581"; transcript_id "TCONS_00000660"; exon_number "1"; oId "CUFF.470.1"; tss_id "TSS627";
Pf3D7_03_v3	Cufflinks	exon	288322	288496	.	-	.	gene_id "XLOC_000582"; transcript_id "TCONS_00000661"; exon_number "1"; oId "CUFF.476.1"; tss_id "TSS628";
Pf3D7_03_v3	Cufflinks	exon	288588	288723	.	-	.	gene_id "XLOC_000582"; transcript_id "TCONS_00000661"; exon_number "2"; oId "CUFF.476.1"; tss_id "TSS628";
Pf3D7_03_v3	Cufflinks	exon	288948	290998	.	-	.	gene_id "XLOC_000582"; transcript_id "TCONS_00000661"; exon_number "3"; oId "CUFF.476.1"; tss_id "TSS628";
Pf3D7_03_v3	Cufflinks	exon	294639	294858	.	-	.	gene_id "XLOC_000583"; transcript_id "TCONS_00000662"; exon_number "1"; oId "CUFF.483.1"; tss_id "TSS629";
Pf3D7_03_v3	Cufflinks	exon	295026	295169	.	-	.	gene_id "XLOC_000583"; transcript_id "TCONS_00000662"; exon_number "2"; oId "CUFF.483.1"; tss_id "TSS629";
Pf3D7_03_v3	Cufflinks	exon	295381	295442	.	-	.	gene_id "XLOC_000583"; transcript_id "TCONS_00000662"; exon_number "3"; oId "CUFF.483.1"; tss_id "TSS629";
Pf3D7_03_v3	Cufflinks	exon	295565	295631	.	-	.	gene_id "XLOC_000583"; transcript_id "TCONS_00000662"; exon_number "4"; oId "CUFF.483.1"; tss_id "TSS629";
Pf3D7_03_v3	Cufflinks	exon	295769	295832	.	-	.	gene_id "XLOC_000583"; transcript_id "TCONS_00000662"; exon_number "5"; oId "CUFF.483.1"; tss_id "TSS629";
Pf3D7_03_v3	Cufflinks	exon	296015	296105	.	-	.	gene_id "XLOC_000583"; transcript_id "TCONS_00000662"; exon_number "6"; oId "CUFF.483.1"; tss_id "TSS629";
Pf3D7_03_v3	Cufflinks	exon	296295	296949	.	-	.	gene_id "XLOC_000583"; transcript_id "TCONS_00000662"; exon_number "7"; oId "CUFF.483.1"; tss_id "TSS629";
Pf3D7_03_v3	Cufflinks	exon	300613	302156	.	-	.	gene_id "XLOC_000584"; transcript_id "TCONS_00000663"; exon_number "1"; oId "CUFF.479.1"; tss_id "TSS630";
Pf3D7_03_v3	Cufflinks	exon	305741	307706	.	-	.	gene_id "XLOC_000585"; transcript_id "TCONS_00000664"; exon_number "1"; oId "CUFF.481.1"; tss_id "TSS631";
Pf3D7_03_v3	Cufflinks	exon	307982	308665	.	-	.	gene_id "XLOC_000585"; transcript_id "TCONS_00000664"; exon_number "2"; oId "CUFF.481.1"; tss_id "TSS631";
Pf3D7_03_v3	Cufflinks	exon	309035	309928	.	-	.	gene_id "XLOC_000586"; transcript_id "TCONS_00000665"; exon_number "1"; oId "CUFF.477.1"; tss_id "TSS632";
Pf3D7_03_v3	Cufflinks	exon	312670	313037	.	-	.	gene_id "XLOC_000587"; transcript_id "TCONS_00000666"; exon_number "1"; oId "CUFF.485.1"; tss_id "TSS633";
Pf3D7_03_v3	Cufflinks	exon	313262	313698	.	-	.	gene_id "XLOC_000587"; transcript_id "TCONS_00000666"; exon_number "2"; oId "CUFF.485.1"; tss_id "TSS633";
Pf3D7_03_v3	Cufflinks	exon	314984	315617	.	-	.	gene_id "XLOC_000588"; transcript_id "TCONS_00000667"; exon_number "1"; oId "CUFF.487.2"; tss_id "TSS634";
Pf3D7_03_v3	Cufflinks	exon	315863	315988	.	-	.	gene_id "XLOC_000588"; transcript_id "TCONS_00000667"; exon_number "2"; oId "CUFF.487.2"; tss_id "TSS634";
Pf3D7_03_v3	Cufflinks	exon	316231	316390	.	-	.	gene_id "XLOC_000588"; transcript_id "TCONS_00000667"; exon_number "3"; oId "CUFF.487.2"; tss_id "TSS634";
Pf3D7_03_v3	Cufflinks	exon	316776	316842	.	-	.	gene_id "XLOC_000588"; transcript_id "TCONS_00000667"; exon_number "4"; oId "CUFF.487.2"; tss_id "TSS634";
Pf3D7_03_v3	Cufflinks	exon	314984	315617	.	-	.	gene_id "XLOC_000588"; transcript_id "TCONS_00000668"; exon_number "1"; oId "CUFF.487.1"; tss_id "TSS634";
Pf3D7_03_v3	Cufflinks	exon	315863	315988	.	-	.	gene_id "XLOC_000588"; transcript_id "TCONS_00000668"; exon_number "2"; oId "CUFF.487.1"; tss_id "TSS634";
Pf3D7_03_v3	Cufflinks	exon	316231	316390	.	-	.	gene_id "XLOC_000588"; transcript_id "TCONS_00000668"; exon_number "3"; oId "CUFF.487.1"; tss_id "TSS634";
Pf3D7_03_v3	Cufflinks	exon	316789	316844	.	-	.	gene_id "XLOC_000588"; transcript_id "TCONS_00000668"; exon_number "4"; oId "CUFF.487.1"; tss_id "TSS634";
Pf3D7_03_v3	Cufflinks	exon	320920	322164	.	-	.	gene_id "XLOC_000589"; transcript_id "TCONS_00000669"; exon_number "1"; oId "CUFF.492.1"; tss_id "TSS635";
Pf3D7_03_v3	Cufflinks	exon	322779	323011	.	-	.	gene_id "XLOC_000589"; transcript_id "TCONS_00000669"; exon_number "2"; oId "CUFF.492.1"; tss_id "TSS635";
Pf3D7_03_v3	Cufflinks	exon	323205	323259	.	-	.	gene_id "XLOC_000589"; transcript_id "TCONS_00000669"; exon_number "3"; oId "CUFF.492.1"; tss_id "TSS635";
Pf3D7_03_v3	Cufflinks	exon	323406	323467	.	-	.	gene_id "XLOC_000589"; transcript_id "TCONS_00000669"; exon_number "4"; oId "CUFF.492.1"; tss_id "TSS635";
Pf3D7_03_v3	Cufflinks	exon	323633	324573	.	-	.	gene_id "XLOC_000589"; transcript_id "TCONS_00000669"; exon_number "5"; oId "CUFF.492.1"; tss_id "TSS635";
Pf3D7_03_v3	Cufflinks	exon	324804	325416	.	-	.	gene_id "XLOC_000589"; transcript_id "TCONS_00000669"; exon_number "6"; oId "CUFF.492.1"; tss_id "TSS635";
Pf3D7_03_v3	Cufflinks	exon	328479	328832	.	-	.	gene_id "XLOC_000590"; transcript_id "TCONS_00000670"; exon_number "1"; oId "CUFF.502.2"; tss_id "TSS636";
Pf3D7_03_v3	Cufflinks	exon	328992	329116	.	-	.	gene_id "XLOC_000590"; transcript_id "TCONS_00000670"; exon_number "2"; oId "CUFF.502.2"; tss_id "TSS636";
Pf3D7_03_v3	Cufflinks	exon	329252	329350	.	-	.	gene_id "XLOC_000590"; transcript_id "TCONS_00000670"; exon_number "3"; oId "CUFF.502.2"; tss_id "TSS636";
Pf3D7_03_v3	Cufflinks	exon	329512	329564	.	-	.	gene_id "XLOC_000590"; transcript_id "TCONS_00000670"; exon_number "4"; oId "CUFF.502.2"; tss_id "TSS636";
Pf3D7_03_v3	Cufflinks	exon	329679	334741	.	-	.	gene_id "XLOC_000590"; transcript_id "TCONS_00000670"; exon_number "5"; oId "CUFF.502.2"; tss_id "TSS636";
Pf3D7_03_v3	Cufflinks	exon	334959	335026	.	-	.	gene_id "XLOC_000590"; transcript_id "TCONS_00000670"; exon_number "6"; oId "CUFF.502.2"; tss_id "TSS636";
Pf3D7_03_v3	Cufflinks	exon	335243	335286	.	-	.	gene_id "XLOC_000590"; transcript_id "TCONS_00000670"; exon_number "7"; oId "CUFF.502.2"; tss_id "TSS636";
Pf3D7_03_v3	Cufflinks	exon	335540	335737	.	-	.	gene_id "XLOC_000590"; transcript_id "TCONS_00000670"; exon_number "8"; oId "CUFF.502.2"; tss_id "TSS636";
Pf3D7_03_v3	Cufflinks	exon	328479	328832	.	-	.	gene_id "XLOC_000590"; transcript_id "TCONS_00000671"; exon_number "1"; oId "CUFF.502.1"; tss_id "TSS636";
Pf3D7_03_v3	Cufflinks	exon	328992	329116	.	-	.	gene_id "XLOC_000590"; transcript_id "TCONS_00000671"; exon_number "2"; oId "CUFF.502.1"; tss_id "TSS636";
Pf3D7_03_v3	Cufflinks	exon	329252	329350	.	-	.	gene_id "XLOC_000590"; transcript_id "TCONS_00000671"; exon_number "3"; oId "CUFF.502.1"; tss_id "TSS636";
Pf3D7_03_v3	Cufflinks	exon	329512	329564	.	-	.	gene_id "XLOC_000590"; transcript_id "TCONS_00000671"; exon_number "4"; oId "CUFF.502.1"; tss_id "TSS636";
Pf3D7_03_v3	Cufflinks	exon	329679	334741	.	-	.	gene_id "XLOC_000590"; transcript_id "TCONS_00000671"; exon_number "5"; oId "CUFF.502.1"; tss_id "TSS636";
Pf3D7_03_v3	Cufflinks	exon	334959	335026	.	-	.	gene_id "XLOC_000590"; transcript_id "TCONS_00000671"; exon_number "6"; oId "CUFF.502.1"; tss_id "TSS636";
Pf3D7_03_v3	Cufflinks	exon	335243	335364	.	-	.	gene_id "XLOC_000590"; transcript_id "TCONS_00000671"; exon_number "7"; oId "CUFF.502.1"; tss_id "TSS636";
Pf3D7_03_v3	Cufflinks	exon	335540	335756	.	-	.	gene_id "XLOC_000590"; transcript_id "TCONS_00000671"; exon_number "8"; oId "CUFF.502.1"; tss_id "TSS636";
Pf3D7_03_v3	Cufflinks	exon	339745	346568	.	-	.	gene_id "XLOC_000591"; transcript_id "TCONS_00000672"; exon_number "1"; oId "CUFF.495.1"; tss_id "TSS637";
Pf3D7_03_v3	Cufflinks	exon	346766	350461	.	-	.	gene_id "XLOC_000591"; transcript_id "TCONS_00000672"; exon_number "2"; oId "CUFF.495.1"; tss_id "TSS637";
Pf3D7_03_v3	Cufflinks	exon	353807	355536	.	-	.	gene_id "XLOC_000592"; transcript_id "TCONS_00000673"; exon_number "1"; oId "CUFF.489.1"; tss_id "TSS638";
Pf3D7_03_v3	Cufflinks	exon	360938	361929	.	-	.	gene_id "XLOC_000593"; transcript_id "TCONS_00000674"; exon_number "1"; oId "CUFF.491.1"; tss_id "TSS639";
Pf3D7_03_v3	Cufflinks	exon	361992	363946	.	-	.	gene_id "XLOC_000594"; transcript_id "TCONS_00000675"; exon_number "1"; oId "CUFF.493.1"; tss_id "TSS640";
Pf3D7_03_v3	Cufflinks	exon	364219	364665	.	-	.	gene_id "XLOC_000594"; transcript_id "TCONS_00000675"; exon_number "2"; oId "CUFF.493.1"; tss_id "TSS640";
Pf3D7_03_v3	Cufflinks	exon	361992	363946	.	-	.	gene_id "XLOC_000594"; transcript_id "TCONS_00000677"; exon_number "1"; oId "CUFF.493.3"; tss_id "TSS641";
Pf3D7_03_v3	Cufflinks	exon	365643	367590	.	-	.	gene_id "XLOC_000594"; transcript_id "TCONS_00000677"; exon_number "2"; oId "CUFF.493.3"; tss_id "TSS641";
Pf3D7_03_v3	Cufflinks	exon	361992	362175	.	-	.	gene_id "XLOC_000594"; transcript_id "TCONS_00000676"; exon_number "1"; oId "CUFF.493.2"; tss_id "TSS641";
Pf3D7_03_v3	Cufflinks	exon	362325	363946	.	-	.	gene_id "XLOC_000594"; transcript_id "TCONS_00000676"; exon_number "2"; oId "CUFF.493.2"; tss_id "TSS641";
Pf3D7_03_v3	Cufflinks	exon	364219	364254	.	-	.	gene_id "XLOC_000594"; transcript_id "TCONS_00000676"; exon_number "3"; oId "CUFF.493.2"; tss_id "TSS641";
Pf3D7_03_v3	Cufflinks	exon	365643	367590	.	-	.	gene_id "XLOC_000594"; transcript_id "TCONS_00000676"; exon_number "4"; oId "CUFF.493.2"; tss_id "TSS641";
Pf3D7_03_v3	Cufflinks	exon	365260	367590	.	-	.	gene_id "XLOC_000594"; transcript_id "TCONS_00000678"; exon_number "1"; oId "CUFF.493.4"; tss_id "TSS641";
Pf3D7_03_v3	Cufflinks	exon	372597	374534	.	-	.	gene_id "XLOC_000595"; transcript_id "TCONS_00000679"; exon_number "1"; oId "CUFF.499.1"; tss_id "TSS642";
Pf3D7_03_v3	Cufflinks	exon	378754	378801	.	-	.	gene_id "XLOC_000596"; transcript_id "TCONS_00000680"; exon_number "1"; oId "CUFF.507.1"; tss_id "TSS643";
Pf3D7_03_v3	Cufflinks	exon	379143	383701	.	-	.	gene_id "XLOC_000596"; transcript_id "TCONS_00000680"; exon_number "2"; oId "CUFF.507.1"; tss_id "TSS643";
Pf3D7_03_v3	Cufflinks	exon	378862	384046	.	-	.	gene_id "XLOC_000596"; transcript_id "TCONS_00000681"; exon_number "1"; oId "CUFF.507.2"; tss_id "TSS644";
Pf3D7_03_v3	Cufflinks	exon	386962	387283	.	-	.	gene_id "XLOC_000597"; transcript_id "TCONS_00000682"; exon_number "1"; oId "CUFF.511.1"; tss_id "TSS645";
Pf3D7_03_v3	Cufflinks	exon	387455	387538	.	-	.	gene_id "XLOC_000597"; transcript_id "TCONS_00000682"; exon_number "2"; oId "CUFF.511.1"; tss_id "TSS645";
Pf3D7_03_v3	Cufflinks	exon	387734	387866	.	-	.	gene_id "XLOC_000597"; transcript_id "TCONS_00000682"; exon_number "3"; oId "CUFF.511.1"; tss_id "TSS645";
Pf3D7_03_v3	Cufflinks	exon	388079	388158	.	-	.	gene_id "XLOC_000597"; transcript_id "TCONS_00000682"; exon_number "4"; oId "CUFF.511.1"; tss_id "TSS645";
Pf3D7_03_v3	Cufflinks	exon	388299	388415	.	-	.	gene_id "XLOC_000597"; transcript_id "TCONS_00000682"; exon_number "5"; oId "CUFF.511.1"; tss_id "TSS645";
Pf3D7_03_v3	Cufflinks	exon	389129	389214	.	-	.	gene_id "XLOC_000597"; transcript_id "TCONS_00000682"; exon_number "6"; oId "CUFF.511.1"; tss_id "TSS645";
Pf3D7_03_v3	Cufflinks	exon	389340	389423	.	-	.	gene_id "XLOC_000597"; transcript_id "TCONS_00000682"; exon_number "7"; oId "CUFF.511.1"; tss_id "TSS645";
Pf3D7_03_v3	Cufflinks	exon	389814	394723	.	-	.	gene_id "XLOC_000597"; transcript_id "TCONS_00000682"; exon_number "8"; oId "CUFF.511.1"; tss_id "TSS645";
Pf3D7_03_v3	Cufflinks	exon	394865	395343	.	-	.	gene_id "XLOC_000597"; transcript_id "TCONS_00000682"; exon_number "9"; oId "CUFF.511.1"; tss_id "TSS645";
Pf3D7_03_v3	Cufflinks	exon	400609	402410	.	-	.	gene_id "XLOC_000598"; transcript_id "TCONS_00000683"; exon_number "1"; oId "CUFF.508.1"; tss_id "TSS646";
Pf3D7_03_v3	Cufflinks	exon	408993	411739	.	-	.	gene_id "XLOC_000599"; transcript_id "TCONS_00000684"; exon_number "1"; oId "CUFF.504.1"; tss_id "TSS647";
Pf3D7_03_v3	Cufflinks	exon	414135	418924	.	-	.	gene_id "XLOC_000600"; transcript_id "TCONS_00000685"; exon_number "1"; oId "CUFF.503.1"; tss_id "TSS648";
Pf3D7_03_v3	Cufflinks	exon	419193	419499	.	-	.	gene_id "XLOC_000600"; transcript_id "TCONS_00000685"; exon_number "2"; oId "CUFF.503.1"; tss_id "TSS648";
Pf3D7_03_v3	Cufflinks	exon	419650	419989	.	-	.	gene_id "XLOC_000600"; transcript_id "TCONS_00000685"; exon_number "3"; oId "CUFF.503.1"; tss_id "TSS648";
Pf3D7_03_v3	Cufflinks	exon	424614	425914	.	-	.	gene_id "XLOC_000601"; transcript_id "TCONS_00000686"; exon_number "1"; oId "CUFF.512.1"; tss_id "TSS649";
Pf3D7_03_v3	Cufflinks	exon	451636	459665	.	-	.	gene_id "XLOC_000602"; transcript_id "TCONS_00000687"; exon_number "1"; oId "CUFF.517.1"; tss_id "TSS650";
Pf3D7_03_v3	Cufflinks	exon	460984	461803	.	-	.	gene_id "XLOC_000603"; transcript_id "TCONS_00000688"; exon_number "1"; oId "CUFF.515.1"; tss_id "TSS651";
Pf3D7_03_v3	Cufflinks	exon	461949	462553	.	-	.	gene_id "XLOC_000603"; transcript_id "TCONS_00000688"; exon_number "2"; oId "CUFF.515.1"; tss_id "TSS651";
Pf3D7_03_v3	Cufflinks	exon	470451	470992	.	-	.	gene_id "XLOC_000604"; transcript_id "TCONS_00000689"; exon_number "1"; oId "CUFF.520.1"; tss_id "TSS652";
Pf3D7_03_v3	Cufflinks	exon	471132	472326	.	-	.	gene_id "XLOC_000604"; transcript_id "TCONS_00000689"; exon_number "2"; oId "CUFF.520.1"; tss_id "TSS652";
Pf3D7_03_v3	Cufflinks	exon	472489	472713	.	-	.	gene_id "XLOC_000604"; transcript_id "TCONS_00000689"; exon_number "3"; oId "CUFF.520.1"; tss_id "TSS652";
Pf3D7_03_v3	Cufflinks	exon	472912	473737	.	-	.	gene_id "XLOC_000604"; transcript_id "TCONS_00000689"; exon_number "4"; oId "CUFF.520.1"; tss_id "TSS652";
Pf3D7_03_v3	Cufflinks	exon	480060	481579	.	-	.	gene_id "XLOC_000605"; transcript_id "TCONS_00000690"; exon_number "1"; oId "CUFF.521.1"; tss_id "TSS653";
Pf3D7_03_v3	Cufflinks	exon	481791	482036	.	-	.	gene_id "XLOC_000605"; transcript_id "TCONS_00000690"; exon_number "2"; oId "CUFF.521.1"; tss_id "TSS653";
Pf3D7_03_v3	Cufflinks	exon	482159	482255	.	-	.	gene_id "XLOC_000605"; transcript_id "TCONS_00000690"; exon_number "3"; oId "CUFF.521.1"; tss_id "TSS653";
Pf3D7_03_v3	Cufflinks	exon	482393	485830	.	-	.	gene_id "XLOC_000605"; transcript_id "TCONS_00000690"; exon_number "4"; oId "CUFF.521.1"; tss_id "TSS653";
Pf3D7_03_v3	Cufflinks	exon	495845	497862	.	-	.	gene_id "XLOC_000606"; transcript_id "TCONS_00000691"; exon_number "1"; oId "CUFF.524.1"; tss_id "TSS654";
Pf3D7_03_v3	Cufflinks	exon	504602	505926	.	-	.	gene_id "XLOC_000607"; transcript_id "TCONS_00000692"; exon_number "1"; oId "CUFF.528.1"; tss_id "TSS655";
Pf3D7_03_v3	Cufflinks	exon	509078	511633	.	-	.	gene_id "XLOC_000608"; transcript_id "TCONS_00000693"; exon_number "1"; oId "CUFF.532.1"; tss_id "TSS656";
Pf3D7_03_v3	Cufflinks	exon	511942	512029	.	-	.	gene_id "XLOC_000608"; transcript_id "TCONS_00000693"; exon_number "2"; oId "CUFF.532.1"; tss_id "TSS656";
Pf3D7_03_v3	Cufflinks	exon	515317	520838	.	-	.	gene_id "XLOC_000609"; transcript_id "TCONS_00000694"; exon_number "1"; oId "CUFF.535.1"; tss_id "TSS657";
Pf3D7_03_v3	Cufflinks	exon	523150	523196	.	-	.	gene_id "XLOC_000610"; transcript_id "TCONS_00000695"; exon_number "1"; oId "CUFF.531.1"; tss_id "TSS658";
Pf3D7_03_v3	Cufflinks	exon	523602	523645	.	-	.	gene_id "XLOC_000610"; transcript_id "TCONS_00000695"; exon_number "2"; oId "CUFF.531.1"; tss_id "TSS658";
Pf3D7_03_v3	Cufflinks	exon	524159	524391	.	-	.	gene_id "XLOC_000610"; transcript_id "TCONS_00000695"; exon_number "3"; oId "CUFF.531.1"; tss_id "TSS658";
Pf3D7_03_v3	Cufflinks	exon	524547	524593	.	-	.	gene_id "XLOC_000610"; transcript_id "TCONS_00000695"; exon_number "4"; oId "CUFF.531.1"; tss_id "TSS658";
Pf3D7_03_v3	Cufflinks	exon	524717	524806	.	-	.	gene_id "XLOC_000610"; transcript_id "TCONS_00000695"; exon_number "5"; oId "CUFF.531.1"; tss_id "TSS658";
Pf3D7_03_v3	Cufflinks	exon	524922	525010	.	-	.	gene_id "XLOC_000610"; transcript_id "TCONS_00000695"; exon_number "6"; oId "CUFF.531.1"; tss_id "TSS658";
Pf3D7_03_v3	Cufflinks	exon	525122	525211	.	-	.	gene_id "XLOC_000610"; transcript_id "TCONS_00000695"; exon_number "7"; oId "CUFF.531.1"; tss_id "TSS658";
Pf3D7_03_v3	Cufflinks	exon	525336	526085	.	-	.	gene_id "XLOC_000610"; transcript_id "TCONS_00000695"; exon_number "8"; oId "CUFF.531.1"; tss_id "TSS658";
Pf3D7_03_v3	Cufflinks	exon	526421	526652	.	-	.	gene_id "XLOC_000610"; transcript_id "TCONS_00000695"; exon_number "9"; oId "CUFF.531.1"; tss_id "TSS658";
Pf3D7_03_v3	Cufflinks	exon	523255	523288	.	-	.	gene_id "XLOC_000610"; transcript_id "TCONS_00000696"; exon_number "1"; oId "CUFF.531.2"; tss_id "TSS658";
Pf3D7_03_v3	Cufflinks	exon	523602	523645	.	-	.	gene_id "XLOC_000610"; transcript_id "TCONS_00000696"; exon_number "2"; oId "CUFF.531.2"; tss_id "TSS658";
Pf3D7_03_v3	Cufflinks	exon	524159	524391	.	-	.	gene_id "XLOC_000610"; transcript_id "TCONS_00000696"; exon_number "3"; oId "CUFF.531.2"; tss_id "TSS658";
Pf3D7_03_v3	Cufflinks	exon	524547	524593	.	-	.	gene_id "XLOC_000610"; transcript_id "TCONS_00000696"; exon_number "4"; oId "CUFF.531.2"; tss_id "TSS658";
Pf3D7_03_v3	Cufflinks	exon	524717	524806	.	-	.	gene_id "XLOC_000610"; transcript_id "TCONS_00000696"; exon_number "5"; oId "CUFF.531.2"; tss_id "TSS658";
Pf3D7_03_v3	Cufflinks	exon	524922	525010	.	-	.	gene_id "XLOC_000610"; transcript_id "TCONS_00000696"; exon_number "6"; oId "CUFF.531.2"; tss_id "TSS658";
Pf3D7_03_v3	Cufflinks	exon	525122	525211	.	-	.	gene_id "XLOC_000610"; transcript_id "TCONS_00000696"; exon_number "7"; oId "CUFF.531.2"; tss_id "TSS658";
Pf3D7_03_v3	Cufflinks	exon	525336	526085	.	-	.	gene_id "XLOC_000610"; transcript_id "TCONS_00000696"; exon_number "8"; oId "CUFF.531.2"; tss_id "TSS658";
Pf3D7_03_v3	Cufflinks	exon	526421	526652	.	-	.	gene_id "XLOC_000610"; transcript_id "TCONS_00000696"; exon_number "9"; oId "CUFF.531.2"; tss_id "TSS658";
Pf3D7_03_v3	Cufflinks	exon	537606	537679	.	-	.	gene_id "XLOC_000611"; transcript_id "TCONS_00000697"; exon_number "1"; oId "CUFF.541.1"; tss_id "TSS659";
Pf3D7_03_v3	Cufflinks	exon	537823	538804	.	-	.	gene_id "XLOC_000611"; transcript_id "TCONS_00000697"; exon_number "2"; oId "CUFF.541.1"; tss_id "TSS659";
Pf3D7_03_v3	Cufflinks	exon	539135	539250	.	-	.	gene_id "XLOC_000611"; transcript_id "TCONS_00000697"; exon_number "3"; oId "CUFF.541.1"; tss_id "TSS659";
Pf3D7_03_v3	Cufflinks	exon	543166	544144	.	-	.	gene_id "XLOC_000612"; transcript_id "TCONS_00000698"; exon_number "1"; oId "CUFF.539.1"; tss_id "TSS660";
Pf3D7_03_v3	Cufflinks	exon	544342	544462	.	-	.	gene_id "XLOC_000612"; transcript_id "TCONS_00000698"; exon_number "2"; oId "CUFF.539.1"; tss_id "TSS660";
Pf3D7_03_v3	Cufflinks	exon	544604	544657	.	-	.	gene_id "XLOC_000612"; transcript_id "TCONS_00000698"; exon_number "3"; oId "CUFF.539.1"; tss_id "TSS660";
Pf3D7_03_v3	Cufflinks	exon	544766	544836	.	-	.	gene_id "XLOC_000612"; transcript_id "TCONS_00000698"; exon_number "4"; oId "CUFF.539.1"; tss_id "TSS660";
Pf3D7_03_v3	Cufflinks	exon	544967	545312	.	-	.	gene_id "XLOC_000612"; transcript_id "TCONS_00000698"; exon_number "5"; oId "CUFF.539.1"; tss_id "TSS660";
Pf3D7_03_v3	Cufflinks	exon	545629	548502	.	-	.	gene_id "XLOC_000613"; transcript_id "TCONS_00000699"; exon_number "1"; oId "CUFF.540.1"; tss_id "TSS661";
Pf3D7_03_v3	Cufflinks	exon	551780	552755	.	-	.	gene_id "XLOC_000614"; transcript_id "TCONS_00000700"; exon_number "1"; oId "CUFF.550.3"; tss_id "TSS662";
Pf3D7_03_v3	Cufflinks	exon	552861	553320	.	-	.	gene_id "XLOC_000614"; transcript_id "TCONS_00000700"; exon_number "2"; oId "CUFF.550.3"; tss_id "TSS662";
Pf3D7_03_v3	Cufflinks	exon	553571	553680	.	-	.	gene_id "XLOC_000614"; transcript_id "TCONS_00000700"; exon_number "3"; oId "CUFF.550.3"; tss_id "TSS662";
Pf3D7_03_v3	Cufflinks	exon	553816	553879	.	-	.	gene_id "XLOC_000614"; transcript_id "TCONS_00000700"; exon_number "4"; oId "CUFF.550.3"; tss_id "TSS662";
Pf3D7_03_v3	Cufflinks	exon	554012	554213	.	-	.	gene_id "XLOC_000614"; transcript_id "TCONS_00000700"; exon_number "5"; oId "CUFF.550.3"; tss_id "TSS662";
Pf3D7_03_v3	Cufflinks	exon	554428	554726	.	-	.	gene_id "XLOC_000614"; transcript_id "TCONS_00000700"; exon_number "6"; oId "CUFF.550.3"; tss_id "TSS662";
Pf3D7_03_v3	Cufflinks	exon	551780	552755	.	-	.	gene_id "XLOC_000614"; transcript_id "TCONS_00000701"; exon_number "1"; oId "CUFF.550.1"; tss_id "TSS663";
Pf3D7_03_v3	Cufflinks	exon	552861	553320	.	-	.	gene_id "XLOC_000614"; transcript_id "TCONS_00000701"; exon_number "2"; oId "CUFF.550.1"; tss_id "TSS663";
Pf3D7_03_v3	Cufflinks	exon	553571	553680	.	-	.	gene_id "XLOC_000614"; transcript_id "TCONS_00000701"; exon_number "3"; oId "CUFF.550.1"; tss_id "TSS663";
Pf3D7_03_v3	Cufflinks	exon	553816	553879	.	-	.	gene_id "XLOC_000614"; transcript_id "TCONS_00000701"; exon_number "4"; oId "CUFF.550.1"; tss_id "TSS663";
Pf3D7_03_v3	Cufflinks	exon	554012	555078	.	-	.	gene_id "XLOC_000614"; transcript_id "TCONS_00000701"; exon_number "5"; oId "CUFF.550.1"; tss_id "TSS663";
Pf3D7_03_v3	Cufflinks	exon	555204	555238	.	-	.	gene_id "XLOC_000614"; transcript_id "TCONS_00000701"; exon_number "6"; oId "CUFF.550.1"; tss_id "TSS663";
Pf3D7_03_v3	Cufflinks	exon	555443	555498	.	-	.	gene_id "XLOC_000614"; transcript_id "TCONS_00000701"; exon_number "7"; oId "CUFF.550.1"; tss_id "TSS663";
Pf3D7_03_v3	Cufflinks	exon	555684	555783	.	-	.	gene_id "XLOC_000614"; transcript_id "TCONS_00000701"; exon_number "8"; oId "CUFF.550.1"; tss_id "TSS663";
Pf3D7_03_v3	Cufflinks	exon	555881	556040	.	-	.	gene_id "XLOC_000614"; transcript_id "TCONS_00000701"; exon_number "9"; oId "CUFF.550.1"; tss_id "TSS663";
Pf3D7_03_v3	Cufflinks	exon	556179	556220	.	-	.	gene_id "XLOC_000614"; transcript_id "TCONS_00000701"; exon_number "10"; oId "CUFF.550.1"; tss_id "TSS663";
Pf3D7_03_v3	Cufflinks	exon	556384	556498	.	-	.	gene_id "XLOC_000614"; transcript_id "TCONS_00000701"; exon_number "11"; oId "CUFF.550.1"; tss_id "TSS663";
Pf3D7_03_v3	Cufflinks	exon	556610	556649	.	-	.	gene_id "XLOC_000614"; transcript_id "TCONS_00000701"; exon_number "12"; oId "CUFF.550.1"; tss_id "TSS663";
Pf3D7_03_v3	Cufflinks	exon	556759	556840	.	-	.	gene_id "XLOC_000614"; transcript_id "TCONS_00000701"; exon_number "13"; oId "CUFF.550.1"; tss_id "TSS663";
Pf3D7_03_v3	Cufflinks	exon	556951	557188	.	-	.	gene_id "XLOC_000614"; transcript_id "TCONS_00000701"; exon_number "14"; oId "CUFF.550.1"; tss_id "TSS663";
Pf3D7_03_v3	Cufflinks	exon	557361	557428	.	-	.	gene_id "XLOC_000614"; transcript_id "TCONS_00000701"; exon_number "15"; oId "CUFF.550.1"; tss_id "TSS663";
Pf3D7_03_v3	Cufflinks	exon	557526	557609	.	-	.	gene_id "XLOC_000614"; transcript_id "TCONS_00000701"; exon_number "16"; oId "CUFF.550.1"; tss_id "TSS663";
Pf3D7_03_v3	Cufflinks	exon	557734	557799	.	-	.	gene_id "XLOC_000614"; transcript_id "TCONS_00000701"; exon_number "17"; oId "CUFF.550.1"; tss_id "TSS663";
Pf3D7_03_v3	Cufflinks	exon	557915	558037	.	-	.	gene_id "XLOC_000614"; transcript_id "TCONS_00000701"; exon_number "18"; oId "CUFF.550.1"; tss_id "TSS663";
Pf3D7_03_v3	Cufflinks	exon	558294	558355	.	-	.	gene_id "XLOC_000614"; transcript_id "TCONS_00000701"; exon_number "19"; oId "CUFF.550.1"; tss_id "TSS663";
Pf3D7_03_v3	Cufflinks	exon	558501	558816	.	-	.	gene_id "XLOC_000614"; transcript_id "TCONS_00000701"; exon_number "20"; oId "CUFF.550.1"; tss_id "TSS663";
Pf3D7_03_v3	Cufflinks	exon	551780	552755	.	-	.	gene_id "XLOC_000614"; transcript_id "TCONS_00000702"; exon_number "1"; oId "CUFF.550.2"; tss_id "TSS663";
Pf3D7_03_v3	Cufflinks	exon	552861	553320	.	-	.	gene_id "XLOC_000614"; transcript_id "TCONS_00000702"; exon_number "2"; oId "CUFF.550.2"; tss_id "TSS663";
Pf3D7_03_v3	Cufflinks	exon	553571	553680	.	-	.	gene_id "XLOC_000614"; transcript_id "TCONS_00000702"; exon_number "3"; oId "CUFF.550.2"; tss_id "TSS663";
Pf3D7_03_v3	Cufflinks	exon	553816	553879	.	-	.	gene_id "XLOC_000614"; transcript_id "TCONS_00000702"; exon_number "4"; oId "CUFF.550.2"; tss_id "TSS663";
Pf3D7_03_v3	Cufflinks	exon	554012	555078	.	-	.	gene_id "XLOC_000614"; transcript_id "TCONS_00000702"; exon_number "5"; oId "CUFF.550.2"; tss_id "TSS663";
Pf3D7_03_v3	Cufflinks	exon	555204	555238	.	-	.	gene_id "XLOC_000614"; transcript_id "TCONS_00000702"; exon_number "6"; oId "CUFF.550.2"; tss_id "TSS663";
Pf3D7_03_v3	Cufflinks	exon	555443	555498	.	-	.	gene_id "XLOC_000614"; transcript_id "TCONS_00000702"; exon_number "7"; oId "CUFF.550.2"; tss_id "TSS663";
Pf3D7_03_v3	Cufflinks	exon	555684	555783	.	-	.	gene_id "XLOC_000614"; transcript_id "TCONS_00000702"; exon_number "8"; oId "CUFF.550.2"; tss_id "TSS663";
Pf3D7_03_v3	Cufflinks	exon	555881	556040	.	-	.	gene_id "XLOC_000614"; transcript_id "TCONS_00000702"; exon_number "9"; oId "CUFF.550.2"; tss_id "TSS663";
Pf3D7_03_v3	Cufflinks	exon	556179	556220	.	-	.	gene_id "XLOC_000614"; transcript_id "TCONS_00000702"; exon_number "10"; oId "CUFF.550.2"; tss_id "TSS663";
Pf3D7_03_v3	Cufflinks	exon	556384	556498	.	-	.	gene_id "XLOC_000614"; transcript_id "TCONS_00000702"; exon_number "11"; oId "CUFF.550.2"; tss_id "TSS663";
Pf3D7_03_v3	Cufflinks	exon	556610	556649	.	-	.	gene_id "XLOC_000614"; transcript_id "TCONS_00000702"; exon_number "12"; oId "CUFF.550.2"; tss_id "TSS663";
Pf3D7_03_v3	Cufflinks	exon	556759	556840	.	-	.	gene_id "XLOC_000614"; transcript_id "TCONS_00000702"; exon_number "13"; oId "CUFF.550.2"; tss_id "TSS663";
Pf3D7_03_v3	Cufflinks	exon	556951	557188	.	-	.	gene_id "XLOC_000614"; transcript_id "TCONS_00000702"; exon_number "14"; oId "CUFF.550.2"; tss_id "TSS663";
Pf3D7_03_v3	Cufflinks	exon	557361	557428	.	-	.	gene_id "XLOC_000614"; transcript_id "TCONS_00000702"; exon_number "15"; oId "CUFF.550.2"; tss_id "TSS663";
Pf3D7_03_v3	Cufflinks	exon	557526	557609	.	-	.	gene_id "XLOC_000614"; transcript_id "TCONS_00000702"; exon_number "16"; oId "CUFF.550.2"; tss_id "TSS663";
Pf3D7_03_v3	Cufflinks	exon	557734	557799	.	-	.	gene_id "XLOC_000614"; transcript_id "TCONS_00000702"; exon_number "17"; oId "CUFF.550.2"; tss_id "TSS663";
Pf3D7_03_v3	Cufflinks	exon	557915	558037	.	-	.	gene_id "XLOC_000614"; transcript_id "TCONS_00000702"; exon_number "18"; oId "CUFF.550.2"; tss_id "TSS663";
Pf3D7_03_v3	Cufflinks	exon	558158	558218	.	-	.	gene_id "XLOC_000614"; transcript_id "TCONS_00000702"; exon_number "19"; oId "CUFF.550.2"; tss_id "TSS663";
Pf3D7_03_v3	Cufflinks	exon	558294	558355	.	-	.	gene_id "XLOC_000614"; transcript_id "TCONS_00000702"; exon_number "20"; oId "CUFF.550.2"; tss_id "TSS663";
Pf3D7_03_v3	Cufflinks	exon	558501	558818	.	-	.	gene_id "XLOC_000614"; transcript_id "TCONS_00000702"; exon_number "21"; oId "CUFF.550.2"; tss_id "TSS663";
Pf3D7_03_v3	Cufflinks	exon	562865	565573	.	-	.	gene_id "XLOC_000615"; transcript_id "TCONS_00000703"; exon_number "1"; oId "CUFF.546.1"; tss_id "TSS664";
Pf3D7_03_v3	Cufflinks	exon	569197	569457	.	-	.	gene_id "XLOC_000616"; transcript_id "TCONS_00000704"; exon_number "1"; oId "CUFF.543.1"; tss_id "TSS665";
Pf3D7_03_v3	Cufflinks	exon	569625	569686	.	-	.	gene_id "XLOC_000616"; transcript_id "TCONS_00000704"; exon_number "2"; oId "CUFF.543.1"; tss_id "TSS665";
Pf3D7_03_v3	Cufflinks	exon	569785	569810	.	-	.	gene_id "XLOC_000616"; transcript_id "TCONS_00000704"; exon_number "3"; oId "CUFF.543.1"; tss_id "TSS665";
Pf3D7_03_v3	Cufflinks	exon	569941	570011	.	-	.	gene_id "XLOC_000616"; transcript_id "TCONS_00000704"; exon_number "4"; oId "CUFF.543.1"; tss_id "TSS665";
Pf3D7_03_v3	Cufflinks	exon	570169	570249	.	-	.	gene_id "XLOC_000616"; transcript_id "TCONS_00000704"; exon_number "5"; oId "CUFF.543.1"; tss_id "TSS665";
Pf3D7_03_v3	Cufflinks	exon	570465	570527	.	-	.	gene_id "XLOC_000616"; transcript_id "TCONS_00000704"; exon_number "6"; oId "CUFF.543.1"; tss_id "TSS665";
Pf3D7_03_v3	Cufflinks	exon	570726	570761	.	-	.	gene_id "XLOC_000616"; transcript_id "TCONS_00000704"; exon_number "7"; oId "CUFF.543.1"; tss_id "TSS665";
Pf3D7_03_v3	Cufflinks	exon	572646	578699	.	-	.	gene_id "XLOC_000617"; transcript_id "TCONS_00000705"; exon_number "1"; oId "CUFF.547.1"; tss_id "TSS666";
Pf3D7_03_v3	Cufflinks	exon	578791	580466	.	-	.	gene_id "XLOC_000617"; transcript_id "TCONS_00000705"; exon_number "2"; oId "CUFF.547.1"; tss_id "TSS666";
Pf3D7_03_v3	Cufflinks	exon	580609	583242	.	-	.	gene_id "XLOC_000617"; transcript_id "TCONS_00000705"; exon_number "3"; oId "CUFF.547.1"; tss_id "TSS666";
Pf3D7_03_v3	Cufflinks	exon	588803	592584	.	-	.	gene_id "XLOC_000618"; transcript_id "TCONS_00000706"; exon_number "1"; oId "CUFF.554.1"; tss_id "TSS667";
Pf3D7_03_v3	Cufflinks	exon	593440	594127	.	-	.	gene_id "XLOC_000619"; transcript_id "TCONS_00000707"; exon_number "1"; oId "CUFF.551.1"; tss_id "TSS668";
Pf3D7_03_v3	Cufflinks	exon	611510	612089	.	-	.	gene_id "XLOC_000620"; transcript_id "TCONS_00000708"; exon_number "1"; oId "CUFF.558.2"; tss_id "TSS669";
Pf3D7_03_v3	Cufflinks	exon	612495	613894	.	-	.	gene_id "XLOC_000620"; transcript_id "TCONS_00000708"; exon_number "2"; oId "CUFF.558.2"; tss_id "TSS669";
Pf3D7_03_v3	Cufflinks	exon	611510	612089	.	-	.	gene_id "XLOC_000620"; transcript_id "TCONS_00000709"; exon_number "1"; oId "CUFF.558.1"; tss_id "TSS670";
Pf3D7_03_v3	Cufflinks	exon	612495	613422	.	-	.	gene_id "XLOC_000620"; transcript_id "TCONS_00000709"; exon_number "2"; oId "CUFF.558.1"; tss_id "TSS670";
Pf3D7_03_v3	Cufflinks	exon	613653	614096	.	-	.	gene_id "XLOC_000620"; transcript_id "TCONS_00000709"; exon_number "3"; oId "CUFF.558.1"; tss_id "TSS670";
Pf3D7_03_v3	Cufflinks	exon	612188	613422	.	-	.	gene_id "XLOC_000620"; transcript_id "TCONS_00000710"; exon_number "1"; oId "CUFF.558.4"; tss_id "TSS669";
Pf3D7_03_v3	Cufflinks	exon	613715	613865	.	-	.	gene_id "XLOC_000620"; transcript_id "TCONS_00000710"; exon_number "2"; oId "CUFF.558.4"; tss_id "TSS669";
Pf3D7_03_v3	Cufflinks	exon	612188	613416	.	-	.	gene_id "XLOC_000620"; transcript_id "TCONS_00000711"; exon_number "1"; oId "CUFF.558.5"; tss_id "TSS669";
Pf3D7_03_v3	Cufflinks	exon	613653	613879	.	-	.	gene_id "XLOC_000620"; transcript_id "TCONS_00000711"; exon_number "2"; oId "CUFF.558.5"; tss_id "TSS669";
Pf3D7_03_v3	Cufflinks	exon	612188	614031	.	-	.	gene_id "XLOC_000620"; transcript_id "TCONS_00000712"; exon_number "1"; oId "CUFF.558.3"; tss_id "TSS670";
Pf3D7_03_v3	Cufflinks	exon	630301	631307	.	-	.	gene_id "XLOC_000621"; transcript_id "TCONS_00000713"; exon_number "1"; oId "CUFF.566.2"; tss_id "TSS671";
Pf3D7_03_v3	Cufflinks	exon	631664	631841	.	-	.	gene_id "XLOC_000621"; transcript_id "TCONS_00000713"; exon_number "2"; oId "CUFF.566.2"; tss_id "TSS671";
Pf3D7_03_v3	Cufflinks	exon	630301	631848	.	-	.	gene_id "XLOC_000621"; transcript_id "TCONS_00000714"; exon_number "1"; oId "CUFF.566.1"; tss_id "TSS671";
Pf3D7_03_v3	Cufflinks	exon	632737	634156	.	-	.	gene_id "XLOC_000622"; transcript_id "TCONS_00000715"; exon_number "1"; oId "CUFF.564.2"; tss_id "TSS672";
Pf3D7_03_v3	Cufflinks	exon	632737	633523	.	-	.	gene_id "XLOC_000622"; transcript_id "TCONS_00000716"; exon_number "1"; oId "CUFF.564.1"; tss_id "TSS672";
Pf3D7_03_v3	Cufflinks	exon	634009	634160	.	-	.	gene_id "XLOC_000622"; transcript_id "TCONS_00000716"; exon_number "2"; oId "CUFF.564.1"; tss_id "TSS672";
Pf3D7_03_v3	Cufflinks	exon	640641	640966	.	-	.	gene_id "XLOC_000623"; transcript_id "TCONS_00000718"; exon_number "1"; oId "CUFF.562.2"; tss_id "TSS673";
Pf3D7_03_v3	Cufflinks	exon	641173	642984	.	-	.	gene_id "XLOC_000623"; transcript_id "TCONS_00000718"; exon_number "2"; oId "CUFF.562.2"; tss_id "TSS673";
Pf3D7_03_v3	Cufflinks	exon	640641	642984	.	-	.	gene_id "XLOC_000623"; transcript_id "TCONS_00000717"; exon_number "1"; oId "CUFF.562.1"; tss_id "TSS673";
Pf3D7_03_v3	Cufflinks	exon	645490	647058	.	-	.	gene_id "XLOC_000624"; transcript_id "TCONS_00000719"; exon_number "1"; oId "CUFF.561.1"; tss_id "TSS674";
Pf3D7_03_v3	Cufflinks	exon	647379	647678	.	-	.	gene_id "XLOC_000625"; transcript_id "TCONS_00000720"; exon_number "1"; oId "CUFF.559.1"; tss_id "TSS675";
Pf3D7_03_v3	Cufflinks	exon	649746	652973	.	-	.	gene_id "XLOC_000626"; transcript_id "TCONS_00000721"; exon_number "1"; oId "CUFF.573.1"; tss_id "TSS676";
Pf3D7_03_v3	Cufflinks	exon	653101	657459	.	-	.	gene_id "XLOC_000626"; transcript_id "TCONS_00000721"; exon_number "2"; oId "CUFF.573.1"; tss_id "TSS676";
Pf3D7_03_v3	Cufflinks	exon	662010	665712	.	-	.	gene_id "XLOC_000627"; transcript_id "TCONS_00000722"; exon_number "1"; oId "CUFF.579.1"; tss_id "TSS677";
Pf3D7_03_v3	Cufflinks	exon	669169	669326	.	-	.	gene_id "XLOC_000628"; transcript_id "TCONS_00000723"; exon_number "1"; oId "CUFF.581.1"; tss_id "TSS678";
Pf3D7_03_v3	Cufflinks	exon	669485	669591	.	-	.	gene_id "XLOC_000628"; transcript_id "TCONS_00000723"; exon_number "2"; oId "CUFF.581.1"; tss_id "TSS678";
Pf3D7_03_v3	Cufflinks	exon	669811	670415	.	-	.	gene_id "XLOC_000628"; transcript_id "TCONS_00000723"; exon_number "3"; oId "CUFF.581.1"; tss_id "TSS678";
Pf3D7_03_v3	Cufflinks	exon	670681	670842	.	-	.	gene_id "XLOC_000628"; transcript_id "TCONS_00000723"; exon_number "4"; oId "CUFF.581.1"; tss_id "TSS678";
Pf3D7_03_v3	Cufflinks	exon	671382	671485	.	-	.	gene_id "XLOC_000628"; transcript_id "TCONS_00000723"; exon_number "5"; oId "CUFF.581.1"; tss_id "TSS678";
Pf3D7_03_v3	Cufflinks	exon	669169	669326	.	-	.	gene_id "XLOC_000628"; transcript_id "TCONS_00000724"; exon_number "1"; oId "CUFF.581.2"; tss_id "TSS678";
Pf3D7_03_v3	Cufflinks	exon	669485	669591	.	-	.	gene_id "XLOC_000628"; transcript_id "TCONS_00000724"; exon_number "2"; oId "CUFF.581.2"; tss_id "TSS678";
Pf3D7_03_v3	Cufflinks	exon	669811	670415	.	-	.	gene_id "XLOC_000628"; transcript_id "TCONS_00000724"; exon_number "3"; oId "CUFF.581.2"; tss_id "TSS678";
Pf3D7_03_v3	Cufflinks	exon	670681	671518	.	-	.	gene_id "XLOC_000628"; transcript_id "TCONS_00000724"; exon_number "4"; oId "CUFF.581.2"; tss_id "TSS678";
Pf3D7_03_v3	Cufflinks	exon	679206	680820	.	-	.	gene_id "XLOC_000629"; transcript_id "TCONS_00000725"; exon_number "1"; oId "CUFF.574.2"; tss_id "TSS679";
Pf3D7_03_v3	Cufflinks	exon	681062	681691	.	-	.	gene_id "XLOC_000629"; transcript_id "TCONS_00000725"; exon_number "2"; oId "CUFF.574.2"; tss_id "TSS679";
Pf3D7_03_v3	Cufflinks	exon	679206	680820	.	-	.	gene_id "XLOC_000629"; transcript_id "TCONS_00000726"; exon_number "1"; oId "CUFF.574.1"; tss_id "TSS680";
Pf3D7_03_v3	Cufflinks	exon	681062	681420	.	-	.	gene_id "XLOC_000629"; transcript_id "TCONS_00000726"; exon_number "2"; oId "CUFF.574.1"; tss_id "TSS680";
Pf3D7_03_v3	Cufflinks	exon	682768	683108	.	-	.	gene_id "XLOC_000629"; transcript_id "TCONS_00000726"; exon_number "3"; oId "CUFF.574.1"; tss_id "TSS680";
Pf3D7_03_v3	Cufflinks	exon	683241	683823	.	-	.	gene_id "XLOC_000629"; transcript_id "TCONS_00000726"; exon_number "4"; oId "CUFF.574.1"; tss_id "TSS680";
Pf3D7_03_v3	Cufflinks	exon	683934	684355	.	-	.	gene_id "XLOC_000629"; transcript_id "TCONS_00000726"; exon_number "5"; oId "CUFF.574.1"; tss_id "TSS680";
Pf3D7_03_v3	Cufflinks	exon	688219	694883	.	-	.	gene_id "XLOC_000630"; transcript_id "TCONS_00000727"; exon_number "1"; oId "CUFF.577.2"; tss_id "TSS681";
Pf3D7_03_v3	Cufflinks	exon	695215	696767	.	-	.	gene_id "XLOC_000630"; transcript_id "TCONS_00000727"; exon_number "2"; oId "CUFF.577.2"; tss_id "TSS681";
Pf3D7_03_v3	Cufflinks	exon	688219	696867	.	-	.	gene_id "XLOC_000630"; transcript_id "TCONS_00000728"; exon_number "1"; oId "CUFF.577.1"; tss_id "TSS681";
Pf3D7_03_v3	Cufflinks	exon	699147	706506	.	-	.	gene_id "XLOC_000631"; transcript_id "TCONS_00000729"; exon_number "1"; oId "CUFF.590.1"; tss_id "TSS682";
Pf3D7_03_v3	Cufflinks	exon	706617	710091	.	-	.	gene_id "XLOC_000631"; transcript_id "TCONS_00000729"; exon_number "2"; oId "CUFF.590.1"; tss_id "TSS682";
Pf3D7_03_v3	Cufflinks	exon	712203	712491	.	-	.	gene_id "XLOC_000632"; transcript_id "TCONS_00000730"; exon_number "1"; oId "CUFF.585.1"; tss_id "TSS683";
Pf3D7_03_v3	Cufflinks	exon	712765	715485	.	-	.	gene_id "XLOC_000632"; transcript_id "TCONS_00000730"; exon_number "2"; oId "CUFF.585.1"; tss_id "TSS683";
Pf3D7_03_v3	Cufflinks	exon	716410	717295	.	-	.	gene_id "XLOC_000633"; transcript_id "TCONS_00000731"; exon_number "1"; oId "CUFF.589.2"; tss_id "TSS684";
Pf3D7_03_v3	Cufflinks	exon	717398	721121	.	-	.	gene_id "XLOC_000633"; transcript_id "TCONS_00000731"; exon_number "2"; oId "CUFF.589.2"; tss_id "TSS684";
Pf3D7_03_v3	Cufflinks	exon	721571	722057	.	-	.	gene_id "XLOC_000633"; transcript_id "TCONS_00000731"; exon_number "3"; oId "CUFF.589.2"; tss_id "TSS684";
Pf3D7_03_v3	Cufflinks	exon	716410	717346	.	-	.	gene_id "XLOC_000633"; transcript_id "TCONS_00000732"; exon_number "1"; oId "CUFF.589.1"; tss_id "TSS685";
Pf3D7_03_v3	Cufflinks	exon	717449	721121	.	-	.	gene_id "XLOC_000633"; transcript_id "TCONS_00000732"; exon_number "2"; oId "CUFF.589.1"; tss_id "TSS685";
Pf3D7_03_v3	Cufflinks	exon	721571	722386	.	-	.	gene_id "XLOC_000633"; transcript_id "TCONS_00000732"; exon_number "3"; oId "CUFF.589.1"; tss_id "TSS685";
Pf3D7_03_v3	Cufflinks	exon	736735	739006	.	-	.	gene_id "XLOC_000634"; transcript_id "TCONS_00000734"; exon_number "1"; oId "CUFF.595.2"; tss_id "TSS686";
Pf3D7_03_v3	Cufflinks	exon	736735	737320	.	-	.	gene_id "XLOC_000634"; transcript_id "TCONS_00000733"; exon_number "1"; oId "CUFF.595.1"; tss_id "TSS686";
Pf3D7_03_v3	Cufflinks	exon	737594	739006	.	-	.	gene_id "XLOC_000634"; transcript_id "TCONS_00000733"; exon_number "2"; oId "CUFF.595.1"; tss_id "TSS686";
Pf3D7_03_v3	Cufflinks	exon	743857	746699	.	-	.	gene_id "XLOC_000635"; transcript_id "TCONS_00000735"; exon_number "1"; oId "CUFF.587.1"; tss_id "TSS687";
Pf3D7_03_v3	Cufflinks	exon	756380	759334	.	-	.	gene_id "XLOC_000636"; transcript_id "TCONS_00000736"; exon_number "1"; oId "CUFF.607.1"; tss_id "TSS688";
Pf3D7_03_v3	Cufflinks	exon	759664	760088	.	-	.	gene_id "XLOC_000636"; transcript_id "TCONS_00000736"; exon_number "2"; oId "CUFF.607.1"; tss_id "TSS688";
Pf3D7_03_v3	Cufflinks	exon	760202	761100	.	-	.	gene_id "XLOC_000636"; transcript_id "TCONS_00000736"; exon_number "3"; oId "CUFF.607.1"; tss_id "TSS688";
Pf3D7_03_v3	Cufflinks	exon	782948	787532	.	-	.	gene_id "XLOC_000637"; transcript_id "TCONS_00000737"; exon_number "1"; oId "CUFF.601.1"; tss_id "TSS689";
Pf3D7_03_v3	Cufflinks	exon	791743	792999	.	-	.	gene_id "XLOC_000638"; transcript_id "TCONS_00000738"; exon_number "1"; oId "CUFF.593.1"; tss_id "TSS690";
Pf3D7_03_v3	Cufflinks	exon	793125	793211	.	-	.	gene_id "XLOC_000638"; transcript_id "TCONS_00000738"; exon_number "2"; oId "CUFF.593.1"; tss_id "TSS690";
Pf3D7_03_v3	Cufflinks	exon	793406	794022	.	-	.	gene_id "XLOC_000638"; transcript_id "TCONS_00000738"; exon_number "3"; oId "CUFF.593.1"; tss_id "TSS690";
Pf3D7_03_v3	Cufflinks	exon	801566	802612	.	-	.	gene_id "XLOC_000639"; transcript_id "TCONS_00000739"; exon_number "1"; oId "CUFF.599.1"; tss_id "TSS691";
Pf3D7_03_v3	Cufflinks	exon	803442	806765	.	-	.	gene_id "XLOC_000640"; transcript_id "TCONS_00000740"; exon_number "1"; oId "CUFF.596.1"; tss_id "TSS692";
Pf3D7_03_v3	Cufflinks	exon	809108	809651	.	-	.	gene_id "XLOC_000641"; transcript_id "TCONS_00000741"; exon_number "1"; oId "CUFF.592.1"; tss_id "TSS693";
Pf3D7_03_v3	Cufflinks	exon	830845	832746	.	-	.	gene_id "XLOC_000642"; transcript_id "TCONS_00000742"; exon_number "1"; oId "CUFF.613.1"; tss_id "TSS694";
Pf3D7_03_v3	Cufflinks	exon	833637	835432	.	-	.	gene_id "XLOC_000643"; transcript_id "TCONS_00000743"; exon_number "1"; oId "CUFF.602.1"; tss_id "TSS695";
Pf3D7_03_v3	Cufflinks	exon	862606	862851	.	-	.	gene_id "XLOC_000644"; transcript_id "TCONS_00000744"; exon_number "1"; oId "CUFF.621.1"; tss_id "TSS696";
Pf3D7_03_v3	Cufflinks	exon	863065	863133	.	-	.	gene_id "XLOC_000644"; transcript_id "TCONS_00000744"; exon_number "2"; oId "CUFF.621.1"; tss_id "TSS696";
Pf3D7_03_v3	Cufflinks	exon	863391	863424	.	-	.	gene_id "XLOC_000644"; transcript_id "TCONS_00000744"; exon_number "3"; oId "CUFF.621.1"; tss_id "TSS696";
Pf3D7_03_v3	Cufflinks	exon	863527	863639	.	-	.	gene_id "XLOC_000644"; transcript_id "TCONS_00000744"; exon_number "4"; oId "CUFF.621.1"; tss_id "TSS696";
Pf3D7_03_v3	Cufflinks	exon	863761	863839	.	-	.	gene_id "XLOC_000644"; transcript_id "TCONS_00000744"; exon_number "5"; oId "CUFF.621.1"; tss_id "TSS696";
Pf3D7_03_v3	Cufflinks	exon	863901	864831	.	-	.	gene_id "XLOC_000645"; transcript_id "TCONS_00000745"; exon_number "1"; oId "CUFF.616.1"; tss_id "TSS697";
Pf3D7_03_v3	Cufflinks	exon	866899	867559	.	-	.	gene_id "XLOC_000646"; transcript_id "TCONS_00000746"; exon_number "1"; oId "CUFF.617.1"; tss_id "TSS698";
Pf3D7_03_v3	Cufflinks	exon	879542	886027	.	-	.	gene_id "XLOC_000647"; transcript_id "TCONS_00000747"; exon_number "1"; oId "CUFF.631.1"; tss_id "TSS699";
Pf3D7_03_v3	Cufflinks	exon	886908	887441	.	-	.	gene_id "XLOC_000648"; transcript_id "TCONS_00000748"; exon_number "1"; oId "CUFF.628.1"; tss_id "TSS700";
Pf3D7_03_v3	Cufflinks	exon	887592	887659	.	-	.	gene_id "XLOC_000648"; transcript_id "TCONS_00000748"; exon_number "2"; oId "CUFF.628.1"; tss_id "TSS700";
Pf3D7_03_v3	Cufflinks	exon	887779	887943	.	-	.	gene_id "XLOC_000648"; transcript_id "TCONS_00000748"; exon_number "3"; oId "CUFF.628.1"; tss_id "TSS700";
Pf3D7_03_v3	Cufflinks	exon	888071	888131	.	-	.	gene_id "XLOC_000648"; transcript_id "TCONS_00000748"; exon_number "4"; oId "CUFF.628.1"; tss_id "TSS700";
Pf3D7_03_v3	Cufflinks	exon	888218	888268	.	-	.	gene_id "XLOC_000648"; transcript_id "TCONS_00000748"; exon_number "5"; oId "CUFF.628.1"; tss_id "TSS700";
Pf3D7_03_v3	Cufflinks	exon	888403	888533	.	-	.	gene_id "XLOC_000648"; transcript_id "TCONS_00000748"; exon_number "6"; oId "CUFF.628.1"; tss_id "TSS700";
Pf3D7_03_v3	Cufflinks	exon	888739	889595	.	-	.	gene_id "XLOC_000648"; transcript_id "TCONS_00000748"; exon_number "7"; oId "CUFF.628.1"; tss_id "TSS700";
Pf3D7_03_v3	Cufflinks	exon	889732	893047	.	-	.	gene_id "XLOC_000649"; transcript_id "TCONS_00000749"; exon_number "1"; oId "CUFF.624.1"; tss_id "TSS701";
Pf3D7_03_v3	Cufflinks	exon	896304	900408	.	-	.	gene_id "XLOC_000650"; transcript_id "TCONS_00000750"; exon_number "1"; oId "CUFF.629.1"; tss_id "TSS702";
Pf3D7_03_v3	Cufflinks	exon	903040	903958	.	-	.	gene_id "XLOC_000651"; transcript_id "TCONS_00000751"; exon_number "1"; oId "CUFF.633.1"; tss_id "TSS703";
Pf3D7_03_v3	Cufflinks	exon	904100	904199	.	-	.	gene_id "XLOC_000651"; transcript_id "TCONS_00000751"; exon_number "2"; oId "CUFF.633.1"; tss_id "TSS703";
Pf3D7_03_v3	Cufflinks	exon	904280	904368	.	-	.	gene_id "XLOC_000651"; transcript_id "TCONS_00000751"; exon_number "3"; oId "CUFF.633.1"; tss_id "TSS703";
Pf3D7_03_v3	Cufflinks	exon	904519	904725	.	-	.	gene_id "XLOC_000651"; transcript_id "TCONS_00000751"; exon_number "4"; oId "CUFF.633.1"; tss_id "TSS703";
Pf3D7_03_v3	Cufflinks	exon	904869	910668	.	-	.	gene_id "XLOC_000651"; transcript_id "TCONS_00000751"; exon_number "5"; oId "CUFF.633.1"; tss_id "TSS703";
Pf3D7_03_v3	Cufflinks	exon	927558	929639	.	-	.	gene_id "XLOC_000652"; transcript_id "TCONS_00000752"; exon_number "1"; oId "CUFF.643.1"; tss_id "TSS704";
Pf3D7_03_v3	Cufflinks	exon	930281	932437	.	-	.	gene_id "XLOC_000653"; transcript_id "TCONS_00000753"; exon_number "1"; oId "CUFF.638.2"; tss_id "TSS705";
Pf3D7_03_v3	Cufflinks	exon	932737	932936	.	-	.	gene_id "XLOC_000653"; transcript_id "TCONS_00000753"; exon_number "2"; oId "CUFF.638.2"; tss_id "TSS705";
Pf3D7_03_v3	Cufflinks	exon	930281	932997	.	-	.	gene_id "XLOC_000653"; transcript_id "TCONS_00000754"; exon_number "1"; oId "CUFF.638.1"; tss_id "TSS705";
Pf3D7_03_v3	Cufflinks	exon	937158	940620	.	-	.	gene_id "XLOC_000654"; transcript_id "TCONS_00000755"; exon_number "1"; oId "CUFF.639.1"; tss_id "TSS706";
Pf3D7_03_v3	Cufflinks	exon	940779	942044	.	-	.	gene_id "XLOC_000655"; transcript_id "TCONS_00000756"; exon_number "1"; oId "CUFF.635.1"; tss_id "TSS707";
Pf3D7_03_v3	Cufflinks	exon	945337	946987	.	-	.	gene_id "XLOC_000656"; transcript_id "TCONS_00000757"; exon_number "1"; oId "CUFF.645.1"; tss_id "TSS708";
Pf3D7_03_v3	Cufflinks	exon	952739	953090	.	-	.	gene_id "XLOC_000657"; transcript_id "TCONS_00000758"; exon_number "1"; oId "CUFF.647.1"; tss_id "TSS709";
Pf3D7_03_v3	Cufflinks	exon	953204	963178	.	-	.	gene_id "XLOC_000657"; transcript_id "TCONS_00000758"; exon_number "2"; oId "CUFF.647.1"; tss_id "TSS709";
Pf3D7_03_v3	Cufflinks	exon	965520	966178	.	-	.	gene_id "XLOC_000658"; transcript_id "TCONS_00000759"; exon_number "1"; oId "CUFF.637.1"; tss_id "TSS710";
Pf3D7_03_v3	Cufflinks	exon	966340	967140	.	-	.	gene_id "XLOC_000658"; transcript_id "TCONS_00000759"; exon_number "2"; oId "CUFF.637.1"; tss_id "TSS710";
Pf3D7_03_v3	Cufflinks	exon	968380	968723	.	-	.	gene_id "XLOC_000659"; transcript_id "TCONS_00000760"; exon_number "1"; oId "CUFF.641.1"; tss_id "TSS711";
Pf3D7_03_v3	Cufflinks	exon	968905	969002	.	-	.	gene_id "XLOC_000659"; transcript_id "TCONS_00000760"; exon_number "2"; oId "CUFF.641.1"; tss_id "TSS711";
Pf3D7_03_v3	Cufflinks	exon	969185	969391	.	-	.	gene_id "XLOC_000659"; transcript_id "TCONS_00000760"; exon_number "3"; oId "CUFF.641.1"; tss_id "TSS711";
Pf3D7_03_v3	Cufflinks	exon	979628	984584	.	-	.	gene_id "XLOC_000660"; transcript_id "TCONS_00000761"; exon_number "1"; oId "CUFF.653.1"; tss_id "TSS712";
Pf3D7_03_v3	Cufflinks	exon	991176	994231	.	-	.	gene_id "XLOC_000661"; transcript_id "TCONS_00000762"; exon_number "1"; oId "CUFF.656.1"; tss_id "TSS713";
Pf3D7_03_v3	Cufflinks	exon	1007240	1008472	.	-	.	gene_id "XLOC_000662"; transcript_id "TCONS_00000763"; exon_number "1"; oId "CUFF.662.1"; tss_id "TSS714";
Pf3D7_03_v3	Cufflinks	exon	1027883	1029246	.	-	.	gene_id "XLOC_000663"; transcript_id "TCONS_00000764"; exon_number "1"; oId "CUFF.660.1"; tss_id "TSS715";
Pf3D7_03_v3	Cufflinks	exon	1030514	1032609	.	-	.	gene_id "XLOC_000664"; transcript_id "TCONS_00000765"; exon_number "1"; oId "CUFF.665.1"; tss_id "TSS716";
Pf3D7_03_v3	Cufflinks	exon	1030514	1032105	.	-	.	gene_id "XLOC_000664"; transcript_id "TCONS_00000766"; exon_number "1"; oId "CUFF.665.2"; tss_id "TSS717";
Pf3D7_03_v3	Cufflinks	exon	1033029	1038603	.	-	.	gene_id "XLOC_000664"; transcript_id "TCONS_00000766"; exon_number "2"; oId "CUFF.665.2"; tss_id "TSS717";
Pf3D7_04_v3	Cufflinks	exon	28264	35535	.	+	.	gene_id "XLOC_000665"; transcript_id "TCONS_00000767"; exon_number "1"; oId "CUFF.671.1"; tss_id "TSS718";
Pf3D7_04_v3	Cufflinks	exon	35831	37866	.	+	.	gene_id "XLOC_000666"; transcript_id "TCONS_00000768"; exon_number "1"; oId "CUFF.674.1"; tss_id "TSS719";
Pf3D7_04_v3	Cufflinks	exon	38308	40372	.	+	.	gene_id "XLOC_000667"; transcript_id "TCONS_00000769"; exon_number "1"; oId "CUFF.673.1"; tss_id "TSS720";
Pf3D7_04_v3	Cufflinks	exon	41801	43163	.	+	.	gene_id "XLOC_000668"; transcript_id "TCONS_00000770"; exon_number "1"; oId "CUFF.668.1"; tss_id "TSS721";
Pf3D7_04_v3	Cufflinks	exon	59783	61007	.	+	.	gene_id "XLOC_000669"; transcript_id "TCONS_00000771"; exon_number "1"; oId "CUFF.667.1"; tss_id "TSS722";
Pf3D7_04_v3	Cufflinks	exon	82034	82300	.	+	.	gene_id "XLOC_000670"; transcript_id "TCONS_00000772"; exon_number "1"; oId "CUFF.681.1"; tss_id "TSS723";
Pf3D7_04_v3	Cufflinks	exon	82502	83723	.	+	.	gene_id "XLOC_000670"; transcript_id "TCONS_00000772"; exon_number "2"; oId "CUFF.681.1"; tss_id "TSS723";
Pf3D7_04_v3	Cufflinks	exon	85191	85450	.	+	.	gene_id "XLOC_000671"; transcript_id "TCONS_00000773"; exon_number "1"; oId "CUFF.676.1"; tss_id "TSS724";
Pf3D7_04_v3	Cufflinks	exon	85673	86633	.	+	.	gene_id "XLOC_000671"; transcript_id "TCONS_00000773"; exon_number "2"; oId "CUFF.676.1"; tss_id "TSS724";
Pf3D7_04_v3	Cufflinks	exon	94926	96259	.	+	.	gene_id "XLOC_000672"; transcript_id "TCONS_00000774"; exon_number "1"; oId "CUFF.678.1"; tss_id "TSS725";
Pf3D7_04_v3	Cufflinks	exon	96411	97943	.	+	.	gene_id "XLOC_000673"; transcript_id "TCONS_00000775"; exon_number "1"; oId "CUFF.682.1"; tss_id "TSS726";
Pf3D7_04_v3	Cufflinks	exon	100221	100752	.	+	.	gene_id "XLOC_000674"; transcript_id "TCONS_00000776"; exon_number "1"; oId "CUFF.686.1"; tss_id "TSS727";
Pf3D7_04_v3	Cufflinks	exon	100848	102317	.	+	.	gene_id "XLOC_000674"; transcript_id "TCONS_00000776"; exon_number "2"; oId "CUFF.686.1"; tss_id "TSS727";
Pf3D7_04_v3	Cufflinks	exon	117944	118807	.	+	.	gene_id "XLOC_000675"; transcript_id "TCONS_00000777"; exon_number "1"; oId "CUFF.684.1"; tss_id "TSS728";
Pf3D7_04_v3	Cufflinks	exon	137087	137694	.	+	.	gene_id "XLOC_000676"; transcript_id "TCONS_00000778"; exon_number "1"; oId "CUFF.700.1"; tss_id "TSS729";
Pf3D7_04_v3	Cufflinks	exon	137793	146960	.	+	.	gene_id "XLOC_000676"; transcript_id "TCONS_00000778"; exon_number "2"; oId "CUFF.700.1"; tss_id "TSS729";
Pf3D7_04_v3	Cufflinks	exon	149563	150592	.	+	.	gene_id "XLOC_000677"; transcript_id "TCONS_00000779"; exon_number "1"; oId "CUFF.697.1"; tss_id "TSS730";
Pf3D7_04_v3	Cufflinks	exon	155688	155948	.	+	.	gene_id "XLOC_000678"; transcript_id "TCONS_00000780"; exon_number "1"; oId "CUFF.694.1"; tss_id "TSS731";
Pf3D7_04_v3	Cufflinks	exon	156067	157254	.	+	.	gene_id "XLOC_000678"; transcript_id "TCONS_00000780"; exon_number "2"; oId "CUFF.694.1"; tss_id "TSS731";
Pf3D7_04_v3	Cufflinks	exon	174195	174926	.	+	.	gene_id "XLOC_000679"; transcript_id "TCONS_00000781"; exon_number "1"; oId "CUFF.696.1"; tss_id "TSS732";
Pf3D7_04_v3	Cufflinks	exon	175312	176663	.	+	.	gene_id "XLOC_000680"; transcript_id "TCONS_00000782"; exon_number "1"; oId "CUFF.703.1"; tss_id "TSS733";
Pf3D7_04_v3	Cufflinks	exon	177811	180606	.	+	.	gene_id "XLOC_000681"; transcript_id "TCONS_00000783"; exon_number "1"; oId "CUFF.707.1"; tss_id "TSS734";
Pf3D7_04_v3	Cufflinks	exon	182332	188227	.	+	.	gene_id "XLOC_000682"; transcript_id "TCONS_00000784"; exon_number "1"; oId "CUFF.715.1"; tss_id "TSS735";
Pf3D7_04_v3	Cufflinks	exon	188398	194010	.	+	.	gene_id "XLOC_000682"; transcript_id "TCONS_00000784"; exon_number "2"; oId "CUFF.715.1"; tss_id "TSS735";
Pf3D7_04_v3	Cufflinks	exon	194206	194794	.	+	.	gene_id "XLOC_000682"; transcript_id "TCONS_00000784"; exon_number "3"; oId "CUFF.715.1"; tss_id "TSS735";
Pf3D7_04_v3	Cufflinks	exon	195385	196987	.	+	.	gene_id "XLOC_000683"; transcript_id "TCONS_00000785"; exon_number "1"; oId "CUFF.704.1"; tss_id "TSS736";
Pf3D7_04_v3	Cufflinks	exon	218618	219332	.	+	.	gene_id "XLOC_000684"; transcript_id "TCONS_00000786"; exon_number "1"; oId "CUFF.718.1"; tss_id "TSS737";
Pf3D7_04_v3	Cufflinks	exon	219524	222981	.	+	.	gene_id "XLOC_000684"; transcript_id "TCONS_00000786"; exon_number "2"; oId "CUFF.718.1"; tss_id "TSS737";
Pf3D7_04_v3	Cufflinks	exon	223532	224147	.	+	.	gene_id "XLOC_000685"; transcript_id "TCONS_00000787"; exon_number "1"; oId "CUFF.712.1"; tss_id "TSS738";
Pf3D7_04_v3	Cufflinks	exon	237928	240052	.	+	.	gene_id "XLOC_000686"; transcript_id "TCONS_00000788"; exon_number "1"; oId "CUFF.716.1"; tss_id "TSS739";
Pf3D7_04_v3	Cufflinks	exon	245091	246272	.	+	.	gene_id "XLOC_000687"; transcript_id "TCONS_00000789"; exon_number "1"; oId "CUFF.723.1"; tss_id "TSS740";
Pf3D7_04_v3	Cufflinks	exon	246420	247331	.	+	.	gene_id "XLOC_000688"; transcript_id "TCONS_00000790"; exon_number "1"; oId "CUFF.722.1"; tss_id "TSS741";
Pf3D7_04_v3	Cufflinks	exon	247437	260283	.	+	.	gene_id "XLOC_000689"; transcript_id "TCONS_00000791"; exon_number "1"; oId "CUFF.731.1"; tss_id "TSS742";
Pf3D7_04_v3	Cufflinks	exon	264055	265636	.	+	.	gene_id "XLOC_000690"; transcript_id "TCONS_00000792"; exon_number "1"; oId "CUFF.728.1"; tss_id "TSS743";
Pf3D7_04_v3	Cufflinks	exon	277721	277793	.	+	.	gene_id "XLOC_000691"; transcript_id "TCONS_00000793"; exon_number "1"; oId "CUFF.729.1"; tss_id "TSS744";
Pf3D7_04_v3	Cufflinks	exon	278346	278519	.	+	.	gene_id "XLOC_000691"; transcript_id "TCONS_00000793"; exon_number "2"; oId "CUFF.729.1"; tss_id "TSS744";
Pf3D7_04_v3	Cufflinks	exon	278708	279201	.	+	.	gene_id "XLOC_000691"; transcript_id "TCONS_00000793"; exon_number "3"; oId "CUFF.729.1"; tss_id "TSS744";
Pf3D7_04_v3	Cufflinks	exon	279300	279440	.	+	.	gene_id "XLOC_000691"; transcript_id "TCONS_00000793"; exon_number "4"; oId "CUFF.729.1"; tss_id "TSS744";
Pf3D7_04_v3	Cufflinks	exon	279619	279805	.	+	.	gene_id "XLOC_000691"; transcript_id "TCONS_00000793"; exon_number "5"; oId "CUFF.729.1"; tss_id "TSS744";
Pf3D7_04_v3	Cufflinks	exon	279907	279965	.	+	.	gene_id "XLOC_000691"; transcript_id "TCONS_00000793"; exon_number "6"; oId "CUFF.729.1"; tss_id "TSS744";
Pf3D7_04_v3	Cufflinks	exon	280060	280223	.	+	.	gene_id "XLOC_000691"; transcript_id "TCONS_00000793"; exon_number "7"; oId "CUFF.729.1"; tss_id "TSS744";
Pf3D7_04_v3	Cufflinks	exon	280467	280590	.	+	.	gene_id "XLOC_000691"; transcript_id "TCONS_00000793"; exon_number "8"; oId "CUFF.729.1"; tss_id "TSS744";
Pf3D7_04_v3	Cufflinks	exon	280729	280988	.	+	.	gene_id "XLOC_000691"; transcript_id "TCONS_00000793"; exon_number "9"; oId "CUFF.729.1"; tss_id "TSS744";
Pf3D7_04_v3	Cufflinks	exon	281212	281299	.	+	.	gene_id "XLOC_000691"; transcript_id "TCONS_00000793"; exon_number "10"; oId "CUFF.729.1"; tss_id "TSS744";
Pf3D7_04_v3	Cufflinks	exon	281397	281982	.	+	.	gene_id "XLOC_000691"; transcript_id "TCONS_00000793"; exon_number "11"; oId "CUFF.729.1"; tss_id "TSS744";
Pf3D7_04_v3	Cufflinks	exon	282507	283198	.	+	.	gene_id "XLOC_000691"; transcript_id "TCONS_00000793"; exon_number "12"; oId "CUFF.729.1"; tss_id "TSS744";
Pf3D7_04_v3	Cufflinks	exon	278009	278195	.	+	.	gene_id "XLOC_000691"; transcript_id "TCONS_00000794"; exon_number "1"; oId "CUFF.729.2"; tss_id "TSS745";
Pf3D7_04_v3	Cufflinks	exon	278346	278519	.	+	.	gene_id "XLOC_000691"; transcript_id "TCONS_00000794"; exon_number "2"; oId "CUFF.729.2"; tss_id "TSS745";
Pf3D7_04_v3	Cufflinks	exon	278708	279201	.	+	.	gene_id "XLOC_000691"; transcript_id "TCONS_00000794"; exon_number "3"; oId "CUFF.729.2"; tss_id "TSS745";
Pf3D7_04_v3	Cufflinks	exon	279300	279440	.	+	.	gene_id "XLOC_000691"; transcript_id "TCONS_00000794"; exon_number "4"; oId "CUFF.729.2"; tss_id "TSS745";
Pf3D7_04_v3	Cufflinks	exon	279619	279805	.	+	.	gene_id "XLOC_000691"; transcript_id "TCONS_00000794"; exon_number "5"; oId "CUFF.729.2"; tss_id "TSS745";
Pf3D7_04_v3	Cufflinks	exon	279907	279965	.	+	.	gene_id "XLOC_000691"; transcript_id "TCONS_00000794"; exon_number "6"; oId "CUFF.729.2"; tss_id "TSS745";
Pf3D7_04_v3	Cufflinks	exon	280060	280223	.	+	.	gene_id "XLOC_000691"; transcript_id "TCONS_00000794"; exon_number "7"; oId "CUFF.729.2"; tss_id "TSS745";
Pf3D7_04_v3	Cufflinks	exon	280467	280590	.	+	.	gene_id "XLOC_000691"; transcript_id "TCONS_00000794"; exon_number "8"; oId "CUFF.729.2"; tss_id "TSS745";
Pf3D7_04_v3	Cufflinks	exon	280729	280988	.	+	.	gene_id "XLOC_000691"; transcript_id "TCONS_00000794"; exon_number "9"; oId "CUFF.729.2"; tss_id "TSS745";
Pf3D7_04_v3	Cufflinks	exon	281212	281299	.	+	.	gene_id "XLOC_000691"; transcript_id "TCONS_00000794"; exon_number "10"; oId "CUFF.729.2"; tss_id "TSS745";
Pf3D7_04_v3	Cufflinks	exon	281397	281982	.	+	.	gene_id "XLOC_000691"; transcript_id "TCONS_00000794"; exon_number "11"; oId "CUFF.729.2"; tss_id "TSS745";
Pf3D7_04_v3	Cufflinks	exon	282507	282720	.	+	.	gene_id "XLOC_000691"; transcript_id "TCONS_00000794"; exon_number "12"; oId "CUFF.729.2"; tss_id "TSS745";
Pf3D7_04_v3	Cufflinks	exon	282811	283198	.	+	.	gene_id "XLOC_000691"; transcript_id "TCONS_00000794"; exon_number "13"; oId "CUFF.729.2"; tss_id "TSS745";
Pf3D7_04_v3	Cufflinks	exon	290851	291301	.	+	.	gene_id "XLOC_000692"; transcript_id "TCONS_00000795"; exon_number "1"; oId "CUFF.735.1"; tss_id "TSS746";
Pf3D7_04_v3	Cufflinks	exon	291617	301154	.	+	.	gene_id "XLOC_000692"; transcript_id "TCONS_00000795"; exon_number "2"; oId "CUFF.735.1"; tss_id "TSS746";
Pf3D7_04_v3	Cufflinks	exon	302758	303365	.	+	.	gene_id "XLOC_000693"; transcript_id "TCONS_00000796"; exon_number "1"; oId "CUFF.742.1"; tss_id "TSS747";
Pf3D7_04_v3	Cufflinks	exon	303475	303794	.	+	.	gene_id "XLOC_000693"; transcript_id "TCONS_00000796"; exon_number "2"; oId "CUFF.742.1"; tss_id "TSS747";
Pf3D7_04_v3	Cufflinks	exon	303978	304095	.	+	.	gene_id "XLOC_000693"; transcript_id "TCONS_00000796"; exon_number "3"; oId "CUFF.742.1"; tss_id "TSS747";
Pf3D7_04_v3	Cufflinks	exon	304313	304454	.	+	.	gene_id "XLOC_000693"; transcript_id "TCONS_00000796"; exon_number "4"; oId "CUFF.742.1"; tss_id "TSS747";
Pf3D7_04_v3	Cufflinks	exon	304551	304593	.	+	.	gene_id "XLOC_000693"; transcript_id "TCONS_00000796"; exon_number "5"; oId "CUFF.742.1"; tss_id "TSS747";
Pf3D7_04_v3	Cufflinks	exon	304717	304844	.	+	.	gene_id "XLOC_000693"; transcript_id "TCONS_00000796"; exon_number "6"; oId "CUFF.742.1"; tss_id "TSS747";
Pf3D7_04_v3	Cufflinks	exon	304929	304978	.	+	.	gene_id "XLOC_000693"; transcript_id "TCONS_00000796"; exon_number "7"; oId "CUFF.742.1"; tss_id "TSS747";
Pf3D7_04_v3	Cufflinks	exon	305098	305162	.	+	.	gene_id "XLOC_000693"; transcript_id "TCONS_00000796"; exon_number "8"; oId "CUFF.742.1"; tss_id "TSS747";
Pf3D7_04_v3	Cufflinks	exon	305299	305956	.	+	.	gene_id "XLOC_000693"; transcript_id "TCONS_00000796"; exon_number "9"; oId "CUFF.742.1"; tss_id "TSS747";
Pf3D7_04_v3	Cufflinks	exon	315100	315304	.	+	.	gene_id "XLOC_000694"; transcript_id "TCONS_00000797"; exon_number "1"; oId "CUFF.733.1"; tss_id "TSS748";
Pf3D7_04_v3	Cufflinks	exon	315558	315938	.	+	.	gene_id "XLOC_000694"; transcript_id "TCONS_00000797"; exon_number "2"; oId "CUFF.733.1"; tss_id "TSS748";
Pf3D7_04_v3	Cufflinks	exon	320311	320839	.	+	.	gene_id "XLOC_000695"; transcript_id "TCONS_00000798"; exon_number "1"; oId "CUFF.740.1"; tss_id "TSS749";
Pf3D7_04_v3	Cufflinks	exon	321017	322906	.	+	.	gene_id "XLOC_000695"; transcript_id "TCONS_00000798"; exon_number "2"; oId "CUFF.740.1"; tss_id "TSS749";
Pf3D7_04_v3	Cufflinks	exon	328751	330249	.	+	.	gene_id "XLOC_000696"; transcript_id "TCONS_00000799"; exon_number "1"; oId "CUFF.739.1"; tss_id "TSS750";
Pf3D7_04_v3	Cufflinks	exon	331055	331185	.	+	.	gene_id "XLOC_000697"; transcript_id "TCONS_00000800"; exon_number "1"; oId "CUFF.744.1"; tss_id "TSS751";
Pf3D7_04_v3	Cufflinks	exon	331990	332048	.	+	.	gene_id "XLOC_000697"; transcript_id "TCONS_00000800"; exon_number "2"; oId "CUFF.744.1"; tss_id "TSS751";
Pf3D7_04_v3	Cufflinks	exon	332328	332392	.	+	.	gene_id "XLOC_000697"; transcript_id "TCONS_00000800"; exon_number "3"; oId "CUFF.744.1"; tss_id "TSS751";
Pf3D7_04_v3	Cufflinks	exon	332569	332614	.	+	.	gene_id "XLOC_000697"; transcript_id "TCONS_00000800"; exon_number "4"; oId "CUFF.744.1"; tss_id "TSS751";
Pf3D7_04_v3	Cufflinks	exon	332697	332772	.	+	.	gene_id "XLOC_000697"; transcript_id "TCONS_00000800"; exon_number "5"; oId "CUFF.744.1"; tss_id "TSS751";
Pf3D7_04_v3	Cufflinks	exon	332900	333013	.	+	.	gene_id "XLOC_000697"; transcript_id "TCONS_00000800"; exon_number "6"; oId "CUFF.744.1"; tss_id "TSS751";
Pf3D7_04_v3	Cufflinks	exon	333177	333441	.	+	.	gene_id "XLOC_000697"; transcript_id "TCONS_00000800"; exon_number "7"; oId "CUFF.744.1"; tss_id "TSS751";
Pf3D7_04_v3	Cufflinks	exon	333637	333917	.	+	.	gene_id "XLOC_000697"; transcript_id "TCONS_00000800"; exon_number "8"; oId "CUFF.744.1"; tss_id "TSS751";
Pf3D7_04_v3	Cufflinks	exon	331335	332048	.	+	.	gene_id "XLOC_000697"; transcript_id "TCONS_00000801"; exon_number "1"; oId "CUFF.744.2"; tss_id "TSS752";
Pf3D7_04_v3	Cufflinks	exon	332328	332392	.	+	.	gene_id "XLOC_000697"; transcript_id "TCONS_00000801"; exon_number "2"; oId "CUFF.744.2"; tss_id "TSS752";
Pf3D7_04_v3	Cufflinks	exon	332569	332614	.	+	.	gene_id "XLOC_000697"; transcript_id "TCONS_00000801"; exon_number "3"; oId "CUFF.744.2"; tss_id "TSS752";
Pf3D7_04_v3	Cufflinks	exon	332697	332772	.	+	.	gene_id "XLOC_000697"; transcript_id "TCONS_00000801"; exon_number "4"; oId "CUFF.744.2"; tss_id "TSS752";
Pf3D7_04_v3	Cufflinks	exon	332900	333013	.	+	.	gene_id "XLOC_000697"; transcript_id "TCONS_00000801"; exon_number "5"; oId "CUFF.744.2"; tss_id "TSS752";
Pf3D7_04_v3	Cufflinks	exon	333177	333441	.	+	.	gene_id "XLOC_000697"; transcript_id "TCONS_00000801"; exon_number "6"; oId "CUFF.744.2"; tss_id "TSS752";
[truncated: 15,867 more rows]
