# Supplementary material for: Strand-specific RNA sequencing in Plasmodium falciparum malaria identifies developmentally regulated long non-coding RNA and circular RNA
Source: BMC Genomics. 2015 Jun 13;16(1):454. doi: 10.1186/s12864-015-1603-4 (PMC4465157; doi:10.1186/s12864-015-1603-4)
Supplement: Supplementary file 11 — Cufflinks RABT assembly. [file 12864_2015_1603_MOESM11_ESM.txt]

M76611	Cufflinks	exon	3	33	.	+	.	gene_id "XLOC_000001"; transcript_id "TCONS_00000001"; exon_number "1"; gene_name "malmito_rna_16%3ArRNA"; oId "rna_malmito_rna_16:rRNA-1"; nearest_ref "rna_malmito_rna_16:rRNA-1"; class_code "="; tss_id "TSS1";
M76611	Cufflinks	exon	34	71	.	+	.	gene_id "XLOC_000002"; transcript_id "TCONS_00000002"; exon_number "1"; gene_name "malmito_rna_20%3ArRNA"; oId "rna_malmito_rna_20:rRNA-1"; nearest_ref "rna_malmito_rna_20:rRNA-1"; class_code "="; tss_id "TSS2";
M76611	Cufflinks	exon	72	125	.	+	.	gene_id "XLOC_000003"; transcript_id "TCONS_00000003"; exon_number "1"; gene_name "malmito_rna_9%3ArRNA"; oId "rna_malmito_rna_9:rRNA-1"; nearest_ref "rna_malmito_rna_9:rRNA-1"; class_code "="; tss_id "TSS3";
M76611	Cufflinks	exon	126	165	.	+	.	gene_id "XLOC_000004"; transcript_id "TCONS_00000004"; exon_number "1"; gene_name "malmito_rna_17%3ArRNA"; oId "rna_malmito_rna_17:rRNA-1"; nearest_ref "rna_malmito_rna_17:rRNA-1"; class_code "="; tss_id "TSS4";
M76611	Cufflinks	exon	1516	1630	.	+	.	gene_id "XLOC_000005"; transcript_id "TCONS_00000005"; exon_number "1"; gene_name "malmito_rna_LSUF%3ArRNA"; oId "rna_malmito_rna_LSUF:rRNA-1"; nearest_ref "rna_malmito_rna_LSUF:rRNA-1"; class_code "="; tss_id "TSS5";
M76611	Cufflinks	exon	1650	1688	.	+	.	gene_id "XLOC_000006"; transcript_id "TCONS_00000006"; exon_number "1"; gene_name "mal_rna_8%3ArRNA"; oId "rna_mal_rna_8:rRNA-1"; nearest_ref "rna_mal_rna_8:rRNA-1"; class_code "="; tss_id "TSS6";
M76611	Cufflinks	exon	1697	1763	.	+	.	gene_id "XLOC_000007"; transcript_id "TCONS_00000007"; exon_number "1"; gene_name "mal_rna_9%3ArRNA"; oId "rna_mal_rna_9:rRNA-1"; nearest_ref "rna_mal_rna_9:rRNA-1"; class_code "="; tss_id "TSS7";
M76611	Cufflinks	exon	1794	1829	.	+	.	gene_id "XLOC_000008"; transcript_id "TCONS_00000008"; exon_number "1"; gene_name "malmito_rna_21%3ArRNA"; oId "rna_malmito_rna_21:rRNA-1"; nearest_ref "rna_malmito_rna_21:rRNA-1"; class_code "="; tss_id "TSS8";
M76611	Cufflinks	exon	1830	1910	.	+	.	gene_id "XLOC_000009"; transcript_id "TCONS_00000009"; exon_number "1"; gene_name "mal_rna_10%3ArRNA"; oId "rna_mal_rna_10:rRNA-1"; nearest_ref "rna_mal_rna_10:rRNA-1"; class_code "="; tss_id "TSS9";
M76611	Cufflinks	exon	2035	3471	.	+	.	gene_id "XLOC_000010"; transcript_id "TCONS_00000010"; exon_number "1"; gene_name "mal_mito_2"; oId "rna_mal_mito_2-1"; nearest_ref "rna_mal_mito_2-1"; class_code "="; tss_id "TSS10"; p_id "P1";
M76611	Cufflinks	exon	3492	4622	.	+	.	gene_id "XLOC_000011"; transcript_id "TCONS_00000011"; exon_number "1"; gene_name "mal_mito_3"; oId "rna_mal_mito_3-1"; nearest_ref "rna_mal_mito_3-1"; class_code "="; tss_id "TSS11"; p_id "P2";
M76611	Cufflinks	exon	4625	4696	.	+	.	gene_id "XLOC_000012"; transcript_id "TCONS_00000012"; exon_number "1"; gene_name "malmito_rna_RNA4%3ArRNA"; oId "rna_malmito_rna_RNA4:rRNA-1"; nearest_ref "rna_malmito_rna_RNA4:rRNA-1"; class_code "="; tss_id "TSS12";
M76611	Cufflinks	exon	4716	4802	.	+	.	gene_id "XLOC_000013"; transcript_id "TCONS_00000013"; exon_number "1"; gene_name "malmito_rna_RNA5%3ArRNA"; oId "rna_malmito_rna_RNA5:rRNA-1"; nearest_ref "rna_malmito_rna_RNA5:rRNA-1"; class_code "="; tss_id "TSS13";
M76611	Cufflinks	exon	4808	4865	.	+	.	gene_id "XLOC_000014"; transcript_id "TCONS_00000014"; exon_number "1"; gene_name "malmito_rna_RNA6%3ArRNA"; oId "rna_malmito_rna_RNA6:rRNA-1"; nearest_ref "rna_malmito_rna_RNA6:rRNA-1"; class_code "="; tss_id "TSS14";
M76611	Cufflinks	exon	4887	4945	.	+	.	gene_id "XLOC_000015"; transcript_id "TCONS_00000015"; exon_number "1"; gene_name "malmito_rna_RNA12%3ArRNA"; oId "rna_malmito_rna_RNA12:rRNA-1"; nearest_ref "rna_malmito_rna_RNA12:rRNA-1"; class_code "="; tss_id "TSS15";
M76611	Cufflinks	exon	4964	4988	.	+	.	gene_id "XLOC_000016"; transcript_id "TCONS_00000016"; exon_number "1"; gene_name "malmito_rna_RNA18%3ArRNA"; oId "rna_malmito_rna_RNA18:rRNA-1"; nearest_ref "rna_malmito_rna_RNA18:rRNA-1"; class_code "="; tss_id "TSS16";
M76611	Cufflinks	exon	204	226	.	-	.	gene_id "XLOC_000017"; transcript_id "TCONS_00000017"; exon_number "1"; gene_name "malmito_rna_LSUC%3ArRNA"; oId "rna_malmito_rna_LSUC:rRNA-1"; nearest_ref "rna_malmito_rna_LSUC:rRNA-1"; class_code "="; tss_id "TSS17";
M76611	Cufflinks	exon	283	389	.	-	.	gene_id "XLOC_000018"; transcript_id "TCONS_00000018"; exon_number "1"; gene_name "malmito_rna_LSUG%3ArRNA"; oId "rna_malmito_rna_LSUG:rRNA-1"; nearest_ref "rna_malmito_rna_LSUG:rRNA-1"; class_code "="; tss_id "TSS18";
M76611	Cufflinks	exon	390	505	.	-	.	gene_id "XLOC_000019"; transcript_id "TCONS_00000019"; exon_number "1"; gene_name "malmito_SSUB%3ArRNA"; oId "rna_malmito_SSUB:rRNA-1"; nearest_ref "rna_malmito_SSUB:rRNA-1"; class_code "="; tss_id "TSS19";
M76611	Cufflinks	exon	506	593	.	-	.	gene_id "XLOC_000020"; transcript_id "TCONS_00000020"; exon_number "1"; gene_name "malmito_rna_1%3ArRNA"; oId "rna_malmito_rna_1:rRNA-1"; nearest_ref "rna_malmito_rna_1:rRNA-1"; class_code "="; tss_id "TSS20";
M76611	Cufflinks	exon	594	624	.	-	.	gene_id "XLOC_000021"; transcript_id "TCONS_00000021"; exon_number "1"; gene_name "malmito_rna_15%3ArRNA"; oId "rna_malmito_rna_15:rRNA-1"; nearest_ref "rna_malmito_rna_15:rRNA-1"; class_code "="; tss_id "TSS21";
M76611	Cufflinks	exon	625	724	.	-	.	gene_id "XLOC_000022"; transcript_id "TCONS_00000022"; exon_number "1"; gene_name "malmito_rna_10%3ArRNA"; oId "rna_malmito_rna_10:rRNA-1"; nearest_ref "rna_malmito_rna_10:rRNA-1"; class_code "="; tss_id "TSS22";
M76611	Cufflinks	exon	734	1486	.	-	.	gene_id "XLOC_000023"; transcript_id "TCONS_00000023"; exon_number "1"; gene_name "mal_mito_1"; oId "rna_mal_mito_1-1"; nearest_ref "rna_mal_mito_1-1"; class_code "="; tss_id "TSS23"; p_id "P3";
M76611	Cufflinks	exon	1916	2023	.	-	.	gene_id "XLOC_000024"; transcript_id "TCONS_00000024"; exon_number "1"; gene_name "mal_rna_11%3ArRNA"; oId "rna_mal_rna_11:rRNA-1"; nearest_ref "rna_mal_rna_11:rRNA-1"; class_code "="; tss_id "TSS24";
M76611	Cufflinks	exon	4594	4618	.	-	.	gene_id "XLOC_000025"; transcript_id "TCONS_00000025"; exon_number "1"; gene_name "mal_rna_12%3ArRNA"; oId "rna_mal_rna_12:rRNA-1"; nearest_ref "rna_mal_rna_12:rRNA-1"; class_code "="; tss_id "TSS25";
M76611	Cufflinks	exon	4996	5025	.	-	.	gene_id "XLOC_000026"; transcript_id "TCONS_00000026"; exon_number "1"; gene_name "mal_rna_13%3ArRNA"; oId "rna_mal_rna_13:rRNA-1"; nearest_ref "rna_mal_rna_13:rRNA-1"; class_code "="; tss_id "TSS26";
M76611	Cufflinks	exon	5026	5201	.	-	.	gene_id "XLOC_000027"; transcript_id "TCONS_00000027"; exon_number "1"; gene_name "mal_rna_14%3ArRNA"; oId "rna_mal_rna_14:rRNA-1"; nearest_ref "rna_mal_rna_14:rRNA-1"; class_code "="; tss_id "TSS27";
M76611	Cufflinks	exon	5202	5283	.	-	.	gene_id "XLOC_000028"; transcript_id "TCONS_00000028"; exon_number "1"; gene_name "malmito_rna_RNA7%3ArRNA"; oId "rna_malmito_rna_RNA7:rRNA-1"; nearest_ref "rna_malmito_rna_RNA7:rRNA-1"; class_code "="; tss_id "TSS28";
M76611	Cufflinks	exon	5284	5340	.	-	.	gene_id "XLOC_000029"; transcript_id "TCONS_00000029"; exon_number "1"; gene_name "malmito_rna_RNA11%3ArRNA"; oId "rna_malmito_rna_RNA11:rRNA-1"; nearest_ref "rna_malmito_rna_RNA11:rRNA-1"; class_code "="; tss_id "TSS29";
M76611	Cufflinks	exon	5341	5378	.	-	.	gene_id "XLOC_000030"; transcript_id "TCONS_00000030"; exon_number "1"; gene_name "malmito_rna_RNA22%3ArRNA"; oId "rna_malmito_rna_RNA22:rRNA-1"; nearest_ref "rna_malmito_rna_RNA22:rRNA-1"; class_code "="; tss_id "TSS30";
M76611	Cufflinks	exon	5379	5446	.	-	.	gene_id "XLOC_000031"; transcript_id "TCONS_00000031"; exon_number "1"; gene_name "mal_rna_15%3ArRNA"; oId "rna_mal_rna_15:rRNA-1"; nearest_ref "rna_mal_rna_15:rRNA-1"; class_code "="; tss_id "TSS31";
M76611	Cufflinks	exon	5447	5507	.	-	.	gene_id "XLOC_000032"; transcript_id "TCONS_00000032"; exon_number "1"; gene_name "malmito_rna_SSUF%3ArRNA"; oId "rna_malmito_rna_SSUF:rRNA-1"; nearest_ref "rna_malmito_rna_SSUF:rRNA-1"; class_code "="; tss_id "TSS32";
M76611	Cufflinks	exon	5508	5548	.	-	.	gene_id "XLOC_000033"; transcript_id "TCONS_00000033"; exon_number "1"; gene_name "malmito_rna_RNA14%3ArRNA"; oId "rna_malmito_rna_RNA14:rRNA-1"; nearest_ref "rna_malmito_rna_RNA14:rRNA-1"; class_code "="; tss_id "TSS33";
M76611	Cufflinks	exon	5547	5576	.	-	.	gene_id "XLOC_000033"; transcript_id "TCONS_00000034"; exon_number "1"; gene_name "mal_mito_RNA19%3ArRNA"; oId "rna_mal_mito_RNA19:rRNA-1"; nearest_ref "rna_mal_mito_RNA19:rRNA-1"; class_code "="; tss_id "TSS33";
M76611	Cufflinks	exon	5577	5771	.	-	.	gene_id "XLOC_000034"; transcript_id "TCONS_00000035"; exon_number "1"; gene_name "mal_rna_17%3ArRNA"; oId "rna_mal_rna_17:rRNA-1"; nearest_ref "rna_mal_rna_17:rRNA-1"; class_code "="; tss_id "TSS34";
M76611	Cufflinks	exon	5772	5854	.	-	.	gene_id "XLOC_000035"; transcript_id "TCONS_00000036"; exon_number "1"; gene_name "mal_rna_18%3ArRNA"; oId "rna_mal_rna_18:rRNA-1"; nearest_ref "rna_mal_rna_18:rRNA-1"; class_code "="; tss_id "TSS35";
M76611	Cufflinks	exon	5855	5955	.	-	.	gene_id "XLOC_000036"; transcript_id "TCONS_00000037"; exon_number "1"; gene_name "mal_rna_19%3ArRNA"; oId "rna_mal_rna_19:rRNA-1"; nearest_ref "rna_mal_rna_19:rRNA-1"; class_code "="; tss_id "TSS36";
PFC10_API_IRAB	Cufflinks	exon	1809	1880	.	+	.	gene_id "XLOC_000037"; transcript_id "TCONS_00000038"; exon_number "1"; gene_name "PFC10_API0004%3AtRNA"; oId "rna_PFC10_API0004:tRNA-1"; nearest_ref "rna_PFC10_API0004:tRNA-1"; class_code "="; tss_id "TSS37";
PFC10_API_IRAB	Cufflinks	exon	2142	2213	.	+	.	gene_id "XLOC_000038"; transcript_id "TCONS_00000039"; exon_number "1"; gene_name "PFC10_API0008%3AtRNA"; oId "rna_PFC10_API0008:tRNA-1"; nearest_ref "rna_PFC10_API0008:tRNA-1"; class_code "="; tss_id "TSS38";
PFC10_API_IRAB	Cufflinks	exon	2219	2292	.	+	.	gene_id "XLOC_000039"; transcript_id "TCONS_00000040"; exon_number "1"; gene_name "PFC10_API0009%3AtRNA"; oId "rna_PFC10_API0009:tRNA-1"; nearest_ref "rna_PFC10_API0009:tRNA-1"; class_code "="; tss_id "TSS39";
PFC10_API_IRAB	Cufflinks	exon	2335	5029	.	+	.	gene_id "XLOC_000040"; transcript_id "TCONS_00000041"; exon_number "1"; gene_name "PFC10_API0010%3ArRNA"; oId "rna_PFC10_API0010:rRNA-1"; nearest_ref "rna_PFC10_API0010:rRNA-1"; class_code "="; tss_id "TSS40";
PFC10_API_IRAB	Cufflinks	exon	5044	5116	.	+	.	gene_id "XLOC_000041"; transcript_id "TCONS_00000042"; exon_number "1"; gene_name "PFC10_API0011%3AtRNA"; oId "rna_PFC10_API0011:tRNA-1"; nearest_ref "rna_PFC10_API0011:tRNA-1"; class_code "="; tss_id "TSS41";
PFC10_API_IRAB	Cufflinks	exon	5142	6554	.	+	.	gene_id "XLOC_000042"; transcript_id "TCONS_00000043"; exon_number "1"; gene_name "PFC10_API0012"; oId "rna_PFC10_API0012-1"; nearest_ref "rna_PFC10_API0012-1"; class_code "="; tss_id "TSS42"; p_id "P4";
PFC10_API_IRAB	Cufflinks	exon	6561	6716	.	+	.	gene_id "XLOC_000043"; transcript_id "TCONS_00000044"; exon_number "1"; gene_name "PFC10_API0013"; oId "rna_PFC10_API0013-1"; nearest_ref "rna_PFC10_API0013-1"; class_code "="; tss_id "TSS43"; p_id "P5";
PFC10_API_IRAB	Cufflinks	exon	6725	7030	.	+	.	gene_id "XLOC_000044"; transcript_id "TCONS_00000045"; exon_number "1"; gene_name "PFC10_API0014"; oId "rna_PFC10_API0014-1"; nearest_ref "rna_PFC10_API0014-1"; class_code "="; tss_id "TSS44"; p_id "P6";
PFC10_API_IRAB	Cufflinks	exon	7031	10105	.	+	.	gene_id "XLOC_000045"; transcript_id "TCONS_00000046"; exon_number "1"; gene_name "PFC10_API0015"; oId "rna_PFC10_API0015-1"; nearest_ref "rna_PFC10_API0015-1"; class_code "="; tss_id "TSS45"; p_id "P7";
PFC10_API_IRAB	Cufflinks	exon	10108	11835	.	+	.	gene_id "XLOC_000046"; transcript_id "TCONS_00000047"; exon_number "1"; gene_name "PFC10_API0016"; oId "rna_PFC10_API0016-1"; nearest_ref "rna_PFC10_API0016-1"; class_code "="; tss_id "TSS46"; p_id "P8";
PFC10_API_IRAB	Cufflinks	exon	11844	13411	.	+	.	gene_id "XLOC_000047"; transcript_id "TCONS_00000048"; exon_number "1"; gene_name "PFC10_API0017"; oId "rna_PFC10_API0017-1"; nearest_ref "rna_PFC10_API0017-1"; class_code "="; tss_id "TSS47"; p_id "P9";
PFC10_API_IRAB	Cufflinks	exon	13417	14725	.	+	.	gene_id "XLOC_000047"; transcript_id "TCONS_00000048"; exon_number "2"; gene_name "PFC10_API0017"; oId "rna_PFC10_API0017-1"; nearest_ref "rna_PFC10_API0017-1"; class_code "="; tss_id "TSS47"; p_id "P9";
PFC10_API_IRAB	Cufflinks	exon	14738	15421	.	+	.	gene_id "XLOC_000048"; transcript_id "TCONS_00000049"; exon_number "1"; gene_name "PFC10_API0018"; oId "rna_PFC10_API0018-1"; nearest_ref "rna_PFC10_API0018-1"; class_code "="; tss_id "TSS48"; p_id "P10";
PFC10_API_IRAB	Cufflinks	exon	19149	19220	.	+	.	gene_id "XLOC_000049"; transcript_id "TCONS_00000050"; exon_number "1"; gene_name "PFC10_API0026%3AtRNA"; oId "rna_PFC10_API0026:tRNA-1"; nearest_ref "rna_PFC10_API0026:tRNA-1"; class_code "="; tss_id "TSS49";
PFC10_API_IRAB	Cufflinks	exon	17	88	.	-	.	gene_id "XLOC_000050"; transcript_id "TCONS_00000051"; exon_number "1"; gene_name "PFC10_API0001%3AtRNA"; oId "rna_PFC10_API0001:tRNA-1"; nearest_ref "rna_PFC10_API0001:tRNA-1"; class_code "="; tss_id "TSS50";
PFC10_API_IRAB	Cufflinks	exon	236	1662	.	-	.	gene_id "XLOC_000051"; transcript_id "TCONS_00000052"; exon_number "1"; gene_name "PFC10_API0002%3ArRNA"; oId "rna_PFC10_API0002:rRNA-1"; nearest_ref "rna_PFC10_API0002:rRNA-1"; class_code "="; tss_id "TSS51";
PFC10_API_IRAB	Cufflinks	exon	1709	1779	.	-	.	gene_id "XLOC_000052"; transcript_id "TCONS_00000053"; exon_number "1"; gene_name "PFC10_API0003%3AtRNA"; oId "rna_PFC10_API0003:tRNA-1"; nearest_ref "rna_PFC10_API0003:tRNA-1"; class_code "="; tss_id "TSS52";
PFC10_API_IRAB	Cufflinks	exon	1891	1969	.	-	.	gene_id "XLOC_000053"; transcript_id "TCONS_00000054"; exon_number "1"; gene_name "PFC10_API0005%3AtRNA"; oId "rna_PFC10_API0005:tRNA-1"; nearest_ref "rna_PFC10_API0005:tRNA-1"; class_code "="; tss_id "TSS53";
PFC10_API_IRAB	Cufflinks	exon	1977	2048	.	-	.	gene_id "XLOC_000054"; transcript_id "TCONS_00000055"; exon_number "1"; gene_name "PFC10_API0006%3AtRNA"; oId "rna_PFC10_API0006:tRNA-1"; nearest_ref "rna_PFC10_API0006:tRNA-1"; class_code "="; tss_id "TSS54";
PFC10_API_IRAB	Cufflinks	exon	2050	2121	.	-	.	gene_id "XLOC_000055"; transcript_id "TCONS_00000056"; exon_number "1"; gene_name "PFC10_API0007%3AtRNA"; oId "rna_PFC10_API0007:tRNA-1"; nearest_ref "rna_PFC10_API0007:tRNA-1"; class_code "="; tss_id "TSS55";
PFC10_API_IRAB	Cufflinks	exon	15422	15787	.	-	.	gene_id "XLOC_000056"; transcript_id "TCONS_00000057"; exon_number "1"; gene_name "PFC10_API0019"; oId "rna_PFC10_API0019-1"; nearest_ref "rna_PFC10_API0019-1"; class_code "="; tss_id "TSS56"; p_id "P11";
PFC10_API_IRAB	Cufflinks	exon	15763	15849	.	-	.	gene_id "XLOC_000056"; transcript_id "TCONS_00000058"; exon_number "1"; gene_name "PFC10_API0058%3AtRNA"; oId "rna_PFC10_API0058:tRNA-1"; nearest_ref "rna_PFC10_API0058:tRNA-1"; class_code "="; tss_id "TSS56";
PFC10_API_IRAB	Cufflinks	exon	15852	16091	.	-	.	gene_id "XLOC_000057"; transcript_id "TCONS_00000059"; exon_number "1"; gene_name "PFC10_API0020"; oId "rna_PFC10_API0020-1"; nearest_ref "rna_PFC10_API0020-1"; class_code "="; tss_id "TSS57"; p_id "P12";
PFC10_API_IRAB	Cufflinks	exon	16118	16189	.	-	.	gene_id "XLOC_000058"; transcript_id "TCONS_00000060"; exon_number "1"; gene_name "PFC10_API0021%3AtRNA"; oId "rna_PFC10_API0021:tRNA-1"; nearest_ref "rna_PFC10_API0021:tRNA-1"; class_code "="; tss_id "TSS58";
PFC10_API_IRAB	Cufflinks	exon	16197	18497	.	-	.	gene_id "XLOC_000059"; transcript_id "TCONS_00000061"; exon_number "1"; gene_name "PFC10_API0060"; oId "rna_PFC10_API0060-1"; nearest_ref "rna_PFC10_API0060-1"; class_code "="; tss_id "TSS59"; p_id "P14";
PFC10_API_IRAB	Cufflinks	exon	18481	18870	.	-	.	gene_id "XLOC_000059"; transcript_id "TCONS_00000062"; exon_number "1"; gene_name "PFC10_API0022"; oId "rna_PFC10_API0022-1"; nearest_ref "rna_PFC10_API0022-1"; class_code "="; tss_id "TSS60"; p_id "P13";
PFC10_API_IRAB	Cufflinks	exon	18896	18966	.	-	.	gene_id "XLOC_000060"; transcript_id "TCONS_00000063"; exon_number "1"; gene_name "PFC10_API0023%3AtRNA"; oId "rna_PFC10_API0023:tRNA-1"; nearest_ref "rna_PFC10_API0023:tRNA-1"; class_code "="; tss_id "TSS61";
PFC10_API_IRAB	Cufflinks	exon	18980	19049	.	-	.	gene_id "XLOC_000061"; transcript_id "TCONS_00000064"; exon_number "1"; gene_name "PFC10_API0024%3AtRNA"; oId "rna_PFC10_API0024:tRNA-1"; nearest_ref "rna_PFC10_API0024:tRNA-1"; class_code "="; tss_id "TSS62";
PFC10_API_IRAB	Cufflinks	exon	19055	19126	.	-	.	gene_id "XLOC_000062"; transcript_id "TCONS_00000065"; exon_number "1"; gene_name "PFC10_API0025%3AtRNA"; oId "rna_PFC10_API0025:tRNA-1"; nearest_ref "rna_PFC10_API0025:tRNA-1"; class_code "="; tss_id "TSS63";
PFC10_API_IRAB	Cufflinks	exon	19197	19433	.	-	.	gene_id "XLOC_000063"; transcript_id "TCONS_00000066"; exon_number "1"; gene_name "PFC10_API0027"; oId "rna_PFC10_API0027-1"; nearest_ref "rna_PFC10_API0027-1"; class_code "="; tss_id "TSS64"; p_id "P15";
PFC10_API_IRAB	Cufflinks	exon	19444	20676	.	-	.	gene_id "XLOC_000064"; transcript_id "TCONS_00000067"; exon_number "1"; gene_name "PFC10_API0028"; oId "rna_PFC10_API0028-1"; nearest_ref "rna_PFC10_API0028-1"; class_code "="; tss_id "TSS65"; p_id "P16";
PFC10_API_IRAB	Cufflinks	exon	20722	21150	.	-	.	gene_id "XLOC_000065"; transcript_id "TCONS_00000068"; exon_number "1"; gene_name "PFC10_API0029"; oId "rna_PFC10_API0029-1"; nearest_ref "rna_PFC10_API0029-1"; class_code "="; tss_id "TSS66"; p_id "P17";
PFC10_API_IRAB	Cufflinks	exon	21166	21534	.	-	.	gene_id "XLOC_000066"; transcript_id "TCONS_00000069"; exon_number "1"; gene_name "PFC10_API0030"; oId "rna_PFC10_API0030-1"; nearest_ref "rna_PFC10_API0030-1"; class_code "="; tss_id "TSS67"; p_id "P18";
PFC10_API_IRAB	Cufflinks	exon	21548	21946	.	-	.	gene_id "XLOC_000067"; transcript_id "TCONS_00000070"; exon_number "1"; gene_name "PFC10_API0059"; oId "rna_PFC10_API0059-1"; nearest_ref "rna_PFC10_API0059-1"; class_code "="; tss_id "TSS68"; p_id "P21";
PFC10_API_IRAB	Cufflinks	exon	21943	22053	.	-	.	gene_id "XLOC_000067"; transcript_id "TCONS_00000071"; exon_number "1"; gene_name "PFC10_API0031"; oId "rna_PFC10_API0031-1"; nearest_ref "rna_PFC10_API0031-1"; class_code "="; tss_id "TSS69"; p_id "P19";
PFC10_API_IRAB	Cufflinks	exon	22019	22294	.	-	.	gene_id "XLOC_000067"; transcript_id "TCONS_00000072"; exon_number "1"; gene_name "PFC10_API0032"; oId "rna_PFC10_API0032-1"; nearest_ref "rna_PFC10_API0032-1"; class_code "="; tss_id "TSS70"; p_id "P20";
PFC10_API_IRAB	Cufflinks	exon	22302	23021	.	-	.	gene_id "XLOC_000068"; transcript_id "TCONS_00000073"; exon_number "1"; gene_name "PFC10_API0033"; oId "rna_PFC10_API0033-1"; nearest_ref "rna_PFC10_API0033-1"; class_code "="; tss_id "TSS71"; p_id "P23";
PFC10_API_IRAB	Cufflinks	exon	23018	23524	.	-	.	gene_id "XLOC_000068"; transcript_id "TCONS_00000074"; exon_number "1"; gene_name "PFC10_API0034"; oId "rna_PFC10_API0034-1"; nearest_ref "rna_PFC10_API0034-1"; class_code "="; tss_id "TSS72"; p_id "P22";
PFC10_API_IRAB	Cufflinks	exon	23545	23931	.	-	.	gene_id "XLOC_000069"; transcript_id "TCONS_00000075"; exon_number "1"; gene_name "PFC10_API0035"; oId "rna_PFC10_API0035-1"; nearest_ref "rna_PFC10_API0035-1"; class_code "="; tss_id "TSS73"; p_id "P24";
PFC10_API_IRAB	Cufflinks	exon	23945	24289	.	-	.	gene_id "XLOC_000070"; transcript_id "TCONS_00000076"; exon_number "1"; gene_name "PFC10_API0036"; oId "rna_PFC10_API0036-1"; nearest_ref "rna_PFC10_API0036-1"; class_code "="; tss_id "TSS74"; p_id "P26";
PFC10_API_IRAB	Cufflinks	exon	24286	24510	.	-	.	gene_id "XLOC_000070"; transcript_id "TCONS_00000077"; exon_number "1"; gene_name "PFC10_API0037"; oId "rna_PFC10_API0037-1"; nearest_ref "rna_PFC10_API0037-1"; class_code "="; tss_id "TSS75"; p_id "P25";
PFC10_API_IRAB	Cufflinks	exon	24524	24913	.	-	.	gene_id "XLOC_000071"; transcript_id "TCONS_00000078"; exon_number "1"; gene_name "PFC10_API0038"; oId "rna_PFC10_API0038-1"; nearest_ref "rna_PFC10_API0038-1"; class_code "="; tss_id "TSS76"; p_id "P27";
PFC10_API_IRAB	Cufflinks	exon	24940	25584	.	-	.	gene_id "XLOC_000072"; transcript_id "TCONS_00000079"; exon_number "1"; gene_name "PFC10_API0039"; oId "rna_PFC10_API0039-1"; nearest_ref "rna_PFC10_API0039-1"; class_code "="; tss_id "TSS77"; p_id "P28";
PFC10_API_IRAB	Cufflinks	exon	25594	25866	.	-	.	gene_id "XLOC_000073"; transcript_id "TCONS_00000080"; exon_number "1"; gene_name "PFC10_API0040"; oId "rna_PFC10_API0040-1"; nearest_ref "rna_PFC10_API0040-1"; class_code "="; tss_id "TSS78"; p_id "P29";
PFC10_API_IRAB	Cufflinks	exon	25887	26624	.	-	.	gene_id "XLOC_000074"; transcript_id "TCONS_00000081"; exon_number "1"; gene_name "PFC10_API0041"; oId "rna_PFC10_API0041-1"; nearest_ref "rna_PFC10_API0041-1"; class_code "="; tss_id "TSS79"; p_id "P31";
PFC10_API_IRAB	Cufflinks	exon	26621	26848	.	-	.	gene_id "XLOC_000074"; transcript_id "TCONS_00000082"; exon_number "1"; gene_name "PFC10_API0042"; oId "rna_PFC10_API0042-1"; nearest_ref "rna_PFC10_API0042-1"; class_code "="; tss_id "TSS80"; p_id "P30";
PFC10_API_IRAB	Cufflinks	exon	26852	27424	.	-	.	gene_id "XLOC_000075"; transcript_id "TCONS_00000083"; exon_number "1"; gene_name "PFC10_API0043"; oId "rna_PFC10_API0043-1"; nearest_ref "rna_PFC10_API0043-1"; class_code "="; tss_id "TSS81"; p_id "P32";
PFC10_API_IRAB	Cufflinks	exon	27451	27522	.	-	.	gene_id "XLOC_000076"; transcript_id "TCONS_00000084"; exon_number "1"; gene_name "PFC10_API0044%3AtRNA"; oId "rna_PFC10_API0044:tRNA-1"; nearest_ref "rna_PFC10_API0044:tRNA-1"; class_code "="; tss_id "TSS82";
PFC10_API_IRAB	Cufflinks	exon	27535	27604	.	-	.	gene_id "XLOC_000077"; transcript_id "TCONS_00000085"; exon_number "1"; gene_name "PFC10_API0045%3AtRNA"; oId "rna_PFC10_API0045:tRNA-1"; nearest_ref "rna_PFC10_API0045:tRNA-1"; class_code "="; tss_id "TSS83";
PFC10_API_IRAB	Cufflinks	exon	27612	27684	.	-	.	gene_id "XLOC_000078"; transcript_id "TCONS_00000086"; exon_number "1"; gene_name "PFC10_API0046%3AtRNA"; oId "rna_PFC10_API0046:tRNA-1"; nearest_ref "rna_PFC10_API0046:tRNA-1"; class_code "="; tss_id "TSS84";
PFC10_API_IRAB	Cufflinks	exon	27695	27770	.	-	.	gene_id "XLOC_000079"; transcript_id "TCONS_00000087"; exon_number "1"; gene_name "PFC10_API0047%3AtRNA"; oId "rna_PFC10_API0047:tRNA-1"; nearest_ref "rna_PFC10_API0047:tRNA-1"; class_code "="; tss_id "TSS85";
PFC10_API_IRAB	Cufflinks	exon	27777	27868	.	-	.	gene_id "XLOC_000080"; transcript_id "TCONS_00000088"; exon_number "1"; gene_name "PFC10_API0048%3AtRNA"; oId "rna_PFC10_API0048:tRNA-1"; nearest_ref "rna_PFC10_API0048:tRNA-1"; class_code "="; tss_id "TSS86";
PFC10_API_IRAB	Cufflinks	exon	27882	27965	.	-	.	gene_id "XLOC_000081"; transcript_id "TCONS_00000089"; exon_number "1"; gene_name "PFC10_API0049%3AtRNA"; oId "rna_PFC10_API0049:tRNA-1"; nearest_ref "rna_PFC10_API0049:tRNA-1"; class_code "="; tss_id "TSS87";
PFC10_API_IRAB	Cufflinks	exon	27971	28058	.	-	.	gene_id "XLOC_000082"; transcript_id "TCONS_00000090"; exon_number "1"; gene_name "PFC10_API0050%3AtRNA"; oId "rna_PFC10_API0050:tRNA-1"; nearest_ref "rna_PFC10_API0050:tRNA-1"; class_code "="; tss_id "TSS88";
PFC10_API_IRAB	Cufflinks	exon	28065	28113	.	-	.	gene_id "XLOC_000083"; transcript_id "TCONS_00000091"; exon_number "1"; gene_name "PFC10_API0051%3AtRNA"; oId "rna_PFC10_API0051:tRNA-1"; nearest_ref "rna_PFC10_API0051:tRNA-1"; class_code "="; tss_id "TSS89";
PFC10_API_IRAB	Cufflinks	exon	28248	28283	.	-	.	gene_id "XLOC_000084"; transcript_id "TCONS_00000092"; exon_number "1"; gene_name "PFC10_API0052%3AtRNA"; oId "rna_PFC10_API0052:tRNA-1"; nearest_ref "rna_PFC10_API0052:tRNA-1"; class_code "="; tss_id "TSS90";
PFC10_API_IRAB	Cufflinks	exon	28289	28359	.	-	.	gene_id "XLOC_000085"; transcript_id "TCONS_00000093"; exon_number "1"; gene_name "PFC10_API0053%3AtRNA"; oId "rna_PFC10_API0053:tRNA-1"; nearest_ref "rna_PFC10_API0053:tRNA-1"; class_code "="; tss_id "TSS91";
PFC10_API_IRAB	Cufflinks	exon	28378	28449	.	-	.	gene_id "XLOC_000086"; transcript_id "TCONS_00000094"; exon_number "1"; gene_name "PFC10_API0054%3AtRNA"; oId "rna_PFC10_API0054:tRNA-1"; nearest_ref "rna_PFC10_API0054:tRNA-1"; class_code "="; tss_id "TSS92";
PFC10_API_IRAB	Cufflinks	exon	28465	29091	.	-	.	gene_id "XLOC_000087"; transcript_id "TCONS_00000095"; exon_number "1"; gene_name "PFC10_API0055"; oId "rna_PFC10_API0055-1"; nearest_ref "rna_PFC10_API0055-1"; class_code "="; tss_id "TSS93"; p_id "P33";
PFC10_API_IRAB	Cufflinks	exon	29117	29189	.	-	.	gene_id "XLOC_000088"; transcript_id "TCONS_00000096"; exon_number "1"; gene_name "PFC10_API0056%3AtRNA"; oId "rna_PFC10_API0056:tRNA-1"; nearest_ref "rna_PFC10_API0056:tRNA-1"; class_code "="; tss_id "TSS94";
PFC10_API_IRAB	Cufflinks	exon	29204	29430	.	-	.	gene_id "XLOC_000089"; transcript_id "TCONS_00000097"; exon_number "1"; gene_name "PFC10_API0057%3ArRNA"; oId "rna_PFC10_API0057:rRNA-1"; nearest_ref "rna_PFC10_API0057:rRNA-1"; class_code "="; tss_id "TSS95";
Pf3D7_01_v3	Cufflinks	exon	29510	34762	.	+	.	gene_id "XLOC_000090"; transcript_id "TCONS_00000098"; exon_number "1"; gene_name "PF3D7_0100100"; oId "rna_PF3D7_0100100-1"; nearest_ref "rna_PF3D7_0100100-1"; class_code "="; tss_id "TSS96"; p_id "P34";
Pf3D7_01_v3	Cufflinks	exon	35888	37126	.	+	.	gene_id "XLOC_000090"; transcript_id "TCONS_00000098"; exon_number "2"; gene_name "PF3D7_0100100"; oId "rna_PF3D7_0100100-1"; nearest_ref "rna_PF3D7_0100100-1"; class_code "="; tss_id "TSS96"; p_id "P34";
Pf3D7_01_v3	Cufflinks	exon	38791	39671	.	+	.	gene_id "XLOC_000091"; transcript_id "TCONS_00000099"; exon_number "1"; gene_name "PF3D7_0100200"; oId "CUFF.9.1"; nearest_ref "rna_PF3D7_0100200-1"; class_code "x"; tss_id "TSS97";
Pf3D7_01_v3	Cufflinks	exon	50363	50416	.	+	.	gene_id "XLOC_000092"; transcript_id "TCONS_00000100"; exon_number "1"; gene_name "PF3D7_0100400"; oId "rna_PF3D7_0100400-1"; nearest_ref "rna_PF3D7_0100400-1"; class_code "="; tss_id "TSS98"; p_id "P35";
Pf3D7_01_v3	Cufflinks	exon	50572	51636	.	+	.	gene_id "XLOC_000092"; transcript_id "TCONS_00000100"; exon_number "2"; gene_name "PF3D7_0100400"; oId "rna_PF3D7_0100400-1"; nearest_ref "rna_PF3D7_0100400-1"; class_code "="; tss_id "TSS98"; p_id "P35";
Pf3D7_01_v3	Cufflinks	exon	59772	59825	.	+	.	gene_id "XLOC_000093"; transcript_id "TCONS_00000101"; exon_number "1"; gene_name "PF3D7_0100800"; oId "rna_PF3D7_0100800-1"; nearest_ref "rna_PF3D7_0100800-1"; class_code "="; tss_id "TSS99"; p_id "P36";
Pf3D7_01_v3	Cufflinks	exon	60023	61003	.	+	.	gene_id "XLOC_000093"; transcript_id "TCONS_00000101"; exon_number "2"; gene_name "PF3D7_0100800"; oId "rna_PF3D7_0100800-1"; nearest_ref "rna_PF3D7_0100800-1"; class_code "="; tss_id "TSS99"; p_id "P36";
Pf3D7_01_v3	Cufflinks	exon	71624	71692	.	+	.	gene_id "XLOC_000094"; transcript_id "TCONS_00000102"; exon_number "1"; gene_name "PF3D7_0101200"; oId "rna_PF3D7_0101200-1"; nearest_ref "rna_PF3D7_0101200-1"; class_code "="; tss_id "TSS100"; p_id "P37";
Pf3D7_01_v3	Cufflinks	exon	71803	72426	.	+	.	gene_id "XLOC_000094"; transcript_id "TCONS_00000102"; exon_number "2"; gene_name "PF3D7_0101200"; oId "rna_PF3D7_0101200-1"; nearest_ref "rna_PF3D7_0101200-1"; class_code "="; tss_id "TSS100"; p_id "P37";
Pf3D7_01_v3	Cufflinks	exon	74563	74631	.	+	.	gene_id "XLOC_000095"; transcript_id "TCONS_00000103"; exon_number "1"; gene_name "PF3D7_0101300"; oId "rna_PF3D7_0101300-1"; nearest_ref "rna_PF3D7_0101300-1"; class_code "="; tss_id "TSS101"; p_id "P38";
Pf3D7_01_v3	Cufflinks	exon	74728	75366	.	+	.	gene_id "XLOC_000095"; transcript_id "TCONS_00000103"; exon_number "2"; gene_name "PF3D7_0101300"; oId "rna_PF3D7_0101300-1"; nearest_ref "rna_PF3D7_0101300-1"; class_code "="; tss_id "TSS101"; p_id "P38";
Pf3D7_01_v3	Cufflinks	exon	78241	79891	.	+	.	gene_id "XLOC_000096"; transcript_id "TCONS_00000104"; exon_number "1"; gene_name "PF3D7_0101500"; oId "rna_PF3D7_0101500-1"; nearest_ref "rna_PF3D7_0101500-1"; class_code "="; tss_id "TSS102"; p_id "P39";
Pf3D7_01_v3	Cufflinks	exon	95050	95899	.	+	.	gene_id "XLOC_000097"; transcript_id "TCONS_00000105"; exon_number "1"; gene_name "PF3D7_0102100"; oId "rna_PF3D7_0102100-1"; nearest_ref "rna_PF3D7_0102100-1"; class_code "="; tss_id "TSS103"; p_id "P40";
Pf3D7_01_v3	Cufflinks	exon	98819	99013	.	+	.	gene_id "XLOC_000098"; transcript_id "TCONS_00000106"; exon_number "1"; gene_name "PF3D7_0102200"; oId "rna_PF3D7_0102200-1"; nearest_ref "rna_PF3D7_0102200-1"; class_code "="; tss_id "TSS104"; p_id "P41";
Pf3D7_01_v3	Cufflinks	exon	99220	102282	.	+	.	gene_id "XLOC_000098"; transcript_id "TCONS_00000106"; exon_number "2"; gene_name "PF3D7_0102200"; oId "rna_PF3D7_0102200-1"; nearest_ref "rna_PF3D7_0102200-1"; class_code "="; tss_id "TSS104"; p_id "P41";
Pf3D7_01_v3	Cufflinks	exon	104704	104775	.	+	.	gene_id "XLOC_000099"; transcript_id "TCONS_00000107"; exon_number "1"; gene_name "PF3D7_0102300"; oId "rna_PF3D7_0102300-1"; nearest_ref "rna_PF3D7_0102300-1"; class_code "="; tss_id "TSS105"; p_id "P42";
Pf3D7_01_v3	Cufflinks	exon	104928	105209	.	+	.	gene_id "XLOC_000099"; transcript_id "TCONS_00000107"; exon_number "2"; gene_name "PF3D7_0102300"; oId "rna_PF3D7_0102300-1"; nearest_ref "rna_PF3D7_0102300-1"; class_code "="; tss_id "TSS105"; p_id "P42";
Pf3D7_01_v3	Cufflinks	exon	118336	120547	.	+	.	gene_id "XLOC_000100"; transcript_id "TCONS_00000108"; exon_number "1"; gene_name "PF3D7_0102600"; oId "CUFF.19.1"; nearest_ref "rna_PF3D7_0102600-1"; class_code "x"; tss_id "TSS106";
Pf3D7_01_v3	Cufflinks	exon	124517	124588	.	+	.	gene_id "XLOC_000101"; transcript_id "TCONS_00000109"; exon_number "1"; gene_name "PF3D7_0102700"; oId "rna_PF3D7_0102700-1"; nearest_ref "rna_PF3D7_0102700-1"; class_code "="; tss_id "TSS107"; p_id "P43";
Pf3D7_01_v3	Cufflinks	exon	124726	125484	.	+	.	gene_id "XLOC_000101"; transcript_id "TCONS_00000109"; exon_number "2"; gene_name "PF3D7_0102700"; oId "rna_PF3D7_0102700-1"; nearest_ref "rna_PF3D7_0102700-1"; class_code "="; tss_id "TSS107"; p_id "P43";
Pf3D7_01_v3	Cufflinks	exon	139490	140370	.	+	.	gene_id "XLOC_000102"; transcript_id "TCONS_00000110"; exon_number "1"; oId "CUFF.26.1"; class_code "u"; tss_id "TSS108";
Pf3D7_01_v3	Cufflinks	exon	140570	142448	.	+	.	gene_id "XLOC_000103"; transcript_id "TCONS_00000111"; exon_number "1"; gene_name "PF3D7_0103200"; oId "CUFF.18.1"; nearest_ref "rna_PF3D7_0103200-1"; class_code "x"; tss_id "TSS109";
Pf3D7_01_v3	Cufflinks	exon	154176	156520	.	+	.	gene_id "XLOC_000104"; transcript_id "TCONS_00000112"; exon_number "1"; gene_name "PF3D7_0103500"; oId "rna_PF3D7_0103500-1"; nearest_ref "rna_PF3D7_0103500-1"; class_code "="; tss_id "TSS110"; p_id "P44";
Pf3D7_01_v3	Cufflinks	exon	156657	158966	.	+	.	gene_id "XLOC_000104"; transcript_id "TCONS_00000112"; exon_number "2"; gene_name "PF3D7_0103500"; oId "rna_PF3D7_0103500-1"; nearest_ref "rna_PF3D7_0103500-1"; class_code "="; tss_id "TSS110"; p_id "P44";
Pf3D7_01_v3	Cufflinks	exon	159141	159234	.	+	.	gene_id "XLOC_000104"; transcript_id "TCONS_00000112"; exon_number "3"; gene_name "PF3D7_0103500"; oId "rna_PF3D7_0103500-1"; nearest_ref "rna_PF3D7_0103500-1"; class_code "="; tss_id "TSS110"; p_id "P44";
Pf3D7_01_v3	Cufflinks	exon	159319	159431	.	+	.	gene_id "XLOC_000104"; transcript_id "TCONS_00000112"; exon_number "4"; gene_name "PF3D7_0103500"; oId "rna_PF3D7_0103500-1"; nearest_ref "rna_PF3D7_0103500-1"; class_code "="; tss_id "TSS110"; p_id "P44";
Pf3D7_01_v3	Cufflinks	exon	159556	159645	.	+	.	gene_id "XLOC_000104"; transcript_id "TCONS_00000112"; exon_number "5"; gene_name "PF3D7_0103500"; oId "rna_PF3D7_0103500-1"; nearest_ref "rna_PF3D7_0103500-1"; class_code "="; tss_id "TSS110"; p_id "P44";
Pf3D7_01_v3	Cufflinks	exon	159756	159936	.	+	.	gene_id "XLOC_000104"; transcript_id "TCONS_00000112"; exon_number "6"; gene_name "PF3D7_0103500"; oId "rna_PF3D7_0103500-1"; nearest_ref "rna_PF3D7_0103500-1"; class_code "="; tss_id "TSS110"; p_id "P44";
Pf3D7_01_v3	Cufflinks	exon	160088	160426	.	+	.	gene_id "XLOC_000104"; transcript_id "TCONS_00000112"; exon_number "7"; gene_name "PF3D7_0103500"; oId "rna_PF3D7_0103500-1"; nearest_ref "rna_PF3D7_0103500-1"; class_code "="; tss_id "TSS110"; p_id "P44";
Pf3D7_01_v3	Cufflinks	exon	160977	165282	.	+	.	gene_id "XLOC_000105"; transcript_id "TCONS_00000113"; exon_number "1"; gene_name "PF3D7_0103700"; oId "CUFF.31.1"; nearest_ref "rna_PF3D7_0103700-1"; class_code "j"; tss_id "TSS111";
Pf3D7_01_v3	Cufflinks	exon	165553	165808	.	+	.	gene_id "XLOC_000105"; transcript_id "TCONS_00000113"; exon_number "2"; gene_name "PF3D7_0103700"; oId "CUFF.31.1"; nearest_ref "rna_PF3D7_0103700-1"; class_code "j"; tss_id "TSS111";
Pf3D7_01_v3	Cufflinks	exon	166033	167557	.	+	.	gene_id "XLOC_000105"; transcript_id "TCONS_00000113"; exon_number "3"; gene_name "PF3D7_0103700"; oId "CUFF.31.1"; nearest_ref "rna_PF3D7_0103700-1"; class_code "j"; tss_id "TSS111";
Pf3D7_01_v3	Cufflinks	exon	167658	167926	.	+	.	gene_id "XLOC_000105"; transcript_id "TCONS_00000113"; exon_number "4"; gene_name "PF3D7_0103700"; oId "CUFF.31.1"; nearest_ref "rna_PF3D7_0103700-1"; class_code "j"; tss_id "TSS111";
Pf3D7_01_v3	Cufflinks	exon	168090	168206	.	+	.	gene_id "XLOC_000105"; transcript_id "TCONS_00000113"; exon_number "5"; gene_name "PF3D7_0103700"; oId "CUFF.31.1"; nearest_ref "rna_PF3D7_0103700-1"; class_code "j"; tss_id "TSS111";
Pf3D7_01_v3	Cufflinks	exon	168305	168362	.	+	.	gene_id "XLOC_000105"; transcript_id "TCONS_00000113"; exon_number "6"; gene_name "PF3D7_0103700"; oId "CUFF.31.1"; nearest_ref "rna_PF3D7_0103700-1"; class_code "j"; tss_id "TSS111";
Pf3D7_01_v3	Cufflinks	exon	168489	168545	.	+	.	gene_id "XLOC_000105"; transcript_id "TCONS_00000113"; exon_number "7"; gene_name "PF3D7_0103700"; oId "CUFF.31.1"; nearest_ref "rna_PF3D7_0103700-1"; class_code "j"; tss_id "TSS111";
Pf3D7_01_v3	Cufflinks	exon	168626	168695	.	+	.	gene_id "XLOC_000105"; transcript_id "TCONS_00000113"; exon_number "8"; gene_name "PF3D7_0103700"; oId "CUFF.31.1"; nearest_ref "rna_PF3D7_0103700-1"; class_code "j"; tss_id "TSS111";
Pf3D7_01_v3	Cufflinks	exon	161131	165282	.	+	.	gene_id "XLOC_000105"; transcript_id "TCONS_00000114"; exon_number "1"; gene_name "PF3D7_0103600"; oId "rna_PF3D7_0103600-1"; contained_in "TCONS_00000113"; nearest_ref "rna_PF3D7_0103600-1"; class_code "="; tss_id "TSS112"; p_id "P45";
Pf3D7_01_v3	Cufflinks	exon	165553	165808	.	+	.	gene_id "XLOC_000105"; transcript_id "TCONS_00000114"; exon_number "2"; gene_name "PF3D7_0103600"; oId "rna_PF3D7_0103600-1"; contained_in "TCONS_00000113"; nearest_ref "rna_PF3D7_0103600-1"; class_code "="; tss_id "TSS112"; p_id "P45";
Pf3D7_01_v3	Cufflinks	exon	166033	166229	.	+	.	gene_id "XLOC_000105"; transcript_id "TCONS_00000114"; exon_number "3"; gene_name "PF3D7_0103600"; oId "rna_PF3D7_0103600-1"; contained_in "TCONS_00000113"; nearest_ref "rna_PF3D7_0103600-1"; class_code "="; tss_id "TSS112"; p_id "P45";
Pf3D7_01_v3	Cufflinks	exon	166513	167557	.	+	.	gene_id "XLOC_000105"; transcript_id "TCONS_00000115"; exon_number "1"; gene_name "PF3D7_0103700"; oId "rna_PF3D7_0103700-1"; contained_in "TCONS_00000113"; nearest_ref "rna_PF3D7_0103700-1"; class_code "="; tss_id "TSS113"; p_id "P46";
Pf3D7_01_v3	Cufflinks	exon	167658	167926	.	+	.	gene_id "XLOC_000105"; transcript_id "TCONS_00000115"; exon_number "2"; gene_name "PF3D7_0103700"; oId "rna_PF3D7_0103700-1"; contained_in "TCONS_00000113"; nearest_ref "rna_PF3D7_0103700-1"; class_code "="; tss_id "TSS113"; p_id "P46";
Pf3D7_01_v3	Cufflinks	exon	168090	168206	.	+	.	gene_id "XLOC_000105"; transcript_id "TCONS_00000115"; exon_number "3"; gene_name "PF3D7_0103700"; oId "rna_PF3D7_0103700-1"; contained_in "TCONS_00000113"; nearest_ref "rna_PF3D7_0103700-1"; class_code "="; tss_id "TSS113"; p_id "P46";
Pf3D7_01_v3	Cufflinks	exon	168305	168362	.	+	.	gene_id "XLOC_000105"; transcript_id "TCONS_00000115"; exon_number "4"; gene_name "PF3D7_0103700"; oId "rna_PF3D7_0103700-1"; contained_in "TCONS_00000113"; nearest_ref "rna_PF3D7_0103700-1"; class_code "="; tss_id "TSS113"; p_id "P46";
Pf3D7_01_v3	Cufflinks	exon	168489	168545	.	+	.	gene_id "XLOC_000105"; transcript_id "TCONS_00000115"; exon_number "5"; gene_name "PF3D7_0103700"; oId "rna_PF3D7_0103700-1"; contained_in "TCONS_00000113"; nearest_ref "rna_PF3D7_0103700-1"; class_code "="; tss_id "TSS113"; p_id "P46";
Pf3D7_01_v3	Cufflinks	exon	168626	168687	.	+	.	gene_id "XLOC_000105"; transcript_id "TCONS_00000115"; exon_number "6"; gene_name "PF3D7_0103700"; oId "rna_PF3D7_0103700-1"; contained_in "TCONS_00000113"; nearest_ref "rna_PF3D7_0103700-1"; class_code "="; tss_id "TSS113"; p_id "P46";
Pf3D7_01_v3	Cufflinks	exon	168978	170605	.	+	.	gene_id "XLOC_000106"; transcript_id "TCONS_00000116"; exon_number "1"; gene_name "PF3D7_0103800"; oId "CUFF.22.1"; nearest_ref "rna_PF3D7_0103800-1"; class_code "x"; tss_id "TSS114";
Pf3D7_01_v3	Cufflinks	exon	172864	174591	.	+	.	gene_id "XLOC_000107"; transcript_id "TCONS_00000117"; exon_number "1"; gene_name "PF3D7_0103900"; oId "rna_PF3D7_0103900-1"; nearest_ref "rna_PF3D7_0103900-1"; class_code "="; tss_id "TSS115"; p_id "P47";
Pf3D7_01_v3	Cufflinks	exon	175609	175666	.	+	.	gene_id "XLOC_000108"; transcript_id "TCONS_00000118"; exon_number "1"; gene_name "PF3D7_0104000"; oId "rna_PF3D7_0104000-1"; nearest_ref "rna_PF3D7_0104000-1"; class_code "="; tss_id "TSS116"; p_id "P48";
Pf3D7_01_v3	Cufflinks	exon	175834	175888	.	+	.	gene_id "XLOC_000108"; transcript_id "TCONS_00000118"; exon_number "2"; gene_name "PF3D7_0104000"; oId "rna_PF3D7_0104000-1"; nearest_ref "rna_PF3D7_0104000-1"; class_code "="; tss_id "TSS116"; p_id "P48";
Pf3D7_01_v3	Cufflinks	exon	175998	176376	.	+	.	gene_id "XLOC_000108"; transcript_id "TCONS_00000118"; exon_number "3"; gene_name "PF3D7_0104000"; oId "rna_PF3D7_0104000-1"; nearest_ref "rna_PF3D7_0104000-1"; class_code "="; tss_id "TSS116"; p_id "P48";
Pf3D7_01_v3	Cufflinks	exon	178087	178861	.	+	.	gene_id "XLOC_000109"; transcript_id "TCONS_00000119"; exon_number "1"; gene_name "PF3D7_0104100"; oId "rna_PF3D7_0104100-1"; nearest_ref "rna_PF3D7_0104100-1"; class_code "="; tss_id "TSS117"; p_id "P49";
Pf3D7_01_v3	Cufflinks	exon	179190	180790	.	+	.	gene_id "XLOC_000109"; transcript_id "TCONS_00000119"; exon_number "2"; gene_name "PF3D7_0104100"; oId "rna_PF3D7_0104100-1"; nearest_ref "rna_PF3D7_0104100-1"; class_code "="; tss_id "TSS117"; p_id "P49";
Pf3D7_01_v3	Cufflinks	exon	188301	189149	.	+	.	gene_id "XLOC_000110"; transcript_id "TCONS_00000120"; exon_number "1"; oId "CUFF.33.1"; class_code "u"; tss_id "TSS118";
Pf3D7_01_v3	Cufflinks	exon	189895	197316	.	+	.	gene_id "XLOC_000111"; transcript_id "TCONS_00000121"; exon_number "1"; gene_name "PF3D7_0104300"; oId "CUFF.47.1"; nearest_ref "rna_PF3D7_0104300-1"; class_code "j"; tss_id "TSS119";
Pf3D7_01_v3	Cufflinks	exon	197550	200661	.	+	.	gene_id "XLOC_000111"; transcript_id "TCONS_00000121"; exon_number "2"; gene_name "PF3D7_0104300"; oId "CUFF.47.1"; nearest_ref "rna_PF3D7_0104300-1"; class_code "j"; tss_id "TSS119";
Pf3D7_01_v3	Cufflinks	exon	200891	201323	.	+	.	gene_id "XLOC_000111"; transcript_id "TCONS_00000121"; exon_number "3"; gene_name "PF3D7_0104300"; oId "CUFF.47.1"; nearest_ref "rna_PF3D7_0104300-1"; class_code "j"; tss_id "TSS119";
Pf3D7_01_v3	Cufflinks	exon	201684	201718	.	+	.	gene_id "XLOC_000111"; transcript_id "TCONS_00000121"; exon_number "4"; gene_name "PF3D7_0104300"; oId "CUFF.47.1"; nearest_ref "rna_PF3D7_0104300-1"; class_code "j"; tss_id "TSS119";
Pf3D7_01_v3	Cufflinks	exon	190269	197316	.	+	.	gene_id "XLOC_000111"; transcript_id "TCONS_00000122"; exon_number "1"; gene_name "PF3D7_0104300"; oId "rna_PF3D7_0104300-1"; contained_in "TCONS_00000121"; nearest_ref "rna_PF3D7_0104300-1"; class_code "="; tss_id "TSS120"; p_id "P50";
Pf3D7_01_v3	Cufflinks	exon	197550	200661	.	+	.	gene_id "XLOC_000111"; transcript_id "TCONS_00000122"; exon_number "2"; gene_name "PF3D7_0104300"; oId "rna_PF3D7_0104300-1"; contained_in "TCONS_00000121"; nearest_ref "rna_PF3D7_0104300-1"; class_code "="; tss_id "TSS120"; p_id "P50";
Pf3D7_01_v3	Cufflinks	exon	200891	201230	.	+	.	gene_id "XLOC_000111"; transcript_id "TCONS_00000122"; exon_number "3"; gene_name "PF3D7_0104300"; oId "rna_PF3D7_0104300-1"; contained_in "TCONS_00000121"; nearest_ref "rna_PF3D7_0104300-1"; class_code "="; tss_id "TSS120"; p_id "P50";
Pf3D7_01_v3	Cufflinks	exon	202536	204143	.	+	.	gene_id "XLOC_000112"; transcript_id "TCONS_00000123"; exon_number "1"; gene_name "PF3D7_0104400"; oId "rna_PF3D7_0104400-1"; nearest_ref "rna_PF3D7_0104400-1"; class_code "="; tss_id "TSS121"; p_id "P51";
Pf3D7_01_v3	Cufflinks	exon	206170	210189	.	+	.	gene_id "XLOC_000113"; transcript_id "TCONS_00000124"; exon_number "1"; gene_name "PF3D7_0104600"; oId "rna_PF3D7_0104600-1"; nearest_ref "rna_PF3D7_0104600-1"; class_code "="; tss_id "TSS122"; p_id "P52";
Pf3D7_01_v3	Cufflinks	exon	210870	213005	.	+	.	gene_id "XLOC_000114"; transcript_id "TCONS_00000125"; exon_number "1"; gene_name "PF3D7_0104700"; oId "rna_PF3D7_0104700-1"; nearest_ref "rna_PF3D7_0104700-1"; class_code "="; tss_id "TSS123"; p_id "P53";
Pf3D7_01_v3	Cufflinks	exon	215122	218276	.	+	.	gene_id "XLOC_000115"; transcript_id "TCONS_00000126"; exon_number "1"; gene_name "PF3D7_0104800"; oId "CUFF.35.1"; nearest_ref "rna_PF3D7_0104800-1"; class_code "o"; tss_id "TSS124";
Pf3D7_01_v3	Cufflinks	exon	215776	217509	.	+	.	gene_id "XLOC_000115"; transcript_id "TCONS_00000127"; exon_number "1"; gene_name "PF3D7_0104800"; oId "rna_PF3D7_0104800-1"; contained_in "TCONS_00000126"; nearest_ref "rna_PF3D7_0104800-1"; class_code "="; tss_id "TSS125"; p_id "P54";
Pf3D7_01_v3	Cufflinks	exon	220485	220602	.	+	.	gene_id "XLOC_000116"; transcript_id "TCONS_00000128"; exon_number "1"; gene_name "PF3D7_0105100"; oId "CUFF.38.1"; nearest_ref "rna_PF3D7_0105100-1"; class_code "o"; tss_id "TSS126";
Pf3D7_01_v3	Cufflinks	exon	220851	221937	.	+	.	gene_id "XLOC_000116"; transcript_id "TCONS_00000128"; exon_number "2"; gene_name "PF3D7_0105100"; oId "CUFF.38.1"; nearest_ref "rna_PF3D7_0105100-1"; class_code "o"; tss_id "TSS126";
Pf3D7_01_v3	Cufflinks	exon	221202	221633	.	+	.	gene_id "XLOC_000116"; transcript_id "TCONS_00000129"; exon_number "1"; gene_name "PF3D7_0105100"; oId "rna_PF3D7_0105100-1"; contained_in "TCONS_00000128"; nearest_ref "rna_PF3D7_0105100-1"; class_code "="; tss_id "TSS127"; p_id "P55";
Pf3D7_01_v3	Cufflinks	exon	228123	228295	.	+	.	gene_id "XLOC_000117"; transcript_id "TCONS_00000130"; exon_number "1"; gene_name "PF3D7_0105500"; oId "CUFF.41.1"; nearest_ref "rna_PF3D7_0105500-1"; class_code "x"; tss_id "TSS128";
Pf3D7_01_v3	Cufflinks	exon	228372	229584	.	+	.	gene_id "XLOC_000117"; transcript_id "TCONS_00000130"; exon_number "2"; gene_name "PF3D7_0105500"; oId "CUFF.41.1"; nearest_ref "rna_PF3D7_0105500-1"; class_code "x"; tss_id "TSS128";
Pf3D7_01_v3	Cufflinks	exon	238666	247857	.	+	.	gene_id "XLOC_000118"; transcript_id "TCONS_00000131"; exon_number "1"; gene_name "PF3D7_0105700"; oId "rna_PF3D7_0105700-1"; nearest_ref "rna_PF3D7_0105700-1"; class_code "="; tss_id "TSS129"; p_id "P56";
Pf3D7_01_v3	Cufflinks	exon	253584	254930	.	+	.	gene_id "XLOC_000119"; transcript_id "TCONS_00000132"; exon_number "1"; gene_name "PF3D7_0105900"; oId "rna_PF3D7_0105900-1"; nearest_ref "rna_PF3D7_0105900-1"; class_code "="; tss_id "TSS130"; p_id "P57";
Pf3D7_01_v3	Cufflinks	exon	259438	259761	.	+	.	gene_id "XLOC_000120"; transcript_id "TCONS_00000133"; exon_number "1"; oId "CUFF.43.1"; class_code "u"; tss_id "TSS131";
Pf3D7_01_v3	Cufflinks	exon	262816	264208	.	+	.	gene_id "XLOC_000121"; transcript_id "TCONS_00000134"; exon_number "1"; gene_name "PF3D7_0106200"; oId "CUFF.42.1"; nearest_ref "rna_PF3D7_0106200-1"; class_code "x"; tss_id "TSS132";
Pf3D7_01_v3	Cufflinks	exon	270552	271537	.	+	.	gene_id "XLOC_000122"; transcript_id "TCONS_00000135"; exon_number "1"; oId "CUFF.49.1"; class_code "u"; tss_id "TSS133";
Pf3D7_01_v3	Cufflinks	exon	271862	271885	.	+	.	gene_id "XLOC_000123"; transcript_id "TCONS_00000136"; exon_number "1"; gene_name "PF3D7_0106400"; oId "CUFF.50.1"; nearest_ref "rna_PF3D7_0106400-1"; class_code "j"; tss_id "TSS134";
Pf3D7_01_v3	Cufflinks	exon	272327	272515	.	+	.	gene_id "XLOC_000123"; transcript_id "TCONS_00000136"; exon_number "2"; gene_name "PF3D7_0106400"; oId "CUFF.50.1"; nearest_ref "rna_PF3D7_0106400-1"; class_code "j"; tss_id "TSS134";
Pf3D7_01_v3	Cufflinks	exon	272667	272764	.	+	.	gene_id "XLOC_000123"; transcript_id "TCONS_00000136"; exon_number "3"; gene_name "PF3D7_0106400"; oId "CUFF.50.1"; nearest_ref "rna_PF3D7_0106400-1"; class_code "j"; tss_id "TSS134";
Pf3D7_01_v3	Cufflinks	exon	272859	272944	.	+	.	gene_id "XLOC_000123"; transcript_id "TCONS_00000136"; exon_number "4"; gene_name "PF3D7_0106400"; oId "CUFF.50.1"; nearest_ref "rna_PF3D7_0106400-1"; class_code "j"; tss_id "TSS134";
Pf3D7_01_v3	Cufflinks	exon	273180	273579	.	+	.	gene_id "XLOC_000123"; transcript_id "TCONS_00000136"; exon_number "5"; gene_name "PF3D7_0106400"; oId "CUFF.50.1"; nearest_ref "rna_PF3D7_0106400-1"; class_code "j"; tss_id "TSS134";
Pf3D7_01_v3	Cufflinks	exon	272454	272515	.	+	.	gene_id "XLOC_000123"; transcript_id "TCONS_00000137"; exon_number "1"; gene_name "PF3D7_0106400"; oId "rna_PF3D7_0106400-1"; contained_in "TCONS_00000136"; nearest_ref "rna_PF3D7_0106400-1"; class_code "="; tss_id "TSS135"; p_id "P58";
Pf3D7_01_v3	Cufflinks	exon	272667	272764	.	+	.	gene_id "XLOC_000123"; transcript_id "TCONS_00000137"; exon_number "2"; gene_name "PF3D7_0106400"; oId "rna_PF3D7_0106400-1"; contained_in "TCONS_00000136"; nearest_ref "rna_PF3D7_0106400-1"; class_code "="; tss_id "TSS135"; p_id "P58";
Pf3D7_01_v3	Cufflinks	exon	272859	272944	.	+	.	gene_id "XLOC_000123"; transcript_id "TCONS_00000137"; exon_number "3"; gene_name "PF3D7_0106400"; oId "rna_PF3D7_0106400-1"; contained_in "TCONS_00000136"; nearest_ref "rna_PF3D7_0106400-1"; class_code "="; tss_id "TSS135"; p_id "P58";
Pf3D7_01_v3	Cufflinks	exon	273180	273404	.	+	.	gene_id "XLOC_000123"; transcript_id "TCONS_00000137"; exon_number "4"; gene_name "PF3D7_0106400"; oId "rna_PF3D7_0106400-1"; contained_in "TCONS_00000136"; nearest_ref "rna_PF3D7_0106400-1"; class_code "="; tss_id "TSS135"; p_id "P58";
Pf3D7_01_v3	Cufflinks	exon	274315	278550	.	+	.	gene_id "XLOC_000124"; transcript_id "TCONS_00000138"; exon_number "1"; gene_name "PF3D7_0106500"; oId "rna_PF3D7_0106500-1"; nearest_ref "rna_PF3D7_0106500-1"; class_code "="; tss_id "TSS136"; p_id "P59";
Pf3D7_01_v3	Cufflinks	exon	279115	280014	.	+	.	gene_id "XLOC_000125"; transcript_id "TCONS_00000139"; exon_number "1"; gene_name "PF3D7_0106600"; oId "rna_PF3D7_0106600-1"; nearest_ref "rna_PF3D7_0106600-1"; class_code "="; tss_id "TSS137"; p_id "P60";
Pf3D7_01_v3	Cufflinks	exon	281155	285459	.	+	.	gene_id "XLOC_000126"; transcript_id "TCONS_00000140"; exon_number "1"; gene_name "PF3D7_0106700"; oId "rna_PF3D7_0106700-1"; nearest_ref "rna_PF3D7_0106700-1"; class_code "="; tss_id "TSS138"; p_id "P61";
Pf3D7_01_v3	Cufflinks	exon	286951	287050	.	+	.	gene_id "XLOC_000127"; transcript_id "TCONS_00000141"; exon_number "1"; gene_name "PF3D7_0106800"; oId "rna_PF3D7_0106800-1"; nearest_ref "rna_PF3D7_0106800-1"; class_code "="; tss_id "TSS139"; p_id "P62";
Pf3D7_01_v3	Cufflinks	exon	287269	287352	.	+	.	gene_id "XLOC_000127"; transcript_id "TCONS_00000141"; exon_number "2"; gene_name "PF3D7_0106800"; oId "rna_PF3D7_0106800-1"; nearest_ref "rna_PF3D7_0106800-1"; class_code "="; tss_id "TSS139"; p_id "P62";
Pf3D7_01_v3	Cufflinks	exon	287561	287630	.	+	.	gene_id "XLOC_000127"; transcript_id "TCONS_00000141"; exon_number "3"; gene_name "PF3D7_0106800"; oId "rna_PF3D7_0106800-1"; nearest_ref "rna_PF3D7_0106800-1"; class_code "="; tss_id "TSS139"; p_id "P62";
Pf3D7_01_v3	Cufflinks	exon	287779	287817	.	+	.	gene_id "XLOC_000127"; transcript_id "TCONS_00000141"; exon_number "4"; gene_name "PF3D7_0106800"; oId "rna_PF3D7_0106800-1"; nearest_ref "rna_PF3D7_0106800-1"; class_code "="; tss_id "TSS139"; p_id "P62";
Pf3D7_01_v3	Cufflinks	exon	287972	288084	.	+	.	gene_id "XLOC_000127"; transcript_id "TCONS_00000141"; exon_number "5"; gene_name "PF3D7_0106800"; oId "rna_PF3D7_0106800-1"; nearest_ref "rna_PF3D7_0106800-1"; class_code "="; tss_id "TSS139"; p_id "P62";
Pf3D7_01_v3	Cufflinks	exon	288214	288266	.	+	.	gene_id "XLOC_000127"; transcript_id "TCONS_00000141"; exon_number "6"; gene_name "PF3D7_0106800"; oId "rna_PF3D7_0106800-1"; nearest_ref "rna_PF3D7_0106800-1"; class_code "="; tss_id "TSS139"; p_id "P62";
Pf3D7_01_v3	Cufflinks	exon	288522	288615	.	+	.	gene_id "XLOC_000127"; transcript_id "TCONS_00000141"; exon_number "7"; gene_name "PF3D7_0106800"; oId "rna_PF3D7_0106800-1"; nearest_ref "rna_PF3D7_0106800-1"; class_code "="; tss_id "TSS139"; p_id "P62";
Pf3D7_01_v3	Cufflinks	exon	288712	288764	.	+	.	gene_id "XLOC_000127"; transcript_id "TCONS_00000141"; exon_number "8"; gene_name "PF3D7_0106800"; oId "rna_PF3D7_0106800-1"; nearest_ref "rna_PF3D7_0106800-1"; class_code "="; tss_id "TSS139"; p_id "P62";
Pf3D7_01_v3	Cufflinks	exon	288880	288918	.	+	.	gene_id "XLOC_000127"; transcript_id "TCONS_00000141"; exon_number "9"; gene_name "PF3D7_0106800"; oId "rna_PF3D7_0106800-1"; nearest_ref "rna_PF3D7_0106800-1"; class_code "="; tss_id "TSS139"; p_id "P62";
Pf3D7_01_v3	Cufflinks	exon	290386	292590	.	+	.	gene_id "XLOC_000128"; transcript_id "TCONS_00000142"; exon_number "1"; gene_name "PF3D7_0106900"; oId "rna_PF3D7_0106900-1"; nearest_ref "rna_PF3D7_0106900-1"; class_code "="; tss_id "TSS140"; p_id "P63";
Pf3D7_01_v3	Cufflinks	exon	293642	293765	.	+	.	gene_id "XLOC_000129"; transcript_id "TCONS_00000143"; exon_number "1"; gene_name "PF3D7_0107000"; oId "rna_PF3D7_0107000-1"; nearest_ref "rna_PF3D7_0107000-1"; class_code "="; tss_id "TSS141"; p_id "P64";
Pf3D7_01_v3	Cufflinks	exon	293960	294027	.	+	.	gene_id "XLOC_000129"; transcript_id "TCONS_00000143"; exon_number "2"; gene_name "PF3D7_0107000"; oId "rna_PF3D7_0107000-1"; nearest_ref "rna_PF3D7_0107000-1"; class_code "="; tss_id "TSS141"; p_id "P64";
Pf3D7_01_v3	Cufflinks	exon	294250	294336	.	+	.	gene_id "XLOC_000129"; transcript_id "TCONS_00000143"; exon_number "3"; gene_name "PF3D7_0107000"; oId "rna_PF3D7_0107000-1"; nearest_ref "rna_PF3D7_0107000-1"; class_code "="; tss_id "TSS141"; p_id "P64";
Pf3D7_01_v3	Cufflinks	exon	294433	294513	.	+	.	gene_id "XLOC_000129"; transcript_id "TCONS_00000143"; exon_number "4"; gene_name "PF3D7_0107000"; oId "rna_PF3D7_0107000-1"; nearest_ref "rna_PF3D7_0107000-1"; class_code "="; tss_id "TSS141"; p_id "P64";
Pf3D7_01_v3	Cufflinks	exon	294710	294769	.	+	.	gene_id "XLOC_000129"; transcript_id "TCONS_00000143"; exon_number "5"; gene_name "PF3D7_0107000"; oId "rna_PF3D7_0107000-1"; nearest_ref "rna_PF3D7_0107000-1"; class_code "="; tss_id "TSS141"; p_id "P64";
Pf3D7_01_v3	Cufflinks	exon	294882	294968	.	+	.	gene_id "XLOC_000129"; transcript_id "TCONS_00000143"; exon_number "6"; gene_name "PF3D7_0107000"; oId "rna_PF3D7_0107000-1"; nearest_ref "rna_PF3D7_0107000-1"; class_code "="; tss_id "TSS141"; p_id "P64";
Pf3D7_01_v3	Cufflinks	exon	297362	297535	.	+	.	gene_id "XLOC_000130"; transcript_id "TCONS_00000144"; exon_number "1"; gene_name "PF3D7_0107200"; oId "rna_PF3D7_0107200-1"; nearest_ref "rna_PF3D7_0107200-1"; class_code "="; tss_id "TSS142"; p_id "P65";
Pf3D7_01_v3	Cufflinks	exon	297644	297768	.	+	.	gene_id "XLOC_000130"; transcript_id "TCONS_00000144"; exon_number "2"; gene_name "PF3D7_0107200"; oId "rna_PF3D7_0107200-1"; nearest_ref "rna_PF3D7_0107200-1"; class_code "="; tss_id "TSS142"; p_id "P65";
Pf3D7_01_v3	Cufflinks	exon	297899	297992	.	+	.	gene_id "XLOC_000130"; transcript_id "TCONS_00000144"; exon_number "3"; gene_name "PF3D7_0107200"; oId "rna_PF3D7_0107200-1"; nearest_ref "rna_PF3D7_0107200-1"; class_code "="; tss_id "TSS142"; p_id "P65";
Pf3D7_01_v3	Cufflinks	exon	298114	298188	.	+	.	gene_id "XLOC_000130"; transcript_id "TCONS_00000144"; exon_number "4"; gene_name "PF3D7_0107200"; oId "rna_PF3D7_0107200-1"; nearest_ref "rna_PF3D7_0107200-1"; class_code "="; tss_id "TSS142"; p_id "P65";
Pf3D7_01_v3	Cufflinks	exon	298301	298480	.	+	.	gene_id "XLOC_000130"; transcript_id "TCONS_00000144"; exon_number "5"; gene_name "PF3D7_0107200"; oId "rna_PF3D7_0107200-1"; nearest_ref "rna_PF3D7_0107200-1"; class_code "="; tss_id "TSS142"; p_id "P65";
Pf3D7_01_v3	Cufflinks	exon	298556	298602	.	+	.	gene_id "XLOC_000130"; transcript_id "TCONS_00000144"; exon_number "6"; gene_name "PF3D7_0107200"; oId "rna_PF3D7_0107200-1"; nearest_ref "rna_PF3D7_0107200-1"; class_code "="; tss_id "TSS142"; p_id "P65";
Pf3D7_01_v3	Cufflinks	exon	298694	298739	.	+	.	gene_id "XLOC_000130"; transcript_id "TCONS_00000144"; exon_number "7"; gene_name "PF3D7_0107200"; oId "rna_PF3D7_0107200-1"; nearest_ref "rna_PF3D7_0107200-1"; class_code "="; tss_id "TSS142"; p_id "P65";
Pf3D7_01_v3	Cufflinks	exon	298850	298927	.	+	.	gene_id "XLOC_000130"; transcript_id "TCONS_00000144"; exon_number "8"; gene_name "PF3D7_0107200"; oId "rna_PF3D7_0107200-1"; nearest_ref "rna_PF3D7_0107200-1"; class_code "="; tss_id "TSS142"; p_id "P65";
Pf3D7_01_v3	Cufflinks	exon	299063	299181	.	+	.	gene_id "XLOC_000130"; transcript_id "TCONS_00000144"; exon_number "9"; gene_name "PF3D7_0107200"; oId "rna_PF3D7_0107200-1"; nearest_ref "rna_PF3D7_0107200-1"; class_code "="; tss_id "TSS142"; p_id "P65";
Pf3D7_01_v3	Cufflinks	exon	299322	299397	.	+	.	gene_id "XLOC_000130"; transcript_id "TCONS_00000144"; exon_number "10"; gene_name "PF3D7_0107200"; oId "rna_PF3D7_0107200-1"; nearest_ref "rna_PF3D7_0107200-1"; class_code "="; tss_id "TSS142"; p_id "P65";
Pf3D7_01_v3	Cufflinks	exon	299515	300155	.	+	.	gene_id "XLOC_000131"; transcript_id "TCONS_00000145"; exon_number "1"; gene_name "PF3D7_0107300"; oId "CUFF.52.1"; nearest_ref "rna_PF3D7_0107300-1"; class_code "x"; tss_id "TSS143";
Pf3D7_01_v3	Cufflinks	exon	302937	303398	.	+	.	gene_id "XLOC_000132"; transcript_id "TCONS_00000146"; exon_number "1"; gene_name "PF3D7_0107400"; oId "rna_PF3D7_0107400-1"; nearest_ref "rna_PF3D7_0107400-1"; class_code "="; tss_id "TSS144"; p_id "P66";
Pf3D7_01_v3	Cufflinks	exon	311380	311925	.	+	.	gene_id "XLOC_000133"; transcript_id "TCONS_00000147"; exon_number "1"; oId "CUFF.61.1"; class_code "u"; tss_id "TSS145";
Pf3D7_01_v3	Cufflinks	exon	312215	313610	.	+	.	gene_id "XLOC_000134"; transcript_id "TCONS_00000148"; exon_number "1"; oId "CUFF.53.1"; class_code "u"; tss_id "TSS146";
Pf3D7_01_v3	Cufflinks	exon	314618	319405	.	+	.	gene_id "XLOC_000135"; transcript_id "TCONS_00000149"; exon_number "1"; gene_name "PF3D7_0107600"; oId "rna_PF3D7_0107600-1"; nearest_ref "rna_PF3D7_0107600-1"; class_code "="; tss_id "TSS147"; p_id "P67";
Pf3D7_01_v3	Cufflinks	exon	319816	321368	.	+	.	gene_id "XLOC_000136"; transcript_id "TCONS_00000150"; exon_number "1"; gene_name "PF3D7_0107800"; oId "CUFF.64.1"; nearest_ref "rna_PF3D7_0107800-1"; class_code "o"; tss_id "TSS148";
Pf3D7_01_v3	Cufflinks	exon	322307	326191	.	+	.	gene_id "XLOC_000136"; transcript_id "TCONS_00000150"; exon_number "2"; gene_name "PF3D7_0107800"; oId "CUFF.64.1"; nearest_ref "rna_PF3D7_0107800-1"; class_code "o"; tss_id "TSS148";
Pf3D7_01_v3	Cufflinks	exon	320168	321508	.	+	.	gene_id "XLOC_000136"; transcript_id "TCONS_00000151"; exon_number "1"; gene_name "PF3D7_0107700"; oId "rna_PF3D7_0107700-1"; nearest_ref "rna_PF3D7_0107700-1"; class_code "="; tss_id "TSS149"; p_id "P69";
Pf3D7_01_v3	Cufflinks	exon	322371	326072	.	+	.	gene_id "XLOC_000136"; transcript_id "TCONS_00000152"; exon_number "1"; gene_name "PF3D7_0107800"; oId "rna_PF3D7_0107800-1"; contained_in "TCONS_00000150"; nearest_ref "rna_PF3D7_0107800-1"; class_code "="; tss_id "TSS150"; p_id "P68";
Pf3D7_01_v3	Cufflinks	exon	330738	332708	.	+	.	gene_id "XLOC_000137"; transcript_id "TCONS_00000153"; exon_number "1"; gene_name "PF3D7_0108100"; oId "rna_PF3D7_0108100-1"; nearest_ref "rna_PF3D7_0108100-1"; class_code "="; tss_id "TSS151"; p_id "P70";
Pf3D7_01_v3	Cufflinks	exon	335775	337034	.	+	.	gene_id "XLOC_000138"; transcript_id "TCONS_00000154"; exon_number "1"; oId "CUFF.56.1"; class_code "u"; tss_id "TSS152";
Pf3D7_01_v3	Cufflinks	exon	337095	344608	.	+	.	gene_id "XLOC_000139"; transcript_id "TCONS_00000155"; exon_number "1"; gene_name "PF3D7_0108300"; oId "CUFF.68.1"; nearest_ref "rna_PF3D7_0108300-1"; class_code "="; tss_id "TSS153"; p_id "P71";
Pf3D7_01_v3	Cufflinks	exon	337168	343833	.	+	.	gene_id "XLOC_000139"; transcript_id "TCONS_00000156"; exon_number "1"; gene_name "PF3D7_0108300"; oId "rna_PF3D7_0108300-1"; contained_in "TCONS_00000155"; nearest_ref "rna_PF3D7_0108300-1"; class_code "="; tss_id "TSS153"; p_id "P71";
Pf3D7_01_v3	Cufflinks	exon	347064	348043	.	+	.	gene_id "XLOC_000140"; transcript_id "TCONS_00000157"; exon_number "1"; oId "CUFF.54.1"; class_code "u"; tss_id "TSS154";
Pf3D7_01_v3	Cufflinks	exon	348245	349034	.	+	.	gene_id "XLOC_000141"; transcript_id "TCONS_00000158"; exon_number "1"; gene_name "PF3D7_0108500"; oId "CUFF.57.1"; nearest_ref "rna_PF3D7_0108500-1"; class_code "o"; tss_id "TSS155";
Pf3D7_01_v3	Cufflinks	exon	349158	350206	.	+	.	gene_id "XLOC_000141"; transcript_id "TCONS_00000158"; exon_number "2"; gene_name "PF3D7_0108500"; oId "CUFF.57.1"; nearest_ref "rna_PF3D7_0108500-1"; class_code "o"; tss_id "TSS155";
Pf3D7_01_v3	Cufflinks	exon	349170	349709	.	+	.	gene_id "XLOC_000141"; transcript_id "TCONS_00000159"; exon_number "1"; gene_name "PF3D7_0108500"; oId "rna_PF3D7_0108500-1"; contained_in "TCONS_00000158"; nearest_ref "rna_PF3D7_0108500-1"; class_code "="; tss_id "TSS156"; p_id "P72";
Pf3D7_01_v3	Cufflinks	exon	357717	357835	.	+	.	gene_id "XLOC_000142"; transcript_id "TCONS_00000160"; exon_number "1"; gene_name "PF3D7_0108800"; oId "CUFF.58.1"; nearest_ref "rna_PF3D7_0108800-1"; class_code "j"; tss_id "TSS157";
Pf3D7_01_v3	Cufflinks	exon	358046	358113	.	+	.	gene_id "XLOC_000142"; transcript_id "TCONS_00000160"; exon_number "2"; gene_name "PF3D7_0108800"; oId "CUFF.58.1"; nearest_ref "rna_PF3D7_0108800-1"; class_code "j"; tss_id "TSS157";
Pf3D7_01_v3	Cufflinks	exon	358219	358350	.	+	.	gene_id "XLOC_000142"; transcript_id "TCONS_00000160"; exon_number "3"; gene_name "PF3D7_0108800"; oId "CUFF.58.1"; nearest_ref "rna_PF3D7_0108800-1"; class_code "j"; tss_id "TSS157";
Pf3D7_01_v3	Cufflinks	exon	358505	358575	.	+	.	gene_id "XLOC_000142"; transcript_id "TCONS_00000160"; exon_number "4"; gene_name "PF3D7_0108800"; oId "CUFF.58.1"; nearest_ref "rna_PF3D7_0108800-1"; class_code "j"; tss_id "TSS157";
Pf3D7_01_v3	Cufflinks	exon	358703	358758	.	+	.	gene_id "XLOC_000142"; transcript_id "TCONS_00000160"; exon_number "5"; gene_name "PF3D7_0108800"; oId "CUFF.58.1"; nearest_ref "rna_PF3D7_0108800-1"; class_code "j"; tss_id "TSS157";
Pf3D7_01_v3	Cufflinks	exon	358895	359200	.	+	.	gene_id "XLOC_000142"; transcript_id "TCONS_00000160"; exon_number "6"; gene_name "PF3D7_0108800"; oId "CUFF.58.1"; nearest_ref "rna_PF3D7_0108800-1"; class_code "j"; tss_id "TSS157";
Pf3D7_01_v3	Cufflinks	exon	359384	359563	.	+	.	gene_id "XLOC_000142"; transcript_id "TCONS_00000160"; exon_number "7"; gene_name "PF3D7_0108800"; oId "CUFF.58.1"; nearest_ref "rna_PF3D7_0108800-1"; class_code "j"; tss_id "TSS157";
Pf3D7_01_v3	Cufflinks	exon	359745	359815	.	+	.	gene_id "XLOC_000142"; transcript_id "TCONS_00000160"; exon_number "8"; gene_name "PF3D7_0108800"; oId "CUFF.58.1"; nearest_ref "rna_PF3D7_0108800-1"; class_code "j"; tss_id "TSS157";
Pf3D7_01_v3	Cufflinks	exon	359919	359972	.	+	.	gene_id "XLOC_000142"; transcript_id "TCONS_00000160"; exon_number "9"; gene_name "PF3D7_0108800"; oId "CUFF.58.1"; nearest_ref "rna_PF3D7_0108800-1"; class_code "j"; tss_id "TSS157";
Pf3D7_01_v3	Cufflinks	exon	360119	360172	.	+	.	gene_id "XLOC_000142"; transcript_id "TCONS_00000160"; exon_number "10"; gene_name "PF3D7_0108800"; oId "CUFF.58.1"; nearest_ref "rna_PF3D7_0108800-1"; class_code "j"; tss_id "TSS157";
Pf3D7_01_v3	Cufflinks	exon	360265	360345	.	+	.	gene_id "XLOC_000142"; transcript_id "TCONS_00000160"; exon_number "11"; gene_name "PF3D7_0108800"; oId "CUFF.58.1"; nearest_ref "rna_PF3D7_0108800-1"; class_code "j"; tss_id "TSS157";
Pf3D7_01_v3	Cufflinks	exon	357834	357849	.	+	.	gene_id "XLOC_000142"; transcript_id "TCONS_00000161"; exon_number "1"; gene_name "PF3D7_0108800"; oId "rna_PF3D7_0108800-1"; nearest_ref "rna_PF3D7_0108800-1"; class_code "="; tss_id "TSS158"; p_id "P73";
Pf3D7_01_v3	Cufflinks	exon	358046	358113	.	+	.	gene_id "XLOC_000142"; transcript_id "TCONS_00000161"; exon_number "2"; gene_name "PF3D7_0108800"; oId "rna_PF3D7_0108800-1"; nearest_ref "rna_PF3D7_0108800-1"; class_code "="; tss_id "TSS158"; p_id "P73";
Pf3D7_01_v3	Cufflinks	exon	358219	358350	.	+	.	gene_id "XLOC_000142"; transcript_id "TCONS_00000161"; exon_number "3"; gene_name "PF3D7_0108800"; oId "rna_PF3D7_0108800-1"; nearest_ref "rna_PF3D7_0108800-1"; class_code "="; tss_id "TSS158"; p_id "P73";
Pf3D7_01_v3	Cufflinks	exon	358505	358575	.	+	.	gene_id "XLOC_000142"; transcript_id "TCONS_00000161"; exon_number "4"; gene_name "PF3D7_0108800"; oId "rna_PF3D7_0108800-1"; nearest_ref "rna_PF3D7_0108800-1"; class_code "="; tss_id "TSS158"; p_id "P73";
Pf3D7_01_v3	Cufflinks	exon	358703	358758	.	+	.	gene_id "XLOC_000142"; transcript_id "TCONS_00000161"; exon_number "5"; gene_name "PF3D7_0108800"; oId "rna_PF3D7_0108800-1"; nearest_ref "rna_PF3D7_0108800-1"; class_code "="; tss_id "TSS158"; p_id "P73";
Pf3D7_01_v3	Cufflinks	exon	358895	359200	.	+	.	gene_id "XLOC_000142"; transcript_id "TCONS_00000161"; exon_number "6"; gene_name "PF3D7_0108800"; oId "rna_PF3D7_0108800-1"; nearest_ref "rna_PF3D7_0108800-1"; class_code "="; tss_id "TSS158"; p_id "P73";
Pf3D7_01_v3	Cufflinks	exon	359384	359563	.	+	.	gene_id "XLOC_000142"; transcript_id "TCONS_00000161"; exon_number "7"; gene_name "PF3D7_0108800"; oId "rna_PF3D7_0108800-1"; nearest_ref "rna_PF3D7_0108800-1"; class_code "="; tss_id "TSS158"; p_id "P73";
Pf3D7_01_v3	Cufflinks	exon	359745	359815	.	+	.	gene_id "XLOC_000142"; transcript_id "TCONS_00000161"; exon_number "8"; gene_name "PF3D7_0108800"; oId "rna_PF3D7_0108800-1"; nearest_ref "rna_PF3D7_0108800-1"; class_code "="; tss_id "TSS158"; p_id "P73";
Pf3D7_01_v3	Cufflinks	exon	359919	359972	.	+	.	gene_id "XLOC_000142"; transcript_id "TCONS_00000161"; exon_number "9"; gene_name "PF3D7_0108800"; oId "rna_PF3D7_0108800-1"; nearest_ref "rna_PF3D7_0108800-1"; class_code "="; tss_id "TSS158"; p_id "P73";
Pf3D7_01_v3	Cufflinks	exon	360119	360172	.	+	.	gene_id "XLOC_000142"; transcript_id "TCONS_00000161"; exon_number "10"; gene_name "PF3D7_0108800"; oId "rna_PF3D7_0108800-1"; nearest_ref "rna_PF3D7_0108800-1"; class_code "="; tss_id "TSS158"; p_id "P73";
Pf3D7_01_v3	Cufflinks	exon	360265	360339	.	+	.	gene_id "XLOC_000142"; transcript_id "TCONS_00000161"; exon_number "11"; gene_name "PF3D7_0108800"; oId "rna_PF3D7_0108800-1"; nearest_ref "rna_PF3D7_0108800-1"; class_code "="; tss_id "TSS158"; p_id "P73";
Pf3D7_01_v3	Cufflinks	exon	363318	363992	.	+	.	gene_id "XLOC_000143"; transcript_id "TCONS_00000162"; exon_number "1"; gene_name "PF3D7_0109000"; oId "rna_PF3D7_0109000-1"; nearest_ref "rna_PF3D7_0109000-1"; class_code "="; tss_id "TSS159"; p_id "P74";
Pf3D7_01_v3	Cufflinks	exon	365610	365823	.	+	.	gene_id "XLOC_000144"; transcript_id "TCONS_00000163"; exon_number "1"; gene_name "PF3D7_0109100"; oId "rna_PF3D7_0109100-1"; nearest_ref "rna_PF3D7_0109100-1"; class_code "="; tss_id "TSS160"; p_id "P75";
Pf3D7_01_v3	Cufflinks	exon	365920	368795	.	+	.	gene_id "XLOC_000144"; transcript_id "TCONS_00000163"; exon_number "2"; gene_name "PF3D7_0109100"; oId "rna_PF3D7_0109100-1"; nearest_ref "rna_PF3D7_0109100-1"; class_code "="; tss_id "TSS160"; p_id "P75";
Pf3D7_01_v3	Cufflinks	exon	371631	373013	.	+	.	gene_id "XLOC_000145"; transcript_id "TCONS_00000164"; exon_number "1"; gene_name "PF3D7_0109300"; oId "CUFF.63.1"; nearest_ref "rna_PF3D7_0109300-1"; class_code "x"; tss_id "TSS161";
Pf3D7_01_v3	Cufflinks	exon	380366	380448	.	+	.	gene_id "XLOC_000146"; transcript_id "TCONS_00000165"; exon_number "1"; gene_name "PF3D7_0109800"; oId "CUFF.67.1"; nearest_ref "rna_PF3D7_0109800-1"; class_code "o"; tss_id "TSS162";
Pf3D7_01_v3	Cufflinks	exon	380660	382553	.	+	.	gene_id "XLOC_000146"; transcript_id "TCONS_00000165"; exon_number "2"; gene_name "PF3D7_0109800"; oId "CUFF.67.1"; nearest_ref "rna_PF3D7_0109800-1"; class_code "o"; tss_id "TSS162";
Pf3D7_01_v3	Cufflinks	exon	380697	382424	.	+	.	gene_id "XLOC_000146"; transcript_id "TCONS_00000166"; exon_number "1"; gene_name "PF3D7_0109800"; oId "rna_PF3D7_0109800-1"; contained_in "TCONS_00000165"; nearest_ref "rna_PF3D7_0109800-1"; class_code "="; tss_id "TSS163"; p_id "P76";
Pf3D7_01_v3	Cufflinks	exon	383083	383722	.	+	.	gene_id "XLOC_000147"; transcript_id "TCONS_00000167"; exon_number "1"; gene_name "PF3D7_0109900.1"; oId "CUFF.77.1"; nearest_ref "rna_PF3D7_0109900.1-1"; class_code "j"; tss_id "TSS164";
Pf3D7_01_v3	Cufflinks	exon	383887	384012	.	+	.	gene_id "XLOC_000147"; transcript_id "TCONS_00000167"; exon_number "2"; gene_name "PF3D7_0109900.1"; oId "CUFF.77.1"; nearest_ref "rna_PF3D7_0109900.1-1"; class_code "j"; tss_id "TSS164";
Pf3D7_01_v3	Cufflinks	exon	384162	384270	.	+	.	gene_id "XLOC_000147"; transcript_id "TCONS_00000167"; exon_number "3"; gene_name "PF3D7_0109900.1"; oId "CUFF.77.1"; nearest_ref "rna_PF3D7_0109900.1-1"; class_code "j"; tss_id "TSS164";
Pf3D7_01_v3	Cufflinks	exon	384400	384538	.	+	.	gene_id "XLOC_000147"; transcript_id "TCONS_00000167"; exon_number "4"; gene_name "PF3D7_0109900.1"; oId "CUFF.77.1"; nearest_ref "rna_PF3D7_0109900.1-1"; class_code "j"; tss_id "TSS164";
Pf3D7_01_v3	Cufflinks	exon	384627	384807	.	+	.	gene_id "XLOC_000147"; transcript_id "TCONS_00000167"; exon_number "5"; gene_name "PF3D7_0109900.1"; oId "CUFF.77.1"; nearest_ref "rna_PF3D7_0109900.1-1"; class_code "j"; tss_id "TSS164";
Pf3D7_01_v3	Cufflinks	exon	384897	385099	.	+	.	gene_id "XLOC_000147"; transcript_id "TCONS_00000167"; exon_number "6"; gene_name "PF3D7_0109900.1"; oId "CUFF.77.1"; nearest_ref "rna_PF3D7_0109900.1-1"; class_code "j"; tss_id "TSS164";
Pf3D7_01_v3	Cufflinks	exon	385264	385385	.	+	.	gene_id "XLOC_000147"; transcript_id "TCONS_00000167"; exon_number "7"; gene_name "PF3D7_0109900.1"; oId "CUFF.77.1"; nearest_ref "rna_PF3D7_0109900.1-1"; class_code "j"; tss_id "TSS164";
Pf3D7_01_v3	Cufflinks	exon	385461	385520	.	+	.	gene_id "XLOC_000147"; transcript_id "TCONS_00000167"; exon_number "8"; gene_name "PF3D7_0109900.1"; oId "CUFF.77.1"; nearest_ref "rna_PF3D7_0109900.1-1"; class_code "j"; tss_id "TSS164";
Pf3D7_01_v3	Cufflinks	exon	385623	385767	.	+	.	gene_id "XLOC_000147"; transcript_id "TCONS_00000167"; exon_number "9"; gene_name "PF3D7_0109900.1"; oId "CUFF.77.1"; nearest_ref "rna_PF3D7_0109900.1-1"; class_code "j"; tss_id "TSS164";
Pf3D7_01_v3	Cufflinks	exon	385905	385971	.	+	.	gene_id "XLOC_000147"; transcript_id "TCONS_00000167"; exon_number "10"; gene_name "PF3D7_0109900.1"; oId "CUFF.77.1"; nearest_ref "rna_PF3D7_0109900.1-1"; class_code "j"; tss_id "TSS164";
Pf3D7_01_v3	Cufflinks	exon	386089	386150	.	+	.	gene_id "XLOC_000147"; transcript_id "TCONS_00000167"; exon_number "11"; gene_name "PF3D7_0109900.1"; oId "CUFF.77.1"; nearest_ref "rna_PF3D7_0109900.1-1"; class_code "j"; tss_id "TSS164";
Pf3D7_01_v3	Cufflinks	exon	386331	386393	.	+	.	gene_id "XLOC_000147"; transcript_id "TCONS_00000167"; exon_number "12"; gene_name "PF3D7_0109900.1"; oId "CUFF.77.1"; nearest_ref "rna_PF3D7_0109900.1-1"; class_code "j"; tss_id "TSS164";
Pf3D7_01_v3	Cufflinks	exon	386558	386606	.	+	.	gene_id "XLOC_000147"; transcript_id "TCONS_00000167"; exon_number "13"; gene_name "PF3D7_0109900.1"; oId "CUFF.77.1"; nearest_ref "rna_PF3D7_0109900.1-1"; class_code "j"; tss_id "TSS164";
Pf3D7_01_v3	Cufflinks	exon	386691	386722	.	+	.	gene_id "XLOC_000147"; transcript_id "TCONS_00000167"; exon_number "14"; gene_name "PF3D7_0109900.1"; oId "CUFF.77.1"; nearest_ref "rna_PF3D7_0109900.1-1"; class_code "j"; tss_id "TSS164";
Pf3D7_01_v3	Cufflinks	exon	386871	387042	.	+	.	gene_id "XLOC_000147"; transcript_id "TCONS_00000167"; exon_number "15"; gene_name "PF3D7_0109900.1"; oId "CUFF.77.1"; nearest_ref "rna_PF3D7_0109900.1-1"; class_code "j"; tss_id "TSS164";
Pf3D7_01_v3	Cufflinks	exon	387214	387299	.	+	.	gene_id "XLOC_000147"; transcript_id "TCONS_00000167"; exon_number "16"; gene_name "PF3D7_0109900.1"; oId "CUFF.77.1"; nearest_ref "rna_PF3D7_0109900.1-1"; class_code "j"; tss_id "TSS164";
Pf3D7_01_v3	Cufflinks	exon	387596	387731	.	+	.	gene_id "XLOC_000147"; transcript_id "TCONS_00000167"; exon_number "17"; gene_name "PF3D7_0109900.1"; oId "CUFF.77.1"; nearest_ref "rna_PF3D7_0109900.1-1"; class_code "j"; tss_id "TSS164";
Pf3D7_01_v3	Cufflinks	exon	387874	388063	.	+	.	gene_id "XLOC_000147"; transcript_id "TCONS_00000167"; exon_number "18"; gene_name "PF3D7_0109900.1"; oId "CUFF.77.1"; nearest_ref "rna_PF3D7_0109900.1-1"; class_code "j"; tss_id "TSS164";
Pf3D7_01_v3	Cufflinks	exon	383284	383722	.	+	.	gene_id "XLOC_000147"; transcript_id "TCONS_00000168"; exon_number "1"; gene_name "PF3D7_0109900.2"; oId "rna_PF3D7_0109900.2-1"; contained_in "TCONS_00000167"; nearest_ref "rna_PF3D7_0109900.2-1"; class_code "="; tss_id "TSS165"; p_id "P77";
Pf3D7_01_v3	Cufflinks	exon	383887	384012	.	+	.	gene_id "XLOC_000147"; transcript_id "TCONS_00000168"; exon_number "2"; gene_name "PF3D7_0109900.2"; oId "rna_PF3D7_0109900.2-1"; contained_in "TCONS_00000167"; nearest_ref "rna_PF3D7_0109900.2-1"; class_code "="; tss_id "TSS165"; p_id "P77";
Pf3D7_01_v3	Cufflinks	exon	384162	384270	.	+	.	gene_id "XLOC_000147"; transcript_id "TCONS_00000168"; exon_number "3"; gene_name "PF3D7_0109900.2"; oId "rna_PF3D7_0109900.2-1"; contained_in "TCONS_00000167"; nearest_ref "rna_PF3D7_0109900.2-1"; class_code "="; tss_id "TSS165"; p_id "P77";
Pf3D7_01_v3	Cufflinks	exon	384400	384538	.	+	.	gene_id "XLOC_000147"; transcript_id "TCONS_00000168"; exon_number "4"; gene_name "PF3D7_0109900.2"; oId "rna_PF3D7_0109900.2-1"; contained_in "TCONS_00000167"; nearest_ref "rna_PF3D7_0109900.2-1"; class_code "="; tss_id "TSS165"; p_id "P77";
Pf3D7_01_v3	Cufflinks	exon	384627	384807	.	+	.	gene_id "XLOC_000147"; transcript_id "TCONS_00000168"; exon_number "5"; gene_name "PF3D7_0109900.2"; oId "rna_PF3D7_0109900.2-1"; contained_in "TCONS_00000167"; nearest_ref "rna_PF3D7_0109900.2-1"; class_code "="; tss_id "TSS165"; p_id "P77";
Pf3D7_01_v3	Cufflinks	exon	384897	385099	.	+	.	gene_id "XLOC_000147"; transcript_id "TCONS_00000168"; exon_number "6"; gene_name "PF3D7_0109900.2"; oId "rna_PF3D7_0109900.2-1"; contained_in "TCONS_00000167"; nearest_ref "rna_PF3D7_0109900.2-1"; class_code "="; tss_id "TSS165"; p_id "P77";
Pf3D7_01_v3	Cufflinks	exon	385264	385385	.	+	.	gene_id "XLOC_000147"; transcript_id "TCONS_00000168"; exon_number "7"; gene_name "PF3D7_0109900.2"; oId "rna_PF3D7_0109900.2-1"; contained_in "TCONS_00000167"; nearest_ref "rna_PF3D7_0109900.2-1"; class_code "="; tss_id "TSS165"; p_id "P77";
Pf3D7_01_v3	Cufflinks	exon	385461	385520	.	+	.	gene_id "XLOC_000147"; transcript_id "TCONS_00000168"; exon_number "8"; gene_name "PF3D7_0109900.2"; oId "rna_PF3D7_0109900.2-1"; contained_in "TCONS_00000167"; nearest_ref "rna_PF3D7_0109900.2-1"; class_code "="; tss_id "TSS165"; p_id "P77";
Pf3D7_01_v3	Cufflinks	exon	385623	385767	.	+	.	gene_id "XLOC_000147"; transcript_id "TCONS_00000168"; exon_number "9"; gene_name "PF3D7_0109900.2"; oId "rna_PF3D7_0109900.2-1"; contained_in "TCONS_00000167"; nearest_ref "rna_PF3D7_0109900.2-1"; class_code "="; tss_id "TSS165"; p_id "P77";
Pf3D7_01_v3	Cufflinks	exon	385905	385971	.	+	.	gene_id "XLOC_000147"; transcript_id "TCONS_00000168"; exon_number "10"; gene_name "PF3D7_0109900.2"; oId "rna_PF3D7_0109900.2-1"; contained_in "TCONS_00000167"; nearest_ref "rna_PF3D7_0109900.2-1"; class_code "="; tss_id "TSS165"; p_id "P77";
Pf3D7_01_v3	Cufflinks	exon	386089	386150	.	+	.	gene_id "XLOC_000147"; transcript_id "TCONS_00000168"; exon_number "11"; gene_name "PF3D7_0109900.2"; oId "rna_PF3D7_0109900.2-1"; contained_in "TCONS_00000167"; nearest_ref "rna_PF3D7_0109900.2-1"; class_code "="; tss_id "TSS165"; p_id "P77";
Pf3D7_01_v3	Cufflinks	exon	386331	386393	.	+	.	gene_id "XLOC_000147"; transcript_id "TCONS_00000168"; exon_number "12"; gene_name "PF3D7_0109900.2"; oId "rna_PF3D7_0109900.2-1"; contained_in "TCONS_00000167"; nearest_ref "rna_PF3D7_0109900.2-1"; class_code "="; tss_id "TSS165"; p_id "P77";
Pf3D7_01_v3	Cufflinks	exon	386558	386606	.	+	.	gene_id "XLOC_000147"; transcript_id "TCONS_00000168"; exon_number "13"; gene_name "PF3D7_0109900.2"; oId "rna_PF3D7_0109900.2-1"; contained_in "TCONS_00000167"; nearest_ref "rna_PF3D7_0109900.2-1"; class_code "="; tss_id "TSS165"; p_id "P77";
Pf3D7_01_v3	Cufflinks	exon	386691	386722	.	+	.	gene_id "XLOC_000147"; transcript_id "TCONS_00000168"; exon_number "14"; gene_name "PF3D7_0109900.2"; oId "rna_PF3D7_0109900.2-1"; contained_in "TCONS_00000167"; nearest_ref "rna_PF3D7_0109900.2-1"; class_code "="; tss_id "TSS165"; p_id "P77";
Pf3D7_01_v3	Cufflinks	exon	386871	387042	.	+	.	gene_id "XLOC_000147"; transcript_id "TCONS_00000168"; exon_number "15"; gene_name "PF3D7_0109900.2"; oId "rna_PF3D7_0109900.2-1"; contained_in "TCONS_00000167"; nearest_ref "rna_PF3D7_0109900.2-1"; class_code "="; tss_id "TSS165"; p_id "P77";
Pf3D7_01_v3	Cufflinks	exon	387214	387299	.	+	.	gene_id "XLOC_000147"; transcript_id "TCONS_00000168"; exon_number "16"; gene_name "PF3D7_0109900.2"; oId "rna_PF3D7_0109900.2-1"; contained_in "TCONS_00000167"; nearest_ref "rna_PF3D7_0109900.2-1"; class_code "="; tss_id "TSS165"; p_id "P77";
Pf3D7_01_v3	Cufflinks	exon	387596	387625	.	+	.	gene_id "XLOC_000147"; transcript_id "TCONS_00000168"; exon_number "17"; gene_name "PF3D7_0109900.2"; oId "rna_PF3D7_0109900.2-1"; contained_in "TCONS_00000167"; nearest_ref "rna_PF3D7_0109900.2-1"; class_code "="; tss_id "TSS165"; p_id "P77";
Pf3D7_01_v3	Cufflinks	exon	383284	383722	.	+	.	gene_id "XLOC_000147"; transcript_id "TCONS_00000169"; exon_number "1"; gene_name "PF3D7_0109900.1"; oId "rna_PF3D7_0109900.1-1"; nearest_ref "rna_PF3D7_0109900.1-1"; class_code "="; tss_id "TSS165"; p_id "P78";
Pf3D7_01_v3	Cufflinks	exon	383887	384012	.	+	.	gene_id "XLOC_000147"; transcript_id "TCONS_00000169"; exon_number "2"; gene_name "PF3D7_0109900.1"; oId "rna_PF3D7_0109900.1-1"; nearest_ref "rna_PF3D7_0109900.1-1"; class_code "="; tss_id "TSS165"; p_id "P78";
Pf3D7_01_v3	Cufflinks	exon	384162	384270	.	+	.	gene_id "XLOC_000147"; transcript_id "TCONS_00000169"; exon_number "3"; gene_name "PF3D7_0109900.1"; oId "rna_PF3D7_0109900.1-1"; nearest_ref "rna_PF3D7_0109900.1-1"; class_code "="; tss_id "TSS165"; p_id "P78";
Pf3D7_01_v3	Cufflinks	exon	384400	384538	.	+	.	gene_id "XLOC_000147"; transcript_id "TCONS_00000169"; exon_number "4"; gene_name "PF3D7_0109900.1"; oId "rna_PF3D7_0109900.1-1"; nearest_ref "rna_PF3D7_0109900.1-1"; class_code "="; tss_id "TSS165"; p_id "P78";
Pf3D7_01_v3	Cufflinks	exon	384627	384807	.	+	.	gene_id "XLOC_000147"; transcript_id "TCONS_00000169"; exon_number "5"; gene_name "PF3D7_0109900.1"; oId "rna_PF3D7_0109900.1-1"; nearest_ref "rna_PF3D7_0109900.1-1"; class_code "="; tss_id "TSS165"; p_id "P78";
Pf3D7_01_v3	Cufflinks	exon	384897	385099	.	+	.	gene_id "XLOC_000147"; transcript_id "TCONS_00000169"; exon_number "6"; gene_name "PF3D7_0109900.1"; oId "rna_PF3D7_0109900.1-1"; nearest_ref "rna_PF3D7_0109900.1-1"; class_code "="; tss_id "TSS165"; p_id "P78";
Pf3D7_01_v3	Cufflinks	exon	385264	385385	.	+	.	gene_id "XLOC_000147"; transcript_id "TCONS_00000169"; exon_number "7"; gene_name "PF3D7_0109900.1"; oId "rna_PF3D7_0109900.1-1"; nearest_ref "rna_PF3D7_0109900.1-1"; class_code "="; tss_id "TSS165"; p_id "P78";
Pf3D7_01_v3	Cufflinks	exon	385461	385520	.	+	.	gene_id "XLOC_000147"; transcript_id "TCONS_00000169"; exon_number "8"; gene_name "PF3D7_0109900.1"; oId "rna_PF3D7_0109900.1-1"; nearest_ref "rna_PF3D7_0109900.1-1"; class_code "="; tss_id "TSS165"; p_id "P78";
Pf3D7_01_v3	Cufflinks	exon	385623	385767	.	+	.	gene_id "XLOC_000147"; transcript_id "TCONS_00000169"; exon_number "9"; gene_name "PF3D7_0109900.1"; oId "rna_PF3D7_0109900.1-1"; nearest_ref "rna_PF3D7_0109900.1-1"; class_code "="; tss_id "TSS165"; p_id "P78";
Pf3D7_01_v3	Cufflinks	exon	385905	385971	.	+	.	gene_id "XLOC_000147"; transcript_id "TCONS_00000169"; exon_number "10"; gene_name "PF3D7_0109900.1"; oId "rna_PF3D7_0109900.1-1"; nearest_ref "rna_PF3D7_0109900.1-1"; class_code "="; tss_id "TSS165"; p_id "P78";
Pf3D7_01_v3	Cufflinks	exon	386089	386150	.	+	.	gene_id "XLOC_000147"; transcript_id "TCONS_00000169"; exon_number "11"; gene_name "PF3D7_0109900.1"; oId "rna_PF3D7_0109900.1-1"; nearest_ref "rna_PF3D7_0109900.1-1"; class_code "="; tss_id "TSS165"; p_id "P78";
Pf3D7_01_v3	Cufflinks	exon	386331	386393	.	+	.	gene_id "XLOC_000147"; transcript_id "TCONS_00000169"; exon_number "12"; gene_name "PF3D7_0109900.1"; oId "rna_PF3D7_0109900.1-1"; nearest_ref "rna_PF3D7_0109900.1-1"; class_code "="; tss_id "TSS165"; p_id "P78";
Pf3D7_01_v3	Cufflinks	exon	386558	386606	.	+	.	gene_id "XLOC_000147"; transcript_id "TCONS_00000169"; exon_number "13"; gene_name "PF3D7_0109900.1"; oId "rna_PF3D7_0109900.1-1"; nearest_ref "rna_PF3D7_0109900.1-1"; class_code "="; tss_id "TSS165"; p_id "P78";
Pf3D7_01_v3	Cufflinks	exon	386691	386722	.	+	.	gene_id "XLOC_000147"; transcript_id "TCONS_00000169"; exon_number "14"; gene_name "PF3D7_0109900.1"; oId "rna_PF3D7_0109900.1-1"; nearest_ref "rna_PF3D7_0109900.1-1"; class_code "="; tss_id "TSS165"; p_id "P78";
Pf3D7_01_v3	Cufflinks	exon	386871	387042	.	+	.	gene_id "XLOC_000147"; transcript_id "TCONS_00000169"; exon_number "15"; gene_name "PF3D7_0109900.1"; oId "rna_PF3D7_0109900.1-1"; nearest_ref "rna_PF3D7_0109900.1-1"; class_code "="; tss_id "TSS165"; p_id "P78";
Pf3D7_01_v3	Cufflinks	exon	387214	387299	.	+	.	gene_id "XLOC_000147"; transcript_id "TCONS_00000169"; exon_number "16"; gene_name "PF3D7_0109900.1"; oId "rna_PF3D7_0109900.1-1"; nearest_ref "rna_PF3D7_0109900.1-1"; class_code "="; tss_id "TSS165"; p_id "P78";
Pf3D7_01_v3	Cufflinks	exon	387435	387462	.	+	.	gene_id "XLOC_000147"; transcript_id "TCONS_00000169"; exon_number "17"; gene_name "PF3D7_0109900.1"; oId "rna_PF3D7_0109900.1-1"; nearest_ref "rna_PF3D7_0109900.1-1"; class_code "="; tss_id "TSS165"; p_id "P78";
Pf3D7_01_v3	Cufflinks	exon	387596	387731	.	+	.	gene_id "XLOC_000147"; transcript_id "TCONS_00000169"; exon_number "18"; gene_name "PF3D7_0109900.1"; oId "rna_PF3D7_0109900.1-1"; nearest_ref "rna_PF3D7_0109900.1-1"; class_code "="; tss_id "TSS165"; p_id "P78";
Pf3D7_01_v3	Cufflinks	exon	387874	387940	.	+	.	gene_id "XLOC_000147"; transcript_id "TCONS_00000169"; exon_number "19"; gene_name "PF3D7_0109900.1"; oId "rna_PF3D7_0109900.1-1"; nearest_ref "rna_PF3D7_0109900.1-1"; class_code "="; tss_id "TSS165"; p_id "P78";
Pf3D7_01_v3	Cufflinks	exon	388209	389613	.	+	.	gene_id "XLOC_000148"; transcript_id "TCONS_00000170"; exon_number "1"; gene_name "PF3D7_0110000"; oId "CUFF.74.1"; nearest_ref "rna_PF3D7_0110000-1"; class_code "o"; tss_id "TSS166";
Pf3D7_01_v3	Cufflinks	exon	388372	389076	.	+	.	gene_id "XLOC_000148"; transcript_id "TCONS_00000171"; exon_number "1"; gene_name "PF3D7_0110000"; oId "rna_PF3D7_0110000-1"; contained_in "TCONS_00000170"; nearest_ref "rna_PF3D7_0110000-1"; class_code "="; tss_id "TSS167"; p_id "P79";
Pf3D7_01_v3	Cufflinks	exon	392217	393612	.	+	.	gene_id "XLOC_000149"; transcript_id "TCONS_00000172"; exon_number "1"; gene_name "PF3D7_0110200"; oId "CUFF.76.1"; nearest_ref "rna_PF3D7_0110200-1"; class_code "o"; tss_id "TSS168";
Pf3D7_01_v3	Cufflinks	exon	392604	393035	.	+	.	gene_id "XLOC_000149"; transcript_id "TCONS_00000173"; exon_number "1"; gene_name "PF3D7_0110200"; oId "rna_PF3D7_0110200-1"; contained_in "TCONS_00000172"; nearest_ref "rna_PF3D7_0110200-1"; class_code "="; tss_id "TSS169"; p_id "P80";
Pf3D7_01_v3	Cufflinks	exon	396591	403355	.	+	.	gene_id "XLOC_000150"; transcript_id "TCONS_00000174"; exon_number "1"; gene_name "PF3D7_0110500"; oId "rna_PF3D7_0110500-1"; nearest_ref "rna_PF3D7_0110500-1"; class_code "="; tss_id "TSS170"; p_id "P81";
Pf3D7_01_v3	Cufflinks	exon	403514	403606	.	+	.	gene_id "XLOC_000150"; transcript_id "TCONS_00000174"; exon_number "2"; gene_name "PF3D7_0110500"; oId "rna_PF3D7_0110500-1"; nearest_ref "rna_PF3D7_0110500-1"; class_code "="; tss_id "TSS170"; p_id "P81";
Pf3D7_01_v3	Cufflinks	exon	405739	410133	.	+	.	gene_id "XLOC_000151"; transcript_id "TCONS_00000175"; exon_number "1"; gene_name "PF3D7_0110600"; oId "rna_PF3D7_0110600-1"; nearest_ref "rna_PF3D7_0110600-1"; class_code "="; tss_id "TSS171"; p_id "P82";
Pf3D7_01_v3	Cufflinks	exon	410320	410452	.	+	.	gene_id "XLOC_000151"; transcript_id "TCONS_00000175"; exon_number "2"; gene_name "PF3D7_0110600"; oId "rna_PF3D7_0110600-1"; nearest_ref "rna_PF3D7_0110600-1"; class_code "="; tss_id "TSS171"; p_id "P82";
Pf3D7_01_v3	Cufflinks	exon	410553	410950	.	+	.	gene_id "XLOC_000151"; transcript_id "TCONS_00000175"; exon_number "3"; gene_name "PF3D7_0110600"; oId "rna_PF3D7_0110600-1"; nearest_ref "rna_PF3D7_0110600-1"; class_code "="; tss_id "TSS171"; p_id "P82";
Pf3D7_01_v3	Cufflinks	exon	411301	411380	.	+	.	gene_id "XLOC_000151"; transcript_id "TCONS_00000175"; exon_number "4"; gene_name "PF3D7_0110600"; oId "rna_PF3D7_0110600-1"; nearest_ref "rna_PF3D7_0110600-1"; class_code "="; tss_id "TSS171"; p_id "P82";
Pf3D7_01_v3	Cufflinks	exon	411522	411560	.	+	.	gene_id "XLOC_000151"; transcript_id "TCONS_00000175"; exon_number "5"; gene_name "PF3D7_0110600"; oId "rna_PF3D7_0110600-1"; nearest_ref "rna_PF3D7_0110600-1"; class_code "="; tss_id "TSS171"; p_id "P82";
Pf3D7_01_v3	Cufflinks	exon	411883	411932	.	+	.	gene_id "XLOC_000151"; transcript_id "TCONS_00000175"; exon_number "6"; gene_name "PF3D7_0110600"; oId "rna_PF3D7_0110600-1"; nearest_ref "rna_PF3D7_0110600-1"; class_code "="; tss_id "TSS171"; p_id "P82";
Pf3D7_01_v3	Cufflinks	exon	412132	412169	.	+	.	gene_id "XLOC_000151"; transcript_id "TCONS_00000175"; exon_number "7"; gene_name "PF3D7_0110600"; oId "rna_PF3D7_0110600-1"; nearest_ref "rna_PF3D7_0110600-1"; class_code "="; tss_id "TSS171"; p_id "P82";
Pf3D7_01_v3	Cufflinks	exon	416651	416745	.	+	.	gene_id "XLOC_000152"; transcript_id "TCONS_00000176"; exon_number "1"; gene_name "PF3D7_0110800"; oId "CUFF.71.1"; nearest_ref "rna_PF3D7_0110800-1"; class_code "j"; tss_id "TSS172";
Pf3D7_01_v3	Cufflinks	exon	416879	416909	.	+	.	gene_id "XLOC_000152"; transcript_id "TCONS_00000176"; exon_number "2"; gene_name "PF3D7_0110800"; oId "CUFF.71.1"; nearest_ref "rna_PF3D7_0110800-1"; class_code "j"; tss_id "TSS172";
Pf3D7_01_v3	Cufflinks	exon	417909	417993	.	+	.	gene_id "XLOC_000152"; transcript_id "TCONS_00000176"; exon_number "3"; gene_name "PF3D7_0110800"; oId "CUFF.71.1"; nearest_ref "rna_PF3D7_0110800-1"; class_code "j"; tss_id "TSS172";
Pf3D7_01_v3	Cufflinks	exon	418380	418837	.	+	.	gene_id "XLOC_000152"; transcript_id "TCONS_00000176"; exon_number "4"; gene_name "PF3D7_0110800"; oId "CUFF.71.1"; nearest_ref "rna_PF3D7_0110800-1"; class_code "j"; tss_id "TSS172";
Pf3D7_01_v3	Cufflinks	exon	419035	419858	.	+	.	gene_id "XLOC_000152"; transcript_id "TCONS_00000176"; exon_number "5"; gene_name "PF3D7_0110800"; oId "CUFF.71.1"; nearest_ref "rna_PF3D7_0110800-1"; class_code "j"; tss_id "TSS172";
Pf3D7_01_v3	Cufflinks	exon	417921	417993	.	+	.	gene_id "XLOC_000152"; transcript_id "TCONS_00000177"; exon_number "1"; gene_name "PF3D7_0110800"; oId "rna_PF3D7_0110800-1"; contained_in "TCONS_00000176"; nearest_ref "rna_PF3D7_0110800-1"; class_code "="; tss_id "TSS173"; p_id "P83";
Pf3D7_01_v3	Cufflinks	exon	418380	418837	.	+	.	gene_id "XLOC_000152"; transcript_id "TCONS_00000177"; exon_number "2"; gene_name "PF3D7_0110800"; oId "rna_PF3D7_0110800-1"; contained_in "TCONS_00000176"; nearest_ref "rna_PF3D7_0110800-1"; class_code "="; tss_id "TSS173"; p_id "P83";
Pf3D7_01_v3	Cufflinks	exon	419035	419607	.	+	.	gene_id "XLOC_000152"; transcript_id "TCONS_00000177"; exon_number "3"; gene_name "PF3D7_0110800"; oId "rna_PF3D7_0110800-1"; contained_in "TCONS_00000176"; nearest_ref "rna_PF3D7_0110800-1"; class_code "="; tss_id "TSS173"; p_id "P83";
Pf3D7_01_v3	Cufflinks	exon	421277	422945	.	+	.	gene_id "XLOC_000153"; transcript_id "TCONS_00000178"; exon_number "1"; gene_name "PF3D7_0111000"; oId "CUFF.82.1"; nearest_ref "rna_PF3D7_0111000-1"; class_code "x"; tss_id "TSS174";
Pf3D7_01_v3	Cufflinks	exon	436332	439391	.	+	.	gene_id "XLOC_000154"; transcript_id "TCONS_00000179"; exon_number "1"; gene_name "PF3D7_0111400"; oId "CUFF.83.1"; nearest_ref "rna_PF3D7_0111400-1"; class_code "o"; tss_id "TSS175";
Pf3D7_01_v3	Cufflinks	exon	436408	438564	.	+	.	gene_id "XLOC_000154"; transcript_id "TCONS_00000180"; exon_number "1"; gene_name "PF3D7_0111400"; oId "rna_PF3D7_0111400-1"; contained_in "TCONS_00000179"; nearest_ref "rna_PF3D7_0111400-1"; class_code "="; tss_id "TSS175"; p_id "P84";
Pf3D7_01_v3	Cufflinks	exon	445404	446775	.	+	.	gene_id "XLOC_000155"; transcript_id "TCONS_00000181"; exon_number "1"; gene_name "PF3D7_0111800"; oId "CUFF.79.1"; nearest_ref "rna_PF3D7_0111800-1"; class_code "j"; tss_id "TSS176";
Pf3D7_01_v3	Cufflinks	exon	446892	447016	.	+	.	gene_id "XLOC_000155"; transcript_id "TCONS_00000181"; exon_number "2"; gene_name "PF3D7_0111800"; oId "CUFF.79.1"; nearest_ref "rna_PF3D7_0111800-1"; class_code "j"; tss_id "TSS176";
Pf3D7_01_v3	Cufflinks	exon	447118	447205	.	+	.	gene_id "XLOC_000155"; transcript_id "TCONS_00000181"; exon_number "3"; gene_name "PF3D7_0111800"; oId "CUFF.79.1"; nearest_ref "rna_PF3D7_0111800-1"; class_code "j"; tss_id "TSS176";
Pf3D7_01_v3	Cufflinks	exon	447339	447422	.	+	.	gene_id "XLOC_000155"; transcript_id "TCONS_00000181"; exon_number "4"; gene_name "PF3D7_0111800"; oId "CUFF.79.1"; nearest_ref "rna_PF3D7_0111800-1"; class_code "j"; tss_id "TSS176";
Pf3D7_01_v3	Cufflinks	exon	447617	447747	.	+	.	gene_id "XLOC_000155"; transcript_id "TCONS_00000181"; exon_number "5"; gene_name "PF3D7_0111800"; oId "CUFF.79.1"; nearest_ref "rna_PF3D7_0111800-1"; class_code "j"; tss_id "TSS176";
Pf3D7_01_v3	Cufflinks	exon	447841	447904	.	+	.	gene_id "XLOC_000155"; transcript_id "TCONS_00000181"; exon_number "6"; gene_name "PF3D7_0111800"; oId "CUFF.79.1"; nearest_ref "rna_PF3D7_0111800-1"; class_code "j"; tss_id "TSS176";
Pf3D7_01_v3	Cufflinks	exon	448028	448190	.	+	.	gene_id "XLOC_000155"; transcript_id "TCONS_00000181"; exon_number "7"; gene_name "PF3D7_0111800"; oId "CUFF.79.1"; nearest_ref "rna_PF3D7_0111800-1"; class_code "j"; tss_id "TSS176";
Pf3D7_01_v3	Cufflinks	exon	448392	448802	.	+	.	gene_id "XLOC_000155"; transcript_id "TCONS_00000181"; exon_number "8"; gene_name "PF3D7_0111800"; oId "CUFF.79.1"; nearest_ref "rna_PF3D7_0111800-1"; class_code "j"; tss_id "TSS176";
Pf3D7_01_v3	Cufflinks	exon	448989	449524	.	+	.	gene_id "XLOC_000155"; transcript_id "TCONS_00000181"; exon_number "9"; gene_name "PF3D7_0111800"; oId "CUFF.79.1"; nearest_ref "rna_PF3D7_0111800-1"; class_code "j"; tss_id "TSS176";
Pf3D7_01_v3	Cufflinks	exon	446026	446775	.	+	.	gene_id "XLOC_000155"; transcript_id "TCONS_00000182"; exon_number "1"; gene_name "PF3D7_0111800"; oId "rna_PF3D7_0111800-1"; nearest_ref "rna_PF3D7_0111800-1"; class_code "="; tss_id "TSS177"; p_id "P85";
Pf3D7_01_v3	Cufflinks	exon	446892	447016	.	+	.	gene_id "XLOC_000155"; transcript_id "TCONS_00000182"; exon_number "2"; gene_name "PF3D7_0111800"; oId "rna_PF3D7_0111800-1"; nearest_ref "rna_PF3D7_0111800-1"; class_code "="; tss_id "TSS177"; p_id "P85";
Pf3D7_01_v3	Cufflinks	exon	447118	447205	.	+	.	gene_id "XLOC_000155"; transcript_id "TCONS_00000182"; exon_number "3"; gene_name "PF3D7_0111800"; oId "rna_PF3D7_0111800-1"; nearest_ref "rna_PF3D7_0111800-1"; class_code "="; tss_id "TSS177"; p_id "P85";
Pf3D7_01_v3	Cufflinks	exon	447339	447422	.	+	.	gene_id "XLOC_000155"; transcript_id "TCONS_00000182"; exon_number "4"; gene_name "PF3D7_0111800"; oId "rna_PF3D7_0111800-1"; nearest_ref "rna_PF3D7_0111800-1"; class_code "="; tss_id "TSS177"; p_id "P85";
Pf3D7_01_v3	Cufflinks	exon	447617	447747	.	+	.	gene_id "XLOC_000155"; transcript_id "TCONS_00000182"; exon_number "5"; gene_name "PF3D7_0111800"; oId "rna_PF3D7_0111800-1"; nearest_ref "rna_PF3D7_0111800-1"; class_code "="; tss_id "TSS177"; p_id "P85";
Pf3D7_01_v3	Cufflinks	exon	447841	447904	.	+	.	gene_id "XLOC_000155"; transcript_id "TCONS_00000182"; exon_number "6"; gene_name "PF3D7_0111800"; oId "rna_PF3D7_0111800-1"; nearest_ref "rna_PF3D7_0111800-1"; class_code "="; tss_id "TSS177"; p_id "P85";
Pf3D7_01_v3	Cufflinks	exon	448028	448190	.	+	.	gene_id "XLOC_000155"; transcript_id "TCONS_00000182"; exon_number "7"; gene_name "PF3D7_0111800"; oId "rna_PF3D7_0111800-1"; nearest_ref "rna_PF3D7_0111800-1"; class_code "="; tss_id "TSS177"; p_id "P85";
Pf3D7_01_v3	Cufflinks	exon	448392	448849	.	+	.	gene_id "XLOC_000155"; transcript_id "TCONS_00000182"; exon_number "8"; gene_name "PF3D7_0111800"; oId "rna_PF3D7_0111800-1"; nearest_ref "rna_PF3D7_0111800-1"; class_code "="; tss_id "TSS177"; p_id "P85";
Pf3D7_01_v3	Cufflinks	exon	454847	455338	.	+	.	gene_id "XLOC_000156"; transcript_id "TCONS_00000183"; exon_number "1"; gene_name "PF3D7_0112100"; oId "rna_PF3D7_0112100-1"; nearest_ref "rna_PF3D7_0112100-1"; class_code "="; tss_id "TSS178"; p_id "P86";
Pf3D7_01_v3	Cufflinks	exon	463347	473597	.	+	.	gene_id "XLOC_000157"; transcript_id "TCONS_00000184"; exon_number "1"; gene_name "PF3D7_0112200"; oId "CUFF.88.1"; nearest_ref "rna_PF3D7_0112200-1"; class_code "o"; tss_id "TSS179";
Pf3D7_01_v3	Cufflinks	exon	464726	470194	.	+	.	gene_id "XLOC_000157"; transcript_id "TCONS_00000185"; exon_number "1"; gene_name "PF3D7_0112200"; oId "rna_PF3D7_0112200-1"; contained_in "TCONS_00000184"; nearest_ref "rna_PF3D7_0112200-1"; class_code "="; tss_id "TSS180"; p_id "P87";
Pf3D7_01_v3	Cufflinks	exon	473739	475887	.	+	.	gene_id "XLOC_000158"; transcript_id "TCONS_00000186"; exon_number "1"; gene_name "PF3D7_0112300"; oId "rna_PF3D7_0112300-1"; nearest_ref "rna_PF3D7_0112300-1"; class_code "="; tss_id "TSS181";
Pf3D7_01_v3	Cufflinks	exon	475888	476281	.	+	.	gene_id "XLOC_000159"; transcript_id "TCONS_00000187"; exon_number "1"; gene_name "PF3D7_0112400"; oId "rna_PF3D7_0112400-1"; nearest_ref "rna_PF3D7_0112400-1"; class_code "="; tss_id "TSS182";
Pf3D7_01_v3	Cufflinks	exon	476282	476402	.	+	.	gene_id "XLOC_000160"; transcript_id "TCONS_00000188"; exon_number "1"; gene_name "PF3D7_0112500"; oId "rna_PF3D7_0112500-1"; nearest_ref "rna_PF3D7_0112500-1"; class_code "="; tss_id "TSS183";
Pf3D7_01_v3	Cufflinks	exon	476403	477278	.	+	.	gene_id "XLOC_000161"; transcript_id "TCONS_00000189"; exon_number "1"; gene_name "PF3D7_0112600"; oId "rna_PF3D7_0112600-1"; nearest_ref "rna_PF3D7_0112600-1"; class_code "="; tss_id "TSS184";
Pf3D7_01_v3	Cufflinks	exon	477279	481382	.	+	.	gene_id "XLOC_000162"; transcript_id "TCONS_00000190"; exon_number "1"; gene_name "PF3D7_0112700"; oId "rna_PF3D7_0112700-1"; nearest_ref "rna_PF3D7_0112700-1"; class_code "="; tss_id "TSS185";
Pf3D7_01_v3	Cufflinks	exon	486500	486586	.	+	.	gene_id "XLOC_000163"; transcript_id "TCONS_00000191"; exon_number "1"; gene_name "PF3D7_0112900"; oId "rna_PF3D7_0112900-1"; nearest_ref "rna_PF3D7_0112900-1"; class_code "="; tss_id "TSS186"; p_id "P88";
Pf3D7_01_v3	Cufflinks	exon	486707	487186	.	+	.	gene_id "XLOC_000163"; transcript_id "TCONS_00000191"; exon_number "2"; gene_name "PF3D7_0112900"; oId "rna_PF3D7_0112900-1"; nearest_ref "rna_PF3D7_0112900-1"; class_code "="; tss_id "TSS186"; p_id "P88";
Pf3D7_01_v3	Cufflinks	exon	491221	493065	.	+	.	gene_id "XLOC_000164"; transcript_id "TCONS_00000192"; exon_number "1"; oId "CUFF.84.1"; class_code "u"; tss_id "TSS187";
Pf3D7_01_v3	Cufflinks	exon	495244	496239	.	+	.	gene_id "XLOC_000165"; transcript_id "TCONS_00000193"; exon_number "1"; gene_name "PF3D7_0113100"; oId "rna_PF3D7_0113100-1"; nearest_ref "rna_PF3D7_0113100-1"; class_code "="; tss_id "TSS188"; p_id "P89";
Pf3D7_01_v3	Cufflinks	exon	496405	500076	.	+	.	gene_id "XLOC_000165"; transcript_id "TCONS_00000193"; exon_number "2"; gene_name "PF3D7_0113100"; oId "rna_PF3D7_0113100-1"; nearest_ref "rna_PF3D7_0113100-1"; class_code "="; tss_id "TSS188"; p_id "P89";
Pf3D7_01_v3	Cufflinks	exon	507960	508845	.	+	.	gene_id "XLOC_000166"; transcript_id "TCONS_00000194"; exon_number "1"; gene_name "PF3D7_0113400"; oId "CUFF.90.1"; nearest_ref "rna_PF3D7_0113400-1"; class_code "x"; tss_id "TSS189";
Pf3D7_01_v3	Cufflinks	exon	511902	511975	.	+	.	gene_id "XLOC_000167"; transcript_id "TCONS_00000195"; exon_number "1"; gene_name "PF3D7_0113600"; oId "CUFF.94.1"; nearest_ref "rna_PF3D7_0113600-1"; class_code "j"; tss_id "TSS190";
Pf3D7_01_v3	Cufflinks	exon	512077	514716	.	+	.	gene_id "XLOC_000167"; transcript_id "TCONS_00000195"; exon_number "2"; gene_name "PF3D7_0113600"; oId "CUFF.94.1"; nearest_ref "rna_PF3D7_0113600-1"; class_code "j"; tss_id "TSS190";
Pf3D7_01_v3	Cufflinks	exon	514804	518171	.	+	.	gene_id "XLOC_000167"; transcript_id "TCONS_00000195"; exon_number "3"; gene_name "PF3D7_0113600"; oId "CUFF.94.1"; nearest_ref "rna_PF3D7_0113600-1"; class_code "j"; tss_id "TSS190";
Pf3D7_01_v3	Cufflinks	exon	512086	514716	.	+	.	gene_id "XLOC_000167"; transcript_id "TCONS_00000196"; exon_number "1"; gene_name "PF3D7_0113600"; oId "rna_PF3D7_0113600-1"; contained_in "TCONS_00000195"; nearest_ref "rna_PF3D7_0113600-1"; class_code "="; tss_id "TSS191"; p_id "P90";
Pf3D7_01_v3	Cufflinks	exon	514804	517855	.	+	.	gene_id "XLOC_000167"; transcript_id "TCONS_00000196"; exon_number "2"; gene_name "PF3D7_0113600"; oId "rna_PF3D7_0113600-1"; contained_in "TCONS_00000195"; nearest_ref "rna_PF3D7_0113600-1"; class_code "="; tss_id "TSS191"; p_id "P90";
Pf3D7_01_v3	Cufflinks	exon	519765	520917	.	+	.	gene_id "XLOC_000168"; transcript_id "TCONS_00000197"; exon_number "1"; gene_name "PF3D7_0113700"; oId "CUFF.92.1"; nearest_ref "rna_PF3D7_0113700-1"; class_code "j"; tss_id "TSS192";
Pf3D7_01_v3	Cufflinks	exon	521146	521277	.	+	.	gene_id "XLOC_000168"; transcript_id "TCONS_00000197"; exon_number "2"; gene_name "PF3D7_0113700"; oId "CUFF.92.1"; nearest_ref "rna_PF3D7_0113700-1"; class_code "j"; tss_id "TSS192";
Pf3D7_01_v3	Cufflinks	exon	521396	521795	.	+	.	gene_id "XLOC_000168"; transcript_id "TCONS_00000197"; exon_number "3"; gene_name "PF3D7_0113700"; oId "CUFF.92.1"; nearest_ref "rna_PF3D7_0113700-1"; class_code "j"; tss_id "TSS192";
Pf3D7_01_v3	Cufflinks	exon	522014	522850	.	+	.	gene_id "XLOC_000168"; transcript_id "TCONS_00000197"; exon_number "4"; gene_name "PF3D7_0113700"; oId "CUFF.92.1"; nearest_ref "rna_PF3D7_0113700-1"; class_code "j"; tss_id "TSS192";
Pf3D7_01_v3	Cufflinks	exon	522979	523024	.	+	.	gene_id "XLOC_000168"; transcript_id "TCONS_00000197"; exon_number "5"; gene_name "PF3D7_0113700"; oId "CUFF.92.1"; nearest_ref "rna_PF3D7_0113700-1"; class_code "j"; tss_id "TSS192";
Pf3D7_01_v3	Cufflinks	exon	523153	523608	.	+	.	gene_id "XLOC_000168"; transcript_id "TCONS_00000197"; exon_number "6"; gene_name "PF3D7_0113700"; oId "CUFF.92.1"; nearest_ref "rna_PF3D7_0113700-1"; class_code "j"; tss_id "TSS192";
Pf3D7_01_v3	Cufflinks	exon	520807	520917	.	+	.	gene_id "XLOC_000168"; transcript_id "TCONS_00000198"; exon_number "1"; gene_name "PF3D7_0113700"; oId "rna_PF3D7_0113700-1"; contained_in "TCONS_00000197"; nearest_ref "rna_PF3D7_0113700-1"; class_code "="; tss_id "TSS193"; p_id "P91";
Pf3D7_01_v3	Cufflinks	exon	521146	521277	.	+	.	gene_id "XLOC_000168"; transcript_id "TCONS_00000198"; exon_number "2"; gene_name "PF3D7_0113700"; oId "rna_PF3D7_0113700-1"; contained_in "TCONS_00000197"; nearest_ref "rna_PF3D7_0113700-1"; class_code "="; tss_id "TSS193"; p_id "P91";
Pf3D7_01_v3	Cufflinks	exon	521396	521795	.	+	.	gene_id "XLOC_000168"; transcript_id "TCONS_00000198"; exon_number "3"; gene_name "PF3D7_0113700"; oId "rna_PF3D7_0113700-1"; contained_in "TCONS_00000197"; nearest_ref "rna_PF3D7_0113700-1"; class_code "="; tss_id "TSS193"; p_id "P91";
Pf3D7_01_v3	Cufflinks	exon	522014	522579	.	+	.	gene_id "XLOC_000168"; transcript_id "TCONS_00000198"; exon_number "4"; gene_name "PF3D7_0113700"; oId "rna_PF3D7_0113700-1"; contained_in "TCONS_00000197"; nearest_ref "rna_PF3D7_0113700-1"; class_code "="; tss_id "TSS193"; p_id "P91";
Pf3D7_01_v3	Cufflinks	exon	527107	530065	.	+	.	gene_id "XLOC_000169"; transcript_id "TCONS_00000199"; exon_number "1"; gene_name "PF3D7_0113800"; oId "rna_PF3D7_0113800-1"; nearest_ref "rna_PF3D7_0113800-1"; class_code "="; tss_id "TSS194"; p_id "P92";
Pf3D7_01_v3	Cufflinks	exon	530175	531493	.	+	.	gene_id "XLOC_000169"; transcript_id "TCONS_00000199"; exon_number "2"; gene_name "PF3D7_0113800"; oId "rna_PF3D7_0113800-1"; nearest_ref "rna_PF3D7_0113800-1"; class_code "="; tss_id "TSS194"; p_id "P92";
Pf3D7_01_v3	Cufflinks	exon	531652	534459	.	+	.	gene_id "XLOC_000169"; transcript_id "TCONS_00000199"; exon_number "3"; gene_name "PF3D7_0113800"; oId "rna_PF3D7_0113800-1"; nearest_ref "rna_PF3D7_0113800-1"; class_code "="; tss_id "TSS194"; p_id "P92";
Pf3D7_01_v3	Cufflinks	exon	534735	536351	.	+	.	gene_id "XLOC_000169"; transcript_id "TCONS_00000199"; exon_number "4"; gene_name "PF3D7_0113800"; oId "rna_PF3D7_0113800-1"; nearest_ref "rna_PF3D7_0113800-1"; class_code "="; tss_id "TSS194"; p_id "P92";
Pf3D7_01_v3	Cufflinks	exon	539707	540807	.	+	.	gene_id "XLOC_000170"; transcript_id "TCONS_00000200"; exon_number "1"; oId "CUFF.89.1"; class_code "u"; tss_id "TSS195";
Pf3D7_01_v3	Cufflinks	exon	542480	542641	.	+	.	gene_id "XLOC_000171"; transcript_id "TCONS_00000201"; exon_number "1"; gene_name "PF3D7_0114000"; oId "rna_PF3D7_0114000-1"; nearest_ref "rna_PF3D7_0114000-1"; class_code "="; tss_id "TSS196"; p_id "P93";
Pf3D7_01_v3	Cufflinks	exon	542754	546983	.	+	.	gene_id "XLOC_000171"; transcript_id "TCONS_00000201"; exon_number "2"; gene_name "PF3D7_0114000"; oId "rna_PF3D7_0114000-1"; nearest_ref "rna_PF3D7_0114000-1"; class_code "="; tss_id "TSS196"; p_id "P93";
Pf3D7_01_v3	Cufflinks	exon	552640	552708	.	+	.	gene_id "XLOC_000172"; transcript_id "TCONS_00000202"; exon_number "1"; gene_name "PF3D7_0114300"; oId "rna_PF3D7_0114300-1"; nearest_ref "rna_PF3D7_0114300-1"; class_code "="; tss_id "TSS197"; p_id "P94";
Pf3D7_01_v3	Cufflinks	exon	552906	553797	.	+	.	gene_id "XLOC_000172"; transcript_id "TCONS_00000202"; exon_number "2"; gene_name "PF3D7_0114300"; oId "rna_PF3D7_0114300-1"; nearest_ref "rna_PF3D7_0114300-1"; class_code "="; tss_id "TSS197"; p_id "P94";
Pf3D7_01_v3	Cufflinks	exon	577704	578496	.	+	.	gene_id "XLOC_000173"; transcript_id "TCONS_00000203"; exon_number "1"; gene_name "PF3D7_0115000"; oId "rna_PF3D7_0115000-1"; nearest_ref "rna_PF3D7_0115000-1"; class_code "="; tss_id "TSS198"; p_id "P95";
Pf3D7_01_v3	Cufflinks	exon	578657	578922	.	+	.	gene_id "XLOC_000173"; transcript_id "TCONS_00000203"; exon_number "2"; gene_name "PF3D7_0115000"; oId "rna_PF3D7_0115000-1"; nearest_ref "rna_PF3D7_0115000-1"; class_code "="; tss_id "TSS198"; p_id "P95";
Pf3D7_01_v3	Cufflinks	exon	579071	583789	.	+	.	gene_id "XLOC_000173"; transcript_id "TCONS_00000203"; exon_number "3"; gene_name "PF3D7_0115000"; oId "rna_PF3D7_0115000-1"; nearest_ref "rna_PF3D7_0115000-1"; class_code "="; tss_id "TSS198"; p_id "P95";
Pf3D7_01_v3	Cufflinks	exon	587391	587483	.	+	.	gene_id "XLOC_000174"; transcript_id "TCONS_00000204"; exon_number "1"; gene_name "PF3D7_0115100"; oId "rna_PF3D7_0115100-1"; nearest_ref "rna_PF3D7_0115100-1"; class_code "="; tss_id "TSS199"; p_id "P96";
Pf3D7_01_v3	Cufflinks	exon	587606	588394	.	+	.	gene_id "XLOC_000174"; transcript_id "TCONS_00000204"; exon_number "2"; gene_name "PF3D7_0115100"; oId "rna_PF3D7_0115100-1"; nearest_ref "rna_PF3D7_0115100-1"; class_code "="; tss_id "TSS199"; p_id "P96";
Pf3D7_01_v3	Cufflinks	exon	591849	591902	.	+	.	gene_id "XLOC_000175"; transcript_id "TCONS_00000205"; exon_number "1"; gene_name "PF3D7_0115200"; oId "rna_PF3D7_0115200-1"; nearest_ref "rna_PF3D7_0115200-1"; class_code "="; tss_id "TSS200"; p_id "P97";
Pf3D7_01_v3	Cufflinks	exon	592135	593187	.	+	.	gene_id "XLOC_000175"; transcript_id "TCONS_00000205"; exon_number "2"; gene_name "PF3D7_0115200"; oId "rna_PF3D7_0115200-1"; nearest_ref "rna_PF3D7_0115200-1"; class_code "="; tss_id "TSS200"; p_id "P97";
Pf3D7_01_v3	Cufflinks	exon	595102	595155	.	+	.	gene_id "XLOC_000176"; transcript_id "TCONS_00000206"; exon_number "1"; gene_name "PF3D7_0115300"; oId "rna_PF3D7_0115300-1"; nearest_ref "rna_PF3D7_0115300-1"; class_code "="; tss_id "TSS201"; p_id "P98";
Pf3D7_01_v3	Cufflinks	exon	595317	596273	.	+	.	gene_id "XLOC_000176"; transcript_id "TCONS_00000206"; exon_number "2"; gene_name "PF3D7_0115300"; oId "rna_PF3D7_0115300-1"; nearest_ref "rna_PF3D7_0115300-1"; class_code "="; tss_id "TSS201"; p_id "P98";
Pf3D7_01_v3	Cufflinks	exon	598465	598533	.	+	.	gene_id "XLOC_000177"; transcript_id "TCONS_00000207"; exon_number "1"; gene_name "PF3D7_0115400"; oId "rna_PF3D7_0115400-1"; nearest_ref "rna_PF3D7_0115400-1"; class_code "="; tss_id "TSS202"; p_id "P99";
Pf3D7_01_v3	Cufflinks	exon	598636	599472	.	+	.	gene_id "XLOC_000177"; transcript_id "TCONS_00000207"; exon_number "2"; gene_name "PF3D7_0115400"; oId "rna_PF3D7_0115400-1"; nearest_ref "rna_PF3D7_0115400-1"; class_code "="; tss_id "TSS202"; p_id "P99";
Pf3D7_01_v3	Cufflinks	exon	600692	601992	.	+	.	gene_id "XLOC_000178"; transcript_id "TCONS_00000208"; exon_number "1"; gene_name "PF3D7_0115500"; oId "rna_PF3D7_0115500-1"; nearest_ref "rna_PF3D7_0115500-1"; class_code "="; tss_id "TSS203"; p_id "P100";
Pf3D7_01_v3	Cufflinks	exon	604162	604215	.	+	.	gene_id "XLOC_000179"; transcript_id "TCONS_00000209"; exon_number "1"; gene_name "PF3D7_0115600"; oId "rna_PF3D7_0115600-1"; nearest_ref "rna_PF3D7_0115600-1"; class_code "="; tss_id "TSS204"; p_id "P101";
Pf3D7_01_v3	Cufflinks	exon	604446	605531	.	+	.	gene_id "XLOC_000179"; transcript_id "TCONS_00000209"; exon_number "2"; gene_name "PF3D7_0115600"; oId "rna_PF3D7_0115600-1"; nearest_ref "rna_PF3D7_0115600-1"; class_code "="; tss_id "TSS204"; p_id "P101";
Pf3D7_01_v3	Cufflinks	exon	609407	610888	.	+	.	gene_id "XLOC_000180"; transcript_id "TCONS_00000210"; exon_number "1"; gene_name "PF3D7_0115700"; oId "CUFF.98.1"; nearest_ref "rna_PF3D7_0115700-1"; class_code "x"; tss_id "TSS205";
Pf3D7_01_v3	Cufflinks	exon	912	7642	.	-	.	gene_id "XLOC_000181"; transcript_id "TCONS_00000211"; exon_number "1"; oId "CUFF.8.1"; class_code "u"; tss_id "TSS206";
Pf3D7_01_v3	Cufflinks	exon	32969	35009	.	-	.	gene_id "XLOC_000182"; transcript_id "TCONS_00000212"; exon_number "1"; gene_name "PF3D7_0100100"; oId "CUFF.12.1"; nearest_ref "rna_PF3D7_0100100-1"; class_code "x"; tss_id "TSS207";
Pf3D7_01_v3	Cufflinks	exon	38982	39923	.	-	.	gene_id "XLOC_000183"; transcript_id "TCONS_00000213"; exon_number "1"; gene_name "PF3D7_0100200"; oId "rna_PF3D7_0100200-1"; nearest_ref "rna_PF3D7_0100200-1"; class_code "="; tss_id "TSS208"; p_id "P102";
Pf3D7_01_v3	Cufflinks	exon	40154	40207	.	-	.	gene_id "XLOC_000183"; transcript_id "TCONS_00000213"; exon_number "2"; gene_name "PF3D7_0100200"; oId "rna_PF3D7_0100200-1"; nearest_ref "rna_PF3D7_0100200-1"; class_code "="; tss_id "TSS208"; p_id "P102";
Pf3D7_01_v3	Cufflinks	exon	42367	43617	.	-	.	gene_id "XLOC_000184"; transcript_id "TCONS_00000214"; exon_number "1"; gene_name "PF3D7_0100300"; oId "rna_PF3D7_0100300-1"; nearest_ref "rna_PF3D7_0100300-1"; class_code "="; tss_id "TSS209"; p_id "P103";
Pf3D7_01_v3	Cufflinks	exon	43775	46507	.	-	.	gene_id "XLOC_000184"; transcript_id "TCONS_00000214"; exon_number "2"; gene_name "PF3D7_0100300"; oId "rna_PF3D7_0100300-1"; nearest_ref "rna_PF3D7_0100300-1"; class_code "="; tss_id "TSS209"; p_id "P103";
Pf3D7_01_v3	Cufflinks	exon	50525	51941	.	-	.	gene_id "XLOC_000185"; transcript_id "TCONS_00000215"; exon_number "1"; gene_name "PF3D7_0100400"; oId "CUFF.10.1"; nearest_ref "rna_PF3D7_0100400-1"; class_code "x"; tss_id "TSS210";
Pf3D7_01_v3	Cufflinks	exon	53169	53280	.	-	.	gene_id "XLOC_000186"; transcript_id "TCONS_00000216"; exon_number "1"; gene_name "PF3D7_0100500"; oId "rna_PF3D7_0100500-1"; nearest_ref "rna_PF3D7_0100500-1"; class_code "="; tss_id "TSS211"; p_id "P104";
Pf3D7_01_v3	Cufflinks	exon	53778	54788	.	-	.	gene_id "XLOC_000187"; transcript_id "TCONS_00000217"; exon_number "1"; gene_name "PF3D7_0100600"; oId "rna_PF3D7_0100600-1"; nearest_ref "rna_PF3D7_0100600-1"; class_code "="; tss_id "TSS212"; p_id "P105";
Pf3D7_01_v3	Cufflinks	exon	54938	55006	.	-	.	gene_id "XLOC_000187"; transcript_id "TCONS_00000217"; exon_number "2"; gene_name "PF3D7_0100600"; oId "rna_PF3D7_0100600-1"; nearest_ref "rna_PF3D7_0100600-1"; class_code "="; tss_id "TSS212"; p_id "P105";
Pf3D7_01_v3	Cufflinks	exon	56690	56893	.	-	.	gene_id "XLOC_000188"; transcript_id "TCONS_00000218"; exon_number "1"; gene_name "PF3D7_0100700"; oId "rna_PF3D7_0100700-1"; nearest_ref "rna_PF3D7_0100700-1"; class_code "="; tss_id "TSS213"; p_id "P106";
Pf3D7_01_v3	Cufflinks	exon	62187	63185	.	-	.	gene_id "XLOC_000189"; transcript_id "TCONS_00000219"; exon_number "1"; gene_name "PF3D7_0100900"; oId "rna_PF3D7_0100900-1"; nearest_ref "rna_PF3D7_0100900-1"; class_code "="; tss_id "TSS214"; p_id "P107";
Pf3D7_01_v3	Cufflinks	exon	63347	63400	.	-	.	gene_id "XLOC_000189"; transcript_id "TCONS_00000219"; exon_number "2"; gene_name "PF3D7_0100900"; oId "rna_PF3D7_0100900-1"; nearest_ref "rna_PF3D7_0100900-1"; class_code "="; tss_id "TSS214"; p_id "P107";
Pf3D7_01_v3	Cufflinks	exon	65817	66821	.	-	.	gene_id "XLOC_000190"; transcript_id "TCONS_00000220"; exon_number "1"; gene_name "PF3D7_0101000"; oId "rna_PF3D7_0101000-1"; nearest_ref "rna_PF3D7_0101000-1"; class_code "="; tss_id "TSS215"; p_id "P108";
Pf3D7_01_v3	Cufflinks	exon	66918	66989	.	-	.	gene_id "XLOC_000190"; transcript_id "TCONS_00000220"; exon_number "2"; gene_name "PF3D7_0101000"; oId "rna_PF3D7_0101000-1"; nearest_ref "rna_PF3D7_0101000-1"; class_code "="; tss_id "TSS215"; p_id "P108";
Pf3D7_01_v3	Cufflinks	exon	69304	70164	.	-	.	gene_id "XLOC_000191"; transcript_id "TCONS_00000221"; exon_number "1"; gene_name "PF3D7_0101100"; oId "rna_PF3D7_0101100-1"; nearest_ref "rna_PF3D7_0101100-1"; class_code "="; tss_id "TSS216"; p_id "P109";
Pf3D7_01_v3	Cufflinks	exon	70349	70417	.	-	.	gene_id "XLOC_000191"; transcript_id "TCONS_00000221"; exon_number "2"; gene_name "PF3D7_0101100"; oId "rna_PF3D7_0101100-1"; nearest_ref "rna_PF3D7_0101100-1"; class_code "="; tss_id "TSS216"; p_id "P109";
Pf3D7_01_v3	Cufflinks	exon	75982	76809	.	-	.	gene_id "XLOC_000192"; transcript_id "TCONS_00000222"; exon_number "1"; gene_name "PF3D7_0101400"; oId "rna_PF3D7_0101400-1"; nearest_ref "rna_PF3D7_0101400-1"; class_code "="; tss_id "TSS217"; p_id "P110";
Pf3D7_01_v3	Cufflinks	exon	81765	82820	.	-	.	gene_id "XLOC_000193"; transcript_id "TCONS_00000223"; exon_number "1"; gene_name "PF3D7_0101600"; oId "rna_PF3D7_0101600-1"; nearest_ref "rna_PF3D7_0101600-1"; class_code "="; tss_id "TSS218"; p_id "P111";
Pf3D7_01_v3	Cufflinks	exon	83053	83106	.	-	.	gene_id "XLOC_000193"; transcript_id "TCONS_00000223"; exon_number "2"; gene_name "PF3D7_0101600"; oId "rna_PF3D7_0101600-1"; nearest_ref "rna_PF3D7_0101600-1"; class_code "="; tss_id "TSS218"; p_id "P111";
Pf3D7_01_v3	Cufflinks	exon	84791	86152	.	-	.	gene_id "XLOC_000194"; transcript_id "TCONS_00000224"; exon_number "1"; gene_name "PF3D7_0101700"; oId "rna_PF3D7_0101700-1"; nearest_ref "rna_PF3D7_0101700-1"; class_code "="; tss_id "TSS219"; p_id "P112";
Pf3D7_01_v3	Cufflinks	exon	87203	88003	.	-	.	gene_id "XLOC_000195"; transcript_id "TCONS_00000225"; exon_number "1"; gene_name "PF3D7_0101800"; oId "rna_PF3D7_0101800-1"; nearest_ref "rna_PF3D7_0101800-1"; class_code "="; tss_id "TSS220"; p_id "P113";
Pf3D7_01_v3	Cufflinks	exon	88109	88177	.	-	.	gene_id "XLOC_000195"; transcript_id "TCONS_00000225"; exon_number "2"; gene_name "PF3D7_0101800"; oId "rna_PF3D7_0101800-1"; nearest_ref "rna_PF3D7_0101800-1"; class_code "="; tss_id "TSS220"; p_id "P113";
Pf3D7_01_v3	Cufflinks	exon	90242	91204	.	-	.	gene_id "XLOC_000196"; transcript_id "TCONS_00000226"; exon_number "1"; gene_name "PF3D7_0101900"; oId "rna_PF3D7_0101900-1"; nearest_ref "rna_PF3D7_0101900-1"; class_code "="; tss_id "TSS221"; p_id "P114";
Pf3D7_01_v3	Cufflinks	exon	91352	91420	.	-	.	gene_id "XLOC_000196"; transcript_id "TCONS_00000226"; exon_number "2"; gene_name "PF3D7_0101900"; oId "rna_PF3D7_0101900-1"; nearest_ref "rna_PF3D7_0101900-1"; class_code "="; tss_id "TSS221"; p_id "P114";
Pf3D7_01_v3	Cufflinks	exon	93113	93875	.	-	.	gene_id "XLOC_000197"; transcript_id "TCONS_00000227"; exon_number "1"; gene_name "PF3D7_0102000"; oId "rna_PF3D7_0102000-1"; nearest_ref "rna_PF3D7_0102000-1"; class_code "="; tss_id "TSS222"; p_id "P115";
Pf3D7_01_v3	Cufflinks	exon	94869	96032	.	-	.	gene_id "XLOC_000198"; transcript_id "TCONS_00000228"; exon_number "1"; gene_name "PF3D7_0102100"; oId "CUFF.16.1"; nearest_ref "rna_PF3D7_0102100-1"; class_code "x"; tss_id "TSS223";
Pf3D7_01_v3	Cufflinks	exon	96485	96952	.	-	.	gene_id "XLOC_000199"; transcript_id "TCONS_00000229"; exon_number "1"; oId "CUFF.13.1"; class_code "u"; tss_id "TSS224";
Pf3D7_01_v3	Cufflinks	exon	102684	103619	.	-	.	gene_id "XLOC_000200"; transcript_id "TCONS_00000230"; exon_number "1"; oId "CUFF.14.1"; class_code "u"; tss_id "TSS225";
Pf3D7_01_v3	Cufflinks	exon	107197	108348	.	-	.	gene_id "XLOC_000201"; transcript_id "TCONS_00000231"; exon_number "1"; gene_name "PF3D7_0102400"; oId "rna_PF3D7_0102400-1"; nearest_ref "rna_PF3D7_0102400-1"; class_code "="; tss_id "TSS226"; p_id "P116";
Pf3D7_01_v3	Cufflinks	exon	109000	110823	.	-	.	gene_id "XLOC_000202"; transcript_id "TCONS_00000232"; exon_number "1"; gene_name "PF3D7_0102500"; oId "CUFF.23.2"; nearest_ref "rna_PF3D7_0102500-1"; class_code "j"; tss_id "TSS227";
Pf3D7_01_v3	Cufflinks	exon	110962	111050	.	-	.	gene_id "XLOC_000202"; transcript_id "TCONS_00000232"; exon_number "2"; gene_name "PF3D7_0102500"; oId "CUFF.23.2"; nearest_ref "rna_PF3D7_0102500-1"; class_code "j"; tss_id "TSS227";
Pf3D7_01_v3	Cufflinks	exon	111167	111245	.	-	.	gene_id "XLOC_000202"; transcript_id "TCONS_00000232"; exon_number "3"; gene_name "PF3D7_0102500"; oId "CUFF.23.2"; nearest_ref "rna_PF3D7_0102500-1"; class_code "j"; tss_id "TSS227";
Pf3D7_01_v3	Cufflinks	exon	111338	115723	.	-	.	gene_id "XLOC_000202"; transcript_id "TCONS_00000232"; exon_number "4"; gene_name "PF3D7_0102500"; oId "CUFF.23.2"; nearest_ref "rna_PF3D7_0102500-1"; class_code "j"; tss_id "TSS227";
Pf3D7_01_v3	Cufflinks	exon	115937	117489	.	-	.	gene_id "XLOC_000202"; transcript_id "TCONS_00000232"; exon_number "5"; gene_name "PF3D7_0102500"; oId "CUFF.23.2"; nearest_ref "rna_PF3D7_0102500-1"; class_code "j"; tss_id "TSS227";
Pf3D7_01_v3	Cufflinks	exon	109000	110823	.	-	.	gene_id "XLOC_000202"; transcript_id "TCONS_00000233"; exon_number "1"; gene_name "PF3D7_0102500"; oId "CUFF.23.1"; nearest_ref "rna_PF3D7_0102500-1"; class_code "="; tss_id "TSS227"; p_id "P117";
Pf3D7_01_v3	Cufflinks	exon	110962	111050	.	-	.	gene_id "XLOC_000202"; transcript_id "TCONS_00000233"; exon_number "2"; gene_name "PF3D7_0102500"; oId "CUFF.23.1"; nearest_ref "rna_PF3D7_0102500-1"; class_code "="; tss_id "TSS227"; p_id "P117";
Pf3D7_01_v3	Cufflinks	exon	111167	111245	.	-	.	gene_id "XLOC_000202"; transcript_id "TCONS_00000233"; exon_number "3"; gene_name "PF3D7_0102500"; oId "CUFF.23.1"; nearest_ref "rna_PF3D7_0102500-1"; class_code "="; tss_id "TSS227"; p_id "P117";
Pf3D7_01_v3	Cufflinks	exon	111338	117498	.	-	.	gene_id "XLOC_000202"; transcript_id "TCONS_00000233"; exon_number "4"; gene_name "PF3D7_0102500"; oId "CUFF.23.1"; nearest_ref "rna_PF3D7_0102500-1"; class_code "="; tss_id "TSS227"; p_id "P117";
Pf3D7_01_v3	Cufflinks	exon	110750	110823	.	-	.	gene_id "XLOC_000202"; transcript_id "TCONS_00000234"; exon_number "1"; gene_name "PF3D7_0102500"; oId "rna_PF3D7_0102500-1"; nearest_ref "rna_PF3D7_0102500-1"; class_code "="; tss_id "TSS228"; p_id "P117";
Pf3D7_01_v3	Cufflinks	exon	110962	111050	.	-	.	gene_id "XLOC_000202"; transcript_id "TCONS_00000234"; exon_number "2"; gene_name "PF3D7_0102500"; oId "rna_PF3D7_0102500-1"; nearest_ref "rna_PF3D7_0102500-1"; class_code "="; tss_id "TSS228"; p_id "P117";
Pf3D7_01_v3	Cufflinks	exon	111167	111245	.	-	.	gene_id "XLOC_000202"; transcript_id "TCONS_00000234"; exon_number "3"; gene_name "PF3D7_0102500"; oId "rna_PF3D7_0102500-1"; nearest_ref "rna_PF3D7_0102500-1"; class_code "="; tss_id "TSS228"; p_id "P117";
Pf3D7_01_v3	Cufflinks	exon	111338	115799	.	-	.	gene_id "XLOC_000202"; transcript_id "TCONS_00000234"; exon_number "4"; gene_name "PF3D7_0102500"; oId "rna_PF3D7_0102500-1"; nearest_ref "rna_PF3D7_0102500-1"; class_code "="; tss_id "TSS228"; p_id "P117";
Pf3D7_01_v3	Cufflinks	exon	118681	118733	.	-	.	gene_id "XLOC_000203"; transcript_id "TCONS_00000235"; exon_number "1"; gene_name "PF3D7_0102600"; oId "CUFF.20.2"; nearest_ref "rna_PF3D7_0102600-1"; class_code "j"; tss_id "TSS229";
Pf3D7_01_v3	Cufflinks	exon	118919	119121	.	-	.	gene_id "XLOC_000203"; transcript_id "TCONS_00000235"; exon_number "2"; gene_name "PF3D7_0102600"; oId "CUFF.20.2"; nearest_ref "rna_PF3D7_0102600-1"; class_code "j"; tss_id "TSS229";
Pf3D7_01_v3	Cufflinks	exon	119272	120981	.	-	.	gene_id "XLOC_000203"; transcript_id "TCONS_00000235"; exon_number "3"; gene_name "PF3D7_0102600"; oId "CUFF.20.2"; nearest_ref "rna_PF3D7_0102600-1"; class_code "j"; tss_id "TSS229";
Pf3D7_01_v3	Cufflinks	exon	121148	121635	.	-	.	gene_id "XLOC_000203"; transcript_id "TCONS_00000235"; exon_number "4"; gene_name "PF3D7_0102600"; oId "CUFF.20.2"; nearest_ref "rna_PF3D7_0102600-1"; class_code "j"; tss_id "TSS229";
Pf3D7_01_v3	Cufflinks	exon	121720	122041	.	-	.	gene_id "XLOC_000203"; transcript_id "TCONS_00000235"; exon_number "5"; gene_name "PF3D7_0102600"; oId "CUFF.20.2"; nearest_ref "rna_PF3D7_0102600-1"; class_code "j"; tss_id "TSS229";
Pf3D7_01_v3	Cufflinks	exon	118681	118733	.	-	.	gene_id "XLOC_000203"; transcript_id "TCONS_00000236"; exon_number "1"; gene_name "PF3D7_0102600"; oId "CUFF.20.1"; nearest_ref "rna_PF3D7_0102600-1"; class_code "j"; tss_id "TSS229";
Pf3D7_01_v3	Cufflinks	exon	118919	119121	.	-	.	gene_id "XLOC_000203"; transcript_id "TCONS_00000236"; exon_number "2"; gene_name "PF3D7_0102600"; oId "CUFF.20.1"; nearest_ref "rna_PF3D7_0102600-1"; class_code "j"; tss_id "TSS229";
Pf3D7_01_v3	Cufflinks	exon	119272	120981	.	-	.	gene_id "XLOC_000203"; transcript_id "TCONS_00000236"; exon_number "3"; gene_name "PF3D7_0102600"; oId "CUFF.20.1"; nearest_ref "rna_PF3D7_0102600-1"; class_code "j"; tss_id "TSS229";
Pf3D7_01_v3	Cufflinks	exon	121148	121635	.	-	.	gene_id "XLOC_000203"; transcript_id "TCONS_00000236"; exon_number "4"; gene_name "PF3D7_0102600"; oId "CUFF.20.1"; nearest_ref "rna_PF3D7_0102600-1"; class_code "j"; tss_id "TSS229";
Pf3D7_01_v3	Cufflinks	exon	121928	122045	.	-	.	gene_id "XLOC_000203"; transcript_id "TCONS_00000236"; exon_number "5"; gene_name "PF3D7_0102600"; oId "CUFF.20.1"; nearest_ref "rna_PF3D7_0102600-1"; class_code "j"; tss_id "TSS229";
Pf3D7_01_v3	Cufflinks	exon	118899	119121	.	-	.	gene_id "XLOC_000203"; transcript_id "TCONS_00000237"; exon_number "1"; gene_name "PF3D7_0102600"; oId "CUFF.20.3"; nearest_ref "rna_PF3D7_0102600-1"; class_code "j"; tss_id "TSS230";
Pf3D7_01_v3	Cufflinks	exon	119272	120981	.	-	.	gene_id "XLOC_000203"; transcript_id "TCONS_00000237"; exon_number "2"; gene_name "PF3D7_0102600"; oId "CUFF.20.3"; nearest_ref "rna_PF3D7_0102600-1"; class_code "j"; tss_id "TSS230";
Pf3D7_01_v3	Cufflinks	exon	121567	121623	.	-	.	gene_id "XLOC_000203"; transcript_id "TCONS_00000237"; exon_number "3"; gene_name "PF3D7_0102600"; oId "CUFF.20.3"; nearest_ref "rna_PF3D7_0102600-1"; class_code "j"; tss_id "TSS230";
Pf3D7_01_v3	Cufflinks	exon	119041	119121	.	-	.	gene_id "XLOC_000203"; transcript_id "TCONS_00000238"; exon_number "1"; gene_name "PF3D7_0102600"; oId "rna_PF3D7_0102600-1"; contained_in "TCONS_00000235"; nearest_ref "rna_PF3D7_0102600-1"; class_code "="; tss_id "TSS231"; p_id "P118";
Pf3D7_01_v3	Cufflinks	exon	119272	120981	.	-	.	gene_id "XLOC_000203"; transcript_id "TCONS_00000238"; exon_number "2"; gene_name "PF3D7_0102600"; oId "rna_PF3D7_0102600-1"; contained_in "TCONS_00000235"; nearest_ref "rna_PF3D7_0102600-1"; class_code "="; tss_id "TSS231"; p_id "P118";
Pf3D7_01_v3	Cufflinks	exon	121148	121249	.	-	.	gene_id "XLOC_000203"; transcript_id "TCONS_00000238"; exon_number "3"; gene_name "PF3D7_0102600"; oId "rna_PF3D7_0102600-1"; contained_in "TCONS_00000235"; nearest_ref "rna_PF3D7_0102600-1"; class_code "="; tss_id "TSS231"; p_id "P118";
Pf3D7_01_v3	Cufflinks	exon	122154	122480	.	-	.	gene_id "XLOC_000204"; transcript_id "TCONS_00000239"; exon_number "1"; oId "CUFF.17.1"; class_code "u"; tss_id "TSS232";
Pf3D7_01_v3	Cufflinks	exon	122776	122792	.	-	.	gene_id "XLOC_000204"; transcript_id "TCONS_00000239"; exon_number "2"; oId "CUFF.17.1"; class_code "u"; tss_id "TSS232";
Pf3D7_01_v3	Cufflinks	exon	122536	123203	.	-	.	gene_id "XLOC_000204"; transcript_id "TCONS_00000240"; exon_number "1"; oId "CUFF.17.2"; class_code "u"; tss_id "TSS233";
Pf3D7_01_v3	Cufflinks	exon	125555	131149	.	-	.	gene_id "XLOC_000205"; transcript_id "TCONS_00000241"; exon_number "1"; gene_name "PF3D7_0102900"; oId "CUFF.21.1"; nearest_ref "rna_PF3D7_0102900-1"; class_code "o"; tss_id "TSS234";
Pf3D7_01_v3	Cufflinks	exon	126318	128141	.	-	.	gene_id "XLOC_000205"; transcript_id "TCONS_00000242"; exon_number "1"; gene_name "PF3D7_0102800"; oId "rna_PF3D7_0102800-1"; contained_in "TCONS_00000241"; nearest_ref "rna_PF3D7_0102800-1"; class_code "="; tss_id "TSS235"; p_id "P120";
Pf3D7_01_v3	Cufflinks	exon	128960	130840	.	-	.	gene_id "XLOC_000205"; transcript_id "TCONS_00000243"; exon_number "1"; gene_name "PF3D7_0102900"; oId "rna_PF3D7_0102900-1"; contained_in "TCONS_00000241"; nearest_ref "rna_PF3D7_0102900-1"; class_code "="; tss_id "TSS236"; p_id "P119";
Pf3D7_01_v3	Cufflinks	exon	131715	132153	.	-	.	gene_id "XLOC_000206"; transcript_id "TCONS_00000244"; exon_number "1"; gene_name "PF3D7_0103000"; oId "CUFF.25.1"; nearest_ref "rna_PF3D7_0103000-1"; class_code "j"; tss_id "TSS237";
Pf3D7_01_v3	Cufflinks	exon	132281	132355	.	-	.	gene_id "XLOC_000206"; transcript_id "TCONS_00000244"; exon_number "2"; gene_name "PF3D7_0103000"; oId "CUFF.25.1"; nearest_ref "rna_PF3D7_0103000-1"; class_code "j"; tss_id "TSS237";
Pf3D7_01_v3	Cufflinks	exon	132481	132597	.	-	.	gene_id "XLOC_000206"; transcript_id "TCONS_00000244"; exon_number "3"; gene_name "PF3D7_0103000"; oId "CUFF.25.1"; nearest_ref "rna_PF3D7_0103000-1"; class_code "j"; tss_id "TSS237";
Pf3D7_01_v3	Cufflinks	exon	132693	132929	.	-	.	gene_id "XLOC_000206"; transcript_id "TCONS_00000244"; exon_number "4"; gene_name "PF3D7_0103000"; oId "CUFF.25.1"; nearest_ref "rna_PF3D7_0103000-1"; class_code "j"; tss_id "TSS237";
Pf3D7_01_v3	Cufflinks	exon	133017	133115	.	-	.	gene_id "XLOC_000206"; transcript_id "TCONS_00000244"; exon_number "5"; gene_name "PF3D7_0103000"; oId "CUFF.25.1"; nearest_ref "rna_PF3D7_0103000-1"; class_code "j"; tss_id "TSS237";
Pf3D7_01_v3	Cufflinks	exon	133285	133356	.	-	.	gene_id "XLOC_000206"; transcript_id "TCONS_00000244"; exon_number "6"; gene_name "PF3D7_0103000"; oId "CUFF.25.1"; nearest_ref "rna_PF3D7_0103000-1"; class_code "j"; tss_id "TSS237";
Pf3D7_01_v3	Cufflinks	exon	133513	133636	.	-	.	gene_id "XLOC_000206"; transcript_id "TCONS_00000244"; exon_number "7"; gene_name "PF3D7_0103000"; oId "CUFF.25.1"; nearest_ref "rna_PF3D7_0103000-1"; class_code "j"; tss_id "TSS237";
Pf3D7_01_v3	Cufflinks	exon	134248	139428	.	-	.	gene_id "XLOC_000206"; transcript_id "TCONS_00000244"; exon_number "8"; gene_name "PF3D7_0103000"; oId "CUFF.25.1"; nearest_ref "rna_PF3D7_0103000-1"; class_code "j"; tss_id "TSS237";
Pf3D7_01_v3	Cufflinks	exon	132086	132153	.	-	.	gene_id "XLOC_000206"; transcript_id "TCONS_00000245"; exon_number "1"; gene_name "PF3D7_0103000"; oId "rna_PF3D7_0103000-1"; contained_in "TCONS_00000244"; nearest_ref "rna_PF3D7_0103000-1"; class_code "="; tss_id "TSS238"; p_id "P122";
Pf3D7_01_v3	Cufflinks	exon	132281	132355	.	-	.	gene_id "XLOC_000206"; transcript_id "TCONS_00000245"; exon_number "2"; gene_name "PF3D7_0103000"; oId "rna_PF3D7_0103000-1"; contained_in "TCONS_00000244"; nearest_ref "rna_PF3D7_0103000-1"; class_code "="; tss_id "TSS238"; p_id "P122";
Pf3D7_01_v3	Cufflinks	exon	132481	132597	.	-	.	gene_id "XLOC_000206"; transcript_id "TCONS_00000245"; exon_number "3"; gene_name "PF3D7_0103000"; oId "rna_PF3D7_0103000-1"; contained_in "TCONS_00000244"; nearest_ref "rna_PF3D7_0103000-1"; class_code "="; tss_id "TSS238"; p_id "P122";
Pf3D7_01_v3	Cufflinks	exon	132693	132929	.	-	.	gene_id "XLOC_000206"; transcript_id "TCONS_00000245"; exon_number "4"; gene_name "PF3D7_0103000"; oId "rna_PF3D7_0103000-1"; contained_in "TCONS_00000244"; nearest_ref "rna_PF3D7_0103000-1"; class_code "="; tss_id "TSS238"; p_id "P122";
Pf3D7_01_v3	Cufflinks	exon	133017	133115	.	-	.	gene_id "XLOC_000206"; transcript_id "TCONS_00000245"; exon_number "5"; gene_name "PF3D7_0103000"; oId "rna_PF3D7_0103000-1"; contained_in "TCONS_00000244"; nearest_ref "rna_PF3D7_0103000-1"; class_code "="; tss_id "TSS238"; p_id "P122";
Pf3D7_01_v3	Cufflinks	exon	133285	133356	.	-	.	gene_id "XLOC_000206"; transcript_id "TCONS_00000245"; exon_number "6"; gene_name "PF3D7_0103000"; oId "rna_PF3D7_0103000-1"; contained_in "TCONS_00000244"; nearest_ref "rna_PF3D7_0103000-1"; class_code "="; tss_id "TSS238"; p_id "P122";
Pf3D7_01_v3	Cufflinks	exon	133513	133624	.	-	.	gene_id "XLOC_000206"; transcript_id "TCONS_00000245"; exon_number "7"; gene_name "PF3D7_0103000"; oId "rna_PF3D7_0103000-1"; contained_in "TCONS_00000244"; nearest_ref "rna_PF3D7_0103000-1"; class_code "="; tss_id "TSS238"; p_id "P122";
Pf3D7_01_v3	Cufflinks	exon	134353	139257	.	-	.	gene_id "XLOC_000206"; transcript_id "TCONS_00000246"; exon_number "1"; gene_name "PF3D7_0103100"; oId "rna_PF3D7_0103100-1"; contained_in "TCONS_00000244"; nearest_ref "rna_PF3D7_0103100-1"; class_code "="; tss_id "TSS239"; p_id "P121";
Pf3D7_01_v3	Cufflinks	exon	140662	141086	.	-	.	gene_id "XLOC_000207"; transcript_id "TCONS_00000247"; exon_number "1"; gene_name "PF3D7_0103200"; oId "rna_PF3D7_0103200-1"; nearest_ref "rna_PF3D7_0103200-1"; class_code "="; tss_id "TSS240"; p_id "P123";
Pf3D7_01_v3	Cufflinks	exon	141340	142219	.	-	.	gene_id "XLOC_000207"; transcript_id "TCONS_00000247"; exon_number "2"; gene_name "PF3D7_0103200"; oId "rna_PF3D7_0103200-1"; nearest_ref "rna_PF3D7_0103200-1"; class_code "="; tss_id "TSS240"; p_id "P123";
Pf3D7_01_v3	Cufflinks	exon	143393	151133	.	-	.	gene_id "XLOC_000208"; transcript_id "TCONS_00000248"; exon_number "1"; gene_name "PF3D7_0103400"; oId "CUFF.28.3"; nearest_ref "rna_PF3D7_0103400-1"; class_code "o"; tss_id "TSS241";
Pf3D7_01_v3	Cufflinks	exon	151260	152776	.	-	.	gene_id "XLOC_000208"; transcript_id "TCONS_00000248"; exon_number "2"; gene_name "PF3D7_0103400"; oId "CUFF.28.3"; nearest_ref "rna_PF3D7_0103400-1"; class_code "o"; tss_id "TSS241";
Pf3D7_01_v3	Cufflinks	exon	143393	151120	.	-	.	gene_id "XLOC_000208"; transcript_id "TCONS_00000249"; exon_number "1"; gene_name "PF3D7_0103400"; oId "CUFF.28.2"; nearest_ref "rna_PF3D7_0103400-1"; class_code "o"; tss_id "TSS241";
Pf3D7_01_v3	Cufflinks	exon	151247	152783	.	-	.	gene_id "XLOC_000208"; transcript_id "TCONS_00000249"; exon_number "2"; gene_name "PF3D7_0103400"; oId "CUFF.28.2"; nearest_ref "rna_PF3D7_0103400-1"; class_code "o"; tss_id "TSS241";
Pf3D7_01_v3	Cufflinks	exon	143393	151183	.	-	.	gene_id "XLOC_000208"; transcript_id "TCONS_00000250"; exon_number "1"; gene_name "PF3D7_0103400"; oId "CUFF.28.1"; nearest_ref "rna_PF3D7_0103400-1"; class_code "o"; tss_id "TSS242";
Pf3D7_01_v3	Cufflinks	exon	151310	152778	.	-	.	gene_id "XLOC_000208"; transcript_id "TCONS_00000250"; exon_number "2"; gene_name "PF3D7_0103400"; oId "CUFF.28.1"; nearest_ref "rna_PF3D7_0103400-1"; class_code "o"; tss_id "TSS242";
Pf3D7_01_v3	Cufflinks	exon	153285	153439	.	-	.	gene_id "XLOC_000208"; transcript_id "TCONS_00000250"; exon_number "3"; gene_name "PF3D7_0103400"; oId "CUFF.28.1"; nearest_ref "rna_PF3D7_0103400-1"; class_code "o"; tss_id "TSS242";
Pf3D7_01_v3	Cufflinks	exon	143640	146396	.	-	.	gene_id "XLOC_000208"; transcript_id "TCONS_00000251"; exon_number "1"; gene_name "PF3D7_0103300"; oId "rna_PF3D7_0103300-1"; contained_in "TCONS_00000248"; nearest_ref "rna_PF3D7_0103300-1"; class_code "="; tss_id "TSS243"; p_id "P125";
Pf3D7_01_v3	Cufflinks	exon	147915	152777	.	-	.	gene_id "XLOC_000208"; transcript_id "TCONS_00000252"; exon_number "1"; gene_name "PF3D7_0103400"; oId "rna_PF3D7_0103400-1"; nearest_ref "rna_PF3D7_0103400-1"; class_code "="; tss_id "TSS241"; p_id "P124";
Pf3D7_01_v3	Cufflinks	exon	169079	169126	.	-	.	gene_id "XLOC_000209"; transcript_id "TCONS_00000253"; exon_number "1"; gene_name "PF3D7_0103800"; oId "rna_PF3D7_0103800-1"; nearest_ref "rna_PF3D7_0103800-1"; class_code "="; tss_id "TSS244"; p_id "P126";
Pf3D7_01_v3	Cufflinks	exon	169216	169317	.	-	.	gene_id "XLOC_000209"; transcript_id "TCONS_00000253"; exon_number "2"; gene_name "PF3D7_0103800"; oId "rna_PF3D7_0103800-1"; nearest_ref "rna_PF3D7_0103800-1"; class_code "="; tss_id "TSS244"; p_id "P126";
Pf3D7_01_v3	Cufflinks	exon	169400	169455	.	-	.	gene_id "XLOC_000209"; transcript_id "TCONS_00000253"; exon_number "3"; gene_name "PF3D7_0103800"; oId "rna_PF3D7_0103800-1"; nearest_ref "rna_PF3D7_0103800-1"; class_code "="; tss_id "TSS244"; p_id "P126";
Pf3D7_01_v3	Cufflinks	exon	169598	169702	.	-	.	gene_id "XLOC_000209"; transcript_id "TCONS_00000253"; exon_number "4"; gene_name "PF3D7_0103800"; oId "rna_PF3D7_0103800-1"; nearest_ref "rna_PF3D7_0103800-1"; class_code "="; tss_id "TSS244"; p_id "P126";
Pf3D7_01_v3	Cufflinks	exon	169821	169890	.	-	.	gene_id "XLOC_000209"; transcript_id "TCONS_00000253"; exon_number "5"; gene_name "PF3D7_0103800"; oId "rna_PF3D7_0103800-1"; nearest_ref "rna_PF3D7_0103800-1"; class_code "="; tss_id "TSS244"; p_id "P126";
Pf3D7_01_v3	Cufflinks	exon	170042	170283	.	-	.	gene_id "XLOC_000209"; transcript_id "TCONS_00000253"; exon_number "6"; gene_name "PF3D7_0103800"; oId "rna_PF3D7_0103800-1"; nearest_ref "rna_PF3D7_0103800-1"; class_code "="; tss_id "TSS244"; p_id "P126";
Pf3D7_01_v3	Cufflinks	exon	170405	170606	.	-	.	gene_id "XLOC_000209"; transcript_id "TCONS_00000253"; exon_number "7"; gene_name "PF3D7_0103800"; oId "rna_PF3D7_0103800-1"; nearest_ref "rna_PF3D7_0103800-1"; class_code "="; tss_id "TSS244"; p_id "P126";
Pf3D7_01_v3	Cufflinks	exon	170733	170855	.	-	.	gene_id "XLOC_000209"; transcript_id "TCONS_00000253"; exon_number "8"; gene_name "PF3D7_0103800"; oId "rna_PF3D7_0103800-1"; nearest_ref "rna_PF3D7_0103800-1"; class_code "="; tss_id "TSS244"; p_id "P126";
Pf3D7_01_v3	Cufflinks	exon	170956	171028	.	-	.	gene_id "XLOC_000209"; transcript_id "TCONS_00000253"; exon_number "9"; gene_name "PF3D7_0103800"; oId "rna_PF3D7_0103800-1"; nearest_ref "rna_PF3D7_0103800-1"; class_code "="; tss_id "TSS244"; p_id "P126";
Pf3D7_01_v3	Cufflinks	exon	171152	171273	.	-	.	gene_id "XLOC_000209"; transcript_id "TCONS_00000253"; exon_number "10"; gene_name "PF3D7_0103800"; oId "rna_PF3D7_0103800-1"; nearest_ref "rna_PF3D7_0103800-1"; class_code "="; tss_id "TSS244"; p_id "P126";
Pf3D7_01_v3	Cufflinks	exon	175813	176377	.	-	.	gene_id "XLOC_000210"; transcript_id "TCONS_00000254"; exon_number "1"; gene_name "PF3D7_0104000"; oId "CUFF.24.1"; nearest_ref "rna_PF3D7_0104000-1"; class_code "x"; tss_id "TSS245";
Pf3D7_01_v3	Cufflinks	exon	179612	182140	.	-	.	gene_id "XLOC_000211"; transcript_id "TCONS_00000255"; exon_number "1"; gene_name "PF3D7_0104100"; oId "CUFF.27.1"; nearest_ref "rna_PF3D7_0104100-1"; class_code "x"; tss_id "TSS246";
Pf3D7_01_v3	Cufflinks	exon	182201	185301	.	-	.	gene_id "XLOC_000212"; transcript_id "TCONS_00000256"; exon_number "1"; gene_name "PF3D7_0104200"; oId "CUFF.32.1"; nearest_ref "rna_PF3D7_0104200-1"; class_code "o"; tss_id "TSS247";
Pf3D7_01_v3	Cufflinks	exon	182822	184222	.	-	.	gene_id "XLOC_000212"; transcript_id "TCONS_00000257"; exon_number "1"; gene_name "PF3D7_0104200"; oId "rna_PF3D7_0104200-1"; contained_in "TCONS_00000256"; nearest_ref "rna_PF3D7_0104200-1"; class_code "="; tss_id "TSS248"; p_id "P127";
Pf3D7_01_v3	Cufflinks	exon	185378	186152	.	-	.	gene_id "XLOC_000213"; transcript_id "TCONS_00000258"; exon_number "1"; oId "CUFF.29.1"; class_code "u"; tss_id "TSS249";
Pf3D7_01_v3	Cufflinks	exon	186511	187230	.	-	.	gene_id "XLOC_000214"; transcript_id "TCONS_00000259"; exon_number "1"; oId "CUFF.30.1"; class_code "u"; tss_id "TSS250";
Pf3D7_01_v3	Cufflinks	exon	204622	205455	.	-	.	gene_id "XLOC_000215"; transcript_id "TCONS_00000260"; exon_number "1"; gene_name "PF3D7_0104500"; oId "rna_PF3D7_0104500-1"; nearest_ref "rna_PF3D7_0104500-1"; class_code "="; tss_id "TSS251"; p_id "P128";
Pf3D7_01_v3	Cufflinks	exon	215790	217756	.	-	.	gene_id "XLOC_000216"; transcript_id "TCONS_00000261"; exon_number "1"; gene_name "PF3D7_0104800"; oId "CUFF.36.1"; nearest_ref "rna_PF3D7_0104800-1"; class_code "x"; tss_id "TSS252";
Pf3D7_01_v3	Cufflinks	exon	217967	219046	.	-	.	gene_id "XLOC_000217"; transcript_id "TCONS_00000262"; exon_number "1"; gene_name "PF3D7_0104900"; oId "CUFF.37.1"; nearest_ref "rna_PF3D7_0104900-1"; class_code "o"; tss_id "TSS253";
Pf3D7_01_v3	Cufflinks	exon	218517	218824	.	-	.	gene_id "XLOC_000217"; transcript_id "TCONS_00000263"; exon_number "1"; gene_name "PF3D7_0104900"; oId "rna_PF3D7_0104900-1"; contained_in "TCONS_00000262"; nearest_ref "rna_PF3D7_0104900-1"; class_code "="; tss_id "TSS254";
Pf3D7_01_v3	Cufflinks	exon	218894	219223	.	-	.	gene_id "XLOC_000217"; transcript_id "TCONS_00000264"; exon_number "1"; gene_name "PF3D7_0105000"; oId "rna_PF3D7_0105000-1"; nearest_ref "rna_PF3D7_0105000-1"; class_code "="; tss_id "TSS255";
Pf3D7_01_v3	Cufflinks	exon	221246	224398	.	-	.	gene_id "XLOC_000218"; transcript_id "TCONS_00000265"; exon_number "1"; gene_name "PF3D7_0105200"; oId "CUFF.39.1"; nearest_ref "rna_PF3D7_0105200-1"; class_code "o"; tss_id "TSS256";
Pf3D7_01_v3	Cufflinks	exon	222254	223960	.	-	.	gene_id "XLOC_000218"; transcript_id "TCONS_00000266"; exon_number "1"; gene_name "PF3D7_0105200"; oId "rna_PF3D7_0105200-1"; contained_in "TCONS_00000265"; nearest_ref "rna_PF3D7_0105200-1"; class_code "="; tss_id "TSS257"; p_id "P129";
Pf3D7_01_v3	Cufflinks	exon	225110	225582	.	-	.	gene_id "XLOC_000219"; transcript_id "TCONS_00000267"; exon_number "1"; gene_name "PF3D7_0105300"; oId "rna_PF3D7_0105300-1"; nearest_ref "rna_PF3D7_0105300-1"; class_code "="; tss_id "TSS258"; p_id "P130";
Pf3D7_01_v3	Cufflinks	exon	225764	225779	.	-	.	gene_id "XLOC_000219"; transcript_id "TCONS_00000267"; exon_number "2"; gene_name "PF3D7_0105300"; oId "rna_PF3D7_0105300-1"; nearest_ref "rna_PF3D7_0105300-1"; class_code "="; tss_id "TSS258"; p_id "P130";
Pf3D7_01_v3	Cufflinks	exon	226498	226510	.	-	.	gene_id "XLOC_000220"; transcript_id "TCONS_00000268"; exon_number "1"; gene_name "PF3D7_0105400.1"; oId "CUFF.34.1"; nearest_ref "rna_PF3D7_0105400.1-1"; class_code "j"; tss_id "TSS259";
Pf3D7_01_v3	Cufflinks	exon	226590	226892	.	-	.	gene_id "XLOC_000220"; transcript_id "TCONS_00000268"; exon_number "2"; gene_name "PF3D7_0105400.1"; oId "CUFF.34.1"; nearest_ref "rna_PF3D7_0105400.1-1"; class_code "j"; tss_id "TSS259";
Pf3D7_01_v3	Cufflinks	exon	227075	227726	.	-	.	gene_id "XLOC_000220"; transcript_id "TCONS_00000268"; exon_number "3"; gene_name "PF3D7_0105400.1"; oId "CUFF.34.1"; nearest_ref "rna_PF3D7_0105400.1-1"; class_code "j"; tss_id "TSS259";
Pf3D7_01_v3	Cufflinks	exon	226681	226871	.	-	.	gene_id "XLOC_000220"; transcript_id "TCONS_00000270"; exon_number "1"; gene_name "PF3D7_0105400.2"; oId "rna_PF3D7_0105400.2-1"; nearest_ref "rna_PF3D7_0105400.2-1"; class_code "="; tss_id "TSS260"; p_id "P131";
Pf3D7_01_v3	Cufflinks	exon	227075	227285	.	-	.	gene_id "XLOC_000220"; transcript_id "TCONS_00000270"; exon_number "2"; gene_name "PF3D7_0105400.2"; oId "rna_PF3D7_0105400.2-1"; nearest_ref "rna_PF3D7_0105400.2-1"; class_code "="; tss_id "TSS260"; p_id "P131";
Pf3D7_01_v3	Cufflinks	exon	226681	226892	.	-	.	gene_id "XLOC_000220"; transcript_id "TCONS_00000269"; exon_number "1"; gene_name "PF3D7_0105400.1"; oId "rna_PF3D7_0105400.1-1"; contained_in "TCONS_00000268"; nearest_ref "rna_PF3D7_0105400.1-1"; class_code "="; tss_id "TSS260"; p_id "P132";
Pf3D7_01_v3	Cufflinks	exon	227075	227285	.	-	.	gene_id "XLOC_000220"; transcript_id "TCONS_00000269"; exon_number "2"; gene_name "PF3D7_0105400.1"; oId "rna_PF3D7_0105400.1-1"; contained_in "TCONS_00000268"; nearest_ref "rna_PF3D7_0105400.1-1"; class_code "="; tss_id "TSS260"; p_id "P132";
Pf3D7_01_v3	Cufflinks	exon	228485	229519	.	-	.	gene_id "XLOC_000221"; transcript_id "TCONS_00000271"; exon_number "1"; gene_name "PF3D7_0105500"; oId "rna_PF3D7_0105500-1"; nearest_ref "rna_PF3D7_0105500-1"; class_code "="; tss_id "TSS261"; p_id "P133";
Pf3D7_01_v3	Cufflinks	exon	230289	231382	.	-	.	gene_id "XLOC_000222"; transcript_id "TCONS_00000272"; exon_number "1"; gene_name "PF3D7_0105600"; oId "rna_PF3D7_0105600-1"; nearest_ref "rna_PF3D7_0105600-1"; class_code "="; tss_id "TSS262"; p_id "P134";
Pf3D7_01_v3	Cufflinks	exon	231631	234068	.	-	.	gene_id "XLOC_000222"; transcript_id "TCONS_00000272"; exon_number "2"; gene_name "PF3D7_0105600"; oId "rna_PF3D7_0105600-1"; nearest_ref "rna_PF3D7_0105600-1"; class_code "="; tss_id "TSS262"; p_id "P134";
Pf3D7_01_v3	Cufflinks	exon	234260	234402	.	-	.	gene_id "XLOC_000222"; transcript_id "TCONS_00000272"; exon_number "3"; gene_name "PF3D7_0105600"; oId "rna_PF3D7_0105600-1"; nearest_ref "rna_PF3D7_0105600-1"; class_code "="; tss_id "TSS262"; p_id "P134";
Pf3D7_01_v3	Cufflinks	exon	234579	235193	.	-	.	gene_id "XLOC_000223"; transcript_id "TCONS_00000273"; exon_number "1"; oId "CUFF.40.1"; class_code "u"; tss_id "TSS263";
Pf3D7_01_v3	Cufflinks	exon	248286	248310	.	-	.	gene_id "XLOC_000224"; transcript_id "TCONS_00000274"; exon_number "1"; gene_name "PF3D7_0105800"; oId "CUFF.45.1"; nearest_ref "rna_PF3D7_0105800-1"; class_code "j"; tss_id "TSS264";
Pf3D7_01_v3	Cufflinks	exon	248446	250366	.	-	.	gene_id "XLOC_000224"; transcript_id "TCONS_00000274"; exon_number "2"; gene_name "PF3D7_0105800"; oId "CUFF.45.1"; nearest_ref "rna_PF3D7_0105800-1"; class_code "j"; tss_id "TSS264";
Pf3D7_01_v3	Cufflinks	exon	250648	252709	.	-	.	gene_id "XLOC_000224"; transcript_id "TCONS_00000274"; exon_number "3"; gene_name "PF3D7_0105800"; oId "CUFF.45.1"; nearest_ref "rna_PF3D7_0105800-1"; class_code "j"; tss_id "TSS264";
Pf3D7_01_v3	Cufflinks	exon	249231	250366	.	-	.	gene_id "XLOC_000224"; transcript_id "TCONS_00000275"; exon_number "1"; gene_name "PF3D7_0105800"; oId "rna_PF3D7_0105800-1"; contained_in "TCONS_00000274"; nearest_ref "rna_PF3D7_0105800-1"; class_code "="; tss_id "TSS265"; p_id "P135";
Pf3D7_01_v3	Cufflinks	exon	250648	252010	.	-	.	gene_id "XLOC_000224"; transcript_id "TCONS_00000275"; exon_number "2"; gene_name "PF3D7_0105800"; oId "rna_PF3D7_0105800-1"; contained_in "TCONS_00000274"; nearest_ref "rna_PF3D7_0105800-1"; class_code "="; tss_id "TSS265"; p_id "P135";
Pf3D7_01_v3	Cufflinks	exon	255129	259016	.	-	.	gene_id "XLOC_000225"; transcript_id "TCONS_00000276"; exon_number "1"; gene_name "PF3D7_0106000"; oId "CUFF.46.1"; nearest_ref "rna_PF3D7_0106000-1"; class_code "o"; tss_id "TSS266";
Pf3D7_01_v3	Cufflinks	exon	255775	258543	.	-	.	gene_id "XLOC_000225"; transcript_id "TCONS_00000277"; exon_number "1"; gene_name "PF3D7_0106000"; oId "rna_PF3D7_0106000-1"; contained_in "TCONS_00000276"; nearest_ref "rna_PF3D7_0106000-1"; class_code "="; tss_id "TSS267"; p_id "P136";
Pf3D7_01_v3	Cufflinks	exon	259439	261992	.	-	.	gene_id "XLOC_000226"; transcript_id "TCONS_00000278"; exon_number "1"; gene_name "PF3D7_0106100"; oId "CUFF.44.1"; nearest_ref "rna_PF3D7_0106100-1"; class_code "o"; tss_id "TSS268";
Pf3D7_01_v3	Cufflinks	exon	260658	261809	.	-	.	gene_id "XLOC_000226"; transcript_id "TCONS_00000279"; exon_number "1"; gene_name "PF3D7_0106100"; oId "rna_PF3D7_0106100-1"; contained_in "TCONS_00000278"; nearest_ref "rna_PF3D7_0106100-1"; class_code "="; tss_id "TSS269"; p_id "P137";
Pf3D7_01_v3	Cufflinks	exon	263340	263859	.	-	.	gene_id "XLOC_000227"; transcript_id "TCONS_00000280"; exon_number "1"; gene_name "PF3D7_0106200"; oId "rna_PF3D7_0106200-1"; nearest_ref "rna_PF3D7_0106200-1"; class_code "="; tss_id "TSS270"; p_id "P138";
Pf3D7_01_v3	Cufflinks	exon	264096	264223	.	-	.	gene_id "XLOC_000227"; transcript_id "TCONS_00000280"; exon_number "2"; gene_name "PF3D7_0106200"; oId "rna_PF3D7_0106200-1"; nearest_ref "rna_PF3D7_0106200-1"; class_code "="; tss_id "TSS270"; p_id "P138";
Pf3D7_01_v3	Cufflinks	exon	265208	265537	.	-	.	gene_id "XLOC_000228"; transcript_id "TCONS_00000281"; exon_number "1"; gene_name "PF3D7_0106300"; oId "rna_PF3D7_0106300-1"; nearest_ref "rna_PF3D7_0106300-1"; class_code "="; tss_id "TSS271"; p_id "P139";
Pf3D7_01_v3	Cufflinks	exon	265674	265972	.	-	.	gene_id "XLOC_000228"; transcript_id "TCONS_00000281"; exon_number "2"; gene_name "PF3D7_0106300"; oId "rna_PF3D7_0106300-1"; nearest_ref "rna_PF3D7_0106300-1"; class_code "="; tss_id "TSS271"; p_id "P139";
Pf3D7_01_v3	Cufflinks	exon	266116	269173	.	-	.	gene_id "XLOC_000228"; transcript_id "TCONS_00000281"; exon_number "3"; gene_name "PF3D7_0106300"; oId "rna_PF3D7_0106300-1"; nearest_ref "rna_PF3D7_0106300-1"; class_code "="; tss_id "TSS271"; p_id "P139";
Pf3D7_01_v3	Cufflinks	exon	269406	269997	.	-	.	gene_id "XLOC_000229"; transcript_id "TCONS_00000282"; exon_number "1"; oId "CUFF.48.1"; class_code "u"; tss_id "TSS272";
Pf3D7_01_v3	Cufflinks	exon	295300	296931	.	-	.	gene_id "XLOC_000230"; transcript_id "TCONS_00000283"; exon_number "1"; gene_name "PF3D7_0107100"; oId "rna_PF3D7_0107100-1"; nearest_ref "rna_PF3D7_0107100-1"; class_code "="; tss_id "TSS273"; p_id "P140";
Pf3D7_01_v3	Cufflinks	exon	299562	300092	.	-	.	gene_id "XLOC_000231"; transcript_id "TCONS_00000284"; exon_number "1"; gene_name "PF3D7_0107300"; oId "rna_PF3D7_0107300-1"; nearest_ref "rna_PF3D7_0107300-1"; class_code "="; tss_id "TSS274"; p_id "P141";
Pf3D7_01_v3	Cufflinks	exon	300200	300868	.	-	.	gene_id "XLOC_000231"; transcript_id "TCONS_00000284"; exon_number "2"; gene_name "PF3D7_0107300"; oId "rna_PF3D7_0107300-1"; nearest_ref "rna_PF3D7_0107300-1"; class_code "="; tss_id "TSS274"; p_id "P141";
Pf3D7_01_v3	Cufflinks	exon	302849	303996	.	-	.	gene_id "XLOC_000232"; transcript_id "TCONS_00000285"; exon_number "1"; gene_name "PF3D7_0107400"; oId "CUFF.51.1"; nearest_ref "rna_PF3D7_0107400-1"; class_code "x"; tss_id "TSS275";
Pf3D7_01_v3	Cufflinks	exon	304362	304436	.	-	.	gene_id "XLOC_000233"; transcript_id "TCONS_00000286"; exon_number "1"; gene_name "PF3D7_0107500"; oId "rna_PF3D7_0107500-1"; nearest_ref "rna_PF3D7_0107500-1"; class_code "="; tss_id "TSS276"; p_id "P142";
Pf3D7_01_v3	Cufflinks	exon	304604	304733	.	-	.	gene_id "XLOC_000233"; transcript_id "TCONS_00000286"; exon_number "2"; gene_name "PF3D7_0107500"; oId "rna_PF3D7_0107500-1"; nearest_ref "rna_PF3D7_0107500-1"; class_code "="; tss_id "TSS276"; p_id "P142";
Pf3D7_01_v3	Cufflinks	exon	304876	304948	.	-	.	gene_id "XLOC_000233"; transcript_id "TCONS_00000286"; exon_number "3"; gene_name "PF3D7_0107500"; oId "rna_PF3D7_0107500-1"; nearest_ref "rna_PF3D7_0107500-1"; class_code "="; tss_id "TSS276"; p_id "P142";
Pf3D7_01_v3	Cufflinks	exon	305123	309257	.	-	.	gene_id "XLOC_000233"; transcript_id "TCONS_00000286"; exon_number "4"; gene_name "PF3D7_0107500"; oId "rna_PF3D7_0107500-1"; nearest_ref "rna_PF3D7_0107500-1"; class_code "="; tss_id "TSS276"; p_id "P142";
Pf3D7_01_v3	Cufflinks	exon	326397	327224	.	-	.	gene_id "XLOC_000234"; transcript_id "TCONS_00000287"; exon_number "1"; gene_name "PF3D7_0107900"; oId "rna_PF3D7_0107900-1"; nearest_ref "rna_PF3D7_0107900-1"; class_code "="; tss_id "TSS277"; p_id "P143";
Pf3D7_01_v3	Cufflinks	exon	327559	327593	.	-	.	gene_id "XLOC_000235"; transcript_id "TCONS_00000288"; exon_number "1"; gene_name "PF3D7_0108000"; oId "CUFF.65.1"; nearest_ref "rna_PF3D7_0108000-1"; class_code "j"; tss_id "TSS278";
Pf3D7_01_v3	Cufflinks	exon	327901	328015	.	-	.	gene_id "XLOC_000235"; transcript_id "TCONS_00000288"; exon_number "2"; gene_name "PF3D7_0108000"; oId "CUFF.65.1"; nearest_ref "rna_PF3D7_0108000-1"; class_code "j"; tss_id "TSS278";
Pf3D7_01_v3	Cufflinks	exon	328179	328479	.	-	.	gene_id "XLOC_000235"; transcript_id "TCONS_00000288"; exon_number "3"; gene_name "PF3D7_0108000"; oId "CUFF.65.1"; nearest_ref "rna_PF3D7_0108000-1"; class_code "j"; tss_id "TSS278";
Pf3D7_01_v3	Cufflinks	exon	328609	328703	.	-	.	gene_id "XLOC_000235"; transcript_id "TCONS_00000288"; exon_number "4"; gene_name "PF3D7_0108000"; oId "CUFF.65.1"; nearest_ref "rna_PF3D7_0108000-1"; class_code "j"; tss_id "TSS278";
Pf3D7_01_v3	Cufflinks	exon	328834	329343	.	-	.	gene_id "XLOC_000235"; transcript_id "TCONS_00000288"; exon_number "5"; gene_name "PF3D7_0108000"; oId "CUFF.65.1"; nearest_ref "rna_PF3D7_0108000-1"; class_code "j"; tss_id "TSS278";
Pf3D7_01_v3	Cufflinks	exon	329556	329975	.	-	.	gene_id "XLOC_000235"; transcript_id "TCONS_00000288"; exon_number "6"; gene_name "PF3D7_0108000"; oId "CUFF.65.1"; nearest_ref "rna_PF3D7_0108000-1"; class_code "j"; tss_id "TSS278";
Pf3D7_01_v3	Cufflinks	exon	328431	328479	.	-	.	gene_id "XLOC_000235"; transcript_id "TCONS_00000289"; exon_number "1"; gene_name "PF3D7_0108000"; oId "rna_PF3D7_0108000-1"; contained_in "TCONS_00000288"; nearest_ref "rna_PF3D7_0108000-1"; class_code "="; tss_id "TSS279"; p_id "P144";
Pf3D7_01_v3	Cufflinks	exon	328609	328703	.	-	.	gene_id "XLOC_000235"; transcript_id "TCONS_00000289"; exon_number "2"; gene_name "PF3D7_0108000"; oId "rna_PF3D7_0108000-1"; contained_in "TCONS_00000288"; nearest_ref "rna_PF3D7_0108000-1"; class_code "="; tss_id "TSS279"; p_id "P144";
Pf3D7_01_v3	Cufflinks	exon	328834	329343	.	-	.	gene_id "XLOC_000235"; transcript_id "TCONS_00000289"; exon_number "3"; gene_name "PF3D7_0108000"; oId "rna_PF3D7_0108000-1"; contained_in "TCONS_00000288"; nearest_ref "rna_PF3D7_0108000-1"; class_code "="; tss_id "TSS279"; p_id "P144";
Pf3D7_01_v3	Cufflinks	exon	329556	329558	.	-	.	gene_id "XLOC_000235"; transcript_id "TCONS_00000289"; exon_number "4"; gene_name "PF3D7_0108000"; oId "rna_PF3D7_0108000-1"; contained_in "TCONS_00000288"; nearest_ref "rna_PF3D7_0108000-1"; class_code "="; tss_id "TSS279"; p_id "P144";
Pf3D7_01_v3	Cufflinks	exon	335144	335877	.	-	.	gene_id "XLOC_000236"; transcript_id "TCONS_00000290"; exon_number "1"; oId "CUFF.55.1"; class_code "u"; tss_id "TSS280";
Pf3D7_01_v3	Cufflinks	exon	344314	344555	.	-	.	gene_id "XLOC_000237"; transcript_id "TCONS_00000291"; exon_number "1"; gene_name "PF3D7_0108400.1"; oId "CUFF.69.1"; nearest_ref "rna_PF3D7_0108400.1-1"; class_code "j"; tss_id "TSS281";
Pf3D7_01_v3	Cufflinks	exon	344676	344730	.	-	.	gene_id "XLOC_000237"; transcript_id "TCONS_00000291"; exon_number "2"; gene_name "PF3D7_0108400.1"; oId "CUFF.69.1"; nearest_ref "rna_PF3D7_0108400.1-1"; class_code "j"; tss_id "TSS281";
Pf3D7_01_v3	Cufflinks	exon	344873	344997	.	-	.	gene_id "XLOC_000237"; transcript_id "TCONS_00000291"; exon_number "3"; gene_name "PF3D7_0108400.1"; oId "CUFF.69.1"; nearest_ref "rna_PF3D7_0108400.1-1"; class_code "j"; tss_id "TSS281";
Pf3D7_01_v3	Cufflinks	exon	345142	345213	.	-	.	gene_id "XLOC_000237"; transcript_id "TCONS_00000291"; exon_number "4"; gene_name "PF3D7_0108400.1"; oId "CUFF.69.1"; nearest_ref "rna_PF3D7_0108400.1-1"; class_code "j"; tss_id "TSS281";
Pf3D7_01_v3	Cufflinks	exon	345318	345401	.	-	.	gene_id "XLOC_000237"; transcript_id "TCONS_00000291"; exon_number "5"; gene_name "PF3D7_0108400.1"; oId "CUFF.69.1"; nearest_ref "rna_PF3D7_0108400.1-1"; class_code "j"; tss_id "TSS281";
Pf3D7_01_v3	Cufflinks	exon	345685	345851	.	-	.	gene_id "XLOC_000237"; transcript_id "TCONS_00000291"; exon_number "6"; gene_name "PF3D7_0108400.1"; oId "CUFF.69.1"; nearest_ref "rna_PF3D7_0108400.1-1"; class_code "j"; tss_id "TSS281";
Pf3D7_01_v3	Cufflinks	exon	346015	346267	.	-	.	gene_id "XLOC_000237"; transcript_id "TCONS_00000291"; exon_number "7"; gene_name "PF3D7_0108400.1"; oId "CUFF.69.1"; nearest_ref "rna_PF3D7_0108400.1-1"; class_code "j"; tss_id "TSS281";
Pf3D7_01_v3	Cufflinks	exon	346528	346680	.	-	.	gene_id "XLOC_000237"; transcript_id "TCONS_00000291"; exon_number "8"; gene_name "PF3D7_0108400.1"; oId "CUFF.69.1"; nearest_ref "rna_PF3D7_0108400.1-1"; class_code "j"; tss_id "TSS281";
Pf3D7_01_v3	Cufflinks	exon	344400	344555	.	-	.	gene_id "XLOC_000237"; transcript_id "TCONS_00000292"; exon_number "1"; gene_name "PF3D7_0108400.1"; oId "rna_PF3D7_0108400.1-1"; nearest_ref "rna_PF3D7_0108400.1-1"; class_code "="; tss_id "TSS282"; p_id "P145";
Pf3D7_01_v3	Cufflinks	exon	344676	344730	.	-	.	gene_id "XLOC_000237"; transcript_id "TCONS_00000292"; exon_number "2"; gene_name "PF3D7_0108400.1"; oId "rna_PF3D7_0108400.1-1"; nearest_ref "rna_PF3D7_0108400.1-1"; class_code "="; tss_id "TSS282"; p_id "P145";
Pf3D7_01_v3	Cufflinks	exon	344873	344997	.	-	.	gene_id "XLOC_000237"; transcript_id "TCONS_00000292"; exon_number "3"; gene_name "PF3D7_0108400.1"; oId "rna_PF3D7_0108400.1-1"; nearest_ref "rna_PF3D7_0108400.1-1"; class_code "="; tss_id "TSS282"; p_id "P145";
Pf3D7_01_v3	Cufflinks	exon	345142	345213	.	-	.	gene_id "XLOC_000237"; transcript_id "TCONS_00000292"; exon_number "4"; gene_name "PF3D7_0108400.1"; oId "rna_PF3D7_0108400.1-1"; nearest_ref "rna_PF3D7_0108400.1-1"; class_code "="; tss_id "TSS282"; p_id "P145";
Pf3D7_01_v3	Cufflinks	exon	345318	345401	.	-	.	gene_id "XLOC_000237"; transcript_id "TCONS_00000292"; exon_number "5"; gene_name "PF3D7_0108400.1"; oId "rna_PF3D7_0108400.1-1"; nearest_ref "rna_PF3D7_0108400.1-1"; class_code "="; tss_id "TSS282"; p_id "P145";
Pf3D7_01_v3	Cufflinks	exon	345503	345570	.	-	.	gene_id "XLOC_000237"; transcript_id "TCONS_00000292"; exon_number "6"; gene_name "PF3D7_0108400.1"; oId "rna_PF3D7_0108400.1-1"; nearest_ref "rna_PF3D7_0108400.1-1"; class_code "="; tss_id "TSS282"; p_id "P145";
Pf3D7_01_v3	Cufflinks	exon	345685	345851	.	-	.	gene_id "XLOC_000237"; transcript_id "TCONS_00000292"; exon_number "7"; gene_name "PF3D7_0108400.1"; oId "rna_PF3D7_0108400.1-1"; nearest_ref "rna_PF3D7_0108400.1-1"; class_code "="; tss_id "TSS282"; p_id "P145";
Pf3D7_01_v3	Cufflinks	exon	346015	346267	.	-	.	gene_id "XLOC_000237"; transcript_id "TCONS_00000292"; exon_number "8"; gene_name "PF3D7_0108400.1"; oId "rna_PF3D7_0108400.1-1"; nearest_ref "rna_PF3D7_0108400.1-1"; class_code "="; tss_id "TSS282"; p_id "P145";
Pf3D7_01_v3	Cufflinks	exon	346528	346540	.	-	.	gene_id "XLOC_000237"; transcript_id "TCONS_00000292"; exon_number "9"; gene_name "PF3D7_0108400.1"; oId "rna_PF3D7_0108400.1-1"; nearest_ref "rna_PF3D7_0108400.1-1"; class_code "="; tss_id "TSS282"; p_id "P145";
Pf3D7_01_v3	Cufflinks	exon	345206	345213	.	-	.	gene_id "XLOC_000237"; transcript_id "TCONS_00000293"; exon_number "1"; gene_name "PF3D7_0108400.2"; oId "rna_PF3D7_0108400.2-1"; contained_in "TCONS_00000291"; nearest_ref "rna_PF3D7_0108400.2-1"; class_code "="; tss_id "TSS282"; p_id "P146";
Pf3D7_01_v3	Cufflinks	exon	345318	345401	.	-	.	gene_id "XLOC_000237"; transcript_id "TCONS_00000293"; exon_number "2"; gene_name "PF3D7_0108400.2"; oId "rna_PF3D7_0108400.2-1"; contained_in "TCONS_00000291"; nearest_ref "rna_PF3D7_0108400.2-1"; class_code "="; tss_id "TSS282"; p_id "P146";
Pf3D7_01_v3	Cufflinks	exon	345685	345851	.	-	.	gene_id "XLOC_000237"; transcript_id "TCONS_00000293"; exon_number "3"; gene_name "PF3D7_0108400.2"; oId "rna_PF3D7_0108400.2-1"; contained_in "TCONS_00000291"; nearest_ref "rna_PF3D7_0108400.2-1"; class_code "="; tss_id "TSS282"; p_id "P146";
Pf3D7_01_v3	Cufflinks	exon	346015	346267	.	-	.	gene_id "XLOC_000237"; transcript_id "TCONS_00000293"; exon_number "4"; gene_name "PF3D7_0108400.2"; oId "rna_PF3D7_0108400.2-1"; contained_in "TCONS_00000291"; nearest_ref "rna_PF3D7_0108400.2-1"; class_code "="; tss_id "TSS282"; p_id "P146";
Pf3D7_01_v3	Cufflinks	exon	346528	346540	.	-	.	gene_id "XLOC_000237"; transcript_id "TCONS_00000293"; exon_number "5"; gene_name "PF3D7_0108400.2"; oId "rna_PF3D7_0108400.2-1"; contained_in "TCONS_00000291"; nearest_ref "rna_PF3D7_0108400.2-1"; class_code "="; tss_id "TSS282"; p_id "P146";
Pf3D7_01_v3	Cufflinks	exon	349995	350099	.	-	.	gene_id "XLOC_000238"; transcript_id "TCONS_00000294"; exon_number "1"; gene_name "PF3D7_0108600"; oId "rna_PF3D7_0108600-1"; nearest_ref "rna_PF3D7_0108600-1"; class_code "="; tss_id "TSS283"; p_id "P147";
Pf3D7_01_v3	Cufflinks	exon	350299	350373	.	-	.	gene_id "XLOC_000238"; transcript_id "TCONS_00000294"; exon_number "2"; gene_name "PF3D7_0108600"; oId "rna_PF3D7_0108600-1"; nearest_ref "rna_PF3D7_0108600-1"; class_code "="; tss_id "TSS283"; p_id "P147";
Pf3D7_01_v3	Cufflinks	exon	350545	350677	.	-	.	gene_id "XLOC_000238"; transcript_id "TCONS_00000294"; exon_number "3"; gene_name "PF3D7_0108600"; oId "rna_PF3D7_0108600-1"; nearest_ref "rna_PF3D7_0108600-1"; class_code "="; tss_id "TSS283"; p_id "P147";
Pf3D7_01_v3	Cufflinks	exon	350789	350954	.	-	.	gene_id "XLOC_000238"; transcript_id "TCONS_00000294"; exon_number "4"; gene_name "PF3D7_0108600"; oId "rna_PF3D7_0108600-1"; nearest_ref "rna_PF3D7_0108600-1"; class_code "="; tss_id "TSS283"; p_id "P147";
Pf3D7_01_v3	Cufflinks	exon	351034	351226	.	-	.	gene_id "XLOC_000238"; transcript_id "TCONS_00000294"; exon_number "5"; gene_name "PF3D7_0108600"; oId "rna_PF3D7_0108600-1"; nearest_ref "rna_PF3D7_0108600-1"; class_code "="; tss_id "TSS283"; p_id "P147";
Pf3D7_01_v3	Cufflinks	exon	351378	351626	.	-	.	gene_id "XLOC_000238"; transcript_id "TCONS_00000294"; exon_number "6"; gene_name "PF3D7_0108600"; oId "rna_PF3D7_0108600-1"; nearest_ref "rna_PF3D7_0108600-1"; class_code "="; tss_id "TSS283"; p_id "P147";
Pf3D7_01_v3	Cufflinks	exon	351915	352356	.	-	.	gene_id "XLOC_000239"; transcript_id "TCONS_00000295"; exon_number "1"; gene_name "PF3D7_0108700"; oId "CUFF.59.2"; nearest_ref "rna_PF3D7_0108700-1"; class_code "j"; tss_id "TSS284";
Pf3D7_01_v3	Cufflinks	exon	352459	352540	.	-	.	gene_id "XLOC_000239"; transcript_id "TCONS_00000295"; exon_number "2"; gene_name "PF3D7_0108700"; oId "CUFF.59.2"; nearest_ref "rna_PF3D7_0108700-1"; class_code "j"; tss_id "TSS284";
Pf3D7_01_v3	Cufflinks	exon	352683	352815	.	-	.	gene_id "XLOC_000239"; transcript_id "TCONS_00000295"; exon_number "3"; gene_name "PF3D7_0108700"; oId "CUFF.59.2"; nearest_ref "rna_PF3D7_0108700-1"; class_code "j"; tss_id "TSS284";
Pf3D7_01_v3	Cufflinks	exon	353011	355742	.	-	.	gene_id "XLOC_000239"; transcript_id "TCONS_00000295"; exon_number "4"; gene_name "PF3D7_0108700"; oId "CUFF.59.2"; nearest_ref "rna_PF3D7_0108700-1"; class_code "j"; tss_id "TSS284";
Pf3D7_01_v3	Cufflinks	exon	355869	356224	.	-	.	gene_id "XLOC_000239"; transcript_id "TCONS_00000295"; exon_number "5"; gene_name "PF3D7_0108700"; oId "CUFF.59.2"; nearest_ref "rna_PF3D7_0108700-1"; class_code "j"; tss_id "TSS284";
Pf3D7_01_v3	Cufflinks	exon	351915	352356	.	-	.	gene_id "XLOC_000239"; transcript_id "TCONS_00000296"; exon_number "1"; gene_name "PF3D7_0108700"; oId "CUFF.59.1"; nearest_ref "rna_PF3D7_0108700-1"; class_code "j"; tss_id "TSS285";
Pf3D7_01_v3	Cufflinks	exon	352459	352540	.	-	.	gene_id "XLOC_000239"; transcript_id "TCONS_00000296"; exon_number "2"; gene_name "PF3D7_0108700"; oId "CUFF.59.1"; nearest_ref "rna_PF3D7_0108700-1"; class_code "j"; tss_id "TSS285";
Pf3D7_01_v3	Cufflinks	exon	352683	352815	.	-	.	gene_id "XLOC_000239"; transcript_id "TCONS_00000296"; exon_number "3"; gene_name "PF3D7_0108700"; oId "CUFF.59.1"; nearest_ref "rna_PF3D7_0108700-1"; class_code "j"; tss_id "TSS285";
Pf3D7_01_v3	Cufflinks	exon	353011	355784	.	-	.	gene_id "XLOC_000239"; transcript_id "TCONS_00000296"; exon_number "4"; gene_name "PF3D7_0108700"; oId "CUFF.59.1"; nearest_ref "rna_PF3D7_0108700-1"; class_code "j"; tss_id "TSS285";
Pf3D7_01_v3	Cufflinks	exon	355869	356462	.	-	.	gene_id "XLOC_000239"; transcript_id "TCONS_00000296"; exon_number "5"; gene_name "PF3D7_0108700"; oId "CUFF.59.1"; nearest_ref "rna_PF3D7_0108700-1"; class_code "j"; tss_id "TSS285";
Pf3D7_01_v3	Cufflinks	exon	352314	352356	.	-	.	gene_id "XLOC_000239"; transcript_id "TCONS_00000297"; exon_number "1"; gene_name "PF3D7_0108700"; oId "rna_PF3D7_0108700-1"; nearest_ref "rna_PF3D7_0108700-1"; class_code "="; tss_id "TSS284"; p_id "P148";
Pf3D7_01_v3	Cufflinks	exon	352459	352540	.	-	.	gene_id "XLOC_000239"; transcript_id "TCONS_00000297"; exon_number "2"; gene_name "PF3D7_0108700"; oId "rna_PF3D7_0108700-1"; nearest_ref "rna_PF3D7_0108700-1"; class_code "="; tss_id "TSS284"; p_id "P148";
Pf3D7_01_v3	Cufflinks	exon	352683	352815	.	-	.	gene_id "XLOC_000239"; transcript_id "TCONS_00000297"; exon_number "3"; gene_name "PF3D7_0108700"; oId "rna_PF3D7_0108700-1"; nearest_ref "rna_PF3D7_0108700-1"; class_code "="; tss_id "TSS284"; p_id "P148";
Pf3D7_01_v3	Cufflinks	exon	353011	356211	.	-	.	gene_id "XLOC_000239"; transcript_id "TCONS_00000297"; exon_number "4"; gene_name "PF3D7_0108700"; oId "rna_PF3D7_0108700-1"; nearest_ref "rna_PF3D7_0108700-1"; class_code "="; tss_id "TSS284"; p_id "P148";
Pf3D7_01_v3	Cufflinks	exon	361227	362206	.	-	.	gene_id "XLOC_000240"; transcript_id "TCONS_00000298"; exon_number "1"; gene_name "PF3D7_0108900"; oId "CUFF.60.1"; nearest_ref "rna_PF3D7_0108900-1"; class_code "o"; tss_id "TSS286";
Pf3D7_01_v3	Cufflinks	exon	362320	362717	.	-	.	gene_id "XLOC_000240"; transcript_id "TCONS_00000298"; exon_number "2"; gene_name "PF3D7_0108900"; oId "CUFF.60.1"; nearest_ref "rna_PF3D7_0108900-1"; class_code "o"; tss_id "TSS286";
Pf3D7_01_v3	Cufflinks	exon	361987	362586	.	-	.	gene_id "XLOC_000240"; transcript_id "TCONS_00000299"; exon_number "1"; gene_name "PF3D7_0108900"; oId "rna_PF3D7_0108900-1"; nearest_ref "rna_PF3D7_0108900-1"; class_code "="; tss_id "TSS287";
Pf3D7_01_v3	Cufflinks	exon	369309	370867	.	-	.	gene_id "XLOC_000241"; transcript_id "TCONS_00000300"; exon_number "1"; gene_name "PF3D7_0109200"; oId "CUFF.62.1"; nearest_ref "rna_PF3D7_0109200-1"; class_code "o"; tss_id "TSS288";
Pf3D7_01_v3	Cufflinks	exon	371031	371248	.	-	.	gene_id "XLOC_000241"; transcript_id "TCONS_00000300"; exon_number "2"; gene_name "PF3D7_0109200"; oId "CUFF.62.1"; nearest_ref "rna_PF3D7_0109200-1"; class_code "o"; tss_id "TSS288";
Pf3D7_01_v3	Cufflinks	exon	369309	370123	.	-	.	gene_id "XLOC_000241"; transcript_id "TCONS_00000301"; exon_number "1"; gene_name "PF3D7_0109300"; oId "CUFF.62.2"; nearest_ref "rna_PF3D7_0109300-1"; class_code "j"; tss_id "TSS289";
Pf3D7_01_v3	Cufflinks	exon	370796	370867	.	-	.	gene_id "XLOC_000241"; transcript_id "TCONS_00000301"; exon_number "2"; gene_name "PF3D7_0109300"; oId "CUFF.62.2"; nearest_ref "rna_PF3D7_0109300-1"; class_code "j"; tss_id "TSS289";
Pf3D7_01_v3	Cufflinks	exon	371025	372646	.	-	.	gene_id "XLOC_000241"; transcript_id "TCONS_00000301"; exon_number "3"; gene_name "PF3D7_0109300"; oId "CUFF.62.2"; nearest_ref "rna_PF3D7_0109300-1"; class_code "j"; tss_id "TSS289";
Pf3D7_01_v3	Cufflinks	exon	372876	373206	.	-	.	gene_id "XLOC_000241"; transcript_id "TCONS_00000301"; exon_number "4"; gene_name "PF3D7_0109300"; oId "CUFF.62.2"; nearest_ref "rna_PF3D7_0109300-1"; class_code "j"; tss_id "TSS289";
Pf3D7_01_v3	Cufflinks	exon	369480	370178	.	-	.	gene_id "XLOC_000241"; transcript_id "TCONS_00000302"; exon_number "1"; gene_name "PF3D7_0109200"; oId "rna_PF3D7_0109200-1"; contained_in "TCONS_00000300"; nearest_ref "rna_PF3D7_0109200-1"; class_code "="; tss_id "TSS290"; p_id "P149";
Pf3D7_01_v3	Cufflinks	exon	371815	372646	.	-	.	gene_id "XLOC_000241"; transcript_id "TCONS_00000303"; exon_number "1"; gene_name "PF3D7_0109300"; oId "rna_PF3D7_0109300-1"; contained_in "TCONS_00000301"; nearest_ref "rna_PF3D7_0109300-1"; class_code "="; tss_id "TSS291"; p_id "P150";
Pf3D7_01_v3	Cufflinks	exon	372876	373012	.	-	.	gene_id "XLOC_000241"; transcript_id "TCONS_00000303"; exon_number "2"; gene_name "PF3D7_0109300"; oId "rna_PF3D7_0109300-1"; contained_in "TCONS_00000301"; nearest_ref "rna_PF3D7_0109300-1"; class_code "="; tss_id "TSS291"; p_id "P150";
Pf3D7_01_v3	Cufflinks	exon	374439	374810	.	-	.	gene_id "XLOC_000242"; transcript_id "TCONS_00000304"; exon_number "1"; gene_name "PF3D7_0109400"; oId "rna_PF3D7_0109400-1"; nearest_ref "rna_PF3D7_0109400-1"; class_code "="; tss_id "TSS292"; p_id "P151";
Pf3D7_01_v3	Cufflinks	exon	374959	375087	.	-	.	gene_id "XLOC_000242"; transcript_id "TCONS_00000304"; exon_number "2"; gene_name "PF3D7_0109400"; oId "rna_PF3D7_0109400-1"; nearest_ref "rna_PF3D7_0109400-1"; class_code "="; tss_id "TSS292"; p_id "P151";
Pf3D7_01_v3	Cufflinks	exon	376294	376586	.	-	.	gene_id "XLOC_000243"; transcript_id "TCONS_00000305"; exon_number "1"; gene_name "PF3D7_0109500"; oId "rna_PF3D7_0109500-1"; nearest_ref "rna_PF3D7_0109500-1"; class_code "="; tss_id "TSS293"; p_id "P152";
Pf3D7_01_v3	Cufflinks	exon	376830	377004	.	-	.	gene_id "XLOC_000243"; transcript_id "TCONS_00000305"; exon_number "2"; gene_name "PF3D7_0109500"; oId "rna_PF3D7_0109500-1"; nearest_ref "rna_PF3D7_0109500-1"; class_code "="; tss_id "TSS293"; p_id "P152";
Pf3D7_01_v3	Cufflinks	exon	377776	378133	.	-	.	gene_id "XLOC_000244"; transcript_id "TCONS_00000306"; exon_number "1"; gene_name "PF3D7_0109600"; oId "CUFF.66.1"; nearest_ref "rna_PF3D7_0109600-1"; class_code "j"; tss_id "TSS294";
Pf3D7_01_v3	Cufflinks	exon	378265	378318	.	-	.	gene_id "XLOC_000244"; transcript_id "TCONS_00000306"; exon_number "2"; gene_name "PF3D7_0109600"; oId "CUFF.66.1"; nearest_ref "rna_PF3D7_0109600-1"; class_code "j"; tss_id "TSS294";
Pf3D7_01_v3	Cufflinks	exon	378461	379552	.	-	.	gene_id "XLOC_000244"; transcript_id "TCONS_00000306"; exon_number "3"; gene_name "PF3D7_0109600"; oId "CUFF.66.1"; nearest_ref "rna_PF3D7_0109600-1"; class_code "j"; tss_id "TSS294";
Pf3D7_01_v3	Cufflinks	exon	379659	380089	.	-	.	gene_id "XLOC_000244"; transcript_id "TCONS_00000306"; exon_number "4"; gene_name "PF3D7_0109600"; oId "CUFF.66.1"; nearest_ref "rna_PF3D7_0109600-1"; class_code "j"; tss_id "TSS294";
Pf3D7_01_v3	Cufflinks	exon	377874	378133	.	-	.	gene_id "XLOC_000244"; transcript_id "TCONS_00000307"; exon_number "1"; gene_name "PF3D7_0109600"; oId "rna_PF3D7_0109600-1"; contained_in "TCONS_00000306"; nearest_ref "rna_PF3D7_0109600-1"; class_code "="; tss_id "TSS295"; p_id "P154";
Pf3D7_01_v3	Cufflinks	exon	378265	378318	.	-	.	gene_id "XLOC_000244"; transcript_id "TCONS_00000307"; exon_number "2"; gene_name "PF3D7_0109600"; oId "rna_PF3D7_0109600-1"; contained_in "TCONS_00000306"; nearest_ref "rna_PF3D7_0109600-1"; class_code "="; tss_id "TSS295"; p_id "P154";
Pf3D7_01_v3	Cufflinks	exon	378461	378599	.	-	.	gene_id "XLOC_000244"; transcript_id "TCONS_00000307"; exon_number "3"; gene_name "PF3D7_0109600"; oId "rna_PF3D7_0109600-1"; contained_in "TCONS_00000306"; nearest_ref "rna_PF3D7_0109600-1"; class_code "="; tss_id "TSS295"; p_id "P154";
Pf3D7_01_v3	Cufflinks	exon	379149	379552	.	-	.	gene_id "XLOC_000244"; transcript_id "TCONS_00000308"; exon_number "1"; gene_name "PF3D7_0109700"; oId "rna_PF3D7_0109700-1"; contained_in "TCONS_00000306"; nearest_ref "rna_PF3D7_0109700-1"; class_code "="; tss_id "TSS296"; p_id "P153";
Pf3D7_01_v3	Cufflinks	exon	379659	379806	.	-	.	gene_id "XLOC_000244"; transcript_id "TCONS_00000308"; exon_number "2"; gene_name "PF3D7_0109700"; oId "rna_PF3D7_0109700-1"; contained_in "TCONS_00000306"; nearest_ref "rna_PF3D7_0109700-1"; class_code "="; tss_id "TSS296"; p_id "P153";
Pf3D7_01_v3	Cufflinks	exon	384578	386151	.	-	.	gene_id "XLOC_000245"; transcript_id "TCONS_00000309"; exon_number "1"; gene_name "PF3D7_0109900.2"; oId "CUFF.78.1"; nearest_ref "rna_PF3D7_0109900.2-1"; class_code "x"; tss_id "TSS297";
Pf3D7_01_v3	Cufflinks	exon	388374	392186	.	-	.	gene_id "XLOC_000246"; transcript_id "TCONS_00000310"; exon_number "1"; gene_name "PF3D7_0110100"; oId "CUFF.75.1"; nearest_ref "rna_PF3D7_0110100-1"; class_code "o"; tss_id "TSS298";
Pf3D7_01_v3	Cufflinks	exon	389261	392065	.	-	.	gene_id "XLOC_000246"; transcript_id "TCONS_00000311"; exon_number "1"; gene_name "PF3D7_0110100"; oId "rna_PF3D7_0110100-1"; contained_in "TCONS_00000310"; nearest_ref "rna_PF3D7_0110100-1"; class_code "="; tss_id "TSS299"; p_id "P155";
Pf3D7_01_v3	Cufflinks	exon	393216	393490	.	-	.	gene_id "XLOC_000247"; transcript_id "TCONS_00000312"; exon_number "1"; gene_name "PF3D7_0110300"; oId "rna_PF3D7_0110300-1"; nearest_ref "rna_PF3D7_0110300-1"; class_code "="; tss_id "TSS300";
Pf3D7_01_v3	Cufflinks	exon	393875	394457	.	-	.	gene_id "XLOC_000248"; transcript_id "TCONS_00000313"; exon_number "1"; gene_name "PF3D7_0110400"; oId "rna_PF3D7_0110400-1"; nearest_ref "rna_PF3D7_0110400-1"; class_code "="; tss_id "TSS301"; p_id "P156";
Pf3D7_01_v3	Cufflinks	exon	394669	394835	.	-	.	gene_id "XLOC_000248"; transcript_id "TCONS_00000313"; exon_number "2"; gene_name "PF3D7_0110400"; oId "rna_PF3D7_0110400-1"; nearest_ref "rna_PF3D7_0110400-1"; class_code "="; tss_id "TSS301"; p_id "P156";
Pf3D7_01_v3	Cufflinks	exon	413124	416023	.	-	.	gene_id "XLOC_000249"; transcript_id "TCONS_00000314"; exon_number "1"; gene_name "PF3D7_0110700"; oId "CUFF.70.1"; nearest_ref "rna_PF3D7_0110700-1"; class_code "o"; tss_id "TSS302";
Pf3D7_01_v3	Cufflinks	exon	413760	415100	.	-	.	gene_id "XLOC_000249"; transcript_id "TCONS_00000315"; exon_number "1"; gene_name "PF3D7_0110700"; oId "rna_PF3D7_0110700-1"; contained_in "TCONS_00000314"; nearest_ref "rna_PF3D7_0110700-1"; class_code "="; tss_id "TSS303"; p_id "P157";
Pf3D7_01_v3	Cufflinks	exon	419240	420945	.	-	.	gene_id "XLOC_000250"; transcript_id "TCONS_00000316"; exon_number "1"; gene_name "PF3D7_0110900"; oId "CUFF.72.1"; nearest_ref "rna_PF3D7_0110900-1"; class_code "o"; tss_id "TSS304";
Pf3D7_01_v3	Cufflinks	exon	420293	420853	.	-	.	gene_id "XLOC_000250"; transcript_id "TCONS_00000317"; exon_number "1"; gene_name "PF3D7_0110900"; oId "rna_PF3D7_0110900-1"; contained_in "TCONS_00000316"; nearest_ref "rna_PF3D7_0110900-1"; class_code "="; tss_id "TSS304"; p_id "P158";
Pf3D7_01_v3	Cufflinks	exon	421262	421883	.	-	.	gene_id "XLOC_000251"; transcript_id "TCONS_00000318"; exon_number "1"; gene_name "PF3D7_0111000"; oId "CUFF.81.1"; nearest_ref "rna_PF3D7_0111000-1"; class_code "j"; tss_id "TSS305";
Pf3D7_01_v3	Cufflinks	exon	422128	422283	.	-	.	gene_id "XLOC_000251"; transcript_id "TCONS_00000318"; exon_number "2"; gene_name "PF3D7_0111000"; oId "CUFF.81.1"; nearest_ref "rna_PF3D7_0111000-1"; class_code "j"; tss_id "TSS305";
Pf3D7_01_v3	Cufflinks	exon	422374	422791	.	-	.	gene_id "XLOC_000251"; transcript_id "TCONS_00000318"; exon_number "3"; gene_name "PF3D7_0111000"; oId "CUFF.81.1"; nearest_ref "rna_PF3D7_0111000-1"; class_code "j"; tss_id "TSS305";
Pf3D7_01_v3	Cufflinks	exon	422850	422912	.	-	.	gene_id "XLOC_000251"; transcript_id "TCONS_00000318"; exon_number "4"; gene_name "PF3D7_0111000"; oId "CUFF.81.1"; nearest_ref "rna_PF3D7_0111000-1"; class_code "j"; tss_id "TSS305";
Pf3D7_01_v3	Cufflinks	exon	423091	427684	.	-	.	gene_id "XLOC_000251"; transcript_id "TCONS_00000318"; exon_number "5"; gene_name "PF3D7_0111000"; oId "CUFF.81.1"; nearest_ref "rna_PF3D7_0111000-1"; class_code "j"; tss_id "TSS305";
Pf3D7_01_v3	Cufflinks	exon	421776	421883	.	-	.	gene_id "XLOC_000251"; transcript_id "TCONS_00000319"; exon_number "1"; gene_name "PF3D7_0111000"; oId "rna_PF3D7_0111000-1"; nearest_ref "rna_PF3D7_0111000-1"; class_code "="; tss_id "TSS306"; p_id "P159";
Pf3D7_01_v3	Cufflinks	exon	422128	422283	.	-	.	gene_id "XLOC_000251"; transcript_id "TCONS_00000319"; exon_number "2"; gene_name "PF3D7_0111000"; oId "rna_PF3D7_0111000-1"; nearest_ref "rna_PF3D7_0111000-1"; class_code "="; tss_id "TSS306"; p_id "P159";
Pf3D7_01_v3	Cufflinks	exon	422374	422496	.	-	.	gene_id "XLOC_000251"; transcript_id "TCONS_00000319"; exon_number "3"; gene_name "PF3D7_0111000"; oId "rna_PF3D7_0111000-1"; nearest_ref "rna_PF3D7_0111000-1"; class_code "="; tss_id "TSS306"; p_id "P159";
Pf3D7_01_v3	Cufflinks	exon	422732	422791	.	-	.	gene_id "XLOC_000251"; transcript_id "TCONS_00000319"; exon_number "4"; gene_name "PF3D7_0111000"; oId "rna_PF3D7_0111000-1"; nearest_ref "rna_PF3D7_0111000-1"; class_code "="; tss_id "TSS306"; p_id "P159";
Pf3D7_01_v3	Cufflinks	exon	422850	422912	.	-	.	gene_id "XLOC_000251"; transcript_id "TCONS_00000319"; exon_number "5"; gene_name "PF3D7_0111000"; oId "rna_PF3D7_0111000-1"; nearest_ref "rna_PF3D7_0111000-1"; class_code "="; tss_id "TSS306"; p_id "P159";
Pf3D7_01_v3	Cufflinks	exon	423091	427575	.	-	.	gene_id "XLOC_000251"; transcript_id "TCONS_00000319"; exon_number "6"; gene_name "PF3D7_0111000"; oId "rna_PF3D7_0111000-1"; nearest_ref "rna_PF3D7_0111000-1"; class_code "="; tss_id "TSS306"; p_id "P159";
Pf3D7_01_v3	Cufflinks	exon	430152	430230	.	-	.	gene_id "XLOC_000252"; transcript_id "TCONS_00000320"; exon_number "1"; gene_name "PF3D7_0111200"; oId "rna_PF3D7_0111200-1"; nearest_ref "rna_PF3D7_0111200-1"; class_code "="; tss_id "TSS307"; p_id "P160";
Pf3D7_01_v3	Cufflinks	exon	430520	430623	.	-	.	gene_id "XLOC_000252"; transcript_id "TCONS_00000320"; exon_number "2"; gene_name "PF3D7_0111200"; oId "rna_PF3D7_0111200-1"; nearest_ref "rna_PF3D7_0111200-1"; class_code "="; tss_id "TSS307"; p_id "P160";
Pf3D7_01_v3	Cufflinks	exon	430748	430858	.	-	.	gene_id "XLOC_000252"; transcript_id "TCONS_00000320"; exon_number "3"; gene_name "PF3D7_0111200"; oId "rna_PF3D7_0111200-1"; nearest_ref "rna_PF3D7_0111200-1"; class_code "="; tss_id "TSS307"; p_id "P160";
Pf3D7_01_v3	Cufflinks	exon	431539	435042	.	-	.	gene_id "XLOC_000253"; transcript_id "TCONS_00000321"; exon_number "1"; gene_name "PF3D7_0111300"; oId "rna_PF3D7_0111300-1"; nearest_ref "rna_PF3D7_0111300-1"; class_code "="; tss_id "TSS308"; p_id "P161";
Pf3D7_01_v3	Cufflinks	exon	439652	439824	.	-	.	gene_id "XLOC_000254"; transcript_id "TCONS_00000322"; exon_number "1"; gene_name "PF3D7_0111500"; oId "rna_PF3D7_0111500-1"; nearest_ref "rna_PF3D7_0111500-1"; class_code "="; tss_id "TSS309"; p_id "P162";
Pf3D7_01_v3	Cufflinks	exon	439950	440393	.	-	.	gene_id "XLOC_000254"; transcript_id "TCONS_00000322"; exon_number "2"; gene_name "PF3D7_0111500"; oId "rna_PF3D7_0111500-1"; nearest_ref "rna_PF3D7_0111500-1"; class_code "="; tss_id "TSS309"; p_id "P162";
Pf3D7_01_v3	Cufflinks	exon	440555	440644	.	-	.	gene_id "XLOC_000254"; transcript_id "TCONS_00000322"; exon_number "3"; gene_name "PF3D7_0111500"; oId "rna_PF3D7_0111500-1"; nearest_ref "rna_PF3D7_0111500-1"; class_code "="; tss_id "TSS309"; p_id "P162";
Pf3D7_01_v3	Cufflinks	exon	440764	440851	.	-	.	gene_id "XLOC_000254"; transcript_id "TCONS_00000322"; exon_number "4"; gene_name "PF3D7_0111500"; oId "rna_PF3D7_0111500-1"; nearest_ref "rna_PF3D7_0111500-1"; class_code "="; tss_id "TSS309"; p_id "P162";
Pf3D7_01_v3	Cufflinks	exon	441098	441418	.	-	.	gene_id "XLOC_000254"; transcript_id "TCONS_00000322"; exon_number "5"; gene_name "PF3D7_0111500"; oId "rna_PF3D7_0111500-1"; nearest_ref "rna_PF3D7_0111500-1"; class_code "="; tss_id "TSS309"; p_id "P162";
Pf3D7_01_v3	Cufflinks	exon	442543	443289	.	-	.	gene_id "XLOC_000255"; transcript_id "TCONS_00000323"; exon_number "1"; gene_name "PF3D7_0111600"; oId "rna_PF3D7_0111600-1"; nearest_ref "rna_PF3D7_0111600-1"; class_code "="; tss_id "TSS310"; p_id "P163";
Pf3D7_01_v3	Cufflinks	exon	443585	443938	.	-	.	gene_id "XLOC_000256"; transcript_id "TCONS_00000324"; exon_number "1"; gene_name "PF3D7_0111700"; oId "rna_PF3D7_0111700-1"; nearest_ref "rna_PF3D7_0111700-1"; class_code "="; tss_id "TSS311"; p_id "P164";
Pf3D7_01_v3	Cufflinks	exon	449845	450099	.	-	.	gene_id "XLOC_000257"; transcript_id "TCONS_00000325"; exon_number "1"; gene_name "PF3D7_0112000"; oId "CUFF.80.1"; nearest_ref "rna_PF3D7_0112000-1"; class_code "j"; tss_id "TSS312";
Pf3D7_01_v3	Cufflinks	exon	450297	450428	.	-	.	gene_id "XLOC_000257"; transcript_id "TCONS_00000325"; exon_number "2"; gene_name "PF3D7_0112000"; oId "CUFF.80.1"; nearest_ref "rna_PF3D7_0112000-1"; class_code "j"; tss_id "TSS312";
Pf3D7_01_v3	Cufflinks	exon	450590	450873	.	-	.	gene_id "XLOC_000257"; transcript_id "TCONS_00000325"; exon_number "3"; gene_name "PF3D7_0112000"; oId "CUFF.80.1"; nearest_ref "rna_PF3D7_0112000-1"; class_code "j"; tss_id "TSS312";
Pf3D7_01_v3	Cufflinks	exon	451238	451303	.	-	.	gene_id "XLOC_000257"; transcript_id "TCONS_00000325"; exon_number "4"; gene_name "PF3D7_0112000"; oId "CUFF.80.1"; nearest_ref "rna_PF3D7_0112000-1"; class_code "j"; tss_id "TSS312";
Pf3D7_01_v3	Cufflinks	exon	451594	452440	.	-	.	gene_id "XLOC_000257"; transcript_id "TCONS_00000325"; exon_number "5"; gene_name "PF3D7_0112000"; oId "CUFF.80.1"; nearest_ref "rna_PF3D7_0112000-1"; class_code "j"; tss_id "TSS312";
Pf3D7_01_v3	Cufflinks	exon	452590	452690	.	-	.	gene_id "XLOC_000257"; transcript_id "TCONS_00000325"; exon_number "6"; gene_name "PF3D7_0112000"; oId "CUFF.80.1"; nearest_ref "rna_PF3D7_0112000-1"; class_code "j"; tss_id "TSS312";
Pf3D7_01_v3	Cufflinks	exon	452832	453288	.	-	.	gene_id "XLOC_000257"; transcript_id "TCONS_00000325"; exon_number "7"; gene_name "PF3D7_0112000"; oId "CUFF.80.1"; nearest_ref "rna_PF3D7_0112000-1"; class_code "j"; tss_id "TSS312";
Pf3D7_01_v3	Cufflinks	exon	450043	450099	.	-	.	gene_id "XLOC_000257"; transcript_id "TCONS_00000326"; exon_number "1"; gene_name "PF3D7_0111900"; oId "rna_PF3D7_0111900-1"; contained_in "TCONS_00000325"; nearest_ref "rna_PF3D7_0111900-1"; class_code "="; tss_id "TSS313"; p_id "P166";
Pf3D7_01_v3	Cufflinks	exon	450297	450428	.	-	.	gene_id "XLOC_000257"; transcript_id "TCONS_00000326"; exon_number "2"; gene_name "PF3D7_0111900"; oId "rna_PF3D7_0111900-1"; contained_in "TCONS_00000325"; nearest_ref "rna_PF3D7_0111900-1"; class_code "="; tss_id "TSS313"; p_id "P166";
Pf3D7_01_v3	Cufflinks	exon	450590	450646	.	-	.	gene_id "XLOC_000257"; transcript_id "TCONS_00000326"; exon_number "3"; gene_name "PF3D7_0111900"; oId "rna_PF3D7_0111900-1"; contained_in "TCONS_00000325"; nearest_ref "rna_PF3D7_0111900-1"; class_code "="; tss_id "TSS313"; p_id "P166";
Pf3D7_01_v3	Cufflinks	exon	450831	450873	.	-	.	gene_id "XLOC_000257"; transcript_id "TCONS_00000327"; exon_number "1"; gene_name "PF3D7_0112000"; oId "rna_PF3D7_0112000-1"; contained_in "TCONS_00000325"; nearest_ref "rna_PF3D7_0112000-1"; class_code "="; tss_id "TSS314"; p_id "P165";
Pf3D7_01_v3	Cufflinks	exon	451238	451303	.	-	.	gene_id "XLOC_000257"; transcript_id "TCONS_00000327"; exon_number "2"; gene_name "PF3D7_0112000"; oId "rna_PF3D7_0112000-1"; contained_in "TCONS_00000325"; nearest_ref "rna_PF3D7_0112000-1"; class_code "="; tss_id "TSS314"; p_id "P165";
Pf3D7_01_v3	Cufflinks	exon	451594	452440	.	-	.	gene_id "XLOC_000257"; transcript_id "TCONS_00000327"; exon_number "3"; gene_name "PF3D7_0112000"; oId "rna_PF3D7_0112000-1"; contained_in "TCONS_00000325"; nearest_ref "rna_PF3D7_0112000-1"; class_code "="; tss_id "TSS314"; p_id "P165";
Pf3D7_01_v3	Cufflinks	exon	452590	452690	.	-	.	gene_id "XLOC_000257"; transcript_id "TCONS_00000327"; exon_number "4"; gene_name "PF3D7_0112000"; oId "rna_PF3D7_0112000-1"; contained_in "TCONS_00000325"; nearest_ref "rna_PF3D7_0112000-1"; class_code "="; tss_id "TSS314"; p_id "P165";
Pf3D7_01_v3	Cufflinks	exon	452832	453118	.	-	.	gene_id "XLOC_000257"; transcript_id "TCONS_00000327"; exon_number "5"; gene_name "PF3D7_0112000"; oId "rna_PF3D7_0112000-1"; contained_in "TCONS_00000325"; nearest_ref "rna_PF3D7_0112000-1"; class_code "="; tss_id "TSS314"; p_id "P165";
Pf3D7_01_v3	Cufflinks	exon	463234	463884	.	-	.	gene_id "XLOC_000258"; transcript_id "TCONS_00000328"; exon_number "1"; oId "CUFF.86.1"; class_code "u"; tss_id "TSS315";
Pf3D7_01_v3	Cufflinks	exon	471297	472188	.	-	.	gene_id "XLOC_000259"; transcript_id "TCONS_00000329"; exon_number "1"; oId "CUFF.87.1"; class_code "u"; tss_id "TSS316";
Pf3D7_01_v3	Cufflinks	exon	481809	482319	.	-	.	gene_id "XLOC_000260"; transcript_id "TCONS_00000330"; exon_number "1"; gene_name "PF3D7_0112800"; oId "rna_PF3D7_0112800-1"; nearest_ref "rna_PF3D7_0112800-1"; class_code "="; tss_id "TSS317"; p_id "P167";
Pf3D7_01_v3	Cufflinks	exon	482518	482618	.	-	.	gene_id "XLOC_000260"; transcript_id "TCONS_00000330"; exon_number "2"; gene_name "PF3D7_0112800"; oId "rna_PF3D7_0112800-1"; nearest_ref "rna_PF3D7_0112800-1"; class_code "="; tss_id "TSS317"; p_id "P167";
Pf3D7_01_v3	Cufflinks	exon	486240	486800	.	-	.	gene_id "XLOC_000261"; transcript_id "TCONS_00000331"; exon_number "1"; gene_name "PF3D7_0112900"; oId "CUFF.85.2"; nearest_ref "rna_PF3D7_0112900-1"; class_code "x"; tss_id "TSS318";
Pf3D7_01_v3	Cufflinks	exon	487011	487222	.	-	.	gene_id "XLOC_000261"; transcript_id "TCONS_00000331"; exon_number "2"; gene_name "PF3D7_0112900"; oId "CUFF.85.2"; nearest_ref "rna_PF3D7_0112900-1"; class_code "x"; tss_id "TSS318";
Pf3D7_01_v3	Cufflinks	exon	486240	487145	.	-	.	gene_id "XLOC_000261"; transcript_id "TCONS_00000332"; exon_number "1"; gene_name "PF3D7_0112900"; oId "CUFF.85.1"; nearest_ref "rna_PF3D7_0112900-1"; class_code "x"; tss_id "TSS319";
Pf3D7_01_v3	Cufflinks	exon	487268	487396	.	-	.	gene_id "XLOC_000261"; transcript_id "TCONS_00000332"; exon_number "2"; gene_name "PF3D7_0112900"; oId "CUFF.85.1"; nearest_ref "rna_PF3D7_0112900-1"; class_code "x"; tss_id "TSS319";
Pf3D7_01_v3	Cufflinks	exon	487892	489838	.	-	.	gene_id "XLOC_000262"; transcript_id "TCONS_00000333"; exon_number "1"; gene_name "PF3D7_0113000"; oId "rna_PF3D7_0113000-1"; nearest_ref "rna_PF3D7_0113000-1"; class_code "="; tss_id "TSS320"; p_id "P168";
Pf3D7_01_v3	Cufflinks	exon	490053	490127	.	-	.	gene_id "XLOC_000262"; transcript_id "TCONS_00000333"; exon_number "2"; gene_name "PF3D7_0113000"; oId "rna_PF3D7_0113000-1"; nearest_ref "rna_PF3D7_0113000-1"; class_code "="; tss_id "TSS320"; p_id "P168";
Pf3D7_01_v3	Cufflinks	exon	500959	502509	.	-	.	gene_id "XLOC_000263"; transcript_id "TCONS_00000334"; exon_number "1"; gene_name "PF3D7_0113200"; oId "rna_PF3D7_0113200-1"; nearest_ref "rna_PF3D7_0113200-1"; class_code "="; tss_id "TSS321"; p_id "P169";
Pf3D7_01_v3	Cufflinks	exon	502641	502868	.	-	.	gene_id "XLOC_000263"; transcript_id "TCONS_00000334"; exon_number "2"; gene_name "PF3D7_0113200"; oId "rna_PF3D7_0113200-1"; nearest_ref "rna_PF3D7_0113200-1"; class_code "="; tss_id "TSS321"; p_id "P169";
Pf3D7_01_v3	Cufflinks	exon	504938	506581	.	-	.	gene_id "XLOC_000264"; transcript_id "TCONS_00000335"; exon_number "1"; gene_name "PF3D7_0113300"; oId "rna_PF3D7_0113300-1"; nearest_ref "rna_PF3D7_0113300-1"; class_code "="; tss_id "TSS322"; p_id "P170";
Pf3D7_01_v3	Cufflinks	exon	506764	506874	.	-	.	gene_id "XLOC_000264"; transcript_id "TCONS_00000335"; exon_number "2"; gene_name "PF3D7_0113300"; oId "rna_PF3D7_0113300-1"; nearest_ref "rna_PF3D7_0113300-1"; class_code "="; tss_id "TSS322"; p_id "P170";
Pf3D7_01_v3	Cufflinks	exon	508252	509340	.	-	.	gene_id "XLOC_000265"; transcript_id "TCONS_00000336"; exon_number "1"; gene_name "PF3D7_0113400"; oId "rna_PF3D7_0113400-1"; nearest_ref "rna_PF3D7_0113400-1"; class_code "="; tss_id "TSS323"; p_id "P171";
Pf3D7_01_v3	Cufflinks	exon	509542	509748	.	-	.	gene_id "XLOC_000265"; transcript_id "TCONS_00000336"; exon_number "2"; gene_name "PF3D7_0113400"; oId "rna_PF3D7_0113400-1"; nearest_ref "rna_PF3D7_0113400-1"; class_code "="; tss_id "TSS323"; p_id "P171";
Pf3D7_01_v3	Cufflinks	exon	517065	518937	.	-	.	gene_id "XLOC_000266"; transcript_id "TCONS_00000337"; exon_number "1"; gene_name "PF3D7_0113600"; oId "CUFF.95.1"; nearest_ref "rna_PF3D7_0113600-1"; class_code "x"; tss_id "TSS324";
Pf3D7_01_v3	Cufflinks	exon	537098	537771	.	-	.	gene_id "XLOC_000267"; transcript_id "TCONS_00000338"; exon_number "1"; gene_name "PF3D7_0113900"; oId "CUFF.91.1"; nearest_ref "rna_PF3D7_0113900-1"; class_code "j"; tss_id "TSS325";
Pf3D7_01_v3	Cufflinks	exon	537957	538034	.	-	.	gene_id "XLOC_000267"; transcript_id "TCONS_00000338"; exon_number "2"; gene_name "PF3D7_0113900"; oId "CUFF.91.1"; nearest_ref "rna_PF3D7_0113900-1"; class_code "j"; tss_id "TSS325";
Pf3D7_01_v3	Cufflinks	exon	538475	538684	.	-	.	gene_id "XLOC_000267"; transcript_id "TCONS_00000338"; exon_number "3"; gene_name "PF3D7_0113900"; oId "CUFF.91.1"; nearest_ref "rna_PF3D7_0113900-1"; class_code "j"; tss_id "TSS325";
Pf3D7_01_v3	Cufflinks	exon	537109	537771	.	-	.	gene_id "XLOC_000267"; transcript_id "TCONS_00000339"; exon_number "1"; gene_name "PF3D7_0113900"; oId "rna_PF3D7_0113900-1"; contained_in "TCONS_00000338"; nearest_ref "rna_PF3D7_0113900-1"; class_code "="; tss_id "TSS326"; p_id "P172";
Pf3D7_01_v3	Cufflinks	exon	537957	538025	.	-	.	gene_id "XLOC_000267"; transcript_id "TCONS_00000339"; exon_number "2"; gene_name "PF3D7_0113900"; oId "rna_PF3D7_0113900-1"; contained_in "TCONS_00000338"; nearest_ref "rna_PF3D7_0113900-1"; class_code "="; tss_id "TSS326"; p_id "P172";
Pf3D7_01_v3	Cufflinks	exon	547597	548217	.	-	.	gene_id "XLOC_000268"; transcript_id "TCONS_00000340"; exon_number "1"; gene_name "PF3D7_0114100"; oId "rna_PF3D7_0114100-1"; nearest_ref "rna_PF3D7_0114100-1"; class_code "="; tss_id "TSS327"; p_id "P173";
Pf3D7_01_v3	Cufflinks	exon	548312	548380	.	-	.	gene_id "XLOC_000268"; transcript_id "TCONS_00000340"; exon_number "2"; gene_name "PF3D7_0114100"; oId "rna_PF3D7_0114100-1"; nearest_ref "rna_PF3D7_0114100-1"; class_code "="; tss_id "TSS327"; p_id "P173";
Pf3D7_01_v3	Cufflinks	exon	550576	551550	.	-	.	gene_id "XLOC_000269"; transcript_id "TCONS_00000341"; exon_number "1"; gene_name "PF3D7_0114200"; oId "rna_PF3D7_0114200-1"; nearest_ref "rna_PF3D7_0114200-1"; class_code "="; tss_id "TSS328"; p_id "P174";
Pf3D7_01_v3	Cufflinks	exon	551645	551713	.	-	.	gene_id "XLOC_000269"; transcript_id "TCONS_00000341"; exon_number "2"; gene_name "PF3D7_0114200"; oId "rna_PF3D7_0114200-1"; nearest_ref "rna_PF3D7_0114200-1"; class_code "="; tss_id "TSS328"; p_id "P174";
Pf3D7_01_v3	Cufflinks	exon	554057	555439	.	-	.	gene_id "XLOC_000270"; transcript_id "TCONS_00000342"; exon_number "1"; gene_name "PF3D7_0114400"; oId "rna_PF3D7_0114400-1"; nearest_ref "rna_PF3D7_0114400-1"; class_code "="; tss_id "TSS329"; p_id "P175";
Pf3D7_01_v3	Cufflinks	exon	557493	557730	.	-	.	gene_id "XLOC_000271"; transcript_id "TCONS_00000343"; exon_number "1"; gene_name "PF3D7_0114500"; oId "CUFF.93.1"; nearest_ref "rna_PF3D7_0114500-1"; class_code "j"; tss_id "TSS330";
Pf3D7_01_v3	Cufflinks	exon	558083	558464	.	-	.	gene_id "XLOC_000271"; transcript_id "TCONS_00000343"; exon_number "2"; gene_name "PF3D7_0114500"; oId "CUFF.93.1"; nearest_ref "rna_PF3D7_0114500-1"; class_code "j"; tss_id "TSS330";
Pf3D7_01_v3	Cufflinks	exon	558640	558949	.	-	.	gene_id "XLOC_000271"; transcript_id "TCONS_00000343"; exon_number "3"; gene_name "PF3D7_0114500"; oId "CUFF.93.1"; nearest_ref "rna_PF3D7_0114500-1"; class_code "j"; tss_id "TSS330";
Pf3D7_01_v3	Cufflinks	exon	558201	558464	.	-	.	gene_id "XLOC_000271"; transcript_id "TCONS_00000344"; exon_number "1"; gene_name "PF3D7_0114500"; oId "rna_PF3D7_0114500-1"; contained_in "TCONS_00000343"; nearest_ref "rna_PF3D7_0114500-1"; class_code "="; tss_id "TSS331"; p_id "P176";
Pf3D7_01_v3	Cufflinks	exon	558640	558708	.	-	.	gene_id "XLOC_000271"; transcript_id "TCONS_00000344"; exon_number "2"; gene_name "PF3D7_0114500"; oId "rna_PF3D7_0114500-1"; contained_in "TCONS_00000343"; nearest_ref "rna_PF3D7_0114500-1"; class_code "="; tss_id "TSS331"; p_id "P176";
Pf3D7_01_v3	Cufflinks	exon	560474	561349	.	-	.	gene_id "XLOC_000272"; transcript_id "TCONS_00000345"; exon_number "1"; gene_name "PF3D7_0114600"; oId "rna_PF3D7_0114600-1"; nearest_ref "rna_PF3D7_0114600-1"; class_code "="; tss_id "TSS332"; p_id "P177";
Pf3D7_01_v3	Cufflinks	exon	561466	561534	.	-	.	gene_id "XLOC_000272"; transcript_id "TCONS_00000345"; exon_number "2"; gene_name "PF3D7_0114600"; oId "rna_PF3D7_0114600-1"; nearest_ref "rna_PF3D7_0114600-1"; class_code "="; tss_id "TSS332"; p_id "P177";
Pf3D7_01_v3	Cufflinks	exon	563703	564602	.	-	.	gene_id "XLOC_000273"; transcript_id "TCONS_00000346"; exon_number "1"; gene_name "PF3D7_0114700"; oId "rna_PF3D7_0114700-1"; nearest_ref "rna_PF3D7_0114700-1"; class_code "="; tss_id "TSS333"; p_id "P178";
Pf3D7_01_v3	Cufflinks	exon	564771	564842	.	-	.	gene_id "XLOC_000273"; transcript_id "TCONS_00000346"; exon_number "2"; gene_name "PF3D7_0114700"; oId "rna_PF3D7_0114700-1"; nearest_ref "rna_PF3D7_0114700-1"; class_code "="; tss_id "TSS333"; p_id "P178";
Pf3D7_01_v3	Cufflinks	exon	569485	570048	.	-	.	gene_id "XLOC_000274"; transcript_id "TCONS_00000347"; exon_number "1"; gene_name "PF3D7_0114800"; oId "rna_PF3D7_0114800-1"; nearest_ref "rna_PF3D7_0114800-1"; class_code "="; tss_id "TSS334"; p_id "P179";
Pf3D7_01_v3	Cufflinks	exon	570204	570272	.	-	.	gene_id "XLOC_000274"; transcript_id "TCONS_00000347"; exon_number "2"; gene_name "PF3D7_0114800"; oId "rna_PF3D7_0114800-1"; nearest_ref "rna_PF3D7_0114800-1"; class_code "="; tss_id "TSS334"; p_id "P179";
Pf3D7_01_v3	Cufflinks	exon	572135	572703	.	-	.	gene_id "XLOC_000275"; transcript_id "TCONS_00000348"; exon_number "1"; gene_name "PF3D7_0114900"; oId "rna_PF3D7_0114900-1"; nearest_ref "rna_PF3D7_0114900-1"; class_code "="; tss_id "TSS335"; p_id "P180";
Pf3D7_01_v3	Cufflinks	exon	572785	572853	.	-	.	gene_id "XLOC_000275"; transcript_id "TCONS_00000348"; exon_number "2"; gene_name "PF3D7_0114900"; oId "rna_PF3D7_0114900-1"; nearest_ref "rna_PF3D7_0114900-1"; class_code "="; tss_id "TSS335"; p_id "P180";
Pf3D7_01_v3	Cufflinks	exon	604306	605828	.	-	.	gene_id "XLOC_000276"; transcript_id "TCONS_00000349"; exon_number "1"; gene_name "PF3D7_0115600"; oId "CUFF.96.1"; nearest_ref "rna_PF3D7_0115600-1"; class_code "x"; tss_id "TSS336";
Pf3D7_01_v3	Cufflinks	exon	607390	608694	.	-	.	gene_id "XLOC_000277"; transcript_id "TCONS_00000350"; exon_number "1"; gene_name "PF3D7_0115700"; oId "rna_PF3D7_0115700-1"; nearest_ref "rna_PF3D7_0115700-1"; class_code "="; tss_id "TSS337"; p_id "P181";
Pf3D7_01_v3	Cufflinks	exon	609587	614893	.	-	.	gene_id "XLOC_000277"; transcript_id "TCONS_00000350"; exon_number "2"; gene_name "PF3D7_0115700"; oId "rna_PF3D7_0115700-1"; nearest_ref "rna_PF3D7_0115700-1"; class_code "="; tss_id "TSS337"; p_id "P181";
Pf3D7_02_v3	Cufflinks	exon	25232	29035	.	+	.	gene_id "XLOC_000278"; transcript_id "TCONS_00000351"; exon_number "1"; gene_name "PF3D7_0200100"; oId "rna_PF3D7_0200100-1"; nearest_ref "rna_PF3D7_0200100-1"; class_code "="; tss_id "TSS338"; p_id "P182";
Pf3D7_02_v3	Cufflinks	exon	29837	31168	.	+	.	gene_id "XLOC_000278"; transcript_id "TCONS_00000351"; exon_number "2"; gene_name "PF3D7_0200100"; oId "rna_PF3D7_0200100-1"; nearest_ref "rna_PF3D7_0200100-1"; class_code "="; tss_id "TSS338"; p_id "P182";
Pf3D7_02_v3	Cufflinks	exon	63157	63210	.	+	.	gene_id "XLOC_000279"; transcript_id "TCONS_00000352"; exon_number "1"; gene_name "PF3D7_0201200"; oId "rna_PF3D7_0201200-1"; nearest_ref "rna_PF3D7_0201200-1"; class_code "="; tss_id "TSS339"; p_id "P183";
Pf3D7_02_v3	Cufflinks	exon	63360	64376	.	+	.	gene_id "XLOC_000279"; transcript_id "TCONS_00000352"; exon_number "2"; gene_name "PF3D7_0201200"; oId "rna_PF3D7_0201200-1"; nearest_ref "rna_PF3D7_0201200-1"; class_code "="; tss_id "TSS339"; p_id "P183";
Pf3D7_02_v3	Cufflinks	exon	66529	66597	.	+	.	gene_id "XLOC_000280"; transcript_id "TCONS_00000353"; exon_number "1"; gene_name "PF3D7_0201300"; oId "rna_PF3D7_0201300-1"; nearest_ref "rna_PF3D7_0201300-1"; class_code "="; tss_id "TSS340"; p_id "P184";
Pf3D7_02_v3	Cufflinks	exon	66697	67545	.	+	.	gene_id "XLOC_000280"; transcript_id "TCONS_00000353"; exon_number "2"; gene_name "PF3D7_0201300"; oId "rna_PF3D7_0201300-1"; nearest_ref "rna_PF3D7_0201300-1"; class_code "="; tss_id "TSS340"; p_id "P184";
Pf3D7_02_v3	Cufflinks	exon	69088	69156	.	+	.	gene_id "XLOC_000281"; transcript_id "TCONS_00000354"; exon_number "1"; gene_name "PF3D7_0201400"; oId "rna_PF3D7_0201400-1"; nearest_ref "rna_PF3D7_0201400-1"; class_code "="; tss_id "TSS341"; p_id "P185";
Pf3D7_02_v3	Cufflinks	exon	69370	69771	.	+	.	gene_id "XLOC_000281"; transcript_id "TCONS_00000354"; exon_number "2"; gene_name "PF3D7_0201400"; oId "rna_PF3D7_0201400-1"; nearest_ref "rna_PF3D7_0201400-1"; class_code "="; tss_id "TSS341"; p_id "P185";
Pf3D7_02_v3	Cufflinks	exon	108182	110588	.	+	.	gene_id "XLOC_000282"; transcript_id "TCONS_00000355"; exon_number "1"; gene_name "PF3D7_0202100"; oId "CUFF.103.1"; nearest_ref "rna_PF3D7_0202100-1"; class_code "x"; tss_id "TSS342";
Pf3D7_02_v3	Cufflinks	exon	115037	116662	.	+	.	gene_id "XLOC_000283"; transcript_id "TCONS_00000356"; exon_number "1"; oId "CUFF.107.1"; class_code "u"; tss_id "TSS343";
Pf3D7_02_v3	Cufflinks	exon	117225	117445	.	+	.	gene_id "XLOC_000284"; transcript_id "TCONS_00000357"; exon_number "1"; gene_name "PF3D7_0202300"; oId "rna_PF3D7_0202300-1"; nearest_ref "rna_PF3D7_0202300-1"; class_code "="; tss_id "TSS344"; p_id "P186";
Pf3D7_02_v3	Cufflinks	exon	117653	118235	.	+	.	gene_id "XLOC_000284"; transcript_id "TCONS_00000357"; exon_number "2"; gene_name "PF3D7_0202300"; oId "rna_PF3D7_0202300-1"; nearest_ref "rna_PF3D7_0202300-1"; class_code "="; tss_id "TSS344"; p_id "P186";
Pf3D7_02_v3	Cufflinks	exon	120524	124102	.	+	.	gene_id "XLOC_000285"; transcript_id "TCONS_00000358"; exon_number "1"; gene_name "PF3D7_0202400"; oId "rna_PF3D7_0202400-1"; nearest_ref "rna_PF3D7_0202400-1"; class_code "="; tss_id "TSS345"; p_id "P187";
Pf3D7_02_v3	Cufflinks	exon	126929	130218	.	+	.	gene_id "XLOC_000286"; transcript_id "TCONS_00000359"; exon_number "1"; gene_name "PF3D7_0202500"; oId "CUFF.121.1"; nearest_ref "rna_PF3D7_0202500-1"; class_code "o"; tss_id "TSS346";
Pf3D7_02_v3	Cufflinks	exon	127994	128314	.	+	.	gene_id "XLOC_000286"; transcript_id "TCONS_00000360"; exon_number "1"; gene_name "PF3D7_0202500"; oId "rna_PF3D7_0202500-1"; contained_in "TCONS_00000359"; nearest_ref "rna_PF3D7_0202500-1"; class_code "="; tss_id "TSS347"; p_id "P188";
Pf3D7_02_v3	Cufflinks	exon	134391	137379	.	+	.	gene_id "XLOC_000287"; transcript_id "TCONS_00000361"; exon_number "1"; gene_name "PF3D7_0202700"; oId "CUFF.123.1"; nearest_ref "rna_PF3D7_0202700-1"; class_code "o"; tss_id "TSS348";
Pf3D7_02_v3	Cufflinks	exon	135523	137139	.	+	.	gene_id "XLOC_000287"; transcript_id "TCONS_00000362"; exon_number "1"; gene_name "PF3D7_0202700"; oId "rna_PF3D7_0202700-1"; contained_in "TCONS_00000361"; nearest_ref "rna_PF3D7_0202700-1"; class_code "="; tss_id "TSS349"; p_id "P189";
Pf3D7_02_v3	Cufflinks	exon	138927	138986	.	+	.	gene_id "XLOC_000288"; transcript_id "TCONS_00000363"; exon_number "1"; gene_name "PF3D7_0202900"; oId "rna_PF3D7_0202900-1"; nearest_ref "rna_PF3D7_0202900-1"; class_code "="; tss_id "TSS350"; p_id "P190";
Pf3D7_02_v3	Cufflinks	exon	139121	139172	.	+	.	gene_id "XLOC_000288"; transcript_id "TCONS_00000363"; exon_number "2"; gene_name "PF3D7_0202900"; oId "rna_PF3D7_0202900-1"; nearest_ref "rna_PF3D7_0202900-1"; class_code "="; tss_id "TSS350"; p_id "P190";
Pf3D7_02_v3	Cufflinks	exon	139373	139415	.	+	.	gene_id "XLOC_000288"; transcript_id "TCONS_00000363"; exon_number "3"; gene_name "PF3D7_0202900"; oId "rna_PF3D7_0202900-1"; nearest_ref "rna_PF3D7_0202900-1"; class_code "="; tss_id "TSS350"; p_id "P190";
Pf3D7_02_v3	Cufflinks	exon	139515	139582	.	+	.	gene_id "XLOC_000288"; transcript_id "TCONS_00000363"; exon_number "4"; gene_name "PF3D7_0202900"; oId "rna_PF3D7_0202900-1"; nearest_ref "rna_PF3D7_0202900-1"; class_code "="; tss_id "TSS350"; p_id "P190";
Pf3D7_02_v3	Cufflinks	exon	139674	139776	.	+	.	gene_id "XLOC_000288"; transcript_id "TCONS_00000363"; exon_number "5"; gene_name "PF3D7_0202900"; oId "rna_PF3D7_0202900-1"; nearest_ref "rna_PF3D7_0202900-1"; class_code "="; tss_id "TSS350"; p_id "P190";
Pf3D7_02_v3	Cufflinks	exon	139993	140153	.	+	.	gene_id "XLOC_000288"; transcript_id "TCONS_00000363"; exon_number "6"; gene_name "PF3D7_0202900"; oId "rna_PF3D7_0202900-1"; nearest_ref "rna_PF3D7_0202900-1"; class_code "="; tss_id "TSS350"; p_id "P190";
Pf3D7_02_v3	Cufflinks	exon	140297	140344	.	+	.	gene_id "XLOC_000288"; transcript_id "TCONS_00000363"; exon_number "7"; gene_name "PF3D7_0202900"; oId "rna_PF3D7_0202900-1"; nearest_ref "rna_PF3D7_0202900-1"; class_code "="; tss_id "TSS350"; p_id "P190";
Pf3D7_02_v3	Cufflinks	exon	140534	140595	.	+	.	gene_id "XLOC_000288"; transcript_id "TCONS_00000363"; exon_number "8"; gene_name "PF3D7_0202900"; oId "rna_PF3D7_0202900-1"; nearest_ref "rna_PF3D7_0202900-1"; class_code "="; tss_id "TSS350"; p_id "P190";
Pf3D7_02_v3	Cufflinks	exon	140719	140911	.	+	.	gene_id "XLOC_000288"; transcript_id "TCONS_00000363"; exon_number "9"; gene_name "PF3D7_0202900"; oId "rna_PF3D7_0202900-1"; nearest_ref "rna_PF3D7_0202900-1"; class_code "="; tss_id "TSS350"; p_id "P190";
Pf3D7_02_v3	Cufflinks	exon	141119	141192	.	+	.	gene_id "XLOC_000288"; transcript_id "TCONS_00000363"; exon_number "10"; gene_name "PF3D7_0202900"; oId "rna_PF3D7_0202900-1"; nearest_ref "rna_PF3D7_0202900-1"; class_code "="; tss_id "TSS350"; p_id "P190";
Pf3D7_02_v3	Cufflinks	exon	160514	161242	.	+	.	gene_id "XLOC_000289"; transcript_id "TCONS_00000364"; exon_number "1"; gene_name "PF3D7_0203300"; oId "rna_PF3D7_0203300-1"; nearest_ref "rna_PF3D7_0203300-1"; class_code "="; tss_id "TSS351"; p_id "P191";
Pf3D7_02_v3	Cufflinks	exon	164269	164340	.	+	.	gene_id "XLOC_000290"; transcript_id "TCONS_00000365"; exon_number "1"; gene_name "PF3D7_0203500"; oId "rna_PF3D7_0203500-1"; nearest_ref "rna_PF3D7_0203500-1"; class_code "="; tss_id "TSS352";
Pf3D7_02_v3	Cufflinks	exon	166144	168051	.	+	.	gene_id "XLOC_000291"; transcript_id "TCONS_00000366"; exon_number "1"; gene_name "PF3D7_0203600"; oId "rna_PF3D7_0203600-1"; nearest_ref "rna_PF3D7_0203600-1"; class_code "="; tss_id "TSS353"; p_id "P192";
Pf3D7_02_v3	Cufflinks	exon	171351	172123	.	+	.	gene_id "XLOC_000292"; transcript_id "TCONS_00000367"; exon_number "1"; gene_name "PF3D7_0203800"; oId "CUFF.111.1"; nearest_ref "rna_PF3D7_0203800-1"; class_code "x"; tss_id "TSS354";
Pf3D7_02_v3	Cufflinks	exon	176385	176939	.	+	.	gene_id "XLOC_000293"; transcript_id "TCONS_00000369"; exon_number "1"; gene_name "PF3D7_0204000"; oId "CUFF.117.2"; nearest_ref "rna_PF3D7_0204000-1"; class_code "j"; tss_id "TSS355";
Pf3D7_02_v3	Cufflinks	exon	177115	177418	.	+	.	gene_id "XLOC_000293"; transcript_id "TCONS_00000369"; exon_number "2"; gene_name "PF3D7_0204000"; oId "CUFF.117.2"; nearest_ref "rna_PF3D7_0204000-1"; class_code "j"; tss_id "TSS355";
Pf3D7_02_v3	Cufflinks	exon	177491	178521	.	+	.	gene_id "XLOC_000293"; transcript_id "TCONS_00000369"; exon_number "3"; gene_name "PF3D7_0204000"; oId "CUFF.117.2"; nearest_ref "rna_PF3D7_0204000-1"; class_code "j"; tss_id "TSS355";
Pf3D7_02_v3	Cufflinks	exon	178849	180924	.	+	.	gene_id "XLOC_000293"; transcript_id "TCONS_00000369"; exon_number "4"; gene_name "PF3D7_0204000"; oId "CUFF.117.2"; nearest_ref "rna_PF3D7_0204000-1"; class_code "j"; tss_id "TSS355";
Pf3D7_02_v3	Cufflinks	exon	181103	181580	.	+	.	gene_id "XLOC_000293"; transcript_id "TCONS_00000369"; exon_number "5"; gene_name "PF3D7_0204000"; oId "CUFF.117.2"; nearest_ref "rna_PF3D7_0204000-1"; class_code "j"; tss_id "TSS355";
Pf3D7_02_v3	Cufflinks	exon	176385	176939	.	+	.	gene_id "XLOC_000293"; transcript_id "TCONS_00000368"; exon_number "1"; gene_name "PF3D7_0204000"; oId "CUFF.117.1"; nearest_ref "rna_PF3D7_0204000-1"; class_code "j"; tss_id "TSS355";
Pf3D7_02_v3	Cufflinks	exon	177115	177418	.	+	.	gene_id "XLOC_000293"; transcript_id "TCONS_00000368"; exon_number "2"; gene_name "PF3D7_0204000"; oId "CUFF.117.1"; nearest_ref "rna_PF3D7_0204000-1"; class_code "j"; tss_id "TSS355";
Pf3D7_02_v3	Cufflinks	exon	177491	178541	.	+	.	gene_id "XLOC_000293"; transcript_id "TCONS_00000368"; exon_number "3"; gene_name "PF3D7_0204000"; oId "CUFF.117.1"; nearest_ref "rna_PF3D7_0204000-1"; class_code "j"; tss_id "TSS355";
Pf3D7_02_v3	Cufflinks	exon	178849	180924	.	+	.	gene_id "XLOC_000293"; transcript_id "TCONS_00000368"; exon_number "4"; gene_name "PF3D7_0204000"; oId "CUFF.117.1"; nearest_ref "rna_PF3D7_0204000-1"; class_code "j"; tss_id "TSS355";
Pf3D7_02_v3	Cufflinks	exon	181103	181580	.	+	.	gene_id "XLOC_000293"; transcript_id "TCONS_00000368"; exon_number "5"; gene_name "PF3D7_0204000"; oId "CUFF.117.1"; nearest_ref "rna_PF3D7_0204000-1"; class_code "j"; tss_id "TSS355";
Pf3D7_02_v3	Cufflinks	exon	176567	178300	.	+	.	gene_id "XLOC_000293"; transcript_id "TCONS_00000370"; exon_number "1"; gene_name "PF3D7_0203900"; oId "rna_PF3D7_0203900-1"; nearest_ref "rna_PF3D7_0203900-1"; class_code "="; tss_id "TSS356"; p_id "P193";
Pf3D7_02_v3	Cufflinks	exon	178955	180924	.	+	.	gene_id "XLOC_000293"; transcript_id "TCONS_00000371"; exon_number "1"; gene_name "PF3D7_0204000"; oId "rna_PF3D7_0204000-1"; contained_in "TCONS_00000369"; nearest_ref "rna_PF3D7_0204000-1"; class_code "="; tss_id "TSS357"; p_id "P194";
Pf3D7_02_v3	Cufflinks	exon	181103	181526	.	+	.	gene_id "XLOC_000293"; transcript_id "TCONS_00000371"; exon_number "2"; gene_name "PF3D7_0204000"; oId "rna_PF3D7_0204000-1"; contained_in "TCONS_00000369"; nearest_ref "rna_PF3D7_0204000-1"; class_code "="; tss_id "TSS357"; p_id "P194";
Pf3D7_02_v3	Cufflinks	exon	190319	191315	.	+	.	gene_id "XLOC_000294"; transcript_id "TCONS_00000372"; exon_number "1"; oId "CUFF.115.1"; class_code "u"; tss_id "TSS358";
Pf3D7_02_v3	Cufflinks	exon	192818	193200	.	+	.	gene_id "XLOC_000295"; transcript_id "TCONS_00000373"; exon_number "1"; gene_name "PF3D7_0204200"; oId "rna_PF3D7_0204200-1"; nearest_ref "rna_PF3D7_0204200-1"; class_code "="; tss_id "TSS359"; p_id "P195";
Pf3D7_02_v3	Cufflinks	exon	193328	193490	.	+	.	gene_id "XLOC_000295"; transcript_id "TCONS_00000373"; exon_number "2"; gene_name "PF3D7_0204200"; oId "rna_PF3D7_0204200-1"; nearest_ref "rna_PF3D7_0204200-1"; class_code "="; tss_id "TSS359"; p_id "P195";
Pf3D7_02_v3	Cufflinks	exon	193649	193718	.	+	.	gene_id "XLOC_000295"; transcript_id "TCONS_00000373"; exon_number "3"; gene_name "PF3D7_0204200"; oId "rna_PF3D7_0204200-1"; nearest_ref "rna_PF3D7_0204200-1"; class_code "="; tss_id "TSS359"; p_id "P195";
Pf3D7_02_v3	Cufflinks	exon	193864	194039	.	+	.	gene_id "XLOC_000295"; transcript_id "TCONS_00000373"; exon_number "4"; gene_name "PF3D7_0204200"; oId "rna_PF3D7_0204200-1"; nearest_ref "rna_PF3D7_0204200-1"; class_code "="; tss_id "TSS359"; p_id "P195";
Pf3D7_02_v3	Cufflinks	exon	194161	194199	.	+	.	gene_id "XLOC_000295"; transcript_id "TCONS_00000373"; exon_number "5"; gene_name "PF3D7_0204200"; oId "rna_PF3D7_0204200-1"; nearest_ref "rna_PF3D7_0204200-1"; class_code "="; tss_id "TSS359"; p_id "P195";
Pf3D7_02_v3	Cufflinks	exon	208995	210323	.	+	.	gene_id "XLOC_000296"; transcript_id "TCONS_00000374"; exon_number "1"; gene_name "PF3D7_0204800"; oId "CUFF.124.1"; nearest_ref "rna_PF3D7_0204800-1"; class_code "x"; tss_id "TSS360";
Pf3D7_02_v3	Cufflinks	exon	211348	211465	.	+	.	gene_id "XLOC_000297"; transcript_id "TCONS_00000375"; exon_number "1"; gene_name "PF3D7_0204900"; oId "rna_PF3D7_0204900-1"; nearest_ref "rna_PF3D7_0204900-1"; class_code "="; tss_id "TSS361"; p_id "P196";
Pf3D7_02_v3	Cufflinks	exon	211681	212627	.	+	.	gene_id "XLOC_000297"; transcript_id "TCONS_00000375"; exon_number "2"; gene_name "PF3D7_0204900"; oId "rna_PF3D7_0204900-1"; nearest_ref "rna_PF3D7_0204900-1"; class_code "="; tss_id "TSS361"; p_id "P196";
Pf3D7_02_v3	Cufflinks	exon	219690	220936	.	+	.	gene_id "XLOC_000298"; transcript_id "TCONS_00000376"; exon_number "1"; gene_name "PF3D7_0205300"; oId "rna_PF3D7_0205300-1"; nearest_ref "rna_PF3D7_0205300-1"; class_code "="; tss_id "TSS362"; p_id "P197";
Pf3D7_02_v3	Cufflinks	exon	221054	221147	.	+	.	gene_id "XLOC_000298"; transcript_id "TCONS_00000376"; exon_number "2"; gene_name "PF3D7_0205300"; oId "rna_PF3D7_0205300-1"; nearest_ref "rna_PF3D7_0205300-1"; class_code "="; tss_id "TSS362"; p_id "P197";
Pf3D7_02_v3	Cufflinks	exon	221260	221355	.	+	.	gene_id "XLOC_000298"; transcript_id "TCONS_00000376"; exon_number "3"; gene_name "PF3D7_0205300"; oId "rna_PF3D7_0205300-1"; nearest_ref "rna_PF3D7_0205300-1"; class_code "="; tss_id "TSS362"; p_id "P197";
Pf3D7_02_v3	Cufflinks	exon	221450	221618	.	+	.	gene_id "XLOC_000298"; transcript_id "TCONS_00000376"; exon_number "4"; gene_name "PF3D7_0205300"; oId "rna_PF3D7_0205300-1"; nearest_ref "rna_PF3D7_0205300-1"; class_code "="; tss_id "TSS362"; p_id "P197";
Pf3D7_02_v3	Cufflinks	exon	221760	221920	.	+	.	gene_id "XLOC_000298"; transcript_id "TCONS_00000376"; exon_number "5"; gene_name "PF3D7_0205300"; oId "rna_PF3D7_0205300-1"; nearest_ref "rna_PF3D7_0205300-1"; class_code "="; tss_id "TSS362"; p_id "P197";
Pf3D7_02_v3	Cufflinks	exon	222173	222256	.	+	.	gene_id "XLOC_000298"; transcript_id "TCONS_00000376"; exon_number "6"; gene_name "PF3D7_0205300"; oId "rna_PF3D7_0205300-1"; nearest_ref "rna_PF3D7_0205300-1"; class_code "="; tss_id "TSS362"; p_id "P197";
Pf3D7_02_v3	Cufflinks	exon	222782	223222	.	+	.	gene_id "XLOC_000299"; transcript_id "TCONS_00000377"; exon_number "1"; gene_name "PF3D7_0205400"; oId "CUFF.128.1"; nearest_ref "rna_PF3D7_0205400-1"; class_code "o"; tss_id "TSS363";
Pf3D7_02_v3	Cufflinks	exon	223454	225193	.	+	.	gene_id "XLOC_000299"; transcript_id "TCONS_00000377"; exon_number "2"; gene_name "PF3D7_0205400"; oId "CUFF.128.1"; nearest_ref "rna_PF3D7_0205400-1"; class_code "o"; tss_id "TSS363";
Pf3D7_02_v3	Cufflinks	exon	223478	224851	.	+	.	gene_id "XLOC_000299"; transcript_id "TCONS_00000378"; exon_number "1"; gene_name "PF3D7_0205400"; oId "rna_PF3D7_0205400-1"; contained_in "TCONS_00000377"; nearest_ref "rna_PF3D7_0205400-1"; class_code "="; tss_id "TSS364"; p_id "P198";
Pf3D7_02_v3	Cufflinks	exon	227733	227796	.	+	.	gene_id "XLOC_000300"; transcript_id "TCONS_00000379"; exon_number "1"; gene_name "PF3D7_0205700.2"; oId "CUFF.132.1"; nearest_ref "rna_PF3D7_0205700.2-1"; class_code "j"; tss_id "TSS365";
Pf3D7_02_v3	Cufflinks	exon	228023	231020	.	+	.	gene_id "XLOC_000300"; transcript_id "TCONS_00000379"; exon_number "2"; gene_name "PF3D7_0205700.2"; oId "CUFF.132.1"; nearest_ref "rna_PF3D7_0205700.2-1"; class_code "j"; tss_id "TSS365";
Pf3D7_02_v3	Cufflinks	exon	231127	231234	.	+	.	gene_id "XLOC_000300"; transcript_id "TCONS_00000379"; exon_number "3"; gene_name "PF3D7_0205700.2"; oId "CUFF.132.1"; nearest_ref "rna_PF3D7_0205700.2-1"; class_code "j"; tss_id "TSS365";
Pf3D7_02_v3	Cufflinks	exon	231384	231484	.	+	.	gene_id "XLOC_000300"; transcript_id "TCONS_00000379"; exon_number "4"; gene_name "PF3D7_0205700.2"; oId "CUFF.132.1"; nearest_ref "rna_PF3D7_0205700.2-1"; class_code "j"; tss_id "TSS365";
Pf3D7_02_v3	Cufflinks	exon	231618	231702	.	+	.	gene_id "XLOC_000300"; transcript_id "TCONS_00000379"; exon_number "5"; gene_name "PF3D7_0205700.2"; oId "CUFF.132.1"; nearest_ref "rna_PF3D7_0205700.2-1"; class_code "j"; tss_id "TSS365";
Pf3D7_02_v3	Cufflinks	exon	232099	232327	.	+	.	gene_id "XLOC_000300"; transcript_id "TCONS_00000379"; exon_number "6"; gene_name "PF3D7_0205700.2"; oId "CUFF.132.1"; nearest_ref "rna_PF3D7_0205700.2-1"; class_code "j"; tss_id "TSS365";
Pf3D7_02_v3	Cufflinks	exon	232421	232625	.	+	.	gene_id "XLOC_000300"; transcript_id "TCONS_00000379"; exon_number "7"; gene_name "PF3D7_0205700.2"; oId "CUFF.132.1"; nearest_ref "rna_PF3D7_0205700.2-1"; class_code "j"; tss_id "TSS365";
Pf3D7_02_v3	Cufflinks	exon	228025	229932	.	+	.	gene_id "XLOC_000300"; transcript_id "TCONS_00000380"; exon_number "1"; gene_name "PF3D7_0205600"; oId "rna_PF3D7_0205600-1"; contained_in "TCONS_00000379"; nearest_ref "rna_PF3D7_0205600-1"; class_code "="; tss_id "TSS366"; p_id "P199";
Pf3D7_02_v3	Cufflinks	exon	231141	231234	.	+	.	gene_id "XLOC_000300"; transcript_id "TCONS_00000382"; exon_number "1"; gene_name "PF3D7_0205700.2"; oId "rna_PF3D7_0205700.2-1"; nearest_ref "rna_PF3D7_0205700.2-1"; class_code "="; tss_id "TSS367"; p_id "P200";
Pf3D7_02_v3	Cufflinks	exon	231384	231484	.	+	.	gene_id "XLOC_000300"; transcript_id "TCONS_00000382"; exon_number "2"; gene_name "PF3D7_0205700.2"; oId "rna_PF3D7_0205700.2-1"; nearest_ref "rna_PF3D7_0205700.2-1"; class_code "="; tss_id "TSS367"; p_id "P200";
Pf3D7_02_v3	Cufflinks	exon	231618	231702	.	+	.	gene_id "XLOC_000300"; transcript_id "TCONS_00000382"; exon_number "3"; gene_name "PF3D7_0205700.2"; oId "rna_PF3D7_0205700.2-1"; nearest_ref "rna_PF3D7_0205700.2-1"; class_code "="; tss_id "TSS367"; p_id "P200";
Pf3D7_02_v3	Cufflinks	exon	231859	231909	.	+	.	gene_id "XLOC_000300"; transcript_id "TCONS_00000382"; exon_number "4"; gene_name "PF3D7_0205700.2"; oId "rna_PF3D7_0205700.2-1"; nearest_ref "rna_PF3D7_0205700.2-1"; class_code "="; tss_id "TSS367"; p_id "P200";
Pf3D7_02_v3	Cufflinks	exon	232099	232327	.	+	.	gene_id "XLOC_000300"; transcript_id "TCONS_00000382"; exon_number "5"; gene_name "PF3D7_0205700.2"; oId "rna_PF3D7_0205700.2-1"; nearest_ref "rna_PF3D7_0205700.2-1"; class_code "="; tss_id "TSS367"; p_id "P200";
Pf3D7_02_v3	Cufflinks	exon	232421	232529	.	+	.	gene_id "XLOC_000300"; transcript_id "TCONS_00000382"; exon_number "6"; gene_name "PF3D7_0205700.2"; oId "rna_PF3D7_0205700.2-1"; nearest_ref "rna_PF3D7_0205700.2-1"; class_code "="; tss_id "TSS367"; p_id "P200";
Pf3D7_02_v3	Cufflinks	exon	231141	231234	.	+	.	gene_id "XLOC_000300"; transcript_id "TCONS_00000381"; exon_number "1"; gene_name "PF3D7_0205700.1"; oId "rna_PF3D7_0205700.1-1"; contained_in "TCONS_00000379"; nearest_ref "rna_PF3D7_0205700.1-1"; class_code "="; tss_id "TSS367"; p_id "P201";
Pf3D7_02_v3	Cufflinks	exon	231384	231484	.	+	.	gene_id "XLOC_000300"; transcript_id "TCONS_00000381"; exon_number "2"; gene_name "PF3D7_0205700.1"; oId "rna_PF3D7_0205700.1-1"; contained_in "TCONS_00000379"; nearest_ref "rna_PF3D7_0205700.1-1"; class_code "="; tss_id "TSS367"; p_id "P201";
Pf3D7_02_v3	Cufflinks	exon	231618	231702	.	+	.	gene_id "XLOC_000300"; transcript_id "TCONS_00000381"; exon_number "3"; gene_name "PF3D7_0205700.1"; oId "rna_PF3D7_0205700.1-1"; contained_in "TCONS_00000379"; nearest_ref "rna_PF3D7_0205700.1-1"; class_code "="; tss_id "TSS367"; p_id "P201";
Pf3D7_02_v3	Cufflinks	exon	232099	232327	.	+	.	gene_id "XLOC_000300"; transcript_id "TCONS_00000381"; exon_number "4"; gene_name "PF3D7_0205700.1"; oId "rna_PF3D7_0205700.1-1"; contained_in "TCONS_00000379"; nearest_ref "rna_PF3D7_0205700.1-1"; class_code "="; tss_id "TSS367"; p_id "P201";
Pf3D7_02_v3	Cufflinks	exon	232421	232529	.	+	.	gene_id "XLOC_000300"; transcript_id "TCONS_00000381"; exon_number "5"; gene_name "PF3D7_0205700.1"; oId "rna_PF3D7_0205700.1-1"; contained_in "TCONS_00000379"; nearest_ref "rna_PF3D7_0205700.1-1"; class_code "="; tss_id "TSS367"; p_id "P201";
Pf3D7_02_v3	Cufflinks	exon	232856	233932	.	+	.	gene_id "XLOC_000301"; transcript_id "TCONS_00000383"; exon_number "1"; gene_name "PF3D7_0205800"; oId "CUFF.133.1"; nearest_ref "rna_PF3D7_0205800-1"; class_code "x"; tss_id "TSS368";
Pf3D7_02_v3	Cufflinks	exon	234472	238219	.	+	.	gene_id "XLOC_000302"; transcript_id "TCONS_00000384"; exon_number "1"; gene_name "PF3D7_0205900"; oId "CUFF.139.1"; nearest_ref "rna_PF3D7_0205900-1"; class_code "j"; tss_id "TSS369";
Pf3D7_02_v3	Cufflinks	exon	238482	238596	.	+	.	gene_id "XLOC_000302"; transcript_id "TCONS_00000384"; exon_number "2"; gene_name "PF3D7_0205900"; oId "CUFF.139.1"; nearest_ref "rna_PF3D7_0205900-1"; class_code "j"; tss_id "TSS369";
Pf3D7_02_v3	Cufflinks	exon	238737	239133	.	+	.	gene_id "XLOC_000302"; transcript_id "TCONS_00000384"; exon_number "3"; gene_name "PF3D7_0205900"; oId "CUFF.139.1"; nearest_ref "rna_PF3D7_0205900-1"; class_code "j"; tss_id "TSS369";
Pf3D7_02_v3	Cufflinks	exon	235237	235257	.	+	.	gene_id "XLOC_000302"; transcript_id "TCONS_00000385"; exon_number "1"; gene_name "PF3D7_0205900"; oId "rna_PF3D7_0205900-1"; nearest_ref "rna_PF3D7_0205900-1"; class_code "="; tss_id "TSS370"; p_id "P202";
Pf3D7_02_v3	Cufflinks	exon	235535	238219	.	+	.	gene_id "XLOC_000302"; transcript_id "TCONS_00000385"; exon_number "2"; gene_name "PF3D7_0205900"; oId "rna_PF3D7_0205900-1"; nearest_ref "rna_PF3D7_0205900-1"; class_code "="; tss_id "TSS370"; p_id "P202";
Pf3D7_02_v3	Cufflinks	exon	238482	238596	.	+	.	gene_id "XLOC_000302"; transcript_id "TCONS_00000385"; exon_number "3"; gene_name "PF3D7_0205900"; oId "rna_PF3D7_0205900-1"; nearest_ref "rna_PF3D7_0205900-1"; class_code "="; tss_id "TSS370"; p_id "P202";
Pf3D7_02_v3	Cufflinks	exon	238737	238816	.	+	.	gene_id "XLOC_000302"; transcript_id "TCONS_00000385"; exon_number "4"; gene_name "PF3D7_0205900"; oId "rna_PF3D7_0205900-1"; nearest_ref "rna_PF3D7_0205900-1"; class_code "="; tss_id "TSS370"; p_id "P202";
Pf3D7_02_v3	Cufflinks	exon	245358	245734	.	+	.	gene_id "XLOC_000303"; transcript_id "TCONS_00000386"; exon_number "1"; gene_name "PF3D7_0206100"; oId "rna_PF3D7_0206100-1"; nearest_ref "rna_PF3D7_0206100-1"; class_code "="; tss_id "TSS371"; p_id "P203";
Pf3D7_02_v3	Cufflinks	exon	246057	246135	.	+	.	gene_id "XLOC_000303"; transcript_id "TCONS_00000386"; exon_number "2"; gene_name "PF3D7_0206100"; oId "rna_PF3D7_0206100-1"; nearest_ref "rna_PF3D7_0206100-1"; class_code "="; tss_id "TSS371"; p_id "P203";
Pf3D7_02_v3	Cufflinks	exon	246251	246335	.	+	.	gene_id "XLOC_000303"; transcript_id "TCONS_00000386"; exon_number "3"; gene_name "PF3D7_0206100"; oId "rna_PF3D7_0206100-1"; nearest_ref "rna_PF3D7_0206100-1"; class_code "="; tss_id "TSS371"; p_id "P203";
Pf3D7_02_v3	Cufflinks	exon	246491	246699	.	+	.	gene_id "XLOC_000303"; transcript_id "TCONS_00000386"; exon_number "4"; gene_name "PF3D7_0206100"; oId "rna_PF3D7_0206100-1"; nearest_ref "rna_PF3D7_0206100-1"; class_code "="; tss_id "TSS371"; p_id "P203";
Pf3D7_02_v3	Cufflinks	exon	248525	250849	.	+	.	gene_id "XLOC_000304"; transcript_id "TCONS_00000387"; exon_number "1"; gene_name "PF3D7_0206200"; oId "CUFF.144.2"; nearest_ref "rna_PF3D7_0206200-1"; class_code "o"; tss_id "TSS372";
Pf3D7_02_v3	Cufflinks	exon	251298	251325	.	+	.	gene_id "XLOC_000304"; transcript_id "TCONS_00000387"; exon_number "2"; gene_name "PF3D7_0206200"; oId "CUFF.144.2"; nearest_ref "rna_PF3D7_0206200-1"; class_code "o"; tss_id "TSS372";
Pf3D7_02_v3	Cufflinks	exon	248525	252507	.	+	.	gene_id "XLOC_000304"; transcript_id "TCONS_00000388"; exon_number "1"; gene_name "PF3D7_0206300"; oId "CUFF.144.1"; nearest_ref "rna_PF3D7_0206300-1"; class_code "j"; tss_id "TSS372";
Pf3D7_02_v3	Cufflinks	exon	252757	253306	.	+	.	gene_id "XLOC_000304"; transcript_id "TCONS_00000388"; exon_number "2"; gene_name "PF3D7_0206300"; oId "CUFF.144.1"; nearest_ref "rna_PF3D7_0206300-1"; class_code "j"; tss_id "TSS372";
Pf3D7_02_v3	Cufflinks	exon	253401	253484	.	+	.	gene_id "XLOC_000304"; transcript_id "TCONS_00000388"; exon_number "3"; gene_name "PF3D7_0206300"; oId "CUFF.144.1"; nearest_ref "rna_PF3D7_0206300-1"; class_code "j"; tss_id "TSS372";
Pf3D7_02_v3	Cufflinks	exon	253989	262590	.	+	.	gene_id "XLOC_000304"; transcript_id "TCONS_00000388"; exon_number "4"; gene_name "PF3D7_0206300"; oId "CUFF.144.1"; nearest_ref "rna_PF3D7_0206300-1"; class_code "j"; tss_id "TSS372";
Pf3D7_02_v3	Cufflinks	exon	263033	263540	.	+	.	gene_id "XLOC_000304"; transcript_id "TCONS_00000388"; exon_number "5"; gene_name "PF3D7_0206300"; oId "CUFF.144.1"; nearest_ref "rna_PF3D7_0206300-1"; class_code "j"; tss_id "TSS372";
Pf3D7_02_v3	Cufflinks	exon	249030	250727	.	+	.	gene_id "XLOC_000304"; transcript_id "TCONS_00000389"; exon_number "1"; gene_name "PF3D7_0206200"; oId "rna_PF3D7_0206200-1"; contained_in "TCONS_00000387"; nearest_ref "rna_PF3D7_0206200-1"; class_code "="; tss_id "TSS373"; p_id "P204";
Pf3D7_02_v3	Cufflinks	exon	252394	252507	.	+	.	gene_id "XLOC_000304"; transcript_id "TCONS_00000390"; exon_number "1"; gene_name "PF3D7_0206300"; oId "rna_PF3D7_0206300-1"; contained_in "TCONS_00000388"; nearest_ref "rna_PF3D7_0206300-1"; class_code "="; tss_id "TSS374"; p_id "P205";
Pf3D7_02_v3	Cufflinks	exon	252757	253306	.	+	.	gene_id "XLOC_000304"; transcript_id "TCONS_00000390"; exon_number "2"; gene_name "PF3D7_0206300"; oId "rna_PF3D7_0206300-1"; contained_in "TCONS_00000388"; nearest_ref "rna_PF3D7_0206300-1"; class_code "="; tss_id "TSS374"; p_id "P205";
Pf3D7_02_v3	Cufflinks	exon	253401	253484	.	+	.	gene_id "XLOC_000304"; transcript_id "TCONS_00000390"; exon_number "3"; gene_name "PF3D7_0206300"; oId "rna_PF3D7_0206300-1"; contained_in "TCONS_00000388"; nearest_ref "rna_PF3D7_0206300-1"; class_code "="; tss_id "TSS374"; p_id "P205";
Pf3D7_02_v3	Cufflinks	exon	253989	262443	.	+	.	gene_id "XLOC_000304"; transcript_id "TCONS_00000390"; exon_number "4"; gene_name "PF3D7_0206300"; oId "rna_PF3D7_0206300-1"; contained_in "TCONS_00000388"; nearest_ref "rna_PF3D7_0206300-1"; class_code "="; tss_id "TSS374"; p_id "P205";
Pf3D7_02_v3	Cufflinks	exon	269705	270345	.	+	.	gene_id "XLOC_000305"; transcript_id "TCONS_00000391"; exon_number "1"; gene_name "PF3D7_0206600"; oId "CUFF.130.1"; nearest_ref "rna_PF3D7_0206600-1"; class_code "x"; tss_id "TSS375";
Pf3D7_02_v3	Cufflinks	exon	271139	274741	.	+	.	gene_id "XLOC_000306"; transcript_id "TCONS_00000392"; exon_number "1"; gene_name "PF3D7_0206700"; oId "CUFF.137.1"; nearest_ref "rna_PF3D7_0206700-1"; class_code "o"; tss_id "TSS376";
Pf3D7_02_v3	Cufflinks	exon	271594	273009	.	+	.	gene_id "XLOC_000306"; transcript_id "TCONS_00000393"; exon_number "1"; gene_name "PF3D7_0206700"; oId "rna_PF3D7_0206700-1"; contained_in "TCONS_00000392"; nearest_ref "rna_PF3D7_0206700-1"; class_code "="; tss_id "TSS377"; p_id "P206";
Pf3D7_02_v3	Cufflinks	exon	275178	276713	.	+	.	gene_id "XLOC_000307"; transcript_id "TCONS_00000394"; exon_number "1"; gene_name "PF3D7_0206900.1"; oId "CUFF.135.1"; nearest_ref "rna_PF3D7_0206900.1-1"; class_code "x"; tss_id "TSS378";
Pf3D7_02_v3	Cufflinks	exon	279376	280103	.	+	.	gene_id "XLOC_000308"; transcript_id "TCONS_00000395"; exon_number "1"; oId "CUFF.131.1"; class_code "u"; tss_id "TSS379";
Pf3D7_02_v3	Cufflinks	exon	281907	287016	.	+	.	gene_id "XLOC_000309"; transcript_id "TCONS_00000396"; exon_number "1"; gene_name "PF3D7_0207100"; oId "rna_PF3D7_0207100-1"; nearest_ref "rna_PF3D7_0207100-1"; class_code "="; tss_id "TSS380"; p_id "P207";
Pf3D7_02_v3	Cufflinks	exon	287127	287189	.	+	.	gene_id "XLOC_000309"; transcript_id "TCONS_00000396"; exon_number "2"; gene_name "PF3D7_0207100"; oId "rna_PF3D7_0207100-1"; nearest_ref "rna_PF3D7_0207100-1"; class_code "="; tss_id "TSS380"; p_id "P207";
Pf3D7_02_v3	Cufflinks	exon	287281	287345	.	+	.	gene_id "XLOC_000309"; transcript_id "TCONS_00000396"; exon_number "3"; gene_name "PF3D7_0207100"; oId "rna_PF3D7_0207100-1"; nearest_ref "rna_PF3D7_0207100-1"; class_code "="; tss_id "TSS380"; p_id "P207";
Pf3D7_02_v3	Cufflinks	exon	317561	319408	.	+	.	gene_id "XLOC_000310"; transcript_id "TCONS_00000397"; exon_number "1"; gene_name "PF3D7_0207900"; oId "CUFF.142.1"; nearest_ref "rna_PF3D7_0207900-1"; class_code "x"; tss_id "TSS381";
Pf3D7_02_v3	Cufflinks	exon	327932	328021	.	+	.	gene_id "XLOC_000311"; transcript_id "TCONS_00000399"; exon_number "1"; gene_name "PF3D7_0208100.2"; oId "rna_PF3D7_0208100.2-1"; nearest_ref "rna_PF3D7_0208100.2-1"; class_code "="; tss_id "TSS382"; p_id "P208";
Pf3D7_02_v3	Cufflinks	exon	328121	328157	.	+	.	gene_id "XLOC_000311"; transcript_id "TCONS_00000399"; exon_number "2"; gene_name "PF3D7_0208100.2"; oId "rna_PF3D7_0208100.2-1"; nearest_ref "rna_PF3D7_0208100.2-1"; class_code "="; tss_id "TSS382"; p_id "P208";
Pf3D7_02_v3	Cufflinks	exon	328323	328418	.	+	.	gene_id "XLOC_000311"; transcript_id "TCONS_00000399"; exon_number "3"; gene_name "PF3D7_0208100.2"; oId "rna_PF3D7_0208100.2-1"; nearest_ref "rna_PF3D7_0208100.2-1"; class_code "="; tss_id "TSS382"; p_id "P208";
Pf3D7_02_v3	Cufflinks	exon	328553	328672	.	+	.	gene_id "XLOC_000311"; transcript_id "TCONS_00000399"; exon_number "4"; gene_name "PF3D7_0208100.2"; oId "rna_PF3D7_0208100.2-1"; nearest_ref "rna_PF3D7_0208100.2-1"; class_code "="; tss_id "TSS382"; p_id "P208";
Pf3D7_02_v3	Cufflinks	exon	328775	328843	.	+	.	gene_id "XLOC_000311"; transcript_id "TCONS_00000399"; exon_number "5"; gene_name "PF3D7_0208100.2"; oId "rna_PF3D7_0208100.2-1"; nearest_ref "rna_PF3D7_0208100.2-1"; class_code "="; tss_id "TSS382"; p_id "P208";
Pf3D7_02_v3	Cufflinks	exon	328965	329038	.	+	.	gene_id "XLOC_000311"; transcript_id "TCONS_00000399"; exon_number "6"; gene_name "PF3D7_0208100.2"; oId "rna_PF3D7_0208100.2-1"; nearest_ref "rna_PF3D7_0208100.2-1"; class_code "="; tss_id "TSS382"; p_id "P208";
Pf3D7_02_v3	Cufflinks	exon	329168	329229	.	+	.	gene_id "XLOC_000311"; transcript_id "TCONS_00000399"; exon_number "7"; gene_name "PF3D7_0208100.2"; oId "rna_PF3D7_0208100.2-1"; nearest_ref "rna_PF3D7_0208100.2-1"; class_code "="; tss_id "TSS382"; p_id "P208";
Pf3D7_02_v3	Cufflinks	exon	329331	329403	.	+	.	gene_id "XLOC_000311"; transcript_id "TCONS_00000399"; exon_number "8"; gene_name "PF3D7_0208100.2"; oId "rna_PF3D7_0208100.2-1"; nearest_ref "rna_PF3D7_0208100.2-1"; class_code "="; tss_id "TSS382"; p_id "P208";
Pf3D7_02_v3	Cufflinks	exon	329520	329593	.	+	.	gene_id "XLOC_000311"; transcript_id "TCONS_00000399"; exon_number "9"; gene_name "PF3D7_0208100.2"; oId "rna_PF3D7_0208100.2-1"; nearest_ref "rna_PF3D7_0208100.2-1"; class_code "="; tss_id "TSS382"; p_id "P208";
Pf3D7_02_v3	Cufflinks	exon	329748	330010	.	+	.	gene_id "XLOC_000311"; transcript_id "TCONS_00000399"; exon_number "10"; gene_name "PF3D7_0208100.2"; oId "rna_PF3D7_0208100.2-1"; nearest_ref "rna_PF3D7_0208100.2-1"; class_code "="; tss_id "TSS382"; p_id "P208";
Pf3D7_02_v3	Cufflinks	exon	330127	330218	.	+	.	gene_id "XLOC_000311"; transcript_id "TCONS_00000399"; exon_number "11"; gene_name "PF3D7_0208100.2"; oId "rna_PF3D7_0208100.2-1"; nearest_ref "rna_PF3D7_0208100.2-1"; class_code "="; tss_id "TSS382"; p_id "P208";
Pf3D7_02_v3	Cufflinks	exon	330413	330455	.	+	.	gene_id "XLOC_000311"; transcript_id "TCONS_00000399"; exon_number "12"; gene_name "PF3D7_0208100.2"; oId "rna_PF3D7_0208100.2-1"; nearest_ref "rna_PF3D7_0208100.2-1"; class_code "="; tss_id "TSS382"; p_id "P208";
Pf3D7_02_v3	Cufflinks	exon	330562	330796	.	+	.	gene_id "XLOC_000311"; transcript_id "TCONS_00000399"; exon_number "13"; gene_name "PF3D7_0208100.2"; oId "rna_PF3D7_0208100.2-1"; nearest_ref "rna_PF3D7_0208100.2-1"; class_code "="; tss_id "TSS382"; p_id "P208";
Pf3D7_02_v3	Cufflinks	exon	330935	331012	.	+	.	gene_id "XLOC_000311"; transcript_id "TCONS_00000399"; exon_number "14"; gene_name "PF3D7_0208100.2"; oId "rna_PF3D7_0208100.2-1"; nearest_ref "rna_PF3D7_0208100.2-1"; class_code "="; tss_id "TSS382"; p_id "P208";
Pf3D7_02_v3	Cufflinks	exon	331108	331177	.	+	.	gene_id "XLOC_000311"; transcript_id "TCONS_00000399"; exon_number "15"; gene_name "PF3D7_0208100.2"; oId "rna_PF3D7_0208100.2-1"; nearest_ref "rna_PF3D7_0208100.2-1"; class_code "="; tss_id "TSS382"; p_id "P208";
Pf3D7_02_v3	Cufflinks	exon	331310	335203	.	+	.	gene_id "XLOC_000311"; transcript_id "TCONS_00000399"; exon_number "16"; gene_name "PF3D7_0208100.2"; oId "rna_PF3D7_0208100.2-1"; nearest_ref "rna_PF3D7_0208100.2-1"; class_code "="; tss_id "TSS382"; p_id "P208";
Pf3D7_02_v3	Cufflinks	exon	327932	328021	.	+	.	gene_id "XLOC_000311"; transcript_id "TCONS_00000398"; exon_number "1"; gene_name "PF3D7_0208100.1"; oId "rna_PF3D7_0208100.1-1"; nearest_ref "rna_PF3D7_0208100.1-1"; class_code "="; tss_id "TSS382"; p_id "P209";
Pf3D7_02_v3	Cufflinks	exon	328121	328157	.	+	.	gene_id "XLOC_000311"; transcript_id "TCONS_00000398"; exon_number "2"; gene_name "PF3D7_0208100.1"; oId "rna_PF3D7_0208100.1-1"; nearest_ref "rna_PF3D7_0208100.1-1"; class_code "="; tss_id "TSS382"; p_id "P209";
Pf3D7_02_v3	Cufflinks	exon	328323	328414	.	+	.	gene_id "XLOC_000311"; transcript_id "TCONS_00000398"; exon_number "3"; gene_name "PF3D7_0208100.1"; oId "rna_PF3D7_0208100.1-1"; nearest_ref "rna_PF3D7_0208100.1-1"; class_code "="; tss_id "TSS382"; p_id "P209";
Pf3D7_02_v3	Cufflinks	exon	328549	328672	.	+	.	gene_id "XLOC_000311"; transcript_id "TCONS_00000398"; exon_number "4"; gene_name "PF3D7_0208100.1"; oId "rna_PF3D7_0208100.1-1"; nearest_ref "rna_PF3D7_0208100.1-1"; class_code "="; tss_id "TSS382"; p_id "P209";
Pf3D7_02_v3	Cufflinks	exon	328775	328843	.	+	.	gene_id "XLOC_000311"; transcript_id "TCONS_00000398"; exon_number "5"; gene_name "PF3D7_0208100.1"; oId "rna_PF3D7_0208100.1-1"; nearest_ref "rna_PF3D7_0208100.1-1"; class_code "="; tss_id "TSS382"; p_id "P209";
Pf3D7_02_v3	Cufflinks	exon	328965	329038	.	+	.	gene_id "XLOC_000311"; transcript_id "TCONS_00000398"; exon_number "6"; gene_name "PF3D7_0208100.1"; oId "rna_PF3D7_0208100.1-1"; nearest_ref "rna_PF3D7_0208100.1-1"; class_code "="; tss_id "TSS382"; p_id "P209";
Pf3D7_02_v3	Cufflinks	exon	329168	329229	.	+	.	gene_id "XLOC_000311"; transcript_id "TCONS_00000398"; exon_number "7"; gene_name "PF3D7_0208100.1"; oId "rna_PF3D7_0208100.1-1"; nearest_ref "rna_PF3D7_0208100.1-1"; class_code "="; tss_id "TSS382"; p_id "P209";
Pf3D7_02_v3	Cufflinks	exon	329331	329403	.	+	.	gene_id "XLOC_000311"; transcript_id "TCONS_00000398"; exon_number "8"; gene_name "PF3D7_0208100.1"; oId "rna_PF3D7_0208100.1-1"; nearest_ref "rna_PF3D7_0208100.1-1"; class_code "="; tss_id "TSS382"; p_id "P209";
Pf3D7_02_v3	Cufflinks	exon	329520	329593	.	+	.	gene_id "XLOC_000311"; transcript_id "TCONS_00000398"; exon_number "9"; gene_name "PF3D7_0208100.1"; oId "rna_PF3D7_0208100.1-1"; nearest_ref "rna_PF3D7_0208100.1-1"; class_code "="; tss_id "TSS382"; p_id "P209";
Pf3D7_02_v3	Cufflinks	exon	329748	330010	.	+	.	gene_id "XLOC_000311"; transcript_id "TCONS_00000398"; exon_number "10"; gene_name "PF3D7_0208100.1"; oId "rna_PF3D7_0208100.1-1"; nearest_ref "rna_PF3D7_0208100.1-1"; class_code "="; tss_id "TSS382"; p_id "P209";
Pf3D7_02_v3	Cufflinks	exon	330127	330218	.	+	.	gene_id "XLOC_000311"; transcript_id "TCONS_00000398"; exon_number "11"; gene_name "PF3D7_0208100.1"; oId "rna_PF3D7_0208100.1-1"; nearest_ref "rna_PF3D7_0208100.1-1"; class_code "="; tss_id "TSS382"; p_id "P209";
Pf3D7_02_v3	Cufflinks	exon	330413	330455	.	+	.	gene_id "XLOC_000311"; transcript_id "TCONS_00000398"; exon_number "12"; gene_name "PF3D7_0208100.1"; oId "rna_PF3D7_0208100.1-1"; nearest_ref "rna_PF3D7_0208100.1-1"; class_code "="; tss_id "TSS382"; p_id "P209";
Pf3D7_02_v3	Cufflinks	exon	330562	330796	.	+	.	gene_id "XLOC_000311"; transcript_id "TCONS_00000398"; exon_number "13"; gene_name "PF3D7_0208100.1"; oId "rna_PF3D7_0208100.1-1"; nearest_ref "rna_PF3D7_0208100.1-1"; class_code "="; tss_id "TSS382"; p_id "P209";
Pf3D7_02_v3	Cufflinks	exon	330935	331012	.	+	.	gene_id "XLOC_000311"; transcript_id "TCONS_00000398"; exon_number "14"; gene_name "PF3D7_0208100.1"; oId "rna_PF3D7_0208100.1-1"; nearest_ref "rna_PF3D7_0208100.1-1"; class_code "="; tss_id "TSS382"; p_id "P209";
Pf3D7_02_v3	Cufflinks	exon	331108	331177	.	+	.	gene_id "XLOC_000311"; transcript_id "TCONS_00000398"; exon_number "15"; gene_name "PF3D7_0208100.1"; oId "rna_PF3D7_0208100.1-1"; nearest_ref "rna_PF3D7_0208100.1-1"; class_code "="; tss_id "TSS382"; p_id "P209";
Pf3D7_02_v3	Cufflinks	exon	331310	335203	.	+	.	gene_id "XLOC_000311"; transcript_id "TCONS_00000398"; exon_number "16"; gene_name "PF3D7_0208100.1"; oId "rna_PF3D7_0208100.1-1"; nearest_ref "rna_PF3D7_0208100.1-1"; class_code "="; tss_id "TSS382"; p_id "P209";
Pf3D7_02_v3	Cufflinks	exon	337558	342966	.	+	.	gene_id "XLOC_000312"; transcript_id "TCONS_00000400"; exon_number "1"; gene_name "PF3D7_0208300"; oId "rna_PF3D7_0208300-1"; nearest_ref "rna_PF3D7_0208300-1"; class_code "="; tss_id "TSS383"; p_id "P210";
Pf3D7_02_v3	Cufflinks	exon	351635	352881	.	+	.	gene_id "XLOC_000313"; transcript_id "TCONS_00000401"; exon_number "1"; gene_name "PF3D7_0208500"; oId "CUFF.145.1"; nearest_ref "rna_PF3D7_0208500-1"; class_code "="; tss_id "TSS384"; p_id "P212";
Pf3D7_02_v3	Cufflinks	exon	353086	353306	.	+	.	gene_id "XLOC_000313"; transcript_id "TCONS_00000401"; exon_number "2"; gene_name "PF3D7_0208500"; oId "CUFF.145.1"; nearest_ref "rna_PF3D7_0208500-1"; class_code "="; tss_id "TSS384"; p_id "P212";
Pf3D7_02_v3	Cufflinks	exon	353482	356452	.	+	.	gene_id "XLOC_000313"; transcript_id "TCONS_00000401"; exon_number "3"; gene_name "PF3D7_0208500"; oId "CUFF.145.1"; nearest_ref "rna_PF3D7_0208500-1"; class_code "="; tss_id "TSS384"; p_id "P212";
Pf3D7_02_v3	Cufflinks	exon	352836	352881	.	+	.	gene_id "XLOC_000313"; transcript_id "TCONS_00000402"; exon_number "1"; gene_name "PF3D7_0208500"; oId "rna_PF3D7_0208500-1"; nearest_ref "rna_PF3D7_0208500-1"; class_code "="; tss_id "TSS385"; p_id "P212";
Pf3D7_02_v3	Cufflinks	exon	353086	353306	.	+	.	gene_id "XLOC_000313"; transcript_id "TCONS_00000402"; exon_number "2"; gene_name "PF3D7_0208500"; oId "rna_PF3D7_0208500-1"; nearest_ref "rna_PF3D7_0208500-1"; class_code "="; tss_id "TSS385"; p_id "P212";
Pf3D7_02_v3	Cufflinks	exon	353482	353628	.	+	.	gene_id "XLOC_000313"; transcript_id "TCONS_00000402"; exon_number "3"; gene_name "PF3D7_0208500"; oId "rna_PF3D7_0208500-1"; nearest_ref "rna_PF3D7_0208500-1"; class_code "="; tss_id "TSS385"; p_id "P212";
Pf3D7_02_v3	Cufflinks	exon	354621	356117	.	+	.	gene_id "XLOC_000313"; transcript_id "TCONS_00000403"; exon_number "1"; gene_name "PF3D7_0208600"; oId "rna_PF3D7_0208600-1"; contained_in "TCONS_00000401"; nearest_ref "rna_PF3D7_0208600-1"; class_code "="; tss_id "TSS386"; p_id "P211";
Pf3D7_02_v3	Cufflinks	exon	358680	360528	.	+	.	gene_id "XLOC_000314"; transcript_id "TCONS_00000404"; exon_number "1"; gene_name "PF3D7_0208800"; oId "CUFF.143.1"; nearest_ref "rna_PF3D7_0208800-1"; class_code "o"; tss_id "TSS387";
Pf3D7_02_v3	Cufflinks	exon	359142	359849	.	+	.	gene_id "XLOC_000314"; transcript_id "TCONS_00000405"; exon_number "1"; gene_name "PF3D7_0208800"; oId "rna_PF3D7_0208800-1"; contained_in "TCONS_00000404"; nearest_ref "rna_PF3D7_0208800-1"; class_code "="; tss_id "TSS388"; p_id "P213";
Pf3D7_02_v3	Cufflinks	exon	360828	368354	.	+	.	gene_id "XLOC_000315"; transcript_id "TCONS_00000406"; exon_number "1"; gene_name "PF3D7_0208900"; oId "rna_PF3D7_0208900-1"; nearest_ref "rna_PF3D7_0208900-1"; class_code "="; tss_id "TSS389"; p_id "P214";
Pf3D7_02_v3	Cufflinks	exon	370438	379845	.	+	.	gene_id "XLOC_000316"; transcript_id "TCONS_00000407"; exon_number "1"; gene_name "PF3D7_0209000"; oId "rna_PF3D7_0209000-1"; nearest_ref "rna_PF3D7_0209000-1"; class_code "="; tss_id "TSS390"; p_id "P215";
Pf3D7_02_v3	Cufflinks	exon	387273	387906	.	+	.	gene_id "XLOC_000317"; transcript_id "TCONS_00000408"; exon_number "1"; gene_name "PF3D7_0209300"; oId "rna_PF3D7_0209300-1"; nearest_ref "rna_PF3D7_0209300-1"; class_code "="; tss_id "TSS391"; p_id "P216";
Pf3D7_02_v3	Cufflinks	exon	388063	388151	.	+	.	gene_id "XLOC_000317"; transcript_id "TCONS_00000408"; exon_number "2"; gene_name "PF3D7_0209300"; oId "rna_PF3D7_0209300-1"; nearest_ref "rna_PF3D7_0209300-1"; class_code "="; tss_id "TSS391"; p_id "P216";
Pf3D7_02_v3	Cufflinks	exon	402934	403876	.	+	.	gene_id "XLOC_000318"; transcript_id "TCONS_00000409"; exon_number "1"; oId "CUFF.151.1"; class_code "u"; tss_id "TSS392";
Pf3D7_02_v3	Cufflinks	exon	407900	408438	.	+	.	gene_id "XLOC_000319"; transcript_id "TCONS_00000410"; exon_number "1"; gene_name "PF3D7_0209900"; oId "rna_PF3D7_0209900-1"; nearest_ref "rna_PF3D7_0209900-1"; class_code "="; tss_id "TSS393";
Pf3D7_02_v3	Cufflinks	exon	409333	409523	.	+	.	gene_id "XLOC_000320"; transcript_id "TCONS_00000411"; exon_number "1"; oId "CUFF.152.1"; class_code "u"; tss_id "TSS394";
Pf3D7_02_v3	Cufflinks	exon	409681	409877	.	+	.	gene_id "XLOC_000320"; transcript_id "TCONS_00000411"; exon_number "2"; oId "CUFF.152.1"; class_code "u"; tss_id "TSS394";
Pf3D7_02_v3	Cufflinks	exon	409983	410228	.	+	.	gene_id "XLOC_000321"; transcript_id "TCONS_00000412"; exon_number "1"; gene_name "PF3D7_0210000"; oId "rna_PF3D7_0210000-1"; nearest_ref "rna_PF3D7_0210000-1"; class_code "="; tss_id "TSS395"; p_id "P217";
Pf3D7_02_v3	Cufflinks	exon	410130	410905	.	+	.	gene_id "XLOC_000321"; transcript_id "TCONS_00000413"; exon_number "1"; gene_name "PF3D7_0210000"; oId "CUFF.153.2"; nearest_ref "rna_PF3D7_0210000-1"; class_code "o"; tss_id "TSS396";
Pf3D7_02_v3	Cufflinks	exon	412275	412295	.	+	.	gene_id "XLOC_000322"; transcript_id "TCONS_00000414"; exon_number "1"; gene_name "PF3D7_0210100.2"; oId "rna_PF3D7_0210100.2-1"; nearest_ref "rna_PF3D7_0210100.2-1"; class_code "="; tss_id "TSS397"; p_id "P219";
Pf3D7_02_v3	Cufflinks	exon	412492	412537	.	+	.	gene_id "XLOC_000322"; transcript_id "TCONS_00000414"; exon_number "2"; gene_name "PF3D7_0210100.2"; oId "rna_PF3D7_0210100.2-1"; nearest_ref "rna_PF3D7_0210100.2-1"; class_code "="; tss_id "TSS397"; p_id "P219";
Pf3D7_02_v3	Cufflinks	exon	412701	412741	.	+	.	gene_id "XLOC_000322"; transcript_id "TCONS_00000414"; exon_number "3"; gene_name "PF3D7_0210100.2"; oId "rna_PF3D7_0210100.2-1"; nearest_ref "rna_PF3D7_0210100.2-1"; class_code "="; tss_id "TSS397"; p_id "P219";
Pf3D7_02_v3	Cufflinks	exon	412275	412295	.	+	.	gene_id "XLOC_000322"; transcript_id "TCONS_00000415"; exon_number "1"; gene_name "PF3D7_0210100.1"; oId "rna_PF3D7_0210100.1-1"; nearest_ref "rna_PF3D7_0210100.1-1"; class_code "="; tss_id "TSS397"; p_id "P218";
Pf3D7_02_v3	Cufflinks	exon	412492	412602	.	+	.	gene_id "XLOC_000322"; transcript_id "TCONS_00000415"; exon_number "2"; gene_name "PF3D7_0210100.1"; oId "rna_PF3D7_0210100.1-1"; nearest_ref "rna_PF3D7_0210100.1-1"; class_code "="; tss_id "TSS397"; p_id "P218";
Pf3D7_02_v3	Cufflinks	exon	412701	412859	.	+	.	gene_id "XLOC_000322"; transcript_id "TCONS_00000415"; exon_number "3"; gene_name "PF3D7_0210100.1"; oId "rna_PF3D7_0210100.1-1"; nearest_ref "rna_PF3D7_0210100.1-1"; class_code "="; tss_id "TSS397"; p_id "P218";
Pf3D7_02_v3	Cufflinks	exon	425689	425855	.	+	.	gene_id "XLOC_000323"; transcript_id "TCONS_00000416"; exon_number "1"; gene_name "PF3D7_0210400"; oId "rna_PF3D7_0210400-1"; nearest_ref "rna_PF3D7_0210400-1"; class_code "="; tss_id "TSS398"; p_id "P220";
Pf3D7_02_v3	Cufflinks	exon	425995	426074	.	+	.	gene_id "XLOC_000323"; transcript_id "TCONS_00000416"; exon_number "2"; gene_name "PF3D7_0210400"; oId "rna_PF3D7_0210400-1"; nearest_ref "rna_PF3D7_0210400-1"; class_code "="; tss_id "TSS398"; p_id "P220";
Pf3D7_02_v3	Cufflinks	exon	426209	426299	.	+	.	gene_id "XLOC_000323"; transcript_id "TCONS_00000416"; exon_number "3"; gene_name "PF3D7_0210400"; oId "rna_PF3D7_0210400-1"; nearest_ref "rna_PF3D7_0210400-1"; class_code "="; tss_id "TSS398"; p_id "P220";
Pf3D7_02_v3	Cufflinks	exon	426476	426497	.	+	.	gene_id "XLOC_000323"; transcript_id "TCONS_00000416"; exon_number "4"; gene_name "PF3D7_0210400"; oId "rna_PF3D7_0210400-1"; nearest_ref "rna_PF3D7_0210400-1"; class_code "="; tss_id "TSS398"; p_id "P220";
Pf3D7_02_v3	Cufflinks	exon	427490	431530	.	+	.	gene_id "XLOC_000324"; transcript_id "TCONS_00000417"; exon_number "1"; gene_name "PF3D7_0210500"; oId "rna_PF3D7_0210500-1"; nearest_ref "rna_PF3D7_0210500-1"; class_code "="; tss_id "TSS399"; p_id "P221";
Pf3D7_02_v3	Cufflinks	exon	436050	436994	.	+	.	gene_id "XLOC_000325"; transcript_id "TCONS_00000418"; exon_number "1"; gene_name "PF3D7_0210700"; oId "rna_PF3D7_0210700-1"; nearest_ref "rna_PF3D7_0210700-1"; class_code "="; tss_id "TSS400"; p_id "P222";
Pf3D7_02_v3	Cufflinks	exon	443665	446210	.	+	.	gene_id "XLOC_000326"; transcript_id "TCONS_00000419"; exon_number "1"; gene_name "PF3D7_0211000"; oId "CUFF.157.1"; nearest_ref "rna_PF3D7_0211000-1"; class_code "o"; tss_id "TSS401";
Pf3D7_02_v3	Cufflinks	exon	443824	444608	.	+	.	gene_id "XLOC_000326"; transcript_id "TCONS_00000420"; exon_number "1"; gene_name "PF3D7_0211000"; oId "rna_PF3D7_0211000-1"; contained_in "TCONS_00000419"; nearest_ref "rna_PF3D7_0211000-1"; class_code "="; tss_id "TSS402";
Pf3D7_02_v3	Cufflinks	exon	451751	455116	.	+	.	gene_id "XLOC_000327"; transcript_id "TCONS_00000421"; exon_number "1"; gene_name "PF3D7_0211100"; oId "rna_PF3D7_0211100-1"; nearest_ref "rna_PF3D7_0211100-1"; class_code "="; tss_id "TSS403"; p_id "P223";
Pf3D7_02_v3	Cufflinks	exon	459523	460831	.	+	.	gene_id "XLOC_000328"; transcript_id "TCONS_00000422"; exon_number "1"; gene_name "PF3D7_0211400"; oId "CUFF.158.1"; nearest_ref "rna_PF3D7_0211400-1"; class_code "x"; tss_id "TSS404";
Pf3D7_02_v3	Cufflinks	exon	463163	466900	.	+	.	gene_id "XLOC_000329"; transcript_id "TCONS_00000423"; exon_number "1"; gene_name "PF3D7_0211500"; oId "rna_PF3D7_0211500-1"; nearest_ref "rna_PF3D7_0211500-1"; class_code "="; tss_id "TSS405"; p_id "P224";
Pf3D7_02_v3	Cufflinks	exon	467524	467551	.	+	.	gene_id "XLOC_000330"; transcript_id "TCONS_00000424"; exon_number "1"; gene_name "PF3D7_0211600"; oId "CUFF.162.1"; nearest_ref "rna_PF3D7_0211600-1"; class_code "o"; tss_id "TSS406";
Pf3D7_02_v3	Cufflinks	exon	467813	468515	.	+	.	gene_id "XLOC_000330"; transcript_id "TCONS_00000424"; exon_number "2"; gene_name "PF3D7_0211600"; oId "CUFF.162.1"; nearest_ref "rna_PF3D7_0211600-1"; class_code "o"; tss_id "TSS406";
Pf3D7_02_v3	Cufflinks	exon	467847	468476	.	+	.	gene_id "XLOC_000330"; transcript_id "TCONS_00000425"; exon_number "1"; gene_name "PF3D7_0211600"; oId "rna_PF3D7_0211600-1"; contained_in "TCONS_00000424"; nearest_ref "rna_PF3D7_0211600-1"; class_code "="; tss_id "TSS407"; p_id "P225";
Pf3D7_02_v3	Cufflinks	exon	469130	469151	.	+	.	gene_id "XLOC_000331"; transcript_id "TCONS_00000426"; exon_number "1"; gene_name "PF3D7_0211700"; oId "CUFF.163.1"; nearest_ref "rna_PF3D7_0211700-1"; class_code "o"; tss_id "TSS408";
Pf3D7_02_v3	Cufflinks	exon	469748	473822	.	+	.	gene_id "XLOC_000331"; transcript_id "TCONS_00000426"; exon_number "2"; gene_name "PF3D7_0211700"; oId "CUFF.163.1"; nearest_ref "rna_PF3D7_0211700-1"; class_code "o"; tss_id "TSS408";
Pf3D7_02_v3	Cufflinks	exon	469397	470930	.	+	.	gene_id "XLOC_000331"; transcript_id "TCONS_00000427"; exon_number "1"; gene_name "PF3D7_0211700"; oId "CUFF.163.2"; nearest_ref "rna_PF3D7_0211700-1"; class_code "o"; tss_id "TSS409";
Pf3D7_02_v3	Cufflinks	exon	471009	473822	.	+	.	gene_id "XLOC_000331"; transcript_id "TCONS_00000427"; exon_number "2"; gene_name "PF3D7_0211700"; oId "CUFF.163.2"; nearest_ref "rna_PF3D7_0211700-1"; class_code "o"; tss_id "TSS409";
Pf3D7_02_v3	Cufflinks	exon	469420	470930	.	+	.	gene_id "XLOC_000331"; transcript_id "TCONS_00000428"; exon_number "1"; gene_name "PF3D7_0211700"; oId "CUFF.163.3"; nearest_ref "rna_PF3D7_0211700-1"; class_code "o"; tss_id "TSS409";
Pf3D7_02_v3	Cufflinks	exon	471045	473822	.	+	.	gene_id "XLOC_000331"; transcript_id "TCONS_00000428"; exon_number "2"; gene_name "PF3D7_0211700"; oId "CUFF.163.3"; nearest_ref "rna_PF3D7_0211700-1"; class_code "o"; tss_id "TSS409";
Pf3D7_02_v3	Cufflinks	exon	469790	473491	.	+	.	gene_id "XLOC_000331"; transcript_id "TCONS_00000429"; exon_number "1"; gene_name "PF3D7_0211700"; oId "rna_PF3D7_0211700-1"; contained_in "TCONS_00000426"; nearest_ref "rna_PF3D7_0211700-1"; class_code "="; tss_id "TSS410"; p_id "P226";
Pf3D7_02_v3	Cufflinks	exon	475079	478363	.	+	.	gene_id "XLOC_000332"; transcript_id "TCONS_00000430"; exon_number "1"; gene_name "PF3D7_0211800"; oId "CUFF.165.1"; nearest_ref "rna_PF3D7_0211800-1"; class_code "o"; tss_id "TSS411";
Pf3D7_02_v3	Cufflinks	exon	475242	477074	.	+	.	gene_id "XLOC_000332"; transcript_id "TCONS_00000431"; exon_number "1"; gene_name "PF3D7_0211800"; oId "rna_PF3D7_0211800-1"; contained_in "TCONS_00000430"; nearest_ref "rna_PF3D7_0211800-1"; class_code "="; tss_id "TSS412"; p_id "P227";
Pf3D7_02_v3	Cufflinks	exon	480100	480595	.	+	.	gene_id "XLOC_000333"; transcript_id "TCONS_00000432"; exon_number "1"; gene_name "PF3D7_0212000"; oId "rna_PF3D7_0212000-1"; nearest_ref "rna_PF3D7_0212000-1"; class_code "="; tss_id "TSS413"; p_id "P228";
Pf3D7_02_v3	Cufflinks	exon	480783	480983	.	+	.	gene_id "XLOC_000333"; transcript_id "TCONS_00000432"; exon_number "2"; gene_name "PF3D7_0212000"; oId "rna_PF3D7_0212000-1"; nearest_ref "rna_PF3D7_0212000-1"; class_code "="; tss_id "TSS413"; p_id "P228";
Pf3D7_02_v3	Cufflinks	exon	481194	481432	.	+	.	gene_id "XLOC_000333"; transcript_id "TCONS_00000432"; exon_number "3"; gene_name "PF3D7_0212000"; oId "rna_PF3D7_0212000-1"; nearest_ref "rna_PF3D7_0212000-1"; class_code "="; tss_id "TSS413"; p_id "P228";
Pf3D7_02_v3	Cufflinks	exon	483318	489707	.	+	.	gene_id "XLOC_000334"; transcript_id "TCONS_00000433"; exon_number "1"; gene_name "PF3D7_0212100"; oId "CUFF.167.1"; nearest_ref "rna_PF3D7_0212100-1"; class_code "="; tss_id "TSS414"; p_id "P229";
Pf3D7_02_v3	Cufflinks	exon	483436	488970	.	+	.	gene_id "XLOC_000334"; transcript_id "TCONS_00000434"; exon_number "1"; gene_name "PF3D7_0212100"; oId "rna_PF3D7_0212100-1"; contained_in "TCONS_00000433"; nearest_ref "rna_PF3D7_0212100-1"; class_code "="; tss_id "TSS415"; p_id "P229";
Pf3D7_02_v3	Cufflinks	exon	492616	492689	.	+	.	gene_id "XLOC_000335"; transcript_id "TCONS_00000435"; exon_number "1"; gene_name "PF3D7_0212300"; oId "rna_PF3D7_0212300-1"; nearest_ref "rna_PF3D7_0212300-1"; class_code "="; tss_id "TSS416"; p_id "P230";
Pf3D7_02_v3	Cufflinks	exon	492831	492985	.	+	.	gene_id "XLOC_000335"; transcript_id "TCONS_00000435"; exon_number "2"; gene_name "PF3D7_0212300"; oId "rna_PF3D7_0212300-1"; nearest_ref "rna_PF3D7_0212300-1"; class_code "="; tss_id "TSS416"; p_id "P230";
Pf3D7_02_v3	Cufflinks	exon	493252	494306	.	+	.	gene_id "XLOC_000335"; transcript_id "TCONS_00000435"; exon_number "3"; gene_name "PF3D7_0212300"; oId "rna_PF3D7_0212300-1"; nearest_ref "rna_PF3D7_0212300-1"; class_code "="; tss_id "TSS416"; p_id "P230";
Pf3D7_02_v3	Cufflinks	exon	509525	516077	.	+	.	gene_id "XLOC_000336"; transcript_id "TCONS_00000436"; exon_number "1"; gene_name "PF3D7_0212500"; oId "rna_PF3D7_0212500-1"; nearest_ref "rna_PF3D7_0212500-1"; class_code "="; tss_id "TSS417"; p_id "P231";
Pf3D7_02_v3	Cufflinks	exon	516327	521746	.	+	.	gene_id "XLOC_000336"; transcript_id "TCONS_00000436"; exon_number "2"; gene_name "PF3D7_0212500"; oId "rna_PF3D7_0212500-1"; nearest_ref "rna_PF3D7_0212500-1"; class_code "="; tss_id "TSS417"; p_id "P231";
Pf3D7_02_v3	Cufflinks	exon	522702	523154	.	+	.	gene_id "XLOC_000337"; transcript_id "TCONS_00000437"; exon_number "1"; gene_name "PF3D7_0212600"; oId "CUFF.164.1"; nearest_ref "rna_PF3D7_0212600-1"; class_code "j"; tss_id "TSS418";
Pf3D7_02_v3	Cufflinks	exon	523471	524040	.	+	.	gene_id "XLOC_000337"; transcript_id "TCONS_00000437"; exon_number "2"; gene_name "PF3D7_0212600"; oId "CUFF.164.1"; nearest_ref "rna_PF3D7_0212600-1"; class_code "j"; tss_id "TSS418";
Pf3D7_02_v3	Cufflinks	exon	524178	524324	.	+	.	gene_id "XLOC_000337"; transcript_id "TCONS_00000437"; exon_number "3"; gene_name "PF3D7_0212600"; oId "CUFF.164.1"; nearest_ref "rna_PF3D7_0212600-1"; class_code "j"; tss_id "TSS418";
Pf3D7_02_v3	Cufflinks	exon	522931	523154	.	+	.	gene_id "XLOC_000337"; transcript_id "TCONS_00000438"; exon_number "1"; gene_name "PF3D7_0212600"; oId "rna_PF3D7_0212600-1"; contained_in "TCONS_00000437"; nearest_ref "rna_PF3D7_0212600-1"; class_code "="; tss_id "TSS419"; p_id "P232";
Pf3D7_02_v3	Cufflinks	exon	523471	523999	.	+	.	gene_id "XLOC_000337"; transcript_id "TCONS_00000438"; exon_number "2"; gene_name "PF3D7_0212600"; oId "rna_PF3D7_0212600-1"; contained_in "TCONS_00000437"; nearest_ref "rna_PF3D7_0212600-1"; class_code "="; tss_id "TSS419"; p_id "P232";
Pf3D7_02_v3	Cufflinks	exon	527083	527190	.	+	.	gene_id "XLOC_000338"; transcript_id "TCONS_00000439"; exon_number "1"; gene_name "PF3D7_0212800"; oId "CUFF.170.1"; nearest_ref "rna_PF3D7_0212800-1"; class_code "o"; tss_id "TSS420";
Pf3D7_02_v3	Cufflinks	exon	528249	529881	.	+	.	gene_id "XLOC_000338"; transcript_id "TCONS_00000439"; exon_number "2"; gene_name "PF3D7_0212800"; oId "CUFF.170.1"; nearest_ref "rna_PF3D7_0212800-1"; class_code "o"; tss_id "TSS420";
Pf3D7_02_v3	Cufflinks	exon	530020	534429	.	+	.	gene_id "XLOC_000338"; transcript_id "TCONS_00000439"; exon_number "3"; gene_name "PF3D7_0212800"; oId "CUFF.170.1"; nearest_ref "rna_PF3D7_0212800-1"; class_code "o"; tss_id "TSS420";
Pf3D7_02_v3	Cufflinks	exon	534620	536589	.	+	.	gene_id "XLOC_000338"; transcript_id "TCONS_00000439"; exon_number "4"; gene_name "PF3D7_0212800"; oId "CUFF.170.1"; nearest_ref "rna_PF3D7_0212800-1"; class_code "o"; tss_id "TSS420";
Pf3D7_02_v3	Cufflinks	exon	527517	534429	.	+	.	gene_id "XLOC_000338"; transcript_id "TCONS_00000440"; exon_number "1"; gene_name "PF3D7_0212800"; oId "CUFF.170.2"; nearest_ref "rna_PF3D7_0212800-1"; class_code "o"; tss_id "TSS421";
Pf3D7_02_v3	Cufflinks	exon	534620	536589	.	+	.	gene_id "XLOC_000338"; transcript_id "TCONS_00000440"; exon_number "2"; gene_name "PF3D7_0212800"; oId "CUFF.170.2"; nearest_ref "rna_PF3D7_0212800-1"; class_code "o"; tss_id "TSS421";
Pf3D7_02_v3	Cufflinks	exon	528249	531923	.	+	.	gene_id "XLOC_000338"; transcript_id "TCONS_00000441"; exon_number "1"; gene_name "PF3D7_0212800"; oId "rna_PF3D7_0212800-1"; contained_in "TCONS_00000440"; nearest_ref "rna_PF3D7_0212800-1"; class_code "="; tss_id "TSS422"; p_id "P233";
Pf3D7_02_v3	Cufflinks	exon	533253	534350	.	+	.	gene_id "XLOC_000338"; transcript_id "TCONS_00000442"; exon_number "1"; gene_name "PF3D7_0212900"; oId "rna_PF3D7_0212900-1"; contained_in "TCONS_00000439"; nearest_ref "rna_PF3D7_0212900-1"; class_code "="; tss_id "TSS423"; p_id "P234";
Pf3D7_02_v3	Cufflinks	exon	535646	536146	.	+	.	gene_id "XLOC_000338"; transcript_id "TCONS_00000443"; exon_number "1"; gene_name "PF3D7_0213000"; oId "rna_PF3D7_0213000-1"; contained_in "TCONS_00000439"; nearest_ref "rna_PF3D7_0213000-1"; class_code "="; tss_id "TSS424"; p_id "P235";
Pf3D7_02_v3	Cufflinks	exon	537789	537797	.	+	.	gene_id "XLOC_000339"; transcript_id "TCONS_00000444"; exon_number "1"; gene_name "PF3D7_0213100"; oId "rna_PF3D7_0213100-1"; nearest_ref "rna_PF3D7_0213100-1"; class_code "="; tss_id "TSS425"; p_id "P236";
Pf3D7_02_v3	Cufflinks	exon	538286	538691	.	+	.	gene_id "XLOC_000339"; transcript_id "TCONS_00000444"; exon_number "2"; gene_name "PF3D7_0213100"; oId "rna_PF3D7_0213100-1"; nearest_ref "rna_PF3D7_0213100-1"; class_code "="; tss_id "TSS425"; p_id "P236";
Pf3D7_02_v3	Cufflinks	exon	538849	539420	.	+	.	gene_id "XLOC_000339"; transcript_id "TCONS_00000444"; exon_number "3"; gene_name "PF3D7_0213100"; oId "rna_PF3D7_0213100-1"; nearest_ref "rna_PF3D7_0213100-1"; class_code "="; tss_id "TSS425"; p_id "P236";
Pf3D7_02_v3	Cufflinks	exon	541446	541538	.	+	.	gene_id "XLOC_000340"; transcript_id "TCONS_00000445"; exon_number "1"; gene_name "PF3D7_0213400"; oId "CUFF.169.1"; nearest_ref "rna_PF3D7_0213400-1"; class_code "j"; tss_id "TSS426";
Pf3D7_02_v3	Cufflinks	exon	541809	541919	.	+	.	gene_id "XLOC_000340"; transcript_id "TCONS_00000445"; exon_number "2"; gene_name "PF3D7_0213400"; oId "CUFF.169.1"; nearest_ref "rna_PF3D7_0213400-1"; class_code "j"; tss_id "TSS426";
Pf3D7_02_v3	Cufflinks	exon	542425	542933	.	+	.	gene_id "XLOC_000340"; transcript_id "TCONS_00000445"; exon_number "3"; gene_name "PF3D7_0213400"; oId "CUFF.169.1"; nearest_ref "rna_PF3D7_0213400-1"; class_code "j"; tss_id "TSS426";
Pf3D7_02_v3	Cufflinks	exon	543101	543430	.	+	.	gene_id "XLOC_000340"; transcript_id "TCONS_00000445"; exon_number "4"; gene_name "PF3D7_0213400"; oId "CUFF.169.1"; nearest_ref "rna_PF3D7_0213400-1"; class_code "j"; tss_id "TSS426";
Pf3D7_02_v3	Cufflinks	exon	543724	543939	.	+	.	gene_id "XLOC_000340"; transcript_id "TCONS_00000445"; exon_number "5"; gene_name "PF3D7_0213400"; oId "CUFF.169.1"; nearest_ref "rna_PF3D7_0213400-1"; class_code "j"; tss_id "TSS426";
Pf3D7_02_v3	Cufflinks	exon	541811	541919	.	+	.	gene_id "XLOC_000340"; transcript_id "TCONS_00000446"; exon_number "1"; gene_name "PF3D7_0213400"; oId "rna_PF3D7_0213400-1"; contained_in "TCONS_00000445"; nearest_ref "rna_PF3D7_0213400-1"; class_code "="; tss_id "TSS427"; p_id "P237";
Pf3D7_02_v3	Cufflinks	exon	542425	542933	.	+	.	gene_id "XLOC_000340"; transcript_id "TCONS_00000446"; exon_number "2"; gene_name "PF3D7_0213400"; oId "rna_PF3D7_0213400-1"; contained_in "TCONS_00000445"; nearest_ref "rna_PF3D7_0213400-1"; class_code "="; tss_id "TSS427"; p_id "P237";
Pf3D7_02_v3	Cufflinks	exon	543101	543430	.	+	.	gene_id "XLOC_000340"; transcript_id "TCONS_00000446"; exon_number "3"; gene_name "PF3D7_0213400"; oId "rna_PF3D7_0213400-1"; contained_in "TCONS_00000445"; nearest_ref "rna_PF3D7_0213400-1"; class_code "="; tss_id "TSS427"; p_id "P237";
Pf3D7_02_v3	Cufflinks	exon	543724	543807	.	+	.	gene_id "XLOC_000340"; transcript_id "TCONS_00000446"; exon_number "4"; gene_name "PF3D7_0213400"; oId "rna_PF3D7_0213400-1"; contained_in "TCONS_00000445"; nearest_ref "rna_PF3D7_0213400-1"; class_code "="; tss_id "TSS427"; p_id "P237";
Pf3D7_02_v3	Cufflinks	exon	542045	542933	.	+	.	gene_id "XLOC_000340"; transcript_id "TCONS_00000447"; exon_number "1"; gene_name "PF3D7_0213400"; oId "CUFF.169.3"; nearest_ref "rna_PF3D7_0213400-1"; class_code "j"; tss_id "TSS428";
Pf3D7_02_v3	Cufflinks	exon	543101	543430	.	+	.	gene_id "XLOC_000340"; transcript_id "TCONS_00000447"; exon_number "2"; gene_name "PF3D7_0213400"; oId "CUFF.169.3"; nearest_ref "rna_PF3D7_0213400-1"; class_code "j"; tss_id "TSS428";
Pf3D7_02_v3	Cufflinks	exon	543724	543939	.	+	.	gene_id "XLOC_000340"; transcript_id "TCONS_00000447"; exon_number "3"; gene_name "PF3D7_0213400"; oId "CUFF.169.3"; nearest_ref "rna_PF3D7_0213400-1"; class_code "j"; tss_id "TSS428";
Pf3D7_02_v3	Cufflinks	exon	557048	557338	.	+	.	gene_id "XLOC_000341"; transcript_id "TCONS_00000448"; exon_number "1"; gene_name "PF3D7_0213700"; oId "rna_PF3D7_0213700-1"; nearest_ref "rna_PF3D7_0213700-1"; class_code "="; tss_id "TSS429"; p_id "P238";
Pf3D7_02_v3	Cufflinks	exon	557523	557696	.	+	.	gene_id "XLOC_000341"; transcript_id "TCONS_00000448"; exon_number "2"; gene_name "PF3D7_0213700"; oId "rna_PF3D7_0213700-1"; nearest_ref "rna_PF3D7_0213700-1"; class_code "="; tss_id "TSS429"; p_id "P238";
Pf3D7_02_v3	Cufflinks	exon	558585	560594	.	+	.	gene_id "XLOC_000342"; transcript_id "TCONS_00000449"; exon_number "1"; gene_name "PF3D7_0213800"; oId "rna_PF3D7_0213800-1"; nearest_ref "rna_PF3D7_0213800-1"; class_code "="; tss_id "TSS430"; p_id "P239";
Pf3D7_02_v3	Cufflinks	exon	565461	565844	.	+	.	gene_id "XLOC_000343"; transcript_id "TCONS_00000450"; exon_number "1"; gene_name "PF3D7_0214000"; oId "CUFF.174.1"; nearest_ref "rna_PF3D7_0214000-1"; class_code "j"; tss_id "TSS431";
Pf3D7_02_v3	Cufflinks	exon	566020	566123	.	+	.	gene_id "XLOC_000343"; transcript_id "TCONS_00000450"; exon_number "2"; gene_name "PF3D7_0214000"; oId "CUFF.174.1"; nearest_ref "rna_PF3D7_0214000-1"; class_code "j"; tss_id "TSS431";
Pf3D7_02_v3	Cufflinks	exon	566269	568121	.	+	.	gene_id "XLOC_000343"; transcript_id "TCONS_00000450"; exon_number "3"; gene_name "PF3D7_0214000"; oId "CUFF.174.1"; nearest_ref "rna_PF3D7_0214000-1"; class_code "j"; tss_id "TSS431";
Pf3D7_02_v3	Cufflinks	exon	566121	566123	.	+	.	gene_id "XLOC_000343"; transcript_id "TCONS_00000451"; exon_number "1"; gene_name "PF3D7_0214000"; oId "rna_PF3D7_0214000-1"; contained_in "TCONS_00000450"; nearest_ref "rna_PF3D7_0214000-1"; class_code "="; tss_id "TSS432"; p_id "P240";
Pf3D7_02_v3	Cufflinks	exon	566269	567894	.	+	.	gene_id "XLOC_000343"; transcript_id "TCONS_00000451"; exon_number "2"; gene_name "PF3D7_0214000"; oId "rna_PF3D7_0214000-1"; contained_in "TCONS_00000450"; nearest_ref "rna_PF3D7_0214000-1"; class_code "="; tss_id "TSS432"; p_id "P240";
Pf3D7_02_v3	Cufflinks	exon	574355	576092	.	+	.	gene_id "XLOC_000344"; transcript_id "TCONS_00000452"; exon_number "1"; gene_name "PF3D7_0214200"; oId "CUFF.172.1"; nearest_ref "rna_PF3D7_0214200-1"; class_code "x"; tss_id "TSS433";
Pf3D7_02_v3	Cufflinks	exon	578662	586164	.	+	.	gene_id "XLOC_000345"; transcript_id "TCONS_00000453"; exon_number "1"; gene_name "PF3D7_0214300"; oId "rna_PF3D7_0214300-1"; nearest_ref "rna_PF3D7_0214300-1"; class_code "="; tss_id "TSS434"; p_id "P241";
Pf3D7_02_v3	Cufflinks	exon	589817	590315	.	+	.	gene_id "XLOC_000346"; transcript_id "TCONS_00000454"; exon_number "1"; gene_name "PF3D7_0214500"; oId "CUFF.176.1"; nearest_ref "rna_PF3D7_0214500-1"; class_code "o"; tss_id "TSS435";
Pf3D7_02_v3	Cufflinks	exon	590417	591547	.	+	.	gene_id "XLOC_000346"; transcript_id "TCONS_00000454"; exon_number "2"; gene_name "PF3D7_0214500"; oId "CUFF.176.1"; nearest_ref "rna_PF3D7_0214500-1"; class_code "o"; tss_id "TSS435";
Pf3D7_02_v3	Cufflinks	exon	590501	591421	.	+	.	gene_id "XLOC_000346"; transcript_id "TCONS_00000455"; exon_number "1"; gene_name "PF3D7_0214500"; oId "rna_PF3D7_0214500-1"; contained_in "TCONS_00000454"; nearest_ref "rna_PF3D7_0214500-1"; class_code "="; tss_id "TSS436"; p_id "P242";
Pf3D7_02_v3	Cufflinks	exon	593384	594059	.	+	.	gene_id "XLOC_000347"; transcript_id "TCONS_00000456"; exon_number "1"; gene_name "PF3D7_0214600"; oId "CUFF.180.1"; nearest_ref "rna_PF3D7_0214600-1"; class_code "o"; tss_id "TSS437";
Pf3D7_02_v3	Cufflinks	exon	594196	594640	.	+	.	gene_id "XLOC_000347"; transcript_id "TCONS_00000456"; exon_number "2"; gene_name "PF3D7_0214600"; oId "CUFF.180.1"; nearest_ref "rna_PF3D7_0214600-1"; class_code "o"; tss_id "TSS437";
Pf3D7_02_v3	Cufflinks	exon	594753	600271	.	+	.	gene_id "XLOC_000347"; transcript_id "TCONS_00000456"; exon_number "3"; gene_name "PF3D7_0214600"; oId "CUFF.180.1"; nearest_ref "rna_PF3D7_0214600-1"; class_code "o"; tss_id "TSS437";
Pf3D7_02_v3	Cufflinks	exon	593771	593800	.	+	.	gene_id "XLOC_000347"; transcript_id "TCONS_00000457"; exon_number "1"; gene_name "PF3D7_0214600"; oId "CUFF.180.2"; nearest_ref "rna_PF3D7_0214600-1"; class_code "o"; tss_id "TSS438";
Pf3D7_02_v3	Cufflinks	exon	594196	600271	.	+	.	gene_id "XLOC_000347"; transcript_id "TCONS_00000457"; exon_number "2"; gene_name "PF3D7_0214600"; oId "CUFF.180.2"; nearest_ref "rna_PF3D7_0214600-1"; class_code "o"; tss_id "TSS438";
Pf3D7_02_v3	Cufflinks	exon	594196	599340	.	+	.	gene_id "XLOC_000347"; transcript_id "TCONS_00000458"; exon_number "1"; gene_name "PF3D7_0214600"; oId "rna_PF3D7_0214600-1"; contained_in "TCONS_00000457"; nearest_ref "rna_PF3D7_0214600-1"; class_code "="; tss_id "TSS439"; p_id "P243";
Pf3D7_02_v3	Cufflinks	exon	603550	604553	.	+	.	gene_id "XLOC_000348"; transcript_id "TCONS_00000459"; exon_number "1"; oId "CUFF.175.1"; class_code "u"; tss_id "TSS440";
Pf3D7_02_v3	Cufflinks	exon	605045	605237	.	+	.	gene_id "XLOC_000349"; transcript_id "TCONS_00000460"; exon_number "1"; gene_name "PF3D7_0214800"; oId "rna_PF3D7_0214800-1"; nearest_ref "rna_PF3D7_0214800-1"; class_code "="; tss_id "TSS441"; p_id "P244";
Pf3D7_02_v3	Cufflinks	exon	605403	609325	.	+	.	gene_id "XLOC_000349"; transcript_id "TCONS_00000460"; exon_number "2"; gene_name "PF3D7_0214800"; oId "rna_PF3D7_0214800-1"; nearest_ref "rna_PF3D7_0214800-1"; class_code "="; tss_id "TSS441"; p_id "P244";
Pf3D7_02_v3	Cufflinks	exon	610625	610685	.	+	.	gene_id "XLOC_000350"; transcript_id "TCONS_00000461"; exon_number "1"; gene_name "PF3D7_0214900"; oId "rna_PF3D7_0214900-1"; nearest_ref "rna_PF3D7_0214900-1"; class_code "="; tss_id "TSS442"; p_id "P245";
Pf3D7_02_v3	Cufflinks	exon	610872	612646	.	+	.	gene_id "XLOC_000350"; transcript_id "TCONS_00000461"; exon_number "2"; gene_name "PF3D7_0214900"; oId "rna_PF3D7_0214900-1"; nearest_ref "rna_PF3D7_0214900-1"; class_code "="; tss_id "TSS442"; p_id "P245";
Pf3D7_02_v3	Cufflinks	exon	612764	612889	.	+	.	gene_id "XLOC_000350"; transcript_id "TCONS_00000461"; exon_number "3"; gene_name "PF3D7_0214900"; oId "rna_PF3D7_0214900-1"; nearest_ref "rna_PF3D7_0214900-1"; class_code "="; tss_id "TSS442"; p_id "P245";
Pf3D7_02_v3	Cufflinks	exon	613019	613126	.	+	.	gene_id "XLOC_000350"; transcript_id "TCONS_00000461"; exon_number "4"; gene_name "PF3D7_0214900"; oId "rna_PF3D7_0214900-1"; nearest_ref "rna_PF3D7_0214900-1"; class_code "="; tss_id "TSS442"; p_id "P245";
Pf3D7_02_v3	Cufflinks	exon	613250	613319	.	+	.	gene_id "XLOC_000350"; transcript_id "TCONS_00000461"; exon_number "5"; gene_name "PF3D7_0214900"; oId "rna_PF3D7_0214900-1"; nearest_ref "rna_PF3D7_0214900-1"; class_code "="; tss_id "TSS442"; p_id "P245";
Pf3D7_02_v3	Cufflinks	exon	613453	613493	.	+	.	gene_id "XLOC_000350"; transcript_id "TCONS_00000461"; exon_number "6"; gene_name "PF3D7_0214900"; oId "rna_PF3D7_0214900-1"; nearest_ref "rna_PF3D7_0214900-1"; class_code "="; tss_id "TSS442"; p_id "P245";
Pf3D7_02_v3	Cufflinks	exon	613649	613688	.	+	.	gene_id "XLOC_000350"; transcript_id "TCONS_00000461"; exon_number "7"; gene_name "PF3D7_0214900"; oId "rna_PF3D7_0214900-1"; nearest_ref "rna_PF3D7_0214900-1"; class_code "="; tss_id "TSS442"; p_id "P245";
Pf3D7_02_v3	Cufflinks	exon	613831	613872	.	+	.	gene_id "XLOC_000350"; transcript_id "TCONS_00000461"; exon_number "8"; gene_name "PF3D7_0214900"; oId "rna_PF3D7_0214900-1"; nearest_ref "rna_PF3D7_0214900-1"; class_code "="; tss_id "TSS442"; p_id "P245";
Pf3D7_02_v3	Cufflinks	exon	613980	614032	.	+	.	gene_id "XLOC_000350"; transcript_id "TCONS_00000461"; exon_number "9"; gene_name "PF3D7_0214900"; oId "rna_PF3D7_0214900-1"; nearest_ref "rna_PF3D7_0214900-1"; class_code "="; tss_id "TSS442"; p_id "P245";
Pf3D7_02_v3	Cufflinks	exon	614114	614191	.	+	.	gene_id "XLOC_000350"; transcript_id "TCONS_00000461"; exon_number "10"; gene_name "PF3D7_0214900"; oId "rna_PF3D7_0214900-1"; nearest_ref "rna_PF3D7_0214900-1"; class_code "="; tss_id "TSS442"; p_id "P245";
Pf3D7_02_v3	Cufflinks	exon	614326	614388	.	+	.	gene_id "XLOC_000350"; transcript_id "TCONS_00000461"; exon_number "11"; gene_name "PF3D7_0214900"; oId "rna_PF3D7_0214900-1"; nearest_ref "rna_PF3D7_0214900-1"; class_code "="; tss_id "TSS442"; p_id "P245";
Pf3D7_02_v3	Cufflinks	exon	614534	614575	.	+	.	gene_id "XLOC_000350"; transcript_id "TCONS_00000461"; exon_number "12"; gene_name "PF3D7_0214900"; oId "rna_PF3D7_0214900-1"; nearest_ref "rna_PF3D7_0214900-1"; class_code "="; tss_id "TSS442"; p_id "P245";
Pf3D7_02_v3	Cufflinks	exon	614697	614755	.	+	.	gene_id "XLOC_000350"; transcript_id "TCONS_00000461"; exon_number "13"; gene_name "PF3D7_0214900"; oId "rna_PF3D7_0214900-1"; nearest_ref "rna_PF3D7_0214900-1"; class_code "="; tss_id "TSS442"; p_id "P245";
Pf3D7_02_v3	Cufflinks	exon	614868	614970	.	+	.	gene_id "XLOC_000350"; transcript_id "TCONS_00000461"; exon_number "14"; gene_name "PF3D7_0214900"; oId "rna_PF3D7_0214900-1"; nearest_ref "rna_PF3D7_0214900-1"; class_code "="; tss_id "TSS442"; p_id "P245";
Pf3D7_02_v3	Cufflinks	exon	615181	615372	.	+	.	gene_id "XLOC_000350"; transcript_id "TCONS_00000461"; exon_number "15"; gene_name "PF3D7_0214900"; oId "rna_PF3D7_0214900-1"; nearest_ref "rna_PF3D7_0214900-1"; class_code "="; tss_id "TSS442"; p_id "P245";
Pf3D7_02_v3	Cufflinks	exon	626976	627710	.	+	.	gene_id "XLOC_000351"; transcript_id "TCONS_00000462"; exon_number "1"; gene_name "PF3D7_0215200"; oId "rna_PF3D7_0215200-1"; nearest_ref "rna_PF3D7_0215200-1"; class_code "="; tss_id "TSS443"; p_id "P246";
Pf3D7_02_v3	Cufflinks	exon	639743	643603	.	+	.	gene_id "XLOC_000352"; transcript_id "TCONS_00000463"; exon_number "1"; gene_name "PF3D7_0215500"; oId "CUFF.183.1"; nearest_ref "rna_PF3D7_0215500-1"; class_code "o"; tss_id "TSS444";
Pf3D7_02_v3	Cufflinks	exon	640400	642694	.	+	.	gene_id "XLOC_000352"; transcript_id "TCONS_00000464"; exon_number "1"; gene_name "PF3D7_0215500"; oId "rna_PF3D7_0215500-1"; contained_in "TCONS_00000463"; nearest_ref "rna_PF3D7_0215500-1"; class_code "="; tss_id "TSS445"; p_id "P247";
Pf3D7_02_v3	Cufflinks	exon	645215	645980	.	+	.	gene_id "XLOC_000353"; transcript_id "TCONS_00000465"; exon_number "1"; gene_name "PF3D7_0215700"; oId "CUFF.186.1"; nearest_ref "rna_PF3D7_0215700-1"; class_code "="; tss_id "TSS446"; p_id "P248";
Pf3D7_02_v3	Cufflinks	exon	646115	651501	.	+	.	gene_id "XLOC_000353"; transcript_id "TCONS_00000465"; exon_number "2"; gene_name "PF3D7_0215700"; oId "CUFF.186.1"; nearest_ref "rna_PF3D7_0215700-1"; class_code "="; tss_id "TSS446"; p_id "P248";
Pf3D7_02_v3	Cufflinks	exon	645929	645980	.	+	.	gene_id "XLOC_000353"; transcript_id "TCONS_00000466"; exon_number "1"; gene_name "PF3D7_0215700"; oId "rna_PF3D7_0215700-1"; nearest_ref "rna_PF3D7_0215700-1"; class_code "="; tss_id "TSS447"; p_id "P248";
Pf3D7_02_v3	Cufflinks	exon	646115	650085	.	+	.	gene_id "XLOC_000353"; transcript_id "TCONS_00000466"; exon_number "2"; gene_name "PF3D7_0215700"; oId "rna_PF3D7_0215700-1"; nearest_ref "rna_PF3D7_0215700-1"; class_code "="; tss_id "TSS447"; p_id "P248";
Pf3D7_02_v3	Cufflinks	exon	658636	664629	.	+	.	gene_id "XLOC_000354"; transcript_id "TCONS_00000467"; exon_number "1"; gene_name "PF3D7_0216000"; oId "rna_PF3D7_0216000-1"; nearest_ref "rna_PF3D7_0216000-1"; class_code "="; tss_id "TSS448"; p_id "P249";
Pf3D7_02_v3	Cufflinks	exon	670413	674558	.	+	.	gene_id "XLOC_000355"; transcript_id "TCONS_00000468"; exon_number "1"; gene_name "PF3D7_0216300"; oId "rna_PF3D7_0216300-1"; nearest_ref "rna_PF3D7_0216300-1"; class_code "="; tss_id "TSS449"; p_id "P250";
Pf3D7_02_v3	Cufflinks	exon	675367	678756	.	+	.	gene_id "XLOC_000356"; transcript_id "TCONS_00000469"; exon_number "1"; gene_name "PF3D7_0216500"; oId "CUFF.191.1"; nearest_ref "rna_PF3D7_0216500-1"; class_code "="; tss_id "TSS450"; p_id "P251";
Pf3D7_02_v3	Cufflinks	exon	679042	684942	.	+	.	gene_id "XLOC_000356"; transcript_id "TCONS_00000469"; exon_number "2"; gene_name "PF3D7_0216500"; oId "CUFF.191.1"; nearest_ref "rna_PF3D7_0216500-1"; class_code "="; tss_id "TSS450"; p_id "P251";
Pf3D7_02_v3	Cufflinks	exon	675431	677599	.	+	.	gene_id "XLOC_000356"; transcript_id "TCONS_00000470"; exon_number "1"; gene_name "PF3D7_0216400"; oId "rna_PF3D7_0216400-1"; contained_in "TCONS_00000469"; nearest_ref "rna_PF3D7_0216400-1"; class_code "="; tss_id "TSS450"; p_id "P252";
Pf3D7_02_v3	Cufflinks	exon	678487	678756	.	+	.	gene_id "XLOC_000356"; transcript_id "TCONS_00000471"; exon_number "1"; gene_name "PF3D7_0216500"; oId "rna_PF3D7_0216500-1"; nearest_ref "rna_PF3D7_0216500-1"; class_code "="; tss_id "TSS451"; p_id "P251";
Pf3D7_02_v3	Cufflinks	exon	679042	683703	.	+	.	gene_id "XLOC_000356"; transcript_id "TCONS_00000471"; exon_number "2"; gene_name "PF3D7_0216500"; oId "rna_PF3D7_0216500-1"; nearest_ref "rna_PF3D7_0216500-1"; class_code "="; tss_id "TSS451"; p_id "P251";
Pf3D7_02_v3	Cufflinks	exon	686451	689540	.	+	.	gene_id "XLOC_000357"; transcript_id "TCONS_00000472"; exon_number "1"; gene_name "PF3D7_0216600"; oId "CUFF.184.1"; nearest_ref "rna_PF3D7_0216600-1"; class_code "o"; tss_id "TSS452";
Pf3D7_02_v3	Cufflinks	exon	686485	688545	.	+	.	gene_id "XLOC_000357"; transcript_id "TCONS_00000473"; exon_number "1"; gene_name "PF3D7_0216600"; oId "rna_PF3D7_0216600-1"; contained_in "TCONS_00000472"; nearest_ref "rna_PF3D7_0216600-1"; class_code "="; tss_id "TSS452"; p_id "P253";
Pf3D7_02_v3	Cufflinks	exon	690311	690346	.	+	.	gene_id "XLOC_000358"; transcript_id "TCONS_00000475"; exon_number "1"; gene_name "PF3D7_0216700.2"; oId "rna_PF3D7_0216700.2-1"; nearest_ref "rna_PF3D7_0216700.2-1"; class_code "="; tss_id "TSS453"; p_id "P254";
Pf3D7_02_v3	Cufflinks	exon	690474	690513	.	+	.	gene_id "XLOC_000358"; transcript_id "TCONS_00000475"; exon_number "2"; gene_name "PF3D7_0216700.2"; oId "rna_PF3D7_0216700.2-1"; nearest_ref "rna_PF3D7_0216700.2-1"; class_code "="; tss_id "TSS453"; p_id "P254";
Pf3D7_02_v3	Cufflinks	exon	690716	690837	.	+	.	gene_id "XLOC_000358"; transcript_id "TCONS_00000475"; exon_number "3"; gene_name "PF3D7_0216700.2"; oId "rna_PF3D7_0216700.2-1"; nearest_ref "rna_PF3D7_0216700.2-1"; class_code "="; tss_id "TSS453"; p_id "P254";
Pf3D7_02_v3	Cufflinks	exon	690961	691020	.	+	.	gene_id "XLOC_000358"; transcript_id "TCONS_00000475"; exon_number "4"; gene_name "PF3D7_0216700.2"; oId "rna_PF3D7_0216700.2-1"; nearest_ref "rna_PF3D7_0216700.2-1"; class_code "="; tss_id "TSS453"; p_id "P254";
Pf3D7_02_v3	Cufflinks	exon	691295	691471	.	+	.	gene_id "XLOC_000358"; transcript_id "TCONS_00000475"; exon_number "5"; gene_name "PF3D7_0216700.2"; oId "rna_PF3D7_0216700.2-1"; nearest_ref "rna_PF3D7_0216700.2-1"; class_code "="; tss_id "TSS453"; p_id "P254";
Pf3D7_02_v3	Cufflinks	exon	691682	692401	.	+	.	gene_id "XLOC_000358"; transcript_id "TCONS_00000475"; exon_number "6"; gene_name "PF3D7_0216700.2"; oId "rna_PF3D7_0216700.2-1"; nearest_ref "rna_PF3D7_0216700.2-1"; class_code "="; tss_id "TSS453"; p_id "P254";
Pf3D7_02_v3	Cufflinks	exon	692805	695783	.	+	.	gene_id "XLOC_000358"; transcript_id "TCONS_00000475"; exon_number "7"; gene_name "PF3D7_0216700.2"; oId "rna_PF3D7_0216700.2-1"; nearest_ref "rna_PF3D7_0216700.2-1"; class_code "="; tss_id "TSS453"; p_id "P254";
Pf3D7_02_v3	Cufflinks	exon	690311	690346	.	+	.	gene_id "XLOC_000358"; transcript_id "TCONS_00000474"; exon_number "1"; gene_name "PF3D7_0216700.1"; oId "rna_PF3D7_0216700.1-1"; nearest_ref "rna_PF3D7_0216700.1-1"; class_code "="; tss_id "TSS453"; p_id "P255";
Pf3D7_02_v3	Cufflinks	exon	690474	690513	.	+	.	gene_id "XLOC_000358"; transcript_id "TCONS_00000474"; exon_number "2"; gene_name "PF3D7_0216700.1"; oId "rna_PF3D7_0216700.1-1"; nearest_ref "rna_PF3D7_0216700.1-1"; class_code "="; tss_id "TSS453"; p_id "P255";
Pf3D7_02_v3	Cufflinks	exon	690716	690837	.	+	.	gene_id "XLOC_000358"; transcript_id "TCONS_00000474"; exon_number "3"; gene_name "PF3D7_0216700.1"; oId "rna_PF3D7_0216700.1-1"; nearest_ref "rna_PF3D7_0216700.1-1"; class_code "="; tss_id "TSS453"; p_id "P255";
Pf3D7_02_v3	Cufflinks	exon	690961	691020	.	+	.	gene_id "XLOC_000358"; transcript_id "TCONS_00000474"; exon_number "4"; gene_name "PF3D7_0216700.1"; oId "rna_PF3D7_0216700.1-1"; nearest_ref "rna_PF3D7_0216700.1-1"; class_code "="; tss_id "TSS453"; p_id "P255";
Pf3D7_02_v3	Cufflinks	exon	691295	691489	.	+	.	gene_id "XLOC_000358"; transcript_id "TCONS_00000474"; exon_number "5"; gene_name "PF3D7_0216700.1"; oId "rna_PF3D7_0216700.1-1"; nearest_ref "rna_PF3D7_0216700.1-1"; class_code "="; tss_id "TSS453"; p_id "P255";
Pf3D7_02_v3	Cufflinks	exon	691682	692401	.	+	.	gene_id "XLOC_000358"; transcript_id "TCONS_00000474"; exon_number "6"; gene_name "PF3D7_0216700.1"; oId "rna_PF3D7_0216700.1-1"; nearest_ref "rna_PF3D7_0216700.1-1"; class_code "="; tss_id "TSS453"; p_id "P255";
Pf3D7_02_v3	Cufflinks	exon	692805	695783	.	+	.	gene_id "XLOC_000358"; transcript_id "TCONS_00000474"; exon_number "7"; gene_name "PF3D7_0216700.1"; oId "rna_PF3D7_0216700.1-1"; nearest_ref "rna_PF3D7_0216700.1-1"; class_code "="; tss_id "TSS453"; p_id "P255";
Pf3D7_02_v3	Cufflinks	exon	690311	690346	.	+	.	gene_id "XLOC_000358"; transcript_id "TCONS_00000476"; exon_number "1"; gene_name "PF3D7_0216700.1"; oId "CUFF.195.3"; nearest_ref "rna_PF3D7_0216700.1-1"; class_code "j"; tss_id "TSS453";
Pf3D7_02_v3	Cufflinks	exon	690474	690513	.	+	.	gene_id "XLOC_000358"; transcript_id "TCONS_00000476"; exon_number "2"; gene_name "PF3D7_0216700.1"; oId "CUFF.195.3"; nearest_ref "rna_PF3D7_0216700.1-1"; class_code "j"; tss_id "TSS453";
Pf3D7_02_v3	Cufflinks	exon	690716	690837	.	+	.	gene_id "XLOC_000358"; transcript_id "TCONS_00000476"; exon_number "3"; gene_name "PF3D7_0216700.1"; oId "CUFF.195.3"; nearest_ref "rna_PF3D7_0216700.1-1"; class_code "j"; tss_id "TSS453";
Pf3D7_02_v3	Cufflinks	exon	690961	691489	.	+	.	gene_id "XLOC_000358"; transcript_id "TCONS_00000476"; exon_number "4"; gene_name "PF3D7_0216700.1"; oId "CUFF.195.3"; nearest_ref "rna_PF3D7_0216700.1-1"; class_code "j"; tss_id "TSS453";
Pf3D7_02_v3	Cufflinks	exon	691682	692401	.	+	.	gene_id "XLOC_000358"; transcript_id "TCONS_00000476"; exon_number "5"; gene_name "PF3D7_0216700.1"; oId "CUFF.195.3"; nearest_ref "rna_PF3D7_0216700.1-1"; class_code "j"; tss_id "TSS453";
Pf3D7_02_v3	Cufflinks	exon	692805	695974	.	+	.	gene_id "XLOC_000358"; transcript_id "TCONS_00000476"; exon_number "6"; gene_name "PF3D7_0216700.1"; oId "CUFF.195.3"; nearest_ref "rna_PF3D7_0216700.1-1"; class_code "j"; tss_id "TSS453";
Pf3D7_02_v3	Cufflinks	exon	696026	697378	.	+	.	gene_id "XLOC_000359"; transcript_id "TCONS_00000477"; exon_number "1"; gene_name "PF3D7_0216800"; oId "CUFF.196.1"; nearest_ref "rna_PF3D7_0216800-1"; class_code "x"; tss_id "TSS454";
Pf3D7_02_v3	Cufflinks	exon	701245	702894	.	+	.	gene_id "XLOC_000360"; transcript_id "TCONS_00000478"; exon_number "1"; gene_name "PF3D7_0216900"; oId "rna_PF3D7_0216900-1"; nearest_ref "rna_PF3D7_0216900-1"; class_code "="; tss_id "TSS455"; p_id "P256";
Pf3D7_02_v3	Cufflinks	exon	707102	707456	.	+	.	gene_id "XLOC_000361"; transcript_id "TCONS_00000479"; exon_number "1"; gene_name "PF3D7_0217100"; oId "CUFF.193.1"; nearest_ref "rna_PF3D7_0217100-1"; class_code "o"; tss_id "TSS456";
Pf3D7_02_v3	Cufflinks	exon	707733	709728	.	+	.	gene_id "XLOC_000361"; transcript_id "TCONS_00000479"; exon_number "2"; gene_name "PF3D7_0217100"; oId "CUFF.193.1"; nearest_ref "rna_PF3D7_0217100-1"; class_code "o"; tss_id "TSS456";
Pf3D7_02_v3	Cufflinks	exon	707738	709393	.	+	.	gene_id "XLOC_000361"; transcript_id "TCONS_00000480"; exon_number "1"; gene_name "PF3D7_0217100"; oId "rna_PF3D7_0217100-1"; contained_in "TCONS_00000479"; nearest_ref "rna_PF3D7_0217100-1"; class_code "="; tss_id "TSS457"; p_id "P257";
Pf3D7_02_v3	Cufflinks	exon	717692	717784	.	+	.	gene_id "XLOC_000362"; transcript_id "TCONS_00000481"; exon_number "1"; gene_name "PF3D7_0217400"; oId "rna_PF3D7_0217400-1"; nearest_ref "rna_PF3D7_0217400-1"; class_code "="; tss_id "TSS458"; p_id "P258";
Pf3D7_02_v3	Cufflinks	exon	717928	718281	.	+	.	gene_id "XLOC_000362"; transcript_id "TCONS_00000481"; exon_number "2"; gene_name "PF3D7_0217400"; oId "rna_PF3D7_0217400-1"; nearest_ref "rna_PF3D7_0217400-1"; class_code "="; tss_id "TSS458"; p_id "P258";
Pf3D7_02_v3	Cufflinks	exon	720382	721654	.	+	.	gene_id "XLOC_000363"; transcript_id "TCONS_00000482"; exon_number "1"; gene_name "PF3D7_0217500"; oId "CUFF.204.1"; nearest_ref "rna_PF3D7_0217500-1"; class_code "="; tss_id "TSS459"; p_id "P259";
Pf3D7_02_v3	Cufflinks	exon	721895	721994	.	+	.	gene_id "XLOC_000363"; transcript_id "TCONS_00000482"; exon_number "2"; gene_name "PF3D7_0217500"; oId "CUFF.204.1"; nearest_ref "rna_PF3D7_0217500-1"; class_code "="; tss_id "TSS459"; p_id "P259";
Pf3D7_02_v3	Cufflinks	exon	722144	722262	.	+	.	gene_id "XLOC_000363"; transcript_id "TCONS_00000482"; exon_number "3"; gene_name "PF3D7_0217500"; oId "CUFF.204.1"; nearest_ref "rna_PF3D7_0217500-1"; class_code "="; tss_id "TSS459"; p_id "P259";
Pf3D7_02_v3	Cufflinks	exon	722395	722472	.	+	.	gene_id "XLOC_000363"; transcript_id "TCONS_00000482"; exon_number "4"; gene_name "PF3D7_0217500"; oId "CUFF.204.1"; nearest_ref "rna_PF3D7_0217500-1"; class_code "="; tss_id "TSS459"; p_id "P259";
Pf3D7_02_v3	Cufflinks	exon	722602	724506	.	+	.	gene_id "XLOC_000363"; transcript_id "TCONS_00000482"; exon_number "5"; gene_name "PF3D7_0217500"; oId "CUFF.204.1"; nearest_ref "rna_PF3D7_0217500-1"; class_code "="; tss_id "TSS459"; p_id "P259";
Pf3D7_02_v3	Cufflinks	exon	720437	721654	.	+	.	gene_id "XLOC_000363"; transcript_id "TCONS_00000483"; exon_number "1"; gene_name "PF3D7_0217500"; oId "rna_PF3D7_0217500-1"; nearest_ref "rna_PF3D7_0217500-1"; class_code "="; tss_id "TSS459"; p_id "P259";
Pf3D7_02_v3	Cufflinks	exon	721895	721994	.	+	.	gene_id "XLOC_000363"; transcript_id "TCONS_00000483"; exon_number "2"; gene_name "PF3D7_0217500"; oId "rna_PF3D7_0217500-1"; nearest_ref "rna_PF3D7_0217500-1"; class_code "="; tss_id "TSS459"; p_id "P259";
Pf3D7_02_v3	Cufflinks	exon	722144	722262	.	+	.	gene_id "XLOC_000363"; transcript_id "TCONS_00000483"; exon_number "3"; gene_name "PF3D7_0217500"; oId "rna_PF3D7_0217500-1"; nearest_ref "rna_PF3D7_0217500-1"; class_code "="; tss_id "TSS459"; p_id "P259";
Pf3D7_02_v3	Cufflinks	exon	722395	722472	.	+	.	gene_id "XLOC_000363"; transcript_id "TCONS_00000483"; exon_number "4"; gene_name "PF3D7_0217500"; oId "rna_PF3D7_0217500-1"; nearest_ref "rna_PF3D7_0217500-1"; class_code "="; tss_id "TSS459"; p_id "P259";
Pf3D7_02_v3	Cufflinks	exon	722602	722661	.	+	.	gene_id "XLOC_000363"; transcript_id "TCONS_00000483"; exon_number "5"; gene_name "PF3D7_0217500"; oId "rna_PF3D7_0217500-1"; nearest_ref "rna_PF3D7_0217500-1"; class_code "="; tss_id "TSS459"; p_id "P259";
Pf3D7_02_v3	Cufflinks	exon	732852	733893	.	+	.	gene_id "XLOC_000364"; transcript_id "TCONS_00000484"; exon_number "1"; gene_name "PF3D7_0217800"; oId "CUFF.200.1"; nearest_ref "rna_PF3D7_0217800-1"; class_code "o"; tss_id "TSS460";
Pf3D7_02_v3	Cufflinks	exon	734268	735301	.	+	.	gene_id "XLOC_000364"; transcript_id "TCONS_00000484"; exon_number "2"; gene_name "PF3D7_0217800"; oId "CUFF.200.1"; nearest_ref "rna_PF3D7_0217800-1"; class_code "o"; tss_id "TSS460";
Pf3D7_02_v3	Cufflinks	exon	735423	736855	.	+	.	gene_id "XLOC_000364"; transcript_id "TCONS_00000484"; exon_number "3"; gene_name "PF3D7_0217800"; oId "CUFF.200.1"; nearest_ref "rna_PF3D7_0217800-1"; class_code "o"; tss_id "TSS460";
Pf3D7_02_v3	Cufflinks	exon	734272	734595	.	+	.	gene_id "XLOC_000364"; transcript_id "TCONS_00000485"; exon_number "1"; gene_name "PF3D7_0217800"; oId "rna_PF3D7_0217800-1"; contained_in "TCONS_00000484"; nearest_ref "rna_PF3D7_0217800-1"; class_code "="; tss_id "TSS461"; p_id "P260";
Pf3D7_02_v3	Cufflinks	exon	738163	738493	.	+	.	gene_id "XLOC_000365"; transcript_id "TCONS_00000486"; exon_number "1"; gene_name "PF3D7_0218000"; oId "CUFF.201.1"; nearest_ref "rna_PF3D7_0218000-1"; class_code "o"; tss_id "TSS462";
Pf3D7_02_v3	Cufflinks	exon	738860	739858	.	+	.	gene_id "XLOC_000365"; transcript_id "TCONS_00000486"; exon_number "2"; gene_name "PF3D7_0218000"; oId "CUFF.201.1"; nearest_ref "rna_PF3D7_0218000-1"; class_code "o"; tss_id "TSS462";
Pf3D7_02_v3	Cufflinks	exon	738860	739852	.	+	.	gene_id "XLOC_000365"; transcript_id "TCONS_00000487"; exon_number "1"; gene_name "PF3D7_0218000"; oId "rna_PF3D7_0218000-1"; contained_in "TCONS_00000486"; nearest_ref "rna_PF3D7_0218000-1"; class_code "="; tss_id "TSS463"; p_id "P261";
Pf3D7_02_v3	Cufflinks	exon	740306	740632	.	+	.	gene_id "XLOC_000366"; transcript_id "TCONS_00000488"; exon_number "1"; gene_name "PF3D7_0218100"; oId "CUFF.202.1"; nearest_ref "rna_PF3D7_0218100-1"; class_code "j"; tss_id "TSS464";
Pf3D7_02_v3	Cufflinks	exon	740813	741831	.	+	.	gene_id "XLOC_000366"; transcript_id "TCONS_00000488"; exon_number "2"; gene_name "PF3D7_0218100"; oId "CUFF.202.1"; nearest_ref "rna_PF3D7_0218100-1"; class_code "j"; tss_id "TSS464";
Pf3D7_02_v3	Cufflinks	exon	741954	742018	.	+	.	gene_id "XLOC_000366"; transcript_id "TCONS_00000488"; exon_number "3"; gene_name "PF3D7_0218100"; oId "CUFF.202.1"; nearest_ref "rna_PF3D7_0218100-1"; class_code "j"; tss_id "TSS464";
Pf3D7_02_v3	Cufflinks	exon	742153	742218	.	+	.	gene_id "XLOC_000366"; transcript_id "TCONS_00000488"; exon_number "4"; gene_name "PF3D7_0218100"; oId "CUFF.202.1"; nearest_ref "rna_PF3D7_0218100-1"; class_code "j"; tss_id "TSS464";
Pf3D7_02_v3	Cufflinks	exon	742341	742886	.	+	.	gene_id "XLOC_000366"; transcript_id "TCONS_00000488"; exon_number "5"; gene_name "PF3D7_0218100"; oId "CUFF.202.1"; nearest_ref "rna_PF3D7_0218100-1"; class_code "j"; tss_id "TSS464";
Pf3D7_02_v3	Cufflinks	exon	741014	741831	.	+	.	gene_id "XLOC_000366"; transcript_id "TCONS_00000489"; exon_number "1"; gene_name "PF3D7_0218100"; oId "rna_PF3D7_0218100-1"; contained_in "TCONS_00000488"; nearest_ref "rna_PF3D7_0218100-1"; class_code "="; tss_id "TSS465"; p_id "P262";
Pf3D7_02_v3	Cufflinks	exon	741954	742018	.	+	.	gene_id "XLOC_000366"; transcript_id "TCONS_00000489"; exon_number "2"; gene_name "PF3D7_0218100"; oId "rna_PF3D7_0218100-1"; contained_in "TCONS_00000488"; nearest_ref "rna_PF3D7_0218100-1"; class_code "="; tss_id "TSS465"; p_id "P262";
Pf3D7_02_v3	Cufflinks	exon	742153	742218	.	+	.	gene_id "XLOC_000366"; transcript_id "TCONS_00000489"; exon_number "3"; gene_name "PF3D7_0218100"; oId "rna_PF3D7_0218100-1"; contained_in "TCONS_00000488"; nearest_ref "rna_PF3D7_0218100-1"; class_code "="; tss_id "TSS465"; p_id "P262";
Pf3D7_02_v3	Cufflinks	exon	742341	742459	.	+	.	gene_id "XLOC_000366"; transcript_id "TCONS_00000489"; exon_number "4"; gene_name "PF3D7_0218100"; oId "rna_PF3D7_0218100-1"; contained_in "TCONS_00000488"; nearest_ref "rna_PF3D7_0218100-1"; class_code "="; tss_id "TSS465"; p_id "P262";
Pf3D7_02_v3	Cufflinks	exon	747289	747458	.	+	.	gene_id "XLOC_000367"; transcript_id "TCONS_00000490"; exon_number "1"; gene_name "PF3D7_0218300"; oId "CUFF.197.1"; nearest_ref "rna_PF3D7_0218300-1"; class_code "x"; tss_id "TSS466";
Pf3D7_02_v3	Cufflinks	exon	747776	747840	.	+	.	gene_id "XLOC_000367"; transcript_id "TCONS_00000490"; exon_number "2"; gene_name "PF3D7_0218300"; oId "CUFF.197.1"; nearest_ref "rna_PF3D7_0218300-1"; class_code "x"; tss_id "TSS466";
Pf3D7_02_v3	Cufflinks	exon	748333	748526	.	+	.	gene_id "XLOC_000367"; transcript_id "TCONS_00000490"; exon_number "3"; gene_name "PF3D7_0218300"; oId "CUFF.197.1"; nearest_ref "rna_PF3D7_0218300-1"; class_code "x"; tss_id "TSS466";
Pf3D7_02_v3	Cufflinks	exon	748678	748793	.	+	.	gene_id "XLOC_000367"; transcript_id "TCONS_00000490"; exon_number "4"; gene_name "PF3D7_0218300"; oId "CUFF.197.1"; nearest_ref "rna_PF3D7_0218300-1"; class_code "x"; tss_id "TSS466";
Pf3D7_02_v3	Cufflinks	exon	749078	749412	.	+	.	gene_id "XLOC_000367"; transcript_id "TCONS_00000490"; exon_number "5"; gene_name "PF3D7_0218300"; oId "CUFF.197.1"; nearest_ref "rna_PF3D7_0218300-1"; class_code "x"; tss_id "TSS466";
Pf3D7_02_v3	Cufflinks	exon	752258	752506	.	+	.	gene_id "XLOC_000368"; transcript_id "TCONS_00000491"; exon_number "1"; gene_name "PF3D7_0218500"; oId "CUFF.194.1"; nearest_ref "rna_PF3D7_0218500-1"; class_code "j"; tss_id "TSS467";
Pf3D7_02_v3	Cufflinks	exon	752725	752786	.	+	.	gene_id "XLOC_000368"; transcript_id "TCONS_00000491"; exon_number "2"; gene_name "PF3D7_0218500"; oId "CUFF.194.1"; nearest_ref "rna_PF3D7_0218500-1"; class_code "j"; tss_id "TSS467";
Pf3D7_02_v3	Cufflinks	exon	752934	753100	.	+	.	gene_id "XLOC_000368"; transcript_id "TCONS_00000491"; exon_number "3"; gene_name "PF3D7_0218500"; oId "CUFF.194.1"; nearest_ref "rna_PF3D7_0218500-1"; class_code "j"; tss_id "TSS467";
Pf3D7_02_v3	Cufflinks	exon	753269	753833	.	+	.	gene_id "XLOC_000368"; transcript_id "TCONS_00000491"; exon_number "4"; gene_name "PF3D7_0218500"; oId "CUFF.194.1"; nearest_ref "rna_PF3D7_0218500-1"; class_code "j"; tss_id "TSS467";
Pf3D7_02_v3	Cufflinks	exon	752966	753100	.	+	.	gene_id "XLOC_000368"; transcript_id "TCONS_00000492"; exon_number "1"; gene_name "PF3D7_0218500"; oId "rna_PF3D7_0218500-1"; contained_in "TCONS_00000491"; nearest_ref "rna_PF3D7_0218500-1"; class_code "="; tss_id "TSS468"; p_id "P263";
Pf3D7_02_v3	Cufflinks	exon	753269	753439	.	+	.	gene_id "XLOC_000368"; transcript_id "TCONS_00000492"; exon_number "2"; gene_name "PF3D7_0218500"; oId "rna_PF3D7_0218500-1"; contained_in "TCONS_00000491"; nearest_ref "rna_PF3D7_0218500-1"; class_code "="; tss_id "TSS468"; p_id "P263";
Pf3D7_02_v3	Cufflinks	exon	754414	754452	.	+	.	gene_id "XLOC_000369"; transcript_id "TCONS_00000493"; exon_number "1"; gene_name "PF3D7_0218600"; oId "CUFF.209.1"; nearest_ref "rna_PF3D7_0218600-1"; class_code "o"; tss_id "TSS469";
Pf3D7_02_v3	Cufflinks	exon	754646	754723	.	+	.	gene_id "XLOC_000369"; transcript_id "TCONS_00000493"; exon_number "2"; gene_name "PF3D7_0218600"; oId "CUFF.209.1"; nearest_ref "rna_PF3D7_0218600-1"; class_code "o"; tss_id "TSS469";
Pf3D7_02_v3	Cufflinks	exon	755082	762789	.	+	.	gene_id "XLOC_000369"; transcript_id "TCONS_00000493"; exon_number "3"; gene_name "PF3D7_0218600"; oId "CUFF.209.1"; nearest_ref "rna_PF3D7_0218600-1"; class_code "o"; tss_id "TSS469";
Pf3D7_02_v3	Cufflinks	exon	755418	762560	.	+	.	gene_id "XLOC_000369"; transcript_id "TCONS_00000494"; exon_number "1"; gene_name "PF3D7_0218600"; oId "rna_PF3D7_0218600-1"; contained_in "TCONS_00000493"; nearest_ref "rna_PF3D7_0218600-1"; class_code "="; tss_id "TSS470"; p_id "P264";
Pf3D7_02_v3	Cufflinks	exon	768659	771044	.	+	.	gene_id "XLOC_000370"; transcript_id "TCONS_00000495"; exon_number "1"; gene_name "PF3D7_0219200"; oId "CUFF.206.1"; nearest_ref "rna_PF3D7_0219200-1"; class_code "j"; tss_id "TSS471";
Pf3D7_02_v3	Cufflinks	exon	771496	771654	.	+	.	gene_id "XLOC_000370"; transcript_id "TCONS_00000495"; exon_number "2"; gene_name "PF3D7_0219200"; oId "CUFF.206.1"; nearest_ref "rna_PF3D7_0219200-1"; class_code "j"; tss_id "TSS471";
Pf3D7_02_v3	Cufflinks	exon	772070	772319	.	+	.	gene_id "XLOC_000370"; transcript_id "TCONS_00000495"; exon_number "3"; gene_name "PF3D7_0219200"; oId "CUFF.206.1"; nearest_ref "rna_PF3D7_0219200-1"; class_code "j"; tss_id "TSS471";
Pf3D7_02_v3	Cufflinks	exon	772518	772870	.	+	.	gene_id "XLOC_000370"; transcript_id "TCONS_00000495"; exon_number "4"; gene_name "PF3D7_0219200"; oId "CUFF.206.1"; nearest_ref "rna_PF3D7_0219200-1"; class_code "j"; tss_id "TSS471";
Pf3D7_02_v3	Cufflinks	exon	769761	771041	.	+	.	gene_id "XLOC_000370"; transcript_id "TCONS_00000496"; exon_number "1"; gene_name "PF3D7_0219100"; oId "rna_PF3D7_0219100-1"; contained_in "TCONS_00000495"; nearest_ref "rna_PF3D7_0219100-1"; class_code "="; tss_id "TSS472"; p_id "P266";
Pf3D7_02_v3	Cufflinks	exon	772316	772319	.	+	.	gene_id "XLOC_000370"; transcript_id "TCONS_00000497"; exon_number "1"; gene_name "PF3D7_0219200"; oId "rna_PF3D7_0219200-1"; contained_in "TCONS_00000495"; nearest_ref "rna_PF3D7_0219200-1"; class_code "="; tss_id "TSS473"; p_id "P265";
Pf3D7_02_v3	Cufflinks	exon	772518	772690	.	+	.	gene_id "XLOC_000370"; transcript_id "TCONS_00000497"; exon_number "2"; gene_name "PF3D7_0219200"; oId "rna_PF3D7_0219200-1"; contained_in "TCONS_00000495"; nearest_ref "rna_PF3D7_0219200-1"; class_code "="; tss_id "TSS473"; p_id "P265";
Pf3D7_02_v3	Cufflinks	exon	774815	774916	.	+	.	gene_id "XLOC_000371"; transcript_id "TCONS_00000498"; exon_number "1"; gene_name "PF3D7_0219400.1"; oId "rna_PF3D7_0219400.1-1"; nearest_ref "rna_PF3D7_0219400.1-1"; class_code "="; tss_id "TSS474"; p_id "P268";
Pf3D7_02_v3	Cufflinks	exon	775639	775795	.	+	.	gene_id "XLOC_000371"; transcript_id "TCONS_00000498"; exon_number "2"; gene_name "PF3D7_0219400.1"; oId "rna_PF3D7_0219400.1-1"; nearest_ref "rna_PF3D7_0219400.1-1"; class_code "="; tss_id "TSS474"; p_id "P268";
Pf3D7_02_v3	Cufflinks	exon	775990	776036	.	+	.	gene_id "XLOC_000371"; transcript_id "TCONS_00000498"; exon_number "3"; gene_name "PF3D7_0219400.1"; oId "rna_PF3D7_0219400.1-1"; nearest_ref "rna_PF3D7_0219400.1-1"; class_code "="; tss_id "TSS474"; p_id "P268";
Pf3D7_02_v3	Cufflinks	exon	775145	775450	.	+	.	gene_id "XLOC_000371"; transcript_id "TCONS_00000499"; exon_number "1"; gene_name "PF3D7_0219400.1"; oId "CUFF.208.2"; nearest_ref "rna_PF3D7_0219400.1-1"; class_code "j"; tss_id "TSS475";
Pf3D7_02_v3	Cufflinks	exon	775639	775795	.	+	.	gene_id "XLOC_000371"; transcript_id "TCONS_00000499"; exon_number "2"; gene_name "PF3D7_0219400.1"; oId "CUFF.208.2"; nearest_ref "rna_PF3D7_0219400.1-1"; class_code "j"; tss_id "TSS475";
Pf3D7_02_v3	Cufflinks	exon	775990	776350	.	+	.	gene_id "XLOC_000371"; transcript_id "TCONS_00000499"; exon_number "3"; gene_name "PF3D7_0219400.1"; oId "CUFF.208.2"; nearest_ref "rna_PF3D7_0219400.1-1"; class_code "j"; tss_id "TSS475";
Pf3D7_02_v3	Cufflinks	exon	775639	775795	.	+	.	gene_id "XLOC_000371"; transcript_id "TCONS_00000500"; exon_number "1"; gene_name "PF3D7_0219400.2"; oId "rna_PF3D7_0219400.2-1"; contained_in "TCONS_00000498"; nearest_ref "rna_PF3D7_0219400.2-1"; class_code "="; tss_id "TSS476"; p_id "P267";
Pf3D7_02_v3	Cufflinks	exon	775990	776036	.	+	.	gene_id "XLOC_000371"; transcript_id "TCONS_00000500"; exon_number "2"; gene_name "PF3D7_0219400.2"; oId "rna_PF3D7_0219400.2-1"; contained_in "TCONS_00000498"; nearest_ref "rna_PF3D7_0219400.2-1"; class_code "="; tss_id "TSS476"; p_id "P267";
Pf3D7_02_v3	Cufflinks	exon	790526	790759	.	+	.	gene_id "XLOC_000372"; transcript_id "TCONS_00000501"; exon_number "1"; oId "CUFF.210.1"; class_code "u"; tss_id "TSS477";
Pf3D7_02_v3	Cufflinks	exon	791464	791673	.	+	.	gene_id "XLOC_000373"; transcript_id "TCONS_00000502"; exon_number "1"; gene_name "PF3D7_0219900"; oId "rna_PF3D7_0219900-1"; nearest_ref "rna_PF3D7_0219900-1"; class_code "="; tss_id "TSS478"; p_id "P269";
Pf3D7_02_v3	Cufflinks	exon	791899	792381	.	+	.	gene_id "XLOC_000373"; transcript_id "TCONS_00000502"; exon_number "2"; gene_name "PF3D7_0219900"; oId "rna_PF3D7_0219900-1"; nearest_ref "rna_PF3D7_0219900-1"; class_code "="; tss_id "TSS478"; p_id "P269";
Pf3D7_02_v3	Cufflinks	exon	796752	796949	.	+	.	gene_id "XLOC_000374"; transcript_id "TCONS_00000503"; exon_number "1"; gene_name "PF3D7_0220000"; oId "rna_PF3D7_0220000-1"; nearest_ref "rna_PF3D7_0220000-1"; class_code "="; tss_id "TSS479"; p_id "P270";
Pf3D7_02_v3	Cufflinks	exon	797108	801586	.	+	.	gene_id "XLOC_000374"; transcript_id "TCONS_00000503"; exon_number "2"; gene_name "PF3D7_0220000"; oId "rna_PF3D7_0220000-1"; nearest_ref "rna_PF3D7_0220000-1"; class_code "="; tss_id "TSS479"; p_id "P270";
Pf3D7_02_v3	Cufflinks	exon	804520	804714	.	+	.	gene_id "XLOC_000375"; transcript_id "TCONS_00000504"; exon_number "1"; gene_name "PF3D7_0220100"; oId "rna_PF3D7_0220100-1"; nearest_ref "rna_PF3D7_0220100-1"; class_code "="; tss_id "TSS480"; p_id "P271";
Pf3D7_02_v3	Cufflinks	exon	804943	807741	.	+	.	gene_id "XLOC_000375"; transcript_id "TCONS_00000504"; exon_number "2"; gene_name "PF3D7_0220100"; oId "rna_PF3D7_0220100-1"; nearest_ref "rna_PF3D7_0220100-1"; class_code "="; tss_id "TSS480"; p_id "P271";
Pf3D7_02_v3	Cufflinks	exon	811801	812843	.	+	.	gene_id "XLOC_000376"; transcript_id "TCONS_00000505"; exon_number "1"; oId "CUFF.215.1"; class_code "u"; tss_id "TSS481";
Pf3D7_02_v3	Cufflinks	exon	812920	814454	.	+	.	gene_id "XLOC_000377"; transcript_id "TCONS_00000506"; exon_number "1"; gene_name "PF3D7_0220300"; oId "CUFF.220.1"; nearest_ref "rna_PF3D7_0220300-1"; class_code "x"; tss_id "TSS482";
Pf3D7_02_v3	Cufflinks	exon	816464	818596	.	+	.	gene_id "XLOC_000378"; transcript_id "TCONS_00000507"; exon_number "1"; oId "CUFF.218.1"; class_code "u"; tss_id "TSS483";
Pf3D7_02_v3	Cufflinks	exon	820429	820467	.	+	.	gene_id "XLOC_000379"; transcript_id "TCONS_00000508"; exon_number "1"; gene_name "PF3D7_0220400"; oId "rna_PF3D7_0220400-1"; nearest_ref "rna_PF3D7_0220400-1"; class_code "="; tss_id "TSS484"; p_id "P272";
Pf3D7_02_v3	Cufflinks	exon	820569	822541	.	+	.	gene_id "XLOC_000379"; transcript_id "TCONS_00000508"; exon_number "2"; gene_name "PF3D7_0220400"; oId "rna_PF3D7_0220400-1"; nearest_ref "rna_PF3D7_0220400-1"; class_code "="; tss_id "TSS484"; p_id "P272";
Pf3D7_02_v3	Cufflinks	exon	825954	827406	.	+	.	gene_id "XLOC_000380"; transcript_id "TCONS_00000509"; exon_number "1"; oId "CUFF.219.1"; class_code "u"; tss_id "TSS485";
Pf3D7_02_v3	Cufflinks	exon	831189	831284	.	+	.	gene_id "XLOC_000381"; transcript_id "TCONS_00000510"; exon_number "1"; gene_name "PF3D7_0220600"; oId "rna_PF3D7_0220600-1"; nearest_ref "rna_PF3D7_0220600-1"; class_code "="; tss_id "TSS486"; p_id "P273";
Pf3D7_02_v3	Cufflinks	exon	831424	832005	.	+	.	gene_id "XLOC_000381"; transcript_id "TCONS_00000510"; exon_number "2"; gene_name "PF3D7_0220600"; oId "rna_PF3D7_0220600-1"; nearest_ref "rna_PF3D7_0220600-1"; class_code "="; tss_id "TSS486"; p_id "P273";
Pf3D7_02_v3	Cufflinks	exon	833805	833996	.	+	.	gene_id "XLOC_000382"; transcript_id "TCONS_00000511"; exon_number "1"; gene_name "PF3D7_0220700"; oId "rna_PF3D7_0220700-1"; nearest_ref "rna_PF3D7_0220700-1"; class_code "="; tss_id "TSS487"; p_id "P274";
Pf3D7_02_v3	Cufflinks	exon	834122	834688	.	+	.	gene_id "XLOC_000382"; transcript_id "TCONS_00000511"; exon_number "2"; gene_name "PF3D7_0220700"; oId "rna_PF3D7_0220700-1"; nearest_ref "rna_PF3D7_0220700-1"; class_code "="; tss_id "TSS487"; p_id "P274";
Pf3D7_02_v3	Cufflinks	exon	838843	839764	.	+	.	gene_id "XLOC_000383"; transcript_id "TCONS_00000512"; exon_number "1"; gene_name "PF3D7_0220800"; oId "rna_PF3D7_0220800-1"; nearest_ref "rna_PF3D7_0220800-1"; class_code "="; tss_id "TSS488"; p_id "P275";
Pf3D7_02_v3	Cufflinks	exon	839924	840493	.	+	.	gene_id "XLOC_000383"; transcript_id "TCONS_00000512"; exon_number "2"; gene_name "PF3D7_0220800"; oId "rna_PF3D7_0220800-1"; nearest_ref "rna_PF3D7_0220800-1"; class_code "="; tss_id "TSS488"; p_id "P275";
Pf3D7_02_v3	Cufflinks	exon	840606	840659	.	+	.	gene_id "XLOC_000383"; transcript_id "TCONS_00000512"; exon_number "3"; gene_name "PF3D7_0220800"; oId "rna_PF3D7_0220800-1"; nearest_ref "rna_PF3D7_0220800-1"; class_code "="; tss_id "TSS488"; p_id "P275";
Pf3D7_02_v3	Cufflinks	exon	840757	840819	.	+	.	gene_id "XLOC_000383"; transcript_id "TCONS_00000512"; exon_number "4"; gene_name "PF3D7_0220800"; oId "rna_PF3D7_0220800-1"; nearest_ref "rna_PF3D7_0220800-1"; class_code "="; tss_id "TSS488"; p_id "P275";
Pf3D7_02_v3	Cufflinks	exon	840965	841096	.	+	.	gene_id "XLOC_000383"; transcript_id "TCONS_00000512"; exon_number "5"; gene_name "PF3D7_0220800"; oId "rna_PF3D7_0220800-1"; nearest_ref "rna_PF3D7_0220800-1"; class_code "="; tss_id "TSS488"; p_id "P275";
Pf3D7_02_v3	Cufflinks	exon	841202	841387	.	+	.	gene_id "XLOC_000383"; transcript_id "TCONS_00000512"; exon_number "6"; gene_name "PF3D7_0220800"; oId "rna_PF3D7_0220800-1"; nearest_ref "rna_PF3D7_0220800-1"; class_code "="; tss_id "TSS488"; p_id "P275";
Pf3D7_02_v3	Cufflinks	exon	841500	841658	.	+	.	gene_id "XLOC_000383"; transcript_id "TCONS_00000512"; exon_number "7"; gene_name "PF3D7_0220800"; oId "rna_PF3D7_0220800-1"; nearest_ref "rna_PF3D7_0220800-1"; class_code "="; tss_id "TSS488"; p_id "P275";
Pf3D7_02_v3	Cufflinks	exon	841746	842512	.	+	.	gene_id "XLOC_000383"; transcript_id "TCONS_00000512"; exon_number "8"; gene_name "PF3D7_0220800"; oId "rna_PF3D7_0220800-1"; nearest_ref "rna_PF3D7_0220800-1"; class_code "="; tss_id "TSS488"; p_id "P275";
Pf3D7_02_v3	Cufflinks	exon	842647	844116	.	+	.	gene_id "XLOC_000383"; transcript_id "TCONS_00000512"; exon_number "9"; gene_name "PF3D7_0220800"; oId "rna_PF3D7_0220800-1"; nearest_ref "rna_PF3D7_0220800-1"; class_code "="; tss_id "TSS488"; p_id "P275";
Pf3D7_02_v3	Cufflinks	exon	848092	848157	.	+	.	gene_id "XLOC_000384"; transcript_id "TCONS_00000513"; exon_number "1"; gene_name "PF3D7_0221000"; oId "rna_PF3D7_0221000-1"; nearest_ref "rna_PF3D7_0221000-1"; class_code "="; tss_id "TSS489"; p_id "P276";
Pf3D7_02_v3	Cufflinks	exon	848277	849119	.	+	.	gene_id "XLOC_000384"; transcript_id "TCONS_00000513"; exon_number "2"; gene_name "PF3D7_0221000"; oId "rna_PF3D7_0221000-1"; nearest_ref "rna_PF3D7_0221000-1"; class_code "="; tss_id "TSS489"; p_id "P276";
Pf3D7_02_v3	Cufflinks	exon	851052	851164	.	+	.	gene_id "XLOC_000385"; transcript_id "TCONS_00000514"; exon_number "1"; gene_name "PF3D7_0221100"; oId "rna_PF3D7_0221100-1"; nearest_ref "rna_PF3D7_0221100-1"; class_code "="; tss_id "TSS490"; p_id "P277";
Pf3D7_02_v3	Cufflinks	exon	851291	851962	.	+	.	gene_id "XLOC_000385"; transcript_id "TCONS_00000514"; exon_number "2"; gene_name "PF3D7_0221100"; oId "rna_PF3D7_0221100-1"; nearest_ref "rna_PF3D7_0221100-1"; class_code "="; tss_id "TSS490"; p_id "P277";
Pf3D7_02_v3	Cufflinks	exon	854966	855034	.	+	.	gene_id "XLOC_000386"; transcript_id "TCONS_00000515"; exon_number "1"; gene_name "PF3D7_0221200"; oId "rna_PF3D7_0221200-1"; nearest_ref "rna_PF3D7_0221200-1"; class_code "="; tss_id "TSS491"; p_id "P278";
Pf3D7_02_v3	Cufflinks	exon	855187	855738	.	+	.	gene_id "XLOC_000386"; transcript_id "TCONS_00000515"; exon_number "2"; gene_name "PF3D7_0221200"; oId "rna_PF3D7_0221200-1"; nearest_ref "rna_PF3D7_0221200-1"; class_code "="; tss_id "TSS491"; p_id "P278";
Pf3D7_02_v3	Cufflinks	exon	860466	860534	.	+	.	gene_id "XLOC_000387"; transcript_id "TCONS_00000516"; exon_number "1"; gene_name "PF3D7_0221400"; oId "rna_PF3D7_0221400-1"; nearest_ref "rna_PF3D7_0221400-1"; class_code "="; tss_id "TSS492"; p_id "P279";
Pf3D7_02_v3	Cufflinks	exon	860650	861504	.	+	.	gene_id "XLOC_000387"; transcript_id "TCONS_00000516"; exon_number "2"; gene_name "PF3D7_0221400"; oId "rna_PF3D7_0221400-1"; nearest_ref "rna_PF3D7_0221400-1"; class_code "="; tss_id "TSS492"; p_id "P279";
Pf3D7_02_v3	Cufflinks	exon	871694	874895	.	+	.	gene_id "XLOC_000388"; transcript_id "TCONS_00000517"; exon_number "1"; gene_name "PF3D7_0221800"; oId "CUFF.225.1"; nearest_ref "rna_PF3D7_0221800-1"; class_code "o"; tss_id "TSS493";
Pf3D7_02_v3	Cufflinks	exon	873131	873319	.	+	.	gene_id "XLOC_000388"; transcript_id "TCONS_00000518"; exon_number "1"; gene_name "PF3D7_0221800"; oId "rna_PF3D7_0221800-1"; contained_in "TCONS_00000517"; nearest_ref "rna_PF3D7_0221800-1"; class_code "="; tss_id "TSS494"; p_id "P280";
Pf3D7_02_v3	Cufflinks	exon	876984	877832	.	+	.	gene_id "XLOC_000389"; transcript_id "TCONS_00000519"; exon_number "1"; gene_name "PF3D7_0222000"; oId "rna_PF3D7_0222000-1"; nearest_ref "rna_PF3D7_0222000-1"; class_code "="; tss_id "TSS495"; p_id "P281";
Pf3D7_02_v3	Cufflinks	exon	883452	884312	.	+	.	gene_id "XLOC_000390"; transcript_id "TCONS_00000520"; exon_number "1"; gene_name "PF3D7_0222300"; oId "rna_PF3D7_0222300-1"; nearest_ref "rna_PF3D7_0222300-1"; class_code "="; tss_id "TSS496"; p_id "P282";
Pf3D7_02_v3	Cufflinks	exon	886625	886696	.	+	.	gene_id "XLOC_000391"; transcript_id "TCONS_00000521"; exon_number "1"; gene_name "PF3D7_0222400"; oId "rna_PF3D7_0222400-1"; nearest_ref "rna_PF3D7_0222400-1"; class_code "="; tss_id "TSS497"; p_id "P283";
Pf3D7_02_v3	Cufflinks	exon	886795	887802	.	+	.	gene_id "XLOC_000391"; transcript_id "TCONS_00000521"; exon_number "2"; gene_name "PF3D7_0222400"; oId "rna_PF3D7_0222400-1"; nearest_ref "rna_PF3D7_0222400-1"; class_code "="; tss_id "TSS497"; p_id "P283";
Pf3D7_02_v3	Cufflinks	exon	889660	889728	.	+	.	gene_id "XLOC_000392"; transcript_id "TCONS_00000522"; exon_number "1"; gene_name "PF3D7_0222500"; oId "rna_PF3D7_0222500-1"; nearest_ref "rna_PF3D7_0222500-1"; class_code "="; tss_id "TSS498"; p_id "P284";
Pf3D7_02_v3	Cufflinks	exon	889864	890745	.	+	.	gene_id "XLOC_000392"; transcript_id "TCONS_00000522"; exon_number "2"; gene_name "PF3D7_0222500"; oId "rna_PF3D7_0222500-1"; nearest_ref "rna_PF3D7_0222500-1"; class_code "="; tss_id "TSS498"; p_id "P284";
Pf3D7_02_v3	Cufflinks	exon	892856	892909	.	+	.	gene_id "XLOC_000393"; transcript_id "TCONS_00000523"; exon_number "1"; gene_name "PF3D7_0222600"; oId "rna_PF3D7_0222600-1"; nearest_ref "rna_PF3D7_0222600-1"; class_code "="; tss_id "TSS499"; p_id "P285";
Pf3D7_02_v3	Cufflinks	exon	893154	894206	.	+	.	gene_id "XLOC_000393"; transcript_id "TCONS_00000523"; exon_number "2"; gene_name "PF3D7_0222600"; oId "rna_PF3D7_0222600-1"; nearest_ref "rna_PF3D7_0222600-1"; class_code "="; tss_id "TSS499"; p_id "P285";
Pf3D7_02_v3	Cufflinks	exon	896226	896294	.	+	.	gene_id "XLOC_000394"; transcript_id "TCONS_00000524"; exon_number "1"; gene_name "PF3D7_0222700"; oId "rna_PF3D7_0222700-1"; nearest_ref "rna_PF3D7_0222700-1"; class_code "="; tss_id "TSS500"; p_id "P286";
Pf3D7_02_v3	Cufflinks	exon	896443	897420	.	+	.	gene_id "XLOC_000394"; transcript_id "TCONS_00000524"; exon_number "2"; gene_name "PF3D7_0222700"; oId "rna_PF3D7_0222700-1"; nearest_ref "rna_PF3D7_0222700-1"; class_code "="; tss_id "TSS500"; p_id "P286";
Pf3D7_02_v3	Cufflinks	exon	899430	899498	.	+	.	gene_id "XLOC_000395"; transcript_id "TCONS_00000525"; exon_number "1"; gene_name "PF3D7_0222800"; oId "rna_PF3D7_0222800-1"; nearest_ref "rna_PF3D7_0222800-1"; class_code "="; tss_id "TSS501"; p_id "P287";
Pf3D7_02_v3	Cufflinks	exon	899600	900445	.	+	.	gene_id "XLOC_000395"; transcript_id "TCONS_00000525"; exon_number "2"; gene_name "PF3D7_0222800"; oId "rna_PF3D7_0222800-1"; nearest_ref "rna_PF3D7_0222800-1"; class_code "="; tss_id "TSS501"; p_id "P287";
Pf3D7_02_v3	Cufflinks	exon	901494	902853	.	+	.	gene_id "XLOC_000396"; transcript_id "TCONS_00000526"; exon_number "1"; gene_name "PF3D7_0222900"; oId "rna_PF3D7_0222900-1"; nearest_ref "rna_PF3D7_0222900-1"; class_code "="; tss_id "TSS502"; p_id "P288";
Pf3D7_02_v3	Cufflinks	exon	904551	904604	.	+	.	gene_id "XLOC_000397"; transcript_id "TCONS_00000527"; exon_number "1"; gene_name "PF3D7_0223100"; oId "rna_PF3D7_0223100-1"; nearest_ref "rna_PF3D7_0223100-1"; class_code "="; tss_id "TSS503"; p_id "P289";
Pf3D7_02_v3	Cufflinks	exon	904837	905775	.	+	.	gene_id "XLOC_000397"; transcript_id "TCONS_00000527"; exon_number "2"; gene_name "PF3D7_0223100"; oId "rna_PF3D7_0223100-1"; nearest_ref "rna_PF3D7_0223100-1"; class_code "="; tss_id "TSS503"; p_id "P289";
Pf3D7_02_v3	Cufflinks	exon	907678	907746	.	+	.	gene_id "XLOC_000398"; transcript_id "TCONS_00000528"; exon_number "1"; gene_name "PF3D7_0223200"; oId "rna_PF3D7_0223200-1"; nearest_ref "rna_PF3D7_0223200-1"; class_code "="; tss_id "TSS504"; p_id "P290";
Pf3D7_02_v3	Cufflinks	exon	907893	908861	.	+	.	gene_id "XLOC_000398"; transcript_id "TCONS_00000528"; exon_number "2"; gene_name "PF3D7_0223200"; oId "rna_PF3D7_0223200-1"; nearest_ref "rna_PF3D7_0223200-1"; class_code "="; tss_id "TSS504"; p_id "P290";
Pf3D7_02_v3	Cufflinks	exon	909350	909421	.	+	.	gene_id "XLOC_000399"; transcript_id "TCONS_00000529"; exon_number "1"; gene_name "PF3D7_0223300"; oId "rna_PF3D7_0223300-1"; nearest_ref "rna_PF3D7_0223300-1"; class_code "="; tss_id "TSS505"; p_id "P291";
Pf3D7_02_v3	Cufflinks	exon	909831	911054	.	+	.	gene_id "XLOC_000399"; transcript_id "TCONS_00000529"; exon_number "2"; gene_name "PF3D7_0223300"; oId "rna_PF3D7_0223300-1"; nearest_ref "rna_PF3D7_0223300-1"; class_code "="; tss_id "TSS505"; p_id "P291";
Pf3D7_02_v3	Cufflinks	exon	913244	913297	.	+	.	gene_id "XLOC_000400"; transcript_id "TCONS_00000530"; exon_number "1"; gene_name "PF3D7_0223400"; oId "rna_PF3D7_0223400-1"; nearest_ref "rna_PF3D7_0223400-1"; class_code "="; tss_id "TSS506"; p_id "P292";
Pf3D7_02_v3	Cufflinks	exon	913528	914457	.	+	.	gene_id "XLOC_000400"; transcript_id "TCONS_00000530"; exon_number "2"; gene_name "PF3D7_0223400"; oId "rna_PF3D7_0223400-1"; nearest_ref "rna_PF3D7_0223400-1"; class_code "="; tss_id "TSS506"; p_id "P292";
Pf3D7_02_v3	Cufflinks	exon	918207	919489	.	+	.	gene_id "XLOC_000401"; transcript_id "TCONS_00000531"; exon_number "1"; gene_name "PF3D7_0223500"; oId "CUFF.232.1"; nearest_ref "rna_PF3D7_0223500-1"; class_code "x"; tss_id "TSS507";
Pf3D7_02_v3	Cufflinks	exon	939724	945523	.	+	.	gene_id "XLOC_000402"; transcript_id "TCONS_00000532"; exon_number "1"; oId "CUFF.228.1"; class_code "u"; tss_id "TSS508";
Pf3D7_02_v3	Cufflinks	exon	1652	7840	.	-	.	gene_id "XLOC_000403"; transcript_id "TCONS_00000533"; exon_number "1"; oId "CUFF.97.1"; class_code "u"; tss_id "TSS509";
Pf3D7_02_v3	Cufflinks	exon	33030	33965	.	-	.	gene_id "XLOC_000404"; transcript_id "TCONS_00000534"; exon_number "1"; gene_name "PF3D7_0200200"; oId "rna_PF3D7_0200200-1"; nearest_ref "rna_PF3D7_0200200-1"; class_code "="; tss_id "TSS510"; p_id "P293";
Pf3D7_02_v3	Cufflinks	exon	34191	34259	.	-	.	gene_id "XLOC_000404"; transcript_id "TCONS_00000534"; exon_number "2"; gene_name "PF3D7_0200200"; oId "rna_PF3D7_0200200-1"; nearest_ref "rna_PF3D7_0200200-1"; class_code "="; tss_id "TSS510"; p_id "P293";
Pf3D7_02_v3	Cufflinks	exon	35927	37249	.	-	.	gene_id "XLOC_000405"; transcript_id "TCONS_00000535"; exon_number "1"; gene_name "PF3D7_0200300"; oId "rna_PF3D7_0200300-1"; nearest_ref "rna_PF3D7_0200300-1"; class_code "="; tss_id "TSS511"; p_id "P294";
Pf3D7_02_v3	Cufflinks	exon	38287	39132	.	-	.	gene_id "XLOC_000406"; transcript_id "TCONS_00000536"; exon_number "1"; gene_name "PF3D7_0200400"; oId "rna_PF3D7_0200400-1"; nearest_ref "rna_PF3D7_0200400-1"; class_code "="; tss_id "TSS512"; p_id "P295";
Pf3D7_02_v3	Cufflinks	exon	39235	39303	.	-	.	gene_id "XLOC_000406"; transcript_id "TCONS_00000536"; exon_number "2"; gene_name "PF3D7_0200400"; oId "rna_PF3D7_0200400-1"; nearest_ref "rna_PF3D7_0200400-1"; class_code "="; tss_id "TSS512"; p_id "P295";
Pf3D7_02_v3	Cufflinks	exon	41515	42573	.	-	.	gene_id "XLOC_000407"; transcript_id "TCONS_00000537"; exon_number "1"; gene_name "PF3D7_0200500"; oId "rna_PF3D7_0200500-1"; nearest_ref "rna_PF3D7_0200500-1"; class_code "="; tss_id "TSS513"; p_id "P296";
Pf3D7_02_v3	Cufflinks	exon	42805	42858	.	-	.	gene_id "XLOC_000407"; transcript_id "TCONS_00000537"; exon_number "2"; gene_name "PF3D7_0200500"; oId "rna_PF3D7_0200500-1"; nearest_ref "rna_PF3D7_0200500-1"; class_code "="; tss_id "TSS513"; p_id "P296";
Pf3D7_02_v3	Cufflinks	exon	45286	46344	.	-	.	gene_id "XLOC_000408"; transcript_id "TCONS_00000538"; exon_number "1"; gene_name "PF3D7_0200600"; oId "rna_PF3D7_0200600-1"; nearest_ref "rna_PF3D7_0200600-1"; class_code "="; tss_id "TSS514"; p_id "P297";
Pf3D7_02_v3	Cufflinks	exon	46490	46558	.	-	.	gene_id "XLOC_000408"; transcript_id "TCONS_00000538"; exon_number "2"; gene_name "PF3D7_0200600"; oId "rna_PF3D7_0200600-1"; nearest_ref "rna_PF3D7_0200600-1"; class_code "="; tss_id "TSS514"; p_id "P297";
Pf3D7_02_v3	Cufflinks	exon	48923	49861	.	-	.	gene_id "XLOC_000409"; transcript_id "TCONS_00000539"; exon_number "1"; gene_name "PF3D7_0200700"; oId "rna_PF3D7_0200700-1"; nearest_ref "rna_PF3D7_0200700-1"; class_code "="; tss_id "TSS515"; p_id "P298";
Pf3D7_02_v3	Cufflinks	exon	50094	50147	.	-	.	gene_id "XLOC_000409"; transcript_id "TCONS_00000539"; exon_number "2"; gene_name "PF3D7_0200700"; oId "rna_PF3D7_0200700-1"; nearest_ref "rna_PF3D7_0200700-1"; class_code "="; tss_id "TSS515"; p_id "P298";
Pf3D7_02_v3	Cufflinks	exon	51842	52143	.	-	.	gene_id "XLOC_000410"; transcript_id "TCONS_00000540"; exon_number "1"; gene_name "PF3D7_0200800"; oId "rna_PF3D7_0200800-1"; nearest_ref "rna_PF3D7_0200800-1"; class_code "="; tss_id "TSS516"; p_id "P299";
Pf3D7_02_v3	Cufflinks	exon	52240	52370	.	-	.	gene_id "XLOC_000410"; transcript_id "TCONS_00000540"; exon_number "2"; gene_name "PF3D7_0200800"; oId "rna_PF3D7_0200800-1"; nearest_ref "rna_PF3D7_0200800-1"; class_code "="; tss_id "TSS516"; p_id "P299";
Pf3D7_02_v3	Cufflinks	exon	52490	53124	.	-	.	gene_id "XLOC_000410"; transcript_id "TCONS_00000540"; exon_number "3"; gene_name "PF3D7_0200800"; oId "rna_PF3D7_0200800-1"; nearest_ref "rna_PF3D7_0200800-1"; class_code "="; tss_id "TSS516"; p_id "P299";
Pf3D7_02_v3	Cufflinks	exon	54254	55082	.	-	.	gene_id "XLOC_000411"; transcript_id "TCONS_00000541"; exon_number "1"; gene_name "PF3D7_0200900"; oId "rna_PF3D7_0200900-1"; nearest_ref "rna_PF3D7_0200900-1"; class_code "="; tss_id "TSS517"; p_id "P300";
Pf3D7_02_v3	Cufflinks	exon	55187	55255	.	-	.	gene_id "XLOC_000411"; transcript_id "TCONS_00000541"; exon_number "2"; gene_name "PF3D7_0200900"; oId "rna_PF3D7_0200900-1"; nearest_ref "rna_PF3D7_0200900-1"; class_code "="; tss_id "TSS517"; p_id "P300";
Pf3D7_02_v3	Cufflinks	exon	57344	58228	.	-	.	gene_id "XLOC_000412"; transcript_id "TCONS_00000542"; exon_number "1"; gene_name "PF3D7_0201000"; oId "rna_PF3D7_0201000-1"; nearest_ref "rna_PF3D7_0201000-1"; class_code "="; tss_id "TSS518"; p_id "P301";
Pf3D7_02_v3	Cufflinks	exon	58368	58421	.	-	.	gene_id "XLOC_000412"; transcript_id "TCONS_00000542"; exon_number "2"; gene_name "PF3D7_0201000"; oId "rna_PF3D7_0201000-1"; nearest_ref "rna_PF3D7_0201000-1"; class_code "="; tss_id "TSS518"; p_id "P301";
Pf3D7_02_v3	Cufflinks	exon	60107	60319	.	-	.	gene_id "XLOC_000413"; transcript_id "TCONS_00000543"; exon_number "1"; gene_name "PF3D7_0201100"; oId "rna_PF3D7_0201100-1"; nearest_ref "rna_PF3D7_0201100-1"; class_code "="; tss_id "TSS519"; p_id "P302";
Pf3D7_02_v3	Cufflinks	exon	72607	74094	.	-	.	gene_id "XLOC_000414"; transcript_id "TCONS_00000544"; exon_number "1"; gene_name "PF3D7_0201500"; oId "CUFF.99.2"; nearest_ref "rna_PF3D7_0201500-1"; class_code "j"; tss_id "TSS520";
Pf3D7_02_v3	Cufflinks	exon	74286	75019	.	-	.	gene_id "XLOC_000414"; transcript_id "TCONS_00000544"; exon_number "2"; gene_name "PF3D7_0201500"; oId "CUFF.99.2"; nearest_ref "rna_PF3D7_0201500-1"; class_code "j"; tss_id "TSS520";
Pf3D7_02_v3	Cufflinks	exon	75321	75472	.	-	.	gene_id "XLOC_000414"; transcript_id "TCONS_00000544"; exon_number "3"; gene_name "PF3D7_0201500"; oId "CUFF.99.2"; nearest_ref "rna_PF3D7_0201500-1"; class_code "j"; tss_id "TSS520";
Pf3D7_02_v3	Cufflinks	exon	72607	74094	.	-	.	gene_id "XLOC_000414"; transcript_id "TCONS_00000545"; exon_number "1"; gene_name "PF3D7_0201500"; oId "CUFF.99.1"; nearest_ref "rna_PF3D7_0201500-1"; class_code "j"; tss_id "TSS520";
Pf3D7_02_v3	Cufflinks	exon	74286	74624	.	-	.	gene_id "XLOC_000414"; transcript_id "TCONS_00000545"; exon_number "2"; gene_name "PF3D7_0201500"; oId "CUFF.99.1"; nearest_ref "rna_PF3D7_0201500-1"; class_code "j"; tss_id "TSS520";
Pf3D7_02_v3	Cufflinks	exon	74945	75510	.	-	.	gene_id "XLOC_000414"; transcript_id "TCONS_00000545"; exon_number "3"; gene_name "PF3D7_0201500"; oId "CUFF.99.1"; nearest_ref "rna_PF3D7_0201500-1"; class_code "j"; tss_id "TSS520";
Pf3D7_02_v3	Cufflinks	exon	73441	74094	.	-	.	gene_id "XLOC_000414"; transcript_id "TCONS_00000546"; exon_number "1"; gene_name "PF3D7_0201500"; oId "rna_PF3D7_0201500-1"; contained_in "TCONS_00000544"; nearest_ref "rna_PF3D7_0201500-1"; class_code "="; tss_id "TSS521"; p_id "P303";
Pf3D7_02_v3	Cufflinks	exon	74286	74396	.	-	.	gene_id "XLOC_000414"; transcript_id "TCONS_00000546"; exon_number "2"; gene_name "PF3D7_0201500"; oId "rna_PF3D7_0201500-1"; contained_in "TCONS_00000544"; nearest_ref "rna_PF3D7_0201500-1"; class_code "="; tss_id "TSS521"; p_id "P303";
Pf3D7_02_v3	Cufflinks	exon	77251	78504	.	-	.	gene_id "XLOC_000415"; transcript_id "TCONS_00000547"; exon_number "1"; gene_name "PF3D7_0201600"; oId "rna_PF3D7_0201600-1"; nearest_ref "rna_PF3D7_0201600-1"; class_code "="; tss_id "TSS522"; p_id "P304";
Pf3D7_02_v3	Cufflinks	exon	78605	78808	.	-	.	gene_id "XLOC_000415"; transcript_id "TCONS_00000547"; exon_number "2"; gene_name "PF3D7_0201600"; oId "rna_PF3D7_0201600-1"; nearest_ref "rna_PF3D7_0201600-1"; class_code "="; tss_id "TSS522"; p_id "P304";
Pf3D7_02_v3	Cufflinks	exon	81291	83900	.	-	.	gene_id "XLOC_000416"; transcript_id "TCONS_00000548"; exon_number "1"; gene_name "PF3D7_0201700"; oId "rna_PF3D7_0201700-1"; nearest_ref "rna_PF3D7_0201700-1"; class_code "="; tss_id "TSS523"; p_id "P305";
Pf3D7_02_v3	Cufflinks	exon	84073	84165	.	-	.	gene_id "XLOC_000416"; transcript_id "TCONS_00000548"; exon_number "2"; gene_name "PF3D7_0201700"; oId "rna_PF3D7_0201700-1"; nearest_ref "rna_PF3D7_0201700-1"; class_code "="; tss_id "TSS523"; p_id "P305";
Pf3D7_02_v3	Cufflinks	exon	86761	87400	.	-	.	gene_id "XLOC_000417"; transcript_id "TCONS_00000549"; exon_number "1"; gene_name "PF3D7_0201800"; oId "CUFF.100.2"; nearest_ref "rna_PF3D7_0201800-1"; class_code "j"; tss_id "TSS524";
Pf3D7_02_v3	Cufflinks	exon	87675	88110	.	-	.	gene_id "XLOC_000417"; transcript_id "TCONS_00000549"; exon_number "2"; gene_name "PF3D7_0201800"; oId "CUFF.100.2"; nearest_ref "rna_PF3D7_0201800-1"; class_code "j"; tss_id "TSS524";
Pf3D7_02_v3	Cufflinks	exon	88385	88534	.	-	.	gene_id "XLOC_000417"; transcript_id "TCONS_00000549"; exon_number "3"; gene_name "PF3D7_0201800"; oId "CUFF.100.2"; nearest_ref "rna_PF3D7_0201800-1"; class_code "j"; tss_id "TSS524";
Pf3D7_02_v3	Cufflinks	exon	88681	88854	.	-	.	gene_id "XLOC_000417"; transcript_id "TCONS_00000549"; exon_number "4"; gene_name "PF3D7_0201800"; oId "CUFF.100.2"; nearest_ref "rna_PF3D7_0201800-1"; class_code "j"; tss_id "TSS524";
Pf3D7_02_v3	Cufflinks	exon	89002	89094	.	-	.	gene_id "XLOC_000417"; transcript_id "TCONS_00000549"; exon_number "5"; gene_name "PF3D7_0201800"; oId "CUFF.100.2"; nearest_ref "rna_PF3D7_0201800-1"; class_code "j"; tss_id "TSS524";
Pf3D7_02_v3	Cufflinks	exon	86761	87400	.	-	.	gene_id "XLOC_000417"; transcript_id "TCONS_00000550"; exon_number "1"; gene_name "PF3D7_0201800"; oId "CUFF.100.1"; nearest_ref "rna_PF3D7_0201800-1"; class_code "j"; tss_id "TSS525";
Pf3D7_02_v3	Cufflinks	exon	87675	88110	.	-	.	gene_id "XLOC_000417"; transcript_id "TCONS_00000550"; exon_number "2"; gene_name "PF3D7_0201800"; oId "CUFF.100.1"; nearest_ref "rna_PF3D7_0201800-1"; class_code "j"; tss_id "TSS525";
Pf3D7_02_v3	Cufflinks	exon	88385	88534	.	-	.	gene_id "XLOC_000417"; transcript_id "TCONS_00000550"; exon_number "3"; gene_name "PF3D7_0201800"; oId "CUFF.100.1"; nearest_ref "rna_PF3D7_0201800-1"; class_code "j"; tss_id "TSS525";
Pf3D7_02_v3	Cufflinks	exon	88681	88854	.	-	.	gene_id "XLOC_000417"; transcript_id "TCONS_00000550"; exon_number "4"; gene_name "PF3D7_0201800"; oId "CUFF.100.1"; nearest_ref "rna_PF3D7_0201800-1"; class_code "j"; tss_id "TSS525";
Pf3D7_02_v3	Cufflinks	exon	89095	89482	.	-	.	gene_id "XLOC_000417"; transcript_id "TCONS_00000550"; exon_number "5"; gene_name "PF3D7_0201800"; oId "CUFF.100.1"; nearest_ref "rna_PF3D7_0201800-1"; class_code "j"; tss_id "TSS525";
Pf3D7_02_v3	Cufflinks	exon	86832	87400	.	-	.	gene_id "XLOC_000417"; transcript_id "TCONS_00000551"; exon_number "1"; gene_name "PF3D7_0201800"; oId "rna_PF3D7_0201800-1"; contained_in "TCONS_00000549"; nearest_ref "rna_PF3D7_0201800-1"; class_code "="; tss_id "TSS526"; p_id "P306";
Pf3D7_02_v3	Cufflinks	exon	87675	88110	.	-	.	gene_id "XLOC_000417"; transcript_id "TCONS_00000551"; exon_number "2"; gene_name "PF3D7_0201800"; oId "rna_PF3D7_0201800-1"; contained_in "TCONS_00000549"; nearest_ref "rna_PF3D7_0201800-1"; class_code "="; tss_id "TSS526"; p_id "P306";
Pf3D7_02_v3	Cufflinks	exon	88385	88534	.	-	.	gene_id "XLOC_000417"; transcript_id "TCONS_00000551"; exon_number "3"; gene_name "PF3D7_0201800"; oId "rna_PF3D7_0201800-1"; contained_in "TCONS_00000549"; nearest_ref "rna_PF3D7_0201800-1"; class_code "="; tss_id "TSS526"; p_id "P306";
Pf3D7_02_v3	Cufflinks	exon	88681	88791	.	-	.	gene_id "XLOC_000417"; transcript_id "TCONS_00000551"; exon_number "4"; gene_name "PF3D7_0201800"; oId "rna_PF3D7_0201800-1"; contained_in "TCONS_00000549"; nearest_ref "rna_PF3D7_0201800-1"; class_code "="; tss_id "TSS526"; p_id "P306";
Pf3D7_02_v3	Cufflinks	exon	90358	90872	.	-	.	gene_id "XLOC_000418"; transcript_id "TCONS_00000552"; exon_number "1"; gene_name "PF3D7_0201900"; oId "CUFF.110.2"; nearest_ref "rna_PF3D7_0201900-1"; class_code "j"; tss_id "TSS527";
Pf3D7_02_v3	Cufflinks	exon	91185	98532	.	-	.	gene_id "XLOC_000418"; transcript_id "TCONS_00000552"; exon_number "2"; gene_name "PF3D7_0201900"; oId "CUFF.110.2"; nearest_ref "rna_PF3D7_0201900-1"; class_code "j"; tss_id "TSS527";
Pf3D7_02_v3	Cufflinks	exon	98728	100154	.	-	.	gene_id "XLOC_000418"; transcript_id "TCONS_00000552"; exon_number "3"; gene_name "PF3D7_0201900"; oId "CUFF.110.2"; nearest_ref "rna_PF3D7_0201900-1"; class_code "j"; tss_id "TSS527";
Pf3D7_02_v3	Cufflinks	exon	90358	98532	.	-	.	gene_id "XLOC_000418"; transcript_id "TCONS_00000553"; exon_number "1"; gene_name "PF3D7_0201900"; oId "CUFF.110.1"; nearest_ref "rna_PF3D7_0201900-1"; class_code "="; tss_id "TSS528"; p_id "P307";
Pf3D7_02_v3	Cufflinks	exon	98728	100601	.	-	.	gene_id "XLOC_000418"; transcript_id "TCONS_00000553"; exon_number "2"; gene_name "PF3D7_0201900"; oId "CUFF.110.1"; nearest_ref "rna_PF3D7_0201900-1"; class_code "="; tss_id "TSS528"; p_id "P307";
Pf3D7_02_v3	Cufflinks	exon	91318	98532	.	-	.	gene_id "XLOC_000418"; transcript_id "TCONS_00000554"; exon_number "1"; gene_name "PF3D7_0201900"; oId "rna_PF3D7_0201900-1"; contained_in "TCONS_00000552"; nearest_ref "rna_PF3D7_0201900-1"; class_code "="; tss_id "TSS529"; p_id "P307";
Pf3D7_02_v3	Cufflinks	exon	98728	98838	.	-	.	gene_id "XLOC_000418"; transcript_id "TCONS_00000554"; exon_number "2"; gene_name "PF3D7_0201900"; oId "rna_PF3D7_0201900-1"; contained_in "TCONS_00000552"; nearest_ref "rna_PF3D7_0201900-1"; class_code "="; tss_id "TSS529"; p_id "P307";
Pf3D7_02_v3	Cufflinks	exon	103385	105238	.	-	.	gene_id "XLOC_000419"; transcript_id "TCONS_00000555"; exon_number "1"; gene_name "PF3D7_0202000"; oId "rna_PF3D7_0202000-1"; nearest_ref "rna_PF3D7_0202000-1"; class_code "="; tss_id "TSS530"; p_id "P308";
Pf3D7_02_v3	Cufflinks	exon	105686	105796	.	-	.	gene_id "XLOC_000419"; transcript_id "TCONS_00000555"; exon_number "2"; gene_name "PF3D7_0202000"; oId "rna_PF3D7_0202000-1"; nearest_ref "rna_PF3D7_0202000-1"; class_code "="; tss_id "TSS530"; p_id "P308";
Pf3D7_02_v3	Cufflinks	exon	108193	108407	.	-	.	gene_id "XLOC_000420"; transcript_id "TCONS_00000557"; exon_number "1"; gene_name "PF3D7_0202100"; oId "CUFF.104.2"; nearest_ref "rna_PF3D7_0202100-1"; class_code "j"; tss_id "TSS531";
Pf3D7_02_v3	Cufflinks	exon	109608	110283	.	-	.	gene_id "XLOC_000420"; transcript_id "TCONS_00000557"; exon_number "2"; gene_name "PF3D7_0202100"; oId "CUFF.104.2"; nearest_ref "rna_PF3D7_0202100-1"; class_code "j"; tss_id "TSS531";
Pf3D7_02_v3	Cufflinks	exon	110392	110595	.	-	.	gene_id "XLOC_000420"; transcript_id "TCONS_00000557"; exon_number "3"; gene_name "PF3D7_0202100"; oId "CUFF.104.2"; nearest_ref "rna_PF3D7_0202100-1"; class_code "j"; tss_id "TSS531";
Pf3D7_02_v3	Cufflinks	exon	110781	111078	.	-	.	gene_id "XLOC_000420"; transcript_id "TCONS_00000557"; exon_number "4"; gene_name "PF3D7_0202100"; oId "CUFF.104.2"; nearest_ref "rna_PF3D7_0202100-1"; class_code "j"; tss_id "TSS531";
Pf3D7_02_v3	Cufflinks	exon	108193	108407	.	-	.	gene_id "XLOC_000420"; transcript_id "TCONS_00000556"; exon_number "1"; gene_name "PF3D7_0202100"; oId "CUFF.104.1"; nearest_ref "rna_PF3D7_0202100-1"; class_code "j"; tss_id "TSS531";
Pf3D7_02_v3	Cufflinks	exon	109608	110283	.	-	.	gene_id "XLOC_000420"; transcript_id "TCONS_00000556"; exon_number "2"; gene_name "PF3D7_0202100"; oId "CUFF.104.1"; nearest_ref "rna_PF3D7_0202100-1"; class_code "j"; tss_id "TSS531";
Pf3D7_02_v3	Cufflinks	exon	110392	110595	.	-	.	gene_id "XLOC_000420"; transcript_id "TCONS_00000556"; exon_number "3"; gene_name "PF3D7_0202100"; oId "CUFF.104.1"; nearest_ref "rna_PF3D7_0202100-1"; class_code "j"; tss_id "TSS531";
Pf3D7_02_v3	Cufflinks	exon	110745	111078	.	-	.	gene_id "XLOC_000420"; transcript_id "TCONS_00000556"; exon_number "4"; gene_name "PF3D7_0202100"; oId "CUFF.104.1"; nearest_ref "rna_PF3D7_0202100-1"; class_code "j"; tss_id "TSS531";
Pf3D7_02_v3	Cufflinks	exon	109564	110283	.	-	.	gene_id "XLOC_000420"; transcript_id "TCONS_00000558"; exon_number "1"; gene_name "PF3D7_0202100"; oId "rna_PF3D7_0202100-1"; nearest_ref "rna_PF3D7_0202100-1"; class_code "="; tss_id "TSS532"; p_id "P309";
Pf3D7_02_v3	Cufflinks	exon	110392	110580	.	-	.	gene_id "XLOC_000420"; transcript_id "TCONS_00000558"; exon_number "2"; gene_name "PF3D7_0202100"; oId "rna_PF3D7_0202100-1"; nearest_ref "rna_PF3D7_0202100-1"; class_code "="; tss_id "TSS532"; p_id "P309";
Pf3D7_02_v3	Cufflinks	exon	112398	113188	.	-	.	gene_id "XLOC_000421"; transcript_id "TCONS_00000559"; exon_number "1"; gene_name "PF3D7_0202200"; oId "CUFF.106.1"; nearest_ref "rna_PF3D7_0202200-1"; class_code "j"; tss_id "TSS533";
Pf3D7_02_v3	Cufflinks	exon	113452	113685	.	-	.	gene_id "XLOC_000421"; transcript_id "TCONS_00000559"; exon_number "2"; gene_name "PF3D7_0202200"; oId "CUFF.106.1"; nearest_ref "rna_PF3D7_0202200-1"; class_code "j"; tss_id "TSS533";
Pf3D7_02_v3	Cufflinks	exon	114195	114242	.	-	.	gene_id "XLOC_000421"; transcript_id "TCONS_00000559"; exon_number "3"; gene_name "PF3D7_0202200"; oId "CUFF.106.1"; nearest_ref "rna_PF3D7_0202200-1"; class_code "j"; tss_id "TSS533";
Pf3D7_02_v3	Cufflinks	exon	112547	113188	.	-	.	gene_id "XLOC_000421"; transcript_id "TCONS_00000560"; exon_number "1"; gene_name "PF3D7_0202200"; oId "rna_PF3D7_0202200-1"; contained_in "TCONS_00000559"; nearest_ref "rna_PF3D7_0202200-1"; class_code "="; tss_id "TSS534"; p_id "P310";
Pf3D7_02_v3	Cufflinks	exon	113452	113682	.	-	.	gene_id "XLOC_000421"; transcript_id "TCONS_00000560"; exon_number "2"; gene_name "PF3D7_0202200"; oId "rna_PF3D7_0202200-1"; contained_in "TCONS_00000559"; nearest_ref "rna_PF3D7_0202200-1"; class_code "="; tss_id "TSS534"; p_id "P310";
Pf3D7_02_v3	Cufflinks	exon	116064	116782	.	-	.	gene_id "XLOC_000422"; transcript_id "TCONS_00000561"; exon_number "1"; oId "CUFF.108.1"; class_code "u"; tss_id "TSS535";
Pf3D7_02_v3	Cufflinks	exon	118517	119309	.	-	.	gene_id "XLOC_000423"; transcript_id "TCONS_00000562"; exon_number "1"; oId "CUFF.102.1"; class_code "u"; tss_id "TSS536";
Pf3D7_02_v3	Cufflinks	exon	125878	126911	.	-	.	gene_id "XLOC_000424"; transcript_id "TCONS_00000563"; exon_number "1"; oId "CUFF.120.1"; class_code "u"; tss_id "TSS537";
Pf3D7_02_v3	Cufflinks	exon	129342	129521	.	-	.	gene_id "XLOC_000425"; transcript_id "TCONS_00000565"; exon_number "1"; gene_name "PF3D7_0202600.2"; oId "rna_PF3D7_0202600.2-1"; nearest_ref "rna_PF3D7_0202600.2-1"; class_code "="; tss_id "TSS538"; p_id "P311";
Pf3D7_02_v3	Cufflinks	exon	129605	129687	.	-	.	gene_id "XLOC_000425"; transcript_id "TCONS_00000565"; exon_number "2"; gene_name "PF3D7_0202600.2"; oId "rna_PF3D7_0202600.2-1"; nearest_ref "rna_PF3D7_0202600.2-1"; class_code "="; tss_id "TSS538"; p_id "P311";
Pf3D7_02_v3	Cufflinks	exon	129804	133563	.	-	.	gene_id "XLOC_000425"; transcript_id "TCONS_00000565"; exon_number "3"; gene_name "PF3D7_0202600.2"; oId "rna_PF3D7_0202600.2-1"; nearest_ref "rna_PF3D7_0202600.2-1"; class_code "="; tss_id "TSS538"; p_id "P311";
Pf3D7_02_v3	Cufflinks	exon	129342	129521	.	-	.	gene_id "XLOC_000425"; transcript_id "TCONS_00000564"; exon_number "1"; gene_name "PF3D7_0202600.1"; oId "rna_PF3D7_0202600.1-1"; nearest_ref "rna_PF3D7_0202600.1-1"; class_code "="; tss_id "TSS538"; p_id "P312";
Pf3D7_02_v3	Cufflinks	exon	129605	129690	.	-	.	gene_id "XLOC_000425"; transcript_id "TCONS_00000564"; exon_number "2"; gene_name "PF3D7_0202600.1"; oId "rna_PF3D7_0202600.1-1"; nearest_ref "rna_PF3D7_0202600.1-1"; class_code "="; tss_id "TSS538"; p_id "P312";
Pf3D7_02_v3	Cufflinks	exon	129804	133563	.	-	.	gene_id "XLOC_000425"; transcript_id "TCONS_00000564"; exon_number "3"; gene_name "PF3D7_0202600.1"; oId "rna_PF3D7_0202600.1-1"; nearest_ref "rna_PF3D7_0202600.1-1"; class_code "="; tss_id "TSS538"; p_id "P312";
Pf3D7_02_v3	Cufflinks	exon	137557	137575	.	-	.	gene_id "XLOC_000426"; transcript_id "TCONS_00000566"; exon_number "1"; gene_name "PF3D7_0202800"; oId "rna_PF3D7_0202800-1"; nearest_ref "rna_PF3D7_0202800-1"; class_code "="; tss_id "TSS539"; p_id "P313";
Pf3D7_02_v3	Cufflinks	exon	137684	137909	.	-	.	gene_id "XLOC_000426"; transcript_id "TCONS_00000566"; exon_number "2"; gene_name "PF3D7_0202800"; oId "rna_PF3D7_0202800-1"; nearest_ref "rna_PF3D7_0202800-1"; class_code "="; tss_id "TSS539"; p_id "P313";
Pf3D7_02_v3	Cufflinks	exon	138050	138130	.	-	.	gene_id "XLOC_000426"; transcript_id "TCONS_00000566"; exon_number "3"; gene_name "PF3D7_0202800"; oId "rna_PF3D7_0202800-1"; nearest_ref "rna_PF3D7_0202800-1"; class_code "="; tss_id "TSS539"; p_id "P313";
Pf3D7_02_v3	Cufflinks	exon	138353	138389	.	-	.	gene_id "XLOC_000426"; transcript_id "TCONS_00000566"; exon_number "4"; gene_name "PF3D7_0202800"; oId "rna_PF3D7_0202800-1"; nearest_ref "rna_PF3D7_0202800-1"; class_code "="; tss_id "TSS539"; p_id "P313";
Pf3D7_02_v3	Cufflinks	exon	140515	141077	.	-	.	gene_id "XLOC_000427"; transcript_id "TCONS_00000567"; exon_number "1"; gene_name "PF3D7_0202900"; oId "CUFF.113.1"; nearest_ref "rna_PF3D7_0202900-1"; class_code "x"; tss_id "TSS540";
Pf3D7_02_v3	Cufflinks	exon	141269	148237	.	-	.	gene_id "XLOC_000428"; transcript_id "TCONS_00000568"; exon_number "1"; gene_name "PF3D7_0203000"; oId "CUFF.114.1"; nearest_ref "rna_PF3D7_0203000-1"; class_code "="; tss_id "TSS541"; p_id "P314";
Pf3D7_02_v3	Cufflinks	exon	141625	147564	.	-	.	gene_id "XLOC_000428"; transcript_id "TCONS_00000569"; exon_number "1"; gene_name "PF3D7_0203000"; oId "rna_PF3D7_0203000-1"; contained_in "TCONS_00000568"; nearest_ref "rna_PF3D7_0203000-1"; class_code "="; tss_id "TSS542"; p_id "P314";
Pf3D7_02_v3	Cufflinks	exon	149392	153045	.	-	.	gene_id "XLOC_000429"; transcript_id "TCONS_00000570"; exon_number "1"; gene_name "PF3D7_0203100"; oId "CUFF.112.1"; nearest_ref "rna_PF3D7_0203100-1"; class_code "o"; tss_id "TSS543";
Pf3D7_02_v3	Cufflinks	exon	153157	157299	.	-	.	gene_id "XLOC_000429"; transcript_id "TCONS_00000570"; exon_number "2"; gene_name "PF3D7_0203100"; oId "CUFF.112.1"; nearest_ref "rna_PF3D7_0203100-1"; class_code "o"; tss_id "TSS543";
Pf3D7_02_v3	Cufflinks	exon	149524	156981	.	-	.	gene_id "XLOC_000429"; transcript_id "TCONS_00000571"; exon_number "1"; gene_name "PF3D7_0203100"; oId "rna_PF3D7_0203100-1"; nearest_ref "rna_PF3D7_0203100-1"; class_code "="; tss_id "TSS544"; p_id "P315";
Pf3D7_02_v3	Cufflinks	exon	158137	159660	.	-	.	gene_id "XLOC_000430"; transcript_id "TCONS_00000572"; exon_number "1"; gene_name "PF3D7_0203200"; oId "rna_PF3D7_0203200-1"; nearest_ref "rna_PF3D7_0203200-1"; class_code "="; tss_id "TSS545"; p_id "P316";
Pf3D7_02_v3	Cufflinks	exon	162003	162078	.	-	.	gene_id "XLOC_000431"; transcript_id "TCONS_00000573"; exon_number "1"; gene_name "PF3D7_0203400"; oId "CUFF.109.1"; nearest_ref "rna_PF3D7_0203400-1"; class_code "j"; tss_id "TSS546";
Pf3D7_02_v3	Cufflinks	exon	162207	162374	.	-	.	gene_id "XLOC_000431"; transcript_id "TCONS_00000573"; exon_number "2"; gene_name "PF3D7_0203400"; oId "CUFF.109.1"; nearest_ref "rna_PF3D7_0203400-1"; class_code "j"; tss_id "TSS546";
Pf3D7_02_v3	Cufflinks	exon	162697	162786	.	-	.	gene_id "XLOC_000431"; transcript_id "TCONS_00000573"; exon_number "3"; gene_name "PF3D7_0203400"; oId "CUFF.109.1"; nearest_ref "rna_PF3D7_0203400-1"; class_code "j"; tss_id "TSS546";
Pf3D7_02_v3	Cufflinks	exon	162897	163010	.	-	.	gene_id "XLOC_000431"; transcript_id "TCONS_00000573"; exon_number "4"; gene_name "PF3D7_0203400"; oId "CUFF.109.1"; nearest_ref "rna_PF3D7_0203400-1"; class_code "j"; tss_id "TSS546";
Pf3D7_02_v3	Cufflinks	exon	163735	163994	.	-	.	gene_id "XLOC_000431"; transcript_id "TCONS_00000573"; exon_number "5"; gene_name "PF3D7_0203400"; oId "CUFF.109.1"; nearest_ref "rna_PF3D7_0203400-1"; class_code "j"; tss_id "TSS546";
Pf3D7_02_v3	Cufflinks	exon	162065	162078	.	-	.	gene_id "XLOC_000431"; transcript_id "TCONS_00000574"; exon_number "1"; gene_name "PF3D7_0203400"; oId "rna_PF3D7_0203400-1"; contained_in "TCONS_00000573"; nearest_ref "rna_PF3D7_0203400-1"; class_code "="; tss_id "TSS547"; p_id "P317";
Pf3D7_02_v3	Cufflinks	exon	162207	162374	.	-	.	gene_id "XLOC_000431"; transcript_id "TCONS_00000574"; exon_number "2"; gene_name "PF3D7_0203400"; oId "rna_PF3D7_0203400-1"; contained_in "TCONS_00000573"; nearest_ref "rna_PF3D7_0203400-1"; class_code "="; tss_id "TSS547"; p_id "P317";
Pf3D7_02_v3	Cufflinks	exon	162697	162786	.	-	.	gene_id "XLOC_000431"; transcript_id "TCONS_00000574"; exon_number "3"; gene_name "PF3D7_0203400"; oId "rna_PF3D7_0203400-1"; contained_in "TCONS_00000573"; nearest_ref "rna_PF3D7_0203400-1"; class_code "="; tss_id "TSS547"; p_id "P317";
Pf3D7_02_v3	Cufflinks	exon	162897	162900	.	-	.	gene_id "XLOC_000431"; transcript_id "TCONS_00000574"; exon_number "4"; gene_name "PF3D7_0203400"; oId "rna_PF3D7_0203400-1"; contained_in "TCONS_00000573"; nearest_ref "rna_PF3D7_0203400-1"; class_code "="; tss_id "TSS547"; p_id "P317";
Pf3D7_02_v3	Cufflinks	exon	166599	168583	.	-	.	gene_id "XLOC_000432"; transcript_id "TCONS_00000575"; exon_number "1"; gene_name "PF3D7_0203600"; oId "CUFF.116.1"; nearest_ref "rna_PF3D7_0203600-1"; class_code "x"; tss_id "TSS548";
Pf3D7_02_v3	Cufflinks	exon	166599	168025	.	-	.	gene_id "XLOC_000432"; transcript_id "TCONS_00000576"; exon_number "1"; gene_name "PF3D7_0203700"; oId "CUFF.116.2"; nearest_ref "rna_PF3D7_0203700-1"; class_code "j"; tss_id "TSS549";
Pf3D7_02_v3	Cufflinks	exon	168612	168719	.	-	.	gene_id "XLOC_000432"; transcript_id "TCONS_00000576"; exon_number "2"; gene_name "PF3D7_0203700"; oId "CUFF.116.2"; nearest_ref "rna_PF3D7_0203700-1"; class_code "j"; tss_id "TSS549";
Pf3D7_02_v3	Cufflinks	exon	168855	170627	.	-	.	gene_id "XLOC_000432"; transcript_id "TCONS_00000576"; exon_number "3"; gene_name "PF3D7_0203700"; oId "CUFF.116.2"; nearest_ref "rna_PF3D7_0203700-1"; class_code "j"; tss_id "TSS549";
Pf3D7_02_v3	Cufflinks	exon	168682	168719	.	-	.	gene_id "XLOC_000432"; transcript_id "TCONS_00000577"; exon_number "1"; gene_name "PF3D7_0203700"; oId "rna_PF3D7_0203700-1"; contained_in "TCONS_00000576"; nearest_ref "rna_PF3D7_0203700-1"; class_code "="; tss_id "TSS550"; p_id "P318";
Pf3D7_02_v3	Cufflinks	exon	168855	170136	.	-	.	gene_id "XLOC_000432"; transcript_id "TCONS_00000577"; exon_number "2"; gene_name "PF3D7_0203700"; oId "rna_PF3D7_0203700-1"; contained_in "TCONS_00000576"; nearest_ref "rna_PF3D7_0203700-1"; class_code "="; tss_id "TSS550"; p_id "P318";
Pf3D7_02_v3	Cufflinks	exon	171563	171721	.	-	.	gene_id "XLOC_000433"; transcript_id "TCONS_00000578"; exon_number "1"; gene_name "PF3D7_0203800"; oId "rna_PF3D7_0203800-1"; nearest_ref "rna_PF3D7_0203800-1"; class_code "="; tss_id "TSS551"; p_id "P319";
Pf3D7_02_v3	Cufflinks	exon	171882	171977	.	-	.	gene_id "XLOC_000433"; transcript_id "TCONS_00000578"; exon_number "2"; gene_name "PF3D7_0203800"; oId "rna_PF3D7_0203800-1"; nearest_ref "rna_PF3D7_0203800-1"; class_code "="; tss_id "TSS551"; p_id "P319";
Pf3D7_02_v3	Cufflinks	exon	172168	172532	.	-	.	gene_id "XLOC_000433"; transcript_id "TCONS_00000578"; exon_number "3"; gene_name "PF3D7_0203800"; oId "rna_PF3D7_0203800-1"; nearest_ref "rna_PF3D7_0203800-1"; class_code "="; tss_id "TSS551"; p_id "P319";
Pf3D7_02_v3	Cufflinks	exon	172665	172761	.	-	.	gene_id "XLOC_000433"; transcript_id "TCONS_00000578"; exon_number "4"; gene_name "PF3D7_0203800"; oId "rna_PF3D7_0203800-1"; nearest_ref "rna_PF3D7_0203800-1"; class_code "="; tss_id "TSS551"; p_id "P319";
Pf3D7_02_v3	Cufflinks	exon	172872	172910	.	-	.	gene_id "XLOC_000433"; transcript_id "TCONS_00000578"; exon_number "5"; gene_name "PF3D7_0203800"; oId "rna_PF3D7_0203800-1"; nearest_ref "rna_PF3D7_0203800-1"; class_code "="; tss_id "TSS551"; p_id "P319";
Pf3D7_02_v3	Cufflinks	exon	173089	173196	.	-	.	gene_id "XLOC_000433"; transcript_id "TCONS_00000578"; exon_number "6"; gene_name "PF3D7_0203800"; oId "rna_PF3D7_0203800-1"; nearest_ref "rna_PF3D7_0203800-1"; class_code "="; tss_id "TSS551"; p_id "P319";
Pf3D7_02_v3	Cufflinks	exon	173359	173430	.	-	.	gene_id "XLOC_000433"; transcript_id "TCONS_00000578"; exon_number "7"; gene_name "PF3D7_0203800"; oId "rna_PF3D7_0203800-1"; nearest_ref "rna_PF3D7_0203800-1"; class_code "="; tss_id "TSS551"; p_id "P319";
Pf3D7_02_v3	Cufflinks	exon	173580	173670	.	-	.	gene_id "XLOC_000433"; transcript_id "TCONS_00000578"; exon_number "8"; gene_name "PF3D7_0203800"; oId "rna_PF3D7_0203800-1"; nearest_ref "rna_PF3D7_0203800-1"; class_code "="; tss_id "TSS551"; p_id "P319";
Pf3D7_02_v3	Cufflinks	exon	173848	173959	.	-	.	gene_id "XLOC_000433"; transcript_id "TCONS_00000578"; exon_number "9"; gene_name "PF3D7_0203800"; oId "rna_PF3D7_0203800-1"; nearest_ref "rna_PF3D7_0203800-1"; class_code "="; tss_id "TSS551"; p_id "P319";
Pf3D7_02_v3	Cufflinks	exon	174067	174108	.	-	.	gene_id "XLOC_000433"; transcript_id "TCONS_00000578"; exon_number "10"; gene_name "PF3D7_0203800"; oId "rna_PF3D7_0203800-1"; nearest_ref "rna_PF3D7_0203800-1"; class_code "="; tss_id "TSS551"; p_id "P319";
Pf3D7_02_v3	Cufflinks	exon	174232	174280	.	-	.	gene_id "XLOC_000433"; transcript_id "TCONS_00000578"; exon_number "11"; gene_name "PF3D7_0203800"; oId "rna_PF3D7_0203800-1"; nearest_ref "rna_PF3D7_0203800-1"; class_code "="; tss_id "TSS551"; p_id "P319";
Pf3D7_02_v3	Cufflinks	exon	174514	174912	.	-	.	gene_id "XLOC_000433"; transcript_id "TCONS_00000578"; exon_number "12"; gene_name "PF3D7_0203800"; oId "rna_PF3D7_0203800-1"; nearest_ref "rna_PF3D7_0203800-1"; class_code "="; tss_id "TSS551"; p_id "P319";
Pf3D7_02_v3	Cufflinks	exon	182228	189115	.	-	.	gene_id "XLOC_000434"; transcript_id "TCONS_00000579"; exon_number "1"; gene_name "PF3D7_0204100"; oId "rna_PF3D7_0204100-1"; nearest_ref "rna_PF3D7_0204100-1"; class_code "="; tss_id "TSS552"; p_id "P320";
Pf3D7_02_v3	Cufflinks	exon	194706	197841	.	-	.	gene_id "XLOC_000435"; transcript_id "TCONS_00000581"; exon_number "1"; gene_name "PF3D7_0204400"; oId "CUFF.127.2"; nearest_ref "rna_PF3D7_0204400-1"; class_code "j"; tss_id "TSS553";
Pf3D7_02_v3	Cufflinks	exon	197984	199628	.	-	.	gene_id "XLOC_000435"; transcript_id "TCONS_00000581"; exon_number "2"; gene_name "PF3D7_0204400"; oId "CUFF.127.2"; nearest_ref "rna_PF3D7_0204400-1"; class_code "j"; tss_id "TSS553";
Pf3D7_02_v3	Cufflinks	exon	194706	197281	.	-	.	gene_id "XLOC_000435"; transcript_id "TCONS_00000580"; exon_number "1"; gene_name "PF3D7_0204400"; oId "CUFF.127.1"; nearest_ref "rna_PF3D7_0204400-1"; class_code "="; tss_id "TSS553"; p_id "P323";
Pf3D7_02_v3	Cufflinks	exon	197367	197465	.	-	.	gene_id "XLOC_000435"; transcript_id "TCONS_00000580"; exon_number "2"; gene_name "PF3D7_0204400"; oId "CUFF.127.1"; nearest_ref "rna_PF3D7_0204400-1"; class_code "="; tss_id "TSS553"; p_id "P323";
Pf3D7_02_v3	Cufflinks	exon	197740	197841	.	-	.	gene_id "XLOC_000435"; transcript_id "TCONS_00000580"; exon_number "3"; gene_name "PF3D7_0204400"; oId "CUFF.127.1"; nearest_ref "rna_PF3D7_0204400-1"; class_code "="; tss_id "TSS553"; p_id "P323";
Pf3D7_02_v3	Cufflinks	exon	197984	199628	.	-	.	gene_id "XLOC_000435"; transcript_id "TCONS_00000580"; exon_number "4"; gene_name "PF3D7_0204400"; oId "CUFF.127.1"; nearest_ref "rna_PF3D7_0204400-1"; class_code "="; tss_id "TSS553"; p_id "P323";
Pf3D7_02_v3	Cufflinks	exon	194826	196916	.	-	.	gene_id "XLOC_000435"; transcript_id "TCONS_00000582"; exon_number "1"; gene_name "PF3D7_0204300"; oId "rna_PF3D7_0204300-1"; contained_in "TCONS_00000581"; nearest_ref "rna_PF3D7_0204300-1"; class_code "="; tss_id "TSS554"; p_id "P321";
Pf3D7_02_v3	Cufflinks	exon	197219	197281	.	-	.	gene_id "XLOC_000435"; transcript_id "TCONS_00000583"; exon_number "1"; gene_name "PF3D7_0204400"; oId "rna_PF3D7_0204400-1"; nearest_ref "rna_PF3D7_0204400-1"; class_code "="; tss_id "TSS555"; p_id "P323";
Pf3D7_02_v3	Cufflinks	exon	197367	197465	.	-	.	gene_id "XLOC_000435"; transcript_id "TCONS_00000583"; exon_number "2"; gene_name "PF3D7_0204400"; oId "rna_PF3D7_0204400-1"; nearest_ref "rna_PF3D7_0204400-1"; class_code "="; tss_id "TSS555"; p_id "P323";
Pf3D7_02_v3	Cufflinks	exon	197740	197841	.	-	.	gene_id "XLOC_000435"; transcript_id "TCONS_00000583"; exon_number "3"; gene_name "PF3D7_0204400"; oId "rna_PF3D7_0204400-1"; nearest_ref "rna_PF3D7_0204400-1"; class_code "="; tss_id "TSS555"; p_id "P323";
Pf3D7_02_v3	Cufflinks	exon	197984	198043	.	-	.	gene_id "XLOC_000435"; transcript_id "TCONS_00000583"; exon_number "4"; gene_name "PF3D7_0204400"; oId "rna_PF3D7_0204400-1"; nearest_ref "rna_PF3D7_0204400-1"; class_code "="; tss_id "TSS555"; p_id "P323";
Pf3D7_02_v3	Cufflinks	exon	198353	199570	.	-	.	gene_id "XLOC_000435"; transcript_id "TCONS_00000584"; exon_number "1"; gene_name "PF3D7_0204500"; oId "rna_PF3D7_0204500-1"; contained_in "TCONS_00000581"; nearest_ref "rna_PF3D7_0204500-1"; class_code "="; tss_id "TSS553"; p_id "P322";
Pf3D7_02_v3	Cufflinks	exon	200482	204048	.	-	.	gene_id "XLOC_000436"; transcript_id "TCONS_00000585"; exon_number "1"; gene_name "PF3D7_0204600"; oId "rna_PF3D7_0204600-1"; nearest_ref "rna_PF3D7_0204600-1"; class_code "="; tss_id "TSS556"; p_id "P324";
Pf3D7_02_v3	Cufflinks	exon	205889	207403	.	-	.	gene_id "XLOC_000437"; transcript_id "TCONS_00000586"; exon_number "1"; gene_name "PF3D7_0204700"; oId "rna_PF3D7_0204700-1"; nearest_ref "rna_PF3D7_0204700-1"; class_code "="; tss_id "TSS557"; p_id "P325";
Pf3D7_02_v3	Cufflinks	exon	209583	210833	.	-	.	gene_id "XLOC_000438"; transcript_id "TCONS_00000587"; exon_number "1"; gene_name "PF3D7_0204800"; oId "rna_PF3D7_0204800-1"; nearest_ref "rna_PF3D7_0204800-1"; class_code "="; tss_id "TSS558"; p_id "P326";
Pf3D7_02_v3	Cufflinks	exon	212867	214519	.	-	.	gene_id "XLOC_000439"; transcript_id "TCONS_00000588"; exon_number "1"; gene_name "PF3D7_0205100"; oId "CUFF.125.1"; nearest_ref "rna_PF3D7_0205100-1"; class_code "j"; tss_id "TSS559";
Pf3D7_02_v3	Cufflinks	exon	214831	216054	.	-	.	gene_id "XLOC_000439"; transcript_id "TCONS_00000588"; exon_number "2"; gene_name "PF3D7_0205100"; oId "CUFF.125.1"; nearest_ref "rna_PF3D7_0205100-1"; class_code "j"; tss_id "TSS559";
Pf3D7_02_v3	Cufflinks	exon	216175	216786	.	-	.	gene_id "XLOC_000439"; transcript_id "TCONS_00000588"; exon_number "3"; gene_name "PF3D7_0205100"; oId "CUFF.125.1"; nearest_ref "rna_PF3D7_0205100-1"; class_code "j"; tss_id "TSS559";
Pf3D7_02_v3	Cufflinks	exon	216937	217008	.	-	.	gene_id "XLOC_000439"; transcript_id "TCONS_00000588"; exon_number "4"; gene_name "PF3D7_0205100"; oId "CUFF.125.1"; nearest_ref "rna_PF3D7_0205100-1"; class_code "j"; tss_id "TSS559";
Pf3D7_02_v3	Cufflinks	exon	217132	217732	.	-	.	gene_id "XLOC_000439"; transcript_id "TCONS_00000588"; exon_number "5"; gene_name "PF3D7_0205100"; oId "CUFF.125.1"; nearest_ref "rna_PF3D7_0205100-1"; class_code "j"; tss_id "TSS559";
Pf3D7_02_v3	Cufflinks	exon	212982	214508	.	-	.	gene_id "XLOC_000439"; transcript_id "TCONS_00000589"; exon_number "1"; gene_name "PF3D7_0205000"; oId "rna_PF3D7_0205000-1"; contained_in "TCONS_00000588"; nearest_ref "rna_PF3D7_0205000-1"; class_code "="; tss_id "TSS560"; p_id "P327";
Pf3D7_02_v3	Cufflinks	exon	214838	216054	.	-	.	gene_id "XLOC_000439"; transcript_id "TCONS_00000590"; exon_number "1"; gene_name "PF3D7_0205100"; oId "rna_PF3D7_0205100-1"; contained_in "TCONS_00000588"; nearest_ref "rna_PF3D7_0205100-1"; class_code "="; tss_id "TSS561"; p_id "P328";
Pf3D7_02_v3	Cufflinks	exon	216175	216786	.	-	.	gene_id "XLOC_000439"; transcript_id "TCONS_00000590"; exon_number "2"; gene_name "PF3D7_0205100"; oId "rna_PF3D7_0205100-1"; contained_in "TCONS_00000588"; nearest_ref "rna_PF3D7_0205100-1"; class_code "="; tss_id "TSS561"; p_id "P328";
Pf3D7_02_v3	Cufflinks	exon	216937	217008	.	-	.	gene_id "XLOC_000439"; transcript_id "TCONS_00000590"; exon_number "3"; gene_name "PF3D7_0205100"; oId "rna_PF3D7_0205100-1"; contained_in "TCONS_00000588"; nearest_ref "rna_PF3D7_0205100-1"; class_code "="; tss_id "TSS561"; p_id "P328";
Pf3D7_02_v3	Cufflinks	exon	217132	217348	.	-	.	gene_id "XLOC_000439"; transcript_id "TCONS_00000590"; exon_number "4"; gene_name "PF3D7_0205100"; oId "rna_PF3D7_0205100-1"; contained_in "TCONS_00000588"; nearest_ref "rna_PF3D7_0205100-1"; class_code "="; tss_id "TSS561"; p_id "P328";
Pf3D7_02_v3	Cufflinks	exon	217882	218097	.	-	.	gene_id "XLOC_000440"; transcript_id "TCONS_00000591"; exon_number "1"; gene_name "PF3D7_0205200"; oId "rna_PF3D7_0205200-1"; nearest_ref "rna_PF3D7_0205200-1"; class_code "="; tss_id "TSS562"; p_id "P329";
Pf3D7_02_v3	Cufflinks	exon	218290	218423	.	-	.	gene_id "XLOC_000440"; transcript_id "TCONS_00000591"; exon_number "2"; gene_name "PF3D7_0205200"; oId "rna_PF3D7_0205200-1"; nearest_ref "rna_PF3D7_0205200-1"; class_code "="; tss_id "TSS562"; p_id "P329";
Pf3D7_02_v3	Cufflinks	exon	218533	218715	.	-	.	gene_id "XLOC_000440"; transcript_id "TCONS_00000591"; exon_number "3"; gene_name "PF3D7_0205200"; oId "rna_PF3D7_0205200-1"; nearest_ref "rna_PF3D7_0205200-1"; class_code "="; tss_id "TSS562"; p_id "P329";
Pf3D7_02_v3	Cufflinks	exon	218850	218907	.	-	.	gene_id "XLOC_000440"; transcript_id "TCONS_00000591"; exon_number "4"; gene_name "PF3D7_0205200"; oId "rna_PF3D7_0205200-1"; nearest_ref "rna_PF3D7_0205200-1"; class_code "="; tss_id "TSS562"; p_id "P329";
Pf3D7_02_v3	Cufflinks	exon	225562	225814	.	-	.	gene_id "XLOC_000441"; transcript_id "TCONS_00000592"; exon_number "1"; gene_name "PF3D7_0205500"; oId "rna_PF3D7_0205500-1"; nearest_ref "rna_PF3D7_0205500-1"; class_code "="; tss_id "TSS563"; p_id "P330";
Pf3D7_02_v3	Cufflinks	exon	225984	226080	.	-	.	gene_id "XLOC_000441"; transcript_id "TCONS_00000592"; exon_number "2"; gene_name "PF3D7_0205500"; oId "rna_PF3D7_0205500-1"; nearest_ref "rna_PF3D7_0205500-1"; class_code "="; tss_id "TSS563"; p_id "P330";
Pf3D7_02_v3	Cufflinks	exon	226197	226245	.	-	.	gene_id "XLOC_000441"; transcript_id "TCONS_00000592"; exon_number "3"; gene_name "PF3D7_0205500"; oId "rna_PF3D7_0205500-1"; nearest_ref "rna_PF3D7_0205500-1"; class_code "="; tss_id "TSS563"; p_id "P330";
Pf3D7_02_v3	Cufflinks	exon	232729	232781	.	-	.	gene_id "XLOC_000442"; transcript_id "TCONS_00000593"; exon_number "1"; gene_name "PF3D7_0205800"; oId "rna_PF3D7_0205800-1"; nearest_ref "rna_PF3D7_0205800-1"; class_code "="; tss_id "TSS564"; p_id "P331";
Pf3D7_02_v3	Cufflinks	exon	233011	233182	.	-	.	gene_id "XLOC_000442"; transcript_id "TCONS_00000593"; exon_number "2"; gene_name "PF3D7_0205800"; oId "rna_PF3D7_0205800-1"; nearest_ref "rna_PF3D7_0205800-1"; class_code "="; tss_id "TSS564"; p_id "P331";
Pf3D7_02_v3	Cufflinks	exon	233339	233476	.	-	.	gene_id "XLOC_000442"; transcript_id "TCONS_00000593"; exon_number "3"; gene_name "PF3D7_0205800"; oId "rna_PF3D7_0205800-1"; nearest_ref "rna_PF3D7_0205800-1"; class_code "="; tss_id "TSS564"; p_id "P331";
Pf3D7_02_v3	Cufflinks	exon	239138	243884	.	-	.	gene_id "XLOC_000443"; transcript_id "TCONS_00000594"; exon_number "1"; gene_name "PF3D7_0206000"; oId "CUFF.140.1"; nearest_ref "rna_PF3D7_0206000-1"; class_code "o"; tss_id "TSS565";
Pf3D7_02_v3	Cufflinks	exon	244134	244183	.	-	.	gene_id "XLOC_000443"; transcript_id "TCONS_00000594"; exon_number "2"; gene_name "PF3D7_0206000"; oId "CUFF.140.1"; nearest_ref "rna_PF3D7_0206000-1"; class_code "o"; tss_id "TSS565";
Pf3D7_02_v3	Cufflinks	exon	239246	243796	.	-	.	gene_id "XLOC_000443"; transcript_id "TCONS_00000595"; exon_number "1"; gene_name "PF3D7_0206000"; oId "rna_PF3D7_0206000-1"; contained_in "TCONS_00000594"; nearest_ref "rna_PF3D7_0206000-1"; class_code "="; tss_id "TSS566"; p_id "P332";
Pf3D7_02_v3	Cufflinks	exon	245426	247046	.	-	.	gene_id "XLOC_000444"; transcript_id "TCONS_00000596"; exon_number "1"; gene_name "PF3D7_0206100"; oId "CUFF.141.1"; nearest_ref "rna_PF3D7_0206100-1"; class_code "x"; tss_id "TSS567";
Pf3D7_02_v3	Cufflinks	exon	263037	267347	.	-	.	gene_id "XLOC_000445"; transcript_id "TCONS_00000597"; exon_number "1"; gene_name "PF3D7_0206500"; oId "rna_PF3D7_0206500-1"; nearest_ref "rna_PF3D7_0206500-1"; class_code "="; tss_id "TSS568"; p_id "P333";
Pf3D7_02_v3	Cufflinks	exon	268707	268972	.	-	.	gene_id "XLOC_000446"; transcript_id "TCONS_00000599"; exon_number "1"; gene_name "PF3D7_0206600"; oId "CUFF.129.2"; nearest_ref "rna_PF3D7_0206600-1"; class_code "j"; tss_id "TSS569";
Pf3D7_02_v3	Cufflinks	exon	269703	270199	.	-	.	gene_id "XLOC_000446"; transcript_id "TCONS_00000599"; exon_number "2"; gene_name "PF3D7_0206600"; oId "CUFF.129.2"; nearest_ref "rna_PF3D7_0206600-1"; class_code "j"; tss_id "TSS569";
Pf3D7_02_v3	Cufflinks	exon	270421	270987	.	-	.	gene_id "XLOC_000446"; transcript_id "TCONS_00000599"; exon_number "3"; gene_name "PF3D7_0206600"; oId "CUFF.129.2"; nearest_ref "rna_PF3D7_0206600-1"; class_code "j"; tss_id "TSS569";
Pf3D7_02_v3	Cufflinks	exon	268707	268972	.	-	.	gene_id "XLOC_000446"; transcript_id "TCONS_00000598"; exon_number "1"; gene_name "PF3D7_0206600"; oId "CUFF.129.1"; nearest_ref "rna_PF3D7_0206600-1"; class_code "j"; tss_id "TSS569";
Pf3D7_02_v3	Cufflinks	exon	269703	269775	.	-	.	gene_id "XLOC_000446"; transcript_id "TCONS_00000598"; exon_number "2"; gene_name "PF3D7_0206600"; oId "CUFF.129.1"; nearest_ref "rna_PF3D7_0206600-1"; class_code "j"; tss_id "TSS569";
Pf3D7_02_v3	Cufflinks	exon	270045	270199	.	-	.	gene_id "XLOC_000446"; transcript_id "TCONS_00000598"; exon_number "3"; gene_name "PF3D7_0206600"; oId "CUFF.129.1"; nearest_ref "rna_PF3D7_0206600-1"; class_code "j"; tss_id "TSS569";
Pf3D7_02_v3	Cufflinks	exon	270421	270987	.	-	.	gene_id "XLOC_000446"; transcript_id "TCONS_00000598"; exon_number "4"; gene_name "PF3D7_0206600"; oId "CUFF.129.1"; nearest_ref "rna_PF3D7_0206600-1"; class_code "j"; tss_id "TSS569";
Pf3D7_02_v3	Cufflinks	exon	269222	269358	.	-	.	gene_id "XLOC_000446"; transcript_id "TCONS_00000600"; exon_number "1"; gene_name "PF3D7_0206600"; oId "CUFF.129.3"; nearest_ref "rna_PF3D7_0206600-1"; class_code "j"; tss_id "TSS569";
Pf3D7_02_v3	Cufflinks	exon	269703	270199	.	-	.	gene_id "XLOC_000446"; transcript_id "TCONS_00000600"; exon_number "2"; gene_name "PF3D7_0206600"; oId "CUFF.129.3"; nearest_ref "rna_PF3D7_0206600-1"; class_code "j"; tss_id "TSS569";
Pf3D7_02_v3	Cufflinks	exon	270421	270953	.	-	.	gene_id "XLOC_000446"; transcript_id "TCONS_00000600"; exon_number "3"; gene_name "PF3D7_0206600"; oId "CUFF.129.3"; nearest_ref "rna_PF3D7_0206600-1"; class_code "j"; tss_id "TSS569";
Pf3D7_02_v3	Cufflinks	exon	270078	270199	.	-	.	gene_id "XLOC_000446"; transcript_id "TCONS_00000601"; exon_number "1"; gene_name "PF3D7_0206600"; oId "rna_PF3D7_0206600-1"; contained_in "TCONS_00000599"; nearest_ref "rna_PF3D7_0206600-1"; class_code "="; tss_id "TSS570"; p_id "P334";
Pf3D7_02_v3	Cufflinks	exon	270421	270619	.	-	.	gene_id "XLOC_000446"; transcript_id "TCONS_00000601"; exon_number "2"; gene_name "PF3D7_0206600"; oId "rna_PF3D7_0206600-1"; contained_in "TCONS_00000599"; nearest_ref "rna_PF3D7_0206600-1"; class_code "="; tss_id "TSS570"; p_id "P334";
Pf3D7_02_v3	Cufflinks	exon	271377	275034	.	-	.	gene_id "XLOC_000447"; transcript_id "TCONS_00000602"; exon_number "1"; gene_name "PF3D7_0206800"; oId "CUFF.138.1"; nearest_ref "rna_PF3D7_0206800-1"; class_code "o"; tss_id "TSS571";
Pf3D7_02_v3	Cufflinks	exon	271377	272978	.	-	.	gene_id "XLOC_000447"; transcript_id "TCONS_00000603"; exon_number "1"; gene_name "PF3D7_0206800"; oId "CUFF.138.2"; nearest_ref "rna_PF3D7_0206800-1"; class_code "o"; tss_id "TSS571";
Pf3D7_02_v3	Cufflinks	exon	273225	275041	.	-	.	gene_id "XLOC_000447"; transcript_id "TCONS_00000603"; exon_number "2"; gene_name "PF3D7_0206800"; oId "CUFF.138.2"; nearest_ref "rna_PF3D7_0206800-1"; class_code "o"; tss_id "TSS571";
Pf3D7_02_v3	Cufflinks	exon	273689	274507	.	-	.	gene_id "XLOC_000447"; transcript_id "TCONS_00000604"; exon_number "1"; gene_name "PF3D7_0206800"; oId "rna_PF3D7_0206800-1"; contained_in "TCONS_00000602"; nearest_ref "rna_PF3D7_0206800-1"; class_code "="; tss_id "TSS572"; p_id "P335";
Pf3D7_02_v3	Cufflinks	exon	275540	275844	.	-	.	gene_id "XLOC_000448"; transcript_id "TCONS_00000605"; exon_number "1"; gene_name "PF3D7_0206900.1"; oId "rna_PF3D7_0206900.1-1"; nearest_ref "rna_PF3D7_0206900.1-1"; class_code "="; tss_id "TSS573"; p_id "P337";
Pf3D7_02_v3	Cufflinks	exon	275981	276494	.	-	.	gene_id "XLOC_000448"; transcript_id "TCONS_00000605"; exon_number "2"; gene_name "PF3D7_0206900.1"; oId "rna_PF3D7_0206900.1-1"; nearest_ref "rna_PF3D7_0206900.1-1"; class_code "="; tss_id "TSS573"; p_id "P337";
Pf3D7_02_v3	Cufflinks	exon	275540	275844	.	-	.	gene_id "XLOC_000448"; transcript_id "TCONS_00000606"; exon_number "1"; gene_name "PF3D7_0206900.2"; oId "rna_PF3D7_0206900.2-1"; nearest_ref "rna_PF3D7_0206900.2-1"; class_code "="; tss_id "TSS573"; p_id "P336";
Pf3D7_02_v3	Cufflinks	exon	275981	276441	.	-	.	gene_id "XLOC_000448"; transcript_id "TCONS_00000606"; exon_number "2"; gene_name "PF3D7_0206900.2"; oId "rna_PF3D7_0206900.2-1"; nearest_ref "rna_PF3D7_0206900.2-1"; class_code "="; tss_id "TSS573"; p_id "P336";
Pf3D7_02_v3	Cufflinks	exon	276558	276577	.	-	.	gene_id "XLOC_000448"; transcript_id "TCONS_00000606"; exon_number "3"; gene_name "PF3D7_0206900.2"; oId "rna_PF3D7_0206900.2-1"; nearest_ref "rna_PF3D7_0206900.2-1"; class_code "="; tss_id "TSS573"; p_id "P336";
Pf3D7_02_v3	Cufflinks	exon	277383	277828	.	-	.	gene_id "XLOC_000449"; transcript_id "TCONS_00000607"; exon_number "1"; gene_name "PF3D7_0207000"; oId "CUFF.134.1"; nearest_ref "rna_PF3D7_0207000-1"; class_code "j"; tss_id "TSS574";
Pf3D7_02_v3	Cufflinks	exon	277973	278478	.	-	.	gene_id "XLOC_000449"; transcript_id "TCONS_00000607"; exon_number "2"; gene_name "PF3D7_0207000"; oId "CUFF.134.1"; nearest_ref "rna_PF3D7_0207000-1"; class_code "j"; tss_id "TSS574";
Pf3D7_02_v3	Cufflinks	exon	278744	278782	.	-	.	gene_id "XLOC_000449"; transcript_id "TCONS_00000607"; exon_number "3"; gene_name "PF3D7_0207000"; oId "CUFF.134.1"; nearest_ref "rna_PF3D7_0207000-1"; class_code "j"; tss_id "TSS574";
Pf3D7_02_v3	Cufflinks	exon	277383	277828	.	-	.	gene_id "XLOC_000449"; transcript_id "TCONS_00000608"; exon_number "1"; gene_name "PF3D7_0207000"; oId "CUFF.134.2"; nearest_ref "rna_PF3D7_0207000-1"; class_code "j"; tss_id "TSS574";
Pf3D7_02_v3	Cufflinks	exon	277973	278478	.	-	.	gene_id "XLOC_000449"; transcript_id "TCONS_00000608"; exon_number "2"; gene_name "PF3D7_0207000"; oId "CUFF.134.2"; nearest_ref "rna_PF3D7_0207000-1"; class_code "j"; tss_id "TSS574";
Pf3D7_02_v3	Cufflinks	exon	278600	278783	.	-	.	gene_id "XLOC_000449"; transcript_id "TCONS_00000608"; exon_number "3"; gene_name "PF3D7_0207000"; oId "CUFF.134.2"; nearest_ref "rna_PF3D7_0207000-1"; class_code "j"; tss_id "TSS574";
Pf3D7_02_v3	Cufflinks	exon	277383	277828	.	-	.	gene_id "XLOC_000449"; transcript_id "TCONS_00000609"; exon_number "1"; gene_name "PF3D7_0207000"; oId "CUFF.134.3"; nearest_ref "rna_PF3D7_0207000-1"; class_code "j"; tss_id "TSS575";
Pf3D7_02_v3	Cufflinks	exon	277973	278478	.	-	.	gene_id "XLOC_000449"; transcript_id "TCONS_00000609"; exon_number "2"; gene_name "PF3D7_0207000"; oId "CUFF.134.3"; nearest_ref "rna_PF3D7_0207000-1"; class_code "j"; tss_id "TSS575";
Pf3D7_02_v3	Cufflinks	exon	278853	279237	.	-	.	gene_id "XLOC_000449"; transcript_id "TCONS_00000609"; exon_number "3"; gene_name "PF3D7_0207000"; oId "CUFF.134.3"; nearest_ref "rna_PF3D7_0207000-1"; class_code "j"; tss_id "TSS575";
Pf3D7_02_v3	Cufflinks	exon	277494	277828	.	-	.	gene_id "XLOC_000449"; transcript_id "TCONS_00000610"; exon_number "1"; gene_name "PF3D7_0207000"; oId "rna_PF3D7_0207000-1"; contained_in "TCONS_00000607"; nearest_ref "rna_PF3D7_0207000-1"; class_code "="; tss_id "TSS576"; p_id "P338";
Pf3D7_02_v3	Cufflinks	exon	277973	278456	.	-	.	gene_id "XLOC_000449"; transcript_id "TCONS_00000610"; exon_number "2"; gene_name "PF3D7_0207000"; oId "rna_PF3D7_0207000-1"; contained_in "TCONS_00000607"; nearest_ref "rna_PF3D7_0207000-1"; class_code "="; tss_id "TSS576"; p_id "P338";
Pf3D7_02_v3	Cufflinks	exon	288183	288665	.	-	.	gene_id "XLOC_000450"; transcript_id "TCONS_00000611"; exon_number "1"; gene_name "PF3D7_0207200"; oId "rna_PF3D7_0207200-1"; nearest_ref "rna_PF3D7_0207200-1"; class_code "="; tss_id "TSS577"; p_id "P339";
Pf3D7_02_v3	Cufflinks	exon	290168	290349	.	-	.	gene_id "XLOC_000451"; transcript_id "TCONS_00000612"; exon_number "1"; gene_name "PF3D7_0207300"; oId "rna_PF3D7_0207300-1"; nearest_ref "rna_PF3D7_0207300-1"; class_code "="; tss_id "TSS578"; p_id "P340";
Pf3D7_02_v3	Cufflinks	exon	290445	291541	.	-	.	gene_id "XLOC_000451"; transcript_id "TCONS_00000612"; exon_number "2"; gene_name "PF3D7_0207300"; oId "rna_PF3D7_0207300-1"; nearest_ref "rna_PF3D7_0207300-1"; class_code "="; tss_id "TSS578"; p_id "P340";
Pf3D7_02_v3	Cufflinks	exon	291685	292208	.	-	.	gene_id "XLOC_000451"; transcript_id "TCONS_00000612"; exon_number "3"; gene_name "PF3D7_0207300"; oId "rna_PF3D7_0207300-1"; nearest_ref "rna_PF3D7_0207300-1"; class_code "="; tss_id "TSS578"; p_id "P340";
Pf3D7_02_v3	Cufflinks	exon	292345	292403	.	-	.	gene_id "XLOC_000451"; transcript_id "TCONS_00000612"; exon_number "4"; gene_name "PF3D7_0207300"; oId "rna_PF3D7_0207300-1"; nearest_ref "rna_PF3D7_0207300-1"; class_code "="; tss_id "TSS578"; p_id "P340";
Pf3D7_02_v3	Cufflinks	exon	292526	292703	.	-	.	gene_id "XLOC_000451"; transcript_id "TCONS_00000612"; exon_number "5"; gene_name "PF3D7_0207300"; oId "rna_PF3D7_0207300-1"; nearest_ref "rna_PF3D7_0207300-1"; class_code "="; tss_id "TSS578"; p_id "P340";
Pf3D7_02_v3	Cufflinks	exon	294273	296317	.	-	.	gene_id "XLOC_000452"; transcript_id "TCONS_00000613"; exon_number "1"; gene_name "PF3D7_0207400"; oId "rna_PF3D7_0207400-1"; nearest_ref "rna_PF3D7_0207400-1"; class_code "="; tss_id "TSS579"; p_id "P341";
Pf3D7_02_v3	Cufflinks	exon	296452	296586	.	-	.	gene_id "XLOC_000452"; transcript_id "TCONS_00000613"; exon_number "2"; gene_name "PF3D7_0207400"; oId "rna_PF3D7_0207400-1"; nearest_ref "rna_PF3D7_0207400-1"; class_code "="; tss_id "TSS579"; p_id "P341";
Pf3D7_02_v3	Cufflinks	exon	296725	297351	.	-	.	gene_id "XLOC_000452"; transcript_id "TCONS_00000613"; exon_number "3"; gene_name "PF3D7_0207400"; oId "rna_PF3D7_0207400-1"; nearest_ref "rna_PF3D7_0207400-1"; class_code "="; tss_id "TSS579"; p_id "P341";
Pf3D7_02_v3	Cufflinks	exon	297583	297616	.	-	.	gene_id "XLOC_000452"; transcript_id "TCONS_00000613"; exon_number "4"; gene_name "PF3D7_0207400"; oId "rna_PF3D7_0207400-1"; nearest_ref "rna_PF3D7_0207400-1"; class_code "="; tss_id "TSS579"; p_id "P341";
Pf3D7_02_v3	Cufflinks	exon	298897	301052	.	-	.	gene_id "XLOC_000453"; transcript_id "TCONS_00000614"; exon_number "1"; gene_name "PF3D7_0207500"; oId "rna_PF3D7_0207500-1"; nearest_ref "rna_PF3D7_0207500-1"; class_code "="; tss_id "TSS580"; p_id "P342";
Pf3D7_02_v3	Cufflinks	exon	301166	301300	.	-	.	gene_id "XLOC_000453"; transcript_id "TCONS_00000614"; exon_number "2"; gene_name "PF3D7_0207500"; oId "rna_PF3D7_0207500-1"; nearest_ref "rna_PF3D7_0207500-1"; class_code "="; tss_id "TSS580"; p_id "P342";
Pf3D7_02_v3	Cufflinks	exon	301403	302173	.	-	.	gene_id "XLOC_000453"; transcript_id "TCONS_00000614"; exon_number "3"; gene_name "PF3D7_0207500"; oId "rna_PF3D7_0207500-1"; nearest_ref "rna_PF3D7_0207500-1"; class_code "="; tss_id "TSS580"; p_id "P342";
Pf3D7_02_v3	Cufflinks	exon	302531	302564	.	-	.	gene_id "XLOC_000453"; transcript_id "TCONS_00000614"; exon_number "4"; gene_name "PF3D7_0207500"; oId "rna_PF3D7_0207500-1"; nearest_ref "rna_PF3D7_0207500-1"; class_code "="; tss_id "TSS580"; p_id "P342";
Pf3D7_02_v3	Cufflinks	exon	303593	305580	.	-	.	gene_id "XLOC_000454"; transcript_id "TCONS_00000615"; exon_number "1"; gene_name "PF3D7_0207600"; oId "rna_PF3D7_0207600-1"; nearest_ref "rna_PF3D7_0207600-1"; class_code "="; tss_id "TSS581"; p_id "P343";
Pf3D7_02_v3	Cufflinks	exon	305700	305840	.	-	.	gene_id "XLOC_000454"; transcript_id "TCONS_00000615"; exon_number "2"; gene_name "PF3D7_0207600"; oId "rna_PF3D7_0207600-1"; nearest_ref "rna_PF3D7_0207600-1"; class_code "="; tss_id "TSS581"; p_id "P343";
Pf3D7_02_v3	Cufflinks	exon	306016	306846	.	-	.	gene_id "XLOC_000454"; transcript_id "TCONS_00000615"; exon_number "3"; gene_name "PF3D7_0207600"; oId "rna_PF3D7_0207600-1"; nearest_ref "rna_PF3D7_0207600-1"; class_code "="; tss_id "TSS581"; p_id "P343";
Pf3D7_02_v3	Cufflinks	exon	306994	307027	.	-	.	gene_id "XLOC_000454"; transcript_id "TCONS_00000615"; exon_number "4"; gene_name "PF3D7_0207600"; oId "rna_PF3D7_0207600-1"; nearest_ref "rna_PF3D7_0207600-1"; class_code "="; tss_id "TSS581"; p_id "P343";
Pf3D7_02_v3	Cufflinks	exon	308847	310975	.	-	.	gene_id "XLOC_000455"; transcript_id "TCONS_00000616"; exon_number "1"; gene_name "PF3D7_0207700"; oId "rna_PF3D7_0207700-1"; nearest_ref "rna_PF3D7_0207700-1"; class_code "="; tss_id "TSS582"; p_id "P344";
Pf3D7_02_v3	Cufflinks	exon	311120	311254	.	-	.	gene_id "XLOC_000455"; transcript_id "TCONS_00000616"; exon_number "2"; gene_name "PF3D7_0207700"; oId "rna_PF3D7_0207700-1"; nearest_ref "rna_PF3D7_0207700-1"; class_code "="; tss_id "TSS582"; p_id "P344";
Pf3D7_02_v3	Cufflinks	exon	311366	311956	.	-	.	gene_id "XLOC_000455"; transcript_id "TCONS_00000616"; exon_number "3"; gene_name "PF3D7_0207700"; oId "rna_PF3D7_0207700-1"; nearest_ref "rna_PF3D7_0207700-1"; class_code "="; tss_id "TSS582"; p_id "P344";
Pf3D7_02_v3	Cufflinks	exon	312122	312155	.	-	.	gene_id "XLOC_000455"; transcript_id "TCONS_00000616"; exon_number "4"; gene_name "PF3D7_0207700"; oId "rna_PF3D7_0207700-1"; nearest_ref "rna_PF3D7_0207700-1"; class_code "="; tss_id "TSS582"; p_id "P344";
Pf3D7_02_v3	Cufflinks	exon	313449	315448	.	-	.	gene_id "XLOC_000456"; transcript_id "TCONS_00000617"; exon_number "1"; gene_name "PF3D7_0207800"; oId "rna_PF3D7_0207800-1"; nearest_ref "rna_PF3D7_0207800-1"; class_code "="; tss_id "TSS583"; p_id "P345";
Pf3D7_02_v3	Cufflinks	exon	315623	315775	.	-	.	gene_id "XLOC_000456"; transcript_id "TCONS_00000617"; exon_number "2"; gene_name "PF3D7_0207800"; oId "rna_PF3D7_0207800-1"; nearest_ref "rna_PF3D7_0207800-1"; class_code "="; tss_id "TSS583"; p_id "P345";
Pf3D7_02_v3	Cufflinks	exon	315900	316505	.	-	.	gene_id "XLOC_000456"; transcript_id "TCONS_00000617"; exon_number "3"; gene_name "PF3D7_0207800"; oId "rna_PF3D7_0207800-1"; nearest_ref "rna_PF3D7_0207800-1"; class_code "="; tss_id "TSS583"; p_id "P345";
Pf3D7_02_v3	Cufflinks	exon	316708	316741	.	-	.	gene_id "XLOC_000456"; transcript_id "TCONS_00000617"; exon_number "4"; gene_name "PF3D7_0207800"; oId "rna_PF3D7_0207800-1"; nearest_ref "rna_PF3D7_0207800-1"; class_code "="; tss_id "TSS583"; p_id "P345";
Pf3D7_02_v3	Cufflinks	exon	317596	319880	.	-	.	gene_id "XLOC_000457"; transcript_id "TCONS_00000618"; exon_number "1"; gene_name "PF3D7_0207900"; oId "rna_PF3D7_0207900-1"; nearest_ref "rna_PF3D7_0207900-1"; class_code "="; tss_id "TSS584"; p_id "P346";
Pf3D7_02_v3	Cufflinks	exon	320016	320171	.	-	.	gene_id "XLOC_000457"; transcript_id "TCONS_00000618"; exon_number "2"; gene_name "PF3D7_0207900"; oId "rna_PF3D7_0207900-1"; nearest_ref "rna_PF3D7_0207900-1"; class_code "="; tss_id "TSS584"; p_id "P346";
Pf3D7_02_v3	Cufflinks	exon	320241	321083	.	-	.	gene_id "XLOC_000457"; transcript_id "TCONS_00000618"; exon_number "3"; gene_name "PF3D7_0207900"; oId "rna_PF3D7_0207900-1"; nearest_ref "rna_PF3D7_0207900-1"; class_code "="; tss_id "TSS584"; p_id "P346";
Pf3D7_02_v3	Cufflinks	exon	321277	321310	.	-	.	gene_id "XLOC_000457"; transcript_id "TCONS_00000618"; exon_number "4"; gene_name "PF3D7_0207900"; oId "rna_PF3D7_0207900-1"; nearest_ref "rna_PF3D7_0207900-1"; class_code "="; tss_id "TSS584"; p_id "P346";
Pf3D7_02_v3	Cufflinks	exon	322338	324478	.	-	.	gene_id "XLOC_000458"; transcript_id "TCONS_00000619"; exon_number "1"; gene_name "PF3D7_0208000"; oId "rna_PF3D7_0208000-1"; nearest_ref "rna_PF3D7_0208000-1"; class_code "="; tss_id "TSS585"; p_id "P347";
Pf3D7_02_v3	Cufflinks	exon	324582	324722	.	-	.	gene_id "XLOC_000458"; transcript_id "TCONS_00000619"; exon_number "2"; gene_name "PF3D7_0208000"; oId "rna_PF3D7_0208000-1"; nearest_ref "rna_PF3D7_0208000-1"; class_code "="; tss_id "TSS585"; p_id "P347";
Pf3D7_02_v3	Cufflinks	exon	324892	325560	.	-	.	gene_id "XLOC_000458"; transcript_id "TCONS_00000619"; exon_number "3"; gene_name "PF3D7_0208000"; oId "rna_PF3D7_0208000-1"; nearest_ref "rna_PF3D7_0208000-1"; class_code "="; tss_id "TSS585"; p_id "P347";
Pf3D7_02_v3	Cufflinks	exon	325690	325723	.	-	.	gene_id "XLOC_000458"; transcript_id "TCONS_00000619"; exon_number "4"; gene_name "PF3D7_0208000"; oId "rna_PF3D7_0208000-1"; nearest_ref "rna_PF3D7_0208000-1"; class_code "="; tss_id "TSS585"; p_id "P347";
Pf3D7_02_v3	Cufflinks	exon	335679	336581	.	-	.	gene_id "XLOC_000459"; transcript_id "TCONS_00000620"; exon_number "1"; gene_name "PF3D7_0208200"; oId "rna_PF3D7_0208200-1"; nearest_ref "rna_PF3D7_0208200-1"; class_code "="; tss_id "TSS586"; p_id "P348";
Pf3D7_02_v3	Cufflinks	exon	341549	349966	.	-	.	gene_id "XLOC_000460"; transcript_id "TCONS_00000621"; exon_number "1"; gene_name "PF3D7_0208400"; oId "CUFF.148.1"; nearest_ref "rna_PF3D7_0208400-1"; class_code "o"; tss_id "TSS587";
Pf3D7_02_v3	Cufflinks	exon	341549	349570	.	-	.	gene_id "XLOC_000460"; transcript_id "TCONS_00000622"; exon_number "1"; gene_name "PF3D7_0208400"; oId "CUFF.148.2"; nearest_ref "rna_PF3D7_0208400-1"; class_code "o"; tss_id "TSS588";
Pf3D7_02_v3	Cufflinks	exon	350032	351092	.	-	.	gene_id "XLOC_000460"; transcript_id "TCONS_00000622"; exon_number "2"; gene_name "PF3D7_0208400"; oId "CUFF.148.2"; nearest_ref "rna_PF3D7_0208400-1"; class_code "o"; tss_id "TSS588";
Pf3D7_02_v3	Cufflinks	exon	343308	349340	.	-	.	gene_id "XLOC_000460"; transcript_id "TCONS_00000623"; exon_number "1"; gene_name "PF3D7_0208400"; oId "rna_PF3D7_0208400-1"; contained_in "TCONS_00000621"; nearest_ref "rna_PF3D7_0208400-1"; class_code "="; tss_id "TSS589"; p_id "P349";
Pf3D7_02_v3	Cufflinks	exon	356469	356552	.	-	.	gene_id "XLOC_000461"; transcript_id "TCONS_00000624"; exon_number "1"; gene_name "PF3D7_0208700.2"; oId "CUFF.146.1"; nearest_ref "rna_PF3D7_0208700.2-1"; class_code "j"; tss_id "TSS590";
Pf3D7_02_v3	Cufflinks	exon	356649	356713	.	-	.	gene_id "XLOC_000461"; transcript_id "TCONS_00000624"; exon_number "2"; gene_name "PF3D7_0208700.2"; oId "CUFF.146.1"; nearest_ref "rna_PF3D7_0208700.2-1"; class_code "j"; tss_id "TSS590";
Pf3D7_02_v3	Cufflinks	exon	356888	357000	.	-	.	gene_id "XLOC_000461"; transcript_id "TCONS_00000624"; exon_number "3"; gene_name "PF3D7_0208700.2"; oId "CUFF.146.1"; nearest_ref "rna_PF3D7_0208700.2-1"; class_code "j"; tss_id "TSS590";
Pf3D7_02_v3	Cufflinks	exon	357126	357280	.	-	.	gene_id "XLOC_000461"; transcript_id "TCONS_00000624"; exon_number "4"; gene_name "PF3D7_0208700.2"; oId "CUFF.146.1"; nearest_ref "rna_PF3D7_0208700.2-1"; class_code "j"; tss_id "TSS590";
Pf3D7_02_v3	Cufflinks	exon	357357	357437	.	-	.	gene_id "XLOC_000461"; transcript_id "TCONS_00000624"; exon_number "5"; gene_name "PF3D7_0208700.2"; oId "CUFF.146.1"; nearest_ref "rna_PF3D7_0208700.2-1"; class_code "j"; tss_id "TSS590";
Pf3D7_02_v3	Cufflinks	exon	357621	357738	.	-	.	gene_id "XLOC_000461"; transcript_id "TCONS_00000624"; exon_number "6"; gene_name "PF3D7_0208700.2"; oId "CUFF.146.1"; nearest_ref "rna_PF3D7_0208700.2-1"; class_code "j"; tss_id "TSS590";
Pf3D7_02_v3	Cufflinks	exon	357930	358197	.	-	.	gene_id "XLOC_000461"; transcript_id "TCONS_00000624"; exon_number "7"; gene_name "PF3D7_0208700.2"; oId "CUFF.146.1"; nearest_ref "rna_PF3D7_0208700.2-1"; class_code "j"; tss_id "TSS590";
Pf3D7_02_v3	Cufflinks	exon	358292	358402	.	-	.	gene_id "XLOC_000461"; transcript_id "TCONS_00000624"; exon_number "8"; gene_name "PF3D7_0208700.2"; oId "CUFF.146.1"; nearest_ref "rna_PF3D7_0208700.2-1"; class_code "j"; tss_id "TSS590";
Pf3D7_02_v3	Cufflinks	exon	356501	356552	.	-	.	gene_id "XLOC_000461"; transcript_id "TCONS_00000625"; exon_number "1"; gene_name "PF3D7_0208700.2"; oId "rna_PF3D7_0208700.2-1"; contained_in "TCONS_00000624"; nearest_ref "rna_PF3D7_0208700.2-1"; class_code "="; tss_id "TSS591"; p_id "P350";
Pf3D7_02_v3	Cufflinks	exon	356649	356713	.	-	.	gene_id "XLOC_000461"; transcript_id "TCONS_00000625"; exon_number "2"; gene_name "PF3D7_0208700.2"; oId "rna_PF3D7_0208700.2-1"; contained_in "TCONS_00000624"; nearest_ref "rna_PF3D7_0208700.2-1"; class_code "="; tss_id "TSS591"; p_id "P350";
Pf3D7_02_v3	Cufflinks	exon	356888	357000	.	-	.	gene_id "XLOC_000461"; transcript_id "TCONS_00000625"; exon_number "3"; gene_name "PF3D7_0208700.2"; oId "rna_PF3D7_0208700.2-1"; contained_in "TCONS_00000624"; nearest_ref "rna_PF3D7_0208700.2-1"; class_code "="; tss_id "TSS591"; p_id "P350";
Pf3D7_02_v3	Cufflinks	exon	357126	357280	.	-	.	gene_id "XLOC_000461"; transcript_id "TCONS_00000625"; exon_number "4"; gene_name "PF3D7_0208700.2"; oId "rna_PF3D7_0208700.2-1"; contained_in "TCONS_00000624"; nearest_ref "rna_PF3D7_0208700.2-1"; class_code "="; tss_id "TSS591"; p_id "P350";
Pf3D7_02_v3	Cufflinks	exon	357357	357437	.	-	.	gene_id "XLOC_000461"; transcript_id "TCONS_00000625"; exon_number "5"; gene_name "PF3D7_0208700.2"; oId "rna_PF3D7_0208700.2-1"; contained_in "TCONS_00000624"; nearest_ref "rna_PF3D7_0208700.2-1"; class_code "="; tss_id "TSS591"; p_id "P350";
Pf3D7_02_v3	Cufflinks	exon	357621	357738	.	-	.	gene_id "XLOC_000461"; transcript_id "TCONS_00000625"; exon_number "6"; gene_name "PF3D7_0208700.2"; oId "rna_PF3D7_0208700.2-1"; contained_in "TCONS_00000624"; nearest_ref "rna_PF3D7_0208700.2-1"; class_code "="; tss_id "TSS591"; p_id "P350";
Pf3D7_02_v3	Cufflinks	exon	357930	358014	.	-	.	gene_id "XLOC_000461"; transcript_id "TCONS_00000625"; exon_number "7"; gene_name "PF3D7_0208700.2"; oId "rna_PF3D7_0208700.2-1"; contained_in "TCONS_00000624"; nearest_ref "rna_PF3D7_0208700.2-1"; class_code "="; tss_id "TSS591"; p_id "P350";
Pf3D7_02_v3	Cufflinks	exon	356645	356713	.	-	.	gene_id "XLOC_000461"; transcript_id "TCONS_00000626"; exon_number "1"; gene_name "PF3D7_0208700.1"; oId "rna_PF3D7_0208700.1-1"; nearest_ref "rna_PF3D7_0208700.1-1"; class_code "="; tss_id "TSS591"; p_id "P351";
Pf3D7_02_v3	Cufflinks	exon	356888	357000	.	-	.	gene_id "XLOC_000461"; transcript_id "TCONS_00000626"; exon_number "2"; gene_name "PF3D7_0208700.1"; oId "rna_PF3D7_0208700.1-1"; nearest_ref "rna_PF3D7_0208700.1-1"; class_code "="; tss_id "TSS591"; p_id "P351";
Pf3D7_02_v3	Cufflinks	exon	357126	357280	.	-	.	gene_id "XLOC_000461"; transcript_id "TCONS_00000626"; exon_number "3"; gene_name "PF3D7_0208700.1"; oId "rna_PF3D7_0208700.1-1"; nearest_ref "rna_PF3D7_0208700.1-1"; class_code "="; tss_id "TSS591"; p_id "P351";
Pf3D7_02_v3	Cufflinks	exon	357357	357437	.	-	.	gene_id "XLOC_000461"; transcript_id "TCONS_00000626"; exon_number "4"; gene_name "PF3D7_0208700.1"; oId "rna_PF3D7_0208700.1-1"; nearest_ref "rna_PF3D7_0208700.1-1"; class_code "="; tss_id "TSS591"; p_id "P351";
Pf3D7_02_v3	Cufflinks	exon	357621	357738	.	-	.	gene_id "XLOC_000461"; transcript_id "TCONS_00000626"; exon_number "5"; gene_name "PF3D7_0208700.1"; oId "rna_PF3D7_0208700.1-1"; nearest_ref "rna_PF3D7_0208700.1-1"; class_code "="; tss_id "TSS591"; p_id "P351";
Pf3D7_02_v3	Cufflinks	exon	357930	358014	.	-	.	gene_id "XLOC_000461"; transcript_id "TCONS_00000626"; exon_number "6"; gene_name "PF3D7_0208700.1"; oId "rna_PF3D7_0208700.1-1"; nearest_ref "rna_PF3D7_0208700.1-1"; class_code "="; tss_id "TSS591"; p_id "P351";
Pf3D7_02_v3	Cufflinks	exon	380863	382168	.	-	.	gene_id "XLOC_000462"; transcript_id "TCONS_00000627"; exon_number "1"; gene_name "PF3D7_0209100"; oId "CUFF.147.3"; nearest_ref "rna_PF3D7_0209100-1"; class_code "j"; tss_id "TSS592";
Pf3D7_02_v3	Cufflinks	exon	382252	382877	.	-	.	gene_id "XLOC_000462"; transcript_id "TCONS_00000627"; exon_number "2"; gene_name "PF3D7_0209100"; oId "CUFF.147.3"; nearest_ref "rna_PF3D7_0209100-1"; class_code "j"; tss_id "TSS592";
Pf3D7_02_v3	Cufflinks	exon	383071	383386	.	-	.	gene_id "XLOC_000462"; transcript_id "TCONS_00000627"; exon_number "3"; gene_name "PF3D7_0209100"; oId "CUFF.147.3"; nearest_ref "rna_PF3D7_0209100-1"; class_code "j"; tss_id "TSS592";
Pf3D7_02_v3	Cufflinks	exon	383676	383701	.	-	.	gene_id "XLOC_000462"; transcript_id "TCONS_00000627"; exon_number "4"; gene_name "PF3D7_0209100"; oId "CUFF.147.3"; nearest_ref "rna_PF3D7_0209100-1"; class_code "j"; tss_id "TSS592";
Pf3D7_02_v3	Cufflinks	exon	380863	382168	.	-	.	gene_id "XLOC_000462"; transcript_id "TCONS_00000628"; exon_number "1"; gene_name "PF3D7_0209100"; oId "CUFF.147.2"; nearest_ref "rna_PF3D7_0209100-1"; class_code "j"; tss_id "TSS593";
Pf3D7_02_v3	Cufflinks	exon	382252	382877	.	-	.	gene_id "XLOC_000462"; transcript_id "TCONS_00000628"; exon_number "2"; gene_name "PF3D7_0209100"; oId "CUFF.147.2"; nearest_ref "rna_PF3D7_0209100-1"; class_code "j"; tss_id "TSS593";
Pf3D7_02_v3	Cufflinks	exon	383071	383773	.	-	.	gene_id "XLOC_000462"; transcript_id "TCONS_00000628"; exon_number "3"; gene_name "PF3D7_0209100"; oId "CUFF.147.2"; nearest_ref "rna_PF3D7_0209100-1"; class_code "j"; tss_id "TSS593";
Pf3D7_02_v3	Cufflinks	exon	384207	384239	.	-	.	gene_id "XLOC_000462"; transcript_id "TCONS_00000628"; exon_number "4"; gene_name "PF3D7_0209100"; oId "CUFF.147.2"; nearest_ref "rna_PF3D7_0209100-1"; class_code "j"; tss_id "TSS593";
Pf3D7_02_v3	Cufflinks	exon	380863	382168	.	-	.	gene_id "XLOC_000462"; transcript_id "TCONS_00000629"; exon_number "1"; gene_name "PF3D7_0209100"; oId "CUFF.147.1"; nearest_ref "rna_PF3D7_0209100-1"; class_code "j"; tss_id "TSS594";
Pf3D7_02_v3	Cufflinks	exon	382252	382877	.	-	.	gene_id "XLOC_000462"; transcript_id "TCONS_00000629"; exon_number "2"; gene_name "PF3D7_0209100"; oId "CUFF.147.1"; nearest_ref "rna_PF3D7_0209100-1"; class_code "j"; tss_id "TSS594";
Pf3D7_02_v3	Cufflinks	exon	383071	383777	.	-	.	gene_id "XLOC_000462"; transcript_id "TCONS_00000629"; exon_number "3"; gene_name "PF3D7_0209100"; oId "CUFF.147.1"; nearest_ref "rna_PF3D7_0209100-1"; class_code "j"; tss_id "TSS594";
Pf3D7_02_v3	Cufflinks	exon	384207	384508	.	-	.	gene_id "XLOC_000462"; transcript_id "TCONS_00000629"; exon_number "4"; gene_name "PF3D7_0209100"; oId "CUFF.147.1"; nearest_ref "rna_PF3D7_0209100-1"; class_code "j"; tss_id "TSS594";
Pf3D7_02_v3	Cufflinks	exon	381130	382168	.	-	.	gene_id "XLOC_000462"; transcript_id "TCONS_00000630"; exon_number "1"; gene_name "PF3D7_0209100"; oId "rna_PF3D7_0209100-1"; contained_in "TCONS_00000628"; nearest_ref "rna_PF3D7_0209100-1"; class_code "="; tss_id "TSS595"; p_id "P352";
Pf3D7_02_v3	Cufflinks	exon	382252	382877	.	-	.	gene_id "XLOC_000462"; transcript_id "TCONS_00000630"; exon_number "2"; gene_name "PF3D7_0209100"; oId "rna_PF3D7_0209100-1"; contained_in "TCONS_00000628"; nearest_ref "rna_PF3D7_0209100-1"; class_code "="; tss_id "TSS595"; p_id "P352";
Pf3D7_02_v3	Cufflinks	exon	383071	383445	.	-	.	gene_id "XLOC_000462"; transcript_id "TCONS_00000630"; exon_number "3"; gene_name "PF3D7_0209100"; oId "rna_PF3D7_0209100-1"; contained_in "TCONS_00000628"; nearest_ref "rna_PF3D7_0209100-1"; class_code "="; tss_id "TSS595"; p_id "P352";
Pf3D7_02_v3	Cufflinks	exon	384865	384984	.	-	.	gene_id "XLOC_000463"; transcript_id "TCONS_00000631"; exon_number "1"; gene_name "PF3D7_0209200"; oId "rna_PF3D7_0209200-1"; nearest_ref "rna_PF3D7_0209200-1"; class_code "="; tss_id "TSS596"; p_id "P353";
Pf3D7_02_v3	Cufflinks	exon	385079	385204	.	-	.	gene_id "XLOC_000463"; transcript_id "TCONS_00000631"; exon_number "2"; gene_name "PF3D7_0209200"; oId "rna_PF3D7_0209200-1"; nearest_ref "rna_PF3D7_0209200-1"; class_code "="; tss_id "TSS596"; p_id "P353";
Pf3D7_02_v3	Cufflinks	exon	385368	385427	.	-	.	gene_id "XLOC_000463"; transcript_id "TCONS_00000631"; exon_number "3"; gene_name "PF3D7_0209200"; oId "rna_PF3D7_0209200-1"; nearest_ref "rna_PF3D7_0209200-1"; class_code "="; tss_id "TSS596"; p_id "P353";
Pf3D7_02_v3	Cufflinks	exon	385556	385644	.	-	.	gene_id "XLOC_000463"; transcript_id "TCONS_00000631"; exon_number "4"; gene_name "PF3D7_0209200"; oId "rna_PF3D7_0209200-1"; nearest_ref "rna_PF3D7_0209200-1"; class_code "="; tss_id "TSS596"; p_id "P353";
Pf3D7_02_v3	Cufflinks	exon	385752	385869	.	-	.	gene_id "XLOC_000463"; transcript_id "TCONS_00000631"; exon_number "5"; gene_name "PF3D7_0209200"; oId "rna_PF3D7_0209200-1"; nearest_ref "rna_PF3D7_0209200-1"; class_code "="; tss_id "TSS596"; p_id "P353";
Pf3D7_02_v3	Cufflinks	exon	386031	386133	.	-	.	gene_id "XLOC_000463"; transcript_id "TCONS_00000631"; exon_number "6"; gene_name "PF3D7_0209200"; oId "rna_PF3D7_0209200-1"; nearest_ref "rna_PF3D7_0209200-1"; class_code "="; tss_id "TSS596"; p_id "P353";
Pf3D7_02_v3	Cufflinks	exon	386224	386302	.	-	.	gene_id "XLOC_000463"; transcript_id "TCONS_00000631"; exon_number "7"; gene_name "PF3D7_0209200"; oId "rna_PF3D7_0209200-1"; nearest_ref "rna_PF3D7_0209200-1"; class_code "="; tss_id "TSS596"; p_id "P353";
Pf3D7_02_v3	Cufflinks	exon	386448	386580	.	-	.	gene_id "XLOC_000463"; transcript_id "TCONS_00000631"; exon_number "8"; gene_name "PF3D7_0209200"; oId "rna_PF3D7_0209200-1"; nearest_ref "rna_PF3D7_0209200-1"; class_code "="; tss_id "TSS596"; p_id "P353";
Pf3D7_02_v3	Cufflinks	exon	388424	388457	.	-	.	gene_id "XLOC_000464"; transcript_id "TCONS_00000632"; exon_number "1"; gene_name "PF3D7_0209400"; oId "rna_PF3D7_0209400-1"; nearest_ref "rna_PF3D7_0209400-1"; class_code "="; tss_id "TSS597"; p_id "P354";
Pf3D7_02_v3	Cufflinks	exon	388716	388784	.	-	.	gene_id "XLOC_000464"; transcript_id "TCONS_00000632"; exon_number "2"; gene_name "PF3D7_0209400"; oId "rna_PF3D7_0209400-1"; nearest_ref "rna_PF3D7_0209400-1"; class_code "="; tss_id "TSS597"; p_id "P354";
Pf3D7_02_v3	Cufflinks	exon	388945	389162	.	-	.	gene_id "XLOC_000464"; transcript_id "TCONS_00000632"; exon_number "3"; gene_name "PF3D7_0209400"; oId "rna_PF3D7_0209400-1"; nearest_ref "rna_PF3D7_0209400-1"; class_code "="; tss_id "TSS597"; p_id "P354";
Pf3D7_02_v3	Cufflinks	exon	389268	389336	.	-	.	gene_id "XLOC_000464"; transcript_id "TCONS_00000632"; exon_number "4"; gene_name "PF3D7_0209400"; oId "rna_PF3D7_0209400-1"; nearest_ref "rna_PF3D7_0209400-1"; class_code "="; tss_id "TSS597"; p_id "P354";
Pf3D7_02_v3	Cufflinks	exon	389427	389618	.	-	.	gene_id "XLOC_000464"; transcript_id "TCONS_00000632"; exon_number "5"; gene_name "PF3D7_0209400"; oId "rna_PF3D7_0209400-1"; nearest_ref "rna_PF3D7_0209400-1"; class_code "="; tss_id "TSS597"; p_id "P354";
Pf3D7_02_v3	Cufflinks	exon	389742	390404	.	-	.	gene_id "XLOC_000464"; transcript_id "TCONS_00000632"; exon_number "6"; gene_name "PF3D7_0209400"; oId "rna_PF3D7_0209400-1"; nearest_ref "rna_PF3D7_0209400-1"; class_code "="; tss_id "TSS597"; p_id "P354";
Pf3D7_02_v3	Cufflinks	exon	390504	390611	.	-	.	gene_id "XLOC_000464"; transcript_id "TCONS_00000632"; exon_number "7"; gene_name "PF3D7_0209400"; oId "rna_PF3D7_0209400-1"; nearest_ref "rna_PF3D7_0209400-1"; class_code "="; tss_id "TSS597"; p_id "P354";
Pf3D7_02_v3	Cufflinks	exon	391275	392789	.	-	.	gene_id "XLOC_000465"; transcript_id "TCONS_00000633"; exon_number "1"; gene_name "PF3D7_0209500"; oId "rna_PF3D7_0209500-1"; nearest_ref "rna_PF3D7_0209500-1"; class_code "="; tss_id "TSS598"; p_id "P355";
Pf3D7_02_v3	Cufflinks	exon	394054	394404	.	-	.	gene_id "XLOC_000466"; transcript_id "TCONS_00000634"; exon_number "1"; gene_name "PF3D7_0209600"; oId "CUFF.154.1"; nearest_ref "rna_PF3D7_0209600-1"; class_code "j"; tss_id "TSS599";
Pf3D7_02_v3	Cufflinks	exon	394560	394853	.	-	.	gene_id "XLOC_000466"; transcript_id "TCONS_00000634"; exon_number "2"; gene_name "PF3D7_0209600"; oId "CUFF.154.1"; nearest_ref "rna_PF3D7_0209600-1"; class_code "j"; tss_id "TSS599";
Pf3D7_02_v3	Cufflinks	exon	394996	395204	.	-	.	gene_id "XLOC_000466"; transcript_id "TCONS_00000634"; exon_number "3"; gene_name "PF3D7_0209600"; oId "CUFF.154.1"; nearest_ref "rna_PF3D7_0209600-1"; class_code "j"; tss_id "TSS599";
Pf3D7_02_v3	Cufflinks	exon	395450	395771	.	-	.	gene_id "XLOC_000466"; transcript_id "TCONS_00000634"; exon_number "4"; gene_name "PF3D7_0209600"; oId "CUFF.154.1"; nearest_ref "rna_PF3D7_0209600-1"; class_code "j"; tss_id "TSS599";
Pf3D7_02_v3	Cufflinks	exon	395969	396093	.	-	.	gene_id "XLOC_000466"; transcript_id "TCONS_00000634"; exon_number "5"; gene_name "PF3D7_0209600"; oId "CUFF.154.1"; nearest_ref "rna_PF3D7_0209600-1"; class_code "j"; tss_id "TSS599";
Pf3D7_02_v3	Cufflinks	exon	396202	396284	.	-	.	gene_id "XLOC_000466"; transcript_id "TCONS_00000634"; exon_number "6"; gene_name "PF3D7_0209600"; oId "CUFF.154.1"; nearest_ref "rna_PF3D7_0209600-1"; class_code "j"; tss_id "TSS599";
Pf3D7_02_v3	Cufflinks	exon	396412	396532	.	-	.	gene_id "XLOC_000466"; transcript_id "TCONS_00000634"; exon_number "7"; gene_name "PF3D7_0209600"; oId "CUFF.154.1"; nearest_ref "rna_PF3D7_0209600-1"; class_code "j"; tss_id "TSS599";
Pf3D7_02_v3	Cufflinks	exon	396669	398745	.	-	.	gene_id "XLOC_000466"; transcript_id "TCONS_00000634"; exon_number "8"; gene_name "PF3D7_0209600"; oId "CUFF.154.1"; nearest_ref "rna_PF3D7_0209600-1"; class_code "j"; tss_id "TSS599";
Pf3D7_02_v3	Cufflinks	exon	398863	399310	.	-	.	gene_id "XLOC_000466"; transcript_id "TCONS_00000634"; exon_number "9"; gene_name "PF3D7_0209600"; oId "CUFF.154.1"; nearest_ref "rna_PF3D7_0209600-1"; class_code "j"; tss_id "TSS599";
Pf3D7_02_v3	Cufflinks	exon	394237	394404	.	-	.	gene_id "XLOC_000466"; transcript_id "TCONS_00000635"; exon_number "1"; gene_name "PF3D7_0209600"; oId "rna_PF3D7_0209600-1"; contained_in "TCONS_00000634"; nearest_ref "rna_PF3D7_0209600-1"; class_code "="; tss_id "TSS600"; p_id "P356";
Pf3D7_02_v3	Cufflinks	exon	394560	394853	.	-	.	gene_id "XLOC_000466"; transcript_id "TCONS_00000635"; exon_number "2"; gene_name "PF3D7_0209600"; oId "rna_PF3D7_0209600-1"; contained_in "TCONS_00000634"; nearest_ref "rna_PF3D7_0209600-1"; class_code "="; tss_id "TSS600"; p_id "P356";
Pf3D7_02_v3	Cufflinks	exon	394996	395204	.	-	.	gene_id "XLOC_000466"; transcript_id "TCONS_00000635"; exon_number "3"; gene_name "PF3D7_0209600"; oId "rna_PF3D7_0209600-1"; contained_in "TCONS_00000634"; nearest_ref "rna_PF3D7_0209600-1"; class_code "="; tss_id "TSS600"; p_id "P356";
Pf3D7_02_v3	Cufflinks	exon	395450	395771	.	-	.	gene_id "XLOC_000466"; transcript_id "TCONS_00000635"; exon_number "4"; gene_name "PF3D7_0209600"; oId "rna_PF3D7_0209600-1"; contained_in "TCONS_00000634"; nearest_ref "rna_PF3D7_0209600-1"; class_code "="; tss_id "TSS600"; p_id "P356";
Pf3D7_02_v3	Cufflinks	exon	395969	396093	.	-	.	gene_id "XLOC_000466"; transcript_id "TCONS_00000635"; exon_number "5"; gene_name "PF3D7_0209600"; oId "rna_PF3D7_0209600-1"; contained_in "TCONS_00000634"; nearest_ref "rna_PF3D7_0209600-1"; class_code "="; tss_id "TSS600"; p_id "P356";
Pf3D7_02_v3	Cufflinks	exon	396202	396284	.	-	.	gene_id "XLOC_000466"; transcript_id "TCONS_00000635"; exon_number "6"; gene_name "PF3D7_0209600"; oId "rna_PF3D7_0209600-1"; contained_in "TCONS_00000634"; nearest_ref "rna_PF3D7_0209600-1"; class_code "="; tss_id "TSS600"; p_id "P356";
Pf3D7_02_v3	Cufflinks	exon	396412	396532	.	-	.	gene_id "XLOC_000466"; transcript_id "TCONS_00000635"; exon_number "7"; gene_name "PF3D7_0209600"; oId "rna_PF3D7_0209600-1"; contained_in "TCONS_00000634"; nearest_ref "rna_PF3D7_0209600-1"; class_code "="; tss_id "TSS600"; p_id "P356";
Pf3D7_02_v3	Cufflinks	exon	396669	398745	.	-	.	gene_id "XLOC_000466"; transcript_id "TCONS_00000635"; exon_number "8"; gene_name "PF3D7_0209600"; oId "rna_PF3D7_0209600-1"; contained_in "TCONS_00000634"; nearest_ref "rna_PF3D7_0209600-1"; class_code "="; tss_id "TSS600"; p_id "P356";
Pf3D7_02_v3	Cufflinks	exon	399916	400797	.	-	.	gene_id "XLOC_000467"; transcript_id "TCONS_00000636"; exon_number "1"; gene_name "PF3D7_0209700"; oId "CUFF.149.2"; nearest_ref "rna_PF3D7_0209700-1"; class_code "o"; tss_id "TSS601";
Pf3D7_02_v3	Cufflinks	exon	400888	402472	.	-	.	gene_id "XLOC_000467"; transcript_id "TCONS_00000636"; exon_number "2"; gene_name "PF3D7_0209700"; oId "CUFF.149.2"; nearest_ref "rna_PF3D7_0209700-1"; class_code "o"; tss_id "TSS601";
Pf3D7_02_v3	Cufflinks	exon	399916	400767	.	-	.	gene_id "XLOC_000467"; transcript_id "TCONS_00000637"; exon_number "1"; gene_name "PF3D7_0209700"; oId "CUFF.149.1"; nearest_ref "rna_PF3D7_0209700-1"; class_code "o"; tss_id "TSS602";
Pf3D7_02_v3	Cufflinks	exon	400910	402760	.	-	.	gene_id "XLOC_000467"; transcript_id "TCONS_00000637"; exon_number "2"; gene_name "PF3D7_0209700"; oId "CUFF.149.1"; nearest_ref "rna_PF3D7_0209700-1"; class_code "o"; tss_id "TSS602";
Pf3D7_02_v3	Cufflinks	exon	400153	401859	.	-	.	gene_id "XLOC_000467"; transcript_id "TCONS_00000638"; exon_number "1"; gene_name "PF3D7_0209700"; oId "rna_PF3D7_0209700-1"; nearest_ref "rna_PF3D7_0209700-1"; class_code "="; tss_id "TSS603"; p_id "P357";
Pf3D7_02_v3	Cufflinks	exon	404281	405380	.	-	.	gene_id "XLOC_000468"; transcript_id "TCONS_00000639"; exon_number "1"; gene_name "PF3D7_0209800"; oId "rna_PF3D7_0209800-1"; nearest_ref "rna_PF3D7_0209800-1"; class_code "="; tss_id "TSS604"; p_id "P358";
Pf3D7_02_v3	Cufflinks	exon	406082	406355	.	-	.	gene_id "XLOC_000468"; transcript_id "TCONS_00000639"; exon_number "2"; gene_name "PF3D7_0209800"; oId "rna_PF3D7_0209800-1"; nearest_ref "rna_PF3D7_0209800-1"; class_code "="; tss_id "TSS604"; p_id "P358";
Pf3D7_02_v3	Cufflinks	exon	413278	413334	.	-	.	gene_id "XLOC_000469"; transcript_id "TCONS_00000640"; exon_number "1"; gene_name "PF3D7_0210200"; oId "rna_PF3D7_0210200-1"; nearest_ref "rna_PF3D7_0210200-1"; class_code "="; tss_id "TSS605"; p_id "P359";
Pf3D7_02_v3	Cufflinks	exon	413428	421137	.	-	.	gene_id "XLOC_000469"; transcript_id "TCONS_00000640"; exon_number "2"; gene_name "PF3D7_0210200"; oId "rna_PF3D7_0210200-1"; nearest_ref "rna_PF3D7_0210200-1"; class_code "="; tss_id "TSS605"; p_id "P359";
Pf3D7_02_v3	Cufflinks	exon	422974	424004	.	-	.	gene_id "XLOC_000470"; transcript_id "TCONS_00000641"; exon_number "1"; gene_name "PF3D7_0210300"; oId "CUFF.156.1"; nearest_ref "rna_PF3D7_0210300-1"; class_code "j"; tss_id "TSS606";
Pf3D7_02_v3	Cufflinks	exon	424223	424656	.	-	.	gene_id "XLOC_000470"; transcript_id "TCONS_00000641"; exon_number "2"; gene_name "PF3D7_0210300"; oId "CUFF.156.1"; nearest_ref "rna_PF3D7_0210300-1"; class_code "j"; tss_id "TSS606";
Pf3D7_02_v3	Cufflinks	exon	424785	424891	.	-	.	gene_id "XLOC_000470"; transcript_id "TCONS_00000641"; exon_number "3"; gene_name "PF3D7_0210300"; oId "CUFF.156.1"; nearest_ref "rna_PF3D7_0210300-1"; class_code "j"; tss_id "TSS606";
Pf3D7_02_v3	Cufflinks	exon	423063	424004	.	-	.	gene_id "XLOC_000470"; transcript_id "TCONS_00000642"; exon_number "1"; gene_name "PF3D7_0210300"; oId "rna_PF3D7_0210300-1"; contained_in "TCONS_00000641"; nearest_ref "rna_PF3D7_0210300-1"; class_code "="; tss_id "TSS607"; p_id "P360";
Pf3D7_02_v3	Cufflinks	exon	424223	424654	.	-	.	gene_id "XLOC_000470"; transcript_id "TCONS_00000642"; exon_number "2"; gene_name "PF3D7_0210300"; oId "rna_PF3D7_0210300-1"; contained_in "TCONS_00000641"; nearest_ref "rna_PF3D7_0210300-1"; class_code "="; tss_id "TSS607"; p_id "P360";
Pf3D7_02_v3	Cufflinks	exon	432041	432508	.	-	.	gene_id "XLOC_000471"; transcript_id "TCONS_00000643"; exon_number "1"; gene_name "PF3D7_0210600"; oId "rna_PF3D7_0210600-1"; nearest_ref "rna_PF3D7_0210600-1"; class_code "="; tss_id "TSS608"; p_id "P361";
Pf3D7_02_v3	Cufflinks	exon	432636	432823	.	-	.	gene_id "XLOC_000471"; transcript_id "TCONS_00000643"; exon_number "2"; gene_name "PF3D7_0210600"; oId "rna_PF3D7_0210600-1"; nearest_ref "rna_PF3D7_0210600-1"; class_code "="; tss_id "TSS608"; p_id "P361";
Pf3D7_02_v3	Cufflinks	exon	432929	433304	.	-	.	gene_id "XLOC_000471"; transcript_id "TCONS_00000643"; exon_number "3"; gene_name "PF3D7_0210600"; oId "rna_PF3D7_0210600-1"; nearest_ref "rna_PF3D7_0210600-1"; class_code "="; tss_id "TSS608"; p_id "P361";
Pf3D7_02_v3	Cufflinks	exon	433426	433610	.	-	.	gene_id "XLOC_000471"; transcript_id "TCONS_00000643"; exon_number "4"; gene_name "PF3D7_0210600"; oId "rna_PF3D7_0210600-1"; nearest_ref "rna_PF3D7_0210600-1"; class_code "="; tss_id "TSS608"; p_id "P361";
Pf3D7_02_v3	Cufflinks	exon	433963	434086	.	-	.	gene_id "XLOC_000471"; transcript_id "TCONS_00000643"; exon_number "5"; gene_name "PF3D7_0210600"; oId "rna_PF3D7_0210600-1"; nearest_ref "rna_PF3D7_0210600-1"; class_code "="; tss_id "TSS608"; p_id "P361";
Pf3D7_02_v3	Cufflinks	exon	437755	439002	.	-	.	gene_id "XLOC_000472"; transcript_id "TCONS_00000644"; exon_number "1"; gene_name "PF3D7_0210800"; oId "rna_PF3D7_0210800-1"; nearest_ref "rna_PF3D7_0210800-1"; class_code "="; tss_id "TSS609"; p_id "P362";
Pf3D7_02_v3	Cufflinks	exon	441133	443539	.	-	.	gene_id "XLOC_000473"; transcript_id "TCONS_00000645"; exon_number "1"; gene_name "PF3D7_0210900"; oId "CUFF.155.1"; nearest_ref "rna_PF3D7_0210900-1"; class_code "o"; tss_id "TSS610";
Pf3D7_02_v3	Cufflinks	exon	442080	442934	.	-	.	gene_id "XLOC_000473"; transcript_id "TCONS_00000646"; exon_number "1"; gene_name "PF3D7_0210900"; oId "rna_PF3D7_0210900-1"; contained_in "TCONS_00000645"; nearest_ref "rna_PF3D7_0210900-1"; class_code "="; tss_id "TSS611"; p_id "P363";
Pf3D7_02_v3	Cufflinks	exon	455579	456286	.	-	.	gene_id "XLOC_000474"; transcript_id "TCONS_00000647"; exon_number "1"; gene_name "PF3D7_0211200"; oId "rna_PF3D7_0211200-1"; nearest_ref "rna_PF3D7_0211200-1"; class_code "="; tss_id "TSS612"; p_id "P364";
Pf3D7_02_v3	Cufflinks	exon	457130	457203	.	-	.	gene_id "XLOC_000475"; transcript_id "TCONS_00000648"; exon_number "1"; gene_name "PF3D7_0211300"; oId "rna_PF3D7_0211300-1"; nearest_ref "rna_PF3D7_0211300-1"; class_code "="; tss_id "TSS613"; p_id "P365";
Pf3D7_02_v3	Cufflinks	exon	457309	457379	.	-	.	gene_id "XLOC_000475"; transcript_id "TCONS_00000648"; exon_number "2"; gene_name "PF3D7_0211300"; oId "rna_PF3D7_0211300-1"; nearest_ref "rna_PF3D7_0211300-1"; class_code "="; tss_id "TSS613"; p_id "P365";
Pf3D7_02_v3	Cufflinks	exon	457461	457589	.	-	.	gene_id "XLOC_000475"; transcript_id "TCONS_00000648"; exon_number "3"; gene_name "PF3D7_0211300"; oId "rna_PF3D7_0211300-1"; nearest_ref "rna_PF3D7_0211300-1"; class_code "="; tss_id "TSS613"; p_id "P365";
Pf3D7_02_v3	Cufflinks	exon	457687	457760	.	-	.	gene_id "XLOC_000475"; transcript_id "TCONS_00000648"; exon_number "4"; gene_name "PF3D7_0211300"; oId "rna_PF3D7_0211300-1"; nearest_ref "rna_PF3D7_0211300-1"; class_code "="; tss_id "TSS613"; p_id "P365";
Pf3D7_02_v3	Cufflinks	exon	457913	458219	.	-	.	gene_id "XLOC_000475"; transcript_id "TCONS_00000648"; exon_number "5"; gene_name "PF3D7_0211300"; oId "rna_PF3D7_0211300-1"; nearest_ref "rna_PF3D7_0211300-1"; class_code "="; tss_id "TSS613"; p_id "P365";
Pf3D7_02_v3	Cufflinks	exon	458362	458585	.	-	.	gene_id "XLOC_000475"; transcript_id "TCONS_00000648"; exon_number "6"; gene_name "PF3D7_0211300"; oId "rna_PF3D7_0211300-1"; nearest_ref "rna_PF3D7_0211300-1"; class_code "="; tss_id "TSS613"; p_id "P365";
Pf3D7_02_v3	Cufflinks	exon	459072	459164	.	-	.	gene_id "XLOC_000476"; transcript_id "TCONS_00000649"; exon_number "1"; gene_name "PF3D7_0211400"; oId "rna_PF3D7_0211400-1"; nearest_ref "rna_PF3D7_0211400-1"; class_code "="; tss_id "TSS614"; p_id "P366";
Pf3D7_02_v3	Cufflinks	exon	459329	459397	.	-	.	gene_id "XLOC_000476"; transcript_id "TCONS_00000649"; exon_number "2"; gene_name "PF3D7_0211400"; oId "rna_PF3D7_0211400-1"; nearest_ref "rna_PF3D7_0211400-1"; class_code "="; tss_id "TSS614"; p_id "P366";
Pf3D7_02_v3	Cufflinks	exon	459593	459927	.	-	.	gene_id "XLOC_000476"; transcript_id "TCONS_00000649"; exon_number "3"; gene_name "PF3D7_0211400"; oId "rna_PF3D7_0211400-1"; nearest_ref "rna_PF3D7_0211400-1"; class_code "="; tss_id "TSS614"; p_id "P366";
Pf3D7_02_v3	Cufflinks	exon	460162	460275	.	-	.	gene_id "XLOC_000476"; transcript_id "TCONS_00000649"; exon_number "4"; gene_name "PF3D7_0211400"; oId "rna_PF3D7_0211400-1"; nearest_ref "rna_PF3D7_0211400-1"; class_code "="; tss_id "TSS614"; p_id "P366";
Pf3D7_02_v3	Cufflinks	exon	460395	460530	.	-	.	gene_id "XLOC_000476"; transcript_id "TCONS_00000649"; exon_number "5"; gene_name "PF3D7_0211400"; oId "rna_PF3D7_0211400-1"; nearest_ref "rna_PF3D7_0211400-1"; class_code "="; tss_id "TSS614"; p_id "P366";
Pf3D7_02_v3	Cufflinks	exon	460785	460916	.	-	.	gene_id "XLOC_000476"; transcript_id "TCONS_00000649"; exon_number "6"; gene_name "PF3D7_0211400"; oId "rna_PF3D7_0211400-1"; nearest_ref "rna_PF3D7_0211400-1"; class_code "="; tss_id "TSS614"; p_id "P366";
Pf3D7_02_v3	Cufflinks	exon	461049	461140	.	-	.	gene_id "XLOC_000476"; transcript_id "TCONS_00000649"; exon_number "7"; gene_name "PF3D7_0211400"; oId "rna_PF3D7_0211400-1"; nearest_ref "rna_PF3D7_0211400-1"; class_code "="; tss_id "TSS614"; p_id "P366";
Pf3D7_02_v3	Cufflinks	exon	461374	461518	.	-	.	gene_id "XLOC_000476"; transcript_id "TCONS_00000649"; exon_number "8"; gene_name "PF3D7_0211400"; oId "rna_PF3D7_0211400-1"; nearest_ref "rna_PF3D7_0211400-1"; class_code "="; tss_id "TSS614"; p_id "P366";
Pf3D7_02_v3	Cufflinks	exon	467494	469376	.	-	.	gene_id "XLOC_000477"; transcript_id "TCONS_00000650"; exon_number "1"; gene_name "PF3D7_0211600"; oId "CUFF.160.1"; nearest_ref "rna_PF3D7_0211600-1"; class_code "x"; tss_id "TSS615";
Pf3D7_02_v3	Cufflinks	exon	472362	474240	.	-	.	gene_id "XLOC_000478"; transcript_id "TCONS_00000651"; exon_number "1"; gene_name "PF3D7_0211700"; oId "CUFF.161.1"; nearest_ref "rna_PF3D7_0211700-1"; class_code "x"; tss_id "TSS616";
Pf3D7_02_v3	Cufflinks	exon	476586	477090	.	-	.	gene_id "XLOC_000479"; transcript_id "TCONS_00000652"; exon_number "1"; gene_name "PF3D7_0211900"; oId "CUFF.166.1"; nearest_ref "rna_PF3D7_0211900-1"; class_code "j"; tss_id "TSS617";
Pf3D7_02_v3	Cufflinks	exon	477419	478704	.	-	.	gene_id "XLOC_000479"; transcript_id "TCONS_00000652"; exon_number "2"; gene_name "PF3D7_0211900"; oId "CUFF.166.1"; nearest_ref "rna_PF3D7_0211900-1"; class_code "j"; tss_id "TSS617";
Pf3D7_02_v3	Cufflinks	exon	478927	479003	.	-	.	gene_id "XLOC_000479"; transcript_id "TCONS_00000652"; exon_number "3"; gene_name "PF3D7_0211900"; oId "CUFF.166.1"; nearest_ref "rna_PF3D7_0211900-1"; class_code "j"; tss_id "TSS617";
Pf3D7_02_v3	Cufflinks	exon	479089	479810	.	-	.	gene_id "XLOC_000479"; transcript_id "TCONS_00000652"; exon_number "4"; gene_name "PF3D7_0211900"; oId "CUFF.166.1"; nearest_ref "rna_PF3D7_0211900-1"; class_code "j"; tss_id "TSS617";
Pf3D7_02_v3	Cufflinks	exon	477432	478704	.	-	.	gene_id "XLOC_000479"; transcript_id "TCONS_00000653"; exon_number "1"; gene_name "PF3D7_0211900"; oId "rna_PF3D7_0211900-1"; contained_in "TCONS_00000652"; nearest_ref "rna_PF3D7_0211900-1"; class_code "="; tss_id "TSS618"; p_id "P367";
Pf3D7_02_v3	Cufflinks	exon	478927	479003	.	-	.	gene_id "XLOC_000479"; transcript_id "TCONS_00000653"; exon_number "2"; gene_name "PF3D7_0211900"; oId "rna_PF3D7_0211900-1"; contained_in "TCONS_00000652"; nearest_ref "rna_PF3D7_0211900-1"; class_code "="; tss_id "TSS618"; p_id "P367";
Pf3D7_02_v3	Cufflinks	exon	479089	479091	.	-	.	gene_id "XLOC_000479"; transcript_id "TCONS_00000653"; exon_number "3"; gene_name "PF3D7_0211900"; oId "rna_PF3D7_0211900-1"; contained_in "TCONS_00000652"; nearest_ref "rna_PF3D7_0211900-1"; class_code "="; tss_id "TSS618"; p_id "P367";
Pf3D7_02_v3	Cufflinks	exon	489904	489977	.	-	.	gene_id "XLOC_000480"; transcript_id "TCONS_00000654"; exon_number "1"; gene_name "PF3D7_0212200"; oId "rna_PF3D7_0212200-1"; nearest_ref "rna_PF3D7_0212200-1"; class_code "="; tss_id "TSS619"; p_id "P368";
Pf3D7_02_v3	Cufflinks	exon	490125	490818	.	-	.	gene_id "XLOC_000480"; transcript_id "TCONS_00000654"; exon_number "2"; gene_name "PF3D7_0212200"; oId "rna_PF3D7_0212200-1"; nearest_ref "rna_PF3D7_0212200-1"; class_code "="; tss_id "TSS619"; p_id "P368";
Pf3D7_02_v3	Cufflinks	exon	495166	495681	.	-	.	gene_id "XLOC_000481"; transcript_id "TCONS_00000655"; exon_number "1"; gene_name "PF3D7_0212400"; oId "rna_PF3D7_0212400-1"; nearest_ref "rna_PF3D7_0212400-1"; class_code "="; tss_id "TSS620"; p_id "P369";
Pf3D7_02_v3	Cufflinks	exon	495882	501641	.	-	.	gene_id "XLOC_000481"; transcript_id "TCONS_00000655"; exon_number "2"; gene_name "PF3D7_0212400"; oId "rna_PF3D7_0212400-1"; nearest_ref "rna_PF3D7_0212400-1"; class_code "="; tss_id "TSS620"; p_id "P369";
Pf3D7_02_v3	Cufflinks	exon	501855	507854	.	-	.	gene_id "XLOC_000481"; transcript_id "TCONS_00000655"; exon_number "3"; gene_name "PF3D7_0212400"; oId "rna_PF3D7_0212400-1"; nearest_ref "rna_PF3D7_0212400-1"; class_code "="; tss_id "TSS620"; p_id "P369";
Pf3D7_02_v3	Cufflinks	exon	524700	526043	.	-	.	gene_id "XLOC_000482"; transcript_id "TCONS_00000656"; exon_number "1"; gene_name "PF3D7_0212700"; oId "rna_PF3D7_0212700-1"; nearest_ref "rna_PF3D7_0212700-1"; class_code "="; tss_id "TSS621"; p_id "P370";
Pf3D7_02_v3	Cufflinks	exon	529614	531996	.	-	.	gene_id "XLOC_000483"; transcript_id "TCONS_00000657"; exon_number "1"; gene_name "PF3D7_0212800"; oId "CUFF.171.1"; nearest_ref "rna_PF3D7_0212800-1"; class_code "x"; tss_id "TSS622";
Pf3D7_02_v3	Cufflinks	exon	539848	540696	.	-	.	gene_id "XLOC_000484"; transcript_id "TCONS_00000658"; exon_number "1"; gene_name "PF3D7_0213300"; oId "CUFF.168.1"; nearest_ref "rna_PF3D7_0213300-1"; class_code "j"; tss_id "TSS623";
Pf3D7_02_v3	Cufflinks	exon	540877	541131	.	-	.	gene_id "XLOC_000484"; transcript_id "TCONS_00000658"; exon_number "2"; gene_name "PF3D7_0213300"; oId "CUFF.168.1"; nearest_ref "rna_PF3D7_0213300-1"; class_code "j"; tss_id "TSS623";
Pf3D7_02_v3	Cufflinks	exon	541224	541274	.	-	.	gene_id "XLOC_000484"; transcript_id "TCONS_00000658"; exon_number "3"; gene_name "PF3D7_0213300"; oId "CUFF.168.1"; nearest_ref "rna_PF3D7_0213300-1"; class_code "j"; tss_id "TSS623";
Pf3D7_02_v3	Cufflinks	exon	540409	540696	.	-	.	gene_id "XLOC_000484"; transcript_id "TCONS_00000659"; exon_number "1"; gene_name "PF3D7_0213200"; oId "rna_PF3D7_0213200-1"; contained_in "TCONS_00000658"; nearest_ref "rna_PF3D7_0213200-1"; class_code "="; tss_id "TSS624"; p_id "P371";
Pf3D7_02_v3	Cufflinks	exon	540877	540969	.	-	.	gene_id "XLOC_000484"; transcript_id "TCONS_00000659"; exon_number "2"; gene_name "PF3D7_0213200"; oId "rna_PF3D7_0213200-1"; contained_in "TCONS_00000658"; nearest_ref "rna_PF3D7_0213200-1"; class_code "="; tss_id "TSS624"; p_id "P371";
Pf3D7_02_v3	Cufflinks	exon	541086	541131	.	-	.	gene_id "XLOC_000484"; transcript_id "TCONS_00000660"; exon_number "1"; gene_name "PF3D7_0213300"; oId "rna_PF3D7_0213300-1"; nearest_ref "rna_PF3D7_0213300-1"; class_code "="; tss_id "TSS625"; p_id "P372";
Pf3D7_02_v3	Cufflinks	exon	541224	541310	.	-	.	gene_id "XLOC_000484"; transcript_id "TCONS_00000660"; exon_number "2"; gene_name "PF3D7_0213300"; oId "rna_PF3D7_0213300-1"; nearest_ref "rna_PF3D7_0213300-1"; class_code "="; tss_id "TSS625"; p_id "P372";
Pf3D7_02_v3	Cufflinks	exon	541445	541548	.	-	.	gene_id "XLOC_000484"; transcript_id "TCONS_00000660"; exon_number "3"; gene_name "PF3D7_0213300"; oId "rna_PF3D7_0213300-1"; nearest_ref "rna_PF3D7_0213300-1"; class_code "="; tss_id "TSS625"; p_id "P372";
Pf3D7_02_v3	Cufflinks	exon	543802	543891	.	-	.	gene_id "XLOC_000485"; transcript_id "TCONS_00000661"; exon_number "1"; gene_name "PF3D7_0213500"; oId "rna_PF3D7_0213500-1"; nearest_ref "rna_PF3D7_0213500-1"; class_code "="; tss_id "TSS626"; p_id "P373";
Pf3D7_02_v3	Cufflinks	exon	544050	544386	.	-	.	gene_id "XLOC_000485"; transcript_id "TCONS_00000661"; exon_number "2"; gene_name "PF3D7_0213500"; oId "rna_PF3D7_0213500-1"; nearest_ref "rna_PF3D7_0213500-1"; class_code "="; tss_id "TSS626"; p_id "P373";
Pf3D7_02_v3	Cufflinks	exon	544624	545409	.	-	.	gene_id "XLOC_000485"; transcript_id "TCONS_00000661"; exon_number "3"; gene_name "PF3D7_0213500"; oId "rna_PF3D7_0213500-1"; nearest_ref "rna_PF3D7_0213500-1"; class_code "="; tss_id "TSS626"; p_id "P373";
Pf3D7_02_v3	Cufflinks	exon	545563	545648	.	-	.	gene_id "XLOC_000485"; transcript_id "TCONS_00000661"; exon_number "4"; gene_name "PF3D7_0213500"; oId "rna_PF3D7_0213500-1"; nearest_ref "rna_PF3D7_0213500-1"; class_code "="; tss_id "TSS626"; p_id "P373";
Pf3D7_02_v3	Cufflinks	exon	545812	545895	.	-	.	gene_id "XLOC_000485"; transcript_id "TCONS_00000661"; exon_number "5"; gene_name "PF3D7_0213500"; oId "rna_PF3D7_0213500-1"; nearest_ref "rna_PF3D7_0213500-1"; class_code "="; tss_id "TSS626"; p_id "P373";
Pf3D7_02_v3	Cufflinks	exon	546482	546784	.	-	.	gene_id "XLOC_000486"; transcript_id "TCONS_00000662"; exon_number "1"; gene_name "PF3D7_0213600"; oId "rna_PF3D7_0213600-1"; nearest_ref "rna_PF3D7_0213600-1"; class_code "="; tss_id "TSS627"; p_id "P374";
Pf3D7_02_v3	Cufflinks	exon	546928	547043	.	-	.	gene_id "XLOC_000486"; transcript_id "TCONS_00000662"; exon_number "2"; gene_name "PF3D7_0213600"; oId "rna_PF3D7_0213600-1"; nearest_ref "rna_PF3D7_0213600-1"; class_code "="; tss_id "TSS627"; p_id "P374";
Pf3D7_02_v3	Cufflinks	exon	547175	547307	.	-	.	gene_id "XLOC_000486"; transcript_id "TCONS_00000662"; exon_number "3"; gene_name "PF3D7_0213600"; oId "rna_PF3D7_0213600-1"; nearest_ref "rna_PF3D7_0213600-1"; class_code "="; tss_id "TSS627"; p_id "P374";
Pf3D7_02_v3	Cufflinks	exon	547426	547548	.	-	.	gene_id "XLOC_000486"; transcript_id "TCONS_00000662"; exon_number "4"; gene_name "PF3D7_0213600"; oId "rna_PF3D7_0213600-1"; nearest_ref "rna_PF3D7_0213600-1"; class_code "="; tss_id "TSS627"; p_id "P374";
Pf3D7_02_v3	Cufflinks	exon	547638	547757	.	-	.	gene_id "XLOC_000486"; transcript_id "TCONS_00000662"; exon_number "5"; gene_name "PF3D7_0213600"; oId "rna_PF3D7_0213600-1"; nearest_ref "rna_PF3D7_0213600-1"; class_code "="; tss_id "TSS627"; p_id "P374";
Pf3D7_02_v3	Cufflinks	exon	547846	547890	.	-	.	gene_id "XLOC_000486"; transcript_id "TCONS_00000662"; exon_number "6"; gene_name "PF3D7_0213600"; oId "rna_PF3D7_0213600-1"; nearest_ref "rna_PF3D7_0213600-1"; class_code "="; tss_id "TSS627"; p_id "P374";
Pf3D7_02_v3	Cufflinks	exon	548039	548216	.	-	.	gene_id "XLOC_000486"; transcript_id "TCONS_00000662"; exon_number "7"; gene_name "PF3D7_0213600"; oId "rna_PF3D7_0213600-1"; nearest_ref "rna_PF3D7_0213600-1"; class_code "="; tss_id "TSS627"; p_id "P374";
Pf3D7_02_v3	Cufflinks	exon	548369	548431	.	-	.	gene_id "XLOC_000486"; transcript_id "TCONS_00000662"; exon_number "8"; gene_name "PF3D7_0213600"; oId "rna_PF3D7_0213600-1"; nearest_ref "rna_PF3D7_0213600-1"; class_code "="; tss_id "TSS627"; p_id "P374";
Pf3D7_02_v3	Cufflinks	exon	548583	548708	.	-	.	gene_id "XLOC_000486"; transcript_id "TCONS_00000662"; exon_number "9"; gene_name "PF3D7_0213600"; oId "rna_PF3D7_0213600-1"; nearest_ref "rna_PF3D7_0213600-1"; class_code "="; tss_id "TSS627"; p_id "P374";
Pf3D7_02_v3	Cufflinks	exon	548861	549258	.	-	.	gene_id "XLOC_000486"; transcript_id "TCONS_00000662"; exon_number "10"; gene_name "PF3D7_0213600"; oId "rna_PF3D7_0213600-1"; nearest_ref "rna_PF3D7_0213600-1"; class_code "="; tss_id "TSS627"; p_id "P374";
Pf3D7_02_v3	Cufflinks	exon	549432	553685	.	-	.	gene_id "XLOC_000486"; transcript_id "TCONS_00000662"; exon_number "11"; gene_name "PF3D7_0213600"; oId "rna_PF3D7_0213600-1"; nearest_ref "rna_PF3D7_0213600-1"; class_code "="; tss_id "TSS627"; p_id "P374";
Pf3D7_02_v3	Cufflinks	exon	553897	555294	.	-	.	gene_id "XLOC_000486"; transcript_id "TCONS_00000662"; exon_number "12"; gene_name "PF3D7_0213600"; oId "rna_PF3D7_0213600-1"; nearest_ref "rna_PF3D7_0213600-1"; class_code "="; tss_id "TSS627"; p_id "P374";
Pf3D7_02_v3	Cufflinks	exon	561122	564622	.	-	.	gene_id "XLOC_000487"; transcript_id "TCONS_00000663"; exon_number "1"; gene_name "PF3D7_0213900"; oId "rna_PF3D7_0213900-1"; nearest_ref "rna_PF3D7_0213900-1"; class_code "="; tss_id "TSS628"; p_id "P375";
Pf3D7_02_v3	Cufflinks	exon	568529	568565	.	-	.	gene_id "XLOC_000488"; transcript_id "TCONS_00000664"; exon_number "1"; gene_name "PF3D7_0214100"; oId "rna_PF3D7_0214100-1"; nearest_ref "rna_PF3D7_0214100-1"; class_code "="; tss_id "TSS629"; p_id "P376";
Pf3D7_02_v3	Cufflinks	exon	568699	569048	.	-	.	gene_id "XLOC_000488"; transcript_id "TCONS_00000664"; exon_number "2"; gene_name "PF3D7_0214100"; oId "rna_PF3D7_0214100-1"; nearest_ref "rna_PF3D7_0214100-1"; class_code "="; tss_id "TSS629"; p_id "P376";
Pf3D7_02_v3	Cufflinks	exon	569171	569259	.	-	.	gene_id "XLOC_000488"; transcript_id "TCONS_00000664"; exon_number "3"; gene_name "PF3D7_0214100"; oId "rna_PF3D7_0214100-1"; nearest_ref "rna_PF3D7_0214100-1"; class_code "="; tss_id "TSS629"; p_id "P376";
Pf3D7_02_v3	Cufflinks	exon	569376	573315	.	-	.	gene_id "XLOC_000488"; transcript_id "TCONS_00000664"; exon_number "4"; gene_name "PF3D7_0214100"; oId "rna_PF3D7_0214100-1"; nearest_ref "rna_PF3D7_0214100-1"; class_code "="; tss_id "TSS629"; p_id "P376";
Pf3D7_02_v3	Cufflinks	exon	574909	575063	.	-	.	gene_id "XLOC_000489"; transcript_id "TCONS_00000665"; exon_number "1"; gene_name "PF3D7_0214200"; oId "CUFF.173.1"; nearest_ref "rna_PF3D7_0214200-1"; class_code "j"; tss_id "TSS630";
Pf3D7_02_v3	Cufflinks	exon	575159	575704	.	-	.	gene_id "XLOC_000489"; transcript_id "TCONS_00000665"; exon_number "2"; gene_name "PF3D7_0214200"; oId "CUFF.173.1"; nearest_ref "rna_PF3D7_0214200-1"; class_code "j"; tss_id "TSS630";
Pf3D7_02_v3	Cufflinks	exon	575966	576514	.	-	.	gene_id "XLOC_000489"; transcript_id "TCONS_00000665"; exon_number "3"; gene_name "PF3D7_0214200"; oId "CUFF.173.1"; nearest_ref "rna_PF3D7_0214200-1"; class_code "j"; tss_id "TSS630";
Pf3D7_02_v3	Cufflinks	exon	575155	575704	.	-	.	gene_id "XLOC_000489"; transcript_id "TCONS_00000666"; exon_number "1"; gene_name "PF3D7_0214200"; oId "rna_PF3D7_0214200-1"; nearest_ref "rna_PF3D7_0214200-1"; class_code "="; tss_id "TSS631"; p_id "P377";
Pf3D7_02_v3	Cufflinks	exon	575966	576054	.	-	.	gene_id "XLOC_000489"; transcript_id "TCONS_00000666"; exon_number "2"; gene_name "PF3D7_0214200"; oId "rna_PF3D7_0214200-1"; nearest_ref "rna_PF3D7_0214200-1"; class_code "="; tss_id "TSS631"; p_id "P377";
Pf3D7_02_v3	Cufflinks	exon	586765	586839	.	-	.	gene_id "XLOC_000490"; transcript_id "TCONS_00000667"; exon_number "1"; gene_name "PF3D7_0214400"; oId "rna_PF3D7_0214400-1"; nearest_ref "rna_PF3D7_0214400-1"; class_code "="; tss_id "TSS632"; p_id "P378";
Pf3D7_02_v3	Cufflinks	exon	587119	587238	.	-	.	gene_id "XLOC_000490"; transcript_id "TCONS_00000667"; exon_number "2"; gene_name "PF3D7_0214400"; oId "rna_PF3D7_0214400-1"; nearest_ref "rna_PF3D7_0214400-1"; class_code "="; tss_id "TSS632"; p_id "P378";
Pf3D7_02_v3	Cufflinks	exon	587387	589051	.	-	.	gene_id "XLOC_000490"; transcript_id "TCONS_00000667"; exon_number "3"; gene_name "PF3D7_0214400"; oId "rna_PF3D7_0214400-1"; nearest_ref "rna_PF3D7_0214400-1"; class_code "="; tss_id "TSS632"; p_id "P378";
Pf3D7_02_v3	Cufflinks	exon	591060	592585	.	-	.	gene_id "XLOC_000491"; transcript_id "TCONS_00000668"; exon_number "1"; gene_name "PF3D7_0214500"; oId "CUFF.177.1"; nearest_ref "rna_PF3D7_0214500-1"; class_code "x"; tss_id "TSS633";
Pf3D7_02_v3	Cufflinks	exon	599829	599882	.	-	.	gene_id "XLOC_000492"; transcript_id "TCONS_00000669"; exon_number "1"; gene_name "PF3D7_0214700"; oId "rna_PF3D7_0214700-1"; nearest_ref "rna_PF3D7_0214700-1"; class_code "="; tss_id "TSS634"; p_id "P379";
Pf3D7_02_v3	Cufflinks	exon	599997	600049	.	-	.	gene_id "XLOC_000492"; transcript_id "TCONS_00000669"; exon_number "2"; gene_name "PF3D7_0214700"; oId "rna_PF3D7_0214700-1"; nearest_ref "rna_PF3D7_0214700-1"; class_code "="; tss_id "TSS634"; p_id "P379";
Pf3D7_02_v3	Cufflinks	exon	600187	600253	.	-	.	gene_id "XLOC_000492"; transcript_id "TCONS_00000669"; exon_number "3"; gene_name "PF3D7_0214700"; oId "rna_PF3D7_0214700-1"; nearest_ref "rna_PF3D7_0214700-1"; class_code "="; tss_id "TSS634"; p_id "P379";
Pf3D7_02_v3	Cufflinks	exon	600357	600452	.	-	.	gene_id "XLOC_000492"; transcript_id "TCONS_00000669"; exon_number "4"; gene_name "PF3D7_0214700"; oId "rna_PF3D7_0214700-1"; nearest_ref "rna_PF3D7_0214700-1"; class_code "="; tss_id "TSS634"; p_id "P379";
Pf3D7_02_v3	Cufflinks	exon	600562	600675	.	-	.	gene_id "XLOC_000492"; transcript_id "TCONS_00000669"; exon_number "5"; gene_name "PF3D7_0214700"; oId "rna_PF3D7_0214700-1"; nearest_ref "rna_PF3D7_0214700-1"; class_code "="; tss_id "TSS634"; p_id "P379";
Pf3D7_02_v3	Cufflinks	exon	600804	600867	.	-	.	gene_id "XLOC_000492"; transcript_id "TCONS_00000669"; exon_number "6"; gene_name "PF3D7_0214700"; oId "rna_PF3D7_0214700-1"; nearest_ref "rna_PF3D7_0214700-1"; class_code "="; tss_id "TSS634"; p_id "P379";
Pf3D7_02_v3	Cufflinks	exon	600961	601046	.	-	.	gene_id "XLOC_000492"; transcript_id "TCONS_00000669"; exon_number "7"; gene_name "PF3D7_0214700"; oId "rna_PF3D7_0214700-1"; nearest_ref "rna_PF3D7_0214700-1"; class_code "="; tss_id "TSS634"; p_id "P379";
Pf3D7_02_v3	Cufflinks	exon	601134	601279	.	-	.	gene_id "XLOC_000492"; transcript_id "TCONS_00000669"; exon_number "8"; gene_name "PF3D7_0214700"; oId "rna_PF3D7_0214700-1"; nearest_ref "rna_PF3D7_0214700-1"; class_code "="; tss_id "TSS634"; p_id "P379";
Pf3D7_02_v3	Cufflinks	exon	601487	601712	.	-	.	gene_id "XLOC_000492"; transcript_id "TCONS_00000669"; exon_number "9"; gene_name "PF3D7_0214700"; oId "rna_PF3D7_0214700-1"; nearest_ref "rna_PF3D7_0214700-1"; class_code "="; tss_id "TSS634"; p_id "P379";
Pf3D7_02_v3	Cufflinks	exon	607978	609731	.	-	.	gene_id "XLOC_000493"; transcript_id "TCONS_00000670"; exon_number "1"; gene_name "PF3D7_0214800"; oId "CUFF.178.1"; nearest_ref "rna_PF3D7_0214800-1"; class_code "x"; tss_id "TSS635";
Pf3D7_02_v3	Cufflinks	exon	616081	619448	.	-	.	gene_id "XLOC_000494"; transcript_id "TCONS_00000671"; exon_number "1"; gene_name "PF3D7_0215000"; oId "CUFF.181.1"; nearest_ref "rna_PF3D7_0215000-1"; class_code "o"; tss_id "TSS636";
Pf3D7_02_v3	Cufflinks	exon	616772	619429	.	-	.	gene_id "XLOC_000494"; transcript_id "TCONS_00000672"; exon_number "1"; gene_name "PF3D7_0215000"; oId "rna_PF3D7_0215000-1"; contained_in "TCONS_00000671"; nearest_ref "rna_PF3D7_0215000-1"; class_code "="; tss_id "TSS636"; p_id "P380";
Pf3D7_02_v3	Cufflinks	exon	622524	622582	.	-	.	gene_id "XLOC_000495"; transcript_id "TCONS_00000673"; exon_number "1"; gene_name "PF3D7_0215100"; oId "rna_PF3D7_0215100-1"; nearest_ref "rna_PF3D7_0215100-1"; class_code "="; tss_id "TSS637"; p_id "P381";
Pf3D7_02_v3	Cufflinks	exon	622789	622840	.	-	.	gene_id "XLOC_000495"; transcript_id "TCONS_00000673"; exon_number "2"; gene_name "PF3D7_0215100"; oId "rna_PF3D7_0215100-1"; nearest_ref "rna_PF3D7_0215100-1"; class_code "="; tss_id "TSS637"; p_id "P381";
Pf3D7_02_v3	Cufflinks	exon	622939	623014	.	-	.	gene_id "XLOC_000495"; transcript_id "TCONS_00000673"; exon_number "3"; gene_name "PF3D7_0215100"; oId "rna_PF3D7_0215100-1"; nearest_ref "rna_PF3D7_0215100-1"; class_code "="; tss_id "TSS637"; p_id "P381";
Pf3D7_02_v3	Cufflinks	exon	623143	623529	.	-	.	gene_id "XLOC_000495"; transcript_id "TCONS_00000673"; exon_number "4"; gene_name "PF3D7_0215100"; oId "rna_PF3D7_0215100-1"; nearest_ref "rna_PF3D7_0215100-1"; class_code "="; tss_id "TSS637"; p_id "P381";
Pf3D7_02_v3	Cufflinks	exon	623715	623944	.	-	.	gene_id "XLOC_000495"; transcript_id "TCONS_00000673"; exon_number "5"; gene_name "PF3D7_0215100"; oId "rna_PF3D7_0215100-1"; nearest_ref "rna_PF3D7_0215100-1"; class_code "="; tss_id "TSS637"; p_id "P381";
Pf3D7_02_v3	Cufflinks	exon	624073	624108	.	-	.	gene_id "XLOC_000495"; transcript_id "TCONS_00000673"; exon_number "6"; gene_name "PF3D7_0215100"; oId "rna_PF3D7_0215100-1"; nearest_ref "rna_PF3D7_0215100-1"; class_code "="; tss_id "TSS637"; p_id "P381";
Pf3D7_02_v3	Cufflinks	exon	624250	624306	.	-	.	gene_id "XLOC_000495"; transcript_id "TCONS_00000673"; exon_number "7"; gene_name "PF3D7_0215100"; oId "rna_PF3D7_0215100-1"; nearest_ref "rna_PF3D7_0215100-1"; class_code "="; tss_id "TSS637"; p_id "P381";
Pf3D7_02_v3	Cufflinks	exon	628035	632262	.	-	.	gene_id "XLOC_000496"; transcript_id "TCONS_00000674"; exon_number "1"; gene_name "PF3D7_0215300"; oId "CUFF.179.1"; nearest_ref "rna_PF3D7_0215300-1"; class_code "o"; tss_id "TSS638";
Pf3D7_02_v3	Cufflinks	exon	628642	631308	.	-	.	gene_id "XLOC_000496"; transcript_id "TCONS_00000675"; exon_number "1"; gene_name "PF3D7_0215300"; oId "rna_PF3D7_0215300-1"; contained_in "TCONS_00000674"; nearest_ref "rna_PF3D7_0215300-1"; class_code "="; tss_id "TSS639"; p_id "P382";
Pf3D7_02_v3	Cufflinks	exon	634287	637701	.	-	.	gene_id "XLOC_000497"; transcript_id "TCONS_00000676"; exon_number "1"; gene_name "PF3D7_0215400"; oId "CUFF.182.1"; nearest_ref "rna_PF3D7_0215400-1"; class_code "o"; tss_id "TSS640";
Pf3D7_02_v3	Cufflinks	exon	638835	638999	.	-	.	gene_id "XLOC_000497"; transcript_id "TCONS_00000676"; exon_number "2"; gene_name "PF3D7_0215400"; oId "CUFF.182.1"; nearest_ref "rna_PF3D7_0215400-1"; class_code "o"; tss_id "TSS640";
Pf3D7_02_v3	Cufflinks	exon	634287	637701	.	-	.	gene_id "XLOC_000497"; transcript_id "TCONS_00000677"; exon_number "1"; gene_name "PF3D7_0215400"; oId "CUFF.182.2"; nearest_ref "rna_PF3D7_0215400-1"; class_code "o"; tss_id "TSS641";
Pf3D7_02_v3	Cufflinks	exon	638825	639143	.	-	.	gene_id "XLOC_000497"; transcript_id "TCONS_00000677"; exon_number "2"; gene_name "PF3D7_0215400"; oId "CUFF.182.2"; nearest_ref "rna_PF3D7_0215400-1"; class_code "o"; tss_id "TSS641";
Pf3D7_02_v3	Cufflinks	exon	634589	637507	.	-	.	gene_id "XLOC_000497"; transcript_id "TCONS_00000678"; exon_number "1"; gene_name "PF3D7_0215400"; oId "rna_PF3D7_0215400-1"; contained_in "TCONS_00000676"; nearest_ref "rna_PF3D7_0215400-1"; class_code "="; tss_id "TSS642"; p_id "P383";
Pf3D7_02_v3	Cufflinks	exon	643106	644317	.	-	.	gene_id "XLOC_000498"; transcript_id "TCONS_00000679"; exon_number "1"; gene_name "PF3D7_0215600"; oId "rna_PF3D7_0215600-1"; nearest_ref "rna_PF3D7_0215600-1"; class_code "="; tss_id "TSS643"; p_id "P384";
Pf3D7_02_v3	Cufflinks	exon	650270	653428	.	-	.	gene_id "XLOC_000499"; transcript_id "TCONS_00000680"; exon_number "1"; gene_name "PF3D7_0215800"; oId "CUFF.187.1"; nearest_ref "rna_PF3D7_0215800-1"; class_code "o"; tss_id "TSS644";
Pf3D7_02_v3	Cufflinks	exon	653889	653910	.	-	.	gene_id "XLOC_000499"; transcript_id "TCONS_00000680"; exon_number "2"; gene_name "PF3D7_0215800"; oId "CUFF.187.1"; nearest_ref "rna_PF3D7_0215800-1"; class_code "o"; tss_id "TSS644";
Pf3D7_02_v3	Cufflinks	exon	650663	653362	.	-	.	gene_id "XLOC_000499"; transcript_id "TCONS_00000681"; exon_number "1"; gene_name "PF3D7_0215800"; oId "rna_PF3D7_0215800-1"; contained_in "TCONS_00000680"; nearest_ref "rna_PF3D7_0215800-1"; class_code "="; tss_id "TSS645"; p_id "P385";
Pf3D7_02_v3	Cufflinks	exon	654918	654966	.	-	.	gene_id "XLOC_000500"; transcript_id "TCONS_00000682"; exon_number "1"; gene_name "PF3D7_0215900"; oId "rna_PF3D7_0215900-1"; nearest_ref "rna_PF3D7_0215900-1"; class_code "="; tss_id "TSS646"; p_id "P386";
Pf3D7_02_v3	Cufflinks	exon	655082	655172	.	-	.	gene_id "XLOC_000500"; transcript_id "TCONS_00000682"; exon_number "2"; gene_name "PF3D7_0215900"; oId "rna_PF3D7_0215900-1"; nearest_ref "rna_PF3D7_0215900-1"; class_code "="; tss_id "TSS646"; p_id "P386";
Pf3D7_02_v3	Cufflinks	exon	655282	655369	.	-	.	gene_id "XLOC_000500"; transcript_id "TCONS_00000682"; exon_number "3"; gene_name "PF3D7_0215900"; oId "rna_PF3D7_0215900-1"; nearest_ref "rna_PF3D7_0215900-1"; class_code "="; tss_id "TSS646"; p_id "P386";
Pf3D7_02_v3	Cufflinks	exon	655548	655583	.	-	.	gene_id "XLOC_000500"; transcript_id "TCONS_00000682"; exon_number "4"; gene_name "PF3D7_0215900"; oId "rna_PF3D7_0215900-1"; nearest_ref "rna_PF3D7_0215900-1"; class_code "="; tss_id "TSS646"; p_id "P386";
Pf3D7_02_v3	Cufflinks	exon	655658	655750	.	-	.	gene_id "XLOC_000500"; transcript_id "TCONS_00000682"; exon_number "5"; gene_name "PF3D7_0215900"; oId "rna_PF3D7_0215900-1"; nearest_ref "rna_PF3D7_0215900-1"; class_code "="; tss_id "TSS646"; p_id "P386";
Pf3D7_02_v3	Cufflinks	exon	655860	655921	.	-	.	gene_id "XLOC_000500"; transcript_id "TCONS_00000682"; exon_number "6"; gene_name "PF3D7_0215900"; oId "rna_PF3D7_0215900-1"; nearest_ref "rna_PF3D7_0215900-1"; class_code "="; tss_id "TSS646"; p_id "P386";
Pf3D7_02_v3	Cufflinks	exon	656056	656190	.	-	.	gene_id "XLOC_000500"; transcript_id "TCONS_00000682"; exon_number "7"; gene_name "PF3D7_0215900"; oId "rna_PF3D7_0215900-1"; nearest_ref "rna_PF3D7_0215900-1"; class_code "="; tss_id "TSS646"; p_id "P386";
Pf3D7_02_v3	Cufflinks	exon	656377	656486	.	-	.	gene_id "XLOC_000500"; transcript_id "TCONS_00000682"; exon_number "8"; gene_name "PF3D7_0215900"; oId "rna_PF3D7_0215900-1"; nearest_ref "rna_PF3D7_0215900-1"; class_code "="; tss_id "TSS646"; p_id "P386";
Pf3D7_02_v3	Cufflinks	exon	656634	656692	.	-	.	gene_id "XLOC_000500"; transcript_id "TCONS_00000682"; exon_number "9"; gene_name "PF3D7_0215900"; oId "rna_PF3D7_0215900-1"; nearest_ref "rna_PF3D7_0215900-1"; class_code "="; tss_id "TSS646"; p_id "P386";
[truncated: 23,615 more rows]
