# Supplementary material for: Strand-specific RNA sequencing in Plasmodium falciparum malaria identifies developmentally regulated long non-coding RNA and circular RNA
Source: BMC Genomics. 2015 Jun 13;16(1):454. doi: 10.1186/s12864-015-1603-4 (PMC4465157; doi:10.1186/s12864-015-1603-4)
Supplement: Supplementary file 12 — Cufflinks assembled transcript property metrics. [file 12864_2015_1603_MOESM12_ESM.xlsx]

## Sheet: Sheet1
	Cufflinks transcripts (excluding un-annotated)	Cufflinks RABT transcripts (excluding un-annotated)	PlasmoDBv10.0 annotated transcripts
Average Maximum FPKM	165	238	469
Average average FPKM	57	83	164
Average length	3223	2618	2197
Average GC content	0.208	0.24	0.254
Single exon rate	0.466	0.45	0.478
Maximum exon count	32	34	34
