# Supplementary material for: Strand-specific RNA sequencing in Plasmodium falciparum malaria identifies developmentally regulated long non-coding RNA and circular RNA
Source: BMC Genomics. 2015 Jun 13;16(1):454. doi: 10.1186/s12864-015-1603-4 (PMC4465157; doi:10.1186/s12864-015-1603-4)
Supplement: Supplementary file 15 — Putative intergenic lncRNA properties. [file 12864_2015_1603_MOESM15_ESM.xlsx]

## Sheet: Sheet1
Properties of 660 P. falciparum intergenic lncRNA transcripts. Expression and correlation properties are calculated using the 56-hour time-course samples. Coding potential refers to TransDecoder predictions. Higher Maximal JS Specificity scores indicate higher stage-specificity. NAs in the more/less correlated neighboring gene information columns mean that either (1) the neighboring gene was anot…
Gene ID	Transcript ID	Chromosome	Start	Stop	Strand	Length	Exon count	Exon lengths	Relative Exon starts	GC content	Coding potential	Mean expression	Max expression	Max expression time-point	Log2 fold change	Significant Differential GENE Expression	Max JS Specificity score	More correlated neighbor	More correlated neighbor description	Correlation with more correlated neighbor	Orientation with respect to more correlated neighbor	Distance from more correlated neighbor	Less correlated neighbor	Less correlated neighbor description	Correlation with less correlated neighbor	Distance from less correlated neighbor	FPKM T20	FPKM T24	FPKM T28	FPKM T32	FPKM T36	FPKM T40	FPKM T44	FPKM T48	FPKM TT8	FPKM R	FPKM ET	FPKM LT	FPKM S
XLOC_000181	TCONS_00000211	Pf3D7_01_v3	911	7642	-	6731	1	6731,	0,	0.323429		5.05477	32.6911	T48	5.06538	YES	0.310788	PF3D7_0100100	erythrocyte membrane protein 1, PfEMP1 (VAR)	0.67874	divergent	21867	NA	NA	NA	NA	0.238492	0.0591644	0.00619976	0.011731	0.0654662	1.27229	4.25924	32.6911	5.85773	1.59224	0.14888	0.0776007	4.84065
XLOC_000199	TCONS_00000229	Pf3D7_01_v3	96484	96952	-	468	1	468,	0,	0.108974		11.1618	83.5728	TT8	6.40212	YES	0.300659	PF3D7_0102200	ring-infected erythrocyte surface antigen (RESA)	0.862079	divergent	1866	PF3D7_0102100	stevor, pseudogene	-0.394847	585	0.79036	0	0.550707	0	0	0.767507	6.3581	2.46057	83.5728	2.56243	0	0	3.41775
XLOC_000200	TCONS_00000230	Pf3D7_01_v3	102683	103619	-	936	1	936,	0,	0.13141		4.41038	16.0458	T32	4.09134	YES	0.199807	PF3D7_0102300	Plasmodium exported protein, unknown function	0.814458	divergent	1084	PF3D7_0102200	ring-infected erythrocyte surface antigen (RESA)	-0.502851	401	0.948528	1.6321	4.52875	16.0458	5.62999	4.20414	5.3411	0	3.38439	0.494936	0.486806	5.90476	0
XLOC_000204	TCONS_00000239	Pf3D7_01_v3	122153	122792	-	344	2	327,17,	0,622,	0.142442		17.2739	75.0173	TT8	6.24826	YES	0.213799	PF3D7_0102600	serine/threonine protein kinase, FIKK family (FIKK1)	0.629471	tandem	904	PF3D7_0102700	merozoite-associated tryptophan-rich antigen, putative	0.42453	1724	45.3668	18.2266	6.78671	6.33503	3.06135	0	2.84789	0	75.0173	11.8679	0	1.42216	0
XLOC_000204	TCONS_00000240	Pf3D7_01_v3	122535	123203	-	668	1	668,	0,	0.127246		5.80651	37.8062	TT8	5.27822	YES	0.275459	PF3D7_0102600	serine/threonine protein kinase, FIKK family (FIKK1)	0.629471	tandem	904	PF3D7_0102700	merozoite-associated tryptophan-rich antigen, putative	0.42453	1724	3.71443	2.10587	1.37644	1.11375	0.270929	0	1.50016	0	37.8062	6.9573	1.88362	3.16218	0.751938
XLOC_000102	TCONS_00000110	Pf3D7_01_v3	139489	140370	+	881	1	881,	0,	0.164586		9.49874	20.0213	T32	3.03431	YES	0.155598	PF3D7_0103200	nucleoside transporter 4 (NT4)	0.569236	convergent	291	PF3D7_0103100	conserved Plasmodium protein, unknown function	0.383773	232	5.95631	7.57477	11.5926	20.0213	19.3127	15.1854	7.60111	1.56591	6.0247	1.54042	7.92706	21.8043	12.8486
XLOC_000213	TCONS_00000258	Pf3D7_01_v3	185377	186152	-	775	1	775,	0,	0.113548		221.204	889.986	T6	4.81287	YES	0.156629	PF3D7_0104200	conserved Plasmodium protein, unknown function	0.985095	tandem	1155	NA	NA	NA	NA	32.1461	57.2726	109.948	62.7175	72.3295	93.6599	253.115	203.423	627.944	78.9275	194.591	250.929	312.188
XLOC_000214	TCONS_00000259	Pf3D7_01_v3	186510	187230	-	720	1	720,	0,	0.116667		20.7442	102.889	T6	6.6989	YES	0.252201	NA	NA	NA	NA	NA	NA	NA	NA	NA	2.35518	0.708532	0.472579	0	0	2.40735	34.0201	6.32855	76.0984	0.593007	0.560178	0.474173	2.07436
XLOC_000110	TCONS_00000120	Pf3D7_01_v3	188300	189149	+	849	1	849,	0,	0.124853		25.7246	109.452	T6	6.36128	YES	0.215395	NA	NA	NA	NA	NA	PF3D7_0104300	ubiquitin carboxyl-terminal hydrolase 1, putative (UBP1)	0.874636	1119	0.764198	2.65067	3.37587	1.44386	0.343501	3.50062	47.0674	30.7373	79.7563	11.9738	1.24567	0.669294	8.64556
XLOC_000223	TCONS_00000273	Pf3D7_01_v3	234578	235193	-	615	1	615,	0,	0.131707		16.9207	42.5924	T20	3.62341		0.156631	PF3D7_0105600	conserved Plasmodium protein, unknown function	0.843098	tandem	176	PF3D7_0105700	asparagine-rich antigen Pfa35-2	-0.55864	3472	42.5924	24.6886	19.8535	12.8557	16.5926	10.4583	11.4447	2.53716	3.37642	24.3487	9.60612	10.1973	4.47449
XLOC_000120	TCONS_00000133	Pf3D7_01_v3	259437	259761	+	324	1	324,	0,	0.154321		11.0871	45.8784	T48	5.55085		0.221057	PF3D7_0106000	conserved Plasmodium protein, unknown function	0.931379	divergent	894	PF3D7_0106100	vacuolar ATP synthase subunit c, putative	-0.0602362	896	0	1.09337	0	2.32255	12.3277	17.0082	25.9721	45.8784	5.65232	0	1.71119	14.1484	102.794
XLOC_000229	TCONS_00000282	Pf3D7_01_v3	269405	269997	-	592	1	592,	0,	0.106419		12.101	20.758	T28	3.13482		0.144311	NA	NA	NA	NA	NA	PF3D7_0106300	calcium-transporting ATPase (ATP6)	-0.484352	232	11.6502	7.68008	20.758	11.7795	14.8442	18.644	15.6309	1.4771	8.98113	12.1744	0.882988	1.58358	0
XLOC_000122	TCONS_00000135	Pf3D7_01_v3	270551	271537	+	986	1	986,	0,	0.135903		16.0573	38.8206	T20	2.84661	YES	0.152115	PF3D7_0106400	pre-rRNA-processing protein TSR2, putative	0.689205	tandem	916	NA	NA	NA	NA	38.8206	11.0171	14.1709	13.8621	7.79479	11.8416	12.1831	4.53596	27.0258	15.47	3.42933	4.06219	5.37622
XLOC_000133	TCONS_00000147	Pf3D7_01_v3	311379	311925	+	546	1	546,	0,	0.0952381		8.33026	40.066	TT8	4.66579		0.209695	PF3D7_0107500	lipid/sterol:H symporter	0.645367	divergent	2122	NA	NA	NA	NA	4.27922	0.617855	0.800692	3.01852	2.25645	3.2434	7.26198	13.2431	40.066	9.96045	2.828	0.818991	4.43854
XLOC_000134	TCONS_00000148	Pf3D7_01_v3	312214	313610	+	1396	1	1396,	0,	0.13467		4.24783	11.6086	TT8	3.26997		0.181643	NA	NA	NA	NA	NA	PF3D7_0107600	serine/threonine protein kinase, putative	0.0542492	1007	7.08747	3.46434	3.45516	4.51667	1.58139	0.307098	3.49381	0.92432	11.6086	6.21429	1.34126	4.31663	1.62515
XLOC_000236	TCONS_00000290	Pf3D7_01_v3	335143	335877	-	734	1	734,	0,	0.106267		24.8025	98.4757	T20	4.98763		0.180994	NA	NA	NA	NA	NA	PF3D7_0108100	conserved Plasmodium protein, unknown function	-0.754784	2435	98.4757	43.0698	33.3978	11.517	4.42276	2.13539	5.62646	2.14905	42.3071	24.963	9.58071	6.19074	4.67764
XLOC_000138	TCONS_00000154	Pf3D7_01_v3	335774	337034	+	1260	1	1260,	0,	0.114286		60.0808	107.094	TT8	1.79333		0.134375	PF3D7_0108300	conserved Plasmodium protein, unknown function	0.93878	tandem	133	NA	NA	NA	NA	62.4712	64.356	55.4182	30.1858	34.8238	36.8126	55.568	78.7471	107.094	51.2727	79.4523	57.1961	49.3484
XLOC_000140	TCONS_00000157	Pf3D7_01_v3	347063	348043	+	980	1	980,	0,	0.102041		12.6282	38.4668	TT8	4.55345	YES	0.179299	PF3D7_0108400.1	mitochondrial carrier protein, putative	0.793999	divergent	523	PF3D7_0108500	conserved Plasmodium protein, unknown function	0.698529	1126	24.6257	21.1238	6.33949	4.20025	0.761953	0.680763	4.70538	6.24692	38.4668	27.7591	1.78948	0	0
XLOC_000258	TCONS_00000328	Pf3D7_01_v3	463233	463884	-	651	1	651,	0,	0.139785		4.93109	15.8276	T32	4.07276		0.208073	PF3D7_0112200	multidrug resistance-associated protein 1 (MRP1)	0.844025	divergent	841	PF3D7_0112100	conserved Plasmodium protein, unknown function	-0.455147	7895	3.0233	8.42412	12.6338	15.8276	4.33255	6.09174	1.58113	0	1.80994	1.06616	2.12543	4.10987	1.32288
XLOC_000259	TCONS_00000329	Pf3D7_01_v3	471296	472188	-	892	1	892,	0,	0.164798		10.8656	28.1046	T36	3.63603		0.167475	PF3D7_0112200	multidrug resistance-associated protein 1 (MRP1)	0.237227	convergent	1102	NA	NA	NA	NA	7.21776	2.30039	5.09405	15.9883	28.1046	26.7037	14.7498	1.34103	7.87314	7.66865	1.13411	7.06262	14.7824
XLOC_000164	TCONS_00000192	Pf3D7_01_v3	491220	493065	+	1845	1	1845,	0,	0.149593		3.56234	15.4231	T20	4.03765		0.258819	PF3D7_0113000	glutamic acid-rich protein (GARP)	0.964139	divergent	1093	PF3D7_0113100	surface-associated interspersed protein 1.1 (SURFIN 1.1) (SURF1.1)	-0.200784	2178	15.4231	8.52289	7.38477	3.74393	0.314097	0.424379	0.143443	0	0	6.34269	6.83515	3.53127	0.438963
XLOC_000170	TCONS_00000200	Pf3D7_01_v3	539706	540807	+	1101	1	1101,	0,	0.150772		9.59032	33.2363	T20	4.48106	YES	0.205163	PF3D7_0113900	Plasmodium exported protein (hyp8), unknown function (GEXP10)	0.855303	divergent	1681	PF3D7_0114000	RESA-like protein with DnaJ domain, putative (GEXP06)	0.520853	1672	33.2363	8.90936	2.59795	2.36122	1.29576	0.700707	1.68585	0.533042	26.8221	17.8491	3.20614	1.19171	0.352949
XLOC_000403	TCONS_00000533	Pf3D7_02_v3	1651	7840	-	6189	1	6189,	0,	0.317499		3.90485	26.4675	T48	4.7616	YES	0.329931	PF3D7_0200100	erythrocyte membrane protein 1, PfEMP1 (VAR)	-0.0948703	divergent	17391	NA	NA	NA	NA	0.0877454	0.0798035	0.012589	0.023686	0.0539828	0.874226	3.50863	26.4675	4.37518	0	0	0	0.0154416
XLOC_000283	TCONS_00000356	Pf3D7_02_v3	115036	116662	+	1626	1	1626,	0,	0.133456		15.1986	96.5631	TT8	6.48425	YES	0.250714	PF3D7_0202200	Plasmodium exported protein, unknown function	0.967841	divergent	1354	NA	NA	NA	NA	15.2448	2.68929	0.933643	0.543492	0.0897641	0.121309	2.82186	5.95268	96.5631	7.34237	0.44721	0.561985	0.524682
XLOC_000422	TCONS_00000561	Pf3D7_02_v3	116063	116782	-	719	1	719,	0,	0.148818		4.95634	16.7119	T28	4.14665		0.247736	PF3D7_0202300	Plasmodium exported protein (hyp11), unknown function	0.816145	divergent	442	NA	NA	NA	NA	4.81465	13.9648	16.7119	15.7657	2.25903	0.29403	0.379072	0	0	0.476211	3.35604	4.85358	0.589664
XLOC_000423	TCONS_00000562	Pf3D7_02_v3	118516	119309	-	793	1	793,	0,	0.132409		9.09635	27.5932	T20	3.42915		0.174841	PF3D7_0202400	conserved Plasmodium protein, unknown function	0.773351	divergent	1214	PF3D7_0202300	Plasmodium exported protein (hyp11), unknown function	0.560603	281	27.5932	17.8061	13.022	12.7429	5.23534	4.36433	6.12018	2.89668	2.46487	6.23007	9.93829	6.89393	3.74955
XLOC_000424	TCONS_00000563	Pf3D7_02_v3	125877	126911	-	1034	1	1034,	0,	0.133462		13.9154	46.851	TT8	5.36948	YES	0.200159	PF3D7_0202500	early transcribed membrane protein 2 (ETRAMP2)	0.938428	divergent	1082	PF3D7_0202400	conserved Plasmodium protein, unknown function	-0.568206	1775	16.2935	3.92231	0.489294	0.163563	0.157486	1.09188	16.178	28.6109	46.851	14.5765	2.29734	0.965045	4.53432
XLOC_000294	TCONS_00000372	Pf3D7_02_v3	190318	191315	+	997	1	997,	0,	0.137412		15.1846	66.214	T48	5.37297	YES	0.194171	PF3D7_0204100	conserved Plasmodium protein, unknown function	0.759584	divergent	1203	PF3D7_0204200	conserved Plasmodium protein, unknown function	0.240678	1502	1.8349	0.621941	2.49634	10.4768	12.5243	19.1632	29.3427	66.214	14.6508	1.43499	2.36237	14.111	42.6951
XLOC_000308	TCONS_00000395	Pf3D7_02_v3	279375	280103	+	728	1	728,	0,	0.18956		19.9548	64.246	T44	6.02782	YES	0.19598	PF3D7_0207000	merozoite surface protein 4 (MSP4)	0.968952	divergent	919	PF3D7_0207100	conserved Plasmodium protein, unknown function	0.899807	1803	0	0.320647	0.843456	4.42396	12.0943	34.6498	64.246	23.7162	40.3874	4.76027	0.465061	4.64265	59.6721
XLOC_000318	TCONS_00000409	Pf3D7_02_v3	402933	403876	+	943	1	943,	0,	0.165429		11.1627	31.2055	TT8	3.58168	YES	0.174177	PF3D7_0209800	ATP-dependent RNA helicase UAP56 (UAP56)	0.726074	convergent	404	PF3D7_0209700	RING zinc finger protein, putative	0.585704	1074	20.2745	12.1873	6.65563	5.82501	1.6899	2.34924	5.80511	1.70511	31.2055	21.7087	7.95003	6.04443	9.61062
XLOC_000320	TCONS_00000411	Pf3D7_02_v3	409332	409877	+	388	2	191,197,	0,348,	0.149485		203.67	354.014	T20	2.14836	YES	0.131415	PF3D7_0209900	unspecified product	0.167141	tandem	894	NA	NA	NA	NA	354.014	309.083	187.277	104.578	203.432	272.342	220.292	151.847	103.298	300.87	227.87	146.627	190.227
XLOC_000348	TCONS_00000459	Pf3D7_02_v3	603549	604553	+	1004	1	1004,	0,	0.100598		5.91354	30.1297	T6	4.96022	YES	0.240918	PF3D7_0214700	conserved Plasmodium protein, unknown function	0.618011	divergent	1837	PF3D7_0214800	conserved Plasmodium membrane protein, unknown function	0.569388	491	0	0.829956	2.19764	0.80133	1.9381	1.86329	10.5644	1.15414	12.4691	3.14926	0.647244	2.2275	3.13732
XLOC_000502	TCONS_00000686	Pf3D7_02_v3	688696	689559	-	863	1	863,	0,	0.155272	YES	5.93401	17.4604	T48	4.20636		0.239075	PF3D7_0216700.1	conserved Plasmodium protein, unknown function	0.896351	divergent	751	PF3D7_0216600	MtN3-like protein	0.760783	151	0.486341	0	0	0.155484	0.151881	1.28357	12.4359	17.4604	16.8603	1.92055	1.15092	0	4.04734
XLOC_000524	TCONS_00000715	Pf3D7_02_v3	789524	790212	-	688	1	688,	0,	0.146802		19.0328	61.6993	TT8	3.80897	YES	0.169238	PF3D7_0219800	Plasmodium exported protein (PHISTc), unknown function	0.789545	tandem	1584	NA	NA	NA	NA	30.2322	14.8057	11.4352	3.4735	3.52095	3.55606	15.6347	8.02389	61.6993	23.6345	3.04485	1.07417	1.08049
XLOC_000372	TCONS_00000501	Pf3D7_02_v3	790525	790759	+	234	1	234,	0,	0.123932		57.9737	219.982	T14	7.78779	YES	0.206322	NA	NA	NA	NA	NA	PF3D7_0219900	Plasmodium exported protein, unknown function	0.647005	704	86.4687	71.1974	26.8936	3.68124	0	2.57841	0	0	189.055	143.949	27.614	0	5.31841
XLOC_000525	TCONS_00000716	Pf3D7_02_v3	802213	802981	-	768	1	768,	0,	0.135417		12.6957	55.9668	TT8	5.1669	YES	0.199803	PF3D7_0220100	DnaJ protein, putative	0.925508	divergent	1538	PF3D7_0220000	liver stage antigen 3 (LSA3)	0.518737	627	21.217	7.59521	5.14759	5.22555	1.43953	0.585735	3.1445	3.47104	55.9668	16.2673	3.41742	4.62346	2.42323
XLOC_000376	TCONS_00000505	Pf3D7_02_v3	811800	812843	+	1043	1	1043,	0,	0.118888		14.8935	39.5128	T20	4.17788	YES	0.167897	PF3D7_0220200	Plasmodium exported protein, unknown function	0.871239	divergent	1502	PF3D7_0220300	Plasmodium exported protein, unknown function	0.425748	983	39.5128	22.7609	10.4638	12.2878	5.56096	5.43796	2.58198	1.23833	28.831	17.8094	4.43645	8.05411	4.69076
XLOC_000378	TCONS_00000507	Pf3D7_02_v3	816463	818596	+	2133	1	2133,	0,	0.136896		11.3548	29.9651	T24	3.41325	YES	0.167928	PF3D7_0220300	Plasmodium exported protein, unknown function	0.944616	divergent	1809	PF3D7_0220400	DnaJ protein, putative, pseudogene	0.140134	1832	28.0742	29.9651	21.9755	11.7663	3.92451	4.00414	5.25979	4.62816	8.1267	7.83011	13.8454	8.38481	6.58724
XLOC_000380	TCONS_00000509	Pf3D7_02_v3	825953	827406	+	1453	1	1453,	0,	0.134205		3.45265	16.3601	T20	3.97374		0.246246	PF3D7_0220600	Plasmodium exported protein (hyp9), unknown function	0.836839	tandem	3782	PF3D7_0220500	Plasmodium exported protein (hyp2), unknown function	0.321929	1089	16.3601	8.32503	4.13563	0.852765	0.104939	1.01552	2.95516	0.446081	1.64092	3.45259	0.498513	0.434094	0.306436
XLOC_000530	TCONS_00000722	Pf3D7_02_v3	836657	838006	-	1349	1	1349,	0,	0.13195		5.58447	20.0569	T44	4.39622	YES	0.236391	PF3D7_0220800	cytoadherence linked asexual protein 2 (CLAG2)	0.914474	divergent	836	PF3D7_0220700	Plasmodium exported protein (hyp9), unknown function	-0.161116	1969	0.359184	0	0.244804	0	1.18096	17.6752	20.0569	4.03027	9.68093	2.25389	0.28457	0	18.9528
XLOC_000402	TCONS_00000532	Pf3D7_02_v3	939723	945523	+	5800	1	5800,	0,	0.327241		4.9489	35.0338	T48	5.14091	YES	0.320092	PF3D7_0223500	erythrocyte membrane protein 1, PfEMP1 (VAR)	0.145867	divergent	16075	NA	NA	NA	NA	0.394307	0.261838	0.0223538	0.0212752	0.0290752	0.900274	3.39549	35.0338	4.80089	1.73145	0.205633	0.0683886	6.29724
XLOC_000688	TCONS_00000934	Pf3D7_03_v3	3513	9555	-	6042	1	6042,	0,	0.32241		4.37034	30.1019	T48	4.95029	YES	0.324943	NA	NA	NA	NA	NA	NA	NA	NA	NA	0.108451	0.132405	0.0191911	0.00601078	0.0366945	0.959155	3.79292	30.1019	4.61746	1.14479	0.102322	0.0503603	3.18429
XLOC_000689	TCONS_00000935	Pf3D7_03_v3	35077	36136	-	1059	1	1059,	0,	0.266289		1.35897	7.60354	T14	3.10493		0.317923	PF3D7_0300100	erythrocyte membrane protein 1, PfEMP1 (VAR)	0.772447	divergent	828	NA	NA	NA	NA	2.52679	0.616147	0.298655	0.0915006	0	0	0.179917	0.384985	2.37585	12.9733	1.27939	0.501684	0
XLOC_000703	TCONS_00000954	Pf3D7_03_v3	99235	100477	-	1242	1	1242,	0,	0.136071		7.83633	37.683	T28	4.25756	YES	0.210702	PF3D7_0301700	Plasmodium exported protein, unknown function	0.465933	tandem	1328	NA	NA	NA	NA	2.93262	9.02358	37.683	12.8925	9.51787	4.37038	2.67529	1.0667	2.30311	3.54975	7.62707	7.65625	5.82812
XLOC_000548	TCONS_00000741	Pf3D7_03_v3	99324	100438	+	1114	1	1114,	0,	0.14632		3.0385	13.5575	T20	3.28893		0.241474	NA	NA	NA	NA	NA	NA	NA	NA	NA	13.5575	6.99883	5.43799	1.40666	0.605684	0.802392	1.11206	1.21418	1.16299	1.38279	3.13829	1.43432	0.859255
XLOC_000704	TCONS_00000955	Pf3D7_03_v3	101146	102579	-	1433	1	1433,	0,	0.14515		8.24829	47.1233	TT8	4.58771	YES	0.216669	PF3D7_0301800	Plasmodium exported protein, unknown function	0.878314	divergent	1745	NA	NA	NA	NA	4.58557	2.93118	3.25585	2.72196	1.00132	1.90688	5.3748	5.703	47.1233	3.54939	0.936817	1.77166	1.95338
XLOC_000550	TCONS_00000744	Pf3D7_03_v3	110465	111746	+	1281	1	1281,	0,	0.149102		9.95068	37.7472	TT8	3.87973	YES	0.181826	PF3D7_0302000	golgi organization and biogenesis factor, putative	0.833938	divergent	585	NA	NA	NA	NA	16.4357	6.20684	7.1622	7.45142	5.48018	3.69906	5.92811	1.63223	37.7472	6.4956	1.67809	3.55252	2.00874
XLOC_000707	TCONS_00000958	Pf3D7_03_v3	110941	111719	-	778	1	778,	0,	0.164524		6.8006	15.1107	T20	2.64929		0.161314	NA	NA	NA	NA	NA	NA	NA	NA	NA	15.1107	11.5165	8.41698	6.08223	2.02837	4.0046	1.79118	1.56802	9.05167	6.95566	3.00345	4.18729	2.15464
XLOC_000551	TCONS_00000745	Pf3D7_03_v3	112373	112749	+	376	1	376,	0,	0.125		18.1065	83.3828	T20	6.39888	YES	0.209252	PF3D7_0302100	serine/threonine protein kinase (SRPK1)	0.923337	tandem	1320	NA	NA	NA	NA	83.3828	27.6329	42.7919	2.33762	3.66168	1.00989	1.34885	0	15.6018	8.35632	0	0	0
XLOC_000557	TCONS_00000751	Pf3D7_03_v3	158171	159231	+	1060	1	1060,	0,	0.14434		11.3309	18.9783	T20	2.08675		0.141027	PF3D7_0302900	exportin 1, putative	0.714476	divergent	2025	PF3D7_0303000	N-ethylmaleimide sensitive fusion protein (NSF)	-0.323891	121	18.9783	10.1295	11.4189	16.9126	13.5144	11.0694	7.46243	3.70309	8.31613	14.4524	8.05369	22.2173	16.3196
XLOC_000564	TCONS_00000761	Pf3D7_03_v3	210884	211605	+	721	1	721,	0,	0.181692		7.45734	16.6099	TT8	2.4061		0.158219	PF3D7_0304200	EH (Eps15 homology) protein (PAST1)	0.371823	divergent	1965	NA	NA	NA	NA	11.6662	6.00532	3.74713	8.77173	3.89838	3.66738	4.4825	7.25686	16.6099	12.2533	10.471	16.3449	14.423
XLOC_000722	TCONS_00000982	Pf3D7_03_v3	210894	211795	-	752	2	397,355,	0,546,	0.176862		6.05467	11.5601	T40	3.0702		0.1601	PF3D7_0304300	conserved Plasmodium protein, unknown function	0.875313	divergent	487	NA	NA	NA	NA	2.16377	0.495449	3.41145	11.2365	10.125	11.5601	10.1934	8.31768	4.97969	0	0	5.29974	6.03904
XLOC_000740	TCONS_00001005	Pf3D7_03_v3	309034	309928	-	894	1	894,	0,	0.131991		12.8029	34.3826	T20	3.18924		0.1605	PF3D7_0306900	40S ribosomal protein S23, putative	0.852116	divergent	723	PF3D7_0306800	T-complex protein beta subunit, putative	0.618944	1050	34.3826	17.0973	10.3271	14.3291	6.82325	7.97501	5.36471	2.87912	12.3695	32.5544	15.8301	25.4921	6.4177
XLOC_000579	TCONS_00000780	Pf3D7_03_v3	317215	317978	+	763	1	763,	0,	0.14941		11.291	28.4708	T20	3.34587		0.161995	PF3D7_0307200	60S ribosomal protein L7, putative	0.936928	divergent	979	PF3D7_0307300	EB1 homolog, putative	-0.632903	825	28.4708	14.0345	15.0876	15.621	6.02348	7.16857	5.073	1.89857	11.9173	37.1345	4.89859	6.56862	2.71892
XLOC_000589	TCONS_00000795	Pf3D7_03_v3	395885	397066	+	1181	1	1181,	0,	0.141406		4.87693	11.0666	T36	2.86453		0.171334	PF3D7_0309200	serine/threonine protein kinase, putative (ARK2)	0.903831	divergent	1281	PF3D7_0309300	N2227-like protein, putative	-0.717253	582	0.656823	2.7216	6.86058	6.14114	11.0666	9.61199	8.26135	3.59618	1.1333	1.34144	5.79053	8.73329	12.3786
XLOC_000774	TCONS_00001070	Pf3D7_03_v3	593439	594127	-	688	1	688,	0,	0.127907		4.04414	12.0019	T28	3.00261		0.18318	PF3D7_0314700	zinc finger protein, putative	0.43508	tandem	892	PF3D7_0314800	conserved Plasmodium protein, unknown function	-0.266175	10467	3.55914	4.77393	12.0019	5.60686	3.17446	1.86119	2.79905	5.40155	1.56513	0.458871	0.923779	1.59977	0
XLOC_000780	TCONS_00001084	Pf3D7_03_v3	647378	647678	-	300	1	300,	0,	0.19		35.6542	116.029	T6	4.86348	YES	0.171106	PF3D7_0316000	conserved Plasmodium protein, unknown function	0.969712	tandem	534	PF3D7_0316100	mitochondrial ribosomal protein L27 precursor, putative	0.674352	956	3.02013	3.2142	6.21843	14.6443	17.358	13.6796	50.0335	109.959	45.9506	9.80198	7.15831	25.4062	37.0188
XLOC_000631	TCONS_00000862	Pf3D7_03_v3	672480	673244	+	764	1	764,	0,	0.134817		28.065	88.5638	T20	5.13467	YES	0.170466	PF3D7_0316600	formate-nitrite transporter, putative	0.908926	divergent	1607	PF3D7_0316700	HVA22/TB2/DP1 family protein, putative	0.308338	1213	88.5638	69.4211	39.2774	28.573	11.6988	7.53854	7.64608	1.54943	4.98972	66.7046	31.6912	39.3493	6.20449
XLOC_000634	TCONS_00000866	Pf3D7_03_v3	684645	685473	+	828	1	828,	0,	0.175121		7.82913	13.7199	T20	1.193		0.14288	PF3D7_0317000	proteasome component C8, putative	0.0729527	divergent	960	PF3D7_0317100	conserved Plasmodium protein, unknown function	-0.176124	808	13.7199	7.49584	6.73399	10.563	5.8282	7.03854	6.15879	7.00638	5.86618	5.53488	6.14474	17.8013	8.34772
XLOC_000636	TCONS_00000868	Pf3D7_03_v3	697476	698504	+	1028	1	1028,	0,	0.151751		4.13188	13.5756	T44	3.56781		0.200795	PF3D7_0317200	cdc2-related protein kinase 4 (CRK4)	0.872992	divergent	2661	PF3D7_0317300	conserved Plasmodium protein, unknown function	0.429014	1039	0.229157	0.725266	0.632246	2.12885	2.83362	8.09934	13.5756	6.27441	3.11467	0.358456	1.06148	4.90206	19.4996
XLOC_000797	TCONS_00001112	Pf3D7_03_v3	809107	809651	-	544	1	544,	0,	0.159926		6.54768	14.6739	T36	3.97029	YES	0.180879	PF3D7_0319400	kinesin-8, putative	0.819428	divergent	429	PF3D7_0319300	ubiquitin conjugating enzyme, putative	-0.467063	1248	1.13456	0	2.02658	11.2897	14.6739	13.5373	14.1125	9.52119	3.96444	0	1.15424	12.6152	10.9076
XLOC_000802	TCONS_00001117	Pf3D7_03_v3	863900	864831	-	931	1	931,	0,	0.149302		13.2039	28.5407	T32	3.6769		0.160585	PF3D7_0320700	signal peptidase complex subunit 2, putative (SPC2)	0.848904	divergent	182	PF3D7_0320600	conserved Plasmodium protein, unknown function	0.838341	68	1.98061	4.15285	18.0238	28.5407	26.0595	22.4297	22.7003	4.57628	5.21529	3.43081	3.12875	8.1131	8.02005
XLOC_000803	TCONS_00001118	Pf3D7_03_v3	866898	867559	-	661	1	661,	0,	0.199697		6.8031	15.8379	T32	2.85774		0.169285	PF3D7_0320700	signal peptidase complex subunit 2, putative (SPC2)	0.94382	convergent	478	NA	NA	NA	NA	1.33268	1.32285	4.12338	15.8379	13.836	10.9665	10.8498	8.62218	3.50509	4.42146	5.73524	38.0454	32.4304
XLOC_000658	TCONS_00000899	Pf3D7_03_v3	868970	870168	+	669	2	555,114,	0,1084,	0.130045		12.9099	45.1802	T28	5.5292	YES	0.185499	PF3D7_0320800	ATP-dependent RNA helicase, putative (DOZI)	0.814414	tandem	648	NA	NA	NA	NA	3.04258	6.83791	45.1802	10.6669	24.4868	20.1819	15.8208	0	3.23365	0.916812	3.65345	3.15132	8.28213
XLOC_000813	TCONS_00001132	Pf3D7_03_v3	940778	942044	-	1266	1	1266,	0,	0.13981		5.81412	17.5418	T24	3.79733		0.197969	PF3D7_0322300	diacylglycerol O-acyltransferase (DGAT)	-0.479322	tandem	605	NA	NA	NA	NA	12.9672	17.5418	11.7126	4.50329	0.982116	0.863651	0.704762	2.07005	0.333652	9.49515	16.1541	5.87197	0.354353
XLOC_000667	TCONS_00000909	Pf3D7_03_v3	941016	941800	+	784	1	784,	0,	0.151786		3.91146	10.5098	T36	3.52479		0.189956	PF3D7_0322400	regulator of initiation factor 2 (eIF2)	-0.652356	tandem	744	NA	NA	NA	NA	0	0.287215	2.0806	7.67743	10.5098	7.97723	5.11497	2.20817	2.41342	0	0.432142	6.2432	3.10417
XLOC_000671	TCONS_00000913	Pf3D7_03_v3	967550	968375	+	825	1	825,	0,	0.140606		6.01741	15.2971	T20	4.02654	YES	0.178191	PF3D7_0322900	40S ribosomal protein S3A, putative	0.861546	divergent	1048	NA	NA	NA	NA	15.2971	6.82319	10.3096	12.1546	5.35798	3.41963	3.60666	0	2.74111	4.37396	4.35328	4.94171	1.93719
XLOC_000677	TCONS_00000922	Pf3D7_03_v3	994478	995595	+	1117	1	1117,	0,	0.128917		16.6563	35.485	T20	2.5555		0.149001	NA	NA	NA	NA	NA	PF3D7_0323700	U4/U6.U5 tri-snRNP-associated protein 1, putative (SART1)	0.0906118	853	35.485	25.4369	28.5034	21.9051	10.422	8.28234	12.013	6.00611	10.9052	15.7791	11.6037	15.6441	7.0325
XLOC_000678	TCONS_00000923	Pf3D7_03_v3	995922	997531	+	1609	1	1609,	0,	0.144189		19.9383	31.5962	T20	2.04012		0.135155	NA	NA	NA	NA	NA	PF3D7_0323800	conserved Plasmodium protein, unknown function	0.097441	1117	31.5962	25.3575	25.2492	16.771	17.9268	19.0175	21.7053	6.92557	22.4758	17.9198	8.77864	14.4434	19.6281
XLOC_000687	TCONS_00000933	Pf3D7_03_v3	1056294	1062676	+	6382	1	6382,	0,	0.324193		5.16916	31.6848	T48	5.0136	YES	0.304911	PF3D7_0324900	erythrocyte membrane protein 1, PfEMP1 (VAR)	0.621562	divergent	18040	NA	NA	NA	NA	0.144199	0.0897741	0.0250597	0.01182	0.0481359	1.30888	5.58813	31.6848	5.76379	1.39193	0.200523	0.0392548	4.86976
XLOC_000973	TCONS_00001347	Pf3D7_04_v3	1889	3922	-	2033	1	2033,	0,	0.318249		2.44417	17.1908	T48	4.18514	YES	0.365819	NA	NA	NA	NA	NA	NA	NA	NA	NA	0.0659943	0.0665153	0	0	0.020219	0.21783	1.48467	17.1908	2.57761	0.70485	0.0834618	0.0336052	2.53479
XLOC_000974	TCONS_00001348	Pf3D7_04_v3	4213	6820	-	2607	1	2607,	0,	0.337169		2.77268	20.3088	T48	4.41338	YES	0.354782	NA	NA	NA	NA	NA	PF3D7_0400100	erythrocyte membrane protein 1, PfEMP1 (VAR)	0.826658	21885	0.0854978	0.0617886	0	0	0	0.788894	2.3173	20.3088	3.27494	1.2553	0.037815	0	3.6821
XLOC_000834	TCONS_00001154	Pf3D7_04_v3	94925	96259	+	1334	1	1334,	0,	0.110945		9.27135	29.376	T28	3.82211	YES	0.187895	PF3D7_0401600.1	rifin (RIF)	0.905751	divergent	1116	NA	NA	NA	NA	19.3068	17.1344	29.376	11.8843	1.3926	1.14764	1.86076	1.18655	11.056	4.32187	4.10862	4.48635	0.418947
XLOC_000835	TCONS_00001155	Pf3D7_04_v3	96410	97943	+	1533	1	1533,	0,	0.148076		16.6628	39.5279	T28	4.87538	YES	0.158561	NA	NA	NA	NA	NA	NA	NA	NA	NA	23.0986	31.5173	39.5279	29.7758	9.22088	7.07234	9.07936	0.380761	12.6882	8.58472	7.12632	6.94078	1.57208
XLOC_000985	TCONS_00001362	Pf3D7_04_v3	98163	99340	-	1177	1	1177,	0,	0.147833		2.06253	9.14876	T28	3.34323	YES	0.280235	PF3D7_0401700	Plasmodium exported protein, unknown function, pseudogene	0.928307	divergent	1343	NA	NA	NA	NA	3.80357	4.73126	9.14876	3.39679	0.686217	0.196889	0	0	0.724321	6.36852	8.09604	5.97485	0.801773
XLOC_000837	TCONS_00001157	Pf3D7_04_v3	117943	118807	+	864	1	864,	0,	0.131944		2.78064	14.7151	T28	3.97408	YES	0.300347	PF3D7_0402000	Plasmodium exported protein (PHISTa), unknown function	0.885969	divergent	1885	PF3D7_0402100	Plasmodium exported protein (PHISTb), unknown function	-0.507938	4780	3.36464	5.12481	14.7151	6.06865	0.638729	0.281691	0.393379	0	0	1.9778	0.500583	0.826849	0
XLOC_000991	TCONS_00001371	Pf3D7_04_v3	134960	136121	-	1161	1	1161,	0,	0.135228		26.3347	131.998	T6	6.58767	YES	0.230025	PF3D7_0402200	surface-associated interspersed protein 4.1 (SURFIN 4.1), pseudogene (SURF4.1)	0.983989	tandem	492	PF3D7_0402300	reticulocyte binding protein homologue 1,normocyte binding protein 1 (RH1)	0.971558	1518	1.54496	0.81086	0.524548	0.403415	0.382802	5.78791	39.334	36.073	66.6685	5.87078	0.254951	0	5.00248
XLOC_000839	TCONS_00001159	Pf3D7_04_v3	149562	150592	+	1030	1	1030,	0,	0.166019		7.59157	17.4474	TT8	4.20535	YES	0.162424	PF3D7_0402400	Plasmodium exported protein, unknown function (GEXP18)	0.454749	divergent	1182	NA	NA	NA	NA	9.87516	7.09829	7.29672	8.35939	3.61293	6.57574	11.0092	0	17.4474	10.1006	4.02574	1.95523	6.06585
XLOC_000993	TCONS_00001373	Pf3D7_04_v3	150189	152598	-	2409	1	2409,	0,	0.198838		3.62097	15.6616	T20	4.05846	YES	0.271624	NA	NA	NA	NA	NA	PF3D7_0402500	rifin, pseudogene (RIF)	0.279858	3278	15.6616	5.43417	1.66708	0.714857	0.101543	0.0484501	0	0	1.8421	22.1052	8.12155	0.90397	0.373076
XLOC_001001	TCONS_00001382	Pf3D7_04_v3	202165	204449	-	2191	2	1920,271,	0,2013,	0.140575		19.1925	48.8241	T36	4.26038	YES	0.166188	PF3D7_0403600	conserved Plasmodium protein, unknown function	0.972882	tandem	957	PF3D7_0403700	CGI-201 protein, short form	-0.832922	1778	1.74113	2.37057	13.8331	38.086	48.8241	39.2404	27.3542	15.0623	6.23978	4.59896	7.801	48.5555	43.7521
XLOC_001011	TCONS_00001394	Pf3D7_04_v3	242975	244046	-	1071	1	1071,	0,	0.149393		10.1746	43.4673	T20	4.18457	YES	0.197964	NA	NA	NA	NA	NA	PF3D7_0404500	6-cysteine protein (P52)	0.854122	628	43.4673	23.4727	8.90067	7.05826	3.66158	1.91744	2.62942	1.44545	5.85865	17.711	2.78848	2.01354	0.984118
XLOC_000850	TCONS_00001170	Pf3D7_04_v3	245090	246272	+	1182	1	1182,	0,	0.109983		23.913	118.685	T20	5.22252	YES	0.195249	NA	NA	NA	NA	NA	NA	NA	NA	NA	118.685	54.7824	20.9637	14.194	7.54652	5.17592	4.34015	5.2534	2.20556	65.2709	4.0504	8.47289	1.9432
XLOC_000851	TCONS_00001171	Pf3D7_04_v3	246419	247331	+	912	1	912,	0,	0.120614		17.1938	83.4925	T20	4.8753		0.193911	NA	NA	NA	NA	NA	PF3D7_0404600	conserved Plasmodium membrane protein, unknown function	0.827982	399	83.4925	29.9011	25.7297	8.93862	7.91603	5.36272	5.21398	2.06463	1.87877	21.4748	3.91165	6.33628	2.75949
XLOC_001017	TCONS_00001407	Pf3D7_04_v3	289368	290072	-	704	1	704,	0,	0.142045		5.62243	20.12	T20	3.41433		0.190116	PF3D7_0405300	sequestrin (LISP2)	0.777669	tandem	1071	PF3D7_0405400	pre-mRNA-processing-splicing factor 8, putative (PRPF8)	0.452545	1178	20.12	6.04375	3.51302	4.23382	0.980969	2.7114	2.30306	2.05921	8.4677	5.1975	0.58173	2.51281	0
XLOC_000868	TCONS_00001198	Pf3D7_04_v3	395633	396841	+	1208	1	1208,	0,	0.140728		7.04304	26.0014	TT8	4.5936	YES	0.237892	PF3D7_0408000	conserved Plasmodium protein, unknown function	0.952214	divergent	1053	NA	NA	NA	NA	0.175153	0.17925	0.118343	0.460424	0.229248	3.16734	17.89	5.11254	26.0014	5.27258	0	1.37301	3.27099
XLOC_001031	TCONS_00001428	Pf3D7_04_v3	395709	396498	-	789	1	789,	0,	0.164766		7.31072	21.045	TT8	3.5759		0.181534	PF3D7_0408100	conserved Plasmodium protein, unknown function	0.902835	divergent	829	NA	NA	NA	NA	9.60873	5.80684	2.52277	2.24566	1.22303	2.55842	6.50346	0.848655	21.045	8.50707	1.41001	1.5591	2.84033
XLOC_001047	TCONS_00001448	Pf3D7_04_v3	477310	478168	-	858	1	858,	0,	0.178322		7.33371	11.5791	T20	2.83632		0.144394	PF3D7_0410600	conserved Plasmodium protein, unknown function	0.422251	divergent	859	PF3D7_0410500	conserved Plasmodium protein, unknown function	0.400689	725	11.5791	11.0393	6.86073	9.77853	2.59845	4.11564	9.4188	0.761296	8.02457	10.6859	6.82196	8.6952	9.94318
XLOC_001050	TCONS_00001451	Pf3D7_04_v3	494336	495751	-	1415	1	1415,	0,	0.135689		26.1307	126.607	T20	5.92832	YES	0.205892	NA	NA	NA	NA	NA	PF3D7_0410900	conserved Plasmodium protein, unknown function	0.748958	961	126.607	53.2898	9.80684	8.18592	2.80192	2.1475	1.66784	4.56683	15.5111	77.674	25.3326	9.83352	4.76554
XLOC_000882	TCONS_00001222	Pf3D7_04_v3	497847	498680	+	833	1	833,	0,	0.121248		22.0658	115.14	T20	5.68364	YES	0.206756	PF3D7_0411000	conserved Plasmodium protein, unknown function	0.960097	tandem	487	NA	NA	NA	NA	115.14	47.804	15.6393	3.30513	1.63748	1.81917	1.25962	4.40834	7.80695	44.4697	6.02564	2.04271	0
XLOC_001088	TCONS_00001507	Pf3D7_04_v3	753854	754661	-	807	1	807,	0,	0.146221		30.6061	61.735	T28	3.5877		0.145508	PF3D7_0417300	LETM1-like protein, putative	0.961218	tandem	142	PF3D7_0417400	conserved Plasmodium protein, unknown function	0.795229	1632	51.1807	59.4689	61.735	39.1113	33.7812	23.8259	15.756	4.21799	11.2476	36.9152	12.7657	11.593	6.76736
XLOC_001094	TCONS_00001517	Pf3D7_04_v3	825538	826738	-	1200	1	1200,	0,	0.11		59.848	139.818	TT8	2.41572		0.141543	PF3D7_0418300	conserved Plasmodium protein, unknown function	0.723531	tandem	3198	PF3D7_0418400	conserved Plasmodium protein, unknown function	-0.245006	3224	62.4202	43.848	52.2298	25.3908	33.104	41.3115	54.1143	56.4503	139.818	43.4871	13.9647	21.8986	24.8256
XLOC_001098	TCONS_00001524	Pf3D7_04_v3	869124	869772	-	648	1	648,	0,	0.121914		30.2121	75.5525	TT8	2.40206	YES	0.14985	PF3D7_0419500	conserved Plasmodium membrane protein, unknown function	0.821394	tandem	1013	PF3D7_0419600	ran binding protein 1, putative	0.371144	964	47.1016	26.5311	26.3998	24.0466	15.0691	13.9517	14.0008	13.4833	75.5525	32.9652	23.8539	35.2305	24.8942
XLOC_000929	TCONS_00001288	Pf3D7_04_v3	876137	877570	+	1433	1	1433,	0,	0.118632		43.7329	78.4898	T20	1.72382		0.135361	PF3D7_0419900	phosphatidylinositol 4-kinase, putative	0.883647	tandem	451	PF3D7_0419800	60S ribosomal protein L7ae/L30e, putative	0.423631	616	78.4898	46.7509	34.6934	23.0652	35.0754	45.7578	61.0538	26.8799	48.7758	64.8192	15.6873	15.8661	21.985
XLOC_001102	TCONS_00001528	Pf3D7_04_v3	912217	912629	-	412	1	412,	0,	0.131068		24.2671	71.0174	T6	5.02348	YES	0.184532	NA	NA	NA	NA	NA	PF3D7_0420200	holo-(acyl-carrier protein) synthase, putative	-0.526668	246	3.72131	2.54458	2.94754	3.31957	1.21421	5.0149	41.7672	64.3299	63.0692	12.0463	0	0.81735	9.60235
XLOC_001103	TCONS_00001529	Pf3D7_04_v3	913459	915284	-	1825	1	1825,	0,	0.131507		9.72932	16.9271	T20	2.28251	YES	0.145094	NA	NA	NA	NA	NA	PF3D7_0420300	transcription factor with AP2 domain(s) (ApiAP2)	0.571269	2705	16.9271	7.44688	6.6855	5.93386	2.68473	3.31745	11.7803	13.3133	16.0288	13.9771	5.46189	3.29039	3.33839
XLOC_000939	TCONS_00001300	Pf3D7_04_v3	978489	979343	+	854	1	854,	0,	0.192037		2.52955	13.0665	T14	3.81419		0.304658	PF3D7_0421300	erythrocyte membrane protein 1, PfEMP1 (VAR)	0.947354	divergent	1898	NA	NA	NA	NA	8.32485	3.38527	1.24459	0.518918	0	0	0	0	0.358407	7.93482	3.37991	1.27271	0
XLOC_001119	TCONS_00001552	Pf3D7_04_v3	1074567	1075174	-	607	1	607,	0,	0.187809		5.36708	23.6289	T44	4.62228		0.249916	PF3D7_0423800	cysteine-rich protective antigen (CyRPA)	0.919014	divergent	1172	PF3D7_0423700	early transcribed membrane protein 4 (ETRAMP4)	0.762456	2722	0	0	0.782031	1.12417	0.262444	2.17281	23.6289	4.11001	13.5252	4.75344	1.16562	0.483157	24.4878
XLOC_001121	TCONS_00001554	Pf3D7_04_v3	1078644	1079189	-	545	1	545,	0,	0.137615		21.7838	98.7507	TT8	6.08546		0.204059	PF3D7_0423900	probable protein, unknown function	0.959813	tandem	156	PF3D7_0424000	Plasmodium exported protein (PHISTc), unknown function	-0.463425	1769	13.7519	6.88069	1.36773	0.468963	0.895492	0.620572	40.9597	27.1014	98.7507	6.27116	0	0	3.92679
XLOC_001126	TCONS_00001560	Pf3D7_04_v3	1116141	1117426	-	1285	1	1285,	0,	0.110506		28.3508	107.743	T20	6.02431		0.195725	PF3D7_0424700	serine/threonine protein kinase, FIKK family (FIKK4.2)	0.971371	divergent	1003	PF3D7_0424600	Plasmodium exported protein (PHISTb), unknown function	0.573474	1655	107.743	32.813	15.0986	3.34182	0.733554	0.733313	0.670719	11.2206	48.7571	53.276	9.54268	2.57959	0
XLOC_000972	TCONS_00001346	Pf3D7_04_v3	1193958	1199725	+	5767	1	5767,	0,	0.318363		1.94677	13.5014	T48	3.84012	YES	0.363523	PF3D7_0426000	erythrocyte membrane protein 1, PfEMP1 (VAR)	-0.0319305	divergent	13732	NA	NA	NA	NA	0.0726997	0.0211935	0.0333524	0.0125543	0.012571	0.31585	1.73933	13.5014	1.81396	0.640576	0.0809833	0.0321017	2.02739
XLOC_001322	TCONS_00001841	Pf3D7_05_v3	2191	3299	-	1108	1	1108,	0,	0.296029		1.84223	14.0123	T48	3.90807	YES	0.381936	PF3D7_0500100	erythrocyte membrane protein 1, PfEMP1 (VAR)	0.902337	divergent	17629	NA	NA	NA	NA	0.0718076	0.148	0	0	0	0.547809	1.57687	14.0123	1.43605	0.583466	0	0	1.63535
XLOC_001332	TCONS_00001852	Pf3D7_05_v3	53210	54500	-	1290	1	1290,	0,	0.137209		6.34799	23.2675	T20	4.60095	YES	0.210287	PF3D7_0501000	Plasmodium exported protein, unknown function	0.882636	divergent	1340	PF3D7_0500900	serine/threonine protein kinase, FIKK family (FIKK5)	-0.755336	700	23.2675	15.6131	12.8393	4.52533	1.52682	0.862918	3.30569	0	0.97193	5.3307	2.67767	1.25958	1.10129
XLOC_001136	TCONS_00001571	Pf3D7_05_v3	60996	63157	+	2161	1	2161,	0,	0.139287		16.1991	102.557	TT8	5.96714		0.235628	PF3D7_0501100.1	heat shock protein 40, type II (HSP40)	0.894167	divergent	1270	PF3D7_0501200	parasite-infected erythrocyte surface protein (PIESP2)	NA	NA	16.9801	4.7421	1.39117	1.2317	0.871822	0.655353	6.67857	1.32908	102.557	10.7424	0.192396	1.12303	0.902048
XLOC_001333	TCONS_00001856	Pf3D7_05_v3	61615	62582	-	967	1	967,	0,	0.14788		33.5264	128.678	T20	6.59645	YES	0.213202	PF3D7_0501100.1	heat shock protein 40, type II (HSP40)	NA	NA	NA	PF3D7_0501000	Plasmodium exported protein, unknown function	-0.361087	1482	128.678	116.151	83.5096	21.725	5.39752	2.02122	2.33071	0.65634	2.04881	18.0275	29.5561	13.9218	2.66196
XLOC_001334	TCONS_00001857	Pf3D7_05_v3	65931	67213	-	1282	1	1282,	0,	0.130265		6.68475	26.5468	TT8	4.53551		0.229374	PF3D7_0501300	skeleton-binding protein 1 (SBP1)	0.874401	divergent	1716	PF3D7_0501200	parasite-infected erythrocyte surface protein (PIESP2)	-0.0284922	442	20.1707	3.2144	1.56856	0.871092	0.422913	0.187805	1.0271	1.13391	26.5468	8.69385	0	0.281486	0.796169
XLOC_001140	TCONS_00001582	Pf3D7_05_v3	83107	83588	+	481	1	481,	0,	0.172557		11.3622	45.779	T48	5.54779	YES	0.227481	PF3D7_0501500	rhoptry-associated protein 3 (RAP3)	0.948798	divergent	771	PF3D7_0501600	rhoptry-associated protein 2 (RAP2)	0.927732	452	0.445534	0.448124	0.298628	0	1.43714	17.1707	30.0949	45.779	17.2665	0	0	0	27.252
XLOC_001149	TCONS_00001593	Pf3D7_05_v3	137538	138883	+	1345	1	1345,	0,	0.151673		5.41402	12.9444	T20	3.80161		0.179609	PF3D7_0503300	Ser/Arg-rich splicing factor, putative	0.92632	divergent	1608	NA	NA	NA	NA	12.9444	7.04172	6.16518	5.72511	2.18571	2.24561	0.978306	0	9.44501	7.62445	5.00093	4.06273	3.8538
XLOC_001347	TCONS_00001877	Pf3D7_05_v3	137787	138872	-	1085	1	1085,	0,	0.158525		12.2777	37.4902	TT8	4.21116	YES	0.188215	PF3D7_0503400	actin-depolymerizing factor 1 (ADF1)	0.898186	divergent	1837	NA	NA	NA	NA	1.07809	1.11298	2.07956	2.72513	3.35065	6.60856	35.2823	13.5098	37.4902	5.39551	1.11313	4.7839	24.1181
XLOC_001158	TCONS_00001605	Pf3D7_05_v3	205846	206235	+	389	1	389,	0,	0.136247		24.8215	53.7104	T48	5.00098		0.158668	PF3D7_0504900	conserved protein, unknown function	0.965839	tandem	214	PF3D7_0504800	conserved Plasmodium protein, unknown function	0.923719	1114	2.85456	0.708538	4.64322	23.1037	35.7904	53.587	52.4851	53.7104	17.0349	2.08465	2.09502	10.9948	26.6279
XLOC_001373	TCONS_00001923	Pf3D7_05_v3	311099	312134	-	1035	1	1035,	0,	0.152657		19.2524	33.2716	T14	3.30647	YES	0.140867	PF3D7_0507600	cell differentiation protein, putative (CAF40)	-0.671088	divergent	1064	PF3D7_0507500	subtilisin-like protease 1 (SUB1)	-0.672863	1543	30.5885	22.626	24.6641	22.4272	14.4841	16.0265	14.8988	2.46407	20.545	24.8438	14.0898	14.9256	12.0009
XLOC_001375	TCONS_00001925	Pf3D7_05_v3	319571	321071	-	1500	1	1500,	0,	0.141333		10.6557	17.9943	T14	2.07125		0.141719	PF3D7_0507700	nuclear protein localization protein 4, putative (NPL4)	0.122498	tandem	1210	PF3D7_0507800	conserved Plasmodium protein, unknown function	-0.464209	1167	16.9997	8.22787	7.42266	11.5895	6.81226	11.2921	12.2301	3.51975	15.1517	20.6061	4.28979	13.3086	14.9829
XLOC_001384	TCONS_00001942	Pf3D7_05_v3	431651	432044	-	393	1	393,	0,	0.129771		49.1723	139.192	T44	4.68913	YES	0.156661	PF3D7_0510100	conserved Plasmodium protein, unknown function	0.956973	tandem	1298	NA	NA	NA	NA	4.43444	9.01344	55.0505	59.6348	70.4471	98.5608	139.192	29.8644	32.1631	5.60375	5.61528	19.6298	38.4158
XLOC_001385	TCONS_00001943	Pf3D7_05_v3	432105	433591	-	1486	1	1486,	0,	0.120458		38.934	103.476	T48	5.65415	YES	0.162259	NA	NA	NA	NA	NA	NA	NA	NA	NA	1.07466	5.31311	31.6423	45.4088	51.3499	65.527	82.6733	103.476	12.2942	8.19897	25.9043	84.5699	128.152
XLOC_001386	TCONS_00001944	Pf3D7_05_v3	433681	434062	-	381	1	381,	0,	0.107612		33.8894	103.463	T44	5.28046	YES	0.167073	NA	NA	NA	NA	NA	NA	NA	NA	NA	7.09562	2.36577	67.2307	25.9664	42.3921	64.3571	103.463	19.6276	9.9091	1.24908	3.76516	10.4469	28.3938
XLOC_001187	TCONS_00001642	Pf3D7_05_v3	434992	436418	+	1426	1	1426,	0,	0.126227		7.40602	16.7748	T44	3.31458	YES	0.168057	NA	NA	NA	NA	NA	PF3D7_0510200	peptidyl-prolyl cis-trans isomerase (CYP87)	0.0263282	1076	1.2473	2.01869	5.96024	12.084	9.89681	13.6908	16.7748	12.6867	2.53311	1.71114	2.3117	7.40315	11.8844
XLOC_001395	TCONS_00001956	Pf3D7_05_v3	523788	524130	-	342	1	342,	0,	0.154971		36.856	209.108	T20	7.71499		0.23648	PF3D7_0511900	conserved Plasmodium protein, unknown function	0.924373	divergent	895	PF3D7_0511800	myo-inositol 1-phosphate synthase, putative	0.39293	1095	209.108	98.9584	37.3183	5.48624	6.27113	0.944559	2.39014	0	1.79013	60.5343	7.60995	2.52493	2.01756
XLOC_001200	TCONS_00001664	Pf3D7_05_v3	532605	533170	+	565	1	565,	0,	0.139823		6.2263	17.6416	T32	4.22045	YES	0.18031	PF3D7_0512200	glutathione synthetase (GS)	0.726029	divergent	704	PF3D7_0512300	CDK-activating kinase assembly factor (MAT1)	0.600797	385	10.8687	8.78972	9.71778	17.6416	4.84296	5.24597	1.64181	0	2.45558	2.89377	1.44241	5.02909	0
XLOC_001407	TCONS_00001975	Pf3D7_05_v3	595760	596383	-	623	1	623,	0,	0.123596		14.8069	34.8096	T44	3.93179		0.163031	PF3D7_0514100	ATP-dependent DNA helicase UvrD (UvrD)	0.831902	tandem	97	PF3D7_0514200	conserved Plasmodium protein, unknown function	0.313909	434	2.67159	1.34645	17.012	15.5259	28.4436	27.9616	34.8096	8.46417	5.64259	2.059	0	0	0.859535
XLOC_001220	TCONS_00001690	Pf3D7_05_v3	656850	658186	+	1336	1	1336,	0,	0.17515		6.26628	16.8988	T48	3.7871		0.188579	PF3D7_0515700	glideosome-associated protein 40, putative (GAP40)	0.941526	divergent	1514	NA	NA	NA	NA	1.02715	0.302502	0.296564	2.88878	4.50806	14.2949	15.5767	16.8988	5.05114	1.57272	0.657572	2.55509	37.5509
XLOC_001224	TCONS_00001697	Pf3D7_05_v3	693636	693953	+	317	1	317,	0,	0.104101		15.6544	62.4153	T20	4.17665		0.189419	PF3D7_0516600	translation initiation factor IF-2,sporozoite surface antigen MB2 (MB2)	-0.0480051	divergent	1994	PF3D7_0516700	ubiquitin carboxyl-terminal hydrolase 2, putative	-0.186344	538	62.4153	21.7368	37.0867	4.69154	3.65856	2.50668	3.41054	3.97511	7.03296	6.31512	0	3.71509	5.54071
XLOC_001424	TCONS_00001998	Pf3D7_05_v3	707717	708248	-	531	1	531,	0,	0.122411		8.26219	25.7579	T36	3.7514		0.188451	PF3D7_0516800	transcription factor with AP2 domain(s) (ApiAP2)	0.925573	tandem	461	NA	NA	NA	NA	0.986859	2.45632	1.94946	4.42676	25.7579	22.6964	14.7437	3.872	3.425	1.47114	1.48701	6.43734	14.5932
XLOC_001425	TCONS_00001999	Pf3D7_05_v3	708648	710560	-	1912	1	1912,	0,	0.143305		19.8794	54.2608	T36	4.7162	YES	0.17554	NA	NA	NA	NA	NA	PF3D7_0516900	60S ribosomal protein L8, putative	-0.807074	2201	1.42917	1.10232	2.39841	11.4576	54.2608	48.6979	40.3009	26.5617	7.11766	1.63051	0.73956	14.1113	33.3517
XLOC_001431	TCONS_00002005	Pf3D7_05_v3	726433	727316	-	883	1	883,	0,	0.0872027		30.4281	90.8951	T20	4.56527	YES	0.161209	PF3D7_0517300	pre-mRNA-splicing factor (SR1)	0.682176	tandem	682	NA	NA	NA	NA	90.8951	24.6542	60.8218	10.6428	8.43253	2.88158	10.5447	11.8261	49.5385	31.227	4.61244	5.42724	0
XLOC_001227	TCONS_00001700	Pf3D7_05_v3	728249	729239	+	990	1	990,	0,	0.131313		12.7712	44.1657	TT8	3.05425	YES	0.173788	NA	NA	NA	NA	NA	NA	NA	NA	NA	17.1133	6.56703	9.58282	7.98781	4.43735	4.52145	5.87189	5.1889	44.1657	10.648	5.71305	8.36142	3.54233
XLOC_001228	TCONS_00001701	Pf3D7_05_v3	730835	731213	+	378	1	378,	0,	0.116402		12.5213	50.76	T28	4.23711		0.183465	PF3D7_0517400	FACT complex subunit SPT16, putative (FACT-L)	0.502046	tandem	193	NA	NA	NA	NA	8.79113	13.2709	50.76	11.8044	15.6672	15.2211	8.50125	2.3948	2.99836	6.70274	1.36452	3.43757	3.26784
XLOC_001238	TCONS_00001712	Pf3D7_05_v3	794078	794949	+	871	1	871,	0,	0.171068		7.2036	12.5732	T28	1.5534		0.145047	PF3D7_0519200	vacuolar ATP synthetase	-0.209367	divergent	1142	PF3D7_0519300	cytochrome c oxidase assembly protein (heme A: farnesyltransferase), putative	-0.232791	577	11.8307	10.9135	12.5732	7.79632	3.62446	5.90449	7.28382	5.26413	4.31592	11.154	5.64344	9.03533	6.3935
XLOC_001240	TCONS_00001714	Pf3D7_05_v3	799794	800549	+	755	1	755,	0,	0.144371		5.16259	16.7523	T20	2.87767		0.187941	PF3D7_0519400	40S ribosomal protein S24, putative	0.849303	divergent	1019	PF3D7_0519500	carbon catabolite repressor protein 4, putative (CCR4)	-0.0753127	900	16.7523	3.61145	3.77878	5.66912	1.75996	2.19383	1.41541	1.62525	7.11767	4.19409	3.19649	3.47082	3.32691
XLOC_001241	TCONS_00001715	Pf3D7_05_v3	810367	811482	+	1115	1	1115,	0,	0.156054		4.26042	8.36877	T24	1.78967		0.158287	PF3D7_0519500	carbon catabolite repressor protein 4, putative (CCR4)	0.908352	divergent	1240	PF3D7_0519600	zinc finger protein, putative	0.550942	1165	5.53437	8.36877	7.43673	7.60655	3.82883	3.33496	2.48946	2.29368	2.15959	6.20594	14.8918	22.6661	8.19581
XLOC_001461	TCONS_00002049	Pf3D7_05_v3	953816	955806	-	1990	1	1990,	0,	0.122111		10.1114	41.2457	TT8	4.71638	YES	0.19032	PF3D7_0523000	multidrug resistance protein (MDR1)	0.852982	divergent	2083	PF3D7_0522900	zinc finger protein, putative	0.270295	207	14.6124	6.67869	11.8989	7.4678	1.60476	0.606979	3.4767	4.08735	41.2457	7.28583	2.59012	5.82832	1.5434
XLOC_001267	TCONS_00001751	Pf3D7_05_v3	988481	989717	+	1236	1	1236,	0,	0.12945		20.6735	55.1943	TT8	3.14221	YES	0.155774	PF3D7_0523800	transporter, putative	0.95379	tandem	287	PF3D7_0523700	conserved Plasmodium membrane protein, unknown function	-0.729225	3127	27.4046	16.9161	9.76303	5.36492	10.7737	14.1724	15.8398	9.99935	55.1943	56.946	14.2187	17.7587	23.3532
XLOC_001467	TCONS_00002058	Pf3D7_05_v3	995964	997307	-	1343	1	1343,	0,	0.107223		16.9418	61.011	TT8	4.20892	YES	0.176321	PF3D7_0524000	karyopherin beta (KASbeta)	0.84291	divergent	1445	PF3D7_0523900	conserved Plasmodium membrane protein, unknown function	0.708	1357	27.6436	17.549	11.079	10.9404	6.67416	5.47812	5.56037	2.35318	61.011	15.6775	2.42148	2.39451	1.64272
XLOC_001472	TCONS_00002070	Pf3D7_05_v3	1025371	1026463	-	1092	1	1092,	0,	0.163004		4.75267	14.0256	T20	3.90935	YES	0.201148	PF3D7_0524900	tRNA-YW synthesizing protein, putative	0.832959	divergent	932	PF3D7_0524800	ubiquitin fusion degradation protein UFD1, putative	0.32187	1064	14.0256	5.08685	2.87267	3.85164	1.01373	0.680777	0.90882	0	9.37647	8.09373	7.52679	6.37415	0.679273
XLOC_001473	TCONS_00002071	Pf3D7_05_v3	1030479	1031487	-	1008	1	1008,	0,	0.15377		4.04639	14.351	T24	3.94026	YES	0.21643	NA	NA	NA	NA	NA	PF3D7_0524900	tRNA-YW synthesizing protein, putative	0.696436	117	8.16081	14.351	9.92227	4.53857	1.20746	0	1.28489	1.42621	1.78116	5.69505	5.72133	4.40412	0.474792
XLOC_001273	TCONS_00001760	Pf3D7_05_v3	1033013	1034032	+	1019	1	1019,	0,	0.133464		45.635	163.209	T24	5.4548	YES	0.178975	PF3D7_0525000	zinc finger protein, putative	0.974524	tandem	2196	NA	NA	NA	NA	94.4092	163.209	158.889	22.9123	6.78475	2.74402	4.8592	9.79067	12.8724	41.2077	85.6505	20.3833	2.23604
XLOC_001474	TCONS_00002072	Pf3D7_05_v3	1039428	1040658	-	1230	1	1230,	0,	0.139837		6.91175	24.512	TT8	3.30878		0.189978	PF3D7_0525100	acyl-CoA synthetase (ACS10)	0.849646	divergent	1086	PF3D7_0525000	zinc finger protein, putative	-0.383982	1085	4.48422	1.76103	2.77465	1.90403	1.87247	1.57456	13.5403	7.70378	24.512	2.71391	0	1.41752	2.88592
XLOC_001277	TCONS_00001765	Pf3D7_05_v3	1056155	1057245	+	1090	1	1090,	0,	0.16055		23.2394	79.0678	T6	5.29688	YES	0.202536	PF3D7_0525300	conserved Plasmodium protein, unknown function	0.967438	divergent	2242	PF3D7_0525400	G-protein coupled receptor, putative	0.759371	405	1.03675	1.46054	1.24392	2.05268	2.74487	7.73402	76.2171	22.9573	58.5118	6.94125	0.630324	1.90902	16.3656
XLOC_001479	TCONS_00002080	Pf3D7_05_v3	1078614	1079031	-	417	1	417,	0,	0.146283		13.0227	30.5577	T32	4.06853		0.16513	PF3D7_0526000	RAP protein, putative	0.871323	tandem	281	PF3D7_0526100	conserved Plasmodium membrane protein, unknown function	0.594754	747	5.20558	20.9016	23.2898	30.5577	18.8528	13.239	12.4745	14.7061	1.99124	2.61439	23.2399	13.6544	6.42169
XLOC_001283	TCONS_00001774	Pf3D7_05_v3	1084859	1085566	+	707	1	707,	0,	0.12447		8.64253	21.459	T40	3.67032		0.169423	PF3D7_0526200.1	ADP-ribosylation factor GTPase-activating protein, putative	0.85251	divergent	1043	PF3D7_0526300	nucleolar Jumonji domain interacting protein, putative	-0.713455	56	1.1807	1.95504	4.35336	14.8938	9.20799	21.459	15.8824	6.63517	10.6961	2.34217	1.65934	7.66672	31.0014
XLOC_001286	TCONS_00001778	Pf3D7_05_v3	1098767	1100157	+	1390	1	1390,	0,	0.154676		7.71755	15.1044	T28	2.41242	YES	0.153816	PF3D7_0526600	conserved Plasmodium protein, unknown function	0.755393	tandem	1045	PF3D7_0526500	conserved Plasmodium protein, unknown function	-0.634605	3683	2.69624	2.02506	15.1044	12.4172	11.8721	10.195	6.03894	3.85043	5.4788	2.96014	3.55178	9.36768	3.60742
XLOC_001289	TCONS_00001783	Pf3D7_05_v3	1131926	1132634	+	708	1	708,	0,	0.169492		7.39347	12.1461	T32	1.85078		0.142513	PF3D7_0527100	ubiquitin-conjugating enzyme E2 N, putative (UBC13)	0.527706	divergent	1172	PF3D7_0527200	ubiquitin carboxyl-terminal hydrolase, putative	0.135876	302	8.11318	2.64465	5.19871	12.1461	7.86005	10.5149	11.1899	8.086	6.49471	6.66652	11.2614	23.2392	24.927
XLOC_001488	TCONS_00002095	Pf3D7_05_v3	1141676	1142946	-	1270	1	1270,	0,	0.13622		4.95314	11.8744	T20	2.9964		0.167729	PF3D7_0527500	Hsc70-interacting protein (HIP)	0.672935	divergent	671	PF3D7_0527400	conserved Plasmodium protein, unknown function	0.409724	522	11.8744	4.38906	6.98519	8.61735	4.52408	2.41751	3.10775	0.613319	3.84173	6.20844	1.38685	3.99669	1.6509
XLOC_001511	TCONS_00002132	Pf3D7_05_v3	1298729	1299974	-	1245	1	1245,	0,	0.134137		18.0914	48.4159	TT8	3.8262		0.160977	PF3D7_0532100	early transcribed membrane protein 5 (ETRAMP5)	0.761246	divergent	1249	NA	NA	NA	NA	36.3606	17.8206	15.4868	12.3878	5.05295	4.95862	9.87357	2.48391	48.4159	32.5461	3.43883	7.16734	5.57361
XLOC_001513	TCONS_00002134	Pf3D7_05_v3	1305224	1306220	-	996	1	996,	0,	0.126506		12.0327	67.0238	T20	5.29601	YES	0.227574	PF3D7_0532300	Plasmodium exported protein (PHISTb), unknown function	0.948685	divergent	2057	PF3D7_0532200	Plasmodium exported protein (PHISTc), unknown function	0.689897	698	67.0238	24.2975	7.25897	2.78479	1.63657	1.70015	1.57869	0.73142	3.8634	19.9622	3.47168	2.17477	1.60683
XLOC_001514	TCONS_00002135	Pf3D7_05_v3	1310330	1311446	-	1116	1	1116,	0,	0.126344		6.20311	37.1785	T20	5.25469	YES	0.279402	PF3D7_0532300	Plasmodium exported protein (PHISTb), unknown function	0.923254	convergent	390	PF3D7_0532400	Plasmodium exported protein (PHISTb), unknown function	0.905856	1024	37.1785	16.5048	4.28803	3.01619	1.00912	0.700556	0.319094	0	0.454718	7.18441	1.6233	1.40366	0
XLOC_001318	TCONS_00001837	Pf3D7_05_v3	1320257	1321417	+	1160	1	1160,	0,	0.138793		8.26278	30.3016	T28	4.96816	YES	0.247267	PF3D7_0532600	Plasmodium exported protein, unknown function	0.947716	divergent	1028	PF3D7_0532700	erythrocyte membrane protein 1 (PfEMP1), pseudogene (VAR)	-0.44979	982	20.1111	26.681	30.3016	10.3706	1.40136	0.781214	0.50762	0	0.736141	4.88999	10.6114	3.81061	0.403858
XLOC_001719	TCONS_00002442	Pf3D7_06_v3	56071	63459	-	7388	1	7388,	0,	0.421224		2.45612	5.9943	T6	2.15817	YES	0.180943	PF3D7_0601500	Plasmodium exported protein (PHISTb), unknown function	-0.671838	tandem	2328	PF3D7_0601400	erythrocyte membrane protein 1 (PfEMP1), pseudogene (VAR)	-0.855626	3173	0.56701	0.571391	1.33037	2.18859	3.12764	2.15423	2.78589	4.19206	3.06133	2.55604	3.51852	23.7861	11.982
XLOC_001723	TCONS_00002446	Pf3D7_06_v3	75020	76422	-	1402	1	1402,	0,	0.118402		6.30668	38.9881	T20	5.3215		0.271828	NA	NA	NA	NA	NA	NA	NA	NA	NA	38.9881	11.3973	3.72646	1.94172	0.374441	0.863206	0.24153	0	5.24085	10.7462	3.96683	1.05715	0.362629
XLOC_001524	TCONS_00002146	Pf3D7_06_v3	76184	77394	+	1210	1	1210,	0,	0.129752		11.6599	29.5781	T20	3.45256	YES	0.160216	NA	NA	NA	NA	NA	PF3D7_0601900	conserved Plasmodium protein, unknown function	0.7377	795	29.5781	21.0158	10.0646	5.58329	6.96938	6.35497	9.43488	1.7931	17.8647	24.9981	4.78427	6.20233	4.87262
XLOC_001729	TCONS_00002453	Pf3D7_06_v3	121185	121541	-	356	1	356,	0,	0.126404		21.4109	84.6988	T44	5.57043		0.191766	PF3D7_0602900	conserved Plasmodium protein, unknown function	0.736899	tandem	982	NA	NA	NA	NA	5.42664	0.803467	2.12385	4.3195	2.10763	31.182	84.6988	25.5034	35.353	1.25599	0	0	12.1648
XLOC_001531	TCONS_00002157	Pf3D7_06_v3	121559	122296	+	737	1	737,	0,	0.12076		10.0816	17.3492	TT8	1.27679		0.140549	PF3D7_0603000	conserved Plasmodium protein, unknown function	0.994329	tandem	337	NA	NA	NA	NA	11.8377	10.8448	12.0653	7.62813	7.00934	8.73212	10.1032	6.57296	17.3492	11.5109	1.66832	0.46472	3.20708
XLOC_001535	TCONS_00002164	Pf3D7_06_v3	178656	179905	+	999	2	702,297,	0,952,	0.16016		7.9687	31.1525	T44	5.00686	YES	0.22303	NA	NA	NA	NA	NA	PF3D7_0604100	transcription factor with AP2 domain(s),SPE2-interacting protein (SIP2)	0.845469	1416	0.787118	0.836754	0	0.133008	3.31325	18.9234	31.1525	4.72976	11.7508	1.26756	0.313635	0	13.3805
XLOC_001536	TCONS_00002165	Pf3D7_06_v3	180032	180537	+	505	1	505,	0,	0.166337		8.545	22.8355	T40	4.17708		0.189757	NA	NA	NA	NA	NA	NA	NA	NA	NA	1.88762	0.474054	0.317641	1.3177	5.90501	22.8355	21.2888	6.33617	15.0894	0.759709	0.743375	0.627664	51.285
XLOC_001744	TCONS_00002480	Pf3D7_06_v3	245026	246051	-	1025	1	1025,	0,	0.145366		14.2808	78.071	TT8	5.13518	YES	0.20669	PF3D7_0605800	DNA repair-like protein, putative	-0.0834024	tandem	505	NA	NA	NA	NA	5.58683	4.88562	1.24995	3.38268	4.63442	4.26652	8.8176	3.00898	78.071	9.74274	0	2.76957	4.59195
XLOC_001544	TCONS_00002178	Pf3D7_06_v3	245197	246280	+	1083	1	1083,	0,	0.134811		2.81148	7.31737	T32	2.56561		0.189404	NA	NA	NA	NA	NA	PF3D7_0605900	long chain polyunsaturated fatty acid elongation enzyme, putative	-0.635853	1359	0.404948	2.49291	5.19721	7.31737	4.8965	3.33751	1.98677	0.550254	0.723141	0.321785	2.22948	8.42833	4.50455
XLOC_001546	TCONS_00002180	Pf3D7_06_v3	255524	256731	+	1207	1	1207,	0,	0.157415		6.50386	25.9426	TT8	3.66789		0.195688	PF3D7_0606000	conserved Plasmodium protein, unknown function	0.53503	divergent	1721	PF3D7_0606100	RNA binding protein, putative	0.487465	872	9.17109	4.31173	1.63491	2.14019	2.03499	4.13014	6.15196	1.1198	25.9426	5.3895	1.94	2.41916	3.81561
XLOC_001750	TCONS_00002489	Pf3D7_06_v3	280217	281151	-	934	1	934,	0,	0.143469		10.0331	19.6197	T14	3.24804	YES	0.151036	PF3D7_0606600	conserved Plasmodium protein, unknown function	0.0519146	tandem	2455	PF3D7_0606700	coatomer alpha subunit, putative	-0.379606	897	18.2104	7.38841	7.48786	9.59751	7.17425	9.16127	10.1898	1.17032	16.3418	14.78	1.06327	7.30504	4.256
XLOC_001554	TCONS_00002191	Pf3D7_06_v3	318036	318975	+	939	1	939,	0,	0.149095		5.15908	18.1412	T44	4.25861	YES	0.236962	PF3D7_0607700	conserved Plasmodium protein, unknown function	0.984763	tandem	1764	PF3D7_0607600	conserved Plasmodium protein, unknown function	0.923377	1154	0	0	0	0	5.70091	12.7938	18.1412	12.3937	1.9704	0	0	0.366097	6.57712
XLOC_001560	TCONS_00002199	Pf3D7_06_v3	353464	353985	+	521	1	521,	0,	0.15547		20.9041	39.8943	T28	2.15893		0.14183	PF3D7_0608500	proteasome subunit alpha type 2, putative	0.792844	divergent	689	PF3D7_0608600	conserved Plasmodium protein, unknown function	0.0959477	1243	23.1097	25.4903	39.8943	33.3735	21.2978	15.169	26.052	13.2344	9.44521	20.1934	17.5865	23.5696	23.0387
XLOC_001761	TCONS_00002507	Pf3D7_06_v3	360449	360997	-	548	1	548,	0,	0.116788		10.2594	19.4084	T20	4.35109	YES	0.156224	PF3D7_0608700	chaperone, putative	0.636325	convergent	246	PF3D7_0608800	ornithine aminotransferase (OAT)	0.500727	1637	19.4084	15.3882	12.6396	18.5696	8.81718	5.55791	8.42511	10.5333	0.966822	17.5046	39.5533	35.9773	17.4031
XLOC_001773	TCONS_00002522	Pf3D7_06_v3	466615	467179	-	564	1	564,	0,	0.143617		6.44688	16.633	T36	4.14021		0.192274	PF3D7_0611200	transcription factor with AP2 domain(s), putative (ApiAP2)	0.923867	divergent	301	NA	NA	NA	NA	0	1.1464	3.87898	15.9378	16.633	16.1074	9.04448	5.10653	1.39832	1.18129	1.1657	3.9523	7.54669
XLOC_001579	TCONS_00002231	Pf3D7_06_v3	474855	476882	+	2027	1	2027,	0,	0.148495		9.16471	22.6677	T14	3.57377	YES	0.163832	PF3D7_0611400	SWI/SNF-related matrix-associated actin-dependent regulator of chromatin	0.310044	divergent	705	PF3D7_0611500	conserved Plasmodium protein, unknown function	0.114572	5942	17.8094	5.41152	4.97276	9.3667	5.58822	5.94309	5.89863	0.987663	17.3162	10.7117	1.62725	3.41101	4.17954
XLOC_001781	TCONS_00002536	Pf3D7_06_v3	519689	520104	-	415	1	415,	0,	0.154217		27.1759	74.8995	T40	5.44945	YES	0.180877	PF3D7_0612200	leucine-rich repeat protein (LRR6)	0.961395	tandem	141	PF3D7_0612300	conserved protein, unknown function	0.713748	646	0.73696	4.51054	1.0064	4.86973	40.5758	74.8995	47.1166	73.7249	4.0387	4.64312	2.27463	5.6939	33.2884
XLOC_001587	TCONS_00002241	Pf3D7_06_v3	545657	546045	+	388	1	388,	0,	0.188144		9.92327	36.0103	T44	5.20985	YES	0.232493	PF3D7_0613300	rhoptry protein (ROP14)	0.920264	divergent	859	PF3D7_0613400	apicoplast ribosomal protein L18 precursor, putative	0.493678	918	0.651709	0	0	0	0	11.1758	36.0103	32.1822	18.8419	1.89065	0.942683	0	55.6379
XLOC_001789	TCONS_00002550	Pf3D7_06_v3	562193	563198	-	1005	1	1005,	0,	0.146269		10.7031	40.7425	T44	5.38345	YES	0.220167	NA	NA	NA	NA	NA	PF3D7_0613700	syntaxin binding protein, putative	0.551821	733	0.453857	0	0.309459	1.07747	8.60115	24.8429	40.7425	26.9092	6.01759	1.43192	0	0.600807	36.3071
XLOC_001590	TCONS_00002245	Pf3D7_06_v3	564130	564722	+	592	1	592,	0,	0.126689		14.1345	45.9335	T44	5.55255	YES	0.203325	PF3D7_0613800	transcription factor with AP2 domain(s) (ApiAP2)	0.965483	tandem	1416	NA	NA	NA	NA	0.484668	0	1.62488	2.90227	22.4991	40.8214	45.9335	26.5639	4.18637	0	0	2.52479	11.0204
XLOC_001606	TCONS_00002275	Pf3D7_06_v3	694477	695080	+	603	1	603,	0,	0.144279		20.4361	80.7621	T24	5.31406	YES	0.188888	PF3D7_0616700	ras GTPAse, putative	0.832919	divergent	1158	PF3D7_0616800	malate:quinone oxidoreductase, putative	0.669559	848	44.4726	80.7621	45.0684	17.3036	5.83474	3.82999	4.19963	1.05523	4.02065	32.142	82.7873	32.1343	3.59824
XLOC_001609	TCONS_00002279	Pf3D7_06_v3	706643	707575	+	932	1	932,	0,	0.154506		11.2209	32.389	T20	4.34777	YES	0.181427	PF3D7_0617000	mitochondrial import receptor subunit tom40, putative (TOM40)	0.902002	divergent	1475	PF3D7_0617100	alpha adaptin-like protein, putative	0.305867	2483	32.389	23.5849	20.3113	10.8209	2.1373	1.77901	1.75383	0.639814	6.37929	24.5743	19.7146	8.94227	2.29328
XLOC_001616	TCONS_00002290	Pf3D7_06_v3	749726	751645	+	1919	1	1919,	0,	0.145909		15.2258	53.9027	T44	3.69007	YES	0.171561	PF3D7_0617800	histone H2A (H2A)	0.780908	divergent	912	NA	NA	NA	NA	5.40046	4.51264	10.0947	9.63255	15.7126	28.9263	53.9027	15.5962	9.26819	2.3199	0	2.58021	24.6775
XLOC_001616	TCONS_00002291	Pf3D7_06_v3	749808	751645	+	1553	2	337,1216,	0,621,	0.152608		0.52207	4.33438	T32	2.41532	YES	0.551577	PF3D7_0617800	histone H2A (H2A)	0.780908	divergent	912	NA	NA	NA	NA	0	1.37817	0.000179089	4.33438	0.000411431	0.00125772	0	0	0.000890746	0.0191628	0.000558232	0.000912936	0
XLOC_001616	TCONS_00002292	Pf3D7_06_v3	749919	751645	+	1447	2	226,1221,	0,505,	0.157567		7.01342	19.4682	T40	4.07743	YES	0.191187	PF3D7_0617800	histone H2A (H2A)	0.780908	divergent	912	NA	NA	NA	NA	0.526545	0.773963	2.13507	9.1738	9.92445	19.4682	7.22735	0.763362	15.4808	2.98304	2.03284	14.9246	7.52729
XLOC_001813	TCONS_00002579	Pf3D7_06_v3	752381	753365	-	984	1	984,	0,	0.134146		6.70144	19.44	TT8	2.95935		0.177977	PF3D7_0617900	histone H3 variant, putative (H3.3)	0.515304	divergent	1029	NA	NA	NA	NA	6.90301	1.90695	1.62802	2.18593	2.35826	5.00691	16.9932	5.26889	19.44	2.93152	0.828857	0.704889	3.63566
XLOC_001814	TCONS_00002580	Pf3D7_06_v3	756426	757611	-	1185	1	1185,	0,	0.167089		9.88784	43.335	T44	5.47037		0.237444	PF3D7_0618000	conserved Plasmodium membrane protein, unknown function	0.929305	divergent	997	PF3D7_0617900	histone H3 variant, putative (H3.3)	0.849038	1621	0.362635	0.566021	0	0.237038	0.71704	15.0851	43.335	15.2199	21.6584	2.24323	0	0	42.5818
XLOC_001629	TCONS_00002314	Pf3D7_06_v3	853700	854430	+	730	1	730,	0,	0.156164		17.7595	77.222	T44	6.0587	YES	0.226329	PF3D7_0620400	merozoite surface protein 10 (MSP10)	0.920093	divergent	745	PF3D7_0620500	cleavage stimulation factor subunit 1-like protein, putative	-0.557489	729	1.03614	0.265922	0.173488	0.652075	1.98741	26.427	77.222	7.65367	34.9861	3.17869	1.17224	0	38.8947
XLOC_001834	TCONS_00002609	Pf3D7_06_v3	876490	877644	-	1082	2	313,769,	0,385,	0.189464		4.26055	14.5257	TT8	3.95659		0.230415	PF3D7_0621400	Pf77 protein (ALV7)	0.700907	divergent	1145	PF3D7_0621300	mRNA binding Pumilio-homology domain protein, putative	-0.547338	300	0.690177	0.172954	0	0.117776	0.684352	5.37902	10.9058	8.47443	14.5257	0.511534	0	0	38.6897
XLOC_001844	TCONS_00002621	Pf3D7_06_v3	931628	932858	-	1230	1	1230,	0,	0.111382		27.6015	115.82	TT8	5.58099	YES	0.180505	PF3D7_0622900	transcription factor with AP2 domain(s), putative (ApiAP2)	0.939151	tandem	554	NA	NA	NA	NA	39.6608	23.9583	10.5491	1.44046	1.49495	4.29731	27.6204	15.5336	115.82	16.0077	2.72921	1.23297	2.21907
XLOC_001644	TCONS_00002337	Pf3D7_06_v3	934334	935237	+	903	1	903,	0,	0.13289		5.8658	30.4692	TT8	4.97587		0.244722	NA	NA	NA	NA	NA	PF3D7_0623000	chorismate synthase (CS)	-0.907323	1830	9.48957	2.36396	1.95535	0.923336	0	0.266879	2.82223	0.791344	30.4692	3.61362	0.464358	0.393816	0
XLOC_001850	TCONS_00002629	Pf3D7_06_v3	955118	955494	-	376	1	376,	0,	0.162234		21.1085	52.7771	T14	2.91116		0.15191	PF3D7_0623600	transcription or splicing factor-like protein, putative	0.870589	divergent	1270	PF3D7_0623500	superoxide dismutase (SOD2)	0.7277	270	32.5245	22.1529	18.6937	14.4987	12.9584	9.75711	13.7706	6.14907	36.3588	43.5199	12.4135	8.93801	16.2151
XLOC_001853	TCONS_00002634	Pf3D7_06_v3	971692	972074	-	382	1	382,	0,	0.109948		54.0334	211.556	TT8	5.86569	YES	0.170416	PF3D7_0623800	protein kinase, putative (TKL4)	0.973555	tandem	737	NA	NA	NA	NA	92.0537	44.9921	20.3485	6.95616	4.92073	2.64522	28.3356	24.4975	211.556	75.4303	1.44816	1.27202	0
XLOC_001854	TCONS_00002635	Pf3D7_06_v3	972210	972915	-	705	1	705,	0,	0.107801		15.4587	71.6198	TT8	5.78912		0.207938	NA	NA	NA	NA	NA	NA	NA	NA	NA	26.6711	10.7935	3.65313	2.00344	0.313279	0.836885	8.45532	1.26659	71.6198	21.8443	0.702663	0	0
XLOC_001855	TCONS_00002636	Pf3D7_06_v3	973169	973712	-	543	1	543,	0,	0.104972		14.3275	62.6895	TT8	5.99298		0.205198	NA	NA	NA	NA	NA	NA	NA	NA	NA	9.83233	6.19814	19.9471	5.82769	1.03106	1.40448	7.93752	0	62.6895	2.47719	0.826968	0.695897	0
XLOC_001650	TCONS_00002344	Pf3D7_06_v3	973660	974087	+	427	1	427,	0,	0.0725995		8.67965	45.4845	TT8	5.53868	YES	0.2352	NA	NA	NA	NA	NA	NA	NA	NA	NA	16.9904	4.5946	3.73304	1.2884	0.315692	0.430754	0	3.71214	45.4845	7.45545	1.66185	0	2.80332
XLOC_001651	TCONS_00002345	Pf3D7_06_v3	974142	975003	+	861	1	861,	0,	0.102207		13.9532	55.7887	TT8	5.54101	YES	0.206618	NA	NA	NA	NA	NA	NA	NA	NA	NA	33.76	8.07948	2.02116	0.454933	0.2197	0.894318	5.76401	4.57587	55.7887	16.6477	0	0	0
XLOC_001856	TCONS_00002637	Pf3D7_06_v3	974187	974782	-	595	1	595,	0,	0.112605		7.28719	20.9177	T28	4.45402		0.185977	NA	NA	NA	NA	NA	NA	NA	NA	NA	4.90514	10.1586	20.9177	11.0444	2.79006	0.952014	5.72032	0	13.3602	2.40296	1.57298	0.684853	0
XLOC_001652	TCONS_00002346	Pf3D7_06_v3	975832	976529	+	697	1	697,	0,	0.163558		5.62972	30.0622	TT8	4.49835		0.245314	NA	NA	NA	NA	NA	PF3D7_0623900	ribonuclease H2 subunit A, putative	-0.314537	653	2.82793	2.6355	1.35051	1.31384	0.37434	0.520096	1.40077	0.778044	30.0622	6.25482	2.17548	1.08611	1.57993
XLOC_001857	TCONS_00002638	Pf3D7_06_v3	978538	979313	-	775	1	775,	0,	0.139355		13.4002	40.6228	T20	3.38131		0.163174	PF3D7_0624000	hexokinase (HK)	0.541872	divergent	1752	PF3D7_0623900	ribonuclease H2 subunit A, putative	-0.4454	489	40.6228	17.0387	10.3803	16.1976	11.0827	9.10205	13.8286	2.99445	7.69068	5.72146	0	4.03658	2.90675
XLOC_001860	TCONS_00002643	Pf3D7_06_v3	996504	998096	-	1592	1	1592,	0,	0.123116		9.7018	20.7004	TT8	2.12196		0.154597	PF3D7_0624600	SNF2 helicase, putative (ISWI)	-0.0226878	divergent	1427	NA	NA	NA	NA	18.5946	8.33922	6.5394	6.13955	4.26544	4.30415	6.59443	6.67893	20.7004	14.0249	5.02273	7.88455	6.77454
XLOC_001866	TCONS_00002651	Pf3D7_06_v3	1036413	1037143	-	730	1	730,	0,	0.146575		7.91796	20.9448	TT8	3.00926		0.168785	PF3D7_0625600	poly(A) polymerase PAP, putative	0.922122	divergent	2511	PF3D7_0625500	conserved Plasmodium membrane protein, unknown function	0.725405	42	16.6862	7.65624	5.38477	6.35891	3.73693	1.72555	2.68221	4.99365	20.9448	21.2592	4.72113	9.60874	6.52095
XLOC_001872	TCONS_00002661	Pf3D7_06_v3	1077369	1078196	-	827	1	827,	0,	0.112455		4.87399	25.9482	T20	4.75212	YES	0.277449	PF3D7_0626700	conserved protein, unknown function	0.662402	convergent	1233	PF3D7_0626800	pyruvate kinase (PyrK)	0.458574	798	25.9482	6.35792	2.46394	0.489185	0	0	0.883819	0	1.24943	7.3515	0.573203	0	0
XLOC_001678	TCONS_00002392	Pf3D7_06_v3	1154992	1155487	+	495	1	495,	0,	0.153535		8.34158	48.1494	T44	5.6191	YES	0.253165	PF3D7_0628100	HECT-domain (ubiquitin-transferase), putative	0.916783	divergent	1328	PF3D7_0628200	protein kinase PK4 (PK4)	0.227155	4374	0.515954	0.520909	0	0	2.02919	11.0425	48.1494	8.34018	11.5636	1.56162	0	0	7.84883
XLOC_001882	TCONS_00002673	Pf3D7_06_v3	1174648	1174853	-	205	1	205,	0,	0.131707		55.3731	212.432	T14	7.73763	YES	0.189301	PF3D7_0628400	conserved Plasmodium membrane protein, unknown function	0.639325	divergent	1411	PF3D7_0628300	choline/ethanolaminephosphotransferase, putative (CEPT)	0.108356	952	78.908	58.8261	19.2988	1.83029	3.44202	0	6.04875	39.6798	179.91	358.514	40.8865	12.7212	0
XLOC_001683	TCONS_00002397	Pf3D7_06_v3	1202168	1203240	+	924	2	58,866,	0,206,	0.15368		11.5733	22.4967	T20	3.80519		0.149541	PF3D7_0629200	DnaJ protein, putative	0.698687	divergent	1173	PF3D7_0629300	phosphatidylcholine-sterol acyltransferase precursor, putative (PL)	-0.681805	1949	22.4967	13.6056	13.5644	18.3187	8.00727	8.58188	10.1013	0.680859	13.8954	13.6579	5.11875	11.8611	5.49425
XLOC_001696	TCONS_00002418	Pf3D7_06_v3	1301706	1311674	+	9968	1	9968,	0,	0.412119	YES	2.18334	5.07157	T6	2.07849	YES	0.178722	PF3D7_0631100	Plasmodium exported protein (PHISTb), unknown function	-0.85765	tandem	2333	PF3D7_0631200	erythrocyte membrane protein 1 (PfEMP1), pseudogene (VAR)	-0.873069	2033	0.574451	0.437517	1.15927	2.37137	3.43022	2.59741	2.53167	2.49423	2.32544	1.74657	2.59548	15.8315	8.7258
XLOC_001708	TCONS_00002431	Pf3D7_06_v3	1407821	1412704	+	4883	1	4883,	0,	0.334016		3.56369	24.8266	T48	4.67569	YES	0.330956	NA	NA	NA	NA	NA	PF3D7_0632800	erythrocyte membrane protein 1, PfEMP1 (VAR)	0.239356	25194	0.168029	0.0995342	0.0105213	0.0440729	0.0660235	0.837347	3.02841	24.8266	4.53049	1.52764	0.142505	0.0451959	5.28181
XLOC_001709	TCONS_00002432	Pf3D7_06_v3	1413072	1414871	+	1799	1	1799,	0,	0.323513		1.76281	11.1222	T48	3.59958	YES	0.357216	NA	NA	NA	NA	NA	NA	NA	NA	NA	0.0374437	0.075219	0	0	0	0.354791	1.37271	11.1222	1.61704	0.148489	0.327182	0	1.80006
XLOC_002090	TCONS_00002999	Pf3D7_07_v3	1387	6267	-	4751	2	1170,3581,	0,1299,	0.323511		0.848182	5.47867	T48	2.69385	YES	0.422747	PF3D7_0700100	erythrocyte membrane protein 1, PfEMP1 (VAR)	-0.164254	divergent	14050	NA	NA	NA	NA	0.00127979	0.00185591	0.00158419	0.00819126	0.00417756	0.00322105	1.11267	5.47867	2.71527	0.00386972	0.00053472	0.00241249	3.13336
XLOC_002090	TCONS_00002998	Pf3D7_07_v3	1387	6256	-	4734	2	1164,3570,	0,1299,	0.323194		1.86905	13.8016	T48	3.88166	YES	0.405877	PF3D7_0700100	erythrocyte membrane protein 1, PfEMP1 (VAR)	-0.164254	divergent	14050	NA	NA	NA	NA	0.0664372	0.0683579	0.00722604	0.0081103	0.0041791	0.511947	1.55049	13.8016	0.0191786	0.827349	0.141892	0.0116252	0.0373503
XLOC_002104	TCONS_00003013	Pf3D7_07_v3	86475	87773	-	1298	1	1298,	0,	0.132512		5.38564	31.7539	TT8	4.86203		0.2582	PF3D7_0702000	Plasmodium exported protein (hyp12), unknown function	0.90123	convergent	801	PF3D7_0702100	Plasmodium exported protein (PHISTb), unknown function, pseudogene	0.848034	911	4.56015	2.08102	0.381916	0.258752	0.126279	0.833865	3.65741	0.999969	31.7539	6.34362	0.910707	1.26653	1.07738
XLOC_001913	TCONS_00002716	Pf3D7_07_v3	94294	95133	+	839	1	839,	0,	0.123957		17.9778	58.0369	T20	5.88355		0.180898	PF3D7_0702200	lysophospholipase, putative	0.938978	divergent	1153	NA	NA	NA	NA	58.0369	19.5997	6.59839	3.27565	0.187152	0	16.0647	23.5499	33.5724	32.2443	5.99175	3.21654	2.8154
XLOC_002106	TCONS_00003016	Pf3D7_07_v3	94676	95600	-	924	1	924,	0,	0.130952		11.4695	66.5591	TT8	6.07808		0.258859	PF3D7_0702300	sporozoite threonine and asparagine-rich protein (STARP)	0.834646	divergent	1160	NA	NA	NA	NA	18.0905	6.52672	2.47112	0.778241	0	0.257895	0.687095	0	66.5591	12.1075	0.895736	0	0
XLOC_002107	TCONS_00003017	Pf3D7_07_v3	99459	100499	-	1040	1	1040,	0,	0.134615		14.7416	85.5684	T20	5.90808	YES	0.234817	PF3D7_0702400	conserved Plasmodium protein, unknown function	0.93863	divergent	1194	PF3D7_0702300	sporozoite threonine and asparagine-rich protein (STARP)	0.638624	729	85.5684	30.6865	7.15629	1.86391	0.988985	0.441618	1.53136	1.33127	8.6339	37.4417	5.21282	2.13728	0.932049
XLOC_002109	TCONS_00003020	Pf3D7_07_v3	106766	107728	-	962	1	962,	0,	0.133056		8.97139	24.8425	T20	4.69167	YES	0.187176	NA	NA	NA	NA	NA	PF3D7_0702500	Plasmodium exported protein, unknown function	0.931034	777	24.8425	16.0061	10.7324	3.65101	1.09125	0	1.99485	1.25274	14.5775	25.9579	10.2567	1.58282	0
XLOC_001916	TCONS_00002721	Pf3D7_07_v3	107620	108610	+	990	1	990,	0,	0.145455		5.66484	23.5991	T20	4.62053		0.23466	NA	NA	NA	NA	NA	NA	NA	NA	NA	23.5991	11.5286	3.62525	1.61132	0.504566	0	0.593637	0	5.57574	20.279	6.19623	1.03969	0.505086
XLOC_001917	TCONS_00002722	Pf3D7_07_v3	108769	109238	+	469	1	469,	0,	0.164179		4.412	31.9306	T20	5.04136	YES	0.330825	NA	NA	NA	NA	NA	NA	NA	NA	NA	31.9306	7.04981	2.20712	0	0	0	1.31345	0	4.83443	3.4394	0.838649	0.681385	0
XLOC_001924	TCONS_00002733	Pf3D7_07_v3	179282	179668	+	386	1	386,	0,	0.170984		47.7234	119.843	T44	5.28758	YES	0.168419	PF3D7_0704100	conserved Plasmodium membrane protein, unknown function	0.989172	tandem	367	PF3D7_0704000	conserved Plasmodium membrane protein, unknown function	-0.789674	1987	3.07834	5.10431	2.09387	2.46882	42.7498	118.065	119.843	92.3077	33.4324	9.50272	0	3.90812	91.0537
XLOC_002121	TCONS_00003037	Pf3D7_07_v3	231696	232773	-	1077	1	1077,	0,	0.135562		4.74516	9.69516	T20	2.88053		0.163068	PF3D7_0704700	phosphopantetheine adenylyltransferase, putative (PPAT)	-0.082623	divergent	627	PF3D7_0704600	ubiquitin transferase, putative	-0.648412	2624	9.69516	3.51881	6.32164	7.98878	4.5489	2.79735	1.3997	0.45232	8.42023	4.17112	1.92715	4.37601	2.31026
XLOC_001937	TCONS_00002753	Pf3D7_07_v3	316466	318221	+	1755	1	1755,	0,	0.130484		10.0531	26.4802	TT8	3.02583	YES	0.167095	PF3D7_0706500	conserved Plasmodium protein, unknown function	0.46262	divergent	1444	PF3D7_0706600	conserved Plasmodium protein, unknown function	0.197358	2026	22.7485	11.0607	9.32527	9.48544	3.35522	2.37407	3.1176	2.56724	26.4802	16.6035	6.23046	12.0033	3.98824
XLOC_002136	TCONS_00003062	Pf3D7_07_v3	337051	337663	-	612	1	612,	0,	0.133987		22.3049	77.8045	T44	6.30021	YES	0.207629	PF3D7_0707300	rhoptry-associated membrane antigen (RAMA)	0.956085	divergent	1221	PF3D7_0707200	conserved Plasmodium protein, unknown function	0.655207	726	0.723131	0	0.490173	0.249839	3.56476	37.3747	77.8045	52.7258	37.5045	3.98577	0	0.900573	38.5019
XLOC_002143	TCONS_00003072	Pf3D7_07_v3	393159	394540	-	1381	1	1381,	0,	0.131789		8.70368	22.9392	TT8	3.07375		0.168044	PF3D7_0708800	heat shock protein 110 (HSP110c)	0.688629	divergent	1170	PF3D7_0708700	Cg8 protein	-0.866791	971	16.6526	9.94894	8.66647	6.52215	2.70375	1.8732	3.93763	1.84327	22.9392	16.172	4.80151	5.49896	3.92435
XLOC_002161	TCONS_00003099	Pf3D7_07_v3	503383	504406	-	1023	1	1023,	0,	0.150538		4.50464	9.1541	T24	2.41986		0.161385	PF3D7_0711500	regulator of chromosome condensation, putative	0.659213	divergent	838	PF3D7_0711400	sin3 associated polypeptide p18-like protein	0.545819	789	6.71158	9.1541	8.2536	5.71554	4.96856	4.28975	2.3617	2.32601	3.64906	4.569	4.55826	2.77953	0.397364
XLOC_001968	TCONS_00002799	Pf3D7_07_v3	599381	600582	+	1201	1	1201,	0,	0.169026		1.36698	8.51527	T14	3.25024		0.364647	PF3D7_0712900	erythrocyte membrane protein 1, PfEMP1 (VAR)	0.877401	divergent	1648	PF3D7_0713000	rifin (RIF)	0.308836	1558	3.64639	0.916745	0.0996895	0.0904363	0	0	0	0	1.54552	5.85496	1.13014	0	0.25578
XLOC_001973	TCONS_00002809	Pf3D7_07_v3	644796	645938	+	1142	1	1142,	0,	0.145359		4.29635	17.6253	T44	3.91757		0.212689	PF3D7_0714000	histone H2B variant (H2B.Z)	0.76518	divergent	1324	PF3D7_0714100	conserved Plasmodium protein, unknown function	-0.261726	780	1.27381	0.674019	1.47017	2.25526	5.15603	6.49856	17.6253	3.11438	4.89402	2.01808	0	1.69143	7.8387
XLOC_002195	TCONS_00003146	Pf3D7_07_v3	805275	805843	-	568	1	568,	0,	0.169014		10.7187	29.4218	T36	4.45117		0.175682	PF3D7_0718100	exported serine/threonine protein kinase (EST)	0.968613	tandem	536	NA	NA	NA	NA	0.390753	2.78921	10.9582	19.1559	29.4218	22.0821	13.7109	7.6696	2.74234	2.38531	1.18017	13.3859	8.70912
XLOC_001996	TCONS_00002846	Pf3D7_07_v3	806186	807653	+	1467	1	1467,	0,	0.159509		1.76986	6.49899	T32	2.50175		0.2246	NA	NA	NA	NA	NA	NA	NA	NA	NA	1.71724	0.324036	0.536512	6.49899	2.26993	2.09078	2.24336	0.452661	1.66012	0.490256	0.240592	3.99113	2.71963
XLOC_002196	TCONS_00003147	Pf3D7_07_v3	807635	809380	-	1745	1	1745,	0,	0.155874		4.70601	12.5816	T20	3.42532		0.185195	NA	NA	NA	NA	NA	PF3D7_0718300	cysteine repeat modular protein 2 (CRMP2)	-0.405436	2920	12.5816	8.93948	9.74693	4.74626	1.14411	1.32919	0.706423	0.264233	4.37319	9.38876	8.97238	2.66752	0.356444
XLOC_002015	TCONS_00002882	Pf3D7_07_v3	933776	934520	+	744	1	744,	0,	0.172043		15.2306	37.3279	T14	4.40038	YES	0.161246	PF3D7_0721600	40S ribosomal protein S5, putative	0.81499	divergent	1612	PF3D7_0721700	secreted ookinete protein, putative (PSOP1)	-0.0767786	976	36.6002	13.7807	13.9931	18.6354	7.62814	5.49784	4.43403	0.814969	19.9916	23.5346	21.2413	22.7062	9.77567
XLOC_002030	TCONS_00002908	Pf3D7_07_v3	1018572	1019014	+	442	1	442,	0,	0.183258		16.056	28.4611	T44	3.93573		0.145103	PF3D7_0724200	immunoglobulin-binding protein 1-related, putative	0.524278	convergent	369	PF3D7_0724100	conserved Plasmodium protein, unknown function	0.0599197	2123	14.2024	12.6449	16.8087	27.7109	20.0132	19.9277	28.4611	14.3822	0.925207	13.7593	13.6612	25.2861	20.5352
XLOC_002034	TCONS_00002913	Pf3D7_07_v3	1033727	1034734	+	1007	1	1007,	0,	0.147964		4.53088	11.9671	T40	3.42956		0.191534	PF3D7_0724600	protein kinase, putative	0.721965	divergent	650	PF3D7_0724700	conserved Plasmodium protein, unknown function	-0.513383	234	0.203492	0.811291	1.09136	7.02471	10.5176	11.9671	9.18337	0.520355	3.96783	0.638449	0.628145	6.59857	12.114
XLOC_002230	TCONS_00003198	Pf3D7_07_v3	1076119	1077454	-	1335	1	1335,	0,	0.173034		13.614	51.4283	T48	5.71227	YES	0.230763	PF3D7_0725400	conserved Plasmodium protein, unknown function	0.947502	divergent	1560	PF3D7_0725300	conserved Plasmodium protein, unknown function	-0.430438	1365	0.792956	0	0.21832	0.218405	0.768511	6.50429	31.3027	51.4283	32.8428	5.90551	0	0.193726	24.0217
XLOC_002041	TCONS_00002930	Pf3D7_07_v3	1097411	1098572	+	1161	1	1161,	0,	0.132644		5.07758	19.3682	T20	4.34825	YES	0.249321	PF3D7_0726100	Plasmodium exported protein, unknown function	0.861901	divergent	1289	PF3D7_0726200	serine/threonine protein kinase, FIKK family (FIKK7.1)	0.571767	1561	19.3682	4.40317	0.834689	0.543463	0.263699	0	0.245522	0	10.2878	13.8862	0.66989	0	0.796607
XLOC_002060	TCONS_00002955	Pf3D7_07_v3	1263185	1264393	+	1208	1	1208,	0,	0.164735		7.06286	31.016	T44	4.74718	YES	0.226214	PF3D7_0729700	conserved Plasmodium protein, unknown function	0.953548	divergent	405	NA	NA	NA	NA	0.577137	0.578898	0.483589	0.192131	1.3769	11.3166	31.016	10.6129	8.05231	1.34174	0	0	18.3586
XLOC_002253	TCONS_00003227	Pf3D7_07_v3	1290467	1291610	-	1143	1	1143,	0,	0.150481		9.93639	26.6781	T44	3.83255	YES	0.189269	NA	NA	NA	NA	NA	PF3D7_0730200	adapter-related protein, putative	-0.207915	1068	1.00173	1.24908	3.01817	3.42323	0.942775	2.21891	26.6781	24.0277	18.3269	4.77347	0.947245	2.65392	6.98574
XLOC_002254	TCONS_00003228	Pf3D7_07_v3	1292143	1293387	-	1244	1	1244,	0,	0.143891		13.2044	37.9806	TT8	3.73172	YES	0.172186	NA	NA	NA	NA	NA	NA	NA	NA	NA	22.8044	9.93356	11.4519	10.9422	2.46196	1.93419	3.09873	7.17064	37.9806	15.2466	5.84077	6.77508	1.43075
XLOC_002064	TCONS_00002959	Pf3D7_07_v3	1293507	1297147	+	3640	1	3640,	0,	0.133242		83.9354	206.893	TT8	3.97231	YES	0.146824	PF3D7_0730300	transcription factor with AP2 domain(s) (AP2-L)	0.997002	tandem	311	NA	NA	NA	NA	71.3116	47.8787	99.0528	18.5697	12.2451	13.5863	125.042	91.1512	206.893	70.8592	28.9757	27.8435	14.7124
XLOC_002258	TCONS_00003233	Pf3D7_07_v3	1336730	1337343	-	613	1	613,	0,	0.12398		15.2128	61.519	TT8	5.96622	YES	0.217503	PF3D7_0731100	Plasmodium exported protein (PHISTc), unknown function (GEXP11)	0.869855	divergent	1615	PF3D7_0731000	unspecified product	0.309674	1792	37.749	11.1515	6.25863	1.4722	1.03445	0	0.605037	2.77577	61.519	3.25546	0	0.718352	0
XLOC_002260	TCONS_00003235	Pf3D7_07_v3	1345409	1346500	-	1091	1	1091,	0,	0.150321		3.37165	7.55241	T28	2.53085		0.177974	NA	NA	NA	NA	NA	PF3D7_0731200	Plasmodium exported protein, unknown function	-0.0532412	1413	3.66832	4.15046	7.55241	6.11607	2.28528	0.479882	1.07801	0.480398	4.90843	4.4198	4.65372	1.37625	0.997409
XLOC_002071	TCONS_00002976	Pf3D7_07_v3	1345655	1346273	+	618	1	618,	0,	0.168285		5.06738	39.2156	TT8	5.32968		0.353378	NA	NA	NA	NA	NA	NA	NA	NA	NA	3.23321	0.808845	0.270125	0	0	0	0	0	39.2156	3.04416	0	0	0
XLOC_002261	TCONS_00003236	Pf3D7_07_v3	1346618	1347752	-	1134	1	1134,	0,	0.127866		8.19055	31.3232	T20	4.63429	YES	0.198222	PF3D7_0731300	Plasmodium exported protein (PHISTb), unknown function (PfG174)	0.904386	divergent	2279	NA	NA	NA	NA	31.3232	13.676	14.628	4.49118	1.7485	1.52397	0.301528	2.01975	10.2177	5.12901	7.1715	5.76289	0.46282
XLOC_002263	TCONS_00003238	Pf3D7_07_v3	1364440	1365992	-	1552	1	1552,	0,	0.150129		2.99151	10.215	T28	3.48736	YES	0.225166	NA	NA	NA	NA	NA	PF3D7_0731500	erythrocyte binding antigen-175 (EBA175)	-0.839137	1511	2.08655	4.79224	10.215	7.99821	3.78882	2.00592	1.2556	0	0.233292	1.2319	4.56592	6.52943	2.2277
XLOC_002076	TCONS_00002983	Pf3D7_07_v3	1366946	1367762	+	816	1	816,	0,	0.122549		8.93795	29.8233	T28	4.94595		0.207738	PF3D7_0731600	acyl-CoA synthetase (ACS5)	0.905678	tandem	398	NA	NA	NA	NA	4.45495	5.49503	29.8233	9.56309	25.473	17.0225	2.48984	0	0	1.54879	7.18664	7.10457	8.911
XLOC_002078	TCONS_00002986	Pf3D7_07_v3	1373166	1376484	+	3175	2	455,2720,	0,598,	0.166614		7.09752	29.4142	T32	4.62065	YES	0.212989	PF3D7_0731700	Plasmodium exported protein (hyp9), unknown function	0.523545	tandem	406	NA	NA	NA	NA	1.94577	6.62624	18.0438	29.4142	9.58781	5.28944	3.14151	0.236296	1.75019	2.8299	6.45348	4.28083	1.82683
XLOC_002079	TCONS_00002987	Pf3D7_07_v3	1377743	1378330	+	587	1	587,	0,	0.11414		7.38239	48.8148	TT8	5.6385	YES	0.265186	PF3D7_0731800	alpha/beta hydrolase, putative (GEXP08)	0.74953	tandem	287	NA	NA	NA	NA	6.95916	4.90137	3.63307	0.366715	0.699643	0	4.49205	0	48.8148	1.67414	0	0.728797	1.04652
XLOC_002089	TCONS_00002997	Pf3D7_07_v3	1439751	1444805	+	5054	1	5054,	0,	0.32588		2.78902	21.2191	T48	4.47373	YES	0.361078	PF3D7_0733000	erythrocyte membrane protein 1, PfEMP1 (VAR)	-0.200342	divergent	13517	NA	NA	NA	NA	0.0651176	0.0546442	0.00858062	0	0.0338445	0.705249	2.44857	21.2191	2.22199	0.767349	0.0845565	0.0395624	3.82445
XLOC_002475	TCONS_00003539	Pf3D7_08_v3	1454	5916	-	4462	1	4462,	0,	0.322053		2.51798	15.9937	T48	4.06289	YES	0.330998	PF3D7_0800100	erythrocyte membrane protein 1, PfEMP1 (VAR)	0.45599	divergent	15444	NA	NA	NA	NA	0.155671	0.0440458	0.0550832	0.0168035	0.0174373	0.659835	2.14447	15.9937	2.94117	0.901381	0.0183639	0	2.16534
XLOC_002483	TCONS_00003547	Pf3D7_08_v3	76664	78091	-	1313	2	629,684,	0,743,	0.181264		5.00547	18.2707	T20	4.04719	YES	0.219643	PF3D7_0800700	surface-associated interspersed protein 8.3 (SURFIN 8.3) (SURF8.3)	0.922056	tandem	4879	PF3D7_0800800	Plasmodium exported protein (hyp7), unknown function	0.918282	1731	18.2707	16.8048	8.49704	1.61051	0.165661	0.68849	2.10842	0.66768	1.74527	3.54543	8.93522	0.792174	0.916507
XLOC_002491	TCONS_00003561	Pf3D7_08_v3	123934	124539	-	605	1	605,	0,	0.115702		5.29991	18.9178	T28	4.31599		0.201133	PF3D7_0801800	mannose-6-phosphate isomerase, putative	0.241348	tandem	1867	NA	NA	NA	NA	9.9295	7.07316	18.9178	1.88488	5.98351	5.84002	4.30445	1.62436	1.0463	0.887849	0	1.61299	2.28173
XLOC_002275	TCONS_00003250	Pf3D7_08_v3	123978	125379	+	1270	2	1112,158,	0,1243,	0.148031		5.23244	18.275	T20	4.26861	YES	0.234108	NA	NA	NA	NA	NA	NA	NA	NA	NA	18.275	13.2629	14.2762	2.25875	3.23722	0.000175272	1.00044	0.00123546	0.0589049	5.22108	11.8288	7.99461	5.86751
XLOC_002275	TCONS_00003251	Pf3D7_08_v3	123978	125379	+	1176	2	1112,64,	0,1337,	0.14881		6.45618	17.2145	T14	3.62566	YES	0.178668	NA	NA	NA	NA	NA	NA	NA	NA	NA	12.911	8.49449	4.19125	5.11128	0.47566	2.92669	2.25307	2.12145	13.6459	15.6507	14.031	10.5055	3.76631
XLOC_002276	TCONS_00003252	Pf3D7_08_v3	126435	127547	+	1112	1	1112,	0,	0.108813		4.73002	13.1189	T20	3.107		0.187966	NA	NA	NA	NA	NA	PF3D7_0801900	conserved Plasmodium protein, unknown function	0.790821	1301	13.1189	6.57361	11.5845	2.50531	1.11197	0.638703	1.13018	1.26333	5.14795	4.72516	5.46905	3.01343	0.939018
XLOC_002494	TCONS_00003564	Pf3D7_08_v3	160146	161302	-	1156	1	1156,	0,	0.141003		15.1186	44.8673	T48	5.24845	YES	0.196611	PF3D7_0802100	transcription factor with AP2 domain(s) (ApiAP2)	0.979315	tandem	478	NA	NA	NA	NA	0.411885	0.2066	1.36311	2.61177	12.8518	30.246	44.8029	44.8673	3.62408	2.17931	1.26747	4.06716	25.0204
XLOC_002495	TCONS_00003565	Pf3D7_08_v3	161538	162413	-	875	1	875,	0,	0.129143		23.288	76.6351	T6	5.83861	YES	0.191143	NA	NA	NA	NA	NA	PF3D7_0802200	1-cys peroxiredoxin (1-CysPxn)	-0.33295	3002	1.39883	0.356627	2.8321	2.31154	4.65819	23.9711	35.4295	74.9136	29.2644	2.13018	0.535682	0.919873	46.2954
XLOC_002298	TCONS_00003289	Pf3D7_08_v3	297887	299004	+	1117	1	1117,	0,	0.15846		10.2078	29.4194	T6	4.75053	YES	0.22281	PF3D7_0805300	conserved Plasmodium protein, unknown function	0.98086	divergent	1016	PF3D7_0805400	acetyltransferase, putative	-0.505527	4365	0.571613	0.388449	0.13005	0.539803	0.131856	2.14446	22.6893	28.0625	26.9745	2.93052	0	0	5.07074
XLOC_002299	TCONS_00003290	Pf3D7_08_v3	308958	309350	+	392	1	392,	0,	0.160714		7.87569	42.6518	T14	5.44797	YES	0.292306	PF3D7_0805500	conserved Plasmodium protein, unknown function	0.750293	divergent	409	NA	NA	NA	NA	12.2655	1.16414	0.389458	0.416761	0	0	0	0	24.4555	13.5063	0	0	0
XLOC_002510	TCONS_00003585	Pf3D7_08_v3	309400	310752	-	1352	1	1352,	0,	0.121302		8.39583	27.6703	TT8	3.30598	YES	0.176177	PF3D7_0805600	PAP2-like protein, putative	0.762051	divergent	1281	NA	NA	NA	NA	9.97246	4.73128	12.5518	6.18678	1.97861	1.8989	6.08219	7.26817	27.6703	9.4722	5.26398	2.4962	2.06
XLOC_002307	TCONS_00003301	Pf3D7_08_v3	377047	377279	+	232	1	232,	0,	0.12069		33.6224	173.165	T20	7.44431	YES	0.220791	PF3D7_0807200	conserved Plasmodium membrane protein, unknown function	0.920556	tandem	744	PF3D7_0807100	RNA helicase, putative	0.782248	180	173.165	110.58	36.2634	7.42178	0	2.29293	3.16373	0	12.9948	39.6904	16.47	0	0
XLOC_002315	TCONS_00003310	Pf3D7_08_v3	419153	419794	+	641	1	641,	0,	0.173167		9.75861	35.2865	T6	5.18136	YES	0.237446	PF3D7_0808200	plasmepsin X	0.929249	divergent	1088	PF3D7_0808300	ubiquitin regulatory protein, putative	0.819078	1698	0.967776	0.481036	0	0.888529	0	1.73539	23.1162	12.6635	31.4698	2.68722	0	0.595323	6.24432
XLOC_002526	TCONS_00003611	Pf3D7_08_v3	428362	429677	-	1315	1	1315,	0,	0.170342		0.576368	2.93249	T14	1.97544	YES	0.367766	PF3D7_0808600	erythrocyte membrane protein 1, PfEMP1 (VAR)	0.90838	divergent	1487	NA	NA	NA	NA	1.98043	1.1831	0	0	0	0	0	0	0.244031	91.6302	9.05232	2.73477	0.252638
XLOC_002535	TCONS_00003626	Pf3D7_08_v3	514219	514668	-	449	1	449,	0,	0.131403		14.174	70.9692	TT8	6.16931	YES	0.205966	NA	NA	NA	NA	NA	PF3D7_0809900	JmjC domain containing protein (JmjC1)	0.488804	1791	22.4361	6.67422	6.3603	2.05478	4.90339	6.82501	1.85543	0	70.9692	9.97766	1.09047	0	2.86834
XLOC_002326	TCONS_00003327	Pf3D7_08_v3	515904	517109	+	1205	1	1205,	0,	0.124481		7.40519	40.9598	TT8	4.49515	YES	0.231563	NA	NA	NA	NA	NA	NA	NA	NA	NA	10.3425	2.95959	3.2416	0.860617	1.27856	0.919165	1.32759	1.74349	40.9598	1.99671	0.328783	0.813285	0.396741
XLOC_002329	TCONS_00003330	Pf3D7_08_v3	528596	529642	+	1046	1	1046,	0,	0.1587		6.62819	17.5107	T44	3.93291		0.179739	PF3D7_0810300	protein phosphatase, putative	0.832613	divergent	992	NA	NA	NA	NA	0.211987	0.852089	1.9699	5.51255	7.46018	15.4177	17.5107	7.20322	6.46964	1.26382	0	3.99134	7.44716
XLOC_002330	TCONS_00003331	Pf3D7_08_v3	531098	531539	+	441	1	441,	0,	0.154195		7.49435	30.1828	T44	4.3403		0.228239	NA	NA	NA	NA	NA	NA	NA	NA	NA	2.0805	0.539407	1.06186	1.02254	0.690081	0.946079	30.1828	26.1964	13.4427	5.00745	0.829907	0	5.78726
XLOC_002540	TCONS_00003633	Pf3D7_08_v3	531102	531969	-	867	1	867,	0,	0.129181		8.6547	25.9187	T28	4.75054		0.194291	PF3D7_0810400	aquaporin, putative (AQP2)	0.947633	divergent	250	NA	NA	NA	NA	17.4353	18.171	25.9187	12.9768	8.10623	5.88696	4.383	0	1.08038	1.43255	4.72963	1.61842	1.19289
XLOC_002542	TCONS_00003636	Pf3D7_08_v3	538554	539369	-	815	1	815,	0,	0.109202		3.628	13.9965	T28	3.90655	YES	0.238694	PF3D7_0810600	RNA helicase, putative	0.578781	divergent	2601	PF3D7_0810500	protein phosphatase, putative	0.552118	1935	9.54735	3.27785	13.9965	5.7842	1.06018	0	0	0	1.403	3.79875	1.98656	3.48238	0.782092
XLOC_002342	TCONS_00003348	Pf3D7_08_v3	625017	625359	+	342	1	342,	0,	0.169591		14.3543	43.3008	T14	3.61198		0.166054	PF3D7_0812500	RNA binding protein, putative	0.659059	convergent	709	PF3D7_0812400	karyopherin alpha (KARalpha)	0.584693	1575	23.0872	18.8685	6.53923	13.85	10.5967	9.00047	2.62323	2.95888	18.8484	19.5196	13.1373	19.2285	7.96987
XLOC_002343	TCONS_00003349	Pf3D7_08_v3	629935	630829	+	894	1	894,	0,	0.147651		5.71011	12.984	T14	3.0476		0.169692	PF3D7_0812600	ubiquitin conjugating enzyme, putative	0.621601	convergent	754	PF3D7_0812500	RNA binding protein, putative	0.470553	990	10.4244	3.55051	5.96443	9.1991	2.89527	2.78861	2.17513	0.691271	11.0065	7.99988	5.48467	18.4568	6.29854
XLOC_002559	TCONS_00003671	Pf3D7_08_v3	654062	655212	-	1150	1	1150,	0,	0.142609		14.0922	51.9209	TT8	4.61613	YES	0.182589	PF3D7_0813300	conserved Plasmodium protein, unknown function	0.854768	divergent	865	PF3D7_0813200	CS domain protein, putative	-0.683807	1258	20.1386	15.8962	11.5055	9.37297	1.15791	1.2129	3.81055	4.85088	51.9209	17.7395	7.58393	6.24757	1.25105
XLOC_002562	TCONS_00003674	Pf3D7_08_v3	667260	667734	-	474	1	474,	0,	0.168776		12.7236	24.1487	T32	2.50418		0.149188	PF3D7_0813500	conserved Plasmodium protein, unknown function	0.840483	tandem	165	PF3D7_0813600	translation initiation factor SUI1, putative	-0.440439	1806	3.43284	5.69143	19.9873	24.1487	17.0598	21.9454	19.5043	9.02409	11.0907	0.856809	1.6798	5.70595	5.22102
XLOC_002569	TCONS_00003684	Pf3D7_08_v3	698065	698744	-	679	1	679,	0,	0.12813		6.12148	44.5004	TT8	5.50781	YES	0.291809	PF3D7_0814500	conserved Plasmodium protein, unknown function	0.70466	divergent	1631	PF3D7_0814400	phospholipase DDHD1, putative	0.44517	543	3.54858	0	0.66872	0	0.873483	2.39321	5.54752	0	44.5004	5.73251	0	0	0
XLOC_002369	TCONS_00003384	Pf3D7_08_v3	814301	814822	+	521	1	521,	0,	0.165067		19.7409	94.6031	T44	6.57899	YES	0.217676	PF3D7_0817700	rhoptry neck protein 5 (RON5)	0.948246	divergent	836	NA	NA	NA	NA	1.70749	0.344533	0	0.225133	6.49234	41.9745	94.6031	17.5497	18.2086	3.81159	0	0	48.6448
XLOC_002371	TCONS_00003386	Pf3D7_08_v3	819036	820841	+	1805	1	1805,	0,	0.127424		21.0251	41.5673	TT8	2.34087	YES	0.142082	PF3D7_0818000	conserved protein, unknown function	0.731473	tandem	492	PF3D7_0817900	high mobility group protein B2 (HMGB2)	0.247847	1934	30.2396	15.9707	13.0366	17.0314	18.8283	21.5564	26.4671	7.40242	41.5673	16.075	6.96455	15.5855	21.2163
XLOC_002588	TCONS_00003712	Pf3D7_08_v3	827466	828367	-	901	1	901,	0,	0.132075		11.0093	18.5398	TT8	1.93804		0.141839	PF3D7_0818200	14-3-3 protein (14-3-3I)	0.577673	divergent	1638	PF3D7_0818100	zinc finger protein, putative	0.444979	948	15.5559	4.0993	4.2373	10.0674	6.68441	12.8481	15.375	8.29373	18.5398	17.3076	0	10.7103	20.7616
XLOC_002590	TCONS_00003714	Pf3D7_08_v3	838380	839451	-	1071	1	1071,	0,	0.0989729		11.9828	38.9015	TT8	3.39172	YES	0.169872	NA	NA	NA	NA	NA	PF3D7_0818400	nucleolar preribosomal assembly protein, putative (UTP24)	-0.051674	1532	9.63896	2.80172	4.80206	7.3607	5.02105	7.19217	21.0585	9.08045	38.9015	4.35847	2.69041	5.18505	14.9194
XLOC_002376	TCONS_00003393	Pf3D7_08_v3	839739	841128	+	1389	1	1389,	0,	0.12311		40.5953	106.341	TT8	3.40503	YES	0.152564	NA	NA	NA	NA	NA	NA	NA	NA	NA	105.86	24.916	47.8782	10.7615	9.13326	12.5842	33.2354	15.4648	106.341	33.5261	8.12237	8.66738	9.60484
XLOC_002591	TCONS_00003715	Pf3D7_08_v3	839815	841140	-	1325	1	1325,	0,	0.126038		6.74344	20.0514	TT8	3.89744		0.20325	PF3D7_0818500	zinc finger protein, putative	0.665014	divergent	1176	NA	NA	NA	NA	0.935774	0.661271	0.8702	1.56193	0.412651	3.46563	19.2124	7.4705	20.0514	2.06144	0.257491	0.645274	3.2731
XLOC_002594	TCONS_00003722	Pf3D7_08_v3	857391	858656	-	1265	1	1265,	0,	0.139921		7.44479	26.1158	TT8	3.59644		0.192145	PF3D7_0818800	U3 small nucleolar ribonucleoprotein protein, putative	0.90632	tandem	649	PF3D7_0818900	heat shock protein 70 (HSP70)	0.365911	1727	15.0646	4.99982	4.77856	3.60736	1.55413	1.67469	2.2192	1.24174	26.1158	16.224	0.720387	0.604812	1.34022
XLOC_002384	TCONS_00003406	Pf3D7_08_v3	914976	917034	+	2058	1	2058,	0,	0.143829		4.19954	11.3727	T14	2.82694		0.180899	NA	NA	NA	NA	NA	PF3D7_0820200	phosphatidylglycerophosphate synthase (PGPS)	0.593212	727	9.35285	4.36545	3.37272	3.5376	1.24703	1.8617	1.85753	0.743697	5.95324	7.67498	2.11214	2.20327	2.66378
XLOC_002603	TCONS_00003739	Pf3D7_08_v3	915911	917048	-	1137	1	1137,	0,	0.172383		7.48073	17.1018	TT8	2.58281		0.161745	PF3D7_0820300	conserved Plasmodium protein, unknown function	0.720438	divergent	2006	NA	NA	NA	NA	12.4062	3.62899	3.38937	4.28564	2.02147	4.1492	11.1916	3.0522	17.1018	7.50511	2.29938	4.5143	7.04537
XLOC_002608	TCONS_00003744	Pf3D7_08_v3	945611	946742	-	1131	1	1131,	0,	0.143236		8.2382	19.07	T44	2.8148	YES	0.161367	PF3D7_0821000	conserved Plasmodium protein, unknown function	0.770621	divergent	2002	PF3D7_0820900	conserved Plasmodium protein, unknown function	0.331584	966	1.85238	2.90626	5.45453	10.9196	9.67876	12.7426	19.07	4.70328	5.10197	1.29538	0.980096	11.6402	16.9854
XLOC_002615	TCONS_00003752	Pf3D7_08_v3	994393	995165	-	772	1	772,	0,	0.143782		14.8841	55.814	TT8	3.73563	YES	0.173264	PF3D7_0822500	dynein light chain 1 (DLC1)	0.902718	tandem	428	PF3D7_0822600	protein transport protein Sec23 (SEC23)	0.702817	1889	14.1015	7.75698	3.265	7.11205	4.41947	7.67635	14.3192	12.6809	55.814	20.4564	5.82362	17.0983	20.1043
XLOC_002621	TCONS_00003762	Pf3D7_08_v3	1025779	1026953	-	1174	1	1174,	0,	0.121806		4.8956	19.2891	T28	2.81545		0.198021	PF3D7_0823200	RNA binding protein, putative	0.241199	tandem	1933	NA	NA	NA	NA	6.41268	7.02851	19.2891	4.40744	3.91577	1.88295	1.97168	1.88222	2.92942	2.62665	2.66339	2.60539	1.80184
XLOC_002405	TCONS_00003434	Pf3D7_08_v3	1026204	1027097	+	893	1	893,	0,	0.129899		14.3985	40.8957	T20	2.83524		0.162071	PF3D7_0823300	histone acetyltransferase GCN5 (GCN5)	0.250244	tandem	1654	NA	NA	NA	NA	40.8957	14.3704	10.854	6.54685	4.87051	5.00603	8.82245	6.0919	25.9017	21.175	4.72223	4.32013	5.76764
XLOC_002426	TCONS_00003466	Pf3D7_08_v3	1162947	1164176	+	1229	1	1229,	0,	0.134255		14.5055	38.9483	T20	3.59894	YES	0.16707	PF3D7_0826900	conserved Plasmodium protein, unknown function	-0.823324	tandem	478	NA	NA	NA	NA	38.9483	17.7202	15.2246	15.7995	6.68846	2.71499	3.56118	2.29693	18.6381	30.267	10.2879	7.72164	4.78844
XLOC_002439	TCONS_00003484	Pf3D7_08_v3	1243553	1244352	+	799	1	799,	0,	0.14393		6.33829	19.8928	T44	4.38493	YES	0.203679	PF3D7_0828900	conserved Plasmodium protein, unknown function	0.910003	divergent	658	PF3D7_0829000	conserved Plasmodium membrane protein, unknown function	-0.408997	858	0.519541	0	0.174806	0.883553	6.12513	8.99454	19.8928	4.87005	9.77764	3.68681	0.39946	0.332763	17.8094
XLOC_002450	TCONS_00003502	Pf3D7_08_v3	1300011	1301300	+	1289	1	1289,	0,	0.141971		6.3077	44.9015	TT8	5.34137	YES	0.289619	PF3D7_0830500	tryptophan/threonine-rich antigen (TryThrA)	0.877552	divergent	1683	PF3D7_0830600	Plasmodium exported protein (PHISTc), unknown function	0.866654	2022	2.48549	0.593891	0.263603	0.266871	0.132175	0.358016	1.96216	3.24018	44.9015	3.08353	0.6075	0.254551	2.22754
XLOC_002658	TCONS_00003811	Pf3D7_08_v3	1350538	1352261	-	1723	1	1723,	0,	0.131747		26.0659	97.1782	TT8	5.52907	YES	0.173389	PF3D7_0831500	Plasmodium exported protein (PHIST), unknown function	0.906645	divergent	1194	PF3D7_0831400	Plasmodium exported protein, unknown function	0.0351044	5051	33.5405	30.0313	27.2198	16.3161	2.98904	1.12618	5.55146	29.9469	97.1782	17.1535	23.239	16.3293	3.30963
XLOC_002660	TCONS_00003813	Pf3D7_08_v3	1368046	1368235	-	189	1	189,	0,	0.179894		459.669	877.718	T28	2.95849		0.132124	PF3D7_0831700	heat shock protein 70 (HSP70-x)	0.7723	tandem	540	NA	NA	NA	NA	662.51	557.443	877.718	472.248	404.241	184.848	112.046	314.137	716.335	1094.11	415.819	404.82	88.1246
XLOC_002661	TCONS_00003814	Pf3D7_08_v3	1368993	1369845	-	852	1	852,	0,	0.147887		18.2829	40.51	T20	3.8456	YES	0.15111	NA	NA	NA	NA	NA	PF3D7_0831750	Plasmodium exported protein (PHISTa), unknown function, pseudogene	0.582648	2001	40.51	21.0273	28.9315	17.1754	11.7771	12.0381	8.40077	1.88744	32.0708	18.8029	4.15249	10.6994	3.1953
XLOC_002461	TCONS_00003522	Pf3D7_08_v3	1377404	1377793	+	389	1	389,	0,	0.105398		17.6392	83.7811	T20	6.40567	YES	0.232952	NA	NA	NA	NA	NA	PF3D7_0831800	histidine-rich protein II (HRPII)	0.886017	2105	83.7811	16.1983	4.21346	1.00728	0.503183	0	1.94237	0	45.622	17.3946	2.50529	1.07859	0
XLOC_002462	TCONS_00003523	Pf3D7_08_v3	1377946	1380156	+	2210	1	2210,	0,	0.120814		18.2599	56.2241	T20	4.29734	YES	0.17671	NA	NA	NA	NA	NA	NA	NA	NA	NA	56.2241	16.4551	5.01195	3.46211	1.91038	4.94144	8.47969	4.14729	40.6876	43.9045	4.71399	2.92802	10.038
XLOC_002663	TCONS_00003817	Pf3D7_08_v3	1377981	1378260	-	279	1	279,	0,	0.157706		30.1322	179.662	TT8	7.49715		0.239015	NA	NA	NA	NA	NA	PF3D7_0831900	Plasmodium exported protein (PHIST), unknown function, pseudogene	0.426862	2573	27.6936	3.43612	3.39774	2.302	3.30019	1.54137	0	0	179.662	17.5248	0	0	0
XLOC_002666	TCONS_00003820	Pf3D7_08_v3	1388744	1390853	-	2109	1	2109,	0,	0.156946		15.5998	61.907	T20	5.68113	YES	0.213909	PF3D7_0832200.1	Plasmodium exported protein (PHISTa-like), unknown function	0.949925	divergent	1314	PF3D7_0832100	rifin, pseudogene (RIF)	-0.32838	862	61.907	55.3504	27.2109	11.0037	2.03347	1.19643	1.95314	0.226051	3.56035	8.16931	17.9506	6.30823	1.22405
XLOC_002474	TCONS_00003538	Pf3D7_08_v3	1464874	1471247	+	6373	1	6373,	0,	0.319473		2.61674	18.7137	T48	4.29181	YES	0.360289	PF3D7_0833500	erythrocyte membrane protein 1, PfEMP1 (VAR)	0.0469469	divergent	21425	NA	NA	NA	NA	0.0598175	0.010312	0.00647549	0.0119736	0.0185812	0.514567	2.05717	18.7137	2.35474	1.03936	0.116759	0.0206223	2.35733
XLOC_002895	TCONS_00004142	Pf3D7_09_v3	250	5992	-	5742	1	5742,	0,	0.327935		3.11233	24.1926	T48	4.65493	YES	0.369792	PF3D7_0900100	erythrocyte membrane protein 1, PfEMP1 (VAR)	0.0319688	divergent	14087	NA	NA	NA	NA	0.11272	0.0352702	0	0	0.0287486	0.653473	2.03495	24.1926	2.47046	0.811753	0.177063	0.0798876	3.32928
XLOC_002686	TCONS_00003842	Pf3D7_09_v3	116931	118021	+	1090	1	1090,	0,	0.141284		2.8368	15.4113	T20	3.74536		0.257395	PF3D7_0902600	serine/threonine protein kinase, FIKK family (FIKK9.7)	0.728168	divergent	1382	PF3D7_0902700	Plasmodium exported protein (PHISTb), unknown function, pseudogene	-0.212699	1239	15.4113	2.71378	4.23616	1.5321	0.467683	0.22371	0.298337	2.01091	1.71073	4.80685	0	0.333322	0
XLOC_002922	TCONS_00004178	Pf3D7_09_v3	136715	137941	-	1226	1	1226,	0,	0.147635		3.7741	9.51447	T40	3.12907		0.185917	PF3D7_0903200	Rab GTPase 7 (Rab7)	0.710905	tandem	1128	PF3D7_0903300	conserved Plasmodium membrane protein, unknown function	0.710143	3035	1.2966	1.54111	1.40587	6.5111	7.10689	9.51447	8.43325	1.55893	2.60231	1.48921	0.594826	4.47821	7.18949
XLOC_002690	TCONS_00003848	Pf3D7_09_v3	160449	161527	+	1078	1	1078,	0,	0.153989		7.5611	26.0574	T20	4.10382		0.197771	NA	NA	NA	NA	NA	PF3D7_0903400	DEAD/DEAH box helicase, putative	0.842207	908	26.0574	9.57214	7.20422	4.43854	1.11378	0.57367	1.55188	1.13593	11.2368	16.0712	3.55731	2.9322	1.19138
XLOC_002924	TCONS_00004180	Pf3D7_09_v3	160493	161848	-	1355	1	1355,	0,	0.144649		7.55119	25.1265	TT8	3.49751	YES	0.191504	NA	NA	NA	NA	NA	PF3D7_0903500	conserved Plasmodium protein, unknown function	0.795592	920	14.8148	5.88093	5.26306	3.92109	1.31327	1.47444	1.7523	1.57869	25.1265	14.1297	4.06915	3.86229	1.38184
XLOC_002925	TCONS_00004181	Pf3D7_09_v3	167239	167697	-	458	1	458,	0,	0.146288		16.9863	88.0925	T48	6.47723	YES	0.238771	PF3D7_0903600.1	conserved Plasmodium protein, unknown function	0.951837	divergent	795	PF3D7_0903500	conserved Plasmodium protein, unknown function	0.14323	316	0	1.74648	0.386043	1.15442	0.378982	4.90064	32.4922	88.0925	36.3394	3.48515	0.857697	0	30.1681
XLOC_002700	TCONS_00003862	Pf3D7_09_v3	244403	245074	+	671	1	671,	0,	0.137109		12.1112	27.4454	TT8	2.10572		0.151189	PF3D7_0905200	mitochondrial carrier protein, putative	0.245864	convergent	186	PF3D7_0905100	nucleoporin NUP100/NSP100, putative (NUP100)	0.186426	1434	16.661	7.22611	8.70841	14.1465	10.7629	9.67206	17.5268	5.60886	27.4454	3.91665	4.47424	12.7304	10.925
XLOC_002702	TCONS_00003864	Pf3D7_09_v3	276453	276865	+	412	1	412,	0,	0.15534		16.8351	56.8335	T44	5.85383	YES	0.204509	PF3D7_0905500	conserved Plasmodium protein, unknown function	0.95339	tandem	1503	PF3D7_0905400	high molecular weight rhoptry protein 3 (RhopH3)	0.947838	1664	2.25765	0	0	1.55014	3.88661	24.542	56.8335	41.6919	17.4491	3.34922	0	0	23.1223
XLOC_002944	TCONS_00004211	Pf3D7_09_v3	315917	316914	-	997	1	997,	0,	0.128385		6.29248	14.1449	T20	3.92076	YES	0.170123	NA	NA	NA	NA	NA	PF3D7_0906400	dynein light intermediate chain 2, cytosolic	0.327329	930	14.1449	9.74927	10.2345	2.0611	1.83594	2.84903	2.7457	0	12.3184	6.10539	3.4988	1.54996	0.546981
XLOC_002708	TCONS_00003870	Pf3D7_09_v3	317038	317729	+	691	1	691,	0,	0.127352		69.8156	304.552	TT8	4.96351	YES	0.166134	PF3D7_0906500	arginase	0.971951	tandem	581	NA	NA	NA	NA	67.8063	66.3447	49.7823	10.3404	8.79311	8.80912	72.4131	20.6251	304.552	54.7561	10.5247	3.95894	4.79281
XLOC_002946	TCONS_00004214	Pf3D7_09_v3	324901	327877	-	2976	1	2976,	0,	0.111895		127.635	440.664	TT8	5.11178	YES	0.155135	PF3D7_0906600	zinc finger protein, putative	0.985311	tandem	1559	PF3D7_0906700	leucine-rich repeat protein (LRR9)	0.448913	2621	178.856	168.929	165.658	55.4973	22.7199	11.773	33.3344	25.5213	440.664	214.978	72.2723	43.9399	6.18344
XLOC_002712	TCONS_00003880	Pf3D7_09_v3	344359	345446	+	1087	1	1087,	0,	0.127875		9.31811	35.9888	T44	4.86887	YES	0.21491	PF3D7_0907200	GTPase activator, putative	0.281644	tandem	445	PF3D7_0907100	conserved Plasmodium protein, unknown function	0.169122	1951	0.50332	0.265888	0.88351	1.07662	3.26456	20.7525	35.9888	15.8622	7.16843	1.63783	0.407805	1.00622	14.7465
XLOC_002714	TCONS_00003882	Pf3D7_09_v3	358824	359949	+	940	2	579,361,	0,764,	0.147872		4.91244	17.703	T44	4.0246		0.225458	PF3D7_0907500	conserved Plasmodium protein, unknown function	0.763215	divergent	1141	PF3D7_0907600	translation initiation factor SUI1, putative	-0.0319564	585	2.32064	0.214072	0.723469	0.149172	0.72476	5.2158	17.703	1.72809	8.22539	1.34865	0	0	3.57903
XLOC_002723	TCONS_00003892	Pf3D7_09_v3	438821	440277	+	1456	1	1456,	0,	0.112637		16.3481	64.0874	TT8	4.30534	YES	0.18025	PF3D7_0909700	FHA domain protein, putative	0.998877	tandem	636	PF3D7_0909600	conserved Plasmodium protein, unknown function	-0.107262	3448	26.6263	13.6459	9.22038	2.29201	4.48486	2.65856	16.0974	3.77506	64.0874	16.769	1.56896	0.551064	1.48478
XLOC_002967	TCONS_00004247	Pf3D7_09_v3	462845	463346	-	501	1	501,	0,	0.137725		7.09267	15.0707	T36	2.94748		0.159675	PF3D7_0910100	Ran-binding protein, putative	-0.194498	tandem	1527	PF3D7_0910200	conserved Plasmodium protein, unknown function	-0.477535	1212	1.66173	5.15971	8.95856	13.9567	15.0707	9.02486	7.52286	1.08332	7.59967	4.15038	0.684239	5.42326	4.82021
XLOC_002738	TCONS_00003915	Pf3D7_09_v3	554416	555390	+	974	1	974,	0,	0.138604		3.43054	8.08497	T32	2.68631		0.177311	PF3D7_0912400	conserved Plasmodium protein, unknown function	0.592292	divergent	1249	PF3D7_0912500	conserved Plasmodium protein, unknown function	-0.661838	699	0.411442	0.417695	2.88782	8.08497	5.23434	5.7765	4.57165	4.25782	1.82554	0.319747	0.939327	6.2107	4.81799
XLOC_002989	TCONS_00004282	Pf3D7_09_v3	604664	605159	-	495	1	495,	0,	0.139394		16.2411	70.1212	T44	6.15221	YES	0.235695	NA	NA	NA	NA	NA	PF3D7_0914100	conserved Plasmodium protein, unknown function	0.900079	88	0.608456	1.20532	0.402888	0	2.43107	14.1993	70.1212	11.3441	16.6221	3.56992	0.873343	0	2.27616
XLOC_002749	TCONS_00003933	Pf3D7_09_v3	606280	606985	+	705	1	705,	0,	0.151773		13.2654	40.7316	T44	4.55099		0.196919	NA	NA	NA	NA	NA	PF3D7_0914200	phospholipid or glycerol acyltransferase, putative	0.681535	1375	2.76097	1.19867	0.788626	0.780252	1.0192	13.7646	40.7316	30.3353	27.5733	4.23098	1.20243	2.56662	50.9486
XLOC_002759	TCONS_00003944	Pf3D7_09_v3	672962	673440	+	478	1	478,	0,	0.146444		11.4665	57.5419	T44	5.8714		0.230534	PF3D7_0916000	sugar transporter, putative	0.855213	divergent	1237	PF3D7_0916100	thioredoxin 3 (TRX3)	-0.251884	627	0	1.22862	0.812368	1.65027	0.795325	10.8214	57.5419	8.61796	25.1558	1.86479	0	0	21.4096
XLOC_003005	TCONS_00004305	Pf3D7_09_v3	700026	702951	-	2925	1	2925,	0,	0.139829		52.7912	163.671	T14	3.87479	YES	0.158047	NA	NA	NA	NA	NA	PF3D7_0916700	RNA-binding protein musashi, putative (HoMu)	0.790182	1997	86.8589	41.1112	20.3153	23.3118	20.5101	16.5048	16.1537	10.2251	151.982	113.548	15.5501	19.1904	14.2338
XLOC_002762	TCONS_00003950	Pf3D7_09_v3	700986	702866	+	1880	1	1880,	0,	0.154787		10.4357	51.8159	TT8	5.25567		0.229186	NA	NA	NA	NA	NA	NA	NA	NA	NA	13.6487	3.69108	1.29005	0.382451	0.628667	0.772269	2.76327	2.35541	51.8159	16.4439	2.99731	2.49254	3.54249
XLOC_003011	TCONS_00004313	Pf3D7_09_v3	744731	745338	-	607	1	607,	0,	0.140033		10.718	33.4751	T6	4.56563	YES	0.185133	NA	NA	NA	NA	NA	PF3D7_0918000	secreted acid phosphatase (GAP50)	0.68907	1047	5.4584	1.97232	1.32003	0.455842	5.55743	19.0387	30.8423	5.10313	6.86437	6.27183	0.515224	0.842775	37.619
XLOC_002770	TCONS_00003964	Pf3D7_09_v3	745357	746396	+	1039	1	1039,	0,	0.130895		9.32598	28.5105	T44	4.24567	YES	0.187458	NA	NA	NA	NA	NA	PF3D7_0918100	cytochrome b5-like heme/steroid binding protein, putative	0.0712369	776	1.8901	0.555618	1.28025	2.26565	7.25718	23.064	28.5105	8.22966	16.8077	1.2526	0.422594	2.19127	12.7012
XLOC_002775	TCONS_00003975	Pf3D7_09_v3	775041	776328	+	1287	1	1287,	0,	0.125874		13.4063	29.6902	T20	3.89078		0.158765	PF3D7_0918800	dihydrouridine synthase, putative	0.925328	divergent	662	PF3D7_0918900	gamma-glutamylcysteine synthetase (gammaGCS)	0.470906	1229	29.6902	18.7225	21.1319	9.39749	6.27009	4.17638	2.68421	1.06899	26.4994	20.881	2.45001	0.759109	1.88274
XLOC_003018	TCONS_00004323	Pf3D7_09_v3	783596	785602	-	2006	1	2006,	0,	0.131605		23.9375	37.1559	T32	3.00727		0.135913	PF3D7_0919100	DnaJ protein, putative	0.487084	divergent	553	PF3D7_0919000	nucleosome assembly protein (NAPS)	-0.110474	921	34.7498	26.4994	27.6398	37.1559	31.0332	26.8424	24.3927	3.74553	12.6911	20.2739	12.2426	25.5344	22.4584
XLOC_002786	TCONS_00003991	Pf3D7_09_v3	840394	841366	+	577	2	308,269,	0,703,	0.140381		24.2846	90.2734	T44	6.51212	YES	0.199705	PF3D7_0920500	ADP-ribosylation factor, putative	0.985879	tandem	169	PF3D7_0920400	conserved Plasmodium protein, unknown function	-0.380007	1082	0	0.435774	2.65761	3.74874	2.97156	21.2141	90.2734	44.6564	45.3996	3.33432	0.417435	0	2.01918
XLOC_003031	TCONS_00004340	Pf3D7_09_v3	901354	901755	-	401	1	401,	0,	0.167082		18.6265	64.6541	TT8	4.68443		0.173858	PF3D7_0922200	S-adenosylmethionine synthetase (SAMS)	0.728293	divergent	1606	PF3D7_0922100	ubiquitin-like protein, putative	0.668851	1050	22.1127	7.84319	1.55333	4.43349	4.29506	10.599	11.5876	16.5537	64.6541	26.2196	8.83785	20.2261	31.2139
XLOC_002806	TCONS_00004021	Pf3D7_09_v3	969814	971346	+	1532	1	1532,	0,	0.135117		28.8277	75.4962	TT8	5.30152		0.154534	PF3D7_0923900	RNA binding protein, putative	0.727776	divergent	1745	NA	NA	NA	NA	48.6052	31.7722	26.039	19.7745	21.97	19.6288	18.3597	0.939644	75.4962	45.1206	5.33634	7.87398	7.7877
XLOC_003041	TCONS_00004353	Pf3D7_09_v3	970064	971211	-	1147	1	1147,	0,	0.142982		8.16257	33.5415	T6	5.11026		0.241077	NA	NA	NA	NA	NA	NA	NA	NA	NA	0.230444	0	0.467215	0.706839	0.882326	5.25109	25.6655	2.54794	18.9941	1.41404	0	0.318718	2.18372
XLOC_002807	TCONS_00004022	Pf3D7_09_v3	971696	972008	+	312	1	312,	0,	0.166667		35.9182	125.115	T6	4.43635	YES	0.165239	NA	NA	NA	NA	NA	PF3D7_0924000	patatin-like phospholipase, putative	0.712819	539	35.9156	20.2511	12.0137	4.82495	7.70212	14.3162	67.9497	17.9076	72.34	8.50206	1.69569	1.33235	8.22273
XLOC_002821	TCONS_00004039	Pf3D7_09_v3	1031769	1032960	+	1191	1	1191,	0,	0.144416		9.02018	23.947	T20	2.65272		0.16212	PF3D7_0925700	histone deacetylase (HDAC1)	0.393731	divergent	1759	PF3D7_0925800	conserved Plasmodium protein, unknown function	0.156544	354	23.947	14.4548	11.1352	9.30034	7.53286	4.92007	6.30728	2.96706	4.45709	9.85253	0.343772	2.84242	5.21081
XLOC_002825	TCONS_00004049	Pf3D7_09_v3	1059505	1060119	+	614	1	614,	0,	0.12215		9.59754	39.297	T20	4.2205	YES	0.192101	PF3D7_0926100	protein kinase, putative	0.742801	divergent	1689	NA	NA	NA	NA	39.297	7.31732	8.77138	3.59529	1.69963	1.1616	1.98016	5.6427	15.6929	15.9573	2.03875	3.38634	0
XLOC_002826	TCONS_00004050	Pf3D7_09_v3	1061116	1062223	+	1107	1	1107,	0,	0.144535		5.49213	12.5099	TT8	1.92753		0.163335	NA	NA	NA	NA	NA	NA	NA	NA	NA	10.2904	2.55146	2.6146	3.66581	3.34411	3.27236	3.30851	3.02894	12.5099	9.29795	0.69465	1.42183	6.33739
XLOC_003078	TCONS_00004417	Pf3D7_09_v3	1285191	1285943	-	752	1	752,	0,	0.148936		9.17836	27.6728	T44	4.59657	YES	0.200096	PF3D7_0932200	profilin, putative (PFN)	0.899721	divergent	1064	PF3D7_0932100	protein MAM3, putative	0.877938	1312	1.59881	0.279281	0.185129	1.30749	2.7269	10.9665	27.6728	5.07383	22.506	3.92344	0	0.700896	8.60441
XLOC_003090	TCONS_00004438	Pf3D7_09_v3	1352758	1353715	-	957	1	957,	0,	0.133751		7.07681	20.746	T6	4.2366	YES	0.193661	PF3D7_0934600	conserved Plasmodium protein, unknown function	0.885786	divergent	865	PF3D7_0934500	vacuolar ATP synthase subunit e, putative	0.552818	829	4.28142	2.61081	1.25269	0.153551	0.603833	2.43311	16.2578	10.8627	16.1049	1.83211	1.09071	0	1.28826
XLOC_003096	TCONS_00004445	Pf3D7_09_v3	1375632	1376015	-	383	1	383,	0,	0.164491		12.3172	31.8063	T36	5.0359	YES	0.169832	PF3D7_0935400	gametocyte development protein 1 (GDV1)	0.642668	divergent	1937	PF3D7_0935300	phosphatidylinositol N-acetylglucosaminyltransferase subunit P, putative	-0.523816	1910	3.50849	3.54375	8.12134	20.0498	31.8063	12.0537	31.5823	0	8.91912	3.8943	9.14735	56.9704	38.6394
XLOC_003098	TCONS_00004447	Pf3D7_09_v3	1381967	1382502	-	535	1	535,	0,	0.157009		12.031	28.536	T44	4.22163		0.174068	PF3D7_0935400	gametocyte development protein 1 (GDV1)	0.853717	convergent	2215	NA	NA	NA	NA	0.583121	2.86441	10.2923	20.6228	26.858	28.1386	28.536	6.25757	5.00729	7.60323	7.79182	62.1192	44.653
XLOC_003099	TCONS_00004448	Pf3D7_09_v3	1384459	1386609	-	2150	1	2150,	0,	0.134419		4.00828	7.47916	TT8	2.03705		0.156175	NA	NA	NA	NA	NA	NA	NA	NA	NA	7.02596	5.36352	3.21991	4.60716	1.8603	2.00276	1.06604	2.03836	7.47916	3.83625	2.41942	1.99912	1.35627
XLOC_003100	TCONS_00004449	Pf3D7_09_v3	1393611	1399978	-	5389	3	2147,3003,239,	0,3014,6128,	0.140657		14.6735	28.3129	T20	2.55896	YES	0.144067	PF3D7_0935500	Plasmodium exported protein, unknown function (GEXP22)	0.458928	divergent	821	NA	NA	NA	NA	28.3129	11.6349	9.25289	15.1912	16.173	14.2166	15.4183	3.97433	17.9205	10.4333	3.16044	9.0444	10.8277
XLOC_003100	TCONS_00004450	Pf3D7_09_v3	1395810	1399978	-	3861	3	619,3003,239,	0,815,3929,	0.133385		6.61628	19.6729	T20	3.05002	YES	0.174735	PF3D7_0935500	Plasmodium exported protein, unknown function (GEXP22)	0.458928	divergent	821	NA	NA	NA	NA	19.6729	6.0921	3.59551	4.80279	6.13787	6.52456	6.25541	1.49605	4.93418	6.05925	2.16612	6.14916	3.52496
XLOC_003101	TCONS_00004451	Pf3D7_09_v3	1402757	1403564	-	807	1	807,	0,	0.14746		11.3582	80.3441	TT8	6.34597	YES	0.264539	PF3D7_0935600	gametocytogenesis-implicated protein (GIG)	0.969849	divergent	1627	PF3D7_0935500	Plasmodium exported protein, unknown function (GEXP22)	0.707976	705	6.2964	1.77309	0.475204	0.24338	0	0.318025	3.81843	10.1027	80.3441	3.27993	0.551698	0	0.659077
XLOC_002878	TCONS_00004122	Pf3D7_09_v3	1425168	1426852	+	1684	1	1684,	0,	0.145487		23.9088	96.0091	T14	6.3817	YES	0.226251	PF3D7_0935900	ring-exported protein 1 (REX1)	0.884794	divergent	2361	NA	NA	NA	NA	50.7935	9.95165	2.25875	0.828683	0.163402	0.222523	1.68094	1.34015	88.2415	47.9241	1.35906	0.160394	0.917226
XLOC_002880	TCONS_00004124	Pf3D7_09_v3	1432152	1433084	+	932	1	932,	0,	0.17382		10.9884	35.4725	T14	5.18874		0.196643	PF3D7_0936200	Plasmodium exported protein (hyp11), unknown function	0.307485	convergent	247	PF3D7_0936100	early transcribed membrane protein	-0.493539	1006	28.3466	19.1152	2.10273	1.61178	1.7905	1.95523	4.73569	0	21.2469	35.3382	2.73153	1.60567	2.89988
XLOC_002881	TCONS_00004125	Pf3D7_09_v3	1439082	1440435	+	1353	1	1353,	0,	0.132299		33.7304	117.704	T20	6.02514	YES	0.196894	PF3D7_0936400	ring-exported protein 4 (REX4)	0.976305	tandem	347	PF3D7_0936300	ring-exported protein 3 (REX3)	0.940643	1101	117.704	42.0087	8.64209	2.21669	0.859301	0.82271	2.81603	4.29944	78.4015	93.4429	10.1843	1.89291	0
XLOC_002894	TCONS_00004141	Pf3D7_09_v3	1533633	1539820	+	6187	1	6187,	0,	0.328269		6.55435	41.5589	T48	5.36606	YES	0.303696	PF3D7_0937800	erythrocyte membrane protein 1, PfEMP1 (VAR)	0.33216	divergent	30297	NA	NA	NA	NA	0.0409647	0.0966196	0.0404024	0.0319219	0.0457803	1.62869	5.54899	41.5589	8.43188	2.27017	0.239725	0.0828624	7.19638
XLOC_003347	TCONS_00004792	Pf3D7_10_v3	840	8205	-	7365	1	7365,	0,	0.323286		5.30485	35.7738	T48	5.17726	YES	0.315773	NA	NA	NA	NA	NA	NA	NA	NA	NA	0.119862	0.124667	0.0280607	0.0214979	0.0163146	1.21095	4.5549	35.7738	6.28657	1.57593	0.179325	0.0524348	4.66648
XLOC_003348	TCONS_00004793	Pf3D7_10_v3	9947	25878	-	15931	1	15931,	0,	0.324148		2.91463	22.4018	T48	4.52875	YES	0.366119	NA	NA	NA	NA	NA	NA	NA	NA	NA	0.045487	0.111918	0.0380362	0.0138188	0.0268957	0.425039	2.78812	22.4018	2.94192	1.01683	0.130607	0.0581342	3.32569
XLOC_003112	TCONS_00004467	Pf3D7_10_v3	26592	27614	+	1022	1	1022,	0,	0.257339		12.778	76.8398	T48	6.28244	YES	0.274841	NA	NA	NA	NA	NA	PF3D7_1000100	erythrocyte membrane protein 1, PfEMP1 (VAR)	0.414028	875	0.524122	0.26937	0.259894	0.0844463	0	2.02444	13.191	76.8398	17.9678	5.04473	0.538419	0.284787	9.91662
XLOC_003119	TCONS_00004475	Pf3D7_10_v3	79429	80089	+	660	1	660,	0,	0.142424		6.86858	26.7364	TT8	4.79371	YES	0.248267	PF3D7_1001500	early transcribed membrane protein 10.1 (ETRAMP10)	0.892441	convergent	1326	PF3D7_1001400	alpha/beta hydrolase, putative	0.868597	1857	18.4935	4.50244	0.812149	0.548962	0	0.372827	0.496146	0	26.7364	10.9331	0	0	0
XLOC_003120	TCONS_00004476	Pf3D7_10_v3	82821	84587	+	1766	1	1766,	0,	0.129672		4.90022	19.6515	T20	4.36817	YES	0.25728	PF3D7_1001500	early transcribed membrane protein 10.1 (ETRAMP10)	0.912017	divergent	1082	PF3D7_1001600	alpha/beta hydrolase, putative	-0.750185	1950	19.6515	3.28722	1.34278	0.0962748	0	0	0.387265	0.857825	16.1957	5.73485	0.977349	0.210989	0
XLOC_003121	TCONS_00004477	Pf3D7_10_v3	98178	99253	+	1075	1	1075,	0,	0.151628		9.37834	37.9878	TT8	4.21168		0.193005	PF3D7_1001800	Plasmodium exported protein (PHISTc), unknown function	0.894383	divergent	1147	PF3D7_1001900	Plasmodium exported protein (hyp16), unknown function (PfJ23)	0.581165	125	5.50878	1.12529	1.1042	4.45989	4.99021	8.15075	11.9824	3.83538	37.9878	6.03313	0.855113	2.0835	8.9594
XLOC_003122	TCONS_00004478	Pf3D7_10_v3	101897	103023	+	1126	1	1126,	0,	0.143872		8.56269	36.4684	TT8	4.63504	YES	0.222573	PF3D7_1001900	Plasmodium exported protein (hyp16), unknown function (PfJ23)	0.917285	divergent	1536	PF3D7_1002000	Plasmodium exported protein (hyp2), unknown function	0.89639	94	18.7581	2.8501	0.882621	1.12996	0.624701	0.507919	2.74251	1.50866	36.4684	7.76388	0.298935	0.485196	1.05842
XLOC_003365	TCONS_00004825	Pf3D7_10_v3	109013	109802	-	789	1	789,	0,	0.102662		15.8709	71.678	TT8	5.48914	YES	0.198413	PF3D7_1002100	PF70 protein (PF70)	0.905602	tandem	351	NA	NA	NA	NA	14.7947	7.41668	7.30486	0.969323	0.937006	0.618106	12.9708	7.60734	71.678	15.8709	1.68203	0.469768	0
XLOC_003584	TCONS_00005147	Pf3D7_10_v3	110012	110325	.	313	1	313,	0,	0.13099		14.3316	89.7342	TT8	5.66552	YES	0.2369	NA	NA	NA	NA	NA	NA	NA	NA	NA	1.72229	0.874332	1.13965	1.7426	1.12594	0.78764	12.3661	17.6896	89.7342	9.4736	7.05477	0	1.41034
XLOC_003366	TCONS_00004826	Pf3D7_10_v3	110342	111814	-	1472	1	1472,	0,	0.150815		8.3528	20.9295	T28	3.65653	YES	0.171867	PF3D7_1002200	tryptophan-rich antigen 3 (PArt)	0.618743	divergent	1114	NA	NA	NA	NA	11.5199	18.7756	20.9295	15.2314	5.36267	4.36291	2.68308	0.739017	5.23387	12.4377	19.32	12.5617	3.31155
XLOC_003368	TCONS_00004828	Pf3D7_10_v3	118961	119913	-	952	1	952,	0,	0.158613		16.3416	51.0728	TT8	2.89834	YES	0.162783	PF3D7_1002400.1	RNA binding protein, putative	0.627584	divergent	1201	PF3D7_1002300	conserved Plasmodium protein, unknown function	0.443826	427	22.538	6.42855	10.49	19.5986	8.92368	12.251	12.6131	5.9843	51.0728	18.4514	5.18864	10.0676	10.542
XLOC_003134	TCONS_00004493	Pf3D7_10_v3	162495	163190	+	695	1	695,	0,	0.174101		7.80527	30.7858	T20	4.99031	YES	0.197933	PF3D7_1003500	40S ribosomal protein S20e, putative	0.911393	divergent	1533	PF3D7_1003600	membrane skeletal protein IMC1-related (ALV5)	-0.691222	1754	30.7858	8.74839	10.2258	4.64901	4.49855	3.05981	1.39286	0	7.05166	7.71332	3.28048	6.72366	2.78157
XLOC_003145	TCONS_00004508	Pf3D7_10_v3	264454	265196	+	742	1	742,	0,	0.1469		10.4961	25.885	T20	4.74873	YES	0.17018	PF3D7_1006200	DNA/RNA-binding protein Alba 3 (ALBA3)	0.901054	divergent	1457	PF3D7_1006300	conserved Plasmodium protein, unknown function	0.479673	553	25.885	8.64497	10.4044	12.1174	4.14539	6.42818	2.38389	0	25.0241	17.8287	8.34583	23.2302	7.26525
XLOC_003401	TCONS_00004869	Pf3D7_10_v3	306546	307059	-	513	1	513,	0,	0.109162		39.624	87.943	T28	3.40881	YES	0.146815	NA	NA	NA	NA	NA	PF3D7_1007700	transcription factor with AP2 domain(s) (ApiAP2)	0.74313	627	44.3127	73.3503	87.943	51.0973	48.3629	41.205	32.402	9.16194	9.6835	16.3946	17.2303	17.9435	12.2248
XLOC_003154	TCONS_00004525	Pf3D7_10_v3	308766	309398	+	632	1	632,	0,	0.175633		6.81005	18.0389	T28	3.61597		0.180548	NA	NA	NA	NA	NA	PF3D7_1007800	conserved Plasmodium protein, unknown function	-0.208229	1998	8.95777	12.2898	18.0389	14.138	6.40539	6.74611	3.73184	1.01277	0.641108	4.57355	21.0359	21.8177	17.5285
XLOC_003159	TCONS_00004531	Pf3D7_10_v3	349934	350732	+	798	1	798,	0,	0.120301		30.4404	51.5344	T40	2.42004	YES	0.136945	PF3D7_1008500	conserved Plasmodium membrane protein, unknown function	0.0565803	tandem	970	PF3D7_1008400	26S proteasome regulatory subunit 4, putative	-0.0779858	1267	42.0239	24.3247	19.585	26.9532	44.3255	51.5344	51.0797	8.81613	16.4632	29.4446	1.41006	6.32324	3.45602
XLOC_003166	TCONS_00004539	Pf3D7_10_v3	386071	386688	+	617	1	617,	0,	0.145867		3.97845	8.8094	T28	3.29416	YES	0.172594	PF3D7_1009600	protein phosphatase, putative	0.633987	tandem	287	PF3D7_1009500	metallopeptidase, putative	0.227829	1278	3.46668	8.76847	8.8094	5.18366	4.48741	1.42138	1.9617	0	4.01574	1.20717	3.02495	4.59869	0
XLOC_003172	TCONS_00004547	Pf3D7_10_v3	421820	422619	+	799	1	799,	0,	0.0988736		11.3118	28.077	T20	3.32918	YES	0.165813	PF3D7_1010600	eukaryotic translation initiation factor 2 beta subunit, putative	0.734	divergent	764	PF3D7_1010700	dolichyl-phosphate-mannose protein mannosyltransferase, putative	0.731355	341	28.077	18.3059	6.33764	4.65749	4.84486	4.1541	4.96138	1.89312	20.3809	29.5255	4.42432	2.5001	4.73757
XLOC_003422	TCONS_00004894	Pf3D7_10_v3	451121	452902	-	1781	1	1781,	0,	0.142617		9.07006	16.9347	TT8	2.37292	YES	0.147544	PF3D7_1011700	DNA repair protein RAD23, putative	0.286235	convergent	798	PF3D7_1011800	QF122 antigen	0.182575	2495	15.7277	9.95928	11.5175	10.372	6.31333	4.55995	5.26051	2.46238	16.9347	12.7266	3.05527	4.13008	2.29643
XLOC_003181	TCONS_00004559	Pf3D7_10_v3	477472	478240	+	768	1	768,	0,	0.140625		6.77281	28.7865	T20	4.89659	YES	0.225177	PF3D7_1012500	phosphoglucomutase, putative	0.560497	convergent	517	PF3D7_1012400	hypoxanthine-guanine phosphoribosyltransferase (HGPRT)	0.509673	909	28.7865	9.65568	3.05881	2.60965	0.746695	1.03295	1.79928	3.00293	2.0047	18.0192	2.90342	3.38454	2.10712
XLOC_003182	TCONS_00004560	Pf3D7_10_v3	485006	486622	+	1616	1	1616,	0,	0.136139		19.6413	43.1079	T14	3.4912		0.15568	PF3D7_1012600	GMP synthetase (GMPS)	0.951854	divergent	812	PF3D7_1012700	protein phosphatase, putative	-0.681585	629	41.1618	24.1501	24.59	15.8139	5.88722	2.92248	3.94155	5.02656	38.147	19.3486	12.851	9.38936	0.233091
XLOC_003430	TCONS_00004909	Pf3D7_10_v3	507505	508695	-	1190	1	1190,	0,	0.147059		14.104	22.3671	T44	2.4279		0.138032	PF3D7_1013100	U3 snoRNA-associated small subunit rRNA processing protein, putative	0.961411	tandem	1113	PF3D7_1013000	zinc finger protein, putative	NA	NA	16.6198	17.8869	21.4764	15.7689	8.3251	11.4506	22.3671	3.34244	14.4549	7.07544	4.94065	11.9144	11.3083
XLOC_003185	TCONS_00004565	Pf3D7_10_v3	508871	509650	+	779	1	779,	0,	0.129653		6.33263	15.7496	T28	4.06605	YES	0.176491	NA	NA	NA	NA	NA	PF3D7_1013200	conserved Plasmodium protein, unknown function	-0.180526	1433	9.8117	14.7898	15.7496	7.1437	6.96991	5.16801	3.14847	0	3.06073	3.6851	1.57733	0.461955	1.30028
XLOC_003187	TCONS_00004568	Pf3D7_10_v3	524098	524882	+	784	1	784,	0,	0.128827		4.82899	9.92111	T20	2.84601		0.166179	PF3D7_1013400	conserved Plasmodium protein, unknown function	-0.395482	divergent	1846	PF3D7_1013500	phosphoinositide-specific phospholipase C (PI-PLC)	-0.508471	1957	9.92111	9.21852	7.41899	2.0448	1.09489	0.51891	2.73088	1.54829	4.03273	8.73707	3.49889	2.24124	0.53482
XLOC_003198	TCONS_00004581	Pf3D7_10_v3	591085	592430	+	1345	1	1345,	0,	0.145725		4.21482	12.1331	T20	2.96393		0.184446	NA	NA	NA	NA	NA	PF3D7_1014600	transcriptional coactivator ADA2 (ADA2)	-0.395828	1995	12.1331	5.0996	3.44258	2.70835	1.36491	1.72323	0.683194	1.87214	7.97437	7.34756	2.58582	3.01367	1.28696
XLOC_003436	TCONS_00004919	Pf3D7_10_v3	591579	592774	-	1195	1	1195,	0,	0.138912		7.51901	19.5502	T28	2.48887		0.166603	PF3D7_1014700	prohibitin, putative	0.694734	divergent	2533	NA	NA	NA	NA	4.52255	4.74623	19.5502	19.043	7.52379	5.67681	6.47768	2.66093	5.5378	4.62912	6.02839	12.443	4.36113
XLOC_003206	TCONS_00004596	Pf3D7_10_v3	654680	655733	+	1053	1	1053,	0,	0.1415		3.17568	12.9852	T14	3.80583		0.239565	PF3D7_1016400	serine/threonine protein kinase, FIKK family (FIKK10.1)	0.61886	convergent	975	PF3D7_1016300	glycophorin binding protein (GBP)	0.433978	1113	8.58762	2.44799	2.27802	4.06643	1.27311	1.7899	1.50426	0	0	9.24471	0	1.25734	0.910511
XLOC_003208	TCONS_00004598	Pf3D7_10_v3	673353	674106	+	753	1	753,	0,	0.126162		11.0828	56.7351	TT8	5.40805	YES	0.225596	PF3D7_1016700	Plasmodium exported protein (PHISTc), unknown function	0.895354	divergent	1500	PF3D7_1016800	Plasmodium exported protein (PHISTc), unknown function	0.879037	1186	14.3026	4.00655	2.09166	0.374677	0.359733	0.764497	2.64891	7.4754	56.7351	17.8603	1.34239	0.374361	0.539004
XLOC_003209	TCONS_00004599	Pf3D7_10_v3	679100	680117	+	1017	1	1017,	0,	0.151426		13.0848	77.8688	TT8	5.94383	YES	0.245444	PF3D7_1016800	Plasmodium exported protein (PHISTc), unknown function	0.917223	divergent	2683	PF3D7_1016900	early transcribed membrane protein 10.3 (ETRAMP10.3)	0.580725	2064	1.90371	0.849643	0.28125	0.533485	0.532476	0.944095	20.7302	10.0824	77.8688	4.86905	0	0.282521	3.98591
XLOC_003460	TCONS_00004964	Pf3D7_10_v3	755446	756025	-	579	1	579,	0,	0.148532		17.7144	37.5314	T14	2.96676	YES	0.149456	PF3D7_1018900	conserved Plasmodium protein, unknown function	0.320917	tandem	536	PF3D7_1019000	eukaryotic translation initiation factor subunit eIF2A, putative	0.264932	1769	32.938	15.7618	13.1546	16.3375	5.97838	9.60898	18.3997	3.9287	31.7982	42.9145	8.66783	10.368	7.88163
XLOC_003463	TCONS_00004968	Pf3D7_10_v3	782357	783045	-	688	1	688,	0,	0.138081		4.72271	13.0808	T36	2.86022		0.186182	PF3D7_1019300	zinc finger protein, putative	0.809583	tandem	1870	NA	NA	NA	NA	0.939169	1.26166	2.08091	3.36331	13.0808	11.8993	7.90495	6.51317	1.7072	0.969183	0	3.75334	4.17346
XLOC_003464	TCONS_00004969	Pf3D7_10_v3	784243	785362	-	1119	1	1119,	0,	0.14924		6.87401	17.8245	T20	2.88185		0.167744	PF3D7_1019400	60S ribosomal protein L30e, putative	0.926404	divergent	1140	NA	NA	NA	NA	17.8245	8.62117	7.77286	8.80928	3.19399	2.81303	2.59439	1.55388	6.08247	18.5915	7.36385	9.9971	1.43271
XLOC_003233	TCONS_00004632	Pf3D7_10_v3	914071	915622	+	1551	1	1551,	0,	0.155384		2.02292	5.26608	T32	2.44402		0.194897	PF3D7_1021900	conserved Plasmodium protein (10b antigen), unknown function	0.785079	divergent	1726	NA	NA	NA	NA	0.151524	0.644688	3.79314	5.26608	3.39405	2.15403	1.82728	2.60621	1.03451	0	2.35651	5.29712	2.54825
XLOC_003483	TCONS_00005000	Pf3D7_10_v3	914886	916250	-	1364	1	1364,	0,	0.158358		3.87844	8.48699	T32	2.10179		0.165046	NA	NA	NA	NA	NA	NA	NA	NA	NA	5.28337	4.53623	7.01436	8.48699	4.01493	2.48104	1.29462	1.21018	2.88642	2.55852	2.51769	6.85228	1.39589
XLOC_003234	TCONS_00004633	Pf3D7_10_v3	917762	918439	+	677	1	677,	0,	0.125554		9.95896	18.9571	T28	1.67502		0.145585	PF3D7_1022000	RNA binding protein, putative	0.780442	tandem	1332	NA	NA	NA	NA	12.2633	9.91299	18.9571	13.53	9.85297	5.24979	5.78637	12.6522	9.17688	10.6534	4.28659	6.6746	2.71565
XLOC_003236	TCONS_00004636	Pf3D7_10_v3	929719	930837	+	1118	1	1118,	0,	0.155635		2.65646	8.381	T28	3.22974		0.212642	PF3D7_1022200	conserved Plasmodium membrane protein, unknown function	0.822229	divergent	699	PF3D7_1022300	zinc transporter, putative	0.427072	1859	3.41781	2.75076	8.381	6.50704	2.74093	2.1075	1.91555	0	0.866738	1.15407	0.765675	2.9121	1.92979
XLOC_003239	TCONS_00004640	Pf3D7_10_v3	954242	955033	+	791	1	791,	0,	0.168142		6.72131	21.4568	T44	4.48908		0.21952	PF3D7_1022700	phospholipid scramblase 1, putative	0.918709	divergent	1663	PF3D7_1022800	4-hydroxy-3-methylbut-2-en-1-yl diphosphate synthase (GcpE)	0.285176	849	0.564977	0	0.188365	0.556255	0.708809	12.7693	21.4568	12.5857	19.0737	2.65512	0	0	24.7256
XLOC_003495	TCONS_00005016	Pf3D7_10_v3	1010076	1011315	-	1239	1	1239,	0,	0.11138		107.958	165.217	TT8	1.23083		0.128855	NA	NA	NA	NA	NA	PF3D7_1023900	chromodomain-helicase-DNA-binding protein 1 homolog, putative (CHD1)	-0.563983	2615	130.137	112.862	117.101	108.718	117.436	92.4039	99.8156	75.3231	165.217	141.375	36.9242	48.0527	45.4067
XLOC_003246	TCONS_00004649	Pf3D7_10_v3	1011335	1012352	+	1017	1	1017,	0,	0.105211		28.699	129.225	T48	7.02486	YES	0.212768	NA	NA	NA	NA	NA	PF3D7_1024000	conserved Plasmodium protein, unknown function	-0.374617	2543	1.02901	1.40698	0.929478	0	3.67806	30.606	65.9449	129.225	51.3229	2.1125	0.535938	1.37204	88.3314
XLOC_003257	TCONS_00004665	Pf3D7_10_v3	1120181	1121248	+	1067	1	1067,	0,	0.164948		5.5396	20.1693	TT8	4.4039		0.258447	PF3D7_1026600	conserved Plasmodium protein, unknown function	0.74811	divergent	1608	NA	NA	NA	NA	0.363248	0.18813	0	0.128154	0.124345	1.68198	16.5779	0.984894	20.1693	2.26329	0	0.228219	5.47942
XLOC_003513	TCONS_00005045	Pf3D7_10_v3	1120746	1121375	-	629	1	629,	0,	0.171701		12.2649	30.9649	T14	3.77993		0.169963	PF3D7_1026800	40S ribosomal protein S2B, putative	0.848154	divergent	1586	NA	NA	NA	NA	30.5599	12.8914	13.1	14.4707	3.66459	4.29448	1.32703	1.87933	19.6527	15.877	18.7743	29.3166	6.41922
XLOC_003261	TCONS_00004670	Pf3D7_10_v3	1144600	1145634	+	1034	1	1034,	0,	0.141199		11.8214	46.0482	TT8	3.51104	YES	0.183153	PF3D7_1027300	peroxiredoxin (nPrx)	0.375831	divergent	1998	PF3D7_1027400	DNA-directed RNA polymerase II, putative	0.243787	188	10.1234	4.51494	3.13565	3.12682	7.31289	13.438	8.16386	5.46507	46.0482	12.2657	1.49701	4.05262	18.5844
XLOC_003263	TCONS_00004673	Pf3D7_10_v3	1152188	1152992	+	804	1	804,	0,	0.129353		5.63684	13.7905	T44	3.31554		0.180087	PF3D7_1027700.1	centrin-3 (CEN3)	0.935495	divergent	335	PF3D7_1027800	60S ribosomal protein L3, putative	-0.729945	278	0.969988	0.485616	1.61006	7.94675	11.9265	12.8826	13.7905	3.21106	2.17887	0	0.377758	5.36001	12.8671
XLOC_003543	TCONS_00005089	Pf3D7_10_v3	1279289	1279848	-	559	1	559,	0,	0.19678		6.92685	11.8382	T44	1.33598		0.142966	PF3D7_1031700	protein phosphatase inhibitor 3 (I3)	0.21947	divergent	1403	PF3D7_1031600	conserved Plasmodium protein, unknown function (GEXP15)	-0.547768	712	7.482	5.36781	4.08552	7.26509	4.63765	6.99379	11.8382	4.74379	9.81016	7.09643	6.78562	34.8005	21.7237
XLOC_003290	TCONS_00004721	Pf3D7_10_v3	1332182	1332635	+	453	1	453,	0,	0.16777		23.9985	39.1224	T20	1.37322		0.134771	NA	NA	NA	NA	NA	PF3D7_1033100	S-adenosylmethionine decarboxylase/ornithine decarboxylase (AdoMetDC/ODC)	-0.0094005	3746	39.1224	18.9606	20.9231	29.8355	14.4884	19.6165	20.9759	23.1681	36.9272	33.1196	13.5865	29.4999	37.7164
XLOC_003553	TCONS_00005104	Pf3D7_10_v3	1333015	1333549	-	534	1	534,	0,	0.164794		20.7064	48.3213	T20	2.94363	YES	0.151777	PF3D7_1033200	early transcribed membrane protein 10.2 (ETRAMP10.2)	0.692762	divergent	1672	NA	NA	NA	NA	48.3213	32.019	35.6403	31.7439	16.0696	20.2897	12.7768	10.0844	7.95228	14.7097	13.1155	16.9232	20.8712
XLOC_003562	TCONS_00005120	Pf3D7_10_v3	1416914	1419146	-	2232	1	2232,	0,	0.149642		2.96162	21.4948	T20	4.49152	YES	0.358726	PF3D7_1035800	probable protein, unknown function (M712)	0.92102	divergent	1386	PF3D7_1035700	duffy binding-like merozoite surface protein (DBLMSP)	-0.5645	1621	21.4948	4.8698	1.10789	0.211843	0	0.0892458	0	0	0.86106	3.77945	0.492677	0.262853	0
XLOC_003567	TCONS_00005127	Pf3D7_10_v3	1459862	1460713	-	851	1	851,	0,	0.117509		6.54712	10.4419	T6	3.51625		0.146821	NA	NA	NA	NA	NA	PF3D7_1036900	conserved Plasmodium protein, unknown function	-0.395223	1856	8.71738	3.64482	5.91319	6.68012	7.59601	8.33996	9.28467	0	7.85314	1.01208	0	1.30882	0.616597
XLOC_003316	TCONS_00004755	Pf3D7_10_v3	1460039	1461081	+	1042	1	1042,	0,	0.122841		12.2465	47.0599	TT8	3.60749		0.17593	NA	NA	NA	NA	NA	PF3D7_1037000	DNA polymerase zeta catalytic subunit, putative	-0.298134	1269	11.4812	5.68348	6.4179	7.44338	2.94293	5.42713	10.9236	16.5847	47.0599	9.84164	1.92342	3.7544	0.596227
XLOC_003320	TCONS_00004759	Pf3D7_10_v3	1486348	1487602	+	1254	1	1254,	0,	0.14673		41.6731	151.388	T44	5.15881	YES	0.177409	PF3D7_1037500	dynamin-like protein (DYN2)	0.956828	tandem	356	PF3D7_1037400	conserved Plasmodium protein, unknown function	0.71251	995	3.26574	4.13747	13.8537	6.95985	5.84893	41.2961	151.388	65.4189	44.635	7.35544	0.726433	3.34996	26.6687
XLOC_003346	TCONS_00004791	Pf3D7_10_v3	1680399	1685498	+	5099	1	5099,	0,	0.32477		2.32804	16.5242	T48	4.13128	YES	0.364931	PF3D7_1041300	erythrocyte membrane protein 1, PfEMP1 (VAR)	0.268609	divergent	30451	NA	NA	NA	NA	0.11481	0.0402136	0.00839667	0	0.0243935	0.358074	1.31625	16.5242	2.50757	0.809155	0.0502359	0.0258835	2.50295
XLOC_003870	TCONS_00005582	Pf3D7_11_v3	992	7445	-	6453	1	6453,	0,	0.318921	YES	1.59951	11.7917	T48	3.67714	YES	0.389429	PF3D7_1100100	erythrocyte membrane protein 1, PfEMP1 (VAR)	0.331869	divergent	16714	NA	NA	NA	NA	0.0372723	0.0572582	0	0	0.00567314	0.346228	1.14273	11.7917	1.41579	0.471062	0.0605563	0	1.48073
XLOC_003887	TCONS_00005600	Pf3D7_11_v3	126828	127676	-	848	1	848,	0,	0.123821		41.5065	185.204	TT8	7.24404	YES	0.194204	PF3D7_1102600	Plasmodium exported protein, unknown function (GEXP14)	0.232585	tandem	2092	NA	NA	NA	NA	45.8278	5.44309	4.53606	1.42183	0.228332	1.92884	32.625	54.4451	185.204	53.2431	6.5497	2.16006	3.89215
XLOC_003599	TCONS_00005164	Pf3D7_11_v3	133895	135457	+	1562	1	1562,	0,	0.134443		8.0777	37.0787	TT8	5.09073	YES	0.231726	PF3D7_1102900	Plasmodium exported protein (hyp11), unknown function	0.683654	tandem	1203	NA	NA	NA	NA	7.76462	2.11064	0.117427	0.358679	0.236517	0.312849	16.5884	3.82905	37.0787	6.60896	0.27913	0	2.67309
XLOC_003893	TCONS_00005607	Pf3D7_11_v3	161656	162156	-	500	1	500,	0,	0.168		9.35242	21.2393	T28	3.21468		0.158809	PF3D7_1103700	casein kinase II beta chain (CK2beta1)	0.210617	convergent	804	PF3D7_1103800	CCR4-NOT transcription complex subunit 1, putative (NOT1)	0.0364238	1828	8.52421	15.6163	21.2393	17.1892	4.94303	3.22305	9.68883	1.39556	6.98566	10.4673	16.4441	11.1354	5.62196
XLOC_003900	TCONS_00005621	Pf3D7_11_v3	211163	211810	-	647	1	647,	0,	0.137558		10.5095	38.0441	T48	5.28703	YES	0.22578	PF3D7_1104900	calcium/calmodulin-dependent protein kinase, putative	0.97519	divergent	3014	PF3D7_1104800	metabolite/drug transporter, putative	-0.919119	1431	1.08284	0	0.247093	0.253531	0.243849	7.80824	31.9577	38.0441	18.9489	2.8942	0	0.457126	17.2656
XLOC_003612	TCONS_00005180	Pf3D7_11_v3	222711	224445	+	1734	1	1734,	0,	0.16263		21.6114	34.8142	T44	2.07023		0.136991	PF3D7_1105000	histone H4 (H4)	0.562176	divergent	582	NA	NA	NA	NA	20.6424	8.99567	7.52816	15.5676	14.7214	30.4681	34.8142	30.0628	32.6931	24.863	8.71731	17.312	69.0181
XLOC_003902	TCONS_00005624	Pf3D7_11_v3	223517	224724	-	1207	1	1207,	0,	0.180613		10.7943	19.155	T40	2.2042		0.143871	NA	NA	NA	NA	NA	PF3D7_1105100	histone H2B (H2B)	0.209708	1340	9.65071	5.65457	7.13831	13.9807	10.1055	19.155	18.3894	3.37373	14.8813	10.6043	0.946591	10.9009	22.7783
XLOC_003614	TCONS_00005183	Pf3D7_11_v3	238017	238975	+	958	1	958,	0,	0.132568		11.1747	26.1776	T20	4.76435	YES	0.167512	PF3D7_1105400	40S ribosomal protein S4, putative	0.798969	divergent	920	PF3D7_1105500	centrin-4 (CEN4)	-0.491321	711	26.1776	13.2008	14.333	9.73599	6.46308	4.0215	2.73245	2.53982	19.885	26.0192	9.42264	12.9354	3.4112
XLOC_003616	TCONS_00005185	Pf3D7_11_v3	245549	246184	+	635	1	635,	0,	0.149606		26.4541	93.1386	TT8	5.45473	YES	0.170006	PF3D7_1105600	translocon component PTEX88 (PTEX88)	0.923157	divergent	2032	NA	NA	NA	NA	38.108	19.1608	11.9202	6.04903	1.1465	4.09738	32.2638	25.3551	93.1386	31.2295	0.670815	2.95368	3.36864
XLOC_003907	TCONS_00005633	Pf3D7_11_v3	245572	246102	-	530	1	530,	0,	0.14717		7.556	24.4419	T14	3.77503		0.180793	PF3D7_1105700	conserved protein, unknown function	0.763568	divergent	1348	NA	NA	NA	NA	13.2503	6.54847	7.43944	7.88166	3.92967	0.85845	3.82186	1.21898	9.25846	11.1793	4.06926	8.66201	5.19818
XLOC_003908	TCONS_00005634	Pf3D7_11_v3	249376	249836	-	460	1	460,	0,	0.147826		25.889	61.5854	T44	2.50664		0.146425	PF3D7_1105800	conserved Plasmodium protein, unknown function	0.231977	divergent	1081	PF3D7_1105700	conserved protein, unknown function	-0.657308	405	19.052	18.0891	17.6218	28.7683	19.156	31.6226	61.5854	23.4138	34.7963	25.4411	18.5277	30.2301	61.052
XLOC_003913	TCONS_00005645	Pf3D7_11_v3	313546	315240	-	833	2	265,568,	0,1126,	0.130852		12.0589	51.3241	T28	5.7094		0.33236	PF3D7_1107200	conserved Plasmodium protein, unknown function	0.358943	convergent	2578	PF3D7_1107300	polyadenylate-binding protein-interacting protein 1, putative (PAIP1)	-0.16118	2259	0	0	51.3241	0	36.9261	0	0	44.3981	0	46.6728	0	47.6725	44.9339
XLOC_003913	TCONS_00005646	Pf3D7_11_v3	314323	315240	-	917	1	917,	0,	0.136314		38.3033	218.212	T48	7.77618		0.348136	PF3D7_1107200	conserved Plasmodium protein, unknown function	0.358943	convergent	2578	PF3D7_1107300	polyadenylate-binding protein-interacting protein 1, putative (PAIP1)	-0.16118	2259	0	0	117.581	0	85.5435	0	0	218.212	0	234.76	0	161.352	144.09
XLOC_003630	TCONS_00005210	Pf3D7_11_v3	338900	342130	+	3230	1	3230,	0,	0.136842		14.1875	69.3346	T20	4.18846	YES	0.199042	PF3D7_1107800	transcription factor with AP2 domain(s) (ApiAP2)	0.132138	divergent	3299	PF3D7_1107900	mechanosensitive ion channel protein	-0.221167	1782	69.3346	33.4344	15.633	5.58527	3.46331	4.38619	6.6901	3.1979	2.99918	12.4034	4.7893	2.64762	3.25089
XLOC_003638	TCONS_00005222	Pf3D7_11_v3	372060	373094	+	1034	1	1034,	0,	0.156673		5.61338	9.99772	T20	2.70272		0.151408	PF3D7_1108600	endoplasmic reticulum-resident calcium binding protein (ERC)	0.473286	divergent	1354	PF3D7_1108700	heat shock protein DnaJ homologue Pfj2	0.347764	143	9.99772	5.04552	3.94321	8.39449	7.94978	8.46624	4.81257	3.96034	2.1159	3.46018	1.13222	8.33231	11.6643
XLOC_003941	TCONS_00005692	Pf3D7_11_v3	512582	516289	-	3707	1	3707,	0,	0.139736		329.053	616.205	TT8	2.12013	YES	0.131982	PF3D7_1113100	protein tyrosine phosphatase (PRL)	0.994563	tandem	821	PF3D7_1113200	conserved Plasmodium protein, unknown function	0.0800322	1021	341.375	297.2	199.761	151.821	140.973	175.819	434.286	593.877	616.205	236.698	141.509	95.999	140.682
XLOC_003950	TCONS_00005702	Pf3D7_11_v3	573695	574365	-	670	1	670,	0,	0.144776		12.0248	34.2869	T20	3.5091	YES	0.164223	PF3D7_1115200	SET domain protein, putative (SET7)	0.596013	divergent	2407	PF3D7_1115100	conserved Plasmodium protein, unknown function	0.096617	389	34.2869	13.3298	4.50463	6.43558	6.92218	11.8565	22.2435	7.89372	12.3584	16.32	1.59969	4.48776	10.0926
XLOC_003670	TCONS_00005281	Pf3D7_11_v3	595101	595947	+	846	1	846,	0,	0.117021		14.3711	28.4807	T48	3.58865		0.150506	PF3D7_1115700	cysteine proteinase falcipain 2a (FP2A)	0.542878	divergent	1517	PF3D7_1115800	conserved Plasmodium protein, unknown function	0.4607	341	19.8201	21.8627	16.2134	13.4381	2.98425	1.45045	9.84855	28.4807	23.9843	24.7079	42.5119	46.9485	11.3775
XLOC_003671	TCONS_00005282	Pf3D7_11_v3	598676	599637	+	961	1	961,	0,	0.112383		5.17997	25.917	TT8	4.36844	YES	0.238258	PF3D7_1115800	conserved Plasmodium protein, unknown function	0.86812	divergent	1473	PF3D7_1115900	DHHC-type zinc finger protein, putative	0.768906	538	8.06643	0.303151	0.41663	0.431224	0.628377	1.11075	3.47415	3.38104	25.917	6.22538	0.499914	0.811496	1.18079
XLOC_003676	TCONS_00005288	Pf3D7_11_v3	634774	635654	+	880	1	880,	0,	0.148864		9.54752	23.4623	T24	3.54974		0.166109	PF3D7_1116700	cathepsin C, homolog,dipeptidyl peptidase 1 (DPAP1)	0.851847	divergent	1893	PF3D7_1116800	heat shock protein 101 (HSP101)	0.690037	439	22.7204	23.4623	9.36209	5.65379	1.24872	1.0889	8.49881	5.65009	11.5782	11.1	7.23884	3.85381	3.45491
XLOC_003677	TCONS_00005289	Pf3D7_11_v3	642369	643515	+	1146	1	1146,	0,	0.157068		13.6959	38.1209	T20	4.60975	YES	0.174895	PF3D7_1116800	heat shock protein 101 (HSP101)	0.879801	divergent	2858	PF3D7_1116900	conserved Plasmodium protein, unknown function	-0.148335	584	38.1209	15.7467	11.503	2.33548	0.60227	0.61713	9.45394	6.63893	30.3017	24.5925	6.28743	3.21071	3.43383
XLOC_003982	TCONS_00005758	Pf3D7_11_v3	763004	763976	-	972	1	972,	0,	0.173868		8.70891	20.037	T44	2.9345		0.160952	PF3D7_1120100	phosphoglycerate mutase, putative (PGM1)	-0.68034	convergent	186	NA	NA	NA	NA	2.61835	1.75177	2.79013	9.56215	9.9287	18.8739	20.037	9.83911	8.12258	5.96758	8.08392	30.9851	71.5283
XLOC_003703	TCONS_00005328	Pf3D7_11_v3	818221	819541	+	1320	1	1320,	0,	0.146212		18.2246	40.154	TT8	3.60097	YES	0.152287	PF3D7_1121600	circumsporozoite-related antigen,exported protein 1 (EXP1)	0.897825	divergent	1899	PF3D7_1121700	protein GCN20 (GCN20)	0.334643	531	26.9231	23.6762	20.1695	15.8713	2.61561	2.39165	22.6169	14.2204	40.154	13.2699	15.2739	13.2899	8.00754
XLOC_003711	TCONS_00005339	Pf3D7_11_v3	906196	906652	+	456	1	456,	0,	0.129386		9.87145	31.217	T20	5.00975	YES	0.187052	PF3D7_1123000	conserved Plasmodium protein, unknown function	0.698916	divergent	2826	NA	NA	NA	NA	31.217	16.6604	8.20988	5.53634	1.21981	2.23202	2.96676	0	20.2694	7.44651	0	1.56407	0
XLOC_003712	TCONS_00005340	Pf3D7_11_v3	907777	908610	+	833	1	833,	0,	0.145258		14.8968	31.9049	T48	2.53685	YES	0.15133	PF3D7_1123100	calcium-dependent protein kinase 7 (CDPK7)	0.782546	tandem	755	NA	NA	NA	NA	10.1897	7.88119	7.78825	4.67011	8.69251	18.8831	26.5868	31.9049	13.5916	9.1137	0.538175	1.34841	16.7881
XLOC_003998	TCONS_00005781	Pf3D7_11_v3	933859	934675	-	816	1	816,	0,	0.137255		50.1401	111.19	T20	3.67387	YES	0.146015	PF3D7_1123600	RAP protein, putative	0.719547	divergent	1408	PF3D7_1123500	conserved Plasmodium protein, unknown function	0.5687	495	111.19	86.7693	72.4719	27.6876	27.0053	23.356	13.3119	7.79043	67.6091	131.215	26.066	17.8827	9.23476
XLOC_003724	TCONS_00005359	Pf3D7_11_v3	978485	980411	+	1926	1	1926,	0,	0.133956		9.49825	22.6361	T20	3.83393	YES	0.163305	NA	NA	NA	NA	NA	PF3D7_1124800	nuclear preribosomal assembly protein, putative	0.757351	549	22.6361	11.0173	9.04977	12.2578	6.21162	4.70855	4.35566	0.65748	9.93909	15.6558	3.62453	5.32563	1.3593
XLOC_004005	TCONS_00005795	Pf3D7_11_v3	980400	981231	-	831	1	831,	0,	0.134777		8.35496	28.0392	T20	3.89952		0.182394	PF3D7_1124900	60S ribosomal protein L35, putative	0.954353	divergent	713	NA	NA	NA	NA	28.0392	12.3932	13.6115	8.54165	5.47843	4.69629	1.69805	0.94586	5.57677	7.30331	2.23084	5.25139	1.35122
XLOC_003734	TCONS_00005374	Pf3D7_11_v3	1059106	1059759	+	653	1	653,	0,	0.139357		10.9797	24.6205	TT8	4.67923	YES	0.164933	PF3D7_1127000	protein phosphatase, putative	0.70573	divergent	1052	PF3D7_1127100	deoxyuridine 5'-triphosphate nucleotidohydrolase (dUTPase)	-0.522294	502	23.9379	15.3119	16.6137	8.12899	3.79644	1.78445	4.68623	0	24.6205	12.4361	2.33066	3.97209	0
XLOC_004030	TCONS_00005834	Pf3D7_11_v3	1123622	1124640	-	1018	1	1018,	0,	0.136542		7.04055	18.3299	TT8	2.9373		0.169323	PF3D7_1129100	parasitophorous vacuolar protein 1 (PV1)	0.731866	divergent	1311	PF3D7_1129000	spermidine synthase (SpdSyn)	-0.362279	245	13.3077	4.09454	4.66658	4.9504	1.52357	1.55131	6.72941	11.6809	18.3299	4.55773	3.2058	1.9646	1.11062
XLOC_004049	TCONS_00005864	Pf3D7_11_v3	1288974	1289759	-	785	1	785,	0,	0.173248		3.54033	14.3168	T44	3.93704	YES	0.237742	PF3D7_1133300	LEM3/CDC50 family protein, putative	0.917308	divergent	741	PF3D7_1133200	conserved Plasmodium protein, unknown function	0.677454	1341	0.460705	0.234904	0	0.157559	3.08179	8.38803	14.3168	3.13419	3.28107	0.693692	0	0.283587	28.2089
XLOC_004052	TCONS_00005867	Pf3D7_11_v3	1306794	1307968	-	1174	1	1174,	0,	0.146508		7.1651	15.7817	T44	2.51151		0.155657	PF3D7_1133700	conserved Plasmodium protein, unknown function	-0.291343	convergent	807	PF3D7_1133800	RNA (uracil-5-)methyltransferase, putative	-0.436879	1055	8.12472	5.25806	4.91641	9.04547	5.54059	8.62327	15.7817	1.94303	8.40801	1.95817	1.69058	3.65784	5.72748
XLOC_003780	TCONS_00005438	Pf3D7_11_v3	1364916	1366477	+	1561	1	1561,	0,	0.134529		7.54888	20.96	T20	3.63501		0.183722	PF3D7_1134700	DNA-directed RNA polymerase 1, subunit 2, putative	0.895006	divergent	803	PF3D7_1134800	coatomer delta subunit, putative	0.120126	708	20.96	12.0506	9.39727	4.4327	1.51078	0.997209	0.767601	0.859342	13.5727	10.4026	4.87304	1.457	0
XLOC_003788	TCONS_00005451	Pf3D7_11_v3	1420677	1421324	+	647	1	647,	0,	0.14374		4.93228	25.4219	T44	4.72366		0.264807	PF3D7_1136200	conserved Plasmodium protein, unknown function	0.834203	divergent	606	PF3D7_1136300	tudor staphylococcal nuclease (TSN)	-0.249342	1419	0.78993	0	0	0.266207	0.766636	10.3979	25.4219	2.13181	8.18402	1.2036	0	0	8.18987
XLOC_003790	TCONS_00005453	Pf3D7_11_v3	1438063	1438884	+	821	1	821,	0,	0.159562		11.5467	29.1377	TT8	2.61499	YES	0.160661	NA	NA	NA	NA	NA	PF3D7_1136500.1	casein kinase 1 (CK1)	0.349175	2893	5.91619	4.72987	6.5989	9.00591	3.91949	7.95829	25.2474	4.35237	29.1377	10.9192	3.794	6.37565	13.2993
XLOC_003791	TCONS_00005454	Pf3D7_11_v3	1439523	1440496	+	973	1	973,	0,	0.149024		5.18394	15.3432	T6	2.6656		0.180504	NA	NA	NA	NA	NA	PF3D7_1136600	conserved Plasmodium protein, unknown function	0.514064	1006	3.199	2.82718	4.83464	2.89782	1.96931	2.53285	3.51506	1.57579	12.3832	5.7854	1.56687	1.29527	5.31929
XLOC_003794	TCONS_00005459	Pf3D7_11_v3	1452995	1454261	+	1266	1	1266,	0,	0.128752		5.35575	8.58097	T36	1.87872		0.144699	PF3D7_1136800	DnaJ protein, putative	0.515272	divergent	1545	NA	NA	NA	NA	7.38433	3.32214	4.98475	5.70879	8.58097	7.45628	6.0006	1.60531	5.85486	4.90625	0.915331	2.62562	5.72775
XLOC_003795	TCONS_00005460	Pf3D7_11_v3	1454925	1456017	+	1092	1	1092,	0,	0.144689		38.7689	142.915	T6	6.36494	YES	0.200318	PF3D7_1136900	subtilisin-like protease 2 (SUB2)	0.987424	tandem	133	NA	NA	NA	NA	2.60482	2.51566	2.86419	1.20353	0.746102	12.7743	94.0894	107.23	53.9893	16.2279	1.01876	0.28215	9.92476
XLOC_004082	TCONS_00005916	Pf3D7_11_v3	1565567	1566351	-	784	1	784,	0,	0.122449		15.6235	76.5265	T20	6.27662	YES	0.219858	NA	NA	NA	NA	NA	PF3D7_1139300	transcription factor with AP2 domain(s) (ApiAP2)	0.868932	522	76.5265	29.5396	35.5816	8.44403	4.21632	1.37636	3.23794	2.10059	0.680581	29.7208	3.61113	1.06374	0
XLOC_004083	TCONS_00005917	Pf3D7_11_v3	1566683	1567325	-	642	1	642,	0,	0.127726		10.6515	46.3793	T20	5.56618		0.228035	NA	NA	NA	NA	NA	NA	NA	NA	NA	46.3793	24.751	19.3674	7.56824	2.18096	2.01116	0.66797	0	0	31.2666	4.78893	1.38343	0
XLOC_003806	TCONS_00005477	Pf3D7_11_v3	1567736	1568712	+	976	1	976,	0,	0.129098		4.08985	15.6473	T28	4.05722		0.236507	NA	NA	NA	NA	NA	PF3D7_1139400	unspecified product	0.752423	891	7.75448	12.4261	15.6473	3.70546	0.843219	0.711472	0.640249	0	1.84114	2.02061	2.07554	0.726521	0.501241
XLOC_003822	TCONS_00005502	Pf3D7_11_v3	1707310	1707808	+	498	1	498,	0,	0.194779		12.1875	31.7547	T20	3.17768		0.164288	PF3D7_1142600	60S ribosomal protein L35ae, putative	0.901371	convergent	257	PF3D7_1142500	60S ribosomal protein L28, putative	0.842178	737	31.7547	14.4173	6.87353	16.9331	5.96484	6.31601	2.61989	3.57195	21.7874	16.5314	7.86814	11.3653	4.26663
XLOC_004104	TCONS_00005951	Pf3D7_11_v3	1725662	1726941	-	1279	1	1279,	0,	0.149335		82.568	276.013	T6	7.04826	YES	0.200126	PF3D7_1143100	transcription factor with AP2 domain(s) (AP2-O)	0.986879	tandem	801	NA	NA	NA	NA	2.48205	1.41311	1.09297	1.25338	1.44551	34.6968	262.201	198.576	120.752	16.2947	0.721724	0.302945	13.5361
XLOC_003826	TCONS_00005508	Pf3D7_11_v3	1727564	1728716	+	1152	1	1152,	0,	0.142361		5.63026	18.6677	TT8	4.29776		0.247582	NA	NA	NA	NA	NA	PF3D7_1143200	DnaJ protein, putative	0.633412	1076	0	0	0	0.287808	0.285255	1.73231	14.4996	9.54735	18.6677	3.02551	0.666297	0.543971	10.5897
XLOC_003839	TCONS_00005532	Pf3D7_11_v3	1804529	1805512	+	983	1	983,	0,	0.120041		4.29184	12.9645	T48	3.80369	YES	0.206007	PF3D7_1145400	dynamin-like protein (DYN1)	0.797505	divergent	979	NA	NA	NA	NA	0.402637	0	0.950956	2.75831	2.50624	9.17983	11.6729	12.9645	2.90099	1.00187	0.96532	5.37928	11.9486
XLOC_004118	TCONS_00005977	Pf3D7_11_v3	1805745	1806653	-	908	1	908,	0,	0.147577		3.03977	8.26788	T32	2.90672		0.185675	NA	NA	NA	NA	NA	NA	NA	NA	NA	1.93943	2.81412	5.68479	8.26788	4.46235	2.32844	2.96019	1.12427	1.57807	1.38334	0.344198	2.90799	1.27303
XLOC_003840	TCONS_00005533	Pf3D7_11_v3	1806392	1806934	+	542	1	542,	0,	0.160517		5.02015	14.7915	T36	3.02847		0.182152	NA	NA	NA	NA	NA	PF3D7_1145500	transporter, putative	0.671428	424	3.72569	5.24138	5.20909	9.85215	14.7915	6.64831	3.05101	1.36301	0.935367	2.38621	9.45986	14.366	9.91113
XLOC_003855	TCONS_00005557	Pf3D7_11_v3	1923091	1924340	+	1149	2	642,507,	0,742,	0.174935		23.0658	54.1149	T6	2.1753	YES	0.147572	NA	NA	NA	NA	NA	NA	NA	NA	NA	11.2022	17.4179	12.1199	23.1148	40.8764	30.5029	16.4248	16.0033	17.5209	15.7033	18.6681	51.0148	77.7247
XLOC_003859	TCONS_00005564	Pf3D7_11_v3	1948245	1949506	+	1261	1	1261,	0,	0.122918		11.1796	54.9433	T28	4.85735	YES	0.208969	PF3D7_1149000	antigen 332, DBL-like protein (Pf332)	0.901689	tandem	703	NA	NA	NA	NA	11.1343	22.4323	54.9433	12.9924	7.29926	4.30998	2.41723	1.8026	2.94072	7.84675	12.6468	8.79049	3.68832
XLOC_003864	TCONS_00005574	Pf3D7_11_v3	1987831	1990215	+	2384	1	2384,	0,	0.136326		3.02273	11.849	T28	3.68358	YES	0.263184	PF3D7_1149400	Plasmodium exported protein, unknown function	0.964149	divergent	1192	PF3D7_1149500	ring-infected erythrocyte surface antigen 2, pseudogene (RESA2)	-0.254789	1143	6.94499	7.9542	11.849	4.37374	1.37186	0.503903	0.139293	0	0	1.66174	3.91717	3.89258	0.400696
XLOC_004461	TCONS_00006460	Pf3D7_12_v3	569	7352	-	6783	1	6783,	0,	0.325077		6.83771	47.2511	T48	5.55246	YES	0.311338	PF3D7_1200100	erythrocyte membrane protein 1, PfEMP1 (VAR)	0.85859	divergent	9620	NA	NA	NA	NA	0.237203	0.0851444	0.0416071	0.0281373	0.0512586	1.24759	5.66404	47.2511	7.58707	1.59638	0.154866	0.0746065	3.29549
XLOC_004144	TCONS_00006011	Pf3D7_12_v3	65756	67058	+	1302	1	1302,	0,	0.139017		3.7727	22.8179	TT8	4.57397		0.287654	PF3D7_1200700	acyl-CoA synthetase (ACS7)	0.892497	divergent	1420	PF3D7_1200800	serine/threonine protein kinase, FIKK family (FIKK12)	0.891663	1749	5.68432	0.935682	0.158328	0.166315	0	0.215546	0.889075	1.32119	22.8179	1.85861	0	0.307909	0
XLOC_004473	TCONS_00006476	Pf3D7_12_v3	87052	87937	-	885	1	885,	0,	0.175141		6.85228	41.4661	TT8	5.40824	YES	0.255154	PF3D7_1201200	Plasmodium exported protein (PHISTa-like), unknown function	0.865037	divergent	1996	PF3D7_1201100	RESA-like protein with PHIST and DnaJ domains	-0.264381	2601	0.910652	1.28293	0.432761	0	0	2.93861	7.35605	7.02453	41.4661	4.39016	0.480392	0	11.7643
XLOC_004151	TCONS_00006021	Pf3D7_12_v3	156157	157231	+	1074	1	1074,	0,	0.16108		4.06258	7.78207	T44	2.59174		0.157627	NA	NA	NA	NA	NA	PF3D7_1202600	conserved protein, unknown function	-0.37634	679	3.85696	2.22816	3.78402	5.02788	3.71207	6.91472	7.78207	0.456818	3.66128	1.61545	1.60263	1.3208	6.12147
XLOC_004484	TCONS_00006494	Pf3D7_12_v3	156552	157425	-	873	1	873,	0,	0.171821		4.39209	20.0354	TT8	3.76768		0.226964	PF3D7_1202700	conserved Plasmodium protein, unknown function	0.864691	divergent	807	NA	NA	NA	NA	8.20179	3.55818	1.25724	1.68488	0.54442	0.744816	1.01091	1.47273	20.0354	8.4977	1.18361	0.649239	0.966538
XLOC_004154	TCONS_00006024	Pf3D7_12_v3	164910	166026	+	1116	1	1116,	0,	0.144265		12.8932	37.1194	TT8	3.84721	YES	0.16645	PF3D7_1203000	origin recognition complex subunit 1 (ORC1)	-0.73132	tandem	1679	NA	NA	NA	NA	27.1804	9.07493	9.00147	8.16096	6.28905	4.75569	6.38612	1.64862	37.1194	19.0788	4.23564	3.35798	4.92279
XLOC_004498	TCONS_00006520	Pf3D7_12_v3	228177	228801	-	624	1	624,	0,	0.116987		12.4247	47.7031	T44	5.60594	YES	0.216735	PF3D7_1205200	conserved Plasmodium protein, unknown function	0.932965	tandem	1107	PF3D7_1205300	conserved Plasmodium protein, unknown function	0.610165	1661	0	0.966122	1.28176	1.93539	4.75481	19.3669	47.7031	9.07005	5.77635	0.741372	0	1.26832	12.9443
XLOC_004500	TCONS_00006523	Pf3D7_12_v3	237505	238635	-	1130	1	1130,	0,	0.139823		28.8913	93.2235	TT8	4.73832	YES	0.172217	NA	NA	NA	NA	NA	PF3D7_1205400	conserved Plasmodium protein, unknown function	0.306446	1859	64.409	15.4626	7.0764	3.12552	2.53007	3.80101	16.7985	13.8757	93.2235	45.1051	2.04365	1.70785	3.73451
XLOC_004168	TCONS_00006044	Pf3D7_12_v3	240299	241168	+	869	1	869,	0,	0.116226		50.0017	175.393	TT8	5.93056	YES	0.173447	NA	NA	NA	NA	NA	PF3D7_1205500	zinc finger protein, putative	0.819637	1642	48.6449	22.5648	16.0912	2.1406	1.89204	3.06509	52.6954	49.7648	175.393	42.4647	3.8966	1.69896	8.75774
XLOC_004502	TCONS_00006525	Pf3D7_12_v3	254282	255302	-	1020	1	1020,	0,	0.138235		10.8396	20.2598	TT8	1.49312		0.143757	PF3D7_1205800	high mobility group protein B3, putative (HMGB3)	0.560581	divergent	1064	PF3D7_1205700	targeted glyoxalase II (tGloII)	-0.255375	159	14.6761	8.0143	7.25687	10.843	6.84561	6.55241	14.163	8.28405	20.2598	7.97979	4.55121	7.28648	8.92391
XLOC_004172	TCONS_00006051	Pf3D7_12_v3	269030	270101	+	1071	1	1071,	0,	0.132586		4.92073	12.6135	T20	2.31289		0.167747	PF3D7_1205900	conserved protein, unknown function	-0.0844142	divergent	1167	PF3D7_1206000	shewanella-like protein phosphatase 2, putative (SHLP2)	-0.534096	198	12.6135	6.04967	5.77694	5.59302	3.34485	3.07163	4.65404	1.73981	3.71757	6.0539	1.03172	2.59112	1.62161
XLOC_004508	TCONS_00006535	Pf3D7_12_v3	303537	306490	-	2953	1	2953,	0,	0.121571		99.95	166.101	T24	2.78706	YES	0.132519	PF3D7_1206700	eukaryotic translation initiation factor 5, putative	0.959404	tandem	711	NA	NA	NA	NA	155.26	166.101	152.545	94.0724	87.4156	58.2841	74.8346	23.2098	98.737	104.885	69.7983	47.8154	36.9229
XLOC_004176	TCONS_00006055	Pf3D7_12_v3	306824	308064	+	1240	1	1240,	0,	0.123387		19.2178	31.859	T24	2.58424		0.138809	PF3D7_1206800	conserved Plasmodium protein, unknown function	0.983895	tandem	149	NA	NA	NA	NA	30.3745	31.859	30.8733	24.9486	21.1721	15.0133	12.7605	4.47924	11.9524	18.2168	3.32817	9.18797	5.65476
XLOC_004185	TCONS_00006072	Pf3D7_12_v3	412876	413814	+	938	1	938,	0,	0.124733		6.29602	19.3243	T44	3.7463	YES	0.190947	PF3D7_1208900	conserved Plasmodium protein, unknown function	0.589877	tandem	1589	PF3D7_1208800	zinc finger protein, putative	-0.0773179	3726	1.53844	1.06562	0.514491	3.82404	11.177	17.1851	19.3243	1.96451	4.40447	0.392499	0.411958	1.75924	13.686
XLOC_004227	TCONS_00006130	Pf3D7_12_v3	652893	653400	+	507	1	507,	0,	0.106509		22.5653	43.1524	T20	5.46442	YES	0.148875	PF3D7_1216400	conserved Plasmodium membrane protein, unknown function	0.91434	tandem	269	PF3D7_1216300	signal recognition particle SRP19 (SRP19)	0.809994	1037	43.1524	18.8339	25.8904	16.7424	17.3996	22.0965	20.7356	0	39.8356	15.2871	1.80997	0	0
XLOC_004568	TCONS_00006629	Pf3D7_12_v3	689571	691248	-	1677	1	1677,	0,	0.151461		18.8146	36.0555	TT8	3.43995	YES	0.148381	NA	NA	NA	NA	NA	PF3D7_1217400	conserved Plasmodium protein, unknown function	-0.443553	700	34.6918	30.5775	20.9339	14.9582	5.75573	5.88326	8.88308	2.41449	36.0555	33.1961	8.31057	7.01921	4.88262
XLOC_004234	TCONS_00006139	Pf3D7_12_v3	689829	690850	+	1021	1	1021,	0,	0.152791	YES	4.56604	17.4421	T44	3.86995		0.228042	PF3D7_1217500	conserved Plasmodium protein, unknown function	-0.0147276	tandem	2216	NA	NA	NA	NA	0.642473	0.643181	0.423461	0.261365	0.652612	6.3926	17.4421	2.16019	13.093	1.91806	0	0.27691	16.8475
XLOC_004586	TCONS_00006656	Pf3D7_12_v3	832704	833448	-	744	1	744,	0,	0.104839		10.1926	29.4106	T20	3.78803	YES	0.173839	PF3D7_1220900	heterochromatin protein 1 (HP1)	0.105364	tandem	652	NA	NA	-0.610338	3463	29.4106	16.9056	8.62185	4.22819	4.55763	9.5858	3.37554	5.08238	1.20148	12.5838	9.51256	4.44823	3.14342
XLOC_004587	TCONS_00006659	Pf3D7_12_v3	844900	845967	-	1067	1	1067,	0,	0.143393		8.36409	18.7747	T36	4.30558	YES	0.164504	PF3D7_1221000	histone-lysine N-methyltransferase, H3 lysine-4 specific (SET10)	0.990246	tandem	999	NA	NA	0.270578	1469	3.2687	7.57424	13.3037	11.5376	18.7747	15.0864	10.8225	3.27036	4.00457	0.584687	1.1594	3.60146	4.2439
XLOC_004595	TCONS_00006669	Pf3D7_12_v3	886736	887260	-	524	1	524,	0,	0.125954		18.6553	43.4639	T36	5.47456		0.156321	PF3D7_1222300	endoplasmin, putative (GRP94)	0.506618	tandem	704	NA	NA	NA	NA	15.7726	12.6946	19.4924	21.9913	43.4639	28.3085	22.9517	0	6.62958	2.96926	2.25857	4.29447	7.37088
XLOC_004259	TCONS_00006176	Pf3D7_12_v3	886990	888672	+	1682	1	1682,	0,	0.147444		2.4427	4.66984	T32	1.66051		0.161827	NA	NA	NA	NA	NA	PF3D7_1222400	transcription factor with AP2 domain(s) (ApiAP2)	-0.269333	1908	4.33007	2.00794	2.58219	4.66984	2.06391	1.48908	1.61969	0.793519	1.13713	2.54377	1.94775	3.54452	1.91461
XLOC_004597	TCONS_00006671	Pf3D7_12_v3	914951	916510	-	1559	1	1559,	0,	0.146889		8.2417	28.2913	T44	4.65464	YES	0.223459	NA	NA	NA	NA	NA	PF3D7_1222600	transcription factor with AP2 domain(s) (ApiAP2)	0.799843	450	0.613984	0.248642	0.16472	0.162926	0.710851	6.07835	28.2913	15.8517	19.8389	5.98055	0.381416	0.159761	31.7742
XLOC_004598	TCONS_00006672	Pf3D7_12_v3	916637	917220	-	583	1	583,	0,	0.145798		13.8004	56.3427	T44	5.47938	YES	0.216552	NA	NA	NA	NA	NA	PF3D7_1222700	glideosome-associated protein 45 (GAP45)	0.908858	1501	1.66585	1.28546	0.285349	0.291473	2.592	23.5009	56.3427	16.4864	22.9245	3.25135	0	0	20.5969
XLOC_004264	TCONS_00006186	Pf3D7_12_v3	930050	931183	+	1133	1	1133,	0,	0.149162		18.8046	57.6978	T44	5.33816	YES	0.188094	PF3D7_1223100	cAMP-dependent protein kinase regulatory subunit (PKAr)	0.946054	divergent	59	PF3D7_1223200	nucleus export protein BRR6, putative	-0.305716	1733	1.73316	0.451032	0.891956	2.8151	6.6503	25.2894	57.6978	40.4671	42.9787	2.71208	0.671351	2.8294	28.9559
XLOC_004608	TCONS_00006686	Pf3D7_12_v3	979282	979971	-	689	1	689,	0,	0.172714		5.90935	26.2192	T6	4.31058		0.239725	PF3D7_1224200	conserved Plasmodium protein, unknown function	0.899565	divergent	1329	PF3D7_1224100	conserved Plasmodium protein, unknown function	0.639936	1393	0.37171	0.379518	0.753259	1.01085	0.502933	3.53752	10.7762	4.10865	16.5754	2.79748	0	0	8.13731
XLOC_004281	TCONS_00006207	Pf3D7_12_v3	1071787	1072247	+	342	2	64,278,	0,182,	0.195906		26.8238	63.1776	T32	3.48327		0.150021	PF3D7_1226400	conserved Plasmodium protein, unknown function	0.839251	divergent	478	PF3D7_1226500	RAP protein, putative	0.809892	211	15.443	35.7405	57.6506	63.1776	22.8898	22.5788	24.7527	24.0403	4.73871	21.1028	27.4015	34.53	4.93581
XLOC_004623	TCONS_00006704	Pf3D7_12_v3	1083774	1084147	-	373	1	373,	0,	0.201072		7.58148	19.4054	T36	3.13516		0.166871	NA	NA	NA	NA	NA	PF3D7_1226700	conserved protein, unknown function	-0.707879	666	4.51669	3.69009	3.06956	6.30366	19.4054	10.6735	15.2463	3.97027	1.32257	6.80657	3.42003	7.09471	21.6042
XLOC_004624	TCONS_00006705	Pf3D7_12_v3	1084409	1084848	-	439	1	439,	0,	0.154897		6.93847	18.1245	T40	3.1298		0.175643	NA	NA	NA	NA	NA	PF3D7_1226800	ataxin-3, putative (ATX3)	0.539485	538	4.03754	2.76407	5.99718	9.94149	15.0751	18.1245	13.1723	1.81438	1.18487	2.09139	0	0.843579	7.47614
XLOC_004286	TCONS_00006215	Pf3D7_12_v3	1123344	1123687	+	343	1	343,	0,	0.131195		50.8202	112.805	T40	4.5043	YES	0.150096	PF3D7_1227600	cyclin related protein, putative	0.956408	tandem	1100	PF3D7_1227500	cyclin (CYC2)	0.952685	2251	4.92774	4.01454	17.2475	43.8102	86.9056	112.805	108.659	51.3142	53.0617	10.1446	1.46247	1.17945	12.4889
XLOC_004308	TCONS_00006245	Pf3D7_12_v3	1280862	1282041	+	1179	1	1179,	0,	0.165394		8.91675	31.7083	TT8	4.86996	YES	0.226653	PF3D7_1231200	conserved Plasmodium protein, unknown function	0.949882	divergent	1251	PF3D7_1231300	conserved Plasmodium protein, unknown function	0.924454	4456	1.0195	0.362094	0.353533	0.571371	0.118545	2.60897	26.7604	15.1101	31.7083	5.5557	0.526546	1.71916	17.8298
XLOC_004653	TCONS_00006748	Pf3D7_12_v3	1307491	1308898	-	1407	1	1407,	0,	0.136461		15.9517	65.5251	T14	5.49786	YES	0.212552	NA	NA	NA	NA	NA	NA	NA	NA	NA	63.2983	17.9705	7.35607	4.12396	2.1626	0.47219	1.77988	0.478097	8.50346	42.7644	1.96131	0.942707	0
XLOC_004654	TCONS_00006749	Pf3D7_12_v3	1309653	1310777	-	1124	1	1124,	0,	0.0880783		4.5321	14.7735	T32	3.44056		0.193755	NA	NA	NA	NA	NA	PF3D7_1231800	asparagine-rich protein, putative	-0.588845	3918	0.452839	3.46454	11.4596	14.7735	5.08715	3.16468	2.62459	2.95268	2.50684	0.760685	5.02365	10.4175	5.46057
XLOC_004318	TCONS_00006259	Pf3D7_12_v3	1383510	1385260	+	1750	1	1750,	0,	0.128		17.9531	38.5837	TT8	3.0434	YES	0.148728	PF3D7_1233400	conserved Plasmodium membrane protein, unknown function	0.87007	divergent	1132	PF3D7_1233600	asparagine and aspartate rich protein 1 (AARP1)	0.293288	446	31.3382	16.6904	11.7747	11.6353	16.3479	11.744	7.8256	3.80134	38.5837	27.6812	3.2047	10.8556	8.1377
XLOC_004328	TCONS_00006272	Pf3D7_12_v3	1468826	1469867	+	1041	1	1041,	0,	0.127762		6.63738	18.7623	T44	3.69778		0.187255	PF3D7_1235200	V-type K -independent H -translocating inorganic pyrophosphatase (VP2)	0.968408	divergent	1254	PF3D7_1235300	CCR4-NOT transcription complex subunit 4, putative (NOT4)	0.00697817	845	0.522977	0.793541	1.05524	1.36407	6.7113	11.6304	18.7623	13.983	6.88388	1.22689	0.83365	1.08021	11.8842
XLOC_004333	TCONS_00006281	Pf3D7_12_v3	1510259	1511396	+	1137	1	1137,	0,	0.161829		5.64295	24.022	T20	4.64513	YES	0.222714	PF3D7_1236100	clustered-asparagine-rich protein	0.79096	divergent	1990	PF3D7_1236200	conserved Plasmodium protein, unknown function	-0.0590842	803	24.022	5.70188	3.87127	2.89766	0.675118	1.1001	1.00773	0	3.00101	15.2445	3.23518	2.8487	2.82635
XLOC_004337	TCONS_00006285	Pf3D7_12_v3	1528895	1529749	+	711	2	289,422,	0,432,	0.158931		43.6799	90.3551	T40	4.92255	YES	0.151583	PF3D7_1236600	p25-alpha family protein, putative	0.398033	divergent	861	PF3D7_1236700	s-adenosyl-methyltransferase, putative	0.348661	71	4.62041	2.0123	18.2791	89.8637	80.2965	90.3551	63.3898	64.5043	19.3445	7.0663	10.2257	63.3862	62.6711
XLOC_004684	TCONS_00006796	Pf3D7_12_v3	1570738	1571305	-	567	1	567,	0,	0.156966		11.2661	27.911	T44	2.70281		0.1573	PF3D7_1237700	conserved Plasmodium membrane protein, unknown function	0.585159	divergent	1065	PF3D7_1237600	rRNA processing WD-repeat protein, putative	-0.58595	169	9.41168	3.44055	4.82704	8.57784	11.3997	19.3031	27.911	11.179	13.1841	3.7888	2.49572	28.5717	58.1559
XLOC_004347	TCONS_00006300	Pf3D7_12_v3	1585282	1585897	+	615	1	615,	0,	0.177236		4.77422	13.4018	T32	2.66738		0.180724	PF3D7_1238100	calcyclin binding protein, putative	0.880359	divergent	687	PF3D7_1238200	conserved Plasmodium protein, unknown function	-0.210582	363	7.57682	6.55137	9.23553	13.4018	3.78238	2.2872	1.28892	1.92891	1.26702	3.77427	7.60797	7.02614	3.94143
XLOC_004690	TCONS_00006808	Pf3D7_12_v3	1617821	1618945	-	1124	1	1124,	0,	0.141459		110.05	397.718	T6	7.06342	YES	0.196836	PF3D7_1238900	protein kinase 2 (PK2)	0.894621	tandem	969	PF3D7_1239000	HD superfamily phosphohydrolase protein	0.818986	2291	3.65947	2.19656	2.03514	2.25031	1.98101	21.2463	186.664	363.662	213.717	25.7258	6.31128	7.9299	101.97
XLOC_004692	TCONS_00006811	Pf3D7_12_v3	1624286	1624977	-	691	1	691,	0,	0.128799		14.4	31.6293	T44	3.13428		0.154653	PF3D7_1239000	HD superfamily phosphohydrolase protein	0.603302	tandem	581	PF3D7_1239100	mitochondrial ribosomal protein L23 precursor, putative	0.523352	1795	2.71616	5.21121	5.78754	11.4695	11.349	23.1009	31.6293	26.7828	17.5402	5.31451	5.26063	19.425	39.4498
XLOC_004353	TCONS_00006310	Pf3D7_12_v3	1630267	1631640	+	1373	1	1373,	0,	0.120175		28.499	63.801	T36	4.57528	YES	0.15692	NA	NA	NA	NA	NA	PF3D7_1239100	mitochondrial ribosomal protein L23 precursor, putative	0.79909	2339	4.18312	1.71823	14.2039	37.0235	63.801	52.1225	53.9446	47.3187	11.8044	8.9222	5.64573	34.8913	58.076
XLOC_004354	TCONS_00006311	Pf3D7_12_v3	1632138	1632710	+	572	1	572,	0,	0.15035		35.4514	72.3605	T36	4.95343	YES	0.152681	NA	NA	NA	NA	NA	NA	NA	NA	NA	5.0457	4.43921	21.8728	36.6981	72.3605	71.4243	69.3037	55.8164	21.9994	3.72423	2.76538	15.3307	40.8012
XLOC_004355	TCONS_00006312	Pf3D7_12_v3	1633290	1633573	+	283	1	283,	0,	0.134276		66.9465	164.678	T36	4.43969		0.153507	PF3D7_1239200	transcription factor with AP2 domain(s) (ApiAP2)	0.891574	tandem	1121	NA	NA	NA	NA	17.6361	6.63458	38.0879	69.4332	164.678	122.648	115.029	118.748	7.58786	12.8505	6.72837	84.6615	99.2489
XLOC_004364	TCONS_00006323	Pf3D7_12_v3	1718594	1719221	+	627	1	627,	0,	0.177033		11.0286	41.712	T20	5.41657	YES	0.218241	PF3D7_1240600	erythrocyte membrane protein 1, PfEMP1 (VAR)	0.981331	tandem	352	NA	NA	NA	NA	41.712	27.4173	4.24349	1.83979	0.623462	0	0	1.38426	8.41258	67.4677	23.0793	12.6567	0.923445
XLOC_004379	TCONS_00006343	Pf3D7_12_v3	1823080	1824499	+	1235	2	50,1185,	0,234,	0.179757		6.60108	14.9991	T44	2.78463		0.16505	PF3D7_1243500	endosome sorting protein (SNF7 homologue), putative	0.459383	divergent	485	NA	NA	NA	NA	4.60044	1.32188	1.94964	5.26501	8.34807	13.5818	14.9991	1.49542	8.17735	2.05259	0.450982	5.72282	17.4681
XLOC_004716	TCONS_00006840	Pf3D7_12_v3	1823139	1824870	-	1731	1	1731,	0,	0.163489		23.0525	79.9637	TT8	4.01742		0.169781	PF3D7_1243600	translation initiation factor SUI1, putative	0.86476	divergent	1088	NA	NA	NA	NA	15.2261	4.39458	3.99949	6.82161	5.2435	15.3726	33.8515	31.7087	79.9637	21.8524	5.85573	10.0569	32.7612
XLOC_004727	TCONS_00006854	Pf3D7_12_v3	1918208	1919412	-	1204	1	1204,	0,	0.162791		18.7386	64.4647	T44	5.8208	YES	0.202001	PF3D7_1246200	actin I (ACT1)	0.873384	divergent	1371	PF3D7_1246100	delta-aminolevulinic acid synthetase (ALAS)	0.28465	410	2.77894	0.728906	0.158166	0.761917	4.59188	17.7033	64.4647	44.4772	46.2748	6.08666	1.41827	0.299525	17.3679
XLOC_004394	TCONS_00006370	Pf3D7_12_v3	1922189	1923497	+	980	2	931,49,	0,1259,	0.131633		108.942	425.421	T6	6.87301	YES	0.176403	PF3D7_1246200	actin I (ACT1)	0.901831	tandem	275	PF3D7_1246300	conserved Plasmodium protein, unknown function	0.359932	2144	2.63794	8.83279	23.1792	20.2688	73.1961	193.263	348.257	9.68619	86.1334	9.00587	0	2.55965	5.65037
XLOC_004394	TCONS_00006371	Pf3D7_12_v3	1922196	1923497	+	1125	2	1076,49,	0,1252,	0.139556		59.5302	182.074	T6	5.48457	YES	0.169684	PF3D7_1246200	actin I (ACT1)	0.901831	tandem	275	PF3D7_1246300	conserved Plasmodium protein, unknown function	0.359932	2144	4.9632	3.08891	6.74465	7.9591	15.7569	66.209	160.631	91.5395	104.243	10.1391	1.38985	2.6055	21.4706
XLOC_004728	TCONS_00006855	Pf3D7_12_v3	1929739	1930741	-	1002	1	1002,	0,	0.159681		6.94485	23.2641	TT8	4.60075		0.230076	PF3D7_1246400	myosin light chain 1,myosin A tail domain interacting protein (MTIP)	0.924336	divergent	1228	PF3D7_1246300	conserved Plasmodium protein, unknown function	0.594599	301	0.249282	0	0.504588	0.677714	0.334552	4.11711	21.7176	8.76039	23.2641	4.24174	1.92046	0.642109	11.8039
XLOC_004404	TCONS_00006385	Pf3D7_12_v3	1957805	1958829	+	1024	1	1024,	0,	0.139648		18.4344	51.9618	T44	4.63488	YES	0.171366	PF3D7_1247500	serine/threonine protein kinase, putative	0.902107	tandem	782	PF3D7_1247400	FK506-binding protein (FKBP)-type peptidyl-prolyl isomerase (FKBP35)	-0.195828	1767	1.1317	4.05491	11.033	9.9965	17.0407	44.2603	51.9618	28.8212	5.01354	4.88996	2.19751	4.10717	12.0251
XLOC_004406	TCONS_00006388	Pf3D7_12_v3	1967271	1967928	+	657	1	657,	0,	0.16895		9.11204	39.032	T48	5.32308	YES	0.235475	PF3D7_1247700	conserved Plasmodium protein, unknown function	0.982559	divergent	1246	PF3D7_1247800	dipeptidyl peptidase 2, putative (DPAP2)	0.96625	234	0.410788	0.826138	0	0	0.810469	10.6245	25.1201	39.032	12.2655	2.45827	1.21328	0	48.7921
XLOC_004413	TCONS_00006398	Pf3D7_12_v3	1986288	1987499	+	1211	1	1211,	0,	0.123039		15.3797	38.7836	TT8	3.06755		0.154554	PF3D7_1248500	bax inhibitor 1, putative	0.78042	divergent	1939	PF3D7_1248600	conserved Plasmodium protein, unknown function	-0.515853	737	17.791	12.8372	13.0476	10.2117	3.74547	5.77618	10.6381	21.9974	38.7836	18.8955	6.41968	9.89548	9.14113
XLOC_004737	TCONS_00006874	Pf3D7_12_v3	1991681	1992639	-	958	1	958,	0,	0.127349		13.1616	33.3551	T20	3.00382		0.159056	PF3D7_1248700	conserved Plasmodium protein, unknown function	-0.234598	divergent	2135	PF3D7_1248600	conserved Plasmodium protein, unknown function	-0.505424	936	33.3551	13.8983	10.3006	11.2572	6.95106	7.96341	7.06605	3.28302	26.4835	13.3063	5.07632	8.61384	7.01791
XLOC_004433	TCONS_00006427	Pf3D7_12_v3	2123613	2124418	+	805	1	805,	0,	0.142857		6.34751	29.6997	T44	4.94015	YES	0.246419	PF3D7_1252100	rhoptry neck protein 3 (RON3)	0.87071	divergent	1126	PF3D7_1252200	chitinase (CHT1)	0.567838	1016	0.664715	0.344578	0.230099	0.480419	1.39151	15.1515	29.6997	11.4081	5.97574	2.74322	0	0.455114	12.7411
XLOC_004435	TCONS_00006429	Pf3D7_12_v3	2131334	2133618	+	2284	1	2284,	0,	0.143608		2.11248	18.2519	T20	4.26693	YES	0.443821	NA	NA	NA	NA	NA	NA	NA	NA	NA	18.2519	0.0308374	0.000167909	0	0.517485	0.000660749	3.67038e-05	0.727821	0.00124243	12.9286	1.60591	0.000106276	0
XLOC_004435	TCONS_00006430	Pf3D7_12_v3	2131334	2133618	+	1997	2	1838,159,	0,2125,	0.144216		5.55719	23.24	T20	4.59924	YES	0.247455	NA	NA	NA	NA	NA	NA	NA	NA	NA	23.24	18.5382	8.33531	2.997	0.000113118	0.752909	0.585757	0.000121028	1.58124	0.0753249	4.33986	2.97942	0
XLOC_004757	TCONS_00006906	Pf3D7_12_v3	2133693	2134543	-	850	1	850,	0,	0.124706		8.60351	36.9606	T48	5.24643	YES	0.272317	PF3D7_1252400	reticulocyte binding protein homologue 3, pseudogene (RH3)	0.9528	divergent	1509	NA	NA	NA	NA	0	0	0	0	0	2.157	17.2252	36.9606	24.3426	3.8762	0	0	4.5875
XLOC_004437	TCONS_00006432	Pf3D7_12_v3	2147449	2150043	+	2090	2	853,1237,	0,1357,	0.135407		9.3599	21.021	T14	2.75809	YES	0.161453	PF3D7_1252500	Plasmodium exported protein, unknown function	0.886182	divergent	833	PF3D7_1252600	lysophospholipase, putative	0.296337	510	20.0795	12.3656	6.7857	5.73867	4.21119	2.64551	3.51913	2.25513	19.5156	21.0645	1.64638	2.50822	0.799687
XLOC_004759	TCONS_00006910	Pf3D7_12_v3	2156907	2158537	-	1630	1	1630,	0,	0.12454		25.8304	56.8094	T28	2.71033	YES	0.15024	PF3D7_1252800	Plasmodium exported protein (PHISTb), unknown function	0.266153	divergent	1035	PF3D7_1252700	Plasmodium exported protein (PHISTb), unknown function	-0.144326	783	28.6175	44.0391	56.8094	51.6405	9.92691	7.85934	8.90103	11.4131	41.8911	21.24	27.1906	25.1149	4.86912
XLOC_004441	TCONS_00006438	Pf3D7_12_v3	2164402	2165451	+	1049	1	1049,	0,	0.143947		9.16287	73.8537	TT8	5.88044		0.304782	NA	NA	NA	NA	NA	PF3D7_1252900	Plasmodium exported protein, unknown function	0.873826	1257	2.50989	0.638539	0.982079	0.690375	0.270643	0.380479	1.50909	0.558726	73.8537	0.955316	0	0	0.387254
XLOC_004761	TCONS_00006912	Pf3D7_12_v3	2164445	2165816	-	781	2	239,542,	0,829,	0.142125		10.4442	89.7419	TT8	6.5037		0.3506	NA	NA	NA	NA	NA	PF3D7_1253000	gametocyte erythrocyte cytosolic protein (GECO)	0.915089	2364	1.152	0.596455	0.195447	0.18173	0.183355	0	1.77813	0	89.7419	0.451913	0	0	0
XLOC_004460	TCONS_00006459	Pf3D7_12_v3	2264917	2270358	+	5441	1	5441,	0,	0.326043		3.04002	22.0713	T48	4.52803	YES	0.354793	PF3D7_1255200	erythrocyte membrane protein 1, PfEMP1 (VAR)	-0.105722	divergent	15955	NA	NA	NA	NA	0.107045	0.0374571	0.0155862	0.0073026	0	0.625057	2.24909	22.0713	2.3748	0.931809	0.107866	0.0240205	2.44517
XLOC_005179	TCONS_00007519	Pf3D7_13_v3	2634	3696	-	1062	1	1062,	0,	0.294727		2.06717	15.8886	T48	4.07798	YES	0.389761	PF3D7_1300100	erythrocyte membrane protein 1, PfEMP1 (VAR)	0.760987	divergent	17667	NA	NA	NA	NA	0	0.0783383	0	0	0	0.361462	1.38873	15.8886	1.04571	0.30779	0	0	1.84618
XLOC_004773	TCONS_00006924	Pf3D7_13_v3	96033	96963	+	930	1	930,	0,	0.163441		6.68415	32.5597	T6	4.85841		0.251797	PF3D7_1301600	erythrocyte binding antigen-140 (EBA140)	0.931185	divergent	2681	NA	NA	NA	NA	0.487062	0.24995	0.329227	0.769381	0.156887	2.41054	14.8603	4.61095	15.5095	3.79961	0.385935	0.331172	3.22685
XLOC_005195	TCONS_00007537	Pf3D7_13_v3	96043	97671	-	1628	1	1628,	0,	0.135749		11.3065	46.0475	T20	4.34999	YES	0.205004	NA	NA	NA	NA	NA	NA	NA	NA	NA	46.0475	12.6368	5.20949	4.70433	3.07743	1.30706	1.74474	1.56386	3.71564	37.3852	7.87447	10.3091	6.3811
XLOC_004774	TCONS_00006925	Pf3D7_13_v3	98207	99015	+	808	1	808,	0,	0.138614		13.8428	49.1139	T20	5.64714	YES	0.199645	NA	NA	NA	NA	NA	PF3D7_1301700	Plasmodium exported protein (hyp8), unknown function (GEXP07)	0.823641	532	49.1139	22.1467	7.74953	8.46884	1.72654	1.47728	1.15386	0	16.7843	57.9509	8.65803	13.9122	11.2418
XLOC_004777	TCONS_00006928	Pf3D7_13_v3	115422	115958	+	536	1	536,	0,	0.13806		28.6183	109.329	TT8	6.78567	YES	0.196623	PF3D7_1302000	Plasmodium exported protein, unknown function	0.865442	divergent	1607	NA	NA	NA	NA	74.0042	26.6884	26.9124	12.0541	1.14707	0.514798	2.02865	0	109.329	20.1687	4.13083	2.69672	0
XLOC_004778	TCONS_00006929	Pf3D7_13_v3	118099	119667	+	1464	2	875,589,	0,979,	0.159836		92.7254	390.806	T14	7.52262		0.195222	NA	NA	NA	NA	NA	PF3D7_1302100	gamete antigen 27/25 (Pfg27)	0.101726	1968	161.861	62.0499	10.2468	2.22587	1.74383	1.13077	4.11589	9.21794	278.615	233.007	14.9581	5.71177	1.89876
XLOC_004780	TCONS_00006931	Pf3D7_13_v3	125212	125654	+	442	1	442,	0,	0.192308		11.796	52.7886	T6	5.74923	YES	0.227634	PF3D7_1302200	early transcribed membrane protein 13 (ETRAMP13)	0.750878	divergent	797	PF3D7_1302300	Plasmodium exported protein, unknown function	0.663141	956	3.72584	0.620299	2.9269	1.31354	0	1.14692	18.4513	1.63601	37.72	2.80303	0.914983	0.752626	4.53709
XLOC_005229	TCONS_00007587	Pf3D7_13_v3	338562	339289	-	463	3	151,76,236,	0,270,491,	0.192225		169.203	702.725	T48	7.89554	YES	0.187715	PF3D7_1307600	DNA-directed RNA polymerase alpha chain, putative	0.249169	tandem	637	NA	NA	NA	NA	8.68568	6.30511	1.95534	5.06507	3.5729	50.8914	375.908	702.725	352.376	36.5824	0.884899	2.85867	174.677
XLOC_004812	TCONS_00006976	Pf3D7_13_v3	422625	423773	+	1148	1	1148,	0,	0.120209		26.1569	44.1803	T20	1.88332		0.136309	PF3D7_1309200	protein phosphatase 2c-like protein, putative	0.504104	tandem	458	PF3D7_1309120	unspecified product	-0.156122	2504	44.1803	26.1656	32.0712	16.4786	11.2465	22.8385	37.3794	26.9049	13.3175	23.9991	3.95967	8.00322	6.98884
XLOC_004828	TCONS_00006995	Pf3D7_13_v3	492007	493079	+	1072	1	1072,	0,	0.147388		9.98115	15.9477	T20	2.2667		0.140073	PF3D7_1311600	conserved Plasmodium protein, unknown function	-0.5114	tandem	1373	PF3D7_1311500	26S proteasome regulatory subunit 7, putative	-0.680001	398	15.9477	9.11949	9.38022	12.6301	11.5872	11.1201	5.95298	2.52182	13.0092	17.9514	8.58805	8.86185	15.6281
XLOC_004836	TCONS_00007006	Pf3D7_13_v3	535236	536452	+	1216	1	1216,	0,	0.139803		8.17124	27.7539	T32	3.55386	YES	0.185792	PF3D7_1312700	probable protein, unknown function	0.885181	divergent	1278	PF3D7_1312800	conserved Plasmodium protein, unknown function	-0.184546	249	1.83115	8.03993	18.8224	27.7539	7.91164	7.66675	7.9768	2.26575	4.62864	5.9821	9.83266	17.3291	11.118
XLOC_005260	TCONS_00007633	Pf3D7_13_v3	545886	546788	-	902	1	902,	0,	0.161863		5.44765	14.2694	T20	3.31702		0.173065	PF3D7_1312900	eukaryotic translation initation factor 4 gamma, putative (EIF4G)	0.101354	divergent	1797	PF3D7_1312800	conserved Plasmodium protein, unknown function	-0.418199	1363	14.2694	5.35578	8.45415	3.12301	2.00548	0.532141	9.30788	2.36242	4.8592	3.03943	3.4425	4.19998	3.79214
XLOC_005278	TCONS_00007671	Pf3D7_13_v3	705596	707646	-	2050	1	2050,	0,	0.12439		5.69756	12.8003	T20	3.45198		0.163651	PF3D7_1316900	conserved Plasmodium protein, unknown function	0.983744	tandem	1673	PF3D7_1316800	sec20 homolog, putative	0.194974	699	12.8003	10.067	7.32501	4.90885	2.62389	4.06554	4.65805	7.16625	0.26107	4.19628	0.799673	14.0777	18.5621
XLOC_004874	TCONS_00007070	Pf3D7_13_v3	835620	836474	+	854	1	854,	0,	0.160422		11.4753	23.9113	T36	2.59934	YES	0.154625	PF3D7_1320200	TBC domain protein, putative	0.858529	tandem	88	PF3D7_1320100	ATP-dependent Clp protease adaptor protein ClpS, putative	0.779678	312	3.11071	3.49319	18.6702	18.4907	23.9113	21.1042	11.489	3.40603	7.62688	2.89967	6.26403	9.46041	8.84566
XLOC_004883	TCONS_00007081	Pf3D7_13_v3	896061	896889	+	828	1	828,	0,	0.163043		6.54795	27.4247	T44	4.59152	YES	0.220785	PF3D7_1321500.1	3',5'-cyclic nucleotide phosphodiesterase, putative (PDEbeta)	0.871009	divergent	1279	PF3D7_1321600	phosphodiesterase gamma, putative (PDEgamma)	0.545943	826	0.530275	0.268169	0.178992	1.94231	4.50203	17.3172	27.4247	4.43271	5.191	1.25844	0.426611	0.702032	13.582
XLOC_004908	TCONS_00007122	Pf3D7_13_v3	1069858	1070785	+	927	1	927,	0,	0.141316		6.05707	27.406	T28	4.49354	YES	0.239944	PF3D7_1325800	conserved Plasmodium protein, unknown function	0.983818	tandem	360	NA	NA	NA	NA	5.8361	16.1595	27.406	10.3739	2.47333	0.439464	0.563486	1.93478	0.438202	3.06976	15.1844	5.16242	2.29418
XLOC_005334	TCONS_00007765	Pf3D7_13_v3	1197963	1198787	-	824	1	824,	0,	0.129854		134.575	421.75	T48	3.54062		0.149423	PF3D7_1328300	conserved Plasmodium protein, unknown function	0.992574	tandem	454	PF3D7_1328400	conserved Plasmodium protein, unknown function	-0.70854	2052	40.5972	42.2882	35.3287	45.9483	97.4862	148.855	289.728	421.75	110.791	38.1647	39.4964	50.3798	190.701
XLOC_005342	TCONS_00007780	Pf3D7_13_v3	1247466	1248550	-	1084	1	1084,	0,	0.118081		6.58699	25.5624	T14	4.54317	YES	0.234961	NA	NA	NA	NA	NA	PF3D7_1329400	AMP deaminase, putative	0.351752	1122	23.3162	4.77542	1.48742	1.13932	0.139297	0.374996	1.03541	1.15053	12.8455	10.1726	0.716873	0.902408	0
XLOC_004924	TCONS_00007147	Pf3D7_13_v3	1249046	1249783	+	737	1	737,	0,	0.115332		105.528	626.161	TT8	5.87932	YES	0.176014	NA	NA	NA	NA	NA	NA	NA	NA	NA	113.846	52.0856	41.7185	17.6655	20.6145	10.8848	43.4253	9.65439	626.161	78.1305	3.61641	4.18643	1.52765
XLOC_004925	TCONS_00007148	Pf3D7_13_v3	1250451	1251468	+	1017	1	1017,	0,	0.122911		61.596	297.307	TT8	5.53406	YES	0.175523	PF3D7_1329500	conserved Plasmodium protein, unknown function	0.984778	tandem	590	NA	NA	NA	NA	99.1994	41.2683	22.0618	10.3049	12.5502	5.43793	19.7304	10.2028	297.307	98.6432	3.83233	4.25415	0.588184
XLOC_005350	TCONS_00007796	Pf3D7_13_v3	1305567	1306144	-	440	2	407,33,	0,544,	0.15		18.5938	53.204	T20	4.56123		0.169208	PF3D7_1331200	conserved Plasmodium protein, unknown function	0.139249	divergent	509	PF3D7_1331100	DEAD box helicase, putative	-0.249674	273	53.204	37.909	25.2148	16.7307	4.83763	4.52213	4.1707	1.29596	14.583	35.4735	11.1631	6.08747	0.889156
XLOC_004939	TCONS_00007171	Pf3D7_13_v3	1322425	1323584	+	1159	1	1159,	0,	0.100086		8.39294	19.0991	T32	4.32906		0.165377	PF3D7_1331800	60S ribosomal protein L23, putative	0.110014	tandem	427	PF3D7_1331700	glutamine--tRNA ligase, putative	-0.260738	580	3.27633	2.76195	12.1426	19.0991	15.0522	12.7942	9.74437	0	6.90357	3.42756	0.445001	3.10245	5.33662
XLOC_005366	TCONS_00007821	Pf3D7_13_v3	1396385	1397088	-	703	1	703,	0,	0.133713		5.54528	17.6073	T20	4.2178		0.191621	PF3D7_1334200	chaperone binding protein, putative	0.839657	divergent	1182	PF3D7_1334100	conserved Plasmodium protein, unknown function	-0.745138	820	17.6073	11.1462	8.7883	4.35269	2.15431	1.83055	1.94668	0	2.39848	7.95288	2.09636	3.64653	0.654477
XLOC_005377	TCONS_00007834	Pf3D7_13_v3	1426176	1426749	-	573	1	573,	0,	0.165794		7.47638	43.372	T6	5.47158	YES	0.312592	PF3D7_1335200	reticulocyte binding protein homologue 6, pseudogene (RH6)	0.93477	tandem	580	PF3D7_1335300	reticulocyte binding protein 2 homologue b (RH2b)	0.89551	2124	1.01456	0	0	0	0	0	4.06928	13.5014	20.2829	0.754654	0	0	2.83095
XLOC_004971	TCONS_00007216	Pf3D7_13_v3	1532205	1533698	+	1493	1	1493,	0,	0.16142		10.9135	43.0903	TT8	5.1826	YES	0.216483	PF3D7_1337800	calcium-dependent protein kinase 5 (CDPK5)	0.964826	divergent	1997	PF3D7_1337900	conserved Plasmodium protein, unknown function	-0.183406	808	1.47457	1.07786	0.214016	1.06851	0.674917	1.78687	20.5265	13.852	43.0903	8.02374	1.9651	3.26207	13.55
XLOC_005389	TCONS_00007855	Pf3D7_13_v3	1546135	1547911	-	1776	1	1776,	0,	0.109797		23.9759	46.514	T32	3.24426	YES	0.145864	PF3D7_1338300	elongation factor 1-gamma, putative	0.846583	divergent	780	PF3D7_1338200	60S ribosomal protein L6-2, putative	0.686517	400	38.8834	32.2754	43.9934	46.514	29.8164	14.7666	9.6739	4.01419	12.2087	27.3868	21.8499	27.9804	8.41503
XLOC_005396	TCONS_00007865	Pf3D7_13_v3	1578643	1580257	-	1614	1	1614,	0,	0.145601	YES	9.12646	33.2345	T20	3.31946	YES	0.180038	NA	NA	NA	NA	NA	NA	NA	NA	NA	33.2345	12.0347	5.5106	4.00635	2.46585	2.42932	6.18348	8.31684	8.94918	17.1178	2.08189	3.88853	1.9544
XLOC_004978	TCONS_00007225	Pf3D7_13_v3	1579709	1580296	+	587	1	587,	0,	0.120954		17.659	60.6208	TT8	4.62505		0.19308	PF3D7_1339300	conserved Plasmodium protein, unknown function	0.38838	tandem	2929	NA	NA	NA	NA	4.01174	3.33089	3.11356	1.86441	3.56588	5.59208	51.5803	11.168	60.6208	7.0409	0	0.886011	1.29753
XLOC_005417	TCONS_00007897	Pf3D7_13_v3	1694430	1694883	-	453	1	453,	0,	0.136865		10.4988	40.9486	T20	4.10606		0.191417	PF3D7_1342900	transcription factor with AP2 domain(s) (ApiAP2)	0.78716	tandem	461	PF3D7_1343000	phosphoethanolamine N-methyltransferase (PMT)	0.409187	2010	40.9486	10.8487	28.1198	6.85911	4.38377	3.02702	3.03404	2.26693	1.43596	7.30367	4.80798	5.14124	4.5882
XLOC_005419	TCONS_00007899	Pf3D7_13_v3	1702875	1703409	-	534	1	534,	0,	0.166667		9.85522	27.7782	T44	3.52281		0.170611	PF3D7_1343100	conserved Plasmodium protein, unknown function	0.890333	tandem	2245	NA	NA	NA	NA	1.50375	2.49006	5.34671	6.26249	16.1827	15.4428	27.7782	6.89815	7.73194	2.98355	0.788087	3.75122	19.8809
XLOC_004997	TCONS_00007249	Pf3D7_13_v3	1703402	1704217	+	815	1	815,	0,	0.130061		17.27	56.3166	T44	5.4584		0.190726	NA	NA	NA	NA	NA	PF3D7_1343200	tRNA guanosine-2'-O-methyltransferase, putative	0.167976	352	0.303586	0.908422	0.799981	2.22101	15.6633	41.7223	56.3166	30.3056	12.2828	2.35897	0.460859	3.57625	53.0184
XLOC_004999	TCONS_00007252	Pf3D7_13_v3	1712220	1713128	+	908	1	908,	0,	0.11674		5.19376	9.05546	T24	1.60303		0.1495	PF3D7_1343300	conserved Plasmodium protein, unknown function	0.309395	divergent	1541	NA	NA	NA	NA	7.7647	9.05546	9.02077	7.94362	5.21049	4.22693	3.42263	2.49374	2.92287	1.51819	3.42542	4.77231	6.19204
XLOC_005421	TCONS_00007902	Pf3D7_13_v3	1713167	1714225	-	1058	1	1058,	0,	0.154064		2.03014	10.2675	T14	3.4941	YES	0.280345	PF3D7_1343400	DNA repair protein RAD5, putative (RAD5)	0.432335	divergent	217	NA	NA	NA	NA	2.83658	1.31524	0.259995	0.345943	0.161001	0.22545	0.427907	0	3.41654	2.51149	0.607819	0.161083	0
XLOC_005425	TCONS_00007909	Pf3D7_13_v3	1754293	1755648	-	1355	1	1355,	0,	0.138745		6.34693	13.1306	T20	3.28954		0.160584	PF3D7_1343900	U4/U6 small nuclear ribonucleoprotein PRP4, putative (PRPF4)	0.624692	divergent	563	PF3D7_1343800	conserved Plasmodium protein, unknown function	-0.723597	807	13.1306	5.98612	5.76587	9.02033	3.871	1.65466	4.68197	0.445146	8.88777	9.20472	1.31321	2.36329	2.46322
XLOC_005006	TCONS_00007261	Pf3D7_13_v3	1782288	1783347	+	1059	1	1059,	0,	0.110482		6.31091	20.115	T44	4.4002	YES	0.225285	PF3D7_1344300	conserved protein, unknown function	0.902552	divergent	3246	PF3D7_1344400	conserved Plasmodium protein, unknown function	-0.544542	1985	0.304917	0	0.420746	0	0.637663	6.07511	20.115	7.93034	19.8833	4.34439	0.488568	0	2.43169
XLOC_005435	TCONS_00007920	Pf3D7_13_v3	1824260	1825156	-	896	1	896,	0,	0.127232		6.89789	25.2673	T44	4.4218	YES	0.21268	PF3D7_1345600	inner membrane complex protein	0.94189	divergent	1254	PF3D7_1345500	ubiquitin conjugating enzyme (UBC)	0.0276312	234	0.334696	0.341923	0.225525	1.34009	2.47042	11.8915	25.2673	13.3111	9.84625	0.512416	0	1.35123	15.9976
XLOC_005030	TCONS_00007297	Pf3D7_13_v3	1975338	1976219	+	881	1	881,	0,	0.132804		7.2112	14.5878	T14	3.32703		0.161424	PF3D7_1349200	glutamate--tRNA ligase, putative	0.758873	divergent	857	PF3D7_1349300	serine/threonine protein kinase (TKL3)	-0.886519	1049	13.5806	8.7546	11.2928	8.45684	3.55091	1.1849	2.50236	0.553275	10.8714	8.8319	3.64782	3.01746	1.20772
XLOC_005469	TCONS_00007964	Pf3D7_13_v3	2049971	2050919	-	948	1	948,	0,	0.169831		4.70506	9.56565	T20	3.40131	YES	0.165375	PF3D7_1351400	60S ribosomal protein L17, putative	0.807114	divergent	1188	PF3D7_1351300	conserved Plasmodium membrane protein, unknown function	0.422808	315	9.56565	7.33284	8.71862	6.13978	4.04458	1.42052	1.2516	3.43249	5.35476	6.6964	6.62961	11.2683	0.953751
XLOC_005045	TCONS_00007320	Pf3D7_13_v3	2058845	2059278	+	433	1	433,	0,	0.140878		32.0933	179.721	T6	7.49762		0.242319	PF3D7_1351700	alveolin, putative (ALV6)	0.943241	tandem	337	PF3D7_1351600	glycerol kinase (GK)	-0.0657309	2124	1.36685	0	0.92988	0	0	14.0416	79.942	30.6498	41.9571	2.18714	0	0	5.35067
XLOC_005053	TCONS_00007330	Pf3D7_13_v3	2117092	2118094	+	1002	1	1002,	0,	0.136727		10.7918	83.8883	TT8	6.40749	YES	0.302506	PF3D7_1352900	conserved Plasmodium protein, unknown function	0.942499	divergent	881	PF3D7_1353000	tryptophan-rich antigen, pseudogene	0.493568	266	2.61367	0.661092	0	0.289612	0	0	2.81022	3.43599	83.8883	3.76268	0	0	0.409578
XLOC_005054	TCONS_00007331	Pf3D7_13_v3	2122683	2123506	+	823	1	823,	0,	0.164034		16.0726	49.9203	TT8	3.00896	YES	0.163994	PF3D7_1353000	tryptophan-rich antigen, pseudogene	0.682459	divergent	1770	PF3D7_1353100	Plasmodium exported protein, unknown function	0.223004	765	13.3809	5.86729	5.46272	7.87427	5.32561	16.3228	28.5333	9.39104	49.9203	13.8475	3.4149	9.46035	16.8108
XLOC_005055	TCONS_00007332	Pf3D7_13_v3	2127001	2127768	+	564	2	27,537,	0,230,	0.131206		9.74481	46.2571	T20	5.08635		0.231228	NA	NA	NA	NA	NA	PF3D7_1353100	Plasmodium exported protein, unknown function	0.935875	1731	46.2571	8.32541	2.3401	1.59236	0.390989	0.521696	0.727529	1.57084	18.4174	20.7895	2.70031	3.05743	0
XLOC_005480	TCONS_00007977	Pf3D7_13_v3	2127904	2129012	-	1108	1	1108,	0,	0.131769		9.19014	35.1488	T14	5.17588	YES	0.235193	PF3D7_1353200	membrane associated histidine-rich protein (MAHRP2)	0.981217	divergent	1518	NA	NA	NA	NA	28.3369	6.27278	1.17033	0.336498	0.168497	0	0.315805	1.4126	22.7069	18.8286	0	0.660246	0.482813
XLOC_005059	TCONS_00007337	Pf3D7_13_v3	2148235	2149468	+	1233	1	1233,	0,	0.142741		6.82349	15.1598	T20	2.60412		0.156933	PF3D7_1353700	conserved Plasmodium protein, unknown function	0.353081	tandem	599	PF3D7_1353600	ER lumen protein retaining receptor (ERD2)	0.318277	1088	15.1598	5.45189	4.4061	7.8783	5.74014	7.43412	10.2114	5.09794	4.18457	11.1077	1.40789	4.78675	4.8747
XLOC_005062	TCONS_00007342	Pf3D7_13_v3	2172151	2173371	+	1220	1	1220,	0,	0.135246		15.7636	26.2036	T20	2.20796		0.138826	PF3D7_1354400	V-type ATPase, putative	0.865819	divergent	1735	PF3D7_1354500	adenylosuccinate synthetase (adsS)	0.484753	974	26.2036	16.8639	16.0054	18.4887	7.68828	9.05918	17.8374	4.88797	19.4123	20.6825	19.0481	33.3167	18.2519
XLOC_005067	TCONS_00007354	Pf3D7_13_v3	2211638	2212190	+	552	1	552,	0,	0.184783		307.141	598.508	TT8	2.76835	YES	0.133095	PF3D7_1355700	protein phosphatase, putative	0.944016	divergent	1180	NA	NA	NA	NA	467.931	354.29	290.486	244.767	192.429	159.729	204.874	86.991	598.508	320.197	220.932	199.555	172.458
XLOC_005499	TCONS_00008000	Pf3D7_13_v3	2246632	2247283	-	651	1	651,	0,	0.138249		7.78782	29.2538	T44	4.91904		0.241239	PF3D7_1356800	serine/threonine protein kinase, putative (ARK3)	0.942137	divergent	2303	PF3D7_1356700	DnaJ protein, putative	0.010617	120	0.67987	0.347301	0	0	0	11.7741	29.2538	13.4598	15.7814	1.58469	0	0	15.7313
XLOC_005086	TCONS_00007387	Pf3D7_13_v3	2328333	2329040	+	707	1	707,	0,	0.175389		18.251	47.8633	T14	3.48309		0.163053	PF3D7_1358800	40S ribosomal protein S13, putative	0.74007	tandem	2033	PF3D7_1358700	HVA22-like protein, putative	0.606822	1478	38.8993	18.3037	10.2473	9.14536	5.78685	8.2257	3.36987	3.66009	44.7229	29.526	5.78543	4.3429	2.52764
XLOC_005510	TCONS_00008018	Pf3D7_13_v3	2365386	2366481	-	1095	1	1095,	0,	0.136986		8.41917	25.4408	T32	3.17591	YES	0.17571	NA	NA	NA	NA	NA	PF3D7_1359500	conserved Plasmodium protein, unknown function	-0.0616417	151	2.6493	8.97345	18.4315	25.4408	7.96768	10.0303	7.57414	4.32005	3.08392	2.07125	13.2087	20.8674	10.0788
XLOC_005091	TCONS_00007395	Pf3D7_13_v3	2367589	2369611	+	1918	2	1111,807,	0,1215,	0.129823		52.3137	185.617	T28	5.60647	YES	0.165484	NA	NA	NA	NA	NA	NA	NA	NA	NA	14.1929	76.6841	185.617	78.5071	83.3927	50.8164	47.9728	9.41111	9.04922	13.2594	20.1834	24.5767	11.9125
XLOC_005092	TCONS_00007396	Pf3D7_13_v3	2370086	2370671	+	585	1	585,	0,	0.14188		28.9094	157.926	T28	6.21623	YES	0.192817	NA	NA	NA	NA	NA	NA	NA	NA	NA	10.1542	29.1334	157.926	29.4943	32.8476	20.2713	14.5268	1.33581	6.28135	6.9759	5.29675	7.69785	4.88173
XLOC_005093	TCONS_00007397	Pf3D7_13_v3	2370889	2371139	+	250	1	250,	0,	0.164		49.3013	129.716	T28	7.03029	YES	0.165935	PF3D7_1359600	conserved Plasmodium protein, unknown function	0.785033	tandem	742	NA	NA	NA	NA	11.5732	77.2524	129.716	80.4237	77.685	75.3341	34.5287	32.8204	22.9808	10.1491	31.3032	8.4016	8.31095
XLOC_005511	TCONS_00008019	Pf3D7_13_v3	2377993	2379044	-	1051	1	1051,	0,	0.133206		20.8477	121.698	T48	6.18909	YES	0.222896	PF3D7_1359700	conserved Plasmodium protein, unknown function	0.854728	divergent	2120	PF3D7_1359600	conserved Plasmodium protein, unknown function	-0.374019	34	3.67289	1.54938	0.717791	0.681655	2.05713	6.73885	30.7126	121.698	34.2601	3.09606	0.773069	0.211134	3.43633
XLOC_005536	TCONS_00008066	Pf3D7_13_v3	2627042	2627807	-	765	1	765,	0,	0.101961		13.1549	32.4196	T6	3.0324		0.158973	PF3D7_1365800	conserved Plasmodium protein, unknown function	0.529844	divergent	2053	PF3D7_1365700	conserved Plasmodium membrane protein, unknown function	0.150252	944	22.7631	11.0959	20.2202	5.93783	3.08467	3.34995	17.6657	4.40749	12.1488	12.0596	4.9161	3.70652	3.1573
XLOC_005134	TCONS_00007456	Pf3D7_13_v3	2653727	2654846	+	1119	1	1119,	0,	0.110813		9.41434	23.9924	T20	3.96466	YES	0.176665	PF3D7_1366300	conserved Plasmodium protein, unknown function	0.795135	divergent	1030	PF3D7_1366400	rhoptry protein (Rhop148)	-0.0904475	430	23.9924	10.6065	7.978	4.20739	3.18146	3.03203	2.97288	0.600756	22.9601	14.8423	6.18789	5.27522	2.96875
XLOC_005144	TCONS_00007473	Pf3D7_13_v3	2717104	2717668	+	564	1	564,	0,	0.117021		14.5971	29.148	T20	1.83849		0.143703	PF3D7_1368300	conserved Plasmodium protein, unknown function	0.813867	tandem	184	PF3D7_1368200	RNAse L inhibitor protein, putative	0.513216	1668	29.148	13.8427	11.4642	12.7754	16.6108	14.3743	18.0621	14.8192	7.42979	14.504	6.65624	6.20669	20.0695
XLOC_005147	TCONS_00007476	Pf3D7_13_v3	2736837	2738164	+	1327	1	1327,	0,	0.145441		3.8825	9.21321	T32	2.43108		0.175024	PF3D7_1368800	DNA repair endonuclease, putative	0.731244	divergent	694	PF3D7_1368900	conserved Plasmodium protein, unknown function	-0.0566161	1185	1.22377	0.893806	3.9941	9.21321	6.71899	6.19693	6.95243	1.38298	2.37256	0.265972	1.59562	4.07514	5.35082
XLOC_005557	TCONS_00008101	Pf3D7_13_v3	2784581	2786495	-	1914	1	1914,	0,	0.144201		10.8414	47.5013	T20	5.392	YES	0.237232	PF3D7_1370300	membrane associated histidine-rich protein (MAHRP1)	0.948331	divergent	1476	NA	NA	NA	NA	47.5013	9.08436	1.62452	0.778552	0.337466	0.344022	0.15505	2.74304	16.3789	20.2782	0.795781	0.838712	0.240938
XLOC_005164	TCONS_00007500	Pf3D7_13_v3	2827370	2829426	+	2056	1	2056,	0,	0.142023		12.0599	54.6062	T28	5.45975	YES	0.233763	PF3D7_1371800	Plasmodium exported protein, unknown function	0.974023	divergent	1518	PF3D7_1371900	Plasmodium exported protein, unknown function	0.908227	429	5.89406	23.1867	54.6062	37.3573	5.57243	2.6804	0.791664	0.349318	1.26694	6.71828	14.5162	17.1787	1.41651
XLOC_005178	TCONS_00007518	Pf3D7_13_v3	2914041	2921346	+	7305	1	7305,	0,	0.31718		2.03672	13.4063	T48	3.835	YES	0.349817	PF3D7_1373500	erythrocyte membrane protein 1, PfEMP1 (VAR)	0.13639	divergent	21701	NA	NA	NA	NA	0.0317542	0.0323318	0.0101435	0.00948919	0.0141219	0.530301	1.63058	13.4063	2.19657	0.0112102	0	0	0
XLOC_005565	TCONS_00008110	Pf3D7_14_v3	44486	45398	+	631	2	583,48,	0,864,	0.126783		7.73048	53.1394	TT8	5.75861	YES	0.356007	PF3D7_1401100	DnaJ protein, putative	0.77322	divergent	1393	PF3D7_1401200	Plasmodium exported protein, unknown function	-0.631996	1434	2.05301	0	0	0	0	0	0.479463	0	53.1394	1.25367	0	0	0
XLOC_005567	TCONS_00008112	Pf3D7_14_v3	55243	55988	+	636	2	609,27,	0,718,	0.133648		21.6351	116.827	TT8	6.88053	YES	0.230502	PF3D7_1401400	early transcribed membrane protein 14.1 (ETRAMP14)	0.939619	divergent	1509	PF3D7_1401500	lysophospholipase, putative	0.274581	1183	23.4287	5.28553	0.889008	0	0	0	14.5985	5.93212	116.827	16.5085	0	0	0.865913
XLOC_005569	TCONS_00008114	Pf3D7_14_v3	59755	61221	+	1466	1	1466,	0,	0.126194		2.38899	12.2916	T20	3.43347		0.274806	PF3D7_1401500	lysophospholipase, putative	0.925648	divergent	1462	PF3D7_1401600	Plasmodium exported protein (PHISTb), unknown function	-0.0633299	142	12.2916	6.07419	2.61897	0.842002	0.417903	0.282798	0.577372	0.429032	1.9828	2.32447	0.522003	0.657892	0.30447
XLOC_005570	TCONS_00008115	Pf3D7_14_v3	64721	66229	+	1508	1	1508,	0,	0.149204		4.33815	9.83363	T14	3.06372	YES	0.179329	PF3D7_1401600	Plasmodium exported protein (PHISTb), unknown function	0.714215	divergent	1733	PF3D7_1401700	Plasmodium exported protein, unknown function	-0.0278754	39	8.00175	1.50815	0.905553	0.504154	0.295696	3.45988	8.77454	4.36766	8.31939	6.44569	0.707377	0.386246	7.81617
XLOC_005585	TCONS_00008136	Pf3D7_14_v3	168679	168934	+	255	1	255,	0,	0.156863		52.2884	255.982	TT8	5.56687		0.174659	PF3D7_1404900	conserved Plasmodium protein, unknown function	0.925318	tandem	1065	PF3D7_1404800	conserved Plasmodium protein, unknown function	0.905405	1825	51.4036	39.9129	9.29494	14.2345	9.03635	4.42134	22.4982	59.1669	255.982	50.936	7.1264	0	0
XLOC_006057	TCONS_00008839	Pf3D7_14_v3	216250	216913	-	663	1	663,	0,	0.147813		27.5351	49.3804	T20	2.24615		0.138265	PF3D7_1406100	conserved Plasmodium protein, unknown function	0.866344	tandem	599	PF3D7_1406000	RNA binding protein, putative	0.604396	931	49.3804	45.2874	32.0833	23.4177	28.2086	22.3992	21.2348	9.61945	25.0418	24.8837	15.7214	23.7881	14.505
XLOC_006064	TCONS_00008847	Pf3D7_14_v3	277674	278545	-	871	1	871,	0,	0.174512		2.5538	18.2949	TT8	4.09341	YES	0.313894	PF3D7_1407700	conserved Plasmodium protein, unknown function	0.511177	divergent	630	PF3D7_1407600	conserved Plasmodium protein, unknown function	0.497735	559	1.33894	1.40465	0.39901	0.395842	0.130327	0.176459	0.724319	2.11738	18.2949	3.94917	0.30308	0	0.71376
XLOC_006066	TCONS_00008849	Pf3D7_14_v3	290608	291304	-	696	1	696,	0,	0.150862		15.7697	32.9103	T28	3.5825		0.153174	PF3D7_1408000	plasmepsin II	0.928771	divergent	2166	PF3D7_1407900	plasmepsin I (PMI)	0.347875	953	26.7418	17.5564	32.9103	26.7049	6.47926	4.43268	5.43587	1.83068	24.4964	10.5926	5.55163	7.32292	3.07171
XLOC_006067	TCONS_00008850	Pf3D7_14_v3	295510	296332	-	822	1	822,	0,	0.141119		4.83561	19.9862	T20	3.87414		0.216034	PF3D7_1408100	plasmepsin III,histo-aspartic protease (HAP)	0.901959	divergent	1135	PF3D7_1408000	plasmepsin II	0.753691	678	19.9862	6.20085	6.13662	8.13977	1.80964	1.07432	0.731957	0.802258	2.06725	9.19137	3.2355	3.01392	0.561544
XLOC_006069	TCONS_00008852	Pf3D7_14_v3	306040	308431	-	2391	1	2391,	0,	0.120033		43.834	106.646	T20	4.71457	YES	0.153808	PF3D7_1408200	transcription factor with AP2 domain(s) (ApiAP2)	0.987728	tandem	207	NA	NA	NA	NA	106.646	72.898	66.3885	32.1563	16.1342	8.09355	9.76092	3.09987	58.2368	58.7709	33.984	26.5685	5.36953
XLOC_005602	TCONS_00008171	Pf3D7_14_v3	308979	311283	+	2304	1	2304,	0,	0.130208		9.57394	24.5803	T20	4.30445	YES	0.17692	NA	NA	NA	NA	NA	PF3D7_1408300	conserved Plasmodium protein, unknown function	-0.482407	1285	24.5803	15.7603	13.7872	11.2	3.66607	1.47831	1.32379	0.294605	8.52941	14.4422	7.74705	7.10677	1.24444
XLOC_006071	TCONS_00008855	Pf3D7_14_v3	318405	319415	-	1010	1	1010,	0,	0.139604		14.8562	33.5865	T28	5.11214	YES	0.15747	PF3D7_1408500	conserved Plasmodium protein, unknown function	0.524853	divergent	858	PF3D7_1408400	DNA-repair helicase, putative	0.24779	948	18.8078	19.7524	33.5865	24.9996	18.666	15.2469	8.27914	0	5.82911	12.1971	11.7739	18.8716	6.29701
XLOC_006072	TCONS_00008856	Pf3D7_14_v3	321142	321820	-	678	1	678,	0,	0.148968		12.9181	33.2646	T20	4.07956		0.160972	PF3D7_1408600	40S ribosomal protein S8e, putative	0.782216	divergent	1496	PF3D7_1408500	conserved Plasmodium protein, unknown function	0.603389	281	33.2646	16.9577	19.9582	21.6493	9.50811	8.65193	10.2813	1.02663	8.56887	11.8542	8.36287	15.3083	6.97034
XLOC_005609	TCONS_00008181	Pf3D7_14_v3	368024	369190	+	1166	1	1166,	0,	0.132933		3.69925	18.182	T44	3.97116		0.248049	PF3D7_1409400	conserved Plasmodium membrane protein, unknown function	0.861796	divergent	997	PF3D7_1409500	conserved Plasmodium protein, unknown function	0.661893	955	0.861791	0.223085	0.299629	1.03346	0.721632	4.73443	18.182	4.66619	4.99172	0.342562	0	0.587915	7.04697
XLOC_006079	TCONS_00008867	Pf3D7_14_v3	380740	381954	-	1214	1	1214,	0,	0.171334		2.93805	7.04731	T32	2.4678		0.180623	PF3D7_1409800	RNA binding protein Bruno, putative (HoBo)	0.706703	divergent	1233	PF3D7_1409700	conserved Plasmodium protein, unknown function	0.442192	558	3.88061	3.42658	7.01429	7.04731	3.33559	1.8725	1.23634	0.454683	1.74268	1.51708	2.80149	4.07757	0.926266
XLOC_006080	TCONS_00008868	Pf3D7_14_v3	386407	388172	-	1765	1	1765,	0,	0.136544		5.85605	12.2588	T20	3.72888	YES	0.165594	NA	NA	NA	NA	NA	PF3D7_1409800	RNA binding protein Bruno, putative (HoBo)	0.304093	1675	12.2588	7.56344	8.24119	9.98183	5.0093	5.91058	2.18545	0.802434	4.02291	7.21298	4.36808	5.17258	2.44917
XLOC_005613	TCONS_00008186	Pf3D7_14_v3	388206	388574	+	368	1	368,	0,	0.11413		16.8379	58.9349	T20	5.90532	YES	0.18753	NA	NA	NA	NA	NA	PF3D7_1409900	cytidine diphosphate-diacylglycerol synthase (CDS)	0.516539	1017	58.9349	40.2311	28.6999	7.1141	6.22896	9.21939	9.19779	0	9.75184	15.2101	3.50957	0	2.19612
XLOC_005619	TCONS_00008197	Pf3D7_14_v3	432276	433242	+	966	1	966,	0,	0.137681		6.65445	27.3238	T44	4.82394	YES	0.207386	PF3D7_1410800	ankyrin-repeat protein, putative	0.896034	tandem	708	PF3D7_1410700	conserved Plasmodium protein, unknown function	0.766386	1415	1.28281	0	1.58121	1.97756	4.87287	11.1196	27.3238	8.55458	8.12112	1.61043	0.811928	3.74494	11.3164
XLOC_005623	TCONS_00008202	Pf3D7_14_v3	457054	457746	+	692	1	692,	0,	0.150289		16.5833	45.2204	TT8	4.10803	YES	0.163737	PF3D7_1411200	rhomboid protease ROM8 (ROM8)	0.570149	divergent	2175	PF3D7_1411300	conserved Plasmodium protein, unknown function	0.223417	1049	24.9889	9.38937	6.65232	8.26145	1.68036	8.00783	25.0969	3.46362	45.2204	19.8018	4.94453	2.13602	9.36243
XLOC_005632	TCONS_00008217	Pf3D7_14_v3	519315	520181	+	866	1	866,	0,	0.115473		9.59249	37.5591	T14	4.34602	YES	0.201931	PF3D7_1412800	N-myristoyltransferase (NMT)	0.889251	divergent	1122	NA	NA	NA	NA	27.551	5.97357	2.25091	2.19194	2.73731	2.06657	2.3832	0.896032	16.2409	17.342	1.06315	0.919618	1.98662
XLOC_006097	TCONS_00008892	Pf3D7_14_v3	519682	520623	-	941	1	941,	0,	0.115834		5.59226	10.1515	T36	3.47917		0.153534	NA	NA	NA	NA	NA	PF3D7_1412900.1	non-canonical ubiquitin conjugating enzyme, putative	0.0172111	585	5.71954	5.53449	7.05428	8.34521	10.1515	7.52895	5.32242	0	3.00903	0.89016	0.915731	2.44485	1.66447
XLOC_006106	TCONS_00008903	Pf3D7_14_v3	556652	557802	-	1034	2	912,122,	0,1028,	0.119923		10.3422	19.9178	T20	2.17963		0.149906	PF3D7_1414100	conserved Plasmodium protein, unknown function	0.76217	divergent	2290	PF3D7_1414000	26S proteasome regulatory subunit RPN13, putative (RPN13)	-0.895529	880	19.9178	11.9698	15.9014	8.72054	3.66739	3.61725	4.20235	4.71349	16.6868	9.29667	6.99745	10.1627	2.90022
XLOC_006108	TCONS_00008906	Pf3D7_14_v3	566003	566496	-	493	1	493,	0,	0.103448		99.436	291.287	TT8	5.318	YES	0.151924	NA	NA	NA	NA	NA	PF3D7_1414200	conserved Plasmodium protein, unknown function	0.78604	756	127.014	86.496	54.5865	19.652	6.3271	15.6432	96.4813	78.9666	291.287	104.033	10.4247	8.41336	13.8565
XLOC_006109	TCONS_00008907	Pf3D7_14_v3	566830	567389	-	559	1	559,	0,	0.107335		36.1205	105.918	TT8	4.94778	YES	0.16332	NA	NA	NA	NA	NA	NA	NA	NA	NA	66.6017	37.2786	24.2318	10.6699	2.46434	3.27436	12.2393	19.4387	105.918	58.357	5.49763	0.943558	0
XLOC_006110	TCONS_00008908	Pf3D7_14_v3	568465	569185	-	720	1	720,	0,	0.163889		6.63763	14.3981	T14	2.73395		0.162663	PF3D7_1414300	60S ribosomal protein L10, putative	0.831731	divergent	1616	NA	NA	NA	NA	14.3526	7.48257	5.89227	9.52474	5.25639	3.06016	2.22811	1.45952	8.04496	12.5814	10.2953	10.4674	1.60116
XLOC_006473	TCONS_00009434	Pf3D7_14_v3	639017	639860	.	843	1	843,	0,	0.151839		2.51577	7.43999	T20	2.84999		0.208931	PF3D7_1415800	small subunit rRNA dimethylase, putative	0.86221	convergent	513	PF3D7_1415700	serine C-palmitoyltransferase, putative	-0.115988	2484	7.43999	2.19452	1.63556	1.37741	0.28295	0.266552	0.170605	0.715589	6.19904	1.82445	0.388178	0.464526	0
XLOC_005657	TCONS_00008253	Pf3D7_14_v3	748863	749866	+	1003	1	1003,	0,	0.139581		9.78153	17.2438	T6	2.23432	YES	0.147316	PF3D7_1417700	conserved Plasmodium protein, unknown function	0.0597352	tandem	463	PF3D7_1417600	conserved Plasmodium protein, unknown function	-0.779723	4181	3.83378	2.87721	8.94326	16.2085	14.3232	9.11505	12.054	3.15465	15.6621	4.56958	2.93997	13.4236	6.5131
XLOC_005668	TCONS_00008270	Pf3D7_14_v3	812761	813307	+	546	1	546,	0,	0.184982		13.1009	39.8856	TT8	3.12428	YES	0.169571	PF3D7_1419400	conserved Plasmodium membrane protein, unknown function	0.871065	divergent	1392	PF3D7_1419500	conserved Plasmodium protein, unknown function	-0.315539	470	25.0486	7.06817	7.9626	9.29423	4.77198	3.989	3.68886	4.0445	39.8856	20.9941	8.93434	12.6126	11.8126
XLOC_006147	TCONS_00008956	Pf3D7_14_v3	856488	858315	-	1827	1	1827,	0,	0.135742		8.14899	22.8118	T20	4.02206	YES	0.181215	PF3D7_1420700	surface protein, Pf113 (Pf113)	0.838128	divergent	1695	PF3D7_1420600	pantothenate kinase, putative (PANK)	-0.716356	525	22.8118	7.5333	5.42566	3.09692	0.841406	0.465652	4.21747	2.80548	19.7842	17.5119	3.03595	3.09942	0.732658
XLOC_005674	TCONS_00008278	Pf3D7_14_v3	869658	870212	+	554	1	554,	0,	0.149819		17.6773	34.7384	T36	2.39589		0.146932	PF3D7_1421000	conserved Plasmodium protein, unknown function	0.183096	divergent	738	NA	NA	NA	NA	6.90967	19.3838	23.8759	34.4089	34.7384	30.0995	12.8554	5.7905	8.05448	5.46349	7.82127	10.753	6.66429
XLOC_006151	TCONS_00008960	Pf3D7_14_v3	869689	870209	-	520	1	520,	0,	0.151923		5.08751	42.9871	TT8	5.45901		0.379047	PF3D7_1421100	conserved Plasmodium protein, unknown function	0.880508	divergent	790	NA	NA	NA	NA	1.07834	0	0.354984	0	0	0	1.89195	0	42.9871	0.791555	0	0	0
XLOC_006165	TCONS_00008976	Pf3D7_14_v3	920194	920655	-	461	1	461,	0,	0.119306		25.613	73.6825	T20	4.10031	YES	0.164896	PF3D7_1422800	actin-related protein, putative (ARP4a)	0.787941	tandem	197	PF3D7_1422900	14-3-3 protein, putative	0.0338941	2275	73.6825	39.7748	16.2098	17.7396	7.45696	3.94927	5.8309	3.35415	41.5262	43.0713	12.648	5.79919	2.37085
XLOC_005683	TCONS_00008289	Pf3D7_14_v3	927563	929230	+	1667	1	1667,	0,	0.163167		8.18186	27.7576	T44	4.2831	YES	0.209051	PF3D7_1423100	ankyrin, putative	0.976917	tandem	272	PF3D7_1423000	GTPase, putative	-0.545287	1136	0.698922	0.477101	0.946521	0.621385	1.14481	12.4048	27.7576	8.34591	16.1647	0.553165	0.182595	0.299476	10.4563
XLOC_006170	TCONS_00008981	Pf3D7_14_v3	964925	965838	-	913	1	913,	0,	0.0996714		10.3155	16.156	T24	1.62358		0.139023	PF3D7_1423700	conserved Plasmodium protein, unknown function	0.675134	tandem	1175	NA	NA	NA	NA	13.5975	16.156	15.352	12.0379	15.18	5.24265	5.57723	6.68521	4.56764	9.17415	5.25789	16.6066	8.9859
XLOC_005688	TCONS_00008299	Pf3D7_14_v3	966107	966776	+	669	1	669,	0,	0.144993		5.3951	15.9199	T20	3.43986		0.190988	PF3D7_1423800	conserved Plasmodium protein, unknown function	0.90267	tandem	786	NA	NA	NA	NA	15.9199	6.87145	6.32144	3.9528	1.91064	1.2841	0.825521	0.930261	10.5083	9.37899	4.06469	4.84048	1.42548
XLOC_006176	TCONS_00008988	Pf3D7_14_v3	976265	977192	-	927	1	927,	0,	0.131607		10.2778	18.6654	T14	2.12443		0.148026	PF3D7_1424400	60S ribosomal protein L7-3, putative	0.781684	divergent	715	NA	NA	NA	NA	18.4544	18.4094	10.0558	5.55658	5.35056	6.18854	3.51009	3.93427	16.9945	27.012	10.9279	10.4328	5.49914
XLOC_005698	TCONS_00008316	Pf3D7_14_v3	1015251	1015825	+	574	1	574,	0,	0.158537		6.41224	24.3449	T20	4.66362		0.213609	PF3D7_1426000	60S ribosomal protein L21e, putative	0.949861	convergent	307	PF3D7_1425900	conserved Plasmodium protein, unknown function	0.876317	986	24.3449	9.27753	5.16911	7.45487	1.40001	0.75716	1.49561	0	8.71861	14.9979	0.604508	1.99171	1.56372
XLOC_005699	TCONS_00008317	Pf3D7_14_v3	1017972	1018619	+	647	1	647,	0,	0.153014		9.50761	24.1872	T14	4.65462		0.17332	PF3D7_1426000	60S ribosomal protein L21e, putative	0.911268	divergent	1354	PF3D7_1426100	basic transcription factor 3b, putative	0.858388	125	23.5959	12.9394	8.03259	8.57719	6.7197	3.15653	2.38658	2.06812	12.9205	17.8475	4.61171	11.8626	2.14171
XLOC_005700	TCONS_00008318	Pf3D7_14_v3	1020262	1021088	+	826	1	826,	0,	0.122276		12.9912	35.184	T20	5.17728	YES	0.175046	PF3D7_1426100	basic transcription factor 3b, putative	0.929057	divergent	1002	PF3D7_1426200	arginine methyltransferase 1 (PRMT1)	0.620897	563	35.184	19.7805	16.0334	11.3335	4.85792	2.84951	1.26767	0	19.4223	25.1399	1.59655	4.08026	1.32324
XLOC_006188	TCONS_00009011	Pf3D7_14_v3	1041392	1042301	-	909	1	909,	0,	0.117712		7.90534	20.4788	T20	3.6754		0.177177	PF3D7_1426800	conserved Plasmodium protein, unknown function	0.819559	divergent	755	PF3D7_1426700	phosphoenolpyruvate carboxylase, putative (PEPC)	-0.465582	1809	20.4788	15.846	11.2213	4.23198	1.04884	1.40536	2.15956	0.681139	10.5817	8.34817	0.41161	0	0
XLOC_005710	TCONS_00008331	Pf3D7_14_v3	1089604	1092534	+	2930	1	2930,	0,	0.123891		7.36525	26.5545	T20	3.51116		0.191058	PF3D7_1427800	exosome complex exonuclease rrp41, putative	0.89956	divergent	502	NA	NA	NA	NA	26.5545	12.2294	10.5503	7.50581	2.583	2.02591	2.36564	1.41673	2.65982	8.61336	3.34497	2.85517	1.45477
XLOC_006194	TCONS_00009021	Pf3D7_14_v3	1090041	1091713	-	1672	1	1672,	0,	0.139354		5.17781	12.3159	T32	3.20566		0.172787	PF3D7_1427900	conserved protein, unknown function	0.689962	divergent	1222	NA	NA	NA	NA	5.27785	2.73739	10.2363	12.3159	6.50439	7.12349	7.09658	0.443342	2.18178	3.46732	2.27426	7.52795	4.93918
XLOC_005714	TCONS_00008337	Pf3D7_14_v3	1107278	1108396	+	1118	1	1118,	0,	0.169052		5.26704	13.2868	T14	2.80388		0.168587	PF3D7_1428300	proliferation-associated protein 2g4, putative	0.638745	divergent	764	PF3D7_1428400	probable protein, unknown function	-0.574495	33	8.63368	4.69932	3.00582	6.67453	6.59602	4.59381	2.54364	2.81311	4.04486	11.4715	2.75583	7.44993	3.60716
XLOC_006213	TCONS_00009045	Pf3D7_14_v3	1229206	1230133	-	927	1	927,	0,	0.144552	YES	4.91604	16.3011	T14	3.87171		0.213056	PF3D7_1431300	large ribosomal subunit associated GTPase, putative	0.9196	divergent	902	PF3D7_1431200	conserved Plasmodium protein, unknown function	0.834043	1189	11.7568	8.01025	4.19612	2.10212	0.901696	0.181882	0.228352	0.519836	8.90785	13.8397	1.58052	0	0.76904
XLOC_005731	TCONS_00008365	Pf3D7_14_v3	1237922	1238725	+	803	1	803,	0,	0.14944		6.23507	24.628	T44	4.67965	YES	0.236274	PF3D7_1431400	conserved Plasmodium protein, unknown function	0.970075	divergent	797	PF3D7_1431500	mitogen-activated protein kinase 1 (MAP1)	-0.263856	125	0	0	0	0	2.36349	14.9665	24.628	11.0497	7.97874	0.806214	0	0.963397	22.6265
XLOC_006216	TCONS_00009049	Pf3D7_14_v3	1241787	1242606	-	819	1	819,	0,	0.148962		7.06551	14.4484	T28	3.40077		0.156787	PF3D7_1431500	mitogen-activated protein kinase 1 (MAP1)	0.911899	tandem	192	PF3D7_1431600	ATP-specific succinyl-CoA synthetase beta subunit, putative	0.274521	1411	5.472	9.57067	14.4484	10.5273	10.2166	7.92809	6.54664	4.83191	0.462677	1.63908	10.8064	10.3393	8.0982
XLOC_006220	TCONS_00009053	Pf3D7_14_v3	1259180	1260042	-	550	2	401,149,	0,713,	0.113508		0.19407	1.34549	T32	1.22989		0.486394	PF3D7_1432000	syntaxin, Qa-SNARE family (SYN11)	0.837575	tandem	209	PF3D7_1432100	conserved protein, unknown function	0.380162	865	0	0	0.458979	1.34549	0	0.326777	0	0	0	0	0	0	0
XLOC_006220	TCONS_00009054	Pf3D7_14_v3	1259180	1260246	-	1066	1	1066,	0,	0.149091		19.5543	32.0926	T28	1.90453		0.136977	PF3D7_1432000	syntaxin, Qa-SNARE family (SYN11)	0.837575	tandem	209	PF3D7_1432100	conserved protein, unknown function	0.380162	865	29.2888	18.8086	32.0926	19.2311	28.2738	23.0604	12.358	15.6162	7.83915	9.67236	22.7151	28.352	16.8249
XLOC_005741	TCONS_00008378	Pf3D7_14_v3	1331201	1331829	+	628	1	628,	0,	0.122611		8.53618	17.2527	T40	3.12849		0.160615	PF3D7_1433400	conserved Plasmodium membrane protein, unknown function	0.75068	divergent	1624	PF3D7_1433500	DNA topoisomerase II, putative	-0.585727	533	3.51127	3.94662	10.6758	15.2179	10.9945	17.2527	14.3527	13.4697	1.87746	5.00017	10.0729	35.8608	32.2049
XLOC_006230	TCONS_00009071	Pf3D7_14_v3	1338292	1339139	-	847	1	847,	0,	0.115702		38.0243	119.411	TT8	3.5129	YES	0.156285	PF3D7_1433500	DNA topoisomerase II, putative	0.886663	tandem	991	PF3D7_1433600	microsomal signal peptidase protein, putative (SPC1)	-0.571671	2549	51.3762	19.0693	17.7789	9.54816	13.4347	13.4758	29.9338	33.86	119.411	53.8653	2.81932	7.03498	6.77104
XLOC_006235	TCONS_00009079	Pf3D7_14_v3	1370244	1371825	-	1581	1	1581,	0,	0.137255		10.639	16.3306	T28	2.48282	YES	0.140563	PF3D7_1434300	Hsp70/Hsp90 organizing protein (HOP)	0.741665	divergent	1077	PF3D7_1434200	calmodulin (CAM)	-0.822794	448	14.0796	13.3676	16.3306	15.9465	9.51232	4.6379	5.39487	2.10035	14.3312	9.65757	4.55879	8.60258	3.96354
XLOC_006246	TCONS_00009100	Pf3D7_14_v3	1455901	1456737	-	836	1	836,	0,	0.133971		6.95232	34.9631	T20	5.16845	YES	0.233327	PF3D7_1436000	glucose-6-phosphate isomerase (GPI)	0.895861	divergent	1393	PF3D7_1435900	conserved Plasmodium protein, unknown function	-0.087511	405	34.9631	13.3604	9.75807	5.01267	3.35622	0.789341	2.52286	0	1.48948	7.59192	1.36909	2.60053	1.10086
XLOC_006248	TCONS_00009103	Pf3D7_14_v3	1475539	1476386	-	847	1	847,	0,	0.14876		5.30979	19.6639	T20	4.36904	YES	0.211751	NA	NA	NA	NA	NA	PF3D7_1436200	conserved Plasmodium protein, unknown function	-0.266448	1101	19.6639	6.49475	3.75435	0.617688	0	0.550885	2.55148	1.59129	13.6608	8.23168	3.54617	1.1038	3.2938
XLOC_005758	TCONS_00008406	Pf3D7_14_v3	1476528	1477501	+	973	1	973,	0,	0.122302		8.06922	17.7709	T20	2.54781		0.157892	NA	NA	NA	NA	NA	NA	NA	NA	NA	17.7709	16.1616	11.0382	4.20168	2.84206	2.2101	5.55814	9.29926	6.1315	5.49199	2.39697	3.42773	1.43523
XLOC_006249	TCONS_00009104	Pf3D7_14_v3	1476986	1477733	-	747	1	747,	0,	0.11245	YES	10.5687	36.487	TT8	4.89889		0.19513	PF3D7_1436300	translocon component PTEX150 (PTEX150)	0.925077	divergent	2043	NA	NA	NA	NA	12.7176	5.92585	3.38102	0.256514	0.491174	0.690665	5.96163	26.7802	36.487	20.0935	0.60107	0.521231	2.20924
XLOC_006253	TCONS_00009111	Pf3D7_14_v3	1510883	1511702	-	819	1	819,	0,	0.108669		36.7616	75.3502	T44	3.42212	YES	0.143888	PF3D7_1437200	ribonucleoside-diphosphate reductase, large subunit, putative	0.857107	tandem	794	PF3D7_1437300	conserved Plasmodium protein, unknown function	0.504981	2235	22.9666	23.797	24.155	25.661	47.2678	74.9496	75.3502	22.0334	18.5393	9.3548	4.32271	15.6621	27.948
XLOC_005766	TCONS_00008421	Pf3D7_14_v3	1540045	1540856	+	811	1	811,	0,	0.154131		7.74956	19.9596	T20	3.41472		0.165784	PF3D7_1438000	eukaryotic translation initiation factor eIF2A, putative	0.576729	divergent	1576	PF3D7_1438100	secretory complex protein 62 (SEC62)	-0.538914	502	19.9596	6.80681	10.0494	6.24195	4.26307	3.55243	4.82162	0.9654	13.4794	16.0191	3.05172	7.15165	5.88686
XLOC_006264	TCONS_00009122	Pf3D7_14_v3	1603663	1604086	-	423	1	423,	0,	0.144208		15.133	67.8498	TT8	5.56131		0.212046	NA	NA	NA	NA	NA	PF3D7_1439400	ubiquinol-cytochrome c reductase iron-sulfur subunit, putative	0.487361	1663	4.02114	1.38257	0.458079	0.459442	0.896585	4.25769	24.4851	28.1378	67.8498	10.6718	0	0	6.33281
XLOC_005776	TCONS_00008434	Pf3D7_14_v3	1604514	1604999	+	485	1	485,	0,	0.138144		125.598	470.518	TT8	6.34447	YES	0.170461	NA	NA	NA	NA	NA	NA	NA	NA	NA	36.2547	9.66451	4.80261	5.079	13.14	37.7952	206.926	207.089	470.518	51.506	1.3351	6.04895	39.1689
XLOC_005777	TCONS_00008435	Pf3D7_14_v3	1605374	1606418	+	1044	1	1044,	0,	0.144636		134.736	405.666	T48	6.21427	YES	0.165796	PF3D7_1439500	CCAAT-binding transcription factor, putative	0.980389	tandem	2100	NA	NA	NA	NA	24.8965	10.5996	4.72448	4.47716	12.0033	66.4574	276.742	405.666	335.521	51.9706	4.75939	8.941	133.439
XLOC_006273	TCONS_00009140	Pf3D7_14_v3	1674886	1677559	-	2673	1	2673,	0,	0.111485		24.3968	59.1572	T14	3.83026	YES	0.161243	PF3D7_1441100	conserved Plasmodium protein, unknown function	0.783503	tandem	817	PF3D7_1441200	60S ribosomal protein L1, putative	0.62495	1102	53.2696	36.61	15.3276	11.1862	5.70253	3.22926	3.63734	4.10933	53.9089	21.782	10.7002	8.52024	2.26703
XLOC_005806	TCONS_00008477	Pf3D7_14_v3	1865906	1866573	+	667	1	667,	0,	0.121439		8.48126	19.3007	T20	3.4427		0.165549	PF3D7_1445500	conserved Plasmodium protein, unknown function	0.790065	tandem	1042	PF3D7_1445400	protein serine/threonine kinase-1 (CLK1)	0.454691	486	19.3007	4.97356	7.30967	2.69977	1.31326	3.80865	15.5905	0.867048	15.8107	3.54889	0.507114	0	0.596711
XLOC_006294	TCONS_00009178	Pf3D7_14_v3	1868980	1869515	-	535	1	535,	0,	0.149533		12.6779	33.9452	T14	3.59713	YES	0.169675	PF3D7_1445500	conserved Plasmodium protein, unknown function	0.67116	convergent	915	NA	NA	NA	NA	21.7781	10.8803	1.88764	6.66949	2.24104	2.56921	13.8725	9.33582	32.0828	11.9602	0.838078	3.58984	2.10851
XLOC_005808	TCONS_00008480	Pf3D7_14_v3	1870107	1871123	+	1016	1	1016,	0,	0.125984		48.9945	116.548	TT8	4.64758	YES	0.149164	PF3D7_1445600	RNA binding protein, putative	0.957394	tandem	654	NA	NA	NA	NA	109.206	57.8625	64.6156	27.7391	16.9345	15.8798	26.5812	3.68981	116.548	28.3528	5.87522	9.41916	12.8807
XLOC_006297	TCONS_00009183	Pf3D7_14_v3	1883088	1883975	-	887	1	887,	0,	0.144307		5.49669	13.9388	T20	3.08478		0.179781	PF3D7_1445900	DEAD/DEAH box ATP-dependent RNA helicase, putative	0.79218	divergent	1467	PF3D7_1445800	conserved Plasmodium membrane protein, unknown function	-0.452216	511	13.9388	5.35798	5.32953	5.61534	1.43213	1.76067	2.07368	0.760775	10.5829	10.2615	1.27843	3.28119	2.07776
XLOC_005813	TCONS_00008486	Pf3D7_14_v3	1895343	1897884	+	2541	1	2541,	0,	0.133412		23.9905	80.0078	T20	4.87667		0.17353	PF3D7_1446200	M17 leucyl aminopeptidase (LAP)	0.660416	divergent	326	PF3D7_1446300	conserved Plasmodium membrane protein, unknown function	0.360123	466	80.0078	39.0624	23.9759	10.417	3.75621	3.14248	8.14016	1.75742	14.7017	65.6516	8.30057	3.94378	1.23187
XLOC_006301	TCONS_00009188	Pf3D7_14_v3	1904858	1905611	-	753	1	753,	0,	0.166003		5.69402	20.709	T20	4.44022	YES	0.192624	PF3D7_1446500	conserved Plasmodium protein, unknown function	0.360184	divergent	1585	PF3D7_1446400	pyruvate dehydrogenase E1 beta subunit (pdhB)	-0.223987	695	20.709	7.00393	7.43917	6.10463	3.75803	3.2038	1.90515	0	3.92893	4.40302	1.93541	3.28254	0
XLOC_005817	TCONS_00008490	Pf3D7_14_v3	1918682	1919352	+	670	1	670,	0,	0.176119		7.61917	31.9681	T44	5.043		0.215588	PF3D7_1446600	centrin-2 (CEN2)	0.694163	divergent	672	PF3D7_1446700	conserved Plasmodium protein, unknown function	0.531113	230	0	1.42222	0.694335	3.99605	9.03167	13.4886	31.9681	0.952396	13.6789	1.53566	1.03569	5.74474	16.583
XLOC_005822	TCONS_00008495	Pf3D7_14_v3	1939624	1940286	+	662	1	662,	0,	0.154079		7.30536	36.2727	T20	4.61281		0.220141	PF3D7_1447400	conserved Plasmodium protein, unknown function	0.852149	divergent	507	PF3D7_1447500	conserved Plasmodium protein, unknown function	-0.345316	769	36.2727	7.98535	9.30917	8.0926	0.693879	1.60862	3.45519	0.945473	2.45895	7.45392	3.71433	8.89657	0.656558
XLOC_005824	TCONS_00008497	Pf3D7_14_v3	1945629	1946911	+	1282	1	1282,	0,	0.150546		18.3658	34.5693	T20	2.81693		0.14385	PF3D7_1447800	conserved Plasmodium protein, unknown function	0.744492	tandem	334	PF3D7_1447700	conserved Plasmodium protein, unknown function	0.664697	665	34.5693	32.5147	27.5975	19.8209	18.6847	16.6562	13.3087	4.04771	8.52768	15.9563	4.34418	3.18372	4.38649
XLOC_006312	TCONS_00009204	Pf3D7_14_v3	1977544	1978143	-	599	1	599,	0,	0.15192		28.8279	60.2061	T36	1.93148		0.142035	PF3D7_1448300	conserved Plasmodium protein, unknown function	0.985268	tandem	121	PF3D7_1448200	conserved Plasmodium protein, unknown function	0.868763	2175	16.2358	20.7419	29.3164	22.137	60.2061	44.1015	43.4677	21.4821	15.0458	20.0114	17.9911	25.1078	35.1877
XLOC_006318	TCONS_00009213	Pf3D7_14_v3	2006955	2007860	-	905	1	905,	0,	0.156906		7.1697	27.6595	T44	3.91788	YES	0.196991	PF3D7_1449100	conserved Plasmodium protein, unknown function	0.888511	divergent	570	PF3D7_1449000	gamete egress and sporozoite traversal protein, putative (GEST)	0.105366	1499	1.12055	0.89613	1.64226	3.33903	6.90707	16.0864	27.6595	7.06573	5.59908	0.716234	0	3.21742	19.8365
XLOC_006320	TCONS_00009216	Pf3D7_14_v3	2029233	2029912	-	679	1	679,	0,	0.108984		7.3388	19.0998	T20	4.32911		0.174796	PF3D7_1449500	transcription factor with AP2 domain(s), putative (ApiAP2)	-0.104152	divergent	1174	PF3D7_1449400	DNA replication related protein, putative	-0.699664	5096	19.0998	10.386	8.14675	7.80931	1.879	3.63043	2.61147	0	8.54658	12.7981	2.91323	3.01702	0
XLOC_006330	TCONS_00009230	Pf3D7_14_v3	2087959	2089099	-	1140	1	1140,	0,	0.139474		11.9888	44.5974	T20	4.65005	YES	0.195435	PF3D7_1451100	elongation factor 2	0.718847	divergent	1802	PF3D7_1451000	conserved Plasmodium protein, unknown function	0.476438	440	44.5974	13.9731	10.2188	6.0401	1.47083	1.61879	0.816087	1.21559	9.21306	28.6808	3.35054	2.27202	0.423546
XLOC_006332	TCONS_00009232	Pf3D7_14_v3	2100217	2102154	-	1937	1	1937,	0,	0.116159		19.5675	52.3008	T20	3.86691		0.163895	NA	NA	NA	NA	NA	PF3D7_1451200	conserved Plasmodium protein, unknown function	-0.557365	481	52.3008	37.0194	49.1295	15.8948	16.9867	15.7977	10.1867	3.82591	2.65323	25.924	10.8338	12.6694	9.27342
XLOC_005838	TCONS_00008520	Pf3D7_14_v3	2100726	2102181	+	1455	1	1455,	0,	0.117526		4.42032	21.6385	TT8	4.50071		0.281286	NA	NA	NA	NA	NA	NA	NA	NA	NA	8.49271	1.72134	0.223847	0.104384	0	0	0.411767	0.456481	21.6385	4.71283	0	0	0
XLOC_005839	TCONS_00008521	Pf3D7_14_v3	2103146	2103911	+	765	1	765,	0,	0.143791		4.87955	17.0625	T20	3.37823		0.198783	NA	NA	NA	NA	NA	PF3D7_1451300	conserved Plasmodium protein, unknown function	-0.754058	1035	17.0625	9.26523	7.24363	3.93971	1.24971	0.737121	0.977242	1.45898	5.36939	8.50906	4.14131	1.72874	0.515447
XLOC_006336	TCONS_00009238	Pf3D7_14_v3	2121698	2122709	-	1011	1	1011,	0,	0.165183		3.79319	10.5254	T32	3.0223		0.181582	PF3D7_1451800	sortilin, putative	0.573606	divergent	751	PF3D7_1451700	protein phosphatase 2b regulatory subunit, putative	0.321203	1418	1.73629	1.78117	4.40989	10.5254	4.95448	6.05988	3.94017	3.54664	1.72849	0.900483	2.67567	11.4004	14.2098
XLOC_005860	TCONS_00008554	Pf3D7_14_v3	2252775	2254406	+	1631	1	1631,	0,	0.151441		7.3598	10.854	T20	2.96022		0.140809	PF3D7_1455200.1	methyltransferase, putative	-0.127604	tandem	655	PF3D7_1455100	protein phosphatase, putative	-0.261656	841	10.854	9.78733	10.2422	9.25476	5.15058	5.30029	5.37878	0.523179	10.8399	5.80863	6.11632	8.2186	4.90652
XLOC_005860	TCONS_00008555	Pf3D7_14_v3	2253396	2254406	+	753	2	301,452,	0,558,	0.176627		0.121634	0.928264	T14	0.947303		0.555533	PF3D7_1455200.1	methyltransferase, putative	-0.127604	tandem	655	PF3D7_1455100	protein phosphatase, putative	-0.261656	841	0	0	0	0.409713	0	0	0	0	0	0	0	0	1.34633
XLOC_005870	TCONS_00008568	Pf3D7_14_v3	2349221	2350378	+	1157	1	1157,	0,	0.138289		32.42	97.1187	T14	4.6436	YES	0.166425	PF3D7_1457300	conserved Plasmodium protein, unknown function	0.950266	divergent	1124	PF3D7_1457400	conserved Plasmodium protein, unknown function	0.261965	606	60.5808	27.6813	20.9249	21.2484	8.1476	6.70895	4.90743	2.92544	91.6328	54.8571	16.2534	15.1265	6.67247
XLOC_005872	TCONS_00008570	Pf3D7_14_v3	2362746	2363238	+	492	1	492,	0,	0.164634		8.50185	30.5946	T44	4.98161		0.202126	PF3D7_1457500	vacuolar protein sorting-associated protein 4 (VPS4)	0.889094	divergent	613	PF3D7_1457600	conserved Plasmodium protein, unknown function	-0.469337	339	0	0.913167	1.81333	2.47818	2.71879	11.9907	30.5946	21.5786	10.3741	1.38223	0	3.24449	9.06898
XLOC_006368	TCONS_00009288	Pf3D7_14_v3	2374207	2374731	-	524	1	524,	0,	0.185115		8.64408	19.7335	T44	3.81687		0.166275	PF3D7_1457800	conserved Plasmodium protein, unknown function	0.844627	tandem	463	PF3D7_1457900	conserved Plasmodium protein, unknown function	0.418129	847	3.79086	0.471229	4.06114	13.7313	19.3098	13.9499	19.7335	2.54756	5.00609	2.05157	2.04155	8.49025	12.828
XLOC_006379	TCONS_00009306	Pf3D7_14_v3	2471387	2472980	-	1593	1	1593,	0,	0.131827		11.1975	40.3529	T44	5.36992		0.203359	PF3D7_1460600	inner membrane complex protein, putative	0.950739	divergent	777	PF3D7_1460500	conserved Plasmodium protein, unknown function	0.666331	398	1.01113	0	1.04635	2.82425	5.93846	19.9364	40.3529	3.80582	26.118	5.41249	1.43558	4.62615	41.622
XLOC_006379	TCONS_00009305	Pf3D7_14_v3	2471387	2472980	-	1266	2	478,788,	0,805,	0.133491		24.5361	89.2986	T44	5.1478		0.188903	PF3D7_1460600	inner membrane complex protein, putative	0.950739	divergent	777	PF3D7_1460500	conserved Plasmodium protein, unknown function	0.666331	398	1.54705	2.30179	1.62164	6.88538	6.75112	25.7508	89.2986	75.5519	35.7971	1.59145	0.680395	1.93151	21.7737
XLOC_006390	TCONS_00009317	Pf3D7_14_v3	2541707	2543366	-	865	2	690,175,	0,1484,	0.136416		31.1604	132.4	TT8	5.34507	YES	0.180798	PF3D7_1462400	conserved Plasmodium protein, unknown function	0.968348	tandem	307	PF3D7_1462500	conserved Plasmodium protein, unknown function	-0.257764	1457	59.6763	32.6746	13.9245	4.16783	2.90837	2.28194	11.0556	10.6737	132.4	39.4106	2.55994	1.10845	2.06717
XLOC_005903	TCONS_00008613	Pf3D7_14_v3	2555604	2556666	+	1062	1	1062,	0,	0.152542		2.85044	6.80391	T32	2.26801		0.180845	PF3D7_1462700	cytochrome c1 precursor, putative	0.761778	divergent	500	NA	NA	NA	NA	0.759235	0.791434	1.5536	6.80391	3.52768	5.86145	5.37542	2.05547	2.02341	0	0	3.19961	3.17192
XLOC_006393	TCONS_00009320	Pf3D7_14_v3	2555821	2557540	-	1719	1	1719,	0,	0.155905		3.56491	8.7061	T14	2.83312		0.178701	PF3D7_1462800	glyceraldehyde-3-phosphate dehydrogenase (GAPDH)	0.819614	divergent	1557	NA	NA	NA	NA	4.8216	2.01646	7.54721	6.17723	2.43756	2.31287	1.32893	0.362047	1.59882	7.74081	1.63781	4.47125	1.24335
XLOC_005910	TCONS_00008625	Pf3D7_14_v3	2591139	2591936	+	797	1	797,	0,	0.141782		10.8161	55.8786	T44	5.82981		0.24011	PF3D7_1463900	conserved Plasmodium membrane protein, unknown function	0.920292	divergent	1357	PF3D7_1464000	YL1 nuclear protein, putative	-0.0423825	65	0.898763	0.230716	0	0.313459	2.08107	26.7624	55.8786	7.04341	15.0307	1.4571	0	0.289156	19.2119
XLOC_005919	TCONS_00008635	Pf3D7_14_v3	2648358	2649606	+	1248	1	1248,	0,	0.149038		9.63745	32.8827	TT8	4.2525	YES	0.197057	PF3D7_1465500	potassium channel protein (K2)	0.760803	tandem	1148	NA	NA	NA	NA	25.6285	6.85079	3.52644	0.777662	0.804814	0.936283	7.84519	1.10524	32.8827	20.3494	2.43033	0.762238	3.31599
XLOC_005924	TCONS_00008641	Pf3D7_14_v3	2707805	2708979	+	1174	1	1174,	0,	0.126065		14.4527	30.4822	T44	2.91879	YES	0.153454	PF3D7_1466300	26S proteasome regulatory subunit, putative	0.72259	tandem	438	PF3D7_1466200	conserved Plasmodium protein, unknown function	0.189823	3756	3.16316	5.42791	8.48071	7.65169	15.0875	27.5861	30.4822	25.3298	8.72457	3.60547	0.607671	0.759739	8.42713
XLOC_006413	TCONS_00009351	Pf3D7_14_v3	2718601	2720757	-	2156	1	2156,	0,	0.113636		62.953	239.538	TT8	4.1593	YES	0.162	PF3D7_1466400	transcription factor with AP2 domain(s) (ApiAP2)	0.992241	tandem	1316	PF3D7_1466300	26S proteasome regulatory subunit, putative	NA	NA	132.641	69.9382	70.108	22.0246	15.4149	13.7194	15.1104	12.462	239.538	44.7363	12.6273	9.92634	8.11533
XLOC_006413	TCONS_00009352	Pf3D7_14_v3	2720825	2721732	-	907	1	907,	0,	0.126792		24.6616	38.862	T32	1.95635	YES	0.134867	PF3D7_1466400	transcription factor with AP2 domain(s) (ApiAP2)	0.992241	tandem	1316	PF3D7_1466300	26S proteasome regulatory subunit, putative	NA	NA	18.5286	19.1442	33.4745	38.862	34.9305	18.9584	17.2476	35.9906	28.7027	10.0469	39.8623	131.855	52.8453
XLOC_005926	TCONS_00008643	Pf3D7_14_v3	2720982	2722190	+	1208	1	1208,	0,	0.136589		13.6147	48.9866	T14	4.0635		0.189131	PF3D7_1466400	transcription factor with AP2 domain(s) (ApiAP2)	NA	NA	NA	PF3D7_1466500	conserved Plasmodium protein, unknown function	0.544446	3034	43.6006	9.66899	3.11903	4.29842	1.98964	3.26212	6.26933	3.64867	21.9388	30.1236	1.23123	2.3734	3.98831
XLOC_006415	TCONS_00009355	Pf3D7_14_v3	2728141	2728717	-	576	1	576,	0,	0.154514		5.83264	19.7476	T20	4.37487	YES	0.213634	PF3D7_1466700	large ribosomal subunit assembling protein, putative	0.942086	divergent	652	PF3D7_1466600	conserved Plasmodium protein, unknown function	0.925135	499	19.7476	11.4274	6.1667	4.99032	0.239782	0.343684	0	0	11.909	2.86909	0.572656	0.968385	0
XLOC_005935	TCONS_00008659	Pf3D7_14_v3	2770189	2770520	+	331	1	331,	0,	0.132931		94.3735	312.114	T44	6.01484	YES	0.160863	PF3D7_1467900	rab GTPase activator, putative	0.873576	tandem	580	NA	NA	NA	NA	3.84233	19.516	39.5153	45.3686	66.9864	108.326	312.114	165.243	30.7761	15.0784	3.82724	7.99844	31.8666
XLOC_005938	TCONS_00008663	Pf3D7_14_v3	2798255	2799292	+	1037	1	1037,	0,	0.143684		11.2172	26.8091	T20	2.70522	YES	0.156402	NA	NA	NA	NA	NA	PF3D7_1468100	conserved Plasmodium protein, unknown function	0.542356	3932	26.8091	11.5788	9.98306	7.28324	6.35612	11.646	10.8367	4.04381	9.13424	18.2986	7.70807	3.25365	8.40488
XLOC_006420	TCONS_00009361	Pf3D7_14_v3	2800812	2801842	-	1030	1	1030,	0,	0.138835		5.88971	20.0852	T20	4.39816		0.212319	PF3D7_1468200	conserved protein, unknown function	0.857892	divergent	665	NA	NA	NA	NA	20.0852	6.37055	5.69953	5.7903	0.799256	0.476738	0.412138	0	2.89177	15.9612	2.5887	5.27187	0
XLOC_005940	TCONS_00008670	Pf3D7_14_v3	2807367	2808218	+	851	1	851,	0,	0.113984		40.847	150.223	T6	6.86633	YES	0.211227	PF3D7_1468400	zinc finger protein, putative (D13)	0.899961	tandem	1259	PF3D7_1468300	leucine-rich repeat protein (LLR14.1)	-0.718448	2754	2.49875	1.2579	1.12978	0.296128	1.45403	31.4641	137.019	11.9216	107.764	7.11863	0.628903	0	4.22734
XLOC_006429	TCONS_00009371	Pf3D7_14_v3	2842734	2843641	-	907	1	907,	0,	0.164278		11.6282	25.895	T32	2.83227	YES	0.155472	PF3D7_1469300	small subunit rRNA processing KH domain protein, putative	0.793974	tandem	824	NA	NA	NA	NA	21.4099	16.0891	19.4091	25.895	7.45328	4.38012	2.77636	5.66461	8.67113	3.25697	10.607	8.11473	1.94439
XLOC_005945	TCONS_00008676	Pf3D7_14_v3	2844117	2844913	+	796	1	796,	0,	0.172111		42.7943	143.94	T24	4.55665	YES	0.165987	PF3D7_1469400	nucleoside transporter 3, putative (NT3)	0.909638	tandem	289	NA	NA	NA	NA	97.7521	143.94	81.6255	46.0475	31.006	22.4425	17.1885	5.15886	7.07468	72.2021	154.31	85.5675	40.004
XLOC_006437	TCONS_00009382	Pf3D7_14_v3	2907715	2908393	-	678	1	678,	0,	0.0943953		10.0121	50.1727	T6	5.6773	YES	0.223507	PF3D7_1471100	exported protein 2 (EXP2)	0.523378	tandem	1150	NA	NA	NA	NA	13.5517	6.93652	8.78431	0.374104	2.21386	1.54165	12.724	0	13.1929	1.75987	0	1.60183	0
XLOC_005956	TCONS_00008692	Pf3D7_14_v3	2908672	2909857	+	1185	1	1185,	0,	0.123207		20.0623	62.3664	TT8	4.33061	YES	0.164593	NA	NA	NA	NA	NA	PF3D7_1471200	inorganic anion exchanger, inorganic anion antiporter (SulP)	-0.926928	2528	29.9422	21.9707	18.8823	16.6703	3.71506	2.1493	8.94125	12.3661	62.3664	27.5443	20.8606	25.0636	7.50467
XLOC_006443	TCONS_00009391	Pf3D7_14_v3	2952862	2953281	-	419	1	419,	0,	0.143198		15.6461	27.2486	T44	1.80466		0.139355	PF3D7_1472300	conserved Plasmodium membrane protein, unknown function	0.742839	divergent	826	PF3D7_1472200	histone deacetylase, putative	0.251611	311	21.0498	11.1993	12.9388	18.4905	7.08613	12.4455	27.2486	9.16015	20.7915	31.8171	23.4293	23.3155	28.1195
XLOC_005970	TCONS_00008713	Pf3D7_14_v3	2996600	2996938	+	338	1	338,	0,	0.153846		15.1499	31.0595	T20	2.67796		0.148321	PF3D7_1473500	conserved Plasmodium protein, unknown function	0.713529	divergent	1321	PF3D7_1473600	conserved Plasmodium protein, unknown function	0.152207	661	31.0595	27.6082	21.7446	12.8229	7.95329	8.6778	15.1895	4.00967	6.84931	7.77425	0	1.72641	0
XLOC_005971	TCONS_00008714	Pf3D7_14_v3	3006504	3007020	+	516	1	516,	0,	0.131783		13.7261	34.2077	T20	2.67245	YES	0.158913	PF3D7_1473900	conserved Plasmodium protein, unknown function	0.781132	tandem	580	PF3D7_1473700	conserved Plasmodium protein, unknown function	0.691647	4149	34.2077	15.8344	18.4462	8.72463	4.71286	8.71625	4.52267	4.92758	16.4972	20.8931	7.36509	3.0668	5.33372
XLOC_005978	TCONS_00008723	Pf3D7_14_v3	3069382	3071317	+	1473	2	411,1062,	0,873,	0.128988		8.11777	13.6438	T32	1.63754		0.142804	PF3D7_1474900	trailer hitch homolog, putative (CITH)	0.773206	tandem	943	PF3D7_1474800	proteosome subunit alpha type 1, putative	0.0430871	690	3.70657	4.6987	7.6843	13.6438	12.3439	7.90824	7.28008	8.80911	4.32462	1.45843	1.45898	8.17274	9.62027
XLOC_006460	TCONS_00009419	Pf3D7_14_v3	3136517	3137409	-	892	1	892,	0,	0.14574		4.73777	19.6806	T44	4.13603		0.24001	PF3D7_1476300	Plasmodium exported protein (PHISTb), unknown function	0.77763	divergent	1730	PF3D7_1476200	Plasmodium exported protein (PHISTb), unknown function	-0.717582	866	0.559763	0.575829	0.18935	0.176238	1.28513	14.7429	19.6806	0.774894	7.2458	0	0	0	7.94738
XLOC_006463	TCONS_00009424	Pf3D7_14_v3	3186049	3186795	-	746	1	746,	0,	0.119303		4.16514	18.9529	T20	4.31853	YES	0.238346	NA	NA	NA	NA	NA	PF3D7_1477400	probable protein, unknown function	0.419008	1697	18.9529	6.68592	7.42897	2.42288	0.872663	0.622535	0	0	3.19046	2.22203	3.34367	1.45727	0
XLOC_006464	TCONS_00009425	Pf3D7_14_v3	3187016	3187567	-	551	1	551,	0,	0.116152		5.22101	36.1187	T20	5.21407		0.298274	NA	NA	NA	NA	NA	PF3D7_1477500	Plasmodium exported protein (PHISTb), unknown function	0.889423	1320	36.1187	7.19233	7.45692	1.33383	0.855029	1.18952	0	0	1.14765	1.02163	0	0	0
