# Supplementary material for: Strand-specific RNA sequencing in Plasmodium falciparum malaria identifies developmentally regulated long non-coding RNA and circular RNA
Source: BMC Genomics. 2015 Jun 13;16(1):454. doi: 10.1186/s12864-015-1603-4 (PMC4465157; doi:10.1186/s12864-015-1603-4)
Supplement: Supplementary file 16 — Putative antisense RNA properties. [file 12864_2015_1603_MOESM16_ESM.xlsx]

## Sheet: Sheet1
Properties of 474 P. falciparum antisense lncRNA transcripts. Expression and correlation properties are calculated using the 56-hour time-course samples. Coding potential refers to TransDecoder prediction. Higher Maximal JS Specificity scores indicate higher stage-specificity. Rows with bolded entries indicate transcripts with multiple isoforms.
Gene ID	Transcript ID	Chromosome	Start	Stop	Strand	Length	Exon count	Exon lengths	Relative Exon starts	GC content	Coding potential	Mean expression	Max expression	Max expression time-point	Log2 fold change	Significant Differential GENE Expression	Max JS Specificity score	Correlation with sense	Sense annotation	Sense annotation description	FPKM T6	FPKM T14	FPKM T20	FPKM T24	FPKM T28	FPKM T32	FPKM T36	FPKM T40	FPKM T44	FPKM T48	FPKM TT8	FPKM R	FPKM ET	FPKM LT	FPKM S
XLOC_000091	TCONS_00000099	Pf3D7_01_v3	38790	39671	+	881	1	881,	0,	0.31		2.11	8.51	T14	2.99		0.244943	0.15	PF3D7_0100200	rifin (RIF)	0.46	8.51	4.3	2.61	1.05	0.86	0.21	0.57	0.19	0.4	4.07	5.67	2.57	2.97	1.48
XLOC_000100	TCONS_00000108	Pf3D7_01_v3	118335	120547	+	2212	1	2212,	0,	0.23		3.78	14.15	T6	3.85		0.24928	-0.43	PF3D7_0102600	serine/threonine protein kinase, FIKK family (FIKK1)	14.15	1.4	0.22	0.08	0.05	0.05	0.1	1.34	6.76	6.5	10.92	4.04	0.44	0.08	11.2
XLOC_000103	TCONS_00000111	Pf3D7_01_v3	140569	142448	+	1879	1	1879,	0,	0.22		23.95	55.85	T48	3.45		0.155605	-0.59	PF3D7_0103200	nucleoside transporter 4 (NT4)	24.61	4.19	4.56	7.62	7.47	14.23	31.35	49.74	49.99	55.85	13.86	2.91	4.15	14.58	43.96
XLOC_000106	TCONS_00000116	Pf3D7_01_v3	168977	170605	+	1628	1	1628,	0,	0.22		2.91	7.08	T14	3.02		0.181809	-0.71	PF3D7_0103800	actin-related protein (ARP1)	2.38	7.08	6.12	4.11	2.78	3.34	2.46	1.53	1.37	0	0.89	2.64	4.56	10.33	2.53
XLOC_000117	TCONS_00000130	Pf3D7_01_v3	228122	229584	+	1386	2	173,1213,	0,249,	0.23		7.22	25.25	T44	4.71		0.230913	-0.12	PF3D7_0105500	conserved Plasmodium protein, unknown function	12.28	1.03	0.5	0	0.17	0.18	1.72	17.49	25.25	1.77	19.04	1.69	0.37	0.29	67.32
XLOC_000121	TCONS_00000134	Pf3D7_01_v3	262815	264208	+	1393	1	1393,	0,	0.18		3.27	7.1	T28	2.4		0.171458	-0.16	PF3D7_0106200	conserved Plasmodium protein, unknown function	0.98	0.53	2.86	3.46	7.1	6.82	3.44	3.95	4.45	0.92	1.45	2.63	1.55	6.15	3.12
XLOC_000131	TCONS_00000145	Pf3D7_01_v3	299514	300155	+	641	1	641,	0,	0.24		2.48	8.96	T28	3.32		0.236547	-0.42	PF3D7_0107300	probable protein, unknown function	0	0	0.88	2.05	8.96	5.37	5.85	1.96	1.44	0.78	0	2.05	15.41	31.45	3.09
XLOC_000145	TCONS_00000164	Pf3D7_01_v3	371630	373013	+	1383	1	1383,	0,	0.19		13.59	29.54	T44	2.9		0.154675	0.24	PF3D7_0109300	fatty acid elongation protein, GNS1/SUR4 family, putative	14.14	3.94	3.09	6.58	11.05	17.07	26.62	25.39	29.54	5.28	6.78	5.17	9.21	20.53	40.81
XLOC_000153	TCONS_00000178	Pf3D7_01_v3	421276	422945	+	1669	1	1669,	0,	0.2		3.42	9.63	T28	2.86		0.196177	-0.74	PF3D7_0111000	kinesin-8, putative	0.57	2.95	5.75	7.8	9.63	5.14	2.25	1.82	0.62	0.47	0.65	2.46	11.35	6.15	1.6
XLOC_000166	TCONS_00000194	Pf3D7_01_v3	507959	508845	+	886	1	886,	0,	0.23		3.34	15.01	T14	3.47		0.242365	0.73	PF3D7_0113400	Plasmodium exported protein, unknown function	2.05	15.01	4.15	1.7	0.95	1.11	0.65	0.44	0.61	0.65	9.43	5.58	1.02	1.36	0.41
XLOC_000180	TCONS_00000210	Pf3D7_01_v3	609406	610888	+	1482	1	1482,	0,	0.33		0.71	2.19	T40	1.42		0.232765	-0.56	PF3D7_0115700	erythrocyte membrane protein 1, PfEMP1 (VAR)	0.72	0.29	0.19	0.2	0.46	0.75	1.08	2.19	1.35	0.27	0.31	1.09	3.19	6.3	5.03
XLOC_000182	TCONS_00000212	Pf3D7_01_v3	32968	35009	-	2041	1	2041,	0,	0.35		2.64	5.82	T40	1.54		0.168226	0.28	PF3D7_0100100	erythrocyte membrane protein 1, PfEMP1 (VAR)	2.54	1.34	1.51	1.8	1.36	1.61	3.35	5.82	3.41	3.59	2.72	4.86	8.62	13.24	34.16
XLOC_000185	TCONS_00000215	Pf3D7_01_v3	50524	51941	-	1417	1	1417,	0,	0.28		3.56	8.64	T20	2.25		0.176182	0.6	PF3D7_0100400	rifin (RIF)	3.23	5.09	8.64	7.84	4.35	1.48	1.23	1.5	2.91	1.02	1.82	6.91	8.96	6.45	1.95
XLOC_000198	TCONS_00000228	Pf3D7_01_v3	94868	96032	-	1164	1	1164,	0,	0.27		9.09	68.54	TT8	5.79	YES	0.289451	-0.27	PF3D7_0102100	stevor, pseudogene	10.87	10.58	3.7	0.79	0.42	0.32	0.26	0.36	1.34	2.83	68.54	7.06	1.02	0.76	0.61
XLOC_000210	TCONS_00000254	Pf3D7_01_v3	175812	176377	-	565	1	565,	0,	0.25		2.94	9.58	T44	3.01		0.209725	0.61	PF3D7_0104000	thrombospondin-related sporozoite protein (TRSP)	1.97	0.95	0.32	0.32	0.42	1.52	3.44	5.42	9.58	2.57	5.81	1.35	0.86	5.66	30.14
XLOC_000211	TCONS_00000255	Pf3D7_01_v3	179611	182140	-	2529	1	2529,	0,	0.2		8.87	33.8	T6	4.45	YES	0.199263	0.45	PF3D7_0104100	conserved Plasmodium membrane protein, unknown function	33.8	1.13	1.63	4.97	7.64	3.29	4.42	4.32	8.8	0.59	26.97	8.41	11.12	6.09	15.2
XLOC_000216	TCONS_00000261	Pf3D7_01_v3	215789	217756	-	1967	1	1967,	0,	0.25		3.71	11.52	TT8	2.32		0.18612	0.17	PF3D7_0104800	novel putative transporter 1 (NPT1)	6.16	4.58	1.97	2.96	1.51	1.6	2.07	2.16	2.71	3.62	11.52	4.38	3.32	2.23	4.27
XLOC_000232	TCONS_00000285	Pf3D7_01_v3	302848	303996	-	1148	1	1148,	0,	0.2		14.66	43.67	TT8	3.27		0.164047	-0.48	PF3D7_0107400	conserved Plasmodium protein, unknown function	20.28	26.1	17.17	10.68	11.16	5.56	5.79	6.29	10.94	3.63	43.67	29.97	13.54	3.05	8.91
XLOC_000245	TCONS_00000309	Pf3D7_01_v3	384577	386151	-	1574	1	1574,	0,	0.19		6.38	12.48	T20	2.37		0.152374	-0.26	PF3D7_0109900.1,PF3D7_0109900.2	phosphatidate cytidylyltransferase, putative	4.68	6.42	12.48	9.07	6.72	8.59	6.89	5.61	5.89	1.61	2.22	4.75	9.27	18.63	7.12
XLOC_000261	TCONS_00000331	Pf3D7_01_v3	486239	487222	-	773	2	561,212,	0,771,	0.17		0.97	4.47	T20	2.45		0.315936	-0.72	PF3D7_0112900	Plasmodium exported protein, unknown function	0	1.19	4.47	3.25	1.16	0.29	0	0.32	0	0	0	1.55	0	0.01	0
XLOC_000261	TCONS_00000332	Pf3D7_01_v3	486239	487396	-	1035	2	906,129,	0,1028,	0.18		3.43	15.33	T24	4.03		0.280381	-0.72	PF3D7_0112900	Plasmodium exported protein, unknown function	0	1.86	13.64	15.33	4.04	1.26	1.16	0.41	0	0	0	3.59	2.08	0.83	0.63
XLOC_000266	TCONS_00000337	Pf3D7_01_v3	517064	518937	-	1873	1	1873,	0,	0.18		9.51	28.89	TT8	3.64	YES	0.18843	0.56	PF3D7_0113600	surface-associated interspersed protein 1.2 (SURFIN 1.2), pseudogene (SURF1.2)	4.3	21.79	25.93	9.42	5.01	3.27	1.45	1.5	1.61	1.4	28.89	10.52	3.01	2.34	1.34
XLOC_000276	TCONS_00000349	Pf3D7_01_v3	604305	605828	-	1523	1	1523,	0,	0.29		4.04	13.83	T14	3.4	YES	0.216409	0.13	PF3D7_0115600	rifin (RIF)	2.41	13.83	11.63	4.09	2.25	0.79	0.7	0.44	0.41	0.63	7.27	12.96	8.66	3.05	1.18
XLOC_000282	TCONS_00000355	Pf3D7_02_v3	108181	110588	+	2407	1	2407,	0,	0.17		9.54	20.77	T20	3.7		0.162911	-0.53	PF3D7_0202100	Plasmodium exported protein (PHISTc), unknown function,liver stage associated protein 2 (LSAP2)	3.48	13.92	20.77	17.59	16.89	14.02	6.78	2.24	2.49	0.68	6.09	0	0	0	0
XLOC_000292	TCONS_00000367	Pf3D7_02_v3	171350	172123	+	773	1	773,	0,	0.19		3.32	14.86	TT8	3.99		0.250023	-0.57	PF3D7_0203800	conserved Plasmodium protein, unknown function	1.26	7.42	5.32	3.69	2.28	0.77	0.38	0.52	0	0	14.86	7.65	2.12	2.04	1.02
XLOC_000296	TCONS_00000374	Pf3D7_02_v3	208994	210323	+	1329	1	1329,	0,	0.19		8.23	21.42	TT8	3.02		0.171304	-0.75	PF3D7_0204800	3'-5' exonuclease, putative	1.76	13.92	20.04	10.95	5.39	4.4	2.74	2.97	4.67	2.24	21.42	15.32	10.23	10.56	11.28
XLOC_000301	TCONS_00000383	Pf3D7_02_v3	232855	233932	+	1077	1	1077,	0,	0.17		4.89	17.9	TT8	3.32		0.207448	-0.44	PF3D7_0205800	conserved Plasmodium protein, unknown function	3.13	13.51	6.36	4.63	2.62	1.16	0.89	1.07	1.61	0.93	17.9	6.4	1.82	0.84	0.93
XLOC_000305	TCONS_00000391	Pf3D7_02_v3	269704	270345	+	641	1	641,	0,	0.16		15.07	70.88	TT8	5.07		0.205522	0.53	PF3D7_0206600	transcription factor, putative	9.91	34.84	19.02	14.21	5.66	1.14	1.31	2.11	1.21	5.44	70.88	23.01	5.12	3.44	1.87
XLOC_000307	TCONS_00000394	Pf3D7_02_v3	275177	276713	+	1536	1	1536,	0,	0.19		38.85	129.69	T44	6.36		0.187429	0.86	PF3D7_0206900.1,PF3D7_0206900.2	merozoite surface protein 5 (MSP5)	45.12	5.53	3.01	1.19	0.59	2.36	12.66	56.93	129.69	110.68	59.54	11.02	1.29	4.38	240.78
XLOC_000310	TCONS_00000397	Pf3D7_02_v3	317560	319408	+	1848	1	1848,	0,	0.3		3.49	12.71	T48	3.68		0.237865	0.85	PF3D7_0207900	serine repeat antigen 2 (SERA2)	0.95	0.54	0.27	0.07	0.09	0.41	4.21	7.58	9.45	12.71	2.09	1.06	0.28	2.05	26.27
XLOC_000328	TCONS_00000422	Pf3D7_02_v3	459522	460831	+	1309	1	1309,	0,	0.2		1.46	3.33	T44	1.77		0.190848	0.14	PF3D7_0211400	beta-ketoacyl-ACP synthase III (KASIII)	1.45	0.29	0.27	0.43	0.83	2.36	2.29	3.3	3.33	0.38	1.19	0.41	0.2	5.01	10.24
XLOC_000344	TCONS_00000452	Pf3D7_02_v3	574354	576092	+	1738	1	1738,	0,	0.21		5.76	19.04	TT8	3.22		0.189756	-0.77	PF3D7_0214200	mitochondrial ribosomal protein L13 precursor, putative	2.92	13.85	8.81	4.8	1.95	2.74	1.58	3.14	3.36	1.16	19.04	18.39	4.21	9.32	8.6
XLOC_000359	TCONS_00000477	Pf3D7_02_v3	696025	697378	+	1353	1	1353,	0,	0.19		2.11	12.41	T6	3.74		0.300994	0.62	PF3D7_0216800	conserved Plasmodium membrane protein, unknown function	12.41	0.52	0.26	0.4	0	0.08	0.34	1.1	4.1	2.13	1.9	2.7	1.14	0.15	1.11
XLOC_000367	TCONS_00000490	Pf3D7_02_v3	747288	749412	+	880	5	170,65,194,116,335,	0,487,1044,1389,1789,	0.22		12.15	28.25	T44	2.23		0.151659	0.2	PF3D7_0218300	apicoplast RNA methyltransferase precursor, putative	13.03	5.4	10.03	9.84	8.75	11.98	13.59	15.05	28.25	5.24	12.5	4.32	4.96	8.52	27.24
XLOC_000377	TCONS_00000506	Pf3D7_02_v3	812919	814454	+	1535	1	1535,	0,	0.18		7.16	17.42	TT8	2.59		0.162112	0.15	PF3D7_0220300	Plasmodium exported protein, unknown function	9.66	6.01	9.41	5.97	5.21	6.53	2.07	2.61	10.67	3.23	17.42	6.7	1.03	2.14	11
XLOC_000401	TCONS_00000531	Pf3D7_02_v3	918206	919489	+	1283	1	1283,	0,	0.33		0.84	2.2	T44	1.68		0.216954	-0.62	PF3D7_0223500	erythrocyte membrane protein 1, PfEMP1 (VAR)	0	0.23	0	0.37	0.95	1.49	1.21	1.81	2.2	0.63	0.36	0.16	2.13	5.65	6.05
XLOC_000427	TCONS_00000567	Pf3D7_02_v3	140514	141077	-	563	1	563,	0,	0.22		5.29	11.13	T6	2.94		0.166803	0.63	PF3D7_0202900	zinc finger protein, putative	11.13	1.81	0.59	1.82	2.19	3.88	9.51	9.35	8.92	1.69	7.35	3.01	0.85	10.62	28.18
XLOC_000432	TCONS_00000575	Pf3D7_02_v3	166598	168583	-	1985	1	1985,	0,	0.18		1.86	4.47	T24	2.45		0.199219	-0.91	PF3D7_0203600	conserved Plasmodium protein, unknown function	3.39	2.96	3.72	4.47	1.39	1.13	0.34	0	0	0.31	2.77	3.08	1.26	0.27	0
XLOC_000444	TCONS_00000596	Pf3D7_02_v3	245425	247046	-	1621	1	1621,	0,	0.18		11.2	27.77	TT8	3.75		0.180831	-0.53	PF3D7_0206100	iron-sulfur assembly protein, putative (SufE)	26.41	2.1	1.96	1.34	1.14	1.84	3	8.1	22.64	26.89	27.77	7	1.74	5.22	34.05
XLOC_000477	TCONS_00000650	Pf3D7_02_v3	467493	469376	-	1883	1	1883,	0,	0.18		3.97	8.8	T32	2.44		0.168157	0.56	PF3D7_0211600	dolichol-linked oligosaccharide biosynthesis enzyme, putative	6.08	1.95	0.81	1.41	3.86	8.8	5.95	5.32	5.68	1.68	2.08	1.56	3.61	14.51	7.16
XLOC_000478	TCONS_00000651	Pf3D7_02_v3	472361	474240	-	1879	1	1879,	0,	0.19		8.49	24.01	T20	3.71		0.174108	-0.3	PF3D7_0211700	protein kinase, putative (TKL1)	1.44	13.59	24.01	11.62	7.66	13.48	8.4	6.5	3.22	0.91	2.63	18.36	14.46	33.72	15.46
XLOC_000483	TCONS_00000657	Pf3D7_02_v3	529613	531996	-	2383	1	2383,	0,	0.22		3.41	12.58	T44	3.58		0.221791	0.03	PF3D7_0212800	multidrug efflux pump, putative	5.68	0.92	0.51	0.13	0.22	0.98	2.48	7.36	12.58	2.31	4.38	1.53	0.56	1.19	19.86
XLOC_000491	TCONS_00000668	Pf3D7_02_v3	591059	592585	-	1526	1	1526,	0,	0.17		10.51	61.95	T48	5.98	YES	0.275881	-0.82	PF3D7_0214500	conserved Plasmodium protein, unknown function	12.51	1.4	0.12	0	0.08	0.08	0.08	2.99	18.25	61.95	18.21	6.06	0.53	0	19.49
XLOC_000493	TCONS_00000670	Pf3D7_02_v3	607977	609731	-	1754	1	1754,	0,	0.23		4.81	16.9	T44	4.16		0.231638	0.1	PF3D7_0214800	conserved Plasmodium membrane protein, unknown function	8.73	0.41	0.1	0	0.2	0.45	1.52	13.03	16.9	3.22	8.33	1.48	0.15	0.12	47.94
XLOC_000507	TCONS_00000692	Pf3D7_02_v3	717754	719210	-	1456	1	1456,	0,	0.17		9.49	33.85	T44	4.99		0.215857	-0.34	PF3D7_0217400	conserved Plasmodium protein, unknown function	20.16	2.23	0.95	0.14	0.19	0.09	2.23	10.65	33.85	10.47	23.42	5.72	0.21	0.5	31.41
XLOC_000518	TCONS_00000708	Pf3D7_02_v3	769926	771115	-	1189	1	1189,	0,	0.23		7.01	15.53	T20	2.42		0.159769	0.86	PF3D7_0219100	conserved protein, unknown function	3.02	11.2	15.53	10.81	7.93	7.68	4.86	2.91	2.33	2.09	8.72	11.95	12.97	19.47	4.52
XLOC_000529	TCONS_00000721	Pf3D7_02_v3	831461	832257	-	796	1	796,	0,	0.23		32.26	256.87	TT8	8.01	YES	0.259109	-0.42	PF3D7_0220600	Plasmodium exported protein (hyp9), unknown function	20.09	29.42	5.05	0.49	0.65	0.81	0	1.8	11.04	28.66	256.87	11.62	1.05	0.83	4.7
XLOC_000539	TCONS_00000732	Pf3D7_02_v3	913507	914688	-	1181	1	1181,	0,	0.31		2.97	8.16	T14	2.86		0.208163	-0.09	PF3D7_0223400	rifin (RIF)	1.96	8.16	7.9	4.15	2.33	0.55	0.42	0.29	0.26	0.28	6.37	10.53	6.52	1.55	0.49
XLOC_000542	TCONS_00000735	Pf3D7_03_v3	46115	47340	+	1225	1	1225,	0,	0.29		3.52	13.06	T14	3.39		0.223102	0.01	PF3D7_0300200	rifin (RIF)	2.36	13.06	8.32	3.05	1.39	0.93	0.34	0.34	0.63	0.99	7.34	11.97	8.2	2.19	0.79
XLOC_000547	TCONS_00000740	Pf3D7_03_v3	81926	83238	+	1312	1	1312,	0,	0.24		13.43	93.01	TT8	6.4		0.272829	0.51	PF3D7_0301300	alpha/beta hydrolase, putative	13.56	27.45	5.18	1.87	0.48	0.15	0.24	0.11	3.38	2.33	93.01	0	0	0	0
XLOC_000554	TCONS_00000748	Pf3D7_03_v3	132274	133244	+	970	1	970,	0,	0.17		1.96	11	T14	3.58		0.302551	-0.24	PF3D7_0302400	unspecified product	0.48	11	4.06	1.13	0.62	0.86	0	0	0	0.41	3.04	3.11	0.95	0.39	0
XLOC_000566	TCONS_00000766	Pf3D7_03_v3	221118	222588	+	1470	1	1470,	0,	0.32		7.25	31.54	T28	3.97	YES	0.208645	0.5	PF3D7_0304600	circumsporozoite (CS) protein (CSP)	1.49	1.07	1.14	13.58	31.54	10.37	9.11	4.39	3.41	2.05	1.63	10.04	60.76	63.26	8.13
XLOC_000568	TCONS_00000769	Pf3D7_03_v3	234066	235448	+	1290	2	147,1143,	0,239,	0.26		6.77	29.73	TT8	3.75		0.201849	-0.67	PF3D7_0305000	elongation factor Ts (EF-Ts)	4.44	13.55	6.03	4.77	3.3	2.67	1.68	1.29	2.97	4.07	29.73	10.32	5.07	9.43	4.83
XLOC_000571	TCONS_00000772	Pf3D7_03_v3	274982	277312	+	2330	1	2330,	0,	0.21		6.41	16.02	T14	3.27		0.172198	-0.9	PF3D7_0305600	AP endonuclease (DNA-[apurinic or apyrimidinic site] lyase), putative	3.51	16.02	12.9	9.03	7.56	5.46	2.03	1.78	2.14	0.77	9.27	19.97	21.48	17.49	7.17
XLOC_000617	TCONS_00000841	Pf3D7_03_v3	579523	580501	+	978	1	978,	0,	0.29		2.09	5.84	T36	2.48		0.202795	-0.42	PF3D7_0314400	serine/threonine protein phosphatase, putative	0.23	0.45	0.45	0.31	1.68	3.77	5.84	3.51	3.26	1.96	1.49	0.83	3.23	23.15	19.93
XLOC_000662	TCONS_00000904	Pf3D7_03_v3	886533	887477	+	944	1	944,	0,	0.21		4.33	16.36	T44	3.89		0.225144	0.01	PF3D7_0321200	N-acetylglucosamine-1-phosphate transferase, putative	8.14	0.51	0.32	0.17	0.43	0.32	3.01	8.49	16.36	4.66	5.27	1.77	0.24	0.59	31.15
XLOC_000690	TCONS_00000936	Pf3D7_03_v3	41286	42471	-	1185	1	1185,	0,	0.35		2.03	3.61	T40	1.49		0.15819	-0.43	PF3D7_0300100	erythrocyte membrane protein 1, PfEMP1 (VAR)	1.29	0.64	1.86	1.85	2.39	1.8	2.2	3.61	3.15	2.51	0.99	5.09	12.95	14.22	13.12
XLOC_000710	TCONS_00000963	Pf3D7_03_v3	139540	141162	-	1622	1	1622,	0,	0.25		4.82	12.37	T32	2.73		0.17675	-0.41	PF3D7_0302500	cytoadherence linked asexual protein 3.1 (CLAG3.1)	1.02	1.26	1.39	4.11	10.05	12.37	8.19	5.91	2.43	3.93	2.37	2.42	11.93	27.52	3.36
XLOC_000717	TCONS_00000975	Pf3D7_03_v3	179803	180542	-	739	1	739,	0,	0.2		2.64	5.88	T6	2.15		0.174993	0.12	PF3D7_0303400	palmitoyl transferase (AnkDHHC)	5.88	1.38	0.67	1.34	2.78	4.48	5.35	2.34	1.98	0.55	2.3	0.99	2.28	3.44	3.11
XLOC_000723	TCONS_00000983	Pf3D7_03_v3	215004	217203	-	2199	1	2199,	0,	0.18		9.33	18.32	T20	2.56		0.151264	-0.52	PF3D7_0304300	conserved Plasmodium protein, unknown function	5.54	15.75	18.32	10.75	10.99	14.42	7.42	5.25	2.27	2.6	9.33	19.2	9.99	11.34	4.38
XLOC_000746	TCONS_00001017	Pf3D7_03_v3	353806	355536	-	1730	1	1730,	0,	0.2		9.42	32.71	T44	5.08		0.21395	0.1	PF3D7_0308000	DNA polymerase epsilon subunit b, putative	17.99	1.4	0.39	0	0.13	0.32	7.07	21.86	32.71	14.49	7.25	1.74	0	2.11	93.11
XLOC_000747	TCONS_00001018	Pf3D7_03_v3	360937	361929	-	992	1	992,	0,	0.2		11.26	23.83	T28	3.02		0.152851	-0.74	PF3D7_0308100	conserved Plasmodium protein, unknown function	11.46	17.34	16.61	17.04	23.83	5.31	8.47	7.56	4.11	2.05	10.05	25.29	16.19	12.7	5.85
XLOC_000749	TCONS_00001023	Pf3D7_03_v3	372596	374534	-	1938	1	1938,	0,	0.25		7.81	25.6	TT8	4.65		0.216642	-0.78	PF3D7_0308600	pre-mRNA-processing factor 19, putative (PRPF19)	15.62	1.1	0.33	0.26	0.06	0.87	1.67	13.87	21.42	5.15	25.6	5.21	0.94	3.11	75.14
XLOC_000755	TCONS_00001033	Pf3D7_03_v3	424613	425914	-	1301	1	1301,	0,	0.13		11.27	34.35	TT8	3.94	YES	0.171145	-0.64	PF3D7_0310100	calcium-dependent protein kinase 3 (CDPK3)	5.65	14.94	19.68	11.43	11.18	8.36	3.14	1.3	10.63	3.29	34.35	14.13	7.16	4.04	2.09
XLOC_000761	TCONS_00001042	Pf3D7_03_v3	504601	505926	-	1325	1	1325,	0,	0.21		2.87	7.87	T44	2.94		0.194686	-0.68	PF3D7_0311700	plasmepsin VI	2.14	0.31	1.05	0.16	1.43	3.51	4.94	6.04	7.87	2.86	1.24	0.91	1.75	15.93	17.84
XLOC_000790	TCONS_00001104	Pf3D7_03_v3	743856	746699	-	2843	1	2843,	0,	0.19		10.03	27.75	T20	3.85		0.173836	0.16	PF3D7_0318100	stomatin-like protein	2.57	22.59	27.75	14.2	12.8	8.48	3.61	3.08	2.34	0.99	11.95	17.01	9.93	8.8	7.39
XLOC_000823	TCONS_00001143	Pf3D7_03_v3	1027882	1029246	-	1364	1	1364,	0,	0.31		1.73	5.68	T14	2.74		0.240857	-0.1	PF3D7_0324800	rifin (RIF)	1.88	5.68	2.8	1.51	0.42	0.35	0.36	0	0.11	0.22	5.67	5.55	3.64	0.83	1.05
XLOC_000827	TCONS_00001147	Pf3D7_04_v3	41800	43163	+	1363	1	1363,	0,	0.3		2.86	7.59	T14	2.93	YES	0.207359	0.17	PF3D7_0400300	rifin (RIF)	1.57	7.59	6.49	4.85	1.12	0.64	0.41	0.27	0.13	0.79	7.58	9.4	4.42	1.92	0.58
XLOC_000843	TCONS_00001163	Pf3D7_04_v3	175311	176663	+	1352	1	1352,	0,	0.23		4.52	26.33	TT8	4.77		0.261346	-0.61	PF3D7_0403100	regulator of chromosome condensation, putative	9.25	3.22	1.07	1.3	0.75	1.3	0.59	1.46	4.47	0	26.33	4	3.24	4.19	5.02
XLOC_000848	TCONS_00001168	Pf3D7_04_v3	223531	224147	+	616	1	616,	0,	0.21		5.05	11.31	T32	2.98		0.162865	-0.19	PF3D7_0404000	conserved Plasmodium protein, unknown function	5.42	0.56	3.42	3.52	6.67	11.31	5.52	6.17	5.28	2.15	5.51	5.6	11.09	27.61	10.05
XLOC_000849	TCONS_00001169	Pf3D7_04_v3	237927	240052	+	2125	1	2125,	0,	0.22		10.72	23.82	T14	2.83	YES	0.154998	-0.45	PF3D7_0404400	6-cysteine protein (P36)	5.68	23.82	23.59	15.04	7.4	8.29	7.46	7.14	5.47	2.5	11.46	24.29	16.57	30.65	26.83
XLOC_000853	TCONS_00001173	Pf3D7_04_v3	264054	265636	+	1582	1	1582,	0,	0.22		4.14	15.57	T44	4.05		0.234171	0.88	PF3D7_0404800	conserved Plasmodium protein, unknown function	6.17	1.3	0.22	0	0.08	0.08	1.02	5.06	15.57	7.03	8.96	1.35	0	0	21.51
XLOC_000878	TCONS_00001215	Pf3D7_04_v3	469508	469941	+	433	1	433,	0,	0.17		10.65	45.69	T14	4.53	YES	0.203856	NA	PF3D7_0410200	tRNA Isoleucine	9.2	45.69	28.41	8.27	1.01	1.51	1.45	2.04	2.65	6.09	10.8	14.23	3.66	4.23	3
XLOC_000884	TCONS_00001224	Pf3D7_04_v3	504293	505290	+	997	1	997,	0,	0.19		7.82	17.85	T20	3.48		0.170981	-0.9	PF3D7_0411100	conserved Plasmodium protein, unknown function	9.55	16.96	17.85	8.36	2.26	0.79	0.68	2.62	4.67	4.44	17.83	20.6	4.84	0.45	6.98
XLOC_000896	TCONS_00001237	Pf3D7_04_v3	619199	620937	+	1295	2	126,1169,	0,569,	0.24		9.51	18.26	T20	3.21		0.148415	-0.3	PF3D7_0413700	lysine decarboxylase-like protein, putative	7.09	11.9	18.26	11.32	7.75	8.4	8.31	11.97	10.88	1.08	7.65	18.38	15.89	24.11	48.39
XLOC_000899	TCONS_00001240	Pf3D7_04_v3	655256	656323	+	1067	1	1067,	0,	0.22		2.45	8.15	T14	2.84		0.216172	0.13	PF3D7_0414500	RNA binding protein, putative	1.46	8.15	4.12	2.95	1.03	1.32	0.59	0.28	0.89	0.4	5.71	4.51	3.68	3.3	1.65
XLOC_000907	TCONS_00001254	Pf3D7_04_v3	710723	711986	+	1263	1	1263,	0,	0.22		5.81	25.36	TT8	3.76		0.208175	-0.25	PF3D7_0416300	DNA helicase MCM9, putative (MCM9)	10.8	2.47	5.23	2.52	2.2	1.54	0.94	1.78	7.69	3.4	25.36	6.69	1.96	2.12	11.4
XLOC_000964	TCONS_00001338	Pf3D7_04_v3	1129131	1130204	+	1073	1	1073,	0,	0.2		2.88	9.96	T14	3.45		0.236279	0.44	PF3D7_0425000	Plasmodium exported protein, unknown function, pseudogene	3.68	9.96	5.39	4.79	0.3	0.21	0.2	0	0.36	0.4	6.39	4.55	0.63	0	0
XLOC_000971	TCONS_00001345	Pf3D7_04_v3	1172931	1174361	+	1430	1	1430,	0,	0.3		3.4	10.03	T14	2.38		0.18677	0.79	PF3D7_0426000	erythrocyte membrane protein 1, PfEMP1 (VAR)	1.11	10.03	6.1	3.67	2.75	1.13	1.57	2.26	2.16	1.89	4.75	0.61	0.74	0.56	1.22
XLOC_000975	TCONS_00001349	Pf3D7_04_v3	33664	35671	-	2007	1	2007,	0,	0.3		2.11	4.65	T40	2.22		0.18041	0.33	PF3D7_0400100	erythrocyte membrane protein 1, PfEMP1 (VAR)	2.7	0.52	0.21	0.59	1.45	1.75	3.66	4.65	4.15	2.33	1.19	2.04	2.69	8.11	17.85
XLOC_000983	TCONS_00001359	Pf3D7_04_v3	89350	90378	-	1028	1	1028,	0,	0.28		3.27	13.19	T20	3.83	YES	0.238986	0.35	PF3D7_0401500	stevor, pseudogene	0	4.82	13.19	8.58	4.05	1.19	0.47	0.27	0.53	0.77	2.07	8.45	13.96	5.44	1.58
XLOC_000996	TCONS_00001377	Pf3D7_04_v3	171033	172019	-	986	1	986,	0,	0.23		6.29	39.48	TT8	5.12		0.286748	-0.31	PF3D7_0402800	erythrocyte membrane protein 1 (PfEMP1), pseudogene	16.76	6.74	0.7	0.74	0.96	0.17	1.04	0.23	1.63	0.69	39.48	4.41	0.99	0.77	1.62
XLOC_001004	TCONS_00001386	Pf3D7_04_v3	221778	222996	-	1218	1	1218,	0,	0.24		6.59	19.21	TT8	3.07		0.178574	0.43	PF3D7_0403900	SET domain protein, putative (SET8)	16.24	2.81	1.5	3	5.93	3.64	3.71	7.27	7.8	1.4	19.21	4.56	10.4	17.59	21.58
XLOC_001012	TCONS_00001395	Pf3D7_04_v3	259646	260290	-	644	1	644,	0,	0.18		37.09	125.04	T6	6.98		0.210468	-0.69	PF3D7_0404600	conserved Plasmodium membrane protein, unknown function	125.04	1.99	0.37	1.51	0	0	3.88	56.42	100.03	80.67	38.07	3.34	0	0	25.68
XLOC_001066	TCONS_00001472	Pf3D7_04_v3	613570	614677	-	1107	1	1107,	0,	0.22		6.5	20.84	T44	4.23		0.199622	-0.67	PF3D7_0413400	erythrocyte membrane protein 1 (PfEMP1), exon1, pseudogene (VAR pseudogene)	8.43	1.03	0.16	0.35	0.45	3.79	9.01	14.17	20.84	8.89	4.37	4.25	0.9	16.79	49.35
XLOC_001101	TCONS_00001527	Pf3D7_04_v3	910727	912160	-	1433	1	1433,	0,	0.23		12.79	44.78	T6	4.71		0.202429	-0.55	PF3D7_0420200	holo-(acyl-carrier protein) synthase, putative	44.78	5.2	2.54	1.25	1.37	1.56	0.75	2.82	28.89	14.63	36.93	9.6	3.32	1.54	20.6
XLOC_001112	TCONS_00001541	Pf3D7_04_v3	1022589	1025956	-	3276	2	277,2999,	0,368,	0.23		7.48	20.57	T24	3.94	YES	0.180782	-0.63	PF3D7_0422300	alpha tubulin 2	2.27	8.69	18.36	20.57	9.63	4.85	3.19	1.66	1.47	0.41	11.22	15.16	13.83	11.18	2.45
XLOC_001114	TCONS_00001545	Pf3D7_04_v3	1048153	1048856	-	703	1	703,	0,	0.19		58.87	120.38	T14	2.48		0.138815	-0.28	PF3D7_0423000	conserved Plasmodium protein, unknown function	27.94	120.38	103.66	47.77	45.88	80.84	58.83	55.83	36.67	20.82	48.93	65.27	39.33	68.96	38.44
XLOC_001124	TCONS_00001557	Pf3D7_04_v3	1106585	1107478	-	893	1	893,	0,	0.19		6.84	24.99	TT8	4.7		0.20904	0.83	PF3D7_0424400	surface-associated interspersed protein 4.2 (SURFIN 4.2) (SURF4.2)	8.98	8.26	19.88	3.3	1.99	1.8	0.41	0	4.09	1.59	24.99	4.78	0.44	1.06	0
XLOC_001131	TCONS_00001566	Pf3D7_04_v3	1170187	1171303	-	1116	1	1116,	0,	0.31		1.38	4.82	T14	2.43		0.236944	-0.11	PF3D7_0425900	rifin (RIF)	1.26	4.82	2.66	2.03	0.88	0.48	0.08	0.33	0.15	0.32	2.14	0.84	1.1	0.23	1.27
XLOC_001134	TCONS_00001569	Pf3D7_05_v3	50090	51321	+	1015	2	414,601,	0,630,	0.21		2.88	6.43	T6	2.68		0.182943	0.22	PF3D7_0500900	serine/threonine protein kinase, FIKK family (FIKK5)	6.43	0.79	0.15	0.63	2.22	6.18	6.1	4.27	3.05	0.84	1.06	1.12	2.66	17.18	10.66
XLOC_001141	TCONS_00001583	Pf3D7_05_v3	86294	87996	+	1702	1	1702,	0,	0.18		28.81	94.33	T44	6.17	YES	0.202056	0.5	PF3D7_0501700	anaphase promoting complex subunit, putative	62.03	4.3	2.02	0.49	0.32	0.58	8.03	69.17	94.33	6.68	68.92	6.98	0.18	0.45	118.24
XLOC_001151	TCONS_00001596	Pf3D7_05_v3	153852	154838	+	986	1	986,	0,	0.2		6.8	17.33	T20	3.16		0.168432	-0.04	PF3D7_0503900	conserved Plasmodium protein, unknown function	5.13	12.25	17.33	7.43	5.37	9.26	4.77	3.29	1.41	1.05	7.46	14.8	5.54	7.7	6.13
XLOC_001169	TCONS_00001620	Pf3D7_05_v3	297386	299320	+	1934	1	1934,	0,	0.2		6.95	16.6	T20	3.06		0.169761	-0.88	PF3D7_0507200	subtilisin-like protease 3 (SUB3)	1.11	15.86	16.6	11.41	9.54	6.2	3.43	2.57	2.2	1.47	6.04	12.09	14.47	6.9	1.68
XLOC_001170	TCONS_00001621	Pf3D7_05_v3	307287	309544	+	2257	1	2257,	0,	0.27		6.31	20.75	T6	3.7		0.202206	0.76	PF3D7_0507500	subtilisin-like protease 1 (SUB1)	20.75	1.25	0.67	0.82	1.48	2.37	2.27	3.51	13.14	4.23	18.92	4.98	3.47	10.76	21.09
XLOC_001209	TCONS_00001676	Pf3D7_05_v3	589100	589765	+	665	1	665,	0,	0.25		0.87	2.09	T36	1.63		0.21233	0.46	PF3D7_0514000	tubulin-tyrosine ligase, putative (TTL)	1.12	0	0	0.23	1.83	1.56	2.09	1.7	0.26	0	0.79	1.35	4.16	11.72	6.69
XLOC_001214	TCONS_00001682	Pf3D7_05_v3	625078	625873	+	795	1	795,	0,	0.18		7.71	15.9	T20	2.07		0.152616	-0.72	PF3D7_0515100	rhomboid protease ROM9 (ROM9)	3.02	10.66	15.9	10.83	8.65	4.07	4.22	5.32	10.27	4.1	7.73	13.12	6.26	8.99	8.4
XLOC_001218	TCONS_00001687	Pf3D7_05_v3	640770	643991	+	2966	2	754,2212,	0,1009,	0.2		4.33	12.93	T44	3.34	YES	0.195214	0.22	PF3D7_0515500	amino acid transporter, putative	5.74	1.46	0.82	0.46	0.37	2.29	6.82	9.8	12.93	2.93	3.97	2.15	0.3	3.93	14.37
XLOC_001226	TCONS_00001699	Pf3D7_05_v3	717534	719275	+	1741	1	1741,	0,	0.15		10.92	28.79	T20	3.96		0.166282	0.62	PF3D7_0517100	conserved Plasmodium protein, unknown function	4.1	18.48	28.79	12.91	12.67	10.8	4.07	5.21	4.23	0.92	17.9	20.89	2.92	6.87	0.88
XLOC_001231	TCONS_00001704	Pf3D7_05_v3	745715	746561	+	846	1	846,	0,	0.25		6.4	14.4	T14	2.94		0.163907	-0.05	PF3D7_0517800	apicortin, putative	11.25	14.4	8.35	6.38	3.68	2.63	2.92	2.44	1	5.62	11.7	17.33	16.69	9.22	3.3
XLOC_001234	TCONS_00001708	Pf3D7_05_v3	761863	762892	+	1029	1	1029,	0,	0.21		11.12	20.07	T44	1.81		0.144344	0.11	PF3D7_0518400	cyclin (CYC3)	7.31	7.64	6.91	8.39	7.34	14.01	19.25	19.13	20.07	5.01	7.3	9.89	9.52	26.59	49.93
XLOC_001244	TCONS_00001718	Pf3D7_05_v3	824611	826593	+	1852	2	837,1015,	0,967,	0.17		8.91	25.82	T20	3.48		0.178516	0.03	PF3D7_0519900	conserved Plasmodium protein, unknown function	1.78	23.11	25.82	12.8	7.59	7.9	2.94	2.56	2.28	1.4	9.77	15.2	8.36	6.71	3.42
XLOC_001248	TCONS_00001725	Pf3D7_05_v3	843120	844022	+	902	1	902,	0,	0.18		3.89	13.2	T44	3.51		0.209408	-0.53	PF3D7_0520600	bis(5'-nucleosyl)-tetraphosphatase [asymmetrical]	6.49	1.03	0.24	0.76	0.66	3.1	1.6	8.01	13.2	1.34	6.34	1.47	2.6	6	27.09
XLOC_001262	TCONS_00001745	Pf3D7_05_v3	962736	964982	+	2074	2	1751,323,	0,1923,	0.24		3.18	20.91	TT8	4.06		0.273523	-0.82	PF3D7_0523100	mitochondrial processing peptidase alpha subunit, putative	2.18	1.92	2	1.8	1.36	0.85	0.32	0.59	1.74	1.31	20.91	5.2	2.53	0.34	1.03
XLOC_001264	TCONS_00001747	Pf3D7_05_v3	970254	971036	+	782	1	782,	0,	0.23		9.16	19.88	T20	3.68		0.15872	-0.94	PF3D7_0523300	conserved Plasmodium protein, unknown function	4.76	14.01	19.88	14.87	9.32	11.29	8	3.33	3.22	0.63	11.49	12.4	13.45	13.93	8.79
XLOC_001279	TCONS_00001767	Pf3D7_05_v3	1059229	1060361	+	1132	1	1132,	0,	0.19		4.68	12.92	T6	3.39		0.190431	-0.65	PF3D7_0525500	conserved Plasmodium protein, unknown function	12.92	1.19	0.32	0.5	1.75	2.47	6.6	6.63	9.75	1.31	8.08	3.93	1.69	4.35	13.88
XLOC_001283	TCONS_00001775	Pf3D7_05_v3	1085168	1086683	+	1214	2	157,1057,	0,458,	0.23		11.56	26.43	T44	3.55		0.162344	-0.71	PF3D7_0526300	nucleolar Jumonji domain interacting protein, putative	19.46	2.84	1.34	2.14	6.24	10.16	12.7	22.37	26.43	4.8	18.73	7.07	5.72	26.16	75.66
XLOC_001294	TCONS_00001790	Pf3D7_05_v3	1166320	1167179	+	859	1	859,	0,	0.21		6.4	21.91	T20	3.62		0.185373	-0.45	PF3D7_0528300	conserved Plasmodium protein, unknown function	3.95	6.86	21.91	6.88	10.15	3.9	3.5	2.05	2.42	0.87	7.85	11.51	1.8	3.29	0
XLOC_001302	TCONS_00001806	Pf3D7_05_v3	1209231	1210338	+	1107	1	1107,	0,	0.21		3.16	20.26	TT8	4.41		0.294995	-0.62	PF3D7_0529700	conserved Plasmodium protein, unknown function	4.73	3.56	1.71	0.2	0.39	0	0.14	0.56	1.54	1.65	20.26	2.01	0.56	0.23	0.34
XLOC_001303	TCONS_00001807	Pf3D7_05_v3	1210504	1211691	+	1187	1	1187,	0,	0.21		1.58	9.51	TT8	3.28		0.319001	-0.56	PF3D7_0529700	conserved Plasmodium protein, unknown function	2.37	2.71	0.76	0.37	0.17	0.09	0.08	0.24	0.44	0.66	9.51	1.13	0.36	0	0.23
XLOC_001323	TCONS_00001842	Pf3D7_05_v3	25507	26478	-	971	1	971,	0,	0.38		0.61	1.31	T44	0.95		0.193418	0.51	PF3D7_0500100	erythrocyte membrane protein 1, PfEMP1 (VAR)	0.2	0.25	0.25	0.39	0.6	0.7	0.39	1.17	1.31	1	0.39	2.52	3.83	6.31	9.93
XLOC_001335	TCONS_00001858	Pf3D7_05_v3	68580	69629	-	1049	1	1049,	0,	0.3		1.11	3.73	T44	2.24		0.241788	0.18	PF3D7_0501300	skeleton-binding protein 1 (SBP1)	1.65	0.92	0.22	0.12	0.24	0	0.08	1.41	3.73	1.88	1.95	0.16	0.31	0.21	8.4
XLOC_001353	TCONS_00001889	Pf3D7_05_v3	175184	176837	-	1172	3	112,822,238,	0,212,1415,	0.23		4.43	15.83	T44	4.07	YES	0.217892	0.68	PF3D7_0504500	conserved Plasmodium protein, unknown function	5.06	1.17	0.8	0	0.33	0.56	2.03	9.26	15.83	8.54	5.11	1.41	0	1.07	22.48
XLOC_001355	TCONS_00001891	Pf3D7_05_v3	207379	208617	-	1238	1	1238,	0,	0.16	YES	9.66	17.02	T44	1.97		0.143629	-0.32	PF3D7_0504900	conserved protein, unknown function	3.59	8.01	12.11	16.64	11.3	6.07	7.79	9.51	17.02	8.77	5.43	12.69	16.98	7.81	9.81
XLOC_001362	TCONS_00001905	Pf3D7_05_v3	256837	257430	-	593	1	593,	0,	0.2		16.53	39.22	TT8	5.33		0.162858	0.43	PF3D7_0506000	conserved Plasmodium protein, unknown function	13.12	33.18	27.23	24.33	18.45	8.66	9.17	3.52	4.99	0	39.22	28.02	28.41	20.86	10.76
XLOC_001389	TCONS_00001948	Pf3D7_05_v3	463545	465618	-	2073	1	2073,	0,	0.17		9.55	21.18	T20	2.41		0.155098	0.15	PF3D7_0510800	conserved Plasmodium protein, unknown function	10.72	9.1	21.18	10.19	8.84	8.19	3.31	3.17	7.88	3.8	18.72	13.17	3.04	4.18	3.47
XLOC_001391	TCONS_00001951	Pf3D7_05_v3	472266	474134	-	1732	2	277,1455,	0,413,	0.24		3.83	7.29	T36	2.15		0.157152	0.21	PF3D7_0511200	stearoyl-CoA desaturase (SCD)	0.87	1.43	2.66	4.19	5.23	4.81	7.29	5.34	4.76	3.47	2.08	1.81	4.03	4.01	2.13
XLOC_001414	TCONS_00001983	Pf3D7_05_v3	632937	635850	-	2913	1	2913,	0,	0.24		12	36.69	T44	5.01		0.207099	0.13	PF3D7_0515300	phosphatidylinositol 3-kinase (PI3K)	26.14	2.21	0.9	0.17	0.25	0.17	1.68	16.68	36.69	21.36	25.74	5.33	1.09	1.3	82.38
XLOC_001418	TCONS_00001990	Pf3D7_05_v3	673054	674858	-	1804	1	1804,	0,	0.22		4.04	9.38	T14	2.2		0.169485	-0.64	PF3D7_0516100	cation-transporting ATPase 1 (ATPase1)	8.12	9.38	3.35	2.29	1.44	1.26	2.56	2.54	3.85	2.67	6.96	6.34	5.76	2.24	3.18
XLOC_001421	TCONS_00001994	Pf3D7_05_v3	684288	686016	-	1403	3	224,255,924,	0,426,804,	0.26		1.58	4.11	T44	1.83		0.194425	0.17	PF3D7_0516500	metabolite/drug transporter, putative	1.85	1.09	0.69	0.44	0.51	0.68	1.07	2.42	4.11	2.4	2.1	1.72	1.57	2.19	3.47
XLOC_001443	TCONS_00002024	Pf3D7_05_v3	796292	797721	-	1429	1	1429,	0,	0.24		3.55	7.36	T20	2.25		0.168738	-0.75	PF3D7_0519300	cytochrome c oxidase assembly protein (heme A: farnesyltransferase), putative	4.01	7.11	7.36	4	3.34	1.21	1.74	1.32	1.17	0.76	7.07	12.42	13.11	4.62	2.22
XLOC_001460	TCONS_00002048	Pf3D7_05_v3	952544	953616	-	1072	1	1072,	0,	0.25		2.73	15.82	TT8	4.07		0.271707	0.61	PF3D7_0522900	zinc finger protein, putative	3.13	1.78	0.85	0.44	1.02	1.6	0.46	0	1.16	3.71	15.82	4.43	0.92	1.73	0
XLOC_001477	TCONS_00002078	Pf3D7_05_v3	1068404	1069780	-	1376	1	1376,	0,	0.18		77.18	228.79	T44	7.17	YES	0.18638	-0.03	PF3D7_0525700	conserved Plasmodium protein, unknown function	211.67	19.31	5.33	3.62	0.59	1.17	2.55	40.1	228.79	138.57	197.3	39.95	3.97	1.22	152.46
XLOC_001506	TCONS_00002125	Pf3D7_05_v3	1253828	1255310	-	1240	3	507,108,625,	0,630,857,	0.19		18.77	50.26	T32	4.26		0.165682	0.57	PF3D7_0530700,PF3D7_0530800	conserved Plasmodium protein, unknown function	12.61	3.61	4.83	1.67	10.06	50.26	41.45	34.28	30.78	6.42	10.51	0.68	2.25	26	25.97
XLOC_001581	TCONS_00002233	Pf3D7_06_v3	512481	513036	+	555	1	555,	0,	0.16		5.67	22.27	T20	4.54		0.202313	-0.83	PF3D7_0612200	leucine-rich repeat protein (LRR6)	2.94	9.63	22.27	5.76	6.71	5.62	3.28	2.8	1.37	0	2	6.52	4.12	8.73	4.37
XLOC_001584	TCONS_00002236	Pf3D7_06_v3	525863	527281	+	1418	1	1418,	0,	0.23		19.74	39.9	T20	3.38		0.151655	-0.9	PF3D7_0612700	6-cysteine protein (P12)	4.43	22.57	39.9	34.04	30.48	37.62	19.8	12.72	8.76	2.93	3.88	22.49	46.5	73.15	18.32
XLOC_001592	TCONS_00002247	Pf3D7_06_v3	593076	594639	+	1563	1	1563,	0,	0.22		3.87	13.87	T40	3.89		0.242123	-0.76	PF3D7_0614200	conserved Plasmodium protein, unknown function	5.71	0.39	0.13	0	0	0.16	4.13	13.87	11.77	0.71	5.66	1.86	0.18	0.71	26.41
XLOC_001594	TCONS_00002256	Pf3D7_06_v3	608961	610220	+	1259	1	1259,	0,	0.17		8.52	18.93	T20	3.29		0.160251	-0.77	PF3D7_0614600	conserved Plasmodium protein, unknown function	3.61	9.09	18.93	9.46	13.27	13.69	10.79	4.91	1.7	1.04	7.23	16.37	6.57	9.51	6.02
XLOC_001613	TCONS_00002287	Pf3D7_06_v3	724775	726939	+	2164	1	2164,	0,	0.31		3.88	8.76	T44	2.96		0.179094	-0.57	PF3D7_0617400	erythrocyte membrane protein 1, PfEMP1 (VAR)	2.95	0.47	0.25	0.41	1.99	3.25	5.82	8.19	8.76	7.3	3.3	2.27	3.35	18.51	31.8
XLOC_001615	TCONS_00002289	Pf3D7_06_v3	738155	739061	+	906	1	906,	0,	0.32		3.72	8.31	T20	3.02		0.176833	0.32	PF3D7_0617600	stevor	4.33	7.77	8.31	6.26	4.31	2.96	0.91	0.81	0.15	0.95	4.18	0.35	0.66	0.24	0.19
XLOC_001634	TCONS_00002319	Pf3D7_06_v3	871067	872228	+	1161	1	1161,	0,	0.28		3.47	13.33	T6	3.84		0.259596	-0.79	PF3D7_0621200	pyridoxine biosynthesis protein PDX1 (PDX1)	13.33	0.14	0.13	0	0	0.09	0.66	6.61	11.31	1.42	4.43	0.59	0	1.63	27.14
XLOC_001645	TCONS_00002338	Pf3D7_06_v3	936705	938719	+	2014	1	2014,	0,	0.25		2.19	10.03	TT8	3.06		0.246215	-0.87	PF3D7_0623000	chorismate synthase (CS)	4.21	2.23	1.33	1	0.32	0.53	0.56	0.54	1.28	2.04	10.03	6.06	1.24	1.47	5.24
XLOC_001647	TCONS_00002341	Pf3D7_06_v3	947879	948744	+	865	1	865,	0,	0.23		7.01	24.49	TT8	4		0.193836	-0.75	PF3D7_0623300	EGF-like membrane protein, putative	5.83	13.87	9.34	9.69	6.06	2.5	1.67	1.04	1.98	0.59	24.49	11.62	9.38	7.13	5.43
XLOC_001649	TCONS_00002343	Pf3D7_06_v3	963555	964739	+	1184	1	1184,	0,	0.23		6.35	16.73	T44	3.54		0.182898	-0.55	PF3D7_0623800	protein kinase, putative (TKL4)	2.83	0.55	0.52	1.67	2.42	5.35	11.44	16.18	16.73	8.86	3.26	1.79	5.7	21.79	35.49
XLOC_001667	TCONS_00002371	Pf3D7_06_v3	1060737	1062686	+	1949	1	1949,	0,	0.25		5.35	12.3	T14	2.99		0.169332	-0.56	PF3D7_0626300	3-oxoacyl-acyl-carrier protein synthase I/II (FabB/FabF)	3.88	12.3	8.55	7.47	2.99	3.7	1.88	2.08	3.02	0.67	12.29	14.16	11.83	16.9	7.87
XLOC_001707	TCONS_00002430	Pf3D7_06_v3	1374625	1375883	+	1258	1	1258,	0,	0.3		5.09	14.17	T14	2.66		0.178949	0.68	PF3D7_0632800	erythrocyte membrane protein 1, PfEMP1 (VAR)	2.83	14.17	13.05	6.83	2.03	2.3	3.24	2.6	2.84	1.39	4.71	6.73	8.97	6.38	10
XLOC_001737	TCONS_00002467	Pf3D7_06_v3	185456	187305	-	1849	1	1849,	0,	0.14		3.91	9.43	TT8	2.48		0.173156	0.4	PF3D7_0604400	conserved Plasmodium protein, unknown function	1.91	4.63	9.33	2.52	4.09	3.49	2.2	1.72	2.78	0.87	9.43	7.06	1.46	1.23	2.64
XLOC_001739	TCONS_00002473	Pf3D7_06_v3	213376	215080	-	1704	1	1704,	0,	0.18		7.78	16.12	TT8	2.2		0.152967	-0.7	PF3D7_0605000	50S ribosomal protein L24, putative	2.72	9.22	15.68	7.39	5.63	4.33	5.14	7.3	7.09	4.93	16.12	15.01	7.64	9.38	12.53
XLOC_001769	TCONS_00002516	Pf3D7_06_v3	450943	452055	-	1112	1	1112,	0,	0.18		12.84	45.89	TT8	3.07		0.172716	-0.58	PF3D7_0610600	calcium-dependent protein kinase 2 (CDPK2)	7.84	20.35	17.76	8.19	7.44	12.48	6.49	5.07	4.57	5.12	45.89	12.89	5.86	14.73	9.11
XLOC_001809	TCONS_00002574	Pf3D7_06_v3	735155	736921	-	1661	2	1302,359,	0,1407,	0.21		35.04	83.71	T20	3.72	YES	0.153222	0.64	PF3D7_0617500	rifin, pseudogene	9.93	77.68	83.71	52.12	43.01	57.47	22.63	11.85	10.89	5.44	10.7	2.41	3.29	3.12	1.03
XLOC_001815	TCONS_00002581	Pf3D7_06_v3	759904	761357	-	1207	2	1031,176,	0,1277,	0.23		1.17	3.72	T32	2.08		0.224788	-0.32	PF3D7_0618000	conserved Plasmodium membrane protein, unknown function	0.19	0.12	0.47	0.59	1.42	3.72	1.72	1.35	1.69	0.32	1.22	0.18	2.44	8.94	2.59
XLOC_001820	TCONS_00002587	Pf3D7_06_v3	785908	787790	-	1584	3	317,941,326,	0,475,1556,	0.19		3.37	13.8	T32	3.36		0.219646	0.37	PF3D7_0618900.1,PF3D7_0618900.2	N-acetylglucosamine transferase (GPI1)	1.52	0.77	0.45	1.77	7.3	13.8	4.31	2.25	1.92	1.89	1.11	0.98	3.49	4.34	1.14
XLOC_001835	TCONS_00002610	Pf3D7_06_v3	879077	880832	-	1755	1	1755,	0,	0.27		4.28	8.19	T20	2.03		0.15465	-0.63	PF3D7_0621400	Pf77 protein (ALV7)	2.14	4.7	8.19	6.92	4.34	5.74	3.39	3.71	3.38	1.24	3.35	8.31	16.7	21.78	14.13
XLOC_001840	TCONS_00002615	Pf3D7_06_v3	909829	911232	-	1403	1	1403,	0,	0.2		1.73	5.14	T32	2.32		0.212028	0.83	PF3D7_0622300	vacuolar transporter chaperone, putative	0.6	0.41	0.54	0.95	3.77	5.14	3.62	1.03	1.31	1.44	0.23	1.8	6.25	14.67	3.15
XLOC_001863	TCONS_00002646	Pf3D7_06_v3	1023049	1024519	-	1470	1	1470,	0,	0.19		3.66	7.84	T44	2.55	YES	0.172516	0.65	PF3D7_0625100	sphingomyelin synthase 2, putative (SMS2)	3.02	0.97	0.51	0.74	1.38	5.86	4.12	7.78	7.84	2.47	5.51	1.41	1.23	6.88	21.74
XLOC_001878	TCONS_00002667	Pf3D7_06_v3	1104191	1105461	-	1270	1	1270,	0,	0.21		6.27	13.82	TT8	2.24		0.159042	0.08	PF3D7_0627600	conserved Plasmodium protein, unknown function	6.9	8.27	12.53	3.97	2.13	4.26	4.28	3.02	6.34	3.5	13.82	6.39	0.7	3.07	2.6
XLOC_001887	TCONS_00002685	Pf3D7_06_v3	1206447	1208573	-	1964	2	1342,622,	0,1504,	0.23		4.49	11.76	T32	2.3		0.17775	-0.71	PF3D7_0629300	phosphatidylcholine-sterol acyltransferase precursor, putative (PL)	2.4	1.58	2.28	5.34	10.78	11.76	6.75	3.16	1.59	2.07	1.72	4.05	14.45	27.67	6.65
XLOC_001901	TCONS_00002701	Pf3D7_06_v3	1371755	1373110	-	1355	1	1355,	0,	0.32		4.59	15.68	T14	3.77	YES	0.220209	-0.13	PF3D7_0632700	rifin (RIF)	3.04	15.68	7.37	4.54	1.49	0.92	0.23	0.78	0.52	0.43	15.53	10.51	4.05	2.39	0.25
XLOC_001908	TCONS_00002709	Pf3D7_07_v3	55459	56632	+	1173	1	1173,	0,	0.29		4.24	16.46	TT8	3.84		0.226432	-0.02	PF3D7_0701100	rifin (RIF)	3.45	10.66	7.06	4.56	1.98	0.56	0.33	0.22	0.46	0.95	16.46	5.6	3.52	0.7	0.94
XLOC_001932	TCONS_00002745	Pf3D7_07_v3	280791	281791	+	1000	1	1000,	0,	0.18		6.14	28.68	TT8	4.13		0.215323	-0.5	PF3D7_0705600	RNA helicase, putative	9.09	6.65	9.62	2.55	1.71	2.5	0.69	2.17	3	0.91	28.68	3.8	1.88	1.87	1.79
XLOC_001933	TCONS_00002746	Pf3D7_07_v3	286975	288140	+	1165	1	1165,	0,	0.15		8.43	25.96	TT8	3.66		0.184925	-0.24	PF3D7_0705800	cysteine-rich secretory protein, putative	5.16	20.33	18.93	5.56	3.24	5.91	2.38	1.51	2.58	1.13	25.96	15.2	3.26	3.27	1.18
XLOC_001942	TCONS_00002758	Pf3D7_07_v3	329694	331103	+	1409	1	1409,	0,	0.22		7.03	19.45	T14	2.95		0.174376	-0.75	PF3D7_0707200	conserved Plasmodium protein, unknown function	3.02	19.45	11.3	7.68	4.49	4.3	4.19	2.75	2.12	1.65	16.35	14.26	9.17	13.83	4.11
XLOC_001994	TCONS_00002844	Pf3D7_07_v3	767287	768209	+	922	1	922,	0,	0.24		4.93	11.45	T20	2.3		0.166254	0.14	PF3D7_0717800	conserved Plasmodium protein, unknown function	2.06	10.17	11.45	8.34	3.58	3.17	2.92	2.88	4.47	3.72	1.53	4.91	4.75	12.49	10.66
XLOC_001995	TCONS_00002845	Pf3D7_07_v3	776178	777133	+	955	1	955,	0,	0.18		4.22	8.37	T20	2.63		0.161978	-0.07	PF3D7_0718000	dynein heavy chain, putative	3.2	4.93	8.37	5.76	7.41	6.82	2.7	2.65	0.96	0.51	3.11	3.06	3.64	6.59	3.13
XLOC_002026	TCONS_00002897	Pf3D7_07_v3	984694	985595	+	901	1	901,	0,	0.23		8.28	17.32	T20	3.49		0.162299	0.8	PF3D7_0723500	dynactin subunit 5, putative	4.32	16.72	17.32	11.8	7.3	8.71	2.29	2.37	3.22	0.63	16.36	11.54	13.38	20.31	3.91
XLOC_002035	TCONS_00002914	Pf3D7_07_v3	1047461	1048655	+	1194	1	1194,	0,	0.23		2.55	7.83	T20	3.14		0.207109	-0.61	PF3D7_0724800	kelch protein, putative	0	6.24	7.83	2.58	1.36	2.19	0.81	0.71	1.53	0.82	4.03	7.1	3.57	4.65	1.87
XLOC_002067	TCONS_00002965	Pf3D7_07_v3	1318473	1319190	+	717	1	717,	0,	0.17		6.17	19.63	T14	4.37	YES	0.192639	NA	PF3D7_0730700	tRNA Threonine	0	19.63	14.63	7	7.22	5.55	2.3	1.59	1.05	2.32	6.56	8.39	3.21	9.84	0.78
XLOC_002095	TCONS_00003004	Pf3D7_07_v3	45788	46851	-	1063	1	1063,	0,	0.23		1.67	5.69	T28	2.74		0.252559	0.8	PF3D7_0700700	stevor, pseudogene	0.73	0.63	3.16	4.99	5.69	2.76	0.3	0.14	0	0	0	6.56	19.36	9.95	0
XLOC_002110	TCONS_00003021	Pf3D7_07_v3	110083	110899	-	816	1	816,	0,	0.19		8.31	39.18	TT8	5.33	YES	0.217912	NA	PF3D7_0702600	chitinase precursor fragment, truncated	8.77	13.99	12.24	4.88	1.72	1.24	0.5	0	5.76	3.16	39.18	6.41	0.53	0.45	2.02
XLOC_002132	TCONS_00003058	Pf3D7_07_v3	323367	326375	-	3008	1	3008,	0,	0.21		20.53	81.85	TT8	3.3	YES	0.168819	-0.46	PF3D7_0706700,PF3D7_0706800	DNA mismatch repair protein, putative (MSH2-2)	19.03	24.48	17.07	12.77	7.71	7.39	8.48	14.6	18.45	14	81.85	22.54	14.65	28.4	34
XLOC_002137	TCONS_00003063	Pf3D7_07_v3	344930	346579	-	1649	1	1649,	0,	0.2		16.85	89.14	TT8	5.89		0.216888	-0.63	PF3D7_0707400	AAA family ATPase, putative	41.08	18.03	8.1	2.63	1.48	1.52	0.52	2.12	14.43	6.28	89.14	16.66	2.64	1.68	9.37
XLOC_002159	TCONS_00003097	Pf3D7_07_v3	497691	498440	-	749	1	749,	0,	0.2		7.82	16.03	TT8	2.49		0.159171	0.58	PF3D7_0711200	conserved Plasmodium protein, unknown function	2.82	13.66	15.65	11.17	6.57	10.2	2.02	2.73	2.49	2.69	16.03	16.84	8.9	18.02	10.11
XLOC_002187	TCONS_00003138	Pf3D7_07_v3	739587	740574	-	987	1	987,	0,	0.18		1.55	3.76	T28	2.25		0.197008	-0.42	PF3D7_0717000	conserved Plasmodium membrane protein, unknown function	0.98	0.48	1.05	3.2	3.76	2.78	2.13	1.88	0.52	0	0.27	1.2	1.4	2.63	2.23
XLOC_002200	TCONS_00003152	Pf3D7_07_v3	836486	837523	-	1037	1	1037,	0,	0.17		5.12	15.14	T20	2.95	YES	0.184602	0.38	PF3D7_0718900	conserved Plasmodium protein, unknown function	1.16	13.26	15.14	4.75	4.99	4.49	2.74	1.96	1.93	1.09	4.81	10.04	2.7	3.22	1.1
XLOC_002202	TCONS_00003154	Pf3D7_07_v3	841939	843051	-	1029	2	377,652,	0,460,	0.21		2.91	6.6	T14	2.38		0.176989	-0.07	PF3D7_0719200	NIMA related kinase 4 (NEK4)	2.2	6.6	5.24	6.49	1.7	2.6	0.99	0.84	0.46	2.05	2.78	3.51	1.85	2.64	0.62
XLOC_002212	TCONS_00003167	Pf3D7_07_v3	936048	937187	-	1139	1	1139,	0,	0.25		1.75	3.46	T24	2.16		0.175322	-0.1	PF3D7_0721700	secreted ookinete protein, putative (PSOP1)	1.86	2.52	2.77	3.46	2.07	3.07	1.91	0.4	0.55	0	0.69	3.84	5.79	8.64	3.56
XLOC_002214	TCONS_00003173	Pf3D7_07_v3	944204	945773	-	1569	1	1569,	0,	0.2		8.09	26.97	T44	4.81		0.210279	-0.45	PF3D7_0722100	PelOta protein homologue, putative	15.18	2.52	0.61	0.39	0.34	0	3.6	19.38	26.97	5	15.04	5.07	0.37	0.45	79.22
XLOC_002220	TCONS_00003183	Pf3D7_07_v3	973522	974519	-	997	1	997,	0,	0.21		4.23	15.59	T6	3.78		0.219235	0.56	PF3D7_0723200	conserved Plasmodium protein, unknown function	15.59	1.27	0.6	0.21	0.27	1.08	2.37	4.57	8.68	2.31	9.64	0.89	0.3	1.9	27.15
XLOC_002242	TCONS_00003213	Pf3D7_07_v3	1179745	1182983	-	3238	1	3238,	0,	0.21		7.92	22.56	T14	3.21		0.181653	-0.48	PF3D7_0727800	cation transporting ATPase, putative	4.56	22.56	15.38	9.35	3.11	1.89	1.54	2.3	3.13	1.98	21.27	12.82	3.51	2.2	6.14
XLOC_002262	TCONS_00003237	Pf3D7_07_v3	1353654	1356380	-	2726	1	2726,	0,	0.19		27.02	104.09	T6	6.22	YES	0.211289	-0.89	PF3D7_0731400	serine/threonine protein kinase, FIKK family, pseudogene (FIKK7.2)	104.09	8.07	2.66	0.63	0.41	0.49	2.08	9.28	82.59	16.59	70.33	26.83	1.62	1.45	38.85
XLOC_002269	TCONS_00003244	Pf3D7_08_v3	31269	33377	+	2108	1	2108,	0,	0.3		2.76	7.02	T48	2.24		0.183813	-0.64	PF3D7_0800200	erythrocyte membrane protein 1, PfEMP1 (VAR)	1.72	0.74	1.28	1.9	1.97	1.75	3.05	6.44	3.73	7.02	0.7	2.4	6.54	8.18	15.22
XLOC_002271	TCONS_00003246	Pf3D7_08_v3	52703	53718	+	1015	1	1015,	0,	0.32		0.21	0.59	T20	0.66		0.248374	0.56	PF3D7_0800400	rifin (RIF)	0	0.46	0.59	0.31	0.3	0.21	0	0	0	0	0.48	10.48	5.4	1.3	1.44
XLOC_002281	TCONS_00003261	Pf3D7_08_v3	174504	175054	+	550	1	550,	0,	0.19		35.54	78.53	T14	3.03		0.146479	-0.32	PF3D7_0802500	inositol phosphatase, putative	24.19	78.53	57	52.7	36.78	24.36	14.51	11.61	8.72	17.13	65.47	69.59	45.68	31.43	12.64
XLOC_002295	TCONS_00003285	Pf3D7_08_v3	282695	284644	+	1949	1	1949,	0,	0.18		6.43	19.05	TT8	3.5		0.181743	-0.43	PF3D7_0805000	alpha/beta hydrolase, putative	1.56	13.5	11.06	7.48	4.54	3.95	1.88	3.63	3.3	0.78	19.05	15.89	8.65	7.06	13.33
XLOC_002305	TCONS_00003298	Pf3D7_08_v3	368417	369232	+	815	1	815,	0,	0.21		16.82	40.59	TT8	2.6		0.150979	-0.87	PF3D7_0806900	conserved Plasmodium protein, unknown function	23.02	18.88	16.86	13.74	8.43	9.83	5.85	11.04	20.54	16.21	40.59	18.55	12.71	27.53	52.68
XLOC_002324	TCONS_00003324	Pf3D7_08_v3	498951	502039	+	2696	3	700,1727,269,	0,894,2819,	0.21		1.42	2.72	T44	1.05		0.166497	0.49	PF3D7_0809700	RuvB-like protein 1 (RUVB1)	2.01	0.98	1.16	0.79	1.02	1.72	0.79	1.15	2.72	1.42	1.83	0.58	0.54	2.71	7.64
XLOC_002324	TCONS_00003325	Pf3D7_08_v3	499211	502039	+	2089	3	1675,145,269,	0,2216,2559,	0.2		1.83	4.43	T36	1.89		0.191552	0.49	PF3D7_0809700	RuvB-like protein 1 (RUVB1)	0.62	0.47	0.67	0.5	0.75	3.38	4.43	3.64	3.1	1.2	1.35	0.9	1.22	6.7	8.45
XLOC_002325	TCONS_00003326	Pf3D7_08_v3	506227	507690	+	1463	1	1463,	0,	0.14		11.93	22.14	T32	2.94		0.150002	-0.54	PF3D7_0809800	conserved Plasmodium protein, unknown function	2.01	8.82	17.96	14.89	19.76	22.14	15.11	12.24	12.94	2.23	3.13	8.83	6.08	11.65	9.62
XLOC_002327	TCONS_00003328	Pf3D7_08_v3	517599	518343	+	744	1	744,	0,	0.17		7.77	43.96	TT8	5.49		0.237475	NA	PF3D7_0810000	acyl-CoA binding protein, putative	7.36	14.91	7.85	3.09	1.38	1.81	1.39	2.56	1.15	0	43.96	7.88	2.14	1.12	0.61
XLOC_002345	TCONS_00003352	Pf3D7_08_v3	647209	648375	+	1166	1	1166,	0,	0.24		9.55	40.13	TT8	4.43		0.197362	-0.14	PF3D7_0813100	conserved Plasmodium protein, unknown function	12.07	17.36	12.78	4.35	3.37	5.1	0.9	1.21	5.26	2.55	40.13	10.38	2.22	5	4.36
XLOC_002351	TCONS_00003360	Pf3D7_08_v3	694824	695756	+	932	1	932,	0,	0.17		8.9	35.58	TT8	4.49		0.199033	-0.33	PF3D7_0814400	phospholipase DDHD1, putative	4.88	18.46	14.31	5.46	6.29	6.85	2.75	1.98	0.63	0.72	35.58	5.31	1.23	4.01	1.02
XLOC_002359	TCONS_00003372	Pf3D7_08_v3	732980	734425	+	1445	1	1445,	0,	0.16		6.29	16.73	TT8	2.64		0.173519	-0.58	PF3D7_0815700	ubiquitin (Ub)	3.67	14.65	10.84	4.98	3.78	5.66	2.37	1.85	2.82	1.87	16.73	11.91	1.7	3.94	1.34
XLOC_002383	TCONS_00003405	Pf3D7_08_v3	887769	888671	+	700	2	158,542,	0,360,	0.2		59.43	175.53	T44	3.63		0.153929	0.66	PF3D7_0819700	conserved Plasmodium protein, unknown function	84.03	19.9	19.72	14.53	13.29	25.91	23.2	77.99	175.53	103.04	96.55	16.29	20.16	29.79	170.57
XLOC_002401	TCONS_00003429	Pf3D7_08_v3	1000967	1002267	+	1300	1	1300,	0,	0.19		6.7	11.61	T14	2.15		0.146708	0.03	PF3D7_0822700	conserved Plasmodium protein, unknown function	7.58	11.61	11.37	6.39	4.2	5.03	5.14	4.91	4.44	1.83	11.22	8.98	2.33	8.42	5.56
XLOC_002403	TCONS_00003432	Pf3D7_08_v3	1012902	1013739	+	837	1	837,	0,	0.18		17.26	63.56	T44	6.01		0.233756	-0.46	PF3D7_0823000	protein kinase, putative	40.34	1.36	1.2	0	0	0	0.23	12.24	63.56	14.49	56.43	8.01	0.45	0.38	25.14
XLOC_002404	TCONS_00003433	Pf3D7_08_v3	1018025	1018955	+	930	1	930,	0,	0.24		5.66	8.85	T40	1.53		0.140589	0.2	PF3D7_0823100	RWD domain-containing protein, putative	3.84	4.89	5.79	5.28	4.86	7.02	6.16	8.85	6.33	2.42	6.86	5.38	6	11.35	18.72
XLOC_002433	TCONS_00003476	Pf3D7_08_v3	1193581	1194889	+	1308	1	1308,	0,	0.2		2.41	5.86	T32	2.6		0.191159	-0.6	PF3D7_0827700	conserved Plasmodium membrane protein, unknown function	0.8	0.13	0.13	1.71	2.77	5.86	5.51	4.77	2.22	1.04	1.55	0.96	3.86	9.96	6.29
XLOC_002438	TCONS_00003483	Pf3D7_08_v3	1241615	1242680	+	1065	1	1065,	0,	0.21		18.35	59.17	T6	5.75	YES	0.211736	0.71	PF3D7_0828900	conserved Plasmodium protein, unknown function	59.17	6.07	1.56	1.06	0.12	0.35	0.46	3.9	37.36	40.21	51.55	14.02	0.51	0.42	22.61
XLOC_002473	TCONS_00003537	Pf3D7_08_v3	1437866	1438823	+	957	1	957,	0,	0.36		0.25	0.61	T40	0.69		0.221469	-0.32	PF3D7_0833500	erythrocyte membrane protein 1, PfEMP1 (VAR)	0	0	0.51	0.26	0.34	0.28	0.27	0.61	0.32	0	0.2	4.48	9.68	14.02	21.69
XLOC_002476	TCONS_00003540	Pf3D7_08_v3	24900	26571	-	1671	1	1671,	0,	0.33		1.52	3.93	T48	1.97		0.196236	0.34	PF3D7_0800100	erythrocyte membrane protein 1, PfEMP1 (VAR)	0.6	0.57	1.9	1.47	0.83	1.25	0.85	3.2	1.84	3.93	0.26	2.94	4.82	6.11	9.98
XLOC_002478	TCONS_00003542	Pf3D7_08_v3	47827	48756	-	929	1	929,	0,	0.34		0.12	0.36	T48	0.45		0.272508	-0.46	PF3D7_0800300	erythrocyte membrane protein 1, PfEMP1 (VAR)	0	0	0.14	0	0.19	0.11	0.21	0.28	0	0.36	0	3.22	6.67	14.26	24.7
XLOC_002492	TCONS_00003562	Pf3D7_08_v3	142595	144185	-	1590	1	1590,	0,	0.15		4.51	13.33	T20	2.96		0.19074	0.54	PF3D7_0801900	conserved Plasmodium protein, unknown function	0.92	3.42	13.33	8.67	9.65	5.4	2.51	1.7	0.95	0.84	2.18	4.1	4.02	2.77	0.89
XLOC_002525	TCONS_00003610	Pf3D7_08_v3	425906	427715	-	1247	2	682,565,	0,1244,	0.2	YES	0.33	0.9	T48	0.92		0.241417	NA	PF3D7_0808500	Plasmodium RNA of unkown function RUF6-4	0.24	0.86	0.66	0.34	0	0.32	0	0.31	0	0.9	0	16.38	4.84	4.37	2.6
XLOC_002528	TCONS_00003613	Pf3D7_08_v3	462716	464972	-	2256	1	2256,	0,	0.32		5.05	13.87	T48	3.12		0.180231	-0.67	PF3D7_0809100	erythrocyte membrane protein 1, PfEMP1 (VAR)	4.58	0.71	0.91	1.96	3.33	4.85	4.98	6.97	11.18	13.87	2.24	2.68	9.32	22.14	22.02
XLOC_002538	TCONS_00003630	Pf3D7_08_v3	522326	524459	-	2133	1	2133,	0,	0.21		8.12	35.49	T6	4.68	YES	0.226374	-0.32	PF3D7_0810200	ABC1 family, putative (ABCK1)	35.49	2.46	0.78	0.54	0.42	0.71	2.36	6.49	15.59	2.7	21.78	6.29	1.03	1.9	26.96
XLOC_002564	TCONS_00003676	Pf3D7_08_v3	675934	677699	-	1765	1	1765,	0,	0.24		4.46	14.77	TT8	3.62		0.19607	-0.3	PF3D7_0813800	GDP-mannose 4,6-dehydratase, putative	3.91	10.06	6.16	4.05	2.38	1.85	1.59	1.38	0.28	2.63	14.77	19.72	12.27	4.94	2.8
XLOC_002572	TCONS_00003687	Pf3D7_08_v3	713228	714563	-	1335	1	1335,	0,	0.21		5.71	10.21	T20	2.61		0.149689	-0.27	PF3D7_0815100	RAP protein, putative	5.53	7.26	10.21	6.51	5.67	8.92	6.06	4.18	3.34	0.84	4.26	10.27	10.15	21.44	13.59
XLOC_002604	TCONS_00003740	Pf3D7_08_v3	922077	924267	-	2190	1	2190,	0,	0.17		6.2	25.37	TT8	3.87		0.203141	-0.5	PF3D7_0820400	conserved Plasmodium protein, unknown function	4.76	10.6	9.32	6.57	2.59	1.74	1.68	1.56	3.19	0.81	25.37	10.46	4.69	2.43	6.31
XLOC_002605	TCONS_00003741	Pf3D7_08_v3	929120	931269	-	2016	2	1716,300,	0,1849,	0.19		3.77	10.86	T32	2.13	YES	0.179151	0.21	PF3D7_0820600	conserved Plasmodium membrane protein, unknown function	3.64	1.7	1.75	2.04	3.31	10.86	5.57	3.81	3.28	2.29	3.21	0.36	1.41	7.57	4.45
XLOC_002630	TCONS_00003773	Pf3D7_08_v3	1096534	1097703	-	1169	1	1169,	0,	0.18		7.93	23.98	T20	4.64		0.200705	-0.88	PF3D7_0825400	conserved Plasmodium protein, unknown function	3.42	16.14	23.98	11.83	3.85	2.59	0.65	0	0.81	1.32	22.68	14.39	3.31	3.5	0.88
XLOC_002640	TCONS_00003786	Pf3D7_08_v3	1184278	1185310	-	1032	1	1032,	0,	0.21		3.59	8.79	T36	2.8		0.180899	-0.41	PF3D7_0827400	conserved Plasmodium protein, unknown function	2.11	1.28	0.98	0.41	1.22	5	8.79	7.91	6.23	2.76	2.78	0	2.38	13.74	21.63
XLOC_002653	TCONS_00003803	Pf3D7_08_v3	1275833	1276889	-	1056	1	1056,	0,	0.31		1.19	4.58	TT8	2.48		0.269231	0.54	PF3D7_0829900	unspecified product	1.76	0.31	0.29	0.16	0	0.19	0.59	1.75	3.41	0	4.58	1.03	0.98	1.6	11.53
XLOC_002673	TCONS_00003827	Pf3D7_09_v3	29534	30991	+	1457	1	1457,	0,	0.3		0.81	2.77	TT8	1.91		0.25974	-0.2	PF3D7_0900200	rifin (RIF)	0.66	1.98	1.06	1.73	0.36	0.12	0	0	0.24	0	2.77	13.2	7.48	2.17	1.64
XLOC_002674	TCONS_00003828	Pf3D7_09_v3	33275	34760	+	1485	1	1485,	0,	0.28		0.03	0.15	TT8	0.2		0.368706	-0.48	PF3D7_0900300	rifin (RIF)	0	0.1	0	0	0	0	0	0	0.13	0	0.15	6.51	2.4	0.45	0.99
XLOC_002676	TCONS_00003830	Pf3D7_09_v3	42234	44053	+	1819	1	1819,	0,	0.25		4.45	15.85	T6	3.31	YES	0.2112	-0.27	PF3D7_0900500	rifin (RIF)	15.85	1.54	0.86	1.95	0.7	0.78	0.86	3.25	13.67	4.95	4.56	4.09	7	7.64	12.53
XLOC_002682	TCONS_00003838	Pf3D7_09_v3	92446	94812	+	2366	1	2366,	0,	0.17		3.55	7.66	T14	2.83		0.175041	-0.67	PF3D7_0902100	serine/threonine protein kinase, FIKK family (FIKK9.2)	1.49	7.66	7.24	3.51	5.62	4.02	1.48	0.71	1.07	0.21	6.03	4.17	4.04	6.63	0.72
XLOC_002683	TCONS_00003839	Pf3D7_09_v3	102411	103681	+	1270	1	1270,	0,	0.24		4.01	7.88	T24	2.63		0.163758	0.21	PF3D7_0902300	serine/threonine protein kinase, FIKK family (FIKK9.4)	0.44	3.26	7.28	7.88	6.42	5.81	2.16	2.2	2.42	0.8	5.42	4.2	13.4	18.23	4.13
XLOC_002684	TCONS_00003840	Pf3D7_09_v3	105965	108497	+	2532	1	2532,	0,	0.18		9.24	40.41	TT8	4.69		0.214921	-0.05	PF3D7_0902400	serine/threonine protein kinase, FIKK family (FIKK9.5)	4.39	13.87	21.66	11.33	3.59	3.02	0.91	0.82	1.04	0.61	40.41	17.31	6.1	8.32	1.44
XLOC_002685	TCONS_00003841	Pf3D7_09_v3	113598	114822	+	1224	1	1224,	0,	0.26		8.52	62.68	TT8	5.84		0.281112	0.17	PF3D7_0902600	serine/threonine protein kinase, FIKK family (FIKK9.7)	6.71	13.21	4.37	1.26	0.8	0.11	0.95	0.48	2.19	0.94	62.68	6.4	0.48	1.11	2.27
XLOC_002701	TCONS_00003863	Pf3D7_09_v3	251125	253358	+	2233	1	2233,	0,	0.23		5.34	20.78	TT8	3.62		0.208074	-0.3	PF3D7_0905300	dynein heavy chain, putative	1.89	11.78	9.25	4.84	2.81	2.7	1.02	0.77	1.43	1.44	20.78	10.74	3.06	2.88	2.06
XLOC_002737	TCONS_00003914	Pf3D7_09_v3	549061	550544	+	1483	1	1483,	0,	0.23		6.08	12.25	T14	2.51		0.156853	0.03	PF3D7_0912200	conserved Plasmodium membrane protein, unknown function	6.87	12.25	10.82	7.67	6.48	3.93	4	2.98	1.92	1.32	8.69	11.55	5.31	11.02	4.9
XLOC_002744	TCONS_00003926	Pf3D7_09_v3	580084	581656	+	1572	1	1572,	0,	0.2		6.92	22.34	T14	4.13		0.189483	-0.33	PF3D7_0913400	conserved Plasmodium protein, unknown function	2.01	22.34	20.19	5.95	4.66	7.38	3.09	2.29	2.33	0.34	5.52	18.94	7.78	7.23	4.45
XLOC_002788	TCONS_00003996	Pf3D7_09_v3	852285	854105	+	1820	1	1820,	0,	0.28		2.64	8.23	T44	3.21		0.231007	-0.6	PF3D7_0920800	inosine-5'-monophosphate dehydrogenase	5.57	0.92	0.15	0	0.05	0.14	0.2	3	8.23	5.2	5.6	5.9	0.42	0.48	11.25
XLOC_002800	TCONS_00004015	Pf3D7_09_v3	941509	942504	+	995	1	995,	0,	0.21		4.64	9.05	T14	2.67		0.161031	0.67	PF3D7_0923100	OTU-like cysteine protease, putative	0.58	9.05	8.95	6.84	4.98	6.58	4.12	4.33	1.92	1.04	2.6	9.35	10.5	25.06	9.71
XLOC_002809	TCONS_00004024	Pf3D7_09_v3	977280	978177	+	897	1	897,	0,	0.17		10.83	29.13	TT8	3.51		0.170769	-0.77	PF3D7_0924100	conserved Plasmodium protein, unknown function	25.5	9.8	4.72	3.92	3.7	2.97	4.39	11.57	21.82	1.64	29.13	7.28	3.31	0.56	16.39
XLOC_002818	TCONS_00004035	Pf3D7_09_v3	1019142	1020217	+	1075	1	1075,	0,	0.22		6.54	17.04	TT8	3.53		0.182868	-0.8	PF3D7_0925300	proline--tRNA ligase, putative	4.39	16.13	14.3	7.49	5.46	2.79	1.44	0.77	1.6	0.56	17.04	10.63	3.41	0.89	0
XLOC_002839	TCONS_00004068	Pf3D7_09_v3	1150525	1152033	+	1508	1	1508,	0,	0.17		8.57	21.69	T28	3.09		0.173521	0.25	PF3D7_0928700	conserved Plasmodium protein, unknown function	1.75	3.14	14.5	20.88	21.69	15.82	1.66	2.63	4.59	2.21	5.44	9.82	17.18	19.62	2.58
XLOC_002858	TCONS_00004095	Pf3D7_09_v3	1274858	1276801	+	1943	1	1943,	0,	0.18		5.78	7.88	T36	2.5		0.137432	-0.26	PF3D7_0931900	adenylate kinase-like protein 2 (AKLP2)	5.34	4.26	7.79	4.39	5.57	7.84	7.88	7.11	7.04	0.56	5.77	8.3	5.43	13.81	14.01
XLOC_002861	TCONS_00004098	Pf3D7_09_v3	1289229	1290962	+	1733	1	1733,	0,	0.26		8.64	33.73	T6	4.39		0.213676	-0.75	PF3D7_0932300	M18 aspartyl aminopeptidase (M18AAP)	33.73	3.37	0.73	0.67	0.65	0.85	3.92	9.34	16.48	2.17	23.15	8.85	1.57	5.19	52.61
XLOC_002862	TCONS_00004099	Pf3D7_09_v3	1291750	1292949	+	1199	1	1199,	0,	0.22		2.32	7.15	T20	3.03		0.213116	-0.87	PF3D7_0932400	peptide release factor, putative	0.26	2.85	7.15	5.69	3.21	2.37	1	0	0.7	0.51	1.75	9.16	5.44	6.58	2.55
XLOC_002879	TCONS_00004123	Pf3D7_09_v3	1429500	1431398	+	970	3	109,64,797,	0,777,1101,	0.22		151.62	549.84	T14	5.97	YES	0.166497	-0.5	PF3D7_0936100	early transcribed membrane protein	50.49	549.84	504.18	204.34	34.12	20.34	16.97	20.18	26.42	7.77	233.2	465.83	62.34	33.88	36.86
XLOC_002893	TCONS_00004140	Pf3D7_09_v3	1497692	1499147	+	1455	1	1455,	0,	0.31		7.29	22.29	T44	3.56		0.181615	0.26	PF3D7_0937800	erythrocyte membrane protein 1, PfEMP1 (VAR)	8.85	2.04	3.31	6.12	2.24	0.97	3.95	17.2	22.29	10.1	3.13	7.71	10.96	12.66	61.76
XLOC_002896	TCONS_00004143	Pf3D7_09_v3	24216	25711	-	1495	1	1495,	0,	0.34		0.16	0.32	TT8	0.4		0.19496	-0.18	PF3D7_0900100	erythrocyte membrane protein 1, PfEMP1 (VAR)	0	0.1	0.2	0.1	0.07	0.07	0.22	0.29	0.13	0.27	0.32	1.41	6.37	11.14	13.43
XLOC_002897	TCONS_00004144	Pf3D7_09_v3	26798	27978	-	1180	1	1180,	0,	0.28		0.77	2.83	T14	1.94		0.250226	0.86	PF3D7_0900100	erythrocyte membrane protein 1, PfEMP1 (VAR)	0.41	2.83	1.24	1.01	0.46	0.35	0.47	0	0.55	0.77	0.45	5.67	7.44	8.83	5.64
XLOC_002908	TCONS_00004155	Pf3D7_09_v3	77963	79695	-	1732	1	1732,	0,	0.23		1.79	4.45	T28	2.45	YES	0.207194	0.43	PF3D7_0901600	stevor	0.52	0.09	0.17	1.27	4.45	4.41	3.9	2.95	1.55	0	0.43	1.65	8.05	14.54	5.18
XLOC_002919	TCONS_00004173	Pf3D7_09_v3	127325	128232	-	907	2	367,264,	0,643,	0.2		6.51	17.22	T20	4.19	YES	0.174154	0.16	PF3D7_0902900	conserved Plasmodium protein, unknown function	4.79	4.87	17.22	11.35	10.18	8.74	4.96	0	2.2	3.32	3.94	4.35	11.22	6.65	2.08
XLOC_002919	TCONS_00004174	Pf3D7_09_v3	127325	128232	-	631	1	907,	0,	0.2		3.55	14.21	T24	3.93	YES	0.256899	0.16	PF3D7_0902900	conserved Plasmodium protein, unknown function	0.44	0.01	13.11	14.21	4.76	0	2	3.3	0.61	0.62	0	2.15	4.61	0	0
XLOC_002926	TCONS_00004182	Pf3D7_09_v3	172413	174140	-	1727	1	1727,	0,	0.16		3.89	10.55	T40	3.34		0.193473	-0.02	PF3D7_0903600.1	conserved Plasmodium protein, unknown function	0.57	1.15	1.3	0.14	2.62	5.72	9.32	10.55	7.31	1.14	2.99	1.04	0.62	6.06	7.78
XLOC_002927	TCONS_00004183	Pf3D7_09_v3	182680	184615	-	1797	2	505,1292,	0,643,	0.19		10.11	21.47	T20	2.92		0.155453	-0.69	PF3D7_0903800	LCCL domain-containing protein (CCp4)	4.45	20.92	21.47	12.5	14.24	12.35	7.43	4.91	3.46	1.97	7.49	23.13	11.94	20.84	5.8
XLOC_002970	TCONS_00004251	Pf3D7_09_v3	492007	493084	-	1077	1	1077,	0,	0.23		3.22	5.8	T32	2.19		0.156766	-0.3	PF3D7_0910700	actin-like protein, putative (ALP5a)	0.49	2.5	3.78	3.62	4.51	5.8	4.07	4.53	3.03	0.88	2.18	3.66	8.24	15.91	8.75
XLOC_002972	TCONS_00004253	Pf3D7_09_v3	501427	503648	-	2221	1	2221,	0,	0.17		7.78	32.85	T6	5.01	YES	0.257628	0.33	PF3D7_0911000	phosphatidylinositol N-acetylglucosaminyltransferase, putative	32.85	2.7	0.08	0.25	0.05	0.16	0.05	1.89	17.15	3.68	26.67	7.16	0.75	0	8.67
XLOC_002985	TCONS_00004278	Pf3D7_09_v3	590176	591583	-	1407	1	1407,	0,	0.21		9.12	38.58	TT8	5.31		0.253799	-0.63	PF3D7_0913700	conserved Plasmodium protein, unknown function	29.04	2.28	0.33	0.17	0	0	0.12	3.21	21.87	4.7	38.58	7.05	0.24	0.19	22.19
XLOC_002987	TCONS_00004280	Pf3D7_09_v3	599574	600556	-	982	1	982,	0,	0.23		6.09	29.43	T6	4.93		0.238241	-0.79	PF3D7_0914000	pseudouridylate synthase, putative	29.43	1.11	0.36	0	0.48	1.13	1.63	4.53	11.07	6.54	10.73	2.39	0.26	1.66	17.47
XLOC_002998	TCONS_00004295	Pf3D7_09_v3	658547	659659	-	993	2	972,21,	0,1091,	0.18		4.24	14.43	T14	3.95		0.20963	-0.09	PF3D7_0915500	conserved Plasmodium protein, unknown function	1.78	14.43	8.73	3.06	3.54	2.77	0.88	0.48	1.3	0	9.64	10.81	3.61	4.06	2.69
XLOC_003008	TCONS_00004309	Pf3D7_09_v3	716324	717853	-	1529	1	1529,	0,	0.2	YES	5.05	25.53	T44	4.73	YES	0.259353	0.13	PF3D7_0917200	conserved Plasmodium membrane protein, unknown function	8.51	0.59	0.38	0	0.06	0.06	1.55	10.23	25.53	3.42	5.22	0.86	0.28	0.11	21.82
XLOC_003014	TCONS_00004316	Pf3D7_09_v3	758773	760815	-	1689	2	1489,200,	0,1842,	0.24		1.63	7.09	T36	3.02	YES	0.290844	-0.58	PF3D7_0918400	conserved Plasmodium protein, unknown function	0	0.5	0	0	0	0.98	7.09	4.42	3.83	0	1.09	0.88	0.98	7.95	1.81
XLOC_003014	TCONS_00004317	Pf3D7_09_v3	758773	760848	-	1546	3	710,603,233,	0,987,1842,	0.25		2.88	9.29	T32	3.36	YES	0.239887	-0.58	PF3D7_0918400	conserved Plasmodium protein, unknown function	9.26	0	0	0.01	1.44	9.29	5.37	3.41	2.86	0.09	0	0.65	2.59	8.1	6.47
XLOC_003014	TCONS_00004318	Pf3D7_09_v3	758773	760858	-	1833	2	1590,243,	0,1842,	0.24		3.84	10.27	T44	3.49	YES	0.198804	-0.58	PF3D7_0918400	conserved Plasmodium protein, unknown function	0	1.12	0.51	0.63	2.22	4.1	7.5	10.08	10.27	5.08	0.72	0.75	1.01	19.84	14.84
XLOC_003015	TCONS_00004319	Pf3D7_09_v3	765615	767042	-	1427	1	1427,	0,	0.24		2.3	12.89	TT8	3.8	YES	0.293203	-0.78	PF3D7_0918600	DNA helicase, putative	4.1	3.21	1.15	0.4	0.09	0.18	0	0	2.21	1.08	12.89	4.38	0.18	0.14	2.96
XLOC_003020	TCONS_00004325	Pf3D7_09_v3	798417	800175	-	1758	1	1758,	0,	0.23		1.57	2.93	T32	1.28		0.168945	0.11	PF3D7_0919500	sugar transporter, putative	0.71	0.73	0.76	1.03	2.87	2.93	2.72	2.38	1.86	0.61	0.66	0.46	2.96	7.11	2.83
XLOC_003030	TCONS_00004339	Pf3D7_09_v3	892818	893942	-	1124	1	1124,	0,	0.18		4.08	10.75	T14	2.57		0.183084	-0.64	PF3D7_0922000	dynein intermediate chain 2, ciliary	2.46	10.75	8.18	4.92	2.68	2.52	1.53	0.97	1.03	1.14	8.68	9	1.59	3.5	2.34
XLOC_003037	TCONS_00004347	Pf3D7_09_v3	946998	949749	-	2751	1	2751,	0,	0.28		2.19	5.44	T20	2.32		0.191218	0.71	PF3D7_0923300	perforin like protein 3 (PPLP3)	0.29	2.72	5.44	5.26	2.74	2.86	1.93	0.57	0.58	1	0.7	5.42	8.32	10.46	3.02
XLOC_003049	TCONS_00004362	Pf3D7_09_v3	1037102	1038727	-	1625	1	1625,	0,	0.2		4.36	17.21	TT8	3.69		0.206113	-0.79	PF3D7_0925800	conserved Plasmodium protein, unknown function	4.92	5.52	6.24	2.61	4.46	1.94	1.03	0.41	2.06	1.61	17.21	11.31	6.07	6.52	3.63
XLOC_003062	TCONS_00004388	Pf3D7_09_v3	1165058	1165779	-	721	1	721,	0,	0.16		5.36	13.45	T20	2.42		0.1682	-0.41	PF3D7_0929100	conserved Plasmodium protein, unknown function	1.69	5.83	13.45	3.56	6.49	7.49	2.9	2.39	4.81	1.94	8.45	8.11	1.05	4.96	2.79
XLOC_003068	TCONS_00004402	Pf3D7_09_v3	1210134	1211370	-	1236	1	1236,	0,	0.21		23.42	89.08	T44	5.79		0.208027	-0.02	PF3D7_0930400.1,PF3D7_0930400.2	conserved Plasmodium protein, unknown function	65.23	6.2	1.84	1.13	0.95	0.63	1.27	26.77	89.08	8.8	55.69	9.26	1.13	0	57.43
XLOC_003074	TCONS_00004411	Pf3D7_09_v3	1271880	1272778	-	898	1	898,	0,	0.22		8.15	13.07	T20	2.95		0.143854	-0.87	PF3D7_0931700	conserved Plasmodium protein, unknown function	2.73	10.74	13.07	6.74	6.87	9.71	10.56	9.63	8.46	0.82	10.28	12.66	4.73	14.01	15.53
XLOC_003091	TCONS_00004439	Pf3D7_09_v3	1354425	1356617	-	2192	1	2192,	0,	0.16	YES	10.14	25.35	T14	3.19	YES	0.16193	-0.34	PF3D7_0934600	conserved Plasmodium protein, unknown function	7.33	25.35	25.17	12.79	5.88	6.72	4.87	5.6	8.28	1.88	7.69	15.09	7.34	6.13	12.13
XLOC_003097	TCONS_00004446	Pf3D7_09_v3	1376975	1381714	-	2919	5	404,40,1802,250,423,	0,687,926,3574,4316,	0.21		28.27	61.58	T36	3.55	YES	0.151184	0.96	PF3D7_0935400	gametocyte development protein 1 (GDV1)	21.32	6.77	4.35	6.22	14.78	37.38	61.58	59.76	52.26	31.32	15.25	12.39	37.99	255.1	180.59
XLOC_003108	TCONS_00004463	Pf3D7_09_v3	1455073	1457012	-	1939	1	1939,	0,	0.17		4.28	19.78	T20	4.38	YES	0.251759	0.68	PF3D7_0936700	lysophospholipase, putative	0.31	11.27	19.78	7.27	2.95	0.59	0.36	0	0.54	1.18	2.78	6.62	2.35	1.38	0.4
XLOC_003114	TCONS_00004469	Pf3D7_10_v3	37964	39188	+	1224	1	1224,	0,	0.34		2.42	9.24	T14	3.36	YES	0.239935	0.36	PF3D7_1000200	rifin (RIF)	0.61	9.24	4.65	4.42	2.33	0.55	0.14	0.19	0	0.8	3.71	1.73	1.05	0.45	0.14
XLOC_003115	TCONS_00004470	Pf3D7_10_v3	53769	55484	+	1715	1	1715,	0,	0.19		2.76	8.81	T28	3.29	YES	0.233939	0.83	PF3D7_1000700	Plasmodium exported protein (PHISTa), unknown function, pseudogene	0	1.99	5.39	8.79	8.81	3.56	0.85	0.39	0.27	0.29	0	5.71	14.61	5.19	0.57
XLOC_003133	TCONS_00004492	Pf3D7_10_v3	151991	153695	+	1704	1	1704,	0,	0.21		5.72	10.67	TT8	2.45		0.152702	-0.22	PF3D7_1003400	conserved Plasmodium protein, unknown function	7.34	6.97	9.39	7.26	3.84	3.77	2.26	3.63	6.64	1.14	10.67	10.87	5.58	5.6	14
XLOC_003142	TCONS_00004504	Pf3D7_10_v3	247163	248959	+	1796	1	1796,	0,	0.19		8.64	20.37	T14	2.85		0.164944	-0.77	PF3D7_1005700	DnaJ protein, putative	2.03	20.37	16.63	10.28	13.51	14.39	4.27	2.51	3.32	1.96	5.79	9.91	14.06	19.04	5
XLOC_003192	TCONS_00004575	Pf3D7_10_v3	550102	551284	+	1182	1	1182,	0,	0.15		6.82	17.89	T14	3.52		0.17852	-0.07	PF3D7_1014000	GDP-fucose synthase, putative	5.39	17.89	17.66	3.54	2.52	2.92	3.18	2.6	2.91	0.64	15.75	11.76	2.51	4.15	3.1
XLOC_003207	TCONS_00004597	Pf3D7_10_v3	660303	663027	+	2724	1	2724,	0,	0.18	YES	15.87	48.41	T20	5.31		0.182636	0.68	PF3D7_1016500	Plasmodium exported protein (PHISTc), unknown function	2.77	18.15	48.41	32.83	31.58	16.14	4.93	1.99	1.26	0.25	16.22	16.08	12.99	11.58	1.31
XLOC_003224	TCONS_00004620	Pf3D7_10_v3	811991	812745	+	754	1	754,	0,	0.21		12.32	45.85	T48	5.33		0.225693	-0.61	PF3D7_1020000	large subunit rRNA processing RRM protein, putative	10.34	1.04	1.72	0.25	0.16	0.63	0.47	9.54	45.25	45.85	20.3	3.24	0.37	0.9	30.3
XLOC_003230	TCONS_00004627	Pf3D7_10_v3	847803	849533	+	1730	1	1730,	0,	0.18		2.64	6.78	T20	2		0.181514	-0.68	PF3D7_1021000	conserved Plasmodium protein, unknown function	1.19	5.22	6.78	2.03	1.33	2.35	1.4	2.02	2.01	0.94	3.79	1.98	0.7	2	3.15
XLOC_003241	TCONS_00004642	Pf3D7_10_v3	963320	964530	+	1210	1	1210,	0,	0.23		3.74	12.24	TT8	3.16		0.209512	-0.15	PF3D7_1023100	dynein heavy chain, putative	10.56	2.3	0.83	1.14	0.48	0.78	1.59	1.92	7.73	1.58	12.24	5.21	1.43	4.45	20.05
XLOC_003267	TCONS_00004678	Pf3D7_10_v3	1166044	1167038	+	994	1	994,	0,	0.25		4.11	17.14	T48	3.87		0.234864	0.42	PF3D7_1028200	zinc finger, C3HC4 type, putative	8.54	2.04	0.63	0.39	0.25	0.24	0.8	3	9.08	17.14	3.03	2.4	1.25	0.57	12.78
XLOC_003270	TCONS_00004685	Pf3D7_10_v3	1184648	1185214	+	566	1	566,	0,	0.22		3	6.64	T44	2.29		0.176169	0.33	PF3D7_1028900	conserved Plasmodium protein, unknown function	0.56	0.69	0.75	1.47	1.2	4.28	2.78	5.78	6.64	4.67	4.18	7.78	0.99	21.93	25.65
XLOC_003273	TCONS_00004692	Pf3D7_10_v3	1208047	1209311	+	1264	1	1264,	0,	0.24		2.18	7.29	T14	2.83		0.219335	-0.39	PF3D7_1029700	conserved Plasmodium protein, unknown function	1.8	7.29	2.96	1.3	1.13	0.38	0.73	0.76	0.17	1.49	5.99	7.38	4.81	2.96	0.95
XLOC_003276	TCONS_00004695	Pf3D7_10_v3	1230186	1231587	+	1401	1	1401,	0,	0.3		2.05	5.82	TT8	2.31		0.199884	-0.25	PF3D7_1030200	conserved Plasmodium protein, unknown function	1.35	4.1	3.34	1.47	2.26	1.82	0.68	0.38	0.51	0.81	5.82	4.76	6.83	7.44	1.39
XLOC_003277	TCONS_00004696	Pf3D7_10_v3	1240696	1242193	+	1497	1	1497,	0,	0.17		11.02	35.98	TT8	2.78	YES	0.168312	0.39	PF3D7_1030400	conserved Plasmodium protein, unknown function	9.55	11.2	9.45	4.8	5.49	7.2	4.38	8.08	16.76	8.33	35.98	11.04	6.27	8.7	28.28
XLOC_003319	TCONS_00004758	Pf3D7_10_v3	1481045	1483091	+	2046	1	2046,	0,	0.15		12.99	56.09	T20	5.18		0.210892	-0.59	PF3D7_1037400	conserved Plasmodium protein, unknown function	5.93	38.45	56.09	16.26	5.51	3.99	1	1.46	0.57	0.82	12.78	24.85	3.21	3.95	1.07
XLOC_003345	TCONS_00004790	Pf3D7_10_v3	1644413	1646647	+	2234	1	2234,	0,	0.35		0.46	0.88	T48	0.66		0.179811	0.19	PF3D7_1041300	erythrocyte membrane protein 1, PfEMP1 (VAR)	0.76	0.19	0.43	0.47	0.38	0.27	0.32	0.37	0.52	0.88	0.51	4.49	7.61	10.2	13.46
XLOC_003355	TCONS_00004800	Pf3D7_10_v3	59950	62862	-	2912	1	2912,	0,	0.21		7.69	24.32	T24	3.7		0.197914	-0.16	PF3D7_1000900	erythrocyte membrane protein 1 (PfEMP1), truncated	1.25	1.11	18.85	24.32	15.97	13.13	4	1.83	1.54	0.95	1.62	9.01	25.68	15.25	4.3
XLOC_003367	TCONS_00004827	Pf3D7_10_v3	117212	118894	-	1682	1	1682,	0,	0.21		2.28	11.19	TT8	3.45		0.260269	0.03	PF3D7_1002300	conserved Plasmodium protein, unknown function	3.46	4.21	1.63	1.2	1.03	0.24	0.41	0.11	0.61	0.99	11.19	4.23	1.21	1.22	0.85
XLOC_003370	TCONS_00004831	Pf3D7_10_v3	136596	137773	-	1177	1	1177,	0,	0.17		5.77	13.66	T14	1.96		0.161607	-0.61	PF3D7_1002800	DnaJ protein, putative	4.77	13.66	9.21	3.02	2.77	6.53	3.93	6.39	6.19	2.78	4.2	7.72	3.67	11.77	16.51
XLOC_003371	TCONS_00004832	Pf3D7_10_v3	145138	146277	-	1139	1	1139,	0,	0.21		7.52	22.13	T32	2.91		0.17588	0.25	PF3D7_1003000	conserved Plasmodium protein, unknown function	5.28	3.35	2.58	2.12	2.07	22.13	12.17	13.07	11.59	2.93	5.48	1.27	1.75	18.98	19.83
XLOC_003377	TCONS_00004838	Pf3D7_10_v3	178456	179008	-	552	1	552,	0,	0.2		8.28	19.47	T20	2.74		0.16275	0.91	PF3D7_1003900	conserved Plasmodium protein, unknown function	3.39	17.09	19.47	12.19	7.86	6.41	4.6	3.69	2.06	2.38	11.98	28.66	10.22	4.73	3.2
XLOC_003390	TCONS_00004856	Pf3D7_10_v3	251565	253146	-	1581	1	1581,	0,	0.18		10.14	25.53	T32	3.17	YES	0.167847	0.11	PF3D7_1005800	conserved Plasmodium membrane protein, unknown function	5.5	4.25	1.98	2.27	9.75	25.53	21.51	17.91	15.26	1.95	5.66	3.81	6.89	26.46	27.35
XLOC_003396	TCONS_00004862	Pf3D7_10_v3	270896	272154	-	1258	1	1258,	0,	0.18		26.7	60.95	T32	2.23		0.14627	0.54	PF3D7_1006500	conserved Plasmodium protein, unknown function	12.24	17.29	30.94	33.31	49.21	60.95	25.08	13.46	17.15	20.97	13.12	18.46	15.1	18.8	10.24
XLOC_003432	TCONS_00004913	Pf3D7_10_v3	540580	541814	-	1234	1	1234,	0,	0.2		11.75	44.35	T44	5.5	YES	0.220901	-0.04	PF3D7_1013700	conserved Plasmodium protein, unknown function	27.38	2.31	0.8	0.14	0	0.09	1.53	16.86	44.35	17.86	17.97	2.69	0.2	0.49	77.41
XLOC_003456	TCONS_00004956	Pf3D7_10_v3	735240	735743	-	503	1	503,	0,	0.19		12.63	26.5	T20	4.02		0.162162	0.67	PF3D7_1018400	conserved Plasmodium protein, unknown function	20.22	22.3	26.5	14.32	15.61	8.05	4.77	1.62	0.69	1.54	23.26	15.72	5.96	8.59	5.53
XLOC_003473	TCONS_00004985	Pf3D7_10_v3	833061	834296	-	1235	1	1235,	0,	0.19		8.27	21.03	TT8	3.31		0.172977	-0.36	PF3D7_1020600	conserved Plasmodium membrane protein, unknown function	5.6	16.8	18.19	8.78	7.6	6.37	1.44	1.7	1.22	2.27	21.03	20.23	10.31	7.3	0.91
XLOC_003500	TCONS_00005024	Pf3D7_10_v3	1030397	1031927	-	1530	1	1530,	0,	0.22		25.19	94.98	TT8	3.99	YES	0.173088	-0.79	PF3D7_1024700	conserved Plasmodium protein, unknown function	11.99	62.91	41.69	14.75	10.72	10.25	5.02	6.84	8.41	9.54	94.98	46.42	27.77	50.14	19.79
XLOC_003520	TCONS_00005057	Pf3D7_10_v3	1157237	1158818	-	1581	1	1581,	0,	0.19		3.48	10.85	T20	3.57		0.216022	-0.69	PF3D7_1027900	DHHC-type zinc finger protein, putative	0.85	8.38	10.85	8.98	4.3	1.81	1.15	0.42	0.58	0	0.99	9.38	7.1	4.01	1.41
XLOC_003538	TCONS_00005083	Pf3D7_10_v3	1248510	1249470	-	960	1	960,	0,	0.2		5.7	19.46	T40	4.35		0.219223	-0.57	PF3D7_1030700	RNA methyltransferase, putative	6.99	1.61	0.44	0	0.15	0.44	4.75	19.46	15.49	1.93	11.39	1.97	0	1.05	66.34
XLOC_003542	TCONS_00005088	Pf3D7_10_v3	1257312	1258574	-	1262	1	1262,	0,	0.29		3.33	7.41	T20	1.92		0.169591	-0.29	PF3D7_1031200	MORN repeat-containing protein 1 (MORN1)	2.83	1.32	7.41	6.38	2.16	1.43	2.57	2.75	2.31	1.22	6.24	4.88	7.24	4.33	7.94
XLOC_003561	TCONS_00005119	Pf3D7_10_v3	1403379	1406452	-	3073	1	3073,	0,	0.17		3.66	13.22	T44	3.67		0.245602	0.88	PF3D7_1035400	merozoite surface protein 3 (MSP3)	3.75	0.45	0.4	0.34	0.11	0.24	0.18	1.47	13.22	10.82	9.26	1.57	0.13	0	4.04
XLOC_003563	TCONS_00005121	Pf3D7_10_v3	1420804	1423343	-	2539	1	2539,	0,	0.26		6.46	21.92	T44	4.47	YES	0.227513	-0.65	PF3D7_1035800	probable protein, unknown function (M712)	16.17	0.7	0.21	0.11	0.14	0.03	1.21	9.56	21.92	6.69	14.26	3.63	0	0.35	36.45
XLOC_003591	TCONS_00005155	Pf3D7_11_v3	66514	67698	+	1184	1	1184,	0,	0.32		2.24	8.42	T14	3.04		0.244685	0.16	PF3D7_1101100	rifin (RIF)	1.01	8.42	3.6	2.67	1.27	0.23	0.23	0.32	0.14	0.29	6.44	6.3	4.11	0.53	0.17
XLOC_003597	TCONS_00005161	Pf3D7_11_v3	123568	124764	+	1196	1	1196,	0,	0.2		4.13	15.89	T14	3.59		0.217978	-0.15	PF3D7_1102600	Plasmodium exported protein, unknown function (GEXP14)	2.37	15.89	10.81	3.96	2.28	2.22	0.76	0.44	0.4	0.86	5.45	6.83	1.22	1.73	0.86
XLOC_003628	TCONS_00005208	Pf3D7_11_v3	317402	319123	+	1721	1	1721,	0,	0.26		11.39	69.43	TT8	5.21	YES	0.219925	-0.65	PF3D7_1107400	Rad51 homolog (RAD51)	7.46	12.25	10.15	8.34	6.04	2.89	0.91	1.06	1.98	4.84	69.43	15.5	11.59	7.3	2.19
XLOC_003631	TCONS_00005211	Pf3D7_11_v3	343236	344645	+	1409	1	1409,	0,	0.17		6.2	21.89	TT8	3.87		0.201353	0.53	PF3D7_1107900	mechanosensitive ion channel protein	13.18	2.57	2.01	1.3	1.43	0.56	1.02	5.85	12.3	6.05	21.89	10.12	1.95	2.68	44.38
XLOC_003663	TCONS_00005267	Pf3D7_11_v3	547066	548080	+	1014	1	1014,	0,	0.17		8.63	41.24	TT8	4.7		0.218406	-0.72	PF3D7_1114400	conserved Plasmodium protein, unknown function	9.6	11.3	18.04	4.58	2.29	1.83	0.62	1.07	3.76	0.64	41.24	4.55	1.04	1.73	1.74
XLOC_003673	TCONS_00005284	Pf3D7_11_v3	615252	617197	+	1945	1	1945,	0,	0.19		7.22	16.61	T44	3.56		0.176357	-0.78	PF3D7_1116200.1,PF3D7_1116200.2	pyridoxine biosynthesis protein PDX2 (PDX2)	13.15	1.79	0.49	1.16	1.5	2.3	4.12	6.04	16.61	15.84	16.45	4.14	3.46	8.54	28.61
XLOC_003687	TCONS_00005305	Pf3D7_11_v3	714101	715494	+	1393	1	1393,	0,	0.22		3.02	11.97	T44	3.7		0.24729	0.28	PF3D7_1118800	conserved Plasmodium protein, unknown function	6.3	0.89	0	0.25	0.17	0.26	0.84	6.43	11.97	0.97	5.17	1.27	0.18	0.55	14.41
XLOC_003701	TCONS_00005326	Pf3D7_11_v3	800542	801458	+	916	1	916,	0,	0.2		5.7	14.68	T14	2.52		0.172892	-0.67	PF3D7_1121200	conserved Plasmodium protein, unknown function	5.21	14.68	9.93	3.13	1.72	3.44	2.02	4.73	2.94	1.9	12.95	10.02	1.7	4.48	7.42
XLOC_003729	TCONS_00005365	Pf3D7_11_v3	1018216	1019887	+	1671	1	1671,	0,	0.22		2.85	7.93	T20	2.79		0.195397	-0.58	PF3D7_1126100	autophagy-related protein 7, putative (ATG7)	0.47	5.33	7.93	5.78	3.19	3.03	0.85	1.28	1.08	0.29	2.14	5.16	7.25	8.97	2.66
XLOC_003735	TCONS_00005375	Pf3D7_11_v3	1060058	1061258	+	1200	1	1200,	0,	0.22		10.63	46.9	TT8	5.02		0.2152	-0.75	PF3D7_1127100	deoxyuridine 5'-triphosphate nucleotidohydrolase (dUTPase)	6.96	29.91	13.23	10.26	3.4	1.37	0.59	0.47	1.98	1.87	46.9	12.77	11.56	5.36	2.28
XLOC_003759	TCONS_00005413	Pf3D7_11_v3	1210444	1211571	+	1127	1	1127,	0,	0.24		1	3.11	T32	2.04		0.240824	-0.27	PF3D7_1131500	conserved Plasmodium protein, unknown function	0	0	0.3	0.47	1.31	3.11	2.59	1.88	0	0.83	0.49	0.43	4.18	15.7	3.51
XLOC_003761	TCONS_00005415	Pf3D7_11_v3	1234070	1235418	+	1348	1	1348,	0,	0.22		4.45	10.07	T24	1.88		0.165524	-0.53	PF3D7_1131900	conserved Plasmodium protein, unknown function	2	2.19	2.72	10.07	8.73	6.41	2.82	2.06	5.76	2.14	4.07	6.66	14.1	20.59	9.47
XLOC_003799	TCONS_00005464	Pf3D7_11_v3	1480775	1481700	+	691	3	24,424,243,	0,109,682,	0.28		3.66	17.46	T14	4.21	YES	0.229712	-0.45	PF3D7_1137800	conserved Plasmodium protein, unknown function	1.96	17.46	4.76	3.62	2.06	3.45	1.2	1.45	0.83	0	3.51	4.59	1.21	2.77	0
XLOC_003818	TCONS_00005498	Pf3D7_11_v3	1672532	1673495	+	963	1	963,	0,	0.25		2.62	4.65	T24	2.5		0.167946	-0.84	PF3D7_1141800	phd finger protein, putative	0.56	4.53	4.38	4.65	4.46	3.88	3.25	1.59	0.23	0	1.28	3.98	9.84	12.25	1.97
XLOC_003820	TCONS_00005500	Pf3D7_11_v3	1692891	1693963	+	1072	1	1072,	0,	0.19		7.33	32.43	TT8	4.69		0.226836	-0.33	PF3D7_1142200	conserved Plasmodium protein, unknown function	8.07	19.17	10.9	3.29	1.1	2.16	0.33	2.19	0.3	0.64	32.43	9.43	1.04	1.69	1.72
XLOC_003831	TCONS_00005518	Pf3D7_11_v3	1751486	1751976	+	490	1	490,	0,	0.19		47.39	111.35	TT8	2.28		0.143268	0.02	PF3D7_1143900	carbohydrate kinase, putative	86.92	55.33	41.97	34.2	24.54	30.91	28.4	31.6	53.95	22.14	111.35	59.21	71.19	65.43	84.47
XLOC_003832	TCONS_00005519	Pf3D7_11_v3	1752181	1753403	+	968	2	786,182,	0,1040,	0.24		4.74	10.26	T44	2.08		0.161897	-0.73	PF3D7_1143900	carbohydrate kinase, putative	6.64	2.61	2.52	1.67	1.88	5.08	4.93	7.94	10.26	2.55	6.08	5.31	3.57	10.05	14.61
XLOC_003838	TCONS_00005531	Pf3D7_11_v3	1779774	1780917	+	1143	1	1143,	0,	0.19		5.83	12.23	T40	2.41		0.15813	0.27	PF3D7_1145000	conserved Plasmodium protein, unknown function	4.7	1.49	3.82	2.48	4.29	7.91	8.39	12.23	10.76	4.21	3.79	6.69	3.62	10.62	33.48
XLOC_003844	TCONS_00005539	Pf3D7_11_v3	1820878	1822174	+	1296	1	1296,	0,	0.26		1.8	4.77	T44	2.41		0.205675	-0.69	PF3D7_1146000	nucleolar preribosomal assembly protein, putative	2.99	0.4	0.63	0.13	0.09	0.51	1.08	2.99	4.77	2.94	3.27	0.94	0	2.78	13.37
XLOC_003852	TCONS_00005551	Pf3D7_11_v3	1908683	1910547	+	1864	1	1864,	0,	0.22		5.35	11.76	T20	2.65		0.160803	-0.75	PF3D7_1148000	serine/threonine protein kinase, putative	2.86	8.8	11.76	7.34	6.4	5.72	3.27	3.87	4.34	1.03	3.5	11.5	12.71	16.35	9.8
XLOC_003871	TCONS_00005583	Pf3D7_11_v3	28156	29504	-	1348	1	1348,	0,	0.36		1.36	2.99	T40	1.27		0.178112	0.23	PF3D7_1100100	erythrocyte membrane protein 1, PfEMP1 (VAR)	1.49	0.92	1.73	1.36	0.79	0.65	1.25	2.99	1.77	1.17	0.8	4.81	7.11	5.79	10.97
XLOC_003889	TCONS_00005603	Pf3D7_11_v3	138926	139696	-	409	2	91,318,	0,452,	0.21		29.35	83.27	T20	3.6	YES	0.158065	NA	PF3D7_1103000	conserved Plasmodium protein, unknown function	7.53	53.23	83.27	45.67	45.42	14.51	13.83	13.85	8.91	5.95	30.64	65.56	23.98	8.64	9.3
XLOC_003945	TCONS_00005696	Pf3D7_11_v3	537153	538884	-	1731	1	1731,	0,	0.19		6.97	23.23	TT8	3.2	YES	0.183079	0.9	PF3D7_1114000	dynein light chain type 2, putative	10.52	5.59	4.74	1.97	1.63	4.08	2.71	2.13	9.31	10.7	23.23	11.34	4.76	9.4	16.61
XLOC_003960	TCONS_00005721	Pf3D7_11_v3	625382	626046	-	664	1	664,	0,	0.23	YES	8.66	17.43	T36	2.3		0.152471	0.4	PF3D7_1116500	folate transporter 2 (FT2)	12.87	3.37	4.31	5.49	13.97	10.72	17.43	13.06	5.85	2.75	5.43	9.09	10.06	22.8	14.87
XLOC_003966	TCONS_00005729	Pf3D7_11_v3	659285	661009	-	1724	1	1724,	0,	0.19		14.36	43.33	TT8	2.82		0.162358	-0.31	PF3D7_1117200	conserved Plasmodium protein, unknown function	8.34	21.87	16.55	7.01	5.28	6.68	7.28	13.39	17.6	10.6	43.33	23.25	6.75	22.02	45.66
XLOC_003968	TCONS_00005732	Pf3D7_11_v3	668965	670174	-	1209	1	1209,	0,	0.17		18.55	29.34	T14	2.1		0.136028	-0.48	PF3D7_1117600.1,PF3D7_1117600.2	conserved Plasmodium protein, unknown function	13.16	29.34	22.13	22.59	21.4	11.29	19.02	21.11	12.55	6.09	25.37	26.91	7.66	8.6	7.36
XLOC_003989	TCONS_00005767	Pf3D7_11_v3	810712	812379	-	1667	1	1667,	0,	0.23		3.56	7.67	T36	2.41		0.168307	0.2	PF3D7_1121400	WD domain, G-beta repeat-containing protein	3.36	2.04	0.64	1.13	1.85	3.4	7.67	6.04	4.82	1.84	6.42	5.12	2.02	7.79	13.62
XLOC_003999	TCONS_00005782	Pf3D7_11_v3	943557	944582	-	1025	1	1025,	0,	0.18		9.69	25.58	TT8	3.41		0.165794	-0.81	PF3D7_1123800	conserved Plasmodium protein, unknown function	6.67	16.3	16.53	8.96	6.54	12.61	4.38	3.45	4.09	1.49	25.58	11.71	7.7	11.98	4.05
XLOC_004028	TCONS_00005832	Pf3D7_11_v3	1114430	1116422	-	1992	1	1992,	0,	0.18		9.46	29.74	T44	4.72		0.200002	0.79	PF3D7_1128700	GPI8p transamidase	14.77	2.14	0.92	0.59	0.17	0.46	4.26	18.18	29.74	16.32	16.56	3.82	0.64	0.63	36.88
XLOC_004029	TCONS_00005833	Pf3D7_11_v3	1120135	1121018	-	883	1	883,	0,	0.2		3.45	9.4	T20	2.57		0.187752	-0.91	PF3D7_1128900	conserved Plasmodium protein, unknown function	0.79	2.32	9.4	6.33	5.12	5.74	3.81	1.76	1.04	0.75	0.92	9.93	8.83	10.67	4.97
XLOC_004036	TCONS_00005843	Pf3D7_11_v3	1187098	1189103	-	2005	1	2005,	0,	0.21		2.48	7.88	T32	2.68		0.206475	0.06	PF3D7_1130800	armadillo repeat protein PF16, putative	1.05	0.94	0.39	1.43	4.92	7.88	4.9	2.4	1.23	0.84	1.31	1.29	5.42	17.06	4.99
XLOC_004047	TCONS_00005862	Pf3D7_11_v3	1274831	1276587	-	1756	1	1756,	0,	0.14		12.99	39.69	T14	5.35	YES	0.19585	NA	PF3D7_1133000	conserved Plasmodium protein, unknown function	3.5	39.69	30.16	16.7	13.88	5.36	1.49	0.71	0.65	0	30.75	11.99	5.96	2.51	0.5
XLOC_004050	TCONS_00005865	Pf3D7_11_v3	1294321	1296066	-	1745	1	1745,	0,	0.26		1.92	4.89	T32	2.37		0.188187	-0.49	PF3D7_1133400	apical membrane antigen 1 (AMA1)	0.14	0.85	0.89	1.53	3.27	4.89	2.56	1.69	1.86	2.09	1.37	2.8	9.25	29.58	6.93
XLOC_004078	TCONS_00005912	Pf3D7_11_v3	1540725	1542821	-	2096	1	2096,	0,	0.14		8.89	31.75	T44	4.04		0.192751	0.67	PF3D7_1138900	unspecified product	10.76	1.18	1.85	1.5	0.99	2.79	8.81	20.17	31.75	8.59	9.38	0.94	0	0.83	8.48
XLOC_004079	TCONS_00005913	Pf3D7_11_v3	1545411	1547717	-	2306	1	2306,	0,	0.16		9.9	39.04	T20	5.32	YES	0.240924	0.3	PF3D7_1139000	unspecified product	1.52	36.11	39.04	16.99	3.11	1	0.15	0.14	0.37	0	10.51	19.69	5.89	1.04	0.14
XLOC_004084	TCONS_00005918	Pf3D7_11_v3	1567707	1573279	-	5572	1	5572,	0,	0.13		9.5	37.28	T28	4.39	YES	0.195403	0.6	PF3D7_1139400	unspecified product	2.45	3.66	14.84	16.57	37.28	14.85	6.13	3.09	3.1	0.83	1.68	10.26	5.04	7.93	1.94
XLOC_004108	TCONS_00005956	Pf3D7_11_v3	1745577	1746324	-	747	1	747,	0,	0.17		7.94	18.43	TT8	2.96		0.162485	-0.5	PF3D7_1143700	conserved Plasmodium protein, unknown function	7.26	10.21	17.13	7.71	6.35	4.44	1.5	2.04	9.25	3.01	18.43	6	1.6	0.88	0.67
XLOC_004134	TCONS_00006000	Pf3D7_11_v3	1972293	1974318	-	1894	2	303,1591,	0,434,	0.25		16.8	133.08	TT8	7.07		0.296368	-0.81	PF3D7_1149100.1,PF3D7_1149100.2	Plasmodium exported protein, unknown function	32.65	6.19	1.79	1.48	0.23	0.12	0	0.83	6.05	2.38	133.08	9.89	0.35	0.53	3.1
XLOC_004141	TCONS_00006008	Pf3D7_12_v3	26282	27476	+	1194	1	1194,	0,	0.33		1.43	4.33	T24	2.28		0.228727	0.02	PF3D7_1200200	rifin (RIF)	0.65	3.48	3.73	4.33	1.12	0.57	0.22	0.1	0.27	0.28	0.99	4.29	3.62	1.32	0.31
XLOC_004143	TCONS_00006010	Pf3D7_12_v3	48475	50645	+	2170	1	2170,	0,	0.27		6.81	15.13	T44	2.15		0.161593	-0.38	PF3D7_1200600	erythrocyte membrane protein 1, PfEMP1 (VAR2CSA)	4.9	2.99	4.51	3.5	3.06	2.65	5.9	14.08	15.13	14.54	3.61	4.59	9.17	14.62	33.74
XLOC_004145	TCONS_00006012	Pf3D7_12_v3	76513	77654	+	1141	1	1141,	0,	0.23		5.14	29.2	TT8	4.92		0.288104	-0.57	PF3D7_1201000	Plasmodium exported protein (PHISTb), unknown function	4.69	11.31	8.87	0	0	0.91	0	0.56	0.49	0.52	29.2	2.24	0	0	0.33
XLOC_004157	TCONS_00006028	Pf3D7_12_v3	173612	174561	+	949	1	949,	0,	0.21		9.01	22.05	T20	4.53		0.166344	-0.77	PF3D7_1203300	conserved Plasmodium protein, unknown function	4.28	17.88	22.05	9.38	6.93	9.85	6.8	6.12	2.93	0	12.88	10.57	1.61	2.61	0.99
XLOC_004160	TCONS_00006032	Pf3D7_12_v3	190148	190928	+	780	1	780,	0,	0.13		34.57	145.31	TT8	3.88		0.166845	0.85	PF3D7_1203800	unspecified product	23.99	43.89	53.31	14.71	16.49	23.38	14.78	13.98	21.53	8.93	145.31	33.1	2.06	6.14	8.7
XLOC_004173	TCONS_00006052	Pf3D7_12_v3	272334	272909	+	575	1	575,	0,	0.21		2.49	9.25	T44	3.36		0.246947	0.83	PF3D7_1206100	IMP-specific 5'-nucleotidase, putative,haloacid dehalogenase hydrolase, putative	5.44	0.7	0	0	0	0	1.14	4.86	9.25	1.82	4.15	0.98	0	1.16	26.24
XLOC_004193	TCONS_00006084	Pf3D7_12_v3	457695	459144	+	1449	1	1449,	0,	0.17		14.93	26.29	T44	1.87		0.140496	-0.53	PF3D7_1210200	zinc finger protein, putative	13.27	7.79	9.6	11.54	15.65	23.69	14.11	18.82	26.29	6.45	17	4.16	10.41	18.64	17.94
XLOC_004196	TCONS_00006087	Pf3D7_12_v3	476877	477939	+	1062	1	1062,	0,	0.2		3.63	18.44	TT8	4.28		0.255392	-0.59	PF3D7_1210700	conserved Plasmodium protein, unknown function	1.77	8.64	3.88	2.94	1.5	1.36	0.55	0.58	0.26	0	18.44	4.75	0.29	2.36	4.27
XLOC_004212	TCONS_00006112	Pf3D7_12_v3	600649	601690	+	1041	1	1041,	0,	0.19		8.22	23.3	TT8	3.06		0.169668	-0.54	PF3D7_1214000	conserved Plasmodium protein, unknown function	4.72	12.17	14.76	8.29	7.37	6.41	3.25	2.82	1.91	5.41	23.3	10.88	5.91	13.4	3.97
XLOC_004231	TCONS_00006136	Pf3D7_12_v3	675282	676891	+	1488	2	960,528,	0,1081,	0.19		4.14	11.85	T32	2.86		0.188434	-0.48	PF3D7_1217100.1,PF3D7_1217100.2	type IIB DNA topoisomerase, putative	1.32	1.78	0.77	1.6	5.52	11.85	9.29	5.92	4.61	1.29	1.55	2.1	3.66	17.98	10.1
XLOC_004244	TCONS_00006159	Pf3D7_12_v3	792158	793724	+	1566	1	1566,	0,	0.2		2.75	6.52	T20	2.34		0.175469	-0.2	PF3D7_1219700	raf kinase inhibitor (RKIP)	0.48	4.88	6.52	3.15	3.22	1.92	1.54	1.2	2.47	1.76	3.11	6.54	4	3.16	2.84
XLOC_004258	TCONS_00006175	Pf3D7_12_v3	876825	878797	+	1836	2	922,914,	0,1058,	0.24		9.78	33.66	TT8	4.44	YES	0.196044	-0.93	PF3D7_1222000	conserved protein, unknown function	5.53	24.89	22.03	8.32	3.13	1.64	0.6	0.92	3.07	3.76	33.66	25.42	3.67	1.98	4.24
XLOC_004324	TCONS_00006268	Pf3D7_12_v3	1446120	1447851	+	1577	2	107,1470,	0,261,	0.26		2.93	6.33	T40	2.44		0.177628	-0.41	PF3D7_1234700	CPW-WPC family protein	3.14	0.79	0.35	0.36	1.86	5.03	5.93	6.33	4.4	3.12	0.89	0.77	3.43	21.66	16.95
XLOC_004334	TCONS_00006282	Pf3D7_12_v3	1512111	1513128	+	1017	1	1017,	0,	0.22		3.37	11.4	T44	3.63		0.223708	-0.4	PF3D7_1236200	conserved Plasmodium protein, unknown function	0	1.17	1	1.18	0.11	1	5.1	10.06	11.4	0.92	5.08	2.88	1.18	6.07	40.64
XLOC_004397	TCONS_00006375	Pf3D7_12_v3	1933726	1934962	+	1236	1	1236,	0,	0.25		1.62	6.68	T6	2.94		0.258203	-0.88	PF3D7_1246500	conserved Plasmodium protein, unknown function	6.68	0.77	0.37	0.13	0.09	0	0.46	1.48	2.27	1.84	3.73	7.62	1.06	0.13	19.32
XLOC_004411	TCONS_00006396	Pf3D7_12_v3	1979110	1980254	+	1144	1	1144,	0,	0.19		6.48	20.65	TT8	3.53		0.185555	-0.45	PF3D7_1248300	conserved Plasmodium membrane protein, unknown function	4.82	13.23	11.04	7.31	3.98	2.66	2.69	2.27	1.77	0.87	20.65	9.33	5.55	3.66	1.76
XLOC_004417	TCONS_00006403	Pf3D7_12_v3	2004730	2006381	+	1651	1	1651,	0,	0.18		8.32	20.09	T44	2.35		0.161262	-0.45	PF3D7_1249000	conserved Plasmodium membrane protein, unknown function	7.24	3.19	4.52	3.14	4.57	12.09	11.07	15.5	20.09	3.3	6.85	3.93	6.01	16.74	29.24
XLOC_004429	TCONS_00006423	Pf3D7_12_v3	2094990	2095914	+	924	1	924,	0,	0.21		4.44	26.36	T6	4.77		0.286732	0.27	PF3D7_1251300	thymidylate kinase (TMK)	26.36	0.9	0	0.88	0.29	0.14	0.14	2.16	5.47	1.69	10.82	10.38	0.63	0.5	9.69
XLOC_004459	TCONS_00006458	Pf3D7_12_v3	2243446	2245007	+	1561	1	1561,	0,	0.35		0.29	0.64	T6	0.72		0.209252	-0.6	PF3D7_1255200	erythrocyte membrane protein 1, PfEMP1 (VAR)	0.64	0	0.08	0.09	0.17	0.3	0.19	0.58	0.35	0.47	0.27	1.31	3.44	4.69	4.2
XLOC_004462	TCONS_00006461	Pf3D7_12_v3	20715	22294	-	1579	1	1579,	0,	0.34		1.97	4.07	T44	1.87		0.171374	0.49	PF3D7_1200100	erythrocyte membrane protein 1, PfEMP1 (VAR)	1.43	0.39	0.84	1.65	1.62	1.34	1.46	2.67	4.07	3.94	2.23	1.08	3.65	3.93	8.82
XLOC_004465	TCONS_00006464	Pf3D7_12_v3	37922	40412	-	2319	2	647,1672,	0,818,	0.29		3.98	8.84	T40	2.35		0.167466	-0.6	PF3D7_1200400	erythrocyte membrane protein 1, PfEMP1 (VAR)	4.03	1.68	0.94	1.8	2.61	4.65	6.28	8.84	7.48	3.76	1.74	2.01	6.61	13.46	27.82
XLOC_004475	TCONS_00006478	Pf3D7_12_v3	99503	100552	-	1049	1	1049,	0,	0.25		2.88	6.6	T40	2.93		0.193292	-0.62	PF3D7_1201500	XPA binding protein 1, putative	6.36	0.33	0.32	0	0.44	0.85	2.57	6.6	6.23	2.77	5.18	0.47	0.91	4.63	32.33
XLOC_004488	TCONS_00006501	Pf3D7_12_v3	181189	181923	-	734	1	734,	0,	0.21		7.99	24.8	TT8	3.06		0.177193	-0.67	PF3D7_1203400	transporter, putative	6.8	20.26	8.85	5.99	3.93	2.78	4.63	2.1	2.8	4.93	24.8	10.82	6.01	5.89	2.62
XLOC_004522	TCONS_00006554	Pf3D7_12_v3	441462	443203	-	1741	1	1741,	0,	0.22		6.24	28.38	T32	4.34		0.223278	-0.12	PF3D7_1209500.1,PF3D7_1209500.2	cGMP-specific phosphodiesterase (PDE1)	3.69	1.11	0.45	0.56	7.79	28.38	12.58	7.09	5.03	0.49	1.5	1.2	2.38	13.19	3.74
XLOC_004523	TCONS_00006555	Pf3D7_12_v3	444114	444964	-	850	1	850,	0,	0.26		1.13	3.23	T32	1.87		0.210198	0.01	PF3D7_1209600	porphobilinogen deaminase (PBGD)	1.08	0.25	0.71	1.45	0.16	3.23	1.49	0.68	1.5	0.64	1.2	1.72	2.62	15.11	6.11
XLOC_004535	TCONS_00006577	Pf3D7_12_v3	523715	525165	-	1450	1	1450,	0,	0.18		6	10.17	TT8	1.89		0.144751	-0.43	PF3D7_1211700	DNA replication licensing factor MCM5, putative (MCM5)	6.15	8.5	8.12	5.03	5.2	4.07	2.02	4.45	7.12	5.21	10.17	11.34	3.83	5.81	16.29
XLOC_004546	TCONS_00006593	Pf3D7_12_v3	584252	585516	-	1264	1	1264,	0,	0.21		3.1	7.02	T32	2.02		0.169161	-0.35	PF3D7_1213500	integral membrane protein GPR180, putative	2.14	0.98	2.01	1.72	3.75	7.02	3.84	3.52	5.26	1.88	1.98	2.85	4.47	7.31	3.02
XLOC_004550	TCONS_00006602	Pf3D7_12_v3	604992	606541	-	1324	2	1100,224,	0,1325,	0.21		10.59	25.87	T32	2.32		0.157706	-0.17	PF3D7_1214100	phosphatidylinositol-glycan biosynthesis class O protein, putative	5.18	8.67	9.01	11.15	22.71	25.87	11.84	6.38	4.37	6.19	5.14	6.28	15.99	18.4	3.7
XLOC_004559	TCONS_00006615	Pf3D7_12_v3	646930	648131	-	1201	1	1201,	0,	0.18		9.51	26.22	TT8	2.57		0.163823	-0.14	PF3D7_1216100	conserved Plasmodium membrane protein, unknown function	14.56	4.26	5.54	8.31	8.78	11.2	3.6	4.27	12.73	5.17	26.22	7.65	16.3	13.07	12.04
XLOC_004563	TCONS_00006620	Pf3D7_12_v3	664183	666541	-	2220	2	594,1626,	0,732,	0.25		13.75	46.97	TT8	3.75	YES	0.173297	-0.4	PF3D7_1216700	perforin like protein 2 (PPLP2)	14.37	14.82	15.9	20.07	15.79	8.72	5.63	2.58	2.91	3.46	46.97	14.26	25.73	19.48	5.55
XLOC_004564	TCONS_00006621	Pf3D7_12_v3	666633	667939	-	1306	1	1306,	0,	0.16		20.45	49.38	T20	4.15	YES	0.159888	NA	PF3D7_1216800	tRNA Proline	9.97	24.52	49.38	32.12	32.19	22.17	9.29	4.22	2.74	1.84	36.57	22.34	18.55	18.39	4.25
XLOC_004589	TCONS_00006661	Pf3D7_12_v3	857101	859613	-	2512	1	2512,	0,	0.26		1.95	7.11	T32	3.02	YES	0.23521	-0.61	PF3D7_1221400	inner membrane complex protein 1h, putative (IMC1h)	0.25	0.51	0.45	1.04	3.77	7.11	3.91	2.59	1.31	0	0.55	1.22	6.85	25.68	6.72
XLOC_004605	TCONS_00006682	Pf3D7_12_v3	968923	970786	-	1863	1	1863,	0,	0.21		8.51	26.68	T14	4.21		0.200339	-0.68	PF3D7_1223700	integral membrane protein, putative	7.62	26.68	17.64	10.58	2.84	1.55	1.04	1.19	0.57	0.5	23.41	16.02	4.73	4.63	0.79
XLOC_004609	TCONS_00006687	Pf3D7_12_v3	983563	985443	-	1880	1	1880,	0,	0.16		9.77	24.88	TT8	2.31		0.159545	-0.05	PF3D7_1224200	conserved Plasmodium protein, unknown function	6.03	16.32	15.39	9.42	5.94	5.53	5.33	4.21	6.17	8.26	24.88	13.5	3.92	9.47	9.14
XLOC_004625	TCONS_00006706	Pf3D7_12_v3	1085366	1087090	-	1724	1	1724,	0,	0.22	YES	5.05	17.81	T6	4.11		0.230402	0.25	PF3D7_1226800	ataxin-3, putative (ATX3)	17.81	1.31	0.35	0.09	0.12	0.29	1	4.1	13.28	3.55	13.67	2.89	0.4	0.63	16.05
XLOC_004634	TCONS_00006716	Pf3D7_12_v3	1145111	1146626	-	1515	1	1515,	0,	0.2		2.05	4.33	T44	2.13		0.178952	0.31	PF3D7_1228200	conserved Plasmodium protein, unknown function	3.77	0.55	0.32	0.22	0.94	2.36	2.01	3.83	4.33	1.46	2.77	0.97	1.11	4.6	17.19
XLOC_004635	TCONS_00006717	Pf3D7_12_v3	1150305	1151628	-	1323	1	1323,	0,	0.25	YES	3.92	10.39	T14	3.25		0.194124	-0.87	PF3D7_1228300	NIMA related kinase 1 (NEK1)	0.44	10.39	8.73	9.12	4.96	3.23	1.63	1.46	0.2	0.42	2.5	8.04	8.83	13.88	3.02
XLOC_004647	TCONS_00006739	Pf3D7_12_v3	1257085	1258142	-	1057	1	1057,	0,	0.25		15.22	61.33	TT8	4.7		0.183513	-0.24	PF3D7_1230600	sun-family protein, putative	7.57	34.19	21.34	10.38	4.6	6.56	5.29	7.57	7.21	1.4	61.33	31.36	12.06	21.17	34.88
XLOC_004683	TCONS_00006795	Pf3D7_12_v3	1569103	1570243	-	1140	1	1140,	0,	0.22		4.83	7.92	T44	2.6		0.151326	-0.12	PF3D7_1237600	rRNA processing WD-repeat protein, putative	7.87	5.67	6.37	1.71	1.81	2.36	4.59	7.83	7.92	0.47	6.5	4.42	1.2	6.92	28.81
XLOC_004698	TCONS_00006818	Pf3D7_12_v3	1699464	1701021	-	1557	1	1557,	0,	0.31		1.53	2.72	T20	1.53		0.163099	0.07	PF3D7_1240300	erythrocyte membrane protein 1, PfEMP1 (VAR)	0.4	1.58	2.72	1.88	1.21	1.8	1.85	2.38	1.79	0.94	0.28	7.43	8.19	11.95	14.99
XLOC_004701	TCONS_00006821	Pf3D7_12_v3	1739141	1741412	-	2271	1	2271,	0,	0.32		3.25	6.65	T44	2.42		0.169858	0.13	PF3D7_1240900	erythrocyte membrane protein 1, PfEMP1 (VAR)	5.1	1.08	0.43	0.65	1.01	2.89	4.22	6.34	6.65	4	3.41	2.04	3.5	13.15	32.29
XLOC_004734	TCONS_00006866	Pf3D7_12_v3	1970070	1971268	-	1198	1	1198,	0,	0.26		2.8	8.43	T14	3.24		0.209477	-0.45	PF3D7_1247800	dipeptidyl peptidase 2, putative (DPAP2)	1.42	8.43	8.08	3.23	2.65	1.77	0.54	0	0.6	0.44	3.69	6.8	7.06	4.04	1.34
XLOC_004755	TCONS_00006903	Pf3D7_12_v3	2125047	2126702	-	1655	1	1655,	0,	0.23		3.36	11.34	TT8	2.89		0.198183	0.57	PF3D7_1252200	chitinase (CHT1)	2.81	3.43	3.88	4.53	2.19	1.04	0.94	0.66	1.59	4.51	11.34	11.16	10.28	4.6	2.77
XLOC_004771	TCONS_00006922	Pf3D7_13_v3	53297	55245	+	1948	1	1948,	0,	0.26		2.19	6.54	T6	2.51	YES	0.199836	-0.17	PF3D7_1300600	rifin (RIF)	6.54	1.03	2.18	2.16	1.2	0.71	0.32	1.65	4.84	1.9	1.62	8.53	8.42	4.39	7.27
XLOC_004779	TCONS_00006930	Pf3D7_13_v3	121144	122700	+	1556	1	1556,	0,	0.23		3.24	9.62	T44	3.05		0.203458	0.65	PF3D7_1302100	gamete antigen 27/25 (Pfg27)	6.73	0.46	0.72	0.28	1.32	1.67	0.65	6.98	9.62	3.69	3.47	1.97	3.45	9.33	34.45
XLOC_004781	TCONS_00006932	Pf3D7_13_v3	129607	130075	+	468	1	468,	0,	0.18		16.87	60.13	TT8	4.4	YES	0.173178	0.12	PF3D7_1302400	conserved Plasmodium membrane protein, unknown function	6.46	29.59	19.04	8.93	9.86	14.6	3.51	1.9	21.89	9.64	60.13	12.77	5.45	8.31	2.89
XLOC_004822	TCONS_00006988	Pf3D7_13_v3	464751	465613	+	862	1	862,	0,	0.14		5.26	12.06	T14	2.98		0.165	-0.44	PF3D7_1310600	secretory complex protein 61 alpha,Rab GTPase 5b (Sec61-alpha)	5.87	12.06	7.32	4.39	4.61	6	3.38	2.68	2.08	0.66	8.84	7.3	1.64	3.11	4.29
XLOC_004823	TCONS_00006989	Pf3D7_13_v3	469983	473781	+	3798	1	3798,	0,	0.23		10.18	35.91	TT8	4.99		0.222268	-0.63	PF3D7_1310800	conserved Plasmodium protein, unknown function	30.64	2.89	1.15	0.7	0.25	0.27	0.16	3.25	20.45	16.31	35.91	16.79	1.24	0.81	35.2
XLOC_004862	TCONS_00007046	Pf3D7_13_v3	745193	746802	+	1609	2	498,778,	0,831,	0.18		5.93	16.33	T20	3.65		0.192497	-0.42	PF3D7_1318000	conserved Plasmodium membrane protein, unknown function	2.97	12.61	16.33	7.79	5.01	1.58	0.88	0.38	0.93	1.07	15.7	7.56	3.37	2.22	0
XLOC_004862	TCONS_00007047	Pf3D7_13_v3	745193	746802	+	1276	1	1609,	0,	0.18		6.3	19.12	T14	4.33		0.198325	-0.42	PF3D7_1318000	conserved Plasmodium membrane protein, unknown function	0	19.12	13.12	14.51	8.39	3.04	3.49	1.32	1.79	0	4.54	6.15	2.52	6.35	1.96
XLOC_004862	TCONS_00007048	Pf3D7_13_v3	745446	746802	+	1110	2	245,865,	0,491,	0.19		8.67	31.49	T14	5.02		0.193982	-0.42	PF3D7_1318000	conserved Plasmodium membrane protein, unknown function	13.77	31.49	12.38	7.91	5.75	6.04	1.92	1.93	0	1.3	12.94	13.38	14.41	1.12	0.02
XLOC_004900	TCONS_00007108	Pf3D7_13_v3	1002343	1003712	+	1369	1	1369,	0,	0.16		6.64	19.13	T20	4.33		0.197686	0.12	PF3D7_1324300	conserved Plasmodium membrane protein, unknown function	6.49	0	19.13	8.83	9.09	0	7.78	7.86	0	0.77	13.15	7.82	6.44	10.26	9.65
XLOC_004905	TCONS_00007116	Pf3D7_13_v3	1047609	1048377	+	768	1	768,	0,	0.25		6.38	11.87	T20	2.94		0.153877	-0.59	PF3D7_1325200	oxidoreductase, putative	0.68	10.06	11.87	9.05	10.21	8.87	4.49	3.45	3.13	2.85	5.58	12.52	16.12	24.83	13.38
XLOC_004921	TCONS_00007141	Pf3D7_13_v3	1209545	1210408	+	863	1	863,	0,	0.19		2.92	10.44	T20	3.52		0.210164	0.03	PF3D7_1328600	conserved Plasmodium protein, unknown function	1.18	2.58	10.44	5.96	2.7	2.65	1.11	2.24	1.37	0	1.83	4.08	1.18	2.84	1.97
XLOC_004927	TCONS_00007150	Pf3D7_13_v3	1260867	1262011	+	1144	1	1144,	0,	0.18		7.93	31.59	TT8	3.7		0.192491	0.67	PF3D7_1329700	conserved Plasmodium protein, unknown function	14.03	8.58	7.77	2.79	1.94	4.16	1.51	2.11	8.19	4.52	31.59	14.42	1.2	4.08	3.14
XLOC_004938	TCONS_00007170	Pf3D7_13_v3	1316729	1317896	+	924	2	251,673,	0,494,	0.24		4.37	17.64	T6	3.71		0.235357	0.25	PF3D7_1331600	protein tyrosine phosphatase, putative	17.64	0.67	0.68	0.68	1.15	0.45	0.42	1.91	7.46	3.23	13.75	1.78	0.19	0.14	6.38
XLOC_004950	TCONS_00007187	Pf3D7_13_v3	1378138	1379703	+	1565	1	1565,	0,	0.21		9.65	24.81	T14	4.31		0.180679	-0.73	PF3D7_1333700	histone H3 variant (CenH3)	3.97	24.81	22.4	10.91	10.7	6.72	1.13	1.85	1.12	0.3	22.27	22.35	15.93	15.47	2.79
XLOC_004954	TCONS_00007192	Pf3D7_13_v3	1412924	1413963	+	1039	1	1039,	0,	0.23		6.97	25.71	TT8	4.49		0.219975	-0.42	PF3D7_1334800	MSP7-like protein (MSRP2)	7.39	25.14	10.15	1.14	1.28	1.93	0.96	0.19	1.21	1.57	25.71	15.92	3.45	4.33	1.02
XLOC_004955	TCONS_00007193	Pf3D7_13_v3	1423688	1424320	+	632	1	632,	0,	0.22		7.22	30.32	T6	4.63		0.250648	0.96	PF3D7_1335200	reticulocyte binding protein homologue 6, pseudogene (RH6)	30.32	0.41	0.4	0.4	0.27	0.28	0.82	1.51	18.7	5.54	20.8	6.9	0	0.45	32.45
XLOC_004960	TCONS_00007199	Pf3D7_13_v3	1464847	1466297	+	1450	1	1450,	0,	0.34		1.16	2.02	T48	1.27		0.163183	0.14	PF3D7_1335900	sporozoite surface protein 2 (TRAP)	1.21	0.35	0.25	1.38	1.5	1.35	1.14	1.59	0.86	2.02	1.12	1.36	5.04	10.73	4.1
XLOC_004964	TCONS_00007207	Pf3D7_13_v3	1491557	1492801	+	1244	1	1244,	0,	0.22		8.72	18.79	T20	2.12		0.155146	0.31	PF3D7_1337000	endopeptidase, putative	3.57	17.05	18.79	15.18	5.37	7.82	7.07	6.9	6.8	3.82	3.55	11.29	6.81	14.62	13
XLOC_004969	TCONS_00007214	Pf3D7_13_v3	1517558	1518511	+	953	1	953,	0,	0.24	YES	14.45	41.19	TT8	3.17		0.169393	0.76	PF3D7_1337500	conserved Plasmodium protein, unknown function	14.53	36.93	25.5	13.99	5.52	4.14	3.7	4.09	5.35	4.04	41.19	30.55	4.13	5.54	7.13
XLOC_004993	TCONS_00007244	Pf3D7_13_v3	1669313	1670323	+	1010	1	1010,	0,	0.19		5.59	9.78	T20	2.44		0.151348	-0.59	PF3D7_1342500	sporozoite protein essential for cell traversal (SPECT)	0.99	8.02	9.78	4.31	6.57	9.73	5.06	5.22	3.34	1.23	7.24	13.62	5.36	9.54	8.07
XLOC_005011	TCONS_00007267	Pf3D7_13_v3	1812108	1813273	+	1165	1	1165,	0,	0.2		7.35	32.73	TT8	4.45		0.212988	-0.85	PF3D7_1345200	rhomboid protease ROM6, putative (ROM6)	15.58	11.58	5.8	4.28	1.74	1.85	0.75	0.54	3.61	2.43	32.73	14.28	4.24	2.1	3.93
XLOC_005015	TCONS_00007272	Pf3D7_13_v3	1837796	1838802	+	1006	1	1006,	0,	0.22		2.16	6.15	T32	2.46		0.198972	-0.66	PF3D7_1346000	dynactin subunit 2, putative	0.3	0.62	1.18	0.4	2.14	6.15	3.99	3.19	2.28	1.11	2.37	1.44	0.58	3.59	5.75
XLOC_005022	TCONS_00007283	Pf3D7_13_v3	1893389	1895156	+	1767	1	1767,	0,	0.17		6.23	12.13	T28	2.71		0.160973	-0.41	PF3D7_1347300	conserved Plasmodium membrane protein, unknown function	3.07	10.73	8.59	11.18	12.13	7.39	2.93	1.18	1.32	1	9	8.29	14.25	9.12	1.58
XLOC_005050	TCONS_00007327	Pf3D7_13_v3	2095423	2096799	+	1376	1	1376,	0,	0.13		6.55	13.91	T20	2.51		0.157779	-0.64	PF3D7_1352600	conserved Plasmodium protein, unknown function	1.61	3.94	13.91	5.05	5.3	10.44	7.73	8.54	9.92	2.59	3.01	3.07	2.18	5.04	7.39
XLOC_005071	TCONS_00007360	Pf3D7_13_v3	2227921	2229307	+	1386	1	1386,	0,	0.18		2.07	6.31	T40	2.87		0.223023	-0.76	PF3D7_1356200	mitochondrial import inner membrane translocase subunit TIM23, putative (TIM23)	0.82	0.88	0.27	0	0.37	0.77	2.48	6.31	6.25	0.74	3.84	1.44	0.21	2.37	17.5
XLOC_005088	TCONS_00007392	Pf3D7_13_v3	2331788	2332631	+	843	1	843,	0,	0.18		14.75	32.23	T20	3.58		0.15501	0.73	PF3D7_1358900	GTP binding protein, putative	8.02	30.82	32.23	23.02	17.9	9.46	11.3	6.43	3.59	1.78	17.73	27.62	16.58	8.05	4.7
XLOC_005126	TCONS_00007442	Pf3D7_13_v3	2605770	2607390	+	1620	1	1620,	0,	0.19		5.59	14.62	T14	3.6		0.186501	0.49	PF3D7_1364900	ferrochelatase (FC)	1.99	14.62	11.61	8.3	3.94	3.93	1.12	0.9	1.4	0.29	13.43	14.13	4.41	4.56	1.15
XLOC_005163	TCONS_00007499	Pf3D7_13_v3	2823823	2824781	+	958	1	958,	0,	0.2		5.38	14.43	T6	3.53		0.185079	-0.33	PF3D7_1371800	Plasmodium exported protein, unknown function	14.43	0.35	0.97	0.34	3.86	3.99	2.67	5.96	11.05	4.24	11.36	2.04	1.49	4.33	9.85
XLOC_005180	TCONS_00007520	Pf3D7_13_v3	25595	26782	-	1187	1	1187,	0,	0.34		1.72	4.7	T40	2.21		0.203199	0.04	PF3D7_1300100	erythrocyte membrane protein 1, PfEMP1 (VAR)	1.78	0.24	0.23	0.37	0.79	1.67	1.55	4.7	4.29	1.28	2.06	1.29	8.08	13.34	23.7
XLOC_005181	TCONS_00007521	Pf3D7_13_v3	27721	28876	-	1155	1	1155,	0,	0.29		1.14	2.01	T20	1.13		0.16239	-0.15	PF3D7_1300100	erythrocyte membrane protein 1, PfEMP1 (VAR)	0.99	1.18	2.01	1.28	0.9	0.76	1.11	1.82	0.89	0.37	1.3	1.68	4.13	8.5	14.43
XLOC_005184	TCONS_00007525	Pf3D7_13_v3	50690	52088	-	1398	1	1398,	0,	0.27		0.7	3.12	T14	2.04		0.301196	-0.1	PF3D7_1300500	rifin (RIF)	0.29	3.12	1.31	1.72	0.39	0.4	0	0.09	0.12	0	0.31	10.08	5.31	0.57	1.06
XLOC_005233	TCONS_00007592	Pf3D7_13_v3	358441	359332	-	891	1	891,	0,	0.18		13.01	37.55	T32	3.26		0.16443	0	PF3D7_1308000	conserved Plasmodium membrane protein, unknown function	6.16	5.34	3.01	6.04	15.25	37.55	22.25	18.47	14.94	7.03	7.03	3.14	9.43	40.27	19.89
XLOC_005243	TCONS_00007606	Pf3D7_13_v3	438509	439577	-	1068	1	1068,	0,	0.23		7.9	27.06	T14	3.9		0.187432	0.85	PF3D7_1309600	ribosomal RNA methyltransferase, putative	2.75	27.06	20.23	10.79	4.14	4.93	3.95	2.47	2.86	0.88	6.82	22.7	11.18	15.09	14.33
XLOC_005245	TCONS_00007609	Pf3D7_13_v3	451689	453550	-	1861	1	1861,	0,	0.2		3.41	10.78	T44	3.46		0.232473	-0.21	PF3D7_1310100	conserved Plasmodium protein, unknown function	6.68	0.46	0.53	0.11	0.07	0.3	0.16	9.18	10.78	1.88	7.3	1.15	0	0	10.72
XLOC_005276	TCONS_00007667	Pf3D7_13_v3	684256	685181	-	925	1	925,	0,	0.14		9.34	21.34	T20	2.93		0.16091	-0.25	PF3D7_1316400	conserved Plasmodium protein, unknown function	9.41	17.93	21.34	9.14	9.87	8.82	2.98	1.92	3.26	2.41	15.67	11.91	0.45	3.09	0
XLOC_005279	TCONS_00007672	Pf3D7_13_v3	713797	715191	-	1394	1	1394,	0,	0.27		4.81	15.52	T24	4.05		0.21048	-0.63	PF3D7_1317100	DNA replication licensing factor MCM4 (MCM4)	0	1.39	15	15.52	8.44	5.47	1.5	1.53	0.36	2.22	1.45	7.05	26.54	18.19	4.09
XLOC_005289	TCONS_00007686	Pf3D7_13_v3	786237	787761	-	1524	1	1524,	0,	0.16		8.06	28.7	TT8	3.65		0.193176	-0.54	PF3D7_1319000	conserved Plasmodium protein, unknown function	5.32	23.21	12.53	2.98	2.4	2.28	2.83	2.94	4.07	1.36	28.7	11.2	2.65	4.3	2.64
XLOC_005301	TCONS_00007707	Pf3D7_13_v3	899836	901219	-	1277	2	286,991,	0,392,	0.22		4.29	10.73	TT8	2.4		0.174335	0.06	PF3D7_1321600	phosphodiesterase gamma, putative (PDEgamma)	4.34	7.52	8.06	4.76	2.51	2.77	1.43	2.11	1.71	1.22	10.73	11.03	3.82	3.43	3.24
XLOC_005303	TCONS_00007713	Pf3D7_13_v3	928650	929498	-	848	1	848,	0,	0.25		0.99	3.08	T36	2.03		0.233368	-0.77	PF3D7_1322100	SET domain protein, putative (SET2)	0	0.4	0.38	0.59	0.91	2.21	3.08	1.6	1.4	0	0.33	0	0.82	7.26	13.49
XLOC_005308	TCONS_00007722	Pf3D7_13_v3	970872	971509	-	637	1	637,	0,	0.22		12.33	31.78	T20	3.44		0.165951	-0.74	PF3D7_1323300	acetyltransferase, GNAT family, putative	4.28	30.26	31.78	21.02	13.83	6.11	7.65	4.78	2.02	2.61	11.32	34.29	22.86	16.84	9.58
XLOC_005310	TCONS_00007724	Pf3D7_13_v3	979320	980215	-	895	1	895,	0,	0.29		4.93	18.78	TT8	3.99		0.227079	-0.19	PF3D7_1323600	conserved Plasmodium protein, unknown function	13.1	2.15	0.53	0.37	0.24	0.26	2.83	9.25	5.75	0.98	18.78	4.65	0.25	1.46	60.44
XLOC_005316	TCONS_00007734	Pf3D7_13_v3	1032725	1033675	-	950	1	950,	0,	0.19		6.27	13.13	T14	2.28		0.155768	-0.66	PF3D7_1324600	conserved Plasmodium protein, unknown function	5.52	13.13	12.51	5.25	4.57	5.71	4.25	7.2	3.23	1.91	5.65	8.78	2.78	6.52	9.64
XLOC_005320	TCONS_00007741	Pf3D7_13_v3	1067246	1067827	-	581	1	581,	0,	0.24		29.16	79.31	T32	3.7		0.154531	0.65	PF3D7_1325600	conserved Plasmodium protein, unknown function	14.17	10.42	5.19	12.93	31.3	79.31	52.28	43.96	35.69	17.63	17.83	5.1	20.52	58.36	34.62
XLOC_005341	TCONS_00007779	Pf3D7_13_v3	1245168	1247011	-	1843	1	1843,	0,	0.19		11.8	64.33	TT8	5.66	YES	0.230036	-0.12	PF3D7_1329400	AMP deaminase, putative	5.1	28.17	14.27	3.24	1.72	0.99	0.49	0.29	3.92	7.29	64.33	18.81	1.58	1.42	0.36
XLOC_005347	TCONS_00007790	Pf3D7_13_v3	1286338	1287510	-	1172	1	1172,	0,	0.23	YES	2.27	4.91	T24	2.56		0.179576	-0.69	PF3D7_1330500	conserved Plasmodium protein, unknown function	0.65	2.19	3.78	4.91	4.75	3.32	1.52	1.93	0.74	1.17	0	3.12	7.66	9.11	3.18
XLOC_005351	TCONS_00007797	Pf3D7_13_v3	1310113	1312545	-	2432	1	2432,	0,	0.24		8.94	38.84	T6	4.9	YES	0.230366	0.59	PF3D7_1331400	CPW-WPC family protein	38.84	2.01	0.33	1.22	0.52	1.18	0.63	6.05	22.92	3.17	21.4	5.1	1.13	3.23	25.78
XLOC_005355	TCONS_00007803	Pf3D7_13_v3	1329467	1331455	-	1988	1	1988,	0,	0.21		25.95	101.05	T44	6.6	YES	0.213276	-0.22	PF3D7_1332100	conserved Plasmodium membrane protein, unknown function	73.15	7.23	1.23	0.43	0.33	0.05	1.89	32.9	101.05	17.14	50.02	7.92	1.09	0.79	118.82
XLOC_005405	TCONS_00007880	Pf3D7_13_v3	1624028	1624983	-	955	1	955,	0,	0.18		10.46	21.2	T14	2.61		0.152349	-0.67	PF3D7_1340800	mitochondrial pyruvate carrier protein 1, putative (MPC1)	5.26	21.2	21.13	11.07	9.02	10.27	3.97	2.65	5.15	6.99	18.3	29.63	16.31	24.62	0
XLOC_005408	TCONS_00007884	Pf3D7_13_v3	1640487	1641124	-	637	1	637,	0,	0.25		1.17	3.53	T32	2.18		0.231827	-0.42	PF3D7_1341500	conserved Plasmodium protein, unknown function	0	0.29	0.56	0.57	1.69	3.53	2.24	1.86	2.07	0	0	0	2.75	14.07	7.26
XLOC_005430	TCONS_00007915	Pf3D7_13_v3	1795218	1797707	-	2489	1	2489,	0,	0.2		4.83	28.26	TT8	4.61	YES	0.284023	-0.79	PF3D7_1344800	aspartate carbamoyltransferase (atcasE)	13.91	1.47	0.76	0.55	0.24	0.38	0.19	0.27	3.44	3.65	28.26	4.29	0.7	0.21	2.45
XLOC_005449	TCONS_00007941	Pf3D7_13_v3	1925019	1925983	-	964	1	964,	0,	0.18		4.02	25.36	TT8	4.72		0.27874	-0.24	PF3D7_1348100	GTPase, putative	0.31	7.57	3.35	2.34	1.54	0.84	0.83	0.58	1.52	0	25.36	5.6	1.52	0.49	2.94
XLOC_005450	TCONS_00007942	Pf3D7_13_v3	1926412	1926954	-	542	1	542,	0,	0.18		10.77	50.5	TT8	4.28		0.195016	-0.19	PF3D7_1348100	GTPase, putative	6.36	18.47	6.97	8.56	4.72	8.43	4.43	1.65	6.48	1.91	50.5	7.39	4.97	7.59	3.39
XLOC_005453	TCONS_00007945	Pf3D7_13_v3	1950625	1952265	-	1640	1	1640,	0,	0.2		8.35	28.44	T44	4.6		0.207143	0.53	PF3D7_1348500	TBC domain protein, putative	16.65	1.6	1.01	0.21	0.34	0.76	2.48	14.31	28.44	11.65	14.4	1.99	0.15	1.65	65.33
XLOC_005460	TCONS_00007953	Pf3D7_13_v3	1998684	1999950	-	1266	1	1266,	0,	0.21		8.1	33.76	TT8	4.58		0.210849	-0.51	PF3D7_1349700	conserved Plasmodium membrane protein, unknown function	7.91	19.96	10.54	6.71	2.21	1.19	0.81	0.45	1.23	4.32	33.76	8.76	4.12	2.08	0.43
XLOC_005470	TCONS_00007965	Pf3D7_13_v3	2055133	2058215	-	3082	1	3082,	0,	0.21		8.94	30.98	T6	4.67	YES	0.215565	-0.14	PF3D7_1351600	glycerol kinase (GK)	30.98	3.55	1.06	0.67	0.25	0.39	0.55	5.08	20.85	8.93	26.04	10.57	1.23	1.12	18.82
XLOC_005471	TCONS_00007966	Pf3D7_13_v3	2063351	2064248	-	897	1	897,	0,	0.22		6.3	13.48	T14	3.15		0.162608	-0.24	PF3D7_1351700	alveolin, putative (ALV6)	4.79	13.48	9.96	5.99	9.47	5.96	1.39	0.63	4.08	2.48	11.12	11.16	13.62	18.8	1.54
XLOC_005512	TCONS_00008020	Pf3D7_13_v3	2393612	2394473	-	861	1	861,	0,	0.19		6.61	20.83	TT8	3.25		0.182797	0.22	PF3D7_1359800	ADP-ribosylation factor, putative	4.28	16.08	8.52	5.43	1.29	2.65	2.46	2.66	5.93	2.56	20.83	7.98	2.11	4.5	5.53
XLOC_005523	TCONS_00008045	Pf3D7_13_v3	2492942	2493767	-	825	1	825,	0,	0.22	YES	4.9	14.89	T44	2.92		0.182668	-0.58	PF3D7_1362300	conserved protein, unknown function	5.49	3.59	2.96	1.44	1.1	2.43	4.23	9.76	14.89	2.57	5.48	3.78	1.02	5.83	32.29
XLOC_005527	TCONS_00008050	Pf3D7_13_v3	2559395	2560192	-	797	1	797,	0,	0.16		7.94	19.36	T20	4.35		0.172175	-0.46	PF3D7_1363800	conserved Plasmodium membrane protein, unknown function	3.49	17.22	19.36	5.9	2.55	3.19	3.27	7.75	7.34	0	17.31	9.92	1.79	3.41	4.92
XLOC_005534	TCONS_00008064	Pf3D7_13_v3	2623674	2624074	-	400	1	400,	0,	0.23		106.07	235.3	T6	3.53		0.139703	0.11	PF3D7_1365600	DNA topoisomerase VI, b subunit, putative	235.3	93.49	115.13	72.77	83.38	37.72	64.93	143.95	171.46	19.45	129.21	78.61	17.61	17.75	60.87
XLOC_005568	TCONS_00008113	Pf3D7_14_v3	56469	58522	+	2053	1	2053,	0,	0.19		5.77	37.7	TT8	5.07		0.267862	0.34	PF3D7_1401500	lysophospholipase, putative	3.87	9.53	4.3	2.05	0.88	0.52	0.16	0.15	1.85	2.47	37.7	10.08	1.47	0.39	0.29
XLOC_005642	TCONS_00008232	Pf3D7_14_v3	601894	603189	+	1295	1	1295,	0,	0.21		8.08	18.33	T14	2.83		0.163357	0.19	PF3D7_1414900	ATP-dependent protease, putative	2.43	18.33	17.83	7.44	8.43	7.27	5.36	2.07	1.72	3.26	14.73	21.7	13.28	16.48	5.96
XLOC_005646	TCONS_00008238	Pf3D7_14_v3	634093	636776	+	2548	2	598,1950,	0,733,	0.24		4.13	12.97	T24	3.44	YES	0.19876	-0.79	PF3D7_1415700	serine C-palmitoyltransferase, putative	0.89	2.81	12.41	12.97	4.71	3.41	3.01	1.84	1.78	0.29	1.33	9.17	15.98	10.71	3.18
XLOC_005660	TCONS_00008256	Pf3D7_14_v3	761809	764035	+	2226	1	2226,	0,	0.18		4.95	10.7	T32	2.42		0.159199	0.31	PF3D7_1418100	liver specific protein 1, putative (LISP1)	3	5.17	6.15	4.96	5.29	10.7	7.01	4.38	3.5	1.19	3.12	4.63	6.72	11.01	9.34
XLOC_005670	TCONS_00008273	Pf3D7_14_v3	831693	833435	+	1742	1	1742,	0,	0.23		4.57	10.93	T20	2.37		0.167681	-0.89	PF3D7_1420100	conserved Plasmodium protein, unknown function	1.31	8.65	10.93	4.55	2.76	4.68	4.23	3.34	3.02	1.54	5.23	12.35	3.37	6.28	4.6
XLOC_005676	TCONS_00008280	Pf3D7_14_v3	877437	878622	+	1185	1	1185,	0,	0.2		16.19	39.03	T14	3.46		0.157828	-0.66	PF3D7_1421300	conserved Plasmodium protein, unknown function	2.63	39.03	39.01	20.87	15.77	22.15	10.78	8.53	5.76	5.26	8.28	37.72	22.66	33.07	10.14
XLOC_005701	TCONS_00008319	Pf3D7_14_v3	1021463	1022533	+	1070	1	1070,	0,	0.25		10.49	27.22	T14	4.16		0.181784	0.54	PF3D7_1426200	arginine methyltransferase 1 (PRMT1)	3.82	27.22	25.87	18.57	10.85	5.41	2.54	0.7	0.58	0.82	18.96	21.78	19.02	10.9	1.3
XLOC_005702	TCONS_00008320	Pf3D7_14_v3	1023643	1025184	+	1541	1	1541,	0,	0.22		6.07	18.11	T14	3.5		0.180459	-0.76	PF3D7_1426300	dynein-associated protein, putative	1.26	18.11	12.38	7.46	4.57	4.81	4.64	3.6	2.45	0.69	6.78	14.58	3.92	7.12	4.74
XLOC_005746	TCONS_00008385	Pf3D7_14_v3	1378318	1378654	+	336	1	336,	0,	0.23		15.89	56.81	T44	5.85		0.212198	-0.62	PF3D7_1434500	dynein-related AAA-type ATPase, putative	26.16	3.82	0.72	0	0	1.37	1.35	26.08	56.81	17.77	40.74	3.85	0.93	3.67	113.36
XLOC_005753	TCONS_00008396	Pf3D7_14_v3	1437454	1438200	+	746	1	746,	0,	0.23		9.15	21.36	T20	4.48		0.163803	-0.64	PF3D7_1435600	conserved Plasmodium protein, unknown function	6.21	20.54	21.36	7.58	9.27	5.21	9.07	6	3.58	0	11.81	12.12	3	3.78	2.24
XLOC_005754	TCONS_00008397	Pf3D7_14_v3	1444845	1446310	+	1465	1	1465,	0,	0.23		4.68	14.8	T44	3.98		0.22731	-0.08	PF3D7_1435700.1,PF3D7_1435700.2	ataxin-2 like protein, putative	10.7	0.91	0.23	0.23	0	0	0.46	6.51	14.8	5.65	11.96	3.3	0.16	0.25	50.45
XLOC_005767	TCONS_00008422	Pf3D7_14_v3	1543662	1545625	+	1963	1	1963,	0,	0.17		4.81	9.31	T44	2.57	YES	0.155897	NA	PF3D7_1438200	tRNA Selenocysteine	4.01	5.19	7.61	3	1.97	4.35	4.52	6.4	9.31	0.73	5.83	4.66	1.16	3.36	10.32
XLOC_005810	TCONS_00008482	Pf3D7_14_v3	1877844	1880390	+	2546	1	2546,	0,	0.18		6.84	11.93	T20	2.09		0.148204	-0.61	PF3D7_1445800	conserved Plasmodium membrane protein, unknown function	2.3	8.69	11.93	7.81	10.92	11.25	5.22	3.75	3.85	2.03	7.51	9.29	16.95	30.27	7.48
XLOC_005815	TCONS_00008488	Pf3D7_14_v3	1902607	1904251	+	1644	1	1644,	0,	0.24		2.76	7.78	T6	2.54		0.193406	0.17	PF3D7_1446400	pyruvate dehydrogenase E1 beta subunit (pdhB)	7.78	0.94	1.56	1.91	2.42	1.71	1.19	1.66	3.05	0.51	7.64	7.85	5.16	2.25	10.77
XLOC_005847	TCONS_00008531	Pf3D7_14_v3	2151383	2152116	+	733	1	733,	0,	0.17		12.1	22.32	T20	4.54		0.150586	-0.54	PF3D7_1452500	SNARE protein, putative (BET1)	5.39	21.24	22.32	18.27	15.32	10.18	10.49	9.62	6.62	0	13.61	11.59	2.32	0.95	1.47
XLOC_005892	TCONS_00008597	Pf3D7_14_v3	2477142	2479034	+	1892	1	1892,	0,	0.17		12.61	29	T20	3.23		0.157585	-0.73	PF3D7_1460800	snRNA-activating protein complex subunit 3, putative	2.2	21.53	29	18.34	15.58	18.19	6.63	5.89	4.47	3.52	13.39	22.66	19.54	30.06	10.06
XLOC_005901	TCONS_00008611	Pf3D7_14_v3	2544328	2545545	+	1217	1	1217,	0,	0.15		4.72	20	TT8	4.17		0.236229	0.01	PF3D7_1462500	conserved Plasmodium protein, unknown function	4.63	8.81	11.92	2.62	1.25	1.15	0.25	0.17	0.67	0.5	20	9.88	0.29	0.24	0
XLOC_005958	TCONS_00008696	Pf3D7_14_v3	2922349	2923662	+	1313	1	1313,	0,	0.25		10.13	32.79	T44	3.67		0.178438	0.59	PF3D7_1471500	conserved Plasmodium membrane protein, unknown function	11.32	2.18	1.65	1.99	2.72	6.78	11.23	19.12	32.79	11.3	10.31	4.37	4.22	26.61	62.49
XLOC_006060	TCONS_00008843	Pf3D7_14_v3	256494	257576	-	1082	1	1082,	0,	0.22		5.46	10.58	T20	2.05		0.154436	-0.39	PF3D7_1407000	LCCL domain-containing protein (CCp3)	2.77	9.04	10.58	7.04	4.38	5.62	2.88	2.46	1.8	4.88	8.61	11.79	9.97	12.33	6.36
XLOC_006065	TCONS_00008848	Pf3D7_14_v3	278822	281257	-	2202	2	70,2132,	0,303,	0.21		18.73	123.87	TT8	6.17	YES	0.224335	0.38	PF3D7_1407700	conserved Plasmodium protein, unknown function	8.71	28.74	16.91	7.48	3.04	2.6	0.74	0.94	4.71	8.28	123.87	23.02	7.14	5.18	2.71
XLOC_006077	TCONS_00008865	Pf3D7_14_v3	372271	373195	-	924	1	924,	0,	0.2		14.4	40.68	T14	2.86		0.160672	-0.28	PF3D7_1409500	conserved Plasmodium protein, unknown function	4.73	40.68	20.53	8.04	7.74	12.15	7.75	8.7	14.21	6.89	27.01	27.38	8.29	20.22	29.16
XLOC_006082	TCONS_00008873	Pf3D7_14_v3	397149	398391	-	1242	1	1242,	0,	0.17		3.27	8.12	T20	3.19		0.183888	-0.22	PF3D7_1410100	alpha/beta hydrolase, putative	1.8	5.5	8.12	4.04	4.23	4.85	1.59	0.66	0.9	0	4.29	6.31	4.81	5.48	0.32
XLOC_006086	TCONS_00008877	Pf3D7_14_v3	434598	435824	-	1226	1	1226,	0,	0.18		3.03	5.24	T28	1.73		0.152561	-0.5	PF3D7_1410800	ankyrin-repeat protein, putative	1.2	2.73	2.37	2.85	5.24	4.32	3.04	2.94	3.91	0.88	3.87	2.28	2.96	4.89	7.26
XLOC_006091	TCONS_00008884	Pf3D7_14_v3	480345	481631	-	1286	1	1286,	0,	0.22		9.67	37.78	T44	5		0.216872	-0.41	PF3D7_1411900	p1/s1 nuclease, putative	16.55	2.61	0.78	0.33	0.32	0.21	2.54	23.25	37.78	8.77	13.24	4.22	0.69	0.35	68.54
XLOC_006092	TCONS_00008885	Pf3D7_14_v3	482250	483848	-	1598	1	1598,	0,	0.22		2.41	6.25	T32	2.21		0.189929	-0.44	PF3D7_1412000	p1/s1 nuclease, putative	0.65	0.7	0.57	2.02	3.63	6.25	4.95	2.95	1.5	0.64	2.63	2.34	5.65	15.24	8.08
XLOC_006099	TCONS_00008894	Pf3D7_14_v3	527979	529045	-	1066	1	1066,	0,	0.17		4.5	9.69	T40	2.84		0.168392	0.03	PF3D7_1413100	conserved Plasmodium protein, unknown function	7.43	2.29	0.73	0.5	2.14	6.74	5.15	9.69	8.11	4.17	2.51	1.09	0	5.82	10.67
XLOC_006116	TCONS_00008914	Pf3D7_14_v3	609840	610753	-	913	1	913,	0,	0.23		4.4	11.46	T14	2.82		0.185702	-0.37	PF3D7_1415100	conserved Plasmodium protein, unknown function	1.17	11.46	9.7	6.04	1.19	2.64	1.49	0.76	1.52	2.22	10.19	3.5	5.1	4.82	2.11
XLOC_006132	TCONS_00008935	Pf3D7_14_v3	777998	778885	-	887	1	887,	0,	0.18		4.94	11.26	T20	2.9		0.170116	NA	PF3D7_1418400	tRNA Proline	4.22	10.59	11.26	6.29	4.57	3.49	1.53	0.64	2.5	1.24	8	7.8	1.05	2.61	0
XLOC_006163	TCONS_00008974	Pf3D7_14_v3	910974	912642	-	1668	1	1668,	0,	0.23		3.76	6.43	T32	2.26		0.153093	-0.23	PF3D7_1422600	conserved Plasmodium protein, unknown function	2.04	3.18	5.11	3.59	5.91	6.43	4.97	4.01	4.62	0.55	1	5.46	8.16	11.25	9.46
XLOC_006167	TCONS_00008978	Pf3D7_14_v3	946028	947005	-	977	1	977,	0,	0.18		11.28	23.45	T48	2		0.149456	-0.39	PF3D7_1423400	conserved Plasmodium membrane protein, unknown function	5.11	15.23	18.02	14.9	5.25	7.79	7.84	11.97	9.09	23.45	5.5	16.97	4.54	7.74	5.67
XLOC_006190	TCONS_00009013	Pf3D7_14_v3	1061525	1063011	-	1486	1	1486,	0,	0.18		2.65	7.91	T32	2.65		0.197708	0.01	PF3D7_1427200	selenoprotein (Sel4)	4.13	0.77	0.42	1.02	2.92	7.91	4.3	3.11	2.56	1.21	0.76	0	0.87	5.82	1.62
XLOC_006199	TCONS_00009027	Pf3D7_14_v3	1125011	1126346	-	1335	1	1335,	0,	0.2		4.11	9.91	T32	2.77		0.172127	-0.53	PF3D7_1428500	protein kinase, putative	2.45	0.6	0.83	2.64	3.92	9.91	5.98	6.83	4.16	4.65	3.29	1.48	6.99	28.97	19.4
XLOC_006207	TCONS_00009038	Pf3D7_14_v3	1184742	1186783	-	2041	1	2041,	0,	0.22		2.98	9.41	T44	3.38		0.221096	0.01	PF3D7_1430100	phosphotyrosyl phosphatase activator, putative	5.91	0.87	0.12	0.13	0	0.33	1.64	6.53	9.41	2.92	4.96	1.91	0.36	1.64	35.4
XLOC_006209	TCONS_00009041	Pf3D7_14_v3	1205644	1206871	-	1227	1	1227,	0,	0.21		2.18	5.58	T32	2.42		0.190214	-0.73	PF3D7_1430500	conserved Plasmodium protein, unknown function	1.23	0.56	1.61	2.81	3.49	5.58	3.29	2.26	2.53	0.37	0.23	2.66	2.79	8.47	4.91
XLOC_006217	TCONS_00009050	Pf3D7_14_v3	1244490	1246192	-	1702	1	1702,	0,	0.19		5.95	16.02	T20	3.17		0.177794	-0.85	PF3D7_1431600	ATP-specific succinyl-CoA synthetase beta subunit, putative	1.9	12.61	16.02	9.75	6.28	6.01	3.06	2.15	0.89	1.14	5.65	17.83	11.31	11.77	3.09
XLOC_006218	TCONS_00009051	Pf3D7_14_v3	1255633	1257386	-	1753	1	1753,	0,	0.19		2.66	5.36	T28	2		0.164867	-0.6	PF3D7_1431900	conserved Plasmodium membrane protein, unknown function	2.92	1.77	2.84	4.09	5.36	2.63	3.83	2.66	0.59	0.77	1.86	3.3	6.46	2.61	2.06
XLOC_006239	TCONS_00009085	Pf3D7_14_v3	1412441	1413325	-	884	1	884,	0,	0.19		2.68	6.78	T32	2.65		0.184796	0.49	PF3D7_1434900	conserved Plasmodium protein, unknown function	4.22	2.47	0.47	0.24	0.95	6.78	2.06	4.56	2.39	3.26	2.05	1.06	1.09	2.94	5.28
XLOC_006261	TCONS_00009119	Pf3D7_14_v3	1573380	1574386	-	1006	1	1006,	0,	0.21		2.94	13.67	T14	3.87		0.254061	-0.11	PF3D7_1438800	conserved Plasmodium protein, unknown function	0.82	13.67	7.63	2.89	0.96	0.98	0.74	0.51	0.45	0	3.66	14.91	1.03	0.82	0.32
XLOC_006262	TCONS_00009120	Pf3D7_14_v3	1578644	1579564	-	920	1	920,	0,	0.2		4.46	13.31	T14	3.84		0.19168	-0.64	PF3D7_1439000	copper transporter	3.12	13.31	10.29	6.41	3.48	3.9	1.54	1.36	1.16	0	4.51	8.7	6.79	8.22	0.32
XLOC_006338	TCONS_00009240	Pf3D7_14_v3	2139147	2141200	-	2053	1	2053,	0,	0.26		2.84	6.3	T14	2.08		0.17526	-0.52	PF3D7_1452000	rhoptry neck protein 2 (RON2)	1.74	6.3	6.15	3.39	1.68	2.78	1.19	1.14	0.93	0.73	5.2	7.74	6.22	8.63	2.58
XLOC_006347	TCONS_00009252	Pf3D7_14_v3	2230289	2232510	-	2221	1	2221,	0,	0.18		6.37	12.8	TT8	3.28		0.16969	0.14	PF3D7_1454300	serine/threonine protein kinase, putative (KIN)	1.72	10.88	12.13	11.44	12.15	4.47	1.52	0.42	1.28	1.24	12.8	7.08	10.53	4.46	1.42
XLOC_006352	TCONS_00009258	Pf3D7_14_v3	2255533	2258030	-	2497	1	2497,	0,	0.17		5.45	18.69	T44	4.08		0.227755	-0.16	PF3D7_1455200.1,PF3D7_1455200.2	methyltransferase, putative	8.24	0.89	0.5	0.69	0.34	0.32	0.17	2.53	18.69	14.55	13.04	2.34	0.13	0.21	13.61
XLOC_006370	TCONS_00009292	Pf3D7_14_v3	2404067	2405657	-	1590	1	1590,	0,	0.19		4.44	12.33	TT8	3.27		0.193287	-0.89	PF3D7_1458500	conserved Plasmodium protein, unknown function	1.75	11.1	8.77	5.73	3.64	2.6	1.12	0.38	0.71	0.76	12.33	8.15	5.17	3.67	0.72
XLOC_006397	TCONS_00009324	Pf3D7_14_v3	2573537	2574791	-	1254	1	1254,	0,	0.19		4.24	13.91	T14	3.4		0.206094	-0.72	PF3D7_1463300	DNA polymerase alpha subunit, putative	1.32	13.91	7.66	3.62	3.74	2.89	1.03	0.71	0.56	0.41	10.76	7.24	6.3	6.06	0.55
XLOC_006410	TCONS_00009345	Pf3D7_14_v3	2681146	2683357	-	2211	1	2211,	0,	0.19		8.62	20.66	T20	2.98		0.167004	-0.53	PF3D7_1465800	dynein beta chain, putative	3.95	17.91	20.66	10.33	7.83	10.84	3.3	1.75	1.8	1.86	14.54	15.94	4.68	5.64	2.04
XLOC_006421	TCONS_00009362	Pf3D7_14_v3	2803981	2805347	-	1366	1	1366,	0,	0.16		5.34	18.46	TT8	3.99		0.220723	-0.77	PF3D7_1468300	leucine-rich repeat protein (LLR14.1)	13.7	0.54	0.66	0.51	0.22	1.65	0.77	2.91	13.81	5.53	18.46	2.8	0.26	1.51	14.05
XLOC_006423	TCONS_00009364	Pf3D7_14_v3	2821503	2823532	-	2029	1	2029,	0,	0.15		7.45	19.49	T20	3.39		0.170465	-0.71	PF3D7_1468600	aminophospholipid transporter, putative	2.62	14.81	19.49	10.55	6.68	7.16	3.44	3.2	2.89	0.95	10.15	13.68	2.14	5.17	2.38
XLOC_006456	TCONS_00009414	Pf3D7_14_v3	3117998	3118963	-	965	1	965,	0,	0.23		2.55	4.58	T32	2.05		0.160831	-0.69	PF3D7_1475700	tubulin, putative	3.75	0.35	1.21	1.41	3.34	4.58	3.66	4.28	2.62	1.91	0.89	1.53	3.22	10.79	8.58
XLOC_006457	TCONS_00009415	Pf3D7_14_v3	3125503	3126752	-	1249	1	1249,	0,	0.23		3.27	7.34	T20	3.06		0.177164	-0.21	PF3D7_1475900	conserved Plasmodium protein, unknown function	0	4.78	7.34	4.4	2.01	3.83	3.4	2.59	1.14	0.35	6.15	3.44	2.98	9.83	7.89
XLOC_006459	TCONS_00009418	Pf3D7_14_v3	3131028	3132260	-	1232	1	1232,	0,	0.18		8.17	50.52	T20	5.69	YES	0.266552	0.52	PF3D7_1476100	early transcribed membrane protein 14.2 (ETRAMP14.2)	0.29	7.63	50.52	18.77	5.89	2.68	0.42	0.75	0.78	0	2.1	14.43	5.25	2.2	1.13
XLOC_006468	TCONS_00009429	Pf3D7_14_v3	3229060	3230224	-	1164	1	1164,	0,	0.18		3.17	15.99	T20	3.51	YES	0.241393	0.25	PF3D7_1478500	Plasmodium exported protein (PHISTa), unknown function, pseudogene	2.4	1.91	15.99	5.59	2.44	1.07	0.49	0.68	0.68	2.01	1.55	2.16	4.84	1.35	0
XLOC_006472	TCONS_00009433	Pf3D7_14_v3	3276285	3277713	-	1428	1	1428,	0,	0.3		0.51	2.02	T28	1.6		0.306307	0.94	PF3D7_1479700	rifin (RIF)	0	0.24	0.94	1.85	2.02	0.26	0.05	0	0	0	0.26	1.59	15.69	3.27	0.49
