# Supplementary material for: Strand-specific RNA sequencing in Plasmodium falciparum malaria identifies developmentally regulated long non-coding RNA and circular RNA
Source: BMC Genomics. 2015 Jun 13;16(1):454. doi: 10.1186/s12864-015-1603-4 (PMC4465157; doi:10.1186/s12864-015-1603-4)
Supplement: Supplementary file 17 — Novel and rediscovered transcript junctions. [file 12864_2015_1603_MOESM17_ESM.xlsx]

## Sheet: Sheet 1
Novel Junctions				Rediscovered Junctions
Chromosome	Start	Stop	Strand	Chromosome	Start	Stop	Strand
Pf3D7_01_v3	115722	115936	-	Pf3D7_01_v3	43616	43774	-
Pf3D7_01_v3	118732	118918	-	Pf3D7_01_v3	70163	70348	-
Pf3D7_01_v3	121634	121719	-	Pf3D7_01_v3	99012	99219	+
Pf3D7_01_v3	121634	121927	-	Pf3D7_01_v3	104774	104927	+
Pf3D7_01_v3	120980	121566	-	Pf3D7_01_v3	110822	110961	-
Pf3D7_01_v3	122479	122775	-	Pf3D7_01_v3	111049	111166	-
Pf3D7_01_v3	133635	134247	-	Pf3D7_01_v3	111244	111337	-
Pf3D7_01_v3	151132	151259	-	Pf3D7_01_v3	119120	119271	-
Pf3D7_01_v3	151119	151246	-	Pf3D7_01_v3	120980	121147	-
Pf3D7_01_v3	151182	151309	-	Pf3D7_01_v3	124587	124725	+
Pf3D7_01_v3	152777	153284	-	Pf3D7_01_v3	132152	132280	-
Pf3D7_01_v3	201322	201683	+	Pf3D7_01_v3	132354	132480	-
Pf3D7_01_v3	220601	220850	+	Pf3D7_01_v3	132596	132692	-
Pf3D7_01_v3	226509	226589	-	Pf3D7_01_v3	132928	133016	-
Pf3D7_01_v3	228294	228371	+	Pf3D7_01_v3	133114	133284	-
Pf3D7_01_v3	248309	248445	-	Pf3D7_01_v3	133355	133512	-
Pf3D7_01_v3	271884	272326	+	Pf3D7_01_v3	141085	141339	-
Pf3D7_01_v3	321367	322306	+	Pf3D7_01_v3	156519	156656	+
Pf3D7_01_v3	327592	327900	-	Pf3D7_01_v3	158965	159140	+
Pf3D7_01_v3	328014	328178	-	Pf3D7_01_v3	159233	159318	+
Pf3D7_01_v3	349033	349157	+	Pf3D7_01_v3	159430	159555	+
Pf3D7_01_v3	355741	355868	-	Pf3D7_01_v3	159644	159755	+
Pf3D7_01_v3	355783	355868	-	Pf3D7_01_v3	159935	160087	+
Pf3D7_01_v3	357834	358045	+	Pf3D7_01_v3	165281	165552	+
Pf3D7_01_v3	362205	362319	-	Pf3D7_01_v3	165807	166032	+
Pf3D7_01_v3	370866	371030	-	Pf3D7_01_v3	167556	167657	+
Pf3D7_01_v3	370122	370795	-	Pf3D7_01_v3	167925	168089	+
Pf3D7_01_v3	370866	371024	-	Pf3D7_01_v3	168205	168304	+
Pf3D7_01_v3	380447	380659	+	Pf3D7_01_v3	168361	168488	+
Pf3D7_01_v3	416744	416878	+	Pf3D7_01_v3	168544	168625	+
Pf3D7_01_v3	416908	417908	+	Pf3D7_01_v3	169125	169215	-
Pf3D7_01_v3	448801	448988	+	Pf3D7_01_v3	169316	169399	-
Pf3D7_01_v3	486799	487010	-	Pf3D7_01_v3	169454	169597	-
Pf3D7_01_v3	487144	487267	-	Pf3D7_01_v3	169701	169820	-
Pf3D7_01_v3	511974	512076	+	Pf3D7_01_v3	169889	170041	-
Pf3D7_01_v3	522849	522978	+	Pf3D7_01_v3	170282	170404	-
Pf3D7_01_v3	523023	523152	+	Pf3D7_01_v3	170605	170732	-
Pf3D7_01_v3	538033	538474	-	Pf3D7_01_v3	170854	170955	-
Pf3D7_01_v3	557729	558082	-	Pf3D7_01_v3	171027	171151	-
Pf3D7_02_v3	75018	75320	-	Pf3D7_01_v3	175665	175833	+
Pf3D7_02_v3	74623	74944	-	Pf3D7_01_v3	175887	175997	+
Pf3D7_02_v3	88853	89001	-	Pf3D7_01_v3	178860	179189	+
Pf3D7_02_v3	88853	89094	-	Pf3D7_01_v3	197315	197549	+
Pf3D7_02_v3	90871	91184	-	Pf3D7_01_v3	200660	200890	+
Pf3D7_02_v3	108406	109607	-	Pf3D7_01_v3	225581	225763	-
Pf3D7_02_v3	110594	110744	-	Pf3D7_01_v3	226891	227074	-
Pf3D7_02_v3	110594	110780	-	Pf3D7_01_v3	226870	227074	-
Pf3D7_02_v3	113684	114194	-	Pf3D7_01_v3	231381	231630	-
Pf3D7_02_v3	153044	153156	-	Pf3D7_01_v3	234067	234259	-
Pf3D7_02_v3	163009	163734	-	Pf3D7_01_v3	250365	250647	-
Pf3D7_02_v3	168024	168611	-	Pf3D7_01_v3	263858	264095	-
Pf3D7_02_v3	176938	177114	+	Pf3D7_01_v3	265536	265673	-
Pf3D7_02_v3	177417	177490	+	Pf3D7_01_v3	265971	266115	-
Pf3D7_02_v3	178540	178848	+	Pf3D7_01_v3	272514	272666	+
Pf3D7_02_v3	178520	178848	+	Pf3D7_01_v3	272763	272858	+
Pf3D7_02_v3	214518	214830	-	Pf3D7_01_v3	272943	273179	+
Pf3D7_02_v3	223221	223453	+	Pf3D7_01_v3	287049	287268	+
Pf3D7_02_v3	227795	228022	+	Pf3D7_01_v3	287351	287560	+
Pf3D7_02_v3	231019	231126	+	Pf3D7_01_v3	287629	287778	+
Pf3D7_02_v3	243883	244133	-	Pf3D7_01_v3	287816	287971	+
Pf3D7_02_v3	250848	251297	+	Pf3D7_01_v3	288083	288213	+
Pf3D7_02_v3	262589	263032	+	Pf3D7_01_v3	288265	288521	+
Pf3D7_02_v3	268971	269702	-	Pf3D7_01_v3	288614	288711	+
Pf3D7_02_v3	269774	270044	-	Pf3D7_01_v3	288763	288879	+
Pf3D7_02_v3	269357	269702	-	Pf3D7_01_v3	293764	293959	+
Pf3D7_02_v3	272977	273224	-	Pf3D7_01_v3	294026	294249	+
Pf3D7_02_v3	278477	278743	-	Pf3D7_01_v3	294335	294432	+
Pf3D7_02_v3	278477	278599	-	Pf3D7_01_v3	294512	294709	+
Pf3D7_02_v3	278477	278852	-	Pf3D7_01_v3	294768	294881	+
Pf3D7_02_v3	349569	350031	-	Pf3D7_01_v3	297534	297643	+
Pf3D7_02_v3	358196	358291	-	Pf3D7_01_v3	297767	297898	+
Pf3D7_02_v3	383385	383675	-	Pf3D7_01_v3	297991	298113	+
Pf3D7_02_v3	383772	384206	-	Pf3D7_01_v3	298187	298300	+
Pf3D7_02_v3	383776	384206	-	Pf3D7_01_v3	298479	298555	+
Pf3D7_02_v3	398744	398862	-	Pf3D7_01_v3	298601	298693	+
Pf3D7_02_v3	400796	400887	-	Pf3D7_01_v3	298738	298849	+
Pf3D7_02_v3	400766	400909	-	Pf3D7_01_v3	298926	299062	+
Pf3D7_02_v3	409522	409680	+	Pf3D7_01_v3	299180	299321	+
Pf3D7_02_v3	424655	424784	-	Pf3D7_01_v3	300091	300199	-
Pf3D7_02_v3	467550	467812	+	Pf3D7_01_v3	304435	304603	-
Pf3D7_02_v3	469150	469747	+	Pf3D7_01_v3	304732	304875	-
Pf3D7_02_v3	470929	471008	+	Pf3D7_01_v3	304947	305122	-
Pf3D7_02_v3	470929	471044	+	Pf3D7_01_v3	328478	328608	-
Pf3D7_02_v3	477089	477418	-	Pf3D7_01_v3	328702	328833	-
Pf3D7_02_v3	524039	524177	+	Pf3D7_01_v3	329342	329555	-
Pf3D7_02_v3	527189	528248	+	Pf3D7_01_v3	344554	344675	-
Pf3D7_02_v3	529880	530019	+	Pf3D7_01_v3	344729	344872	-
Pf3D7_02_v3	534428	534619	+	Pf3D7_01_v3	344996	345141	-
Pf3D7_02_v3	541537	541808	+	Pf3D7_01_v3	345212	345317	-
Pf3D7_02_v3	565843	566019	+	Pf3D7_01_v3	345400	345502	-
Pf3D7_02_v3	575062	575158	-	Pf3D7_01_v3	345569	345684	-
Pf3D7_02_v3	590314	590416	+	Pf3D7_01_v3	345850	346014	-
Pf3D7_02_v3	594058	594195	+	Pf3D7_01_v3	346266	346527	-
Pf3D7_02_v3	594639	594752	+	Pf3D7_01_v3	345400	345684	-
Pf3D7_02_v3	593799	594195	+	Pf3D7_01_v3	350098	350298	-
Pf3D7_02_v3	637700	638834	-	Pf3D7_01_v3	350372	350544	-
Pf3D7_02_v3	637700	638824	-	Pf3D7_01_v3	350676	350788	-
Pf3D7_02_v3	653427	653888	-	Pf3D7_01_v3	350953	351033	-
Pf3D7_02_v3	707455	707732	+	Pf3D7_01_v3	351225	351377	-
Pf3D7_02_v3	716558	716883	-	Pf3D7_01_v3	352355	352458	-
Pf3D7_02_v3	732429	732693	-	Pf3D7_01_v3	352539	352682	-
Pf3D7_02_v3	733892	734267	+	Pf3D7_01_v3	352814	353010	-
Pf3D7_02_v3	735300	735422	+	Pf3D7_01_v3	357848	358045	+
Pf3D7_02_v3	738492	738859	+	Pf3D7_01_v3	358112	358218	+
Pf3D7_02_v3	740631	740812	+	Pf3D7_01_v3	358349	358504	+
Pf3D7_02_v3	747457	747775	+	Pf3D7_01_v3	358574	358702	+
Pf3D7_02_v3	747839	748332	+	Pf3D7_01_v3	358757	358894	+
Pf3D7_02_v3	748525	748677	+	Pf3D7_01_v3	359199	359383	+
Pf3D7_02_v3	748792	749077	+	Pf3D7_01_v3	359562	359744	+
Pf3D7_02_v3	749386	749501	-	Pf3D7_01_v3	359814	359918	+
Pf3D7_02_v3	749389	749501	-	Pf3D7_01_v3	359971	360118	+
Pf3D7_02_v3	752505	752724	+	Pf3D7_01_v3	360171	360264	+
Pf3D7_02_v3	752785	752933	+	Pf3D7_01_v3	365822	365919	+
Pf3D7_02_v3	754451	754645	+	Pf3D7_01_v3	372645	372875	-
Pf3D7_02_v3	754722	755081	+	Pf3D7_01_v3	374809	374958	-
Pf3D7_02_v3	767411	768176	-	Pf3D7_01_v3	376585	376829	-
Pf3D7_02_v3	771043	771495	+	Pf3D7_01_v3	378132	378264	-
Pf3D7_02_v3	771653	772069	+	Pf3D7_01_v3	378317	378460	-
Pf3D7_02_v3	775449	775638	+	Pf3D7_01_v3	379551	379658	-
Pf3D7_02_v3	788535	788740	-	Pf3D7_01_v3	383721	383886	+
Pf3D7_02_v3	810582	811199	-	Pf3D7_01_v3	384011	384161	+
Pf3D7_02_v3	871315	871418	-	Pf3D7_01_v3	384269	384399	+
Pf3D7_03_v3	77969	78139	-	Pf3D7_01_v3	384537	384626	+
Pf3D7_03_v3	83637	83998	-	Pf3D7_01_v3	384806	384896	+
Pf3D7_03_v3	93477	93658	-	Pf3D7_01_v3	385098	385263	+
Pf3D7_03_v3	97892	98796	-	Pf3D7_01_v3	385384	385460	+
Pf3D7_03_v3	103640	104312	+	Pf3D7_01_v3	385519	385622	+
Pf3D7_03_v3	126880	127112	-	Pf3D7_01_v3	385766	385904	+
Pf3D7_03_v3	146106	146363	-	Pf3D7_01_v3	385970	386088	+
Pf3D7_03_v3	156108	157277	-	Pf3D7_01_v3	386149	386330	+
Pf3D7_03_v3	156108	157926	-	Pf3D7_01_v3	386392	386557	+
Pf3D7_03_v3	167103	168157	-	Pf3D7_01_v3	386721	386870	+
Pf3D7_03_v3	167103	168188	-	Pf3D7_01_v3	387041	387213	+
Pf3D7_03_v3	192578	192787	-	Pf3D7_01_v3	387298	387434	+
Pf3D7_03_v3	193993	194445	+	Pf3D7_01_v3	387461	387595	+
Pf3D7_03_v3	204385	204532	+	Pf3D7_01_v3	387730	387873	+
Pf3D7_03_v3	204355	204532	+	Pf3D7_01_v3	394456	394668	-
Pf3D7_03_v3	208945	209112	-	Pf3D7_01_v3	403354	403513	+
Pf3D7_03_v3	211290	211440	-	Pf3D7_01_v3	410132	410319	+
Pf3D7_03_v3	217160	217642	+	Pf3D7_01_v3	410451	410552	+
Pf3D7_03_v3	217160	217963	+	Pf3D7_01_v3	410949	411300	+
Pf3D7_03_v3	219962	220033	-	Pf3D7_01_v3	411379	411521	+
Pf3D7_03_v3	229317	229628	+	Pf3D7_01_v3	411559	411882	+
Pf3D7_03_v3	234212	234305	+	Pf3D7_01_v3	411931	412131	+
Pf3D7_03_v3	288495	288587	-	Pf3D7_01_v3	417992	418379	+
Pf3D7_03_v3	294857	295025	-	Pf3D7_01_v3	418836	419034	+
Pf3D7_03_v3	296104	296294	-	Pf3D7_01_v3	421882	422127	-
Pf3D7_03_v3	316389	316775	-	Pf3D7_01_v3	422282	422373	-
Pf3D7_03_v3	316389	316788	-	Pf3D7_01_v3	422911	423090	-
Pf3D7_03_v3	322163	322778	-	Pf3D7_01_v3	439823	439949	-
Pf3D7_03_v3	335285	335539	-	Pf3D7_01_v3	440392	440554	-
Pf3D7_03_v3	335363	335539	-	Pf3D7_01_v3	440643	440763	-
Pf3D7_03_v3	362174	362324	-	Pf3D7_01_v3	440850	441097	-
Pf3D7_03_v3	364253	365642	-	Pf3D7_01_v3	446774	446891	+
Pf3D7_03_v3	363945	365642	-	Pf3D7_01_v3	447015	447117	+
Pf3D7_03_v3	368201	368496	+	Pf3D7_01_v3	447204	447338	+
Pf3D7_03_v3	377473	377850	+	Pf3D7_01_v3	447421	447616	+
Pf3D7_03_v3	378800	379142	-	Pf3D7_01_v3	447746	447840	+
Pf3D7_03_v3	388414	389128	-	Pf3D7_01_v3	447903	448027	+
Pf3D7_03_v3	394722	394864	-	Pf3D7_01_v3	448189	448391	+
Pf3D7_03_v3	403572	403687	+	Pf3D7_01_v3	450098	450296	-
Pf3D7_03_v3	407393	407963	+	Pf3D7_01_v3	450427	450589	-
Pf3D7_03_v3	408488	408593	+	Pf3D7_01_v3	450872	451237	-
Pf3D7_03_v3	408486	408593	+	Pf3D7_01_v3	451302	451593	-
Pf3D7_03_v3	411697	412083	+	Pf3D7_01_v3	452439	452589	-
Pf3D7_03_v3	411913	412071	+	Pf3D7_01_v3	452689	452831	-
Pf3D7_03_v3	463375	463856	+	Pf3D7_01_v3	482318	482517	-
Pf3D7_03_v3	465562	466071	+	Pf3D7_01_v3	486585	486706	+
Pf3D7_03_v3	474163	474401	+	Pf3D7_01_v3	489837	490052	-
Pf3D7_03_v3	511632	511941	-	Pf3D7_01_v3	496238	496404	+
Pf3D7_03_v3	512152	512262	+	Pf3D7_01_v3	502508	502640	-
Pf3D7_03_v3	523195	523601	-	Pf3D7_01_v3	506580	506763	-
Pf3D7_03_v3	523644	524158	-	Pf3D7_01_v3	509339	509541	-
Pf3D7_03_v3	523287	523601	-	Pf3D7_01_v3	514715	514803	+
Pf3D7_03_v3	533826	534183	+	Pf3D7_01_v3	520916	521145	+
Pf3D7_03_v3	536263	536356	+	Pf3D7_01_v3	521276	521395	+
Pf3D7_03_v3	536044	536356	+	Pf3D7_01_v3	521794	522013	+
Pf3D7_03_v3	538803	539134	-	Pf3D7_01_v3	530064	530174	+
Pf3D7_03_v3	551466	551605	+	Pf3D7_01_v3	531492	531651	+
Pf3D7_03_v3	558036	558293	-	Pf3D7_01_v3	534458	534734	+
Pf3D7_03_v3	578698	578790	-	Pf3D7_01_v3	537770	537956	-
Pf3D7_03_v3	580465	580608	-	Pf3D7_01_v3	558463	558639	-
Pf3D7_03_v3	612088	612494	-	Pf3D7_01_v3	570047	570203	-
Pf3D7_03_v3	613421	613652	-	Pf3D7_01_v3	608693	609586	-
Pf3D7_03_v3	613421	613714	-	Pf3D7_02_v3	74093	74285	-
Pf3D7_03_v3	613415	613652	-	Pf3D7_02_v3	78503	78604	-
Pf3D7_03_v3	623959	624101	+	Pf3D7_02_v3	83899	84072	-
Pf3D7_03_v3	631306	631663	-	Pf3D7_02_v3	87399	87674	-
Pf3D7_03_v3	633522	634008	-	Pf3D7_02_v3	88109	88384	-
Pf3D7_03_v3	637757	637925	+	Pf3D7_02_v3	88533	88680	-
Pf3D7_03_v3	640965	641172	-	Pf3D7_02_v3	98531	98727	-
Pf3D7_03_v3	668386	668833	+	Pf3D7_02_v3	105237	105685	-
Pf3D7_03_v3	666672	667014	+	Pf3D7_02_v3	110282	110391	-
Pf3D7_03_v3	670841	671381	-	Pf3D7_02_v3	113187	113451	-
Pf3D7_03_v3	677518	677841	+	Pf3D7_02_v3	117444	117652	+
Pf3D7_03_v3	681419	682767	-	Pf3D7_02_v3	129520	129604	-
Pf3D7_03_v3	683822	683933	-	Pf3D7_02_v3	129689	129803	-
Pf3D7_03_v3	694882	695214	-	Pf3D7_02_v3	129686	129803	-
Pf3D7_03_v3	706505	706616	-	Pf3D7_02_v3	137574	137683	-
Pf3D7_03_v3	717294	717397	-	Pf3D7_02_v3	137908	138049	-
Pf3D7_03_v3	717345	717448	-	Pf3D7_02_v3	138129	138352	-
Pf3D7_03_v3	724843	724969	+	Pf3D7_02_v3	138985	139120	+
Pf3D7_03_v3	737319	737593	-	Pf3D7_02_v3	139171	139372	+
Pf3D7_03_v3	755335	755504	+	Pf3D7_02_v3	139414	139514	+
Pf3D7_03_v3	816850	816956	+	Pf3D7_02_v3	139581	139673	+
Pf3D7_03_v3	831339	831463	+	Pf3D7_02_v3	139775	139992	+
Pf3D7_03_v3	838385	838522	+	Pf3D7_02_v3	140152	140296	+
Pf3D7_03_v3	869524	870054	+	Pf3D7_02_v3	140343	140533	+
Pf3D7_03_v3	932436	932736	-	Pf3D7_02_v3	140594	140718	+
Pf3D7_03_v3	985142	985966	+	Pf3D7_02_v3	140910	141118	+
Pf3D7_03_v3	1001548	1001756	+	Pf3D7_02_v3	162077	162206	-
Pf3D7_04_v3	43089	43535	-	Pf3D7_02_v3	162373	162696	-
Pf3D7_04_v3	70895	71207	-	Pf3D7_02_v3	162785	162896	-
Pf3D7_04_v3	105611	105988	-	Pf3D7_02_v3	168718	168854	-
Pf3D7_04_v3	114832	114914	-	Pf3D7_02_v3	171720	171881	-
Pf3D7_04_v3	160135	160488	-	Pf3D7_02_v3	171976	172167	-
Pf3D7_04_v3	204084	204178	-	Pf3D7_02_v3	172531	172664	-
Pf3D7_04_v3	211315	211449	-	Pf3D7_02_v3	172760	172871	-
Pf3D7_04_v3	211519	211655	-	Pf3D7_02_v3	172909	173088	-
Pf3D7_04_v3	211836	211922	-	Pf3D7_02_v3	173195	173358	-
Pf3D7_04_v3	236896	237505	-	Pf3D7_02_v3	173429	173579	-
Pf3D7_04_v3	263331	263845	-	Pf3D7_02_v3	173669	173847	-
Pf3D7_04_v3	262956	263100	-	Pf3D7_02_v3	174279	174513	-
Pf3D7_04_v3	266169	266273	-	Pf3D7_02_v3	180923	181102	+
Pf3D7_04_v3	268373	268938	-	Pf3D7_02_v3	193199	193327	+
Pf3D7_04_v3	268354	268938	-	Pf3D7_02_v3	193489	193648	+
Pf3D7_04_v3	277792	278345	+	Pf3D7_02_v3	193717	193863	+
Pf3D7_04_v3	278518	278707	+	Pf3D7_02_v3	194038	194160	+
Pf3D7_04_v3	281981	282506	+	Pf3D7_02_v3	197280	197366	-
Pf3D7_04_v3	278194	278345	+	Pf3D7_02_v3	197464	197739	-
Pf3D7_04_v3	282719	282810	+	Pf3D7_02_v3	197840	197983	-
Pf3D7_04_v3	313003	313590	-	Pf3D7_02_v3	211464	211680	+
Pf3D7_04_v3	313003	313616	-	Pf3D7_02_v3	216053	216174	-
Pf3D7_04_v3	315303	315557	+	Pf3D7_02_v3	216785	216936	-
Pf3D7_04_v3	320838	321016	+	Pf3D7_02_v3	217007	217131	-
Pf3D7_04_v3	325511	325709	-	Pf3D7_02_v3	220935	221053	+
Pf3D7_04_v3	331184	331989	+	Pf3D7_02_v3	221146	221259	+
Pf3D7_04_v3	337263	337493	-	Pf3D7_02_v3	221354	221449	+
Pf3D7_04_v3	351611	351754	+	Pf3D7_02_v3	221617	221759	+
Pf3D7_04_v3	351825	352057	+	Pf3D7_02_v3	221919	222172	+
Pf3D7_04_v3	351311	351524	-	Pf3D7_02_v3	225813	225983	-
Pf3D7_04_v3	363428	363590	-	Pf3D7_02_v3	226079	226196	-
Pf3D7_04_v3	383078	383777	-	Pf3D7_02_v3	231233	231383	+
Pf3D7_04_v3	384302	384889	+	Pf3D7_02_v3	231483	231617	+
Pf3D7_04_v3	390086	390172	+	Pf3D7_02_v3	231701	232098	+
Pf3D7_04_v3	440627	440919	-	Pf3D7_02_v3	232326	232420	+
Pf3D7_04_v3	451808	452110	-	Pf3D7_02_v3	232780	233010	-
Pf3D7_04_v3	456586	456833	+	Pf3D7_02_v3	233181	233338	-
Pf3D7_04_v3	464843	465006	-	Pf3D7_02_v3	235256	235534	+
Pf3D7_04_v3	474370	474581	+	Pf3D7_02_v3	238218	238481	+
Pf3D7_04_v3	474370	474578	+	Pf3D7_02_v3	238595	238736	+
Pf3D7_04_v3	480478	481713	+	Pf3D7_02_v3	245733	246056	+
Pf3D7_04_v3	527537	528195	-	Pf3D7_02_v3	246134	246250	+
Pf3D7_04_v3	528075	528195	-	Pf3D7_02_v3	246334	246490	+
Pf3D7_04_v3	528077	528195	-	Pf3D7_02_v3	252506	252756	+
Pf3D7_04_v3	533483	533664	-	Pf3D7_02_v3	253305	253400	+
Pf3D7_04_v3	534060	534416	-	Pf3D7_02_v3	253483	253988	+
Pf3D7_04_v3	572301	572447	+	Pf3D7_02_v3	270198	270420	-
Pf3D7_04_v3	572528	573896	+	Pf3D7_02_v3	275843	275980	-
Pf3D7_04_v3	619324	619768	+	Pf3D7_02_v3	276440	276557	-
Pf3D7_04_v3	662446	662895	-	Pf3D7_02_v3	277827	277972	-
Pf3D7_04_v3	665639	665825	+	Pf3D7_02_v3	287015	287126	+
Pf3D7_04_v3	678819	678892	-	Pf3D7_02_v3	287188	287280	+
Pf3D7_04_v3	687305	688067	+	Pf3D7_02_v3	296316	296451	-
Pf3D7_04_v3	689408	689675	+	Pf3D7_02_v3	296585	296724	-
Pf3D7_04_v3	693230	693864	+	Pf3D7_02_v3	297350	297582	-
Pf3D7_04_v3	693230	693824	+	Pf3D7_02_v3	301051	301165	-
Pf3D7_04_v3	704176	704344	-	Pf3D7_02_v3	301299	301402	-
Pf3D7_04_v3	717790	718067	+	Pf3D7_02_v3	302172	302530	-
Pf3D7_04_v3	779448	779657	-	Pf3D7_02_v3	305579	305699	-
Pf3D7_04_v3	783934	784189	+	Pf3D7_02_v3	305839	306015	-
Pf3D7_04_v3	784238	784448	+	Pf3D7_02_v3	306845	306993	-
Pf3D7_04_v3	783917	784189	+	Pf3D7_02_v3	310974	311119	-
Pf3D7_04_v3	789362	789589	-	Pf3D7_02_v3	311253	311365	-
Pf3D7_04_v3	798548	798721	+	Pf3D7_02_v3	311955	312121	-
Pf3D7_04_v3	810081	810977	+	Pf3D7_02_v3	315447	315622	-
Pf3D7_04_v3	798596	798721	+	Pf3D7_02_v3	315774	315899	-
Pf3D7_04_v3	822439	824013	-	Pf3D7_02_v3	316504	316707	-
Pf3D7_04_v3	855786	856035	+	Pf3D7_02_v3	319879	320015	-
Pf3D7_04_v3	855246	855679	+	Pf3D7_02_v3	321082	321276	-
Pf3D7_04_v3	865258	866411	-	Pf3D7_02_v3	324477	324581	-
Pf3D7_04_v3	872950	873120	+	Pf3D7_02_v3	324721	324891	-
Pf3D7_04_v3	874545	874814	+	Pf3D7_02_v3	325559	325689	-
Pf3D7_04_v3	874613	874814	+	Pf3D7_02_v3	328020	328120	+
Pf3D7_04_v3	909996	910154	+	Pf3D7_02_v3	328156	328322	+
Pf3D7_04_v3	924712	924881	+	Pf3D7_02_v3	328413	328548	+
Pf3D7_04_v3	930140	930408	-	Pf3D7_02_v3	328671	328774	+
Pf3D7_04_v3	982779	983054	-	Pf3D7_02_v3	328842	328964	+
Pf3D7_04_v3	982779	982921	-	Pf3D7_02_v3	329037	329167	+
Pf3D7_04_v3	998507	998665	+	Pf3D7_02_v3	329228	329330	+
Pf3D7_04_v3	1022184	1022406	+	Pf3D7_02_v3	329402	329519	+
Pf3D7_04_v3	1022865	1022957	-	Pf3D7_02_v3	329592	329747	+
Pf3D7_04_v3	1039119	1039426	-	Pf3D7_02_v3	330009	330126	+
Pf3D7_04_v3	1039119	1039760	-	Pf3D7_02_v3	330217	330412	+
Pf3D7_04_v3	1039907	1040082	+	Pf3D7_02_v3	330454	330561	+
Pf3D7_04_v3	1040124	1040384	+	Pf3D7_02_v3	330795	330934	+
Pf3D7_04_v3	1040124	1040389	+	Pf3D7_02_v3	331011	331107	+
Pf3D7_04_v3	1045721	1046117	+	Pf3D7_02_v3	331176	331309	+
Pf3D7_04_v3	1047348	1047695	+	Pf3D7_02_v3	352880	353085	+
Pf3D7_04_v3	1055463	1055649	+	Pf3D7_02_v3	353305	353481	+
Pf3D7_04_v3	1060566	1060710	+	Pf3D7_02_v3	356551	356648	-
Pf3D7_04_v3	1081041	1081226	+	Pf3D7_02_v3	356712	356887	-
Pf3D7_04_v3	1092625	1092782	+	Pf3D7_02_v3	356999	357125	-
Pf3D7_04_v3	1097857	1098002	+	Pf3D7_02_v3	357279	357356	-
Pf3D7_04_v3	1114506	1115006	-	Pf3D7_02_v3	357436	357620	-
Pf3D7_04_v3	1122740	1122829	+	Pf3D7_02_v3	357737	357929	-
Pf3D7_04_v3	1133777	1134024	-	Pf3D7_02_v3	382167	382251	-
Pf3D7_05_v3	50503	50720	+	Pf3D7_02_v3	382876	383070	-
Pf3D7_05_v3	61011	62184	-	Pf3D7_02_v3	384983	385078	-
Pf3D7_05_v3	67569	68424	+	Pf3D7_02_v3	385203	385367	-
Pf3D7_05_v3	68509	68844	+	Pf3D7_02_v3	385426	385555	-
Pf3D7_05_v3	68279	68424	+	Pf3D7_02_v3	385643	385751	-
Pf3D7_05_v3	77146	77480	+	Pf3D7_02_v3	385868	386030	-
Pf3D7_05_v3	76713	78235	+	Pf3D7_02_v3	386132	386223	-
Pf3D7_05_v3	75932	76722	+	Pf3D7_02_v3	386301	386447	-
Pf3D7_05_v3	77181	77623	+	Pf3D7_02_v3	387905	388062	+
Pf3D7_05_v3	105849	106038	+	Pf3D7_02_v3	388456	388715	-
Pf3D7_05_v3	105801	106038	+	Pf3D7_02_v3	388783	388944	-
Pf3D7_05_v3	115928	116139	-	Pf3D7_02_v3	389161	389267	-
Pf3D7_05_v3	116190	116372	-	Pf3D7_02_v3	389335	389426	-
Pf3D7_05_v3	119247	119521	-	Pf3D7_02_v3	389617	389741	-
Pf3D7_05_v3	136348	137015	-	Pf3D7_02_v3	390403	390503	-
Pf3D7_05_v3	140085	140436	+	Pf3D7_02_v3	394403	394559	-
Pf3D7_05_v3	142593	142870	-	Pf3D7_02_v3	394852	394995	-
Pf3D7_05_v3	150092	150400	-	Pf3D7_02_v3	395203	395449	-
Pf3D7_05_v3	150789	150983	-	Pf3D7_02_v3	395770	395968	-
Pf3D7_05_v3	150680	150983	-	Pf3D7_02_v3	396092	396201	-
Pf3D7_05_v3	156057	156563	-	Pf3D7_02_v3	396283	396411	-
Pf3D7_05_v3	157460	157612	+	Pf3D7_02_v3	396531	396668	-
Pf3D7_05_v3	164974	165101	-	Pf3D7_02_v3	405379	406081	-
Pf3D7_05_v3	175295	175396	-	Pf3D7_02_v3	412294	412491	+
Pf3D7_05_v3	176217	176599	-	Pf3D7_02_v3	412536	412700	+
Pf3D7_05_v3	180027	180164	+	Pf3D7_02_v3	413333	413427	-
Pf3D7_05_v3	180245	180417	+	Pf3D7_02_v3	424003	424222	-
Pf3D7_05_v3	207635	207783	+	Pf3D7_02_v3	425854	425994	+
Pf3D7_05_v3	230316	230737	+	Pf3D7_02_v3	426073	426208	+
Pf3D7_05_v3	250515	250735	-	Pf3D7_02_v3	426298	426475	+
Pf3D7_05_v3	250622	250735	-	Pf3D7_02_v3	432507	432635	-
Pf3D7_05_v3	252622	253616	-	Pf3D7_02_v3	432822	432928	-
Pf3D7_05_v3	254360	254464	-	Pf3D7_02_v3	433303	433425	-
Pf3D7_05_v3	254273	254464	-	Pf3D7_02_v3	433609	433962	-
Pf3D7_05_v3	255558	255882	-	Pf3D7_02_v3	457202	457308	-
Pf3D7_05_v3	254343	254464	-	Pf3D7_02_v3	457378	457460	-
Pf3D7_05_v3	284512	284689	+	Pf3D7_02_v3	457588	457686	-
Pf3D7_05_v3	293522	294004	-	Pf3D7_02_v3	457759	457912	-
Pf3D7_05_v3	295998	296408	-	Pf3D7_02_v3	458218	458361	-
Pf3D7_05_v3	296556	297047	-	Pf3D7_02_v3	459163	459328	-
Pf3D7_05_v3	296529	297047	-	Pf3D7_02_v3	459396	459592	-
Pf3D7_05_v3	306422	306582	-	Pf3D7_02_v3	459926	460161	-
Pf3D7_05_v3	306649	306841	-	Pf3D7_02_v3	460274	460394	-
Pf3D7_05_v3	309482	309693	-	Pf3D7_02_v3	460529	460784	-
Pf3D7_05_v3	321982	322214	+	Pf3D7_02_v3	460915	461048	-
Pf3D7_05_v3	338984	340357	-	Pf3D7_02_v3	461139	461373	-
Pf3D7_05_v3	342089	342203	+	Pf3D7_02_v3	478703	478926	-
Pf3D7_05_v3	366907	367006	+	Pf3D7_02_v3	479002	479088	-
Pf3D7_05_v3	378478	379047	-	Pf3D7_02_v3	480594	480782	+
Pf3D7_05_v3	389257	389967	-	Pf3D7_02_v3	480982	481193	+
Pf3D7_05_v3	391123	391289	-	Pf3D7_02_v3	489976	490124	-
Pf3D7_05_v3	406983	407104	-	Pf3D7_02_v3	492688	492830	+
Pf3D7_05_v3	468945	469264	+	Pf3D7_02_v3	492984	493251	+
Pf3D7_05_v3	472542	472679	-	Pf3D7_02_v3	495680	495881	-
Pf3D7_05_v3	480299	481302	+	Pf3D7_02_v3	501640	501854	-
Pf3D7_05_v3	517010	517264	+	Pf3D7_02_v3	516076	516326	+
Pf3D7_05_v3	517978	518087	-	Pf3D7_02_v3	523153	523470	+
Pf3D7_05_v3	527218	527607	+	Pf3D7_02_v3	537796	538285	+
Pf3D7_05_v3	531901	532144	-	Pf3D7_02_v3	538690	538848	+
Pf3D7_05_v3	531901	532028	-	Pf3D7_02_v3	540695	540876	-
Pf3D7_05_v3	539496	539594	-	Pf3D7_02_v3	541130	541223	-
Pf3D7_05_v3	544425	544517	+	Pf3D7_02_v3	541918	542424	+
Pf3D7_05_v3	572726	572912	-	Pf3D7_02_v3	542932	543100	+
Pf3D7_05_v3	587416	587751	+	Pf3D7_02_v3	543429	543723	+
Pf3D7_05_v3	587406	587751	+	Pf3D7_02_v3	543890	544049	-
Pf3D7_05_v3	590584	591362	-	Pf3D7_02_v3	544385	544623	-
Pf3D7_05_v3	596414	596903	+	Pf3D7_02_v3	545408	545562	-
Pf3D7_05_v3	637950	638410	+	Pf3D7_02_v3	545647	545811	-
Pf3D7_05_v3	641523	641779	+	Pf3D7_02_v3	553684	553896	-
Pf3D7_05_v3	650695	650892	+	Pf3D7_02_v3	557337	557522	+
Pf3D7_05_v3	658701	658815	-	Pf3D7_02_v3	566122	566268	+
Pf3D7_05_v3	655340	656338	-	Pf3D7_02_v3	568564	568698	-
Pf3D7_05_v3	666926	667192	+	Pf3D7_02_v3	569047	569170	-
Pf3D7_05_v3	684511	684714	-	Pf3D7_02_v3	569258	569375	-
Pf3D7_05_v3	684968	685092	-	Pf3D7_02_v3	575703	575965	-
Pf3D7_05_v3	750515	750643	+	Pf3D7_02_v3	586838	587118	-
Pf3D7_05_v3	758898	759057	-	Pf3D7_02_v3	587237	587386	-
Pf3D7_05_v3	758898	759820	-	Pf3D7_02_v3	599881	599996	-
Pf3D7_05_v3	760963	761327	-	Pf3D7_02_v3	600048	600186	-
Pf3D7_05_v3	766912	767323	-	Pf3D7_02_v3	600252	600356	-
Pf3D7_05_v3	791535	791722	-	Pf3D7_02_v3	600451	600561	-
Pf3D7_05_v3	825447	825578	+	Pf3D7_02_v3	600674	600803	-
Pf3D7_05_v3	831113	831204	+	Pf3D7_02_v3	600866	600960	-
Pf3D7_05_v3	834827	835037	-	Pf3D7_02_v3	601045	601133	-
Pf3D7_05_v3	838054	838266	+	Pf3D7_02_v3	601278	601486	-
Pf3D7_05_v3	838061	838266	+	Pf3D7_02_v3	605236	605402	+
Pf3D7_05_v3	842647	843551	-	Pf3D7_02_v3	610684	610871	+
Pf3D7_05_v3	842647	843541	-	Pf3D7_02_v3	612645	612763	+
Pf3D7_05_v3	844868	845570	-	Pf3D7_02_v3	612888	613018	+
Pf3D7_05_v3	856754	856971	+	Pf3D7_02_v3	613125	613249	+
Pf3D7_05_v3	956483	957889	+	Pf3D7_02_v3	613318	613452	+
Pf3D7_05_v3	964486	964659	+	Pf3D7_02_v3	613492	613648	+
Pf3D7_05_v3	973242	973488	+	Pf3D7_02_v3	613687	613830	+
Pf3D7_05_v3	977308	977619	-	Pf3D7_02_v3	613871	613979	+
Pf3D7_05_v3	992990	993169	-	Pf3D7_02_v3	614031	614113	+
Pf3D7_05_v3	993247	993447	-	Pf3D7_02_v3	614190	614325	+
Pf3D7_05_v3	993266	993447	-	Pf3D7_02_v3	614387	614533	+
Pf3D7_05_v3	1003671	1003867	+	Pf3D7_02_v3	614574	614696	+
Pf3D7_05_v3	1003993	1004166	+	Pf3D7_02_v3	614754	614867	+
Pf3D7_05_v3	1009413	1010057	-	Pf3D7_02_v3	614969	615180	+
Pf3D7_05_v3	1009413	1009584	-	Pf3D7_02_v3	622581	622788	-
Pf3D7_05_v3	1009670	1010057	-	Pf3D7_02_v3	622839	622938	-
Pf3D7_05_v3	1014564	1015045	-	Pf3D7_02_v3	623013	623142	-
Pf3D7_05_v3	1012283	1012561	-	Pf3D7_02_v3	623528	623714	-
Pf3D7_05_v3	1019906	1020334	-	Pf3D7_02_v3	623943	624072	-
Pf3D7_05_v3	1028715	1028827	+	Pf3D7_02_v3	624107	624249	-
Pf3D7_05_v3	1067672	1067940	-	Pf3D7_02_v3	645979	646114	+
Pf3D7_05_v3	1067672	1067810	-	Pf3D7_02_v3	654965	655081	-
Pf3D7_05_v3	1079493	1079637	+	Pf3D7_02_v3	655171	655281	-
Pf3D7_05_v3	1083816	1084137	-	Pf3D7_02_v3	655368	655547	-
Pf3D7_05_v3	1083816	1083934	-	Pf3D7_02_v3	655582	655657	-
Pf3D7_05_v3	1083980	1084137	-	Pf3D7_02_v3	655749	655859	-
Pf3D7_05_v3	1085324	1085626	+	Pf3D7_02_v3	655920	656055	-
Pf3D7_05_v3	1114417	1114502	+	Pf3D7_02_v3	656189	656376	-
Pf3D7_05_v3	1121825	1121996	-	Pf3D7_02_v3	656485	656633	-
Pf3D7_05_v3	1121825	1122105	-	Pf3D7_02_v3	656691	656780	-
Pf3D7_05_v3	1122719	1122987	+	Pf3D7_02_v3	669046	669220	-
Pf3D7_05_v3	1130756	1131048	-	Pf3D7_02_v3	678755	679041	+
Pf3D7_05_v3	1143491	1143591	+	Pf3D7_02_v3	690345	690473	+
Pf3D7_05_v3	1144942	1145039	+	Pf3D7_02_v3	690512	690715	+
Pf3D7_05_v3	1145041	1145150	+	Pf3D7_02_v3	690836	690960	+
Pf3D7_05_v3	1145005	1145162	+	Pf3D7_02_v3	691019	691294	+
Pf3D7_05_v3	1147085	1147194	-	Pf3D7_02_v3	691488	691681	+
Pf3D7_05_v3	1156606	1156776	-	Pf3D7_02_v3	692400	692804	+
Pf3D7_05_v3	1156606	1157193	-	Pf3D7_02_v3	691470	691681	+
Pf3D7_05_v3	1163043	1163403	-	Pf3D7_02_v3	704963	705194	-
Pf3D7_05_v3	1165019	1165417	-	Pf3D7_02_v3	716032	716159	-
Pf3D7_05_v3	1165478	1166099	-	Pf3D7_02_v3	716292	716493	-
Pf3D7_05_v3	1176404	1176713	+	Pf3D7_02_v3	717783	717927	+
Pf3D7_05_v3	1178889	1180356	-	Pf3D7_02_v3	721653	721894	+
Pf3D7_05_v3	1182037	1182179	-	Pf3D7_02_v3	721993	722143	+
Pf3D7_05_v3	1188965	1189128	-	Pf3D7_02_v3	722261	722394	+
Pf3D7_05_v3	1193401	1193540	+	Pf3D7_02_v3	722471	722601	+
Pf3D7_05_v3	1193692	1193840	+	Pf3D7_02_v3	724603	724872	-
Pf3D7_05_v3	1193980	1194171	+	Pf3D7_02_v3	728448	728593	-
Pf3D7_05_v3	1198712	1199153	+	Pf3D7_02_v3	728720	728929	-
Pf3D7_05_v3	1206079	1206454	+	Pf3D7_02_v3	728994	729148	-
Pf3D7_05_v3	1206079	1206508	+	Pf3D7_02_v3	729258	729358	-
Pf3D7_05_v3	1222092	1222389	-	Pf3D7_02_v3	729561	729743	-
Pf3D7_05_v3	1226300	1226589	+	Pf3D7_02_v3	731386	731547	-
Pf3D7_05_v3	1254327	1254428	+	Pf3D7_02_v3	731622	731753	-
Pf3D7_05_v3	1254327	1254452	+	Pf3D7_02_v3	731971	732170	-
Pf3D7_05_v3	1254334	1254458	-	Pf3D7_02_v3	741830	741953	+
Pf3D7_05_v3	1254565	1254685	-	Pf3D7_02_v3	742017	742152	+
Pf3D7_05_v3	1267222	1267424	+	Pf3D7_02_v3	742217	742340	+
Pf3D7_05_v3	1279389	1279486	-	Pf3D7_02_v3	747815	747979	-
Pf3D7_05_v3	1279588	1279855	-	Pf3D7_02_v3	748030	748305	-
Pf3D7_05_v3	1292499	1292869	+	Pf3D7_02_v3	748742	749041	-
Pf3D7_05_v3	1307329	1307457	+	Pf3D7_02_v3	753099	753268	+
Pf3D7_05_v3	1307357	1307648	+	Pf3D7_02_v3	764921	765174	-
Pf3D7_05_v3	1307715	1307801	+	Pf3D7_02_v3	772318	772517	+
Pf3D7_05_v3	1307715	1308315	+	Pf3D7_02_v3	774915	775638	+
Pf3D7_06_v3	77873	78101	+	Pf3D7_02_v3	775794	775989	+
Pf3D7_06_v3	97735	97883	+	Pf3D7_02_v3	777368	777590	-
Pf3D7_06_v3	115848	116090	+	Pf3D7_02_v3	784468	784687	-
Pf3D7_06_v3	121711	122622	+	Pf3D7_02_v3	787735	787847	-
Pf3D7_06_v3	132082	132325	-	Pf3D7_02_v3	791672	791898	+
Pf3D7_06_v3	132095	132325	-	Pf3D7_02_v3	796948	797107	+
Pf3D7_06_v3	132779	133088	-	Pf3D7_02_v3	804713	804942	+
Pf3D7_06_v3	179357	179608	+	Pf3D7_02_v3	809983	810229	-
Pf3D7_06_v3	181490	182226	+	Pf3D7_02_v3	814389	814579	-
Pf3D7_06_v3	206231	206525	-	Pf3D7_02_v3	820466	820568	+
Pf3D7_06_v3	257402	257563	+	Pf3D7_02_v3	824570	824795	-
Pf3D7_06_v3	258872	258959	+	Pf3D7_02_v3	831283	831423	+
Pf3D7_06_v3	260877	261025	-	Pf3D7_02_v3	833995	834121	+
Pf3D7_06_v3	287990	288151	-	Pf3D7_02_v3	839763	839923	+
Pf3D7_06_v3	288164	288380	-	Pf3D7_02_v3	840492	840605	+
Pf3D7_06_v3	287990	288380	-	Pf3D7_02_v3	840658	840756	+
Pf3D7_06_v3	289311	289529	-	Pf3D7_02_v3	840818	840964	+
Pf3D7_06_v3	306411	306515	-	Pf3D7_02_v3	841095	841201	+
Pf3D7_06_v3	313052	313239	-	Pf3D7_02_v3	841386	841499	+
Pf3D7_06_v3	337435	337713	+	Pf3D7_02_v3	841657	841745	+
Pf3D7_06_v3	350499	350793	-	Pf3D7_02_v3	842511	842646	+
Pf3D7_06_v3	355655	355797	+	Pf3D7_02_v3	855033	855186	+
Pf3D7_06_v3	355285	355455	+	Pf3D7_02_v3	863687	863773	-
Pf3D7_06_v3	358220	358390	+	Pf3D7_02_v3	870949	871085	-
Pf3D7_06_v3	362076	362615	+	Pf3D7_02_v3	917580	918344	-
Pf3D7_06_v3	361749	361990	+	Pf3D7_03_v3	67995	68100	+
Pf3D7_06_v3	364871	365264	+	Pf3D7_03_v3	78274	78502	-
Pf3D7_06_v3	393223	393433	+	Pf3D7_03_v3	80055	80195	-
Pf3D7_06_v3	398431	398510	+	Pf3D7_03_v3	83227	83419	-
Pf3D7_06_v3	411303	411496	+	Pf3D7_03_v3	85945	86041	-
Pf3D7_06_v3	412761	412967	+	Pf3D7_03_v3	88968	89096	-
Pf3D7_06_v3	425358	425606	+	Pf3D7_03_v3	93111	93262	-
Pf3D7_06_v3	464692	464939	-	Pf3D7_03_v3	97337	97724	-
Pf3D7_06_v3	466888	467322	+	Pf3D7_03_v3	104523	104707	+
Pf3D7_06_v3	487059	487422	-	Pf3D7_03_v3	108037	108155	-
Pf3D7_06_v3	507783	508605	-	Pf3D7_03_v3	120318	120410	+
Pf3D7_06_v3	507783	509064	-	Pf3D7_03_v3	120985	121097	+
Pf3D7_06_v3	508078	508605	-	Pf3D7_03_v3	121150	121260	+
Pf3D7_06_v3	522664	523195	-	Pf3D7_03_v3	121322	121461	+
Pf3D7_06_v3	529195	529339	-	Pf3D7_03_v3	121571	121701	+
Pf3D7_06_v3	529468	529609	-	Pf3D7_03_v3	121886	121985	+
Pf3D7_06_v3	538570	538665	+	Pf3D7_03_v3	122143	122289	+
Pf3D7_06_v3	541202	541278	-	Pf3D7_03_v3	136272	136369	+
Pf3D7_06_v3	553946	554451	+	Pf3D7_03_v3	136944	137061	+
Pf3D7_06_v3	582486	582559	-	Pf3D7_03_v3	137114	137186	+
Pf3D7_06_v3	588634	588714	-	Pf3D7_03_v3	137248	137393	+
Pf3D7_06_v3	603433	603922	+	Pf3D7_03_v3	137503	137633	+
Pf3D7_06_v3	604342	604590	+	Pf3D7_03_v3	137818	137899	+
Pf3D7_06_v3	603433	604057	+	Pf3D7_03_v3	138057	138205	+
Pf3D7_06_v3	603813	604057	+	Pf3D7_03_v3	138971	139178	+
Pf3D7_06_v3	604316	604590	+	Pf3D7_03_v3	146658	146769	-
Pf3D7_06_v3	618697	619034	+	Pf3D7_03_v3	146870	146987	-
Pf3D7_06_v3	657631	657978	+	Pf3D7_03_v3	152244	152361	-
Pf3D7_06_v3	668190	668617	-	Pf3D7_03_v3	152453	152552	-
Pf3D7_06_v3	669356	669865	+	Pf3D7_03_v3	169571	169788	+
Pf3D7_06_v3	671979	672112	+	Pf3D7_03_v3	173016	173130	+
Pf3D7_06_v3	705178	705362	-	Pf3D7_03_v3	173230	173416	+
Pf3D7_06_v3	709196	709769	+	Pf3D7_03_v3	173494	174222	+
Pf3D7_06_v3	716259	716363	+	Pf3D7_03_v3	175481	175798	-
Pf3D7_06_v3	716440	716764	+	Pf3D7_03_v3	179726	179818	+
Pf3D7_06_v3	716440	716910	+	Pf3D7_03_v3	179891	180034	+
Pf3D7_06_v3	720158	720551	+	Pf3D7_03_v3	180074	180215	+
Pf3D7_06_v3	736456	736562	-	Pf3D7_03_v3	180330	180435	+
Pf3D7_06_v3	750144	750429	+	Pf3D7_03_v3	180562	180697	+
Pf3D7_06_v3	750144	750424	+	Pf3D7_03_v3	180777	180897	+
Pf3D7_06_v3	754883	755263	+	Pf3D7_03_v3	180960	181088	+
Pf3D7_06_v3	756336	756602	+	Pf3D7_03_v3	196714	196825	-
Pf3D7_06_v3	760934	761181	-	Pf3D7_03_v3	197184	197350	-
Pf3D7_06_v3	768567	768777	+	Pf3D7_03_v3	218152	218387	+
Pf3D7_06_v3	777823	778022	-	Pf3D7_03_v3	219319	219430	-
Pf3D7_06_v3	787569	787901	+	Pf3D7_03_v3	219528	219659	-
Pf3D7_06_v3	786224	786383	-	Pf3D7_03_v3	225459	225587	-
Pf3D7_06_v3	787323	787464	-	Pf3D7_03_v3	225643	225732	-
Pf3D7_06_v3	796768	796934	+	Pf3D7_03_v3	234191	234296	-
Pf3D7_06_v3	796993	797134	+	Pf3D7_03_v3	255512	255662	-
Pf3D7_06_v3	818239	818392	-	Pf3D7_03_v3	255805	255927	-
Pf3D7_06_v3	827910	828185	-	Pf3D7_03_v3	260499	260646	+
Pf3D7_06_v3	830365	830836	-	Pf3D7_03_v3	260717	260888	+
Pf3D7_06_v3	828373	828504	-	Pf3D7_03_v3	279104	279287	-
Pf3D7_06_v3	839823	840522	+	Pf3D7_03_v3	279556	279819	-
Pf3D7_06_v3	840417	840522	+	Pf3D7_03_v3	288722	288947	-
Pf3D7_06_v3	840408	840522	+	Pf3D7_03_v3	292979	293089	+
Pf3D7_06_v3	845296	845522	+	Pf3D7_03_v3	293206	293321	+
Pf3D7_06_v3	876802	876875	-	Pf3D7_03_v3	293467	293596	+
Pf3D7_06_v3	884090	884410	+	Pf3D7_03_v3	293749	293955	+
Pf3D7_06_v3	908321	908482	+	Pf3D7_03_v3	295168	295380	-
Pf3D7_06_v3	910717	910975	+	Pf3D7_03_v3	295441	295564	-
Pf3D7_06_v3	919131	919692	+	Pf3D7_03_v3	295630	295768	-
Pf3D7_06_v3	931154	931246	-	Pf3D7_03_v3	295831	296014	-
Pf3D7_06_v3	936572	936897	-	Pf3D7_03_v3	304394	304489	+
Pf3D7_06_v3	936768	936897	-	Pf3D7_03_v3	304547	304667	+
Pf3D7_06_v3	961448	961569	-	Pf3D7_03_v3	304776	304896	+
Pf3D7_06_v3	984769	984908	-	Pf3D7_03_v3	307705	307981	-
Pf3D7_06_v3	985840	985917	-	Pf3D7_03_v3	310660	310864	+
Pf3D7_06_v3	995032	995866	+	Pf3D7_03_v3	311042	311556	+
Pf3D7_06_v3	1006240	1006415	+	Pf3D7_03_v3	313036	313261	-
Pf3D7_06_v3	1007650	1008038	+	Pf3D7_03_v3	315616	315862	-
Pf3D7_06_v3	1017406	1017514	+	Pf3D7_03_v3	315987	316230	-
Pf3D7_06_v3	1056151	1056370	+	Pf3D7_03_v3	323010	323204	-
Pf3D7_06_v3	1073162	1073443	-	Pf3D7_03_v3	323258	323405	-
Pf3D7_06_v3	1073933	1074582	-	Pf3D7_03_v3	323466	323632	-
Pf3D7_06_v3	1078552	1079009	+	Pf3D7_03_v3	324572	324803	-
Pf3D7_06_v3	1078552	1079028	+	Pf3D7_03_v3	326029	326128	+
Pf3D7_06_v3	1083521	1083792	+	Pf3D7_03_v3	326171	326295	+
Pf3D7_06_v3	1088449	1089050	+	Pf3D7_03_v3	328831	328991	-
Pf3D7_06_v3	1120867	1121118	+	Pf3D7_03_v3	329115	329251	-
Pf3D7_06_v3	1120867	1121367	+	Pf3D7_03_v3	329349	329511	-
Pf3D7_06_v3	1121427	1121667	+	Pf3D7_03_v3	329563	329678	-
Pf3D7_06_v3	1173720	1174127	-	Pf3D7_03_v3	334740	334958	-
Pf3D7_06_v3	1182357	1182666	-	Pf3D7_03_v3	335025	335242	-
Pf3D7_06_v3	1195206	1195860	-	Pf3D7_03_v3	346567	346765	-
Pf3D7_06_v3	1198060	1198623	-	Pf3D7_03_v3	363945	364218	-
Pf3D7_06_v3	1202225	1202374	+	Pf3D7_03_v3	370034	370269	+
Pf3D7_06_v3	1204372	1205217	+	Pf3D7_03_v3	370491	370700	+
Pf3D7_06_v3	1204543	1205217	+	Pf3D7_03_v3	377088	377242	+
Pf3D7_06_v3	1204930	1205217	+	Pf3D7_03_v3	378232	378379	+
Pf3D7_06_v3	1207788	1207951	-	Pf3D7_03_v3	385684	385925	+
Pf3D7_06_v3	1209891	1210436	+	Pf3D7_03_v3	386043	386163	+
Pf3D7_06_v3	1216023	1216268	-	Pf3D7_03_v3	386238	386322	+
Pf3D7_06_v3	1218069	1218234	+	Pf3D7_03_v3	386417	386578	+
Pf3D7_06_v3	1220888	1221839	+	Pf3D7_03_v3	386655	386831	+
Pf3D7_06_v3	1269752	1269884	-	Pf3D7_03_v3	387282	387454	-
Pf3D7_06_v3	1294939	1295438	+	Pf3D7_03_v3	387537	387733	-
Pf3D7_06_v3	1295331	1295438	+	Pf3D7_03_v3	387865	388078	-
Pf3D7_07_v3	2550	2686	-	Pf3D7_03_v3	388157	388298	-
Pf3D7_07_v3	2556	2686	-	Pf3D7_03_v3	389213	389339	-
Pf3D7_07_v3	48067	48479	+	Pf3D7_03_v3	389422	389813	-
Pf3D7_07_v3	84446	84796	+	Pf3D7_03_v3	403011	403687	+
Pf3D7_07_v3	84549	84796	+	Pf3D7_03_v3	412142	412269	+
Pf3D7_07_v3	93946	94134	-	Pf3D7_03_v3	412396	412489	+
Pf3D7_07_v3	97447	97583	+	Pf3D7_03_v3	412565	412714	+
Pf3D7_07_v3	101424	101642	+	Pf3D7_03_v3	412803	412957	+
Pf3D7_07_v3	106080	106265	-	Pf3D7_03_v3	413041	413240	+
Pf3D7_07_v3	112997	113137	-	Pf3D7_03_v3	413316	413431	+
Pf3D7_07_v3	143359	143742	+	Pf3D7_03_v3	418923	419192	-
Pf3D7_07_v3	194990	195112	-	Pf3D7_03_v3	419498	419649	-
Pf3D7_07_v3	194990	195202	-	Pf3D7_03_v3	420885	421000	+
Pf3D7_07_v3	196168	197632	+	Pf3D7_03_v3	421244	421356	+
Pf3D7_07_v3	197096	197632	+	Pf3D7_03_v3	446112	446353	+
Pf3D7_07_v3	215609	215948	-	Pf3D7_03_v3	461802	461948	-
Pf3D7_07_v3	240703	240824	-	Pf3D7_03_v3	463375	463887	+
Pf3D7_07_v3	245620	246262	-	Pf3D7_03_v3	470991	471131	-
Pf3D7_07_v3	250129	250485	-	Pf3D7_03_v3	472325	472488	-
Pf3D7_07_v3	255650	256044	+	Pf3D7_03_v3	472712	472911	-
Pf3D7_07_v3	285120	285255	-	Pf3D7_03_v3	475699	475895	+
Pf3D7_07_v3	288475	288570	-	Pf3D7_03_v3	481578	481790	-
Pf3D7_07_v3	286170	286707	-	Pf3D7_03_v3	482035	482158	-
Pf3D7_07_v3	293160	293383	+	Pf3D7_03_v3	482254	482392	-
Pf3D7_07_v3	293160	293379	+	Pf3D7_03_v3	499903	500066	+
Pf3D7_07_v3	303140	303411	-	Pf3D7_03_v3	501462	501629	+
Pf3D7_07_v3	303471	303729	-	Pf3D7_03_v3	501732	501849	+
Pf3D7_07_v3	353669	353984	+	Pf3D7_03_v3	502087	502287	+
Pf3D7_07_v3	353830	353984	+	Pf3D7_03_v3	504458	504628	+
Pf3D7_07_v3	356761	357674	+	Pf3D7_03_v3	506679	506884	+
Pf3D7_07_v3	357504	357671	+	Pf3D7_03_v3	507102	507261	+
Pf3D7_07_v3	357160	357377	+	Pf3D7_03_v3	512132	512262	+
Pf3D7_07_v3	368478	368617	+	Pf3D7_03_v3	512403	512540	+
Pf3D7_07_v3	384651	385579	-	Pf3D7_03_v3	512676	512823	+
Pf3D7_07_v3	395161	395479	+	Pf3D7_03_v3	524390	524546	-
Pf3D7_07_v3	395161	395710	+	Pf3D7_03_v3	524592	524716	-
Pf3D7_07_v3	421757	421871	-	Pf3D7_03_v3	524805	524921	-
Pf3D7_07_v3	421754	422179	-	Pf3D7_03_v3	525009	525121	-
Pf3D7_07_v3	421757	422179	-	Pf3D7_03_v3	525210	525335	-
Pf3D7_07_v3	475501	476059	-	Pf3D7_03_v3	526084	526420	-
Pf3D7_07_v3	475498	476059	-	Pf3D7_03_v3	534253	534664	+
Pf3D7_07_v3	479197	479321	-	Pf3D7_03_v3	534776	534986	+
Pf3D7_07_v3	487005	487260	-	Pf3D7_03_v3	536963	537111	+
Pf3D7_07_v3	504261	505284	+	Pf3D7_03_v3	537678	537822	-
Pf3D7_07_v3	504583	505009	+	Pf3D7_03_v3	541277	541654	+
Pf3D7_07_v3	505078	505284	+	Pf3D7_03_v3	542029	542146	+
Pf3D7_07_v3	609197	609296	+	Pf3D7_03_v3	542482	542635	+
Pf3D7_07_v3	609111	609296	+	Pf3D7_03_v3	544143	544341	-
Pf3D7_07_v3	614194	614323	+	Pf3D7_03_v3	544461	544603	-
Pf3D7_07_v3	642830	643044	-	Pf3D7_03_v3	544656	544765	-
Pf3D7_07_v3	643464	644441	-	Pf3D7_03_v3	544835	544966	-
Pf3D7_07_v3	653410	653519	+	Pf3D7_03_v3	552754	552860	-
Pf3D7_07_v3	662004	662543	-	Pf3D7_03_v3	553319	553570	-
Pf3D7_07_v3	664741	664823	+	Pf3D7_03_v3	553679	553815	-
Pf3D7_07_v3	666467	666734	+	Pf3D7_03_v3	553878	554011	-
Pf3D7_07_v3	678805	678902	-	Pf3D7_03_v3	554212	554427	-
Pf3D7_07_v3	682285	682394	-	Pf3D7_03_v3	555077	555203	-
Pf3D7_07_v3	686709	686929	-	Pf3D7_03_v3	555237	555442	-
Pf3D7_07_v3	686709	686901	-	Pf3D7_03_v3	555497	555683	-
Pf3D7_07_v3	686709	687264	-	Pf3D7_03_v3	555782	555880	-
Pf3D7_07_v3	689018	689250	-	Pf3D7_03_v3	556039	556178	-
Pf3D7_07_v3	694329	694458	+	Pf3D7_03_v3	556219	556383	-
Pf3D7_07_v3	696962	697124	-	Pf3D7_03_v3	556497	556609	-
Pf3D7_07_v3	696962	697320	-	Pf3D7_03_v3	556648	556758	-
Pf3D7_07_v3	698407	698532	+	Pf3D7_03_v3	556839	556950	-
Pf3D7_07_v3	698696	698994	+	Pf3D7_03_v3	557187	557360	-
Pf3D7_07_v3	712245	712487	+	Pf3D7_03_v3	557427	557525	-
Pf3D7_07_v3	719708	719890	+	Pf3D7_03_v3	557608	557733	-
Pf3D7_07_v3	720402	720629	+	Pf3D7_03_v3	557798	557914	-
Pf3D7_07_v3	735091	736146	+	Pf3D7_03_v3	558036	558157	-
Pf3D7_07_v3	738087	738470	+	Pf3D7_03_v3	558217	558293	-
Pf3D7_07_v3	750776	751471	+	Pf3D7_03_v3	558354	558500	-
Pf3D7_07_v3	825874	826926	+	Pf3D7_03_v3	559614	559837	+
Pf3D7_07_v3	827401	827675	+	Pf3D7_03_v3	560034	560208	+
Pf3D7_07_v3	830201	830334	+	Pf3D7_03_v3	560312	560469	+
Pf3D7_07_v3	827780	828182	+	Pf3D7_03_v3	560544	560707	+
Pf3D7_07_v3	831269	831400	-	Pf3D7_03_v3	561918	562045	+
Pf3D7_07_v3	842315	842399	-	Pf3D7_03_v3	562098	562194	+
Pf3D7_07_v3	863333	863994	+	Pf3D7_03_v3	567379	567579	+
Pf3D7_07_v3	878173	878389	-	Pf3D7_03_v3	567652	567724	+
Pf3D7_07_v3	880115	880505	+	Pf3D7_03_v3	567823	567935	+
Pf3D7_07_v3	886061	886339	+	Pf3D7_03_v3	568017	568133	+
Pf3D7_07_v3	902807	903922	+	Pf3D7_03_v3	568269	568380	+
Pf3D7_07_v3	902837	903922	+	Pf3D7_03_v3	568516	568687	+
Pf3D7_07_v3	915976	916363	+	Pf3D7_03_v3	569456	569624	-
Pf3D7_07_v3	917326	917946	+	Pf3D7_03_v3	569685	569784	-
Pf3D7_07_v3	918217	918397	+	Pf3D7_03_v3	569809	569940	-
Pf3D7_07_v3	926348	926628	+	Pf3D7_03_v3	570010	570168	-
Pf3D7_07_v3	932179	932272	-	Pf3D7_03_v3	570248	570464	-
Pf3D7_07_v3	938021	938276	+	Pf3D7_03_v3	570526	570725	-
Pf3D7_07_v3	938065	938276	+	Pf3D7_03_v3	584254	584448	+
Pf3D7_07_v3	940251	940466	-	Pf3D7_03_v3	605679	605894	+
Pf3D7_07_v3	940611	940884	-	Pf3D7_03_v3	611402	611514	+
Pf3D7_07_v3	940615	940884	-	Pf3D7_03_v3	623824	623904	+
Pf3D7_07_v3	940615	940862	-	Pf3D7_03_v3	624153	624250	+
Pf3D7_07_v3	946145	946390	+	Pf3D7_03_v3	624843	624943	+
Pf3D7_07_v3	958321	958815	-	Pf3D7_03_v3	625133	625223	+
Pf3D7_07_v3	966909	967069	-	Pf3D7_03_v3	625463	625585	+
Pf3D7_07_v3	969815	969950	-	Pf3D7_03_v3	625658	625767	+
Pf3D7_07_v3	987352	987590	+	Pf3D7_03_v3	625883	626065	+
Pf3D7_07_v3	987352	987812	+	Pf3D7_03_v3	629156	629335	+
Pf3D7_07_v3	990502	990575	+	Pf3D7_03_v3	630147	630303	+
Pf3D7_07_v3	997872	998164	+	Pf3D7_03_v3	636059	636372	+
Pf3D7_07_v3	992999	993231	+	Pf3D7_03_v3	636548	636656	+
Pf3D7_07_v3	992949	993231	+	Pf3D7_03_v3	644502	644752	+
Pf3D7_07_v3	1026965	1027060	-	Pf3D7_03_v3	652972	653100	-
Pf3D7_07_v3	1061402	1061493	-	Pf3D7_03_v3	658316	658552	+
Pf3D7_07_v3	1062976	1063460	-	Pf3D7_03_v3	658628	659989	+
Pf3D7_07_v3	1070833	1070949	+	Pf3D7_03_v3	660681	660921	+
Pf3D7_07_v3	1070687	1070949	+	Pf3D7_03_v3	660983	661226	+
Pf3D7_07_v3	1086280	1090105	+	Pf3D7_03_v3	669325	669484	-
Pf3D7_07_v3	1086659	1087028	+	Pf3D7_03_v3	669590	669810	-
Pf3D7_07_v3	1100237	1100413	+	Pf3D7_03_v3	670414	670680	-
Pf3D7_07_v3	1100655	1100938	+	Pf3D7_03_v3	674760	675274	+
Pf3D7_07_v3	1145434	1145514	+	Pf3D7_03_v3	678073	678314	+
Pf3D7_07_v3	1167339	1167432	+	Pf3D7_03_v3	680819	681061	-
Pf3D7_07_v3	1211384	1211567	+	Pf3D7_03_v3	683107	683240	-
Pf3D7_07_v3	1234944	1235386	-	Pf3D7_03_v3	687432	687724	+
Pf3D7_07_v3	1251503	1251629	-	Pf3D7_03_v3	712490	712764	-
Pf3D7_07_v3	1296349	1297425	+	Pf3D7_03_v3	721120	721570	-
Pf3D7_07_v3	1303243	1303395	+	Pf3D7_03_v3	725037	725486	+
Pf3D7_07_v3	1303421	1304356	+	Pf3D7_03_v3	725856	726039	+
Pf3D7_07_v3	1321157	1321323	+	Pf3D7_03_v3	736033	736218	+
Pf3D7_07_v3	1328972	1330125	+	Pf3D7_03_v3	736289	736366	+
Pf3D7_07_v3	1327025	1327158	+	Pf3D7_03_v3	736442	736588	+
Pf3D7_07_v3	1328972	1329261	+	Pf3D7_03_v3	736654	736812	+
Pf3D7_07_v3	1327157	1327356	+	Pf3D7_03_v3	736858	737042	+
Pf3D7_07_v3	1327553	1327752	+	Pf3D7_03_v3	737113	737235	+
Pf3D7_07_v3	1329836	1330125	+	Pf3D7_03_v3	737277	737376	+
Pf3D7_07_v3	1333896	1334084	-	Pf3D7_03_v3	737449	737566	+
Pf3D7_07_v3	1338653	1338807	+	Pf3D7_03_v3	737868	737994	+
Pf3D7_07_v3	1349526	1349898	+	Pf3D7_03_v3	739489	739726	+
Pf3D7_07_v3	1366513	1368154	+	Pf3D7_03_v3	759333	759663	-
Pf3D7_07_v3	1373620	1373764	+	Pf3D7_03_v3	760087	760201	-
Pf3D7_08_v3	77292	77407	-	Pf3D7_03_v3	792998	793124	-
Pf3D7_08_v3	88406	88711	-	Pf3D7_03_v3	793210	793405	-
Pf3D7_08_v3	99760	99910	-	Pf3D7_03_v3	807701	807802	+
Pf3D7_08_v3	109560	109701	-	Pf3D7_03_v3	815688	815800	+
Pf3D7_08_v3	122067	122444	-	Pf3D7_03_v3	815898	816034	+
Pf3D7_08_v3	125089	125221	+	Pf3D7_03_v3	816188	816300	+
Pf3D7_08_v3	125089	125315	+	Pf3D7_03_v3	818039	818195	+
Pf3D7_08_v3	150772	150853	+	Pf3D7_03_v3	818345	818503	+
Pf3D7_08_v3	145710	146102	+	Pf3D7_03_v3	820848	821155	+
Pf3D7_08_v3	166722	166950	-	Pf3D7_03_v3	821257	821484	+
Pf3D7_08_v3	174210	174342	+	Pf3D7_03_v3	830527	830689	+
Pf3D7_08_v3	195917	196298	+	Pf3D7_03_v3	837334	837523	+
Pf3D7_08_v3	196457	196568	+	Pf3D7_03_v3	837631	837758	+
Pf3D7_08_v3	206959	207272	-	Pf3D7_03_v3	837820	837943	+
Pf3D7_08_v3	228167	228240	+	Pf3D7_03_v3	838079	838174	+
Pf3D7_08_v3	230266	231349	+	Pf3D7_03_v3	840527	840714	+
Pf3D7_08_v3	234466	234664	-	Pf3D7_03_v3	840820	841016	+
Pf3D7_08_v3	244397	244503	+	Pf3D7_03_v3	841102	841205	+
Pf3D7_08_v3	249040	249682	+	Pf3D7_03_v3	841351	841481	+
Pf3D7_08_v3	291200	291365	+	Pf3D7_03_v3	841524	841644	+
Pf3D7_08_v3	292353	292561	+	Pf3D7_03_v3	862850	863064	-
Pf3D7_08_v3	318794	319038	-	Pf3D7_03_v3	863132	863390	-
Pf3D7_08_v3	318794	319571	-	Pf3D7_03_v3	863423	863526	-
Pf3D7_08_v3	362397	362845	+	Pf3D7_03_v3	863638	863760	-
Pf3D7_08_v3	366420	366515	-	Pf3D7_03_v3	865049	865174	+
Pf3D7_08_v3	372654	372943	+	Pf3D7_03_v3	865238	865402	+
Pf3D7_08_v3	377811	377954	+	Pf3D7_03_v3	865483	865618	+
Pf3D7_08_v3	392743	392816	-	Pf3D7_03_v3	865679	865771	+
Pf3D7_08_v3	397564	397852	-	Pf3D7_03_v3	865857	865962	+
Pf3D7_08_v3	396994	397143	-	Pf3D7_03_v3	866019	866152	+
Pf3D7_08_v3	418501	418638	-	Pf3D7_03_v3	866218	866338	+
Pf3D7_08_v3	422815	422955	+	Pf3D7_03_v3	871206	871431	+
Pf3D7_08_v3	422858	423492	+	Pf3D7_03_v3	875305	875701	+
Pf3D7_08_v3	422858	422955	+	Pf3D7_03_v3	875952	876164	+
Pf3D7_08_v3	423113	423492	+	Pf3D7_03_v3	878999	879298	+
Pf3D7_08_v3	426587	427150	-	Pf3D7_03_v3	887440	887591	-
Pf3D7_08_v3	430978	431151	+	Pf3D7_03_v3	887658	887778	-
Pf3D7_08_v3	497373	497477	-	Pf3D7_03_v3	887942	888070	-
Pf3D7_08_v3	499650	499845	+	Pf3D7_03_v3	888130	888217	-
Pf3D7_08_v3	501571	501770	+	Pf3D7_03_v3	888267	888402	-
Pf3D7_08_v3	501548	501906	-	Pf3D7_03_v3	888532	888738	-
Pf3D7_08_v3	501997	502342	-	Pf3D7_03_v3	895064	895154	+
Pf3D7_08_v3	500885	501427	+	Pf3D7_03_v3	895692	895788	+
Pf3D7_08_v3	517704	518159	-	Pf3D7_03_v3	895836	896045	+
Pf3D7_08_v3	526956	528649	-	Pf3D7_03_v3	902710	903016	+
Pf3D7_08_v3	533964	534148	-	Pf3D7_03_v3	903957	904099	-
Pf3D7_08_v3	552472	552909	-	Pf3D7_03_v3	904198	904279	-
Pf3D7_08_v3	552467	552909	-	Pf3D7_03_v3	904367	904518	-
Pf3D7_08_v3	553003	553152	-	Pf3D7_03_v3	904724	904868	-
Pf3D7_08_v3	558127	558706	+	Pf3D7_03_v3	923311	923440	+
Pf3D7_08_v3	566244	566612	+	Pf3D7_03_v3	926298	926393	+
Pf3D7_08_v3	566858	567202	+	Pf3D7_03_v3	926565	926672	+
Pf3D7_08_v3	586982	588359	-	Pf3D7_03_v3	926708	926858	+
Pf3D7_08_v3	588406	589160	-	Pf3D7_03_v3	926959	927156	+
Pf3D7_08_v3	589203	589307	-	Pf3D7_03_v3	927271	927423	+
Pf3D7_08_v3	589453	589792	-	Pf3D7_03_v3	927479	927636	+
Pf3D7_08_v3	602250	602466	-	Pf3D7_03_v3	927708	927846	+
Pf3D7_08_v3	602250	602828	-	Pf3D7_03_v3	945066	945220	+
Pf3D7_08_v3	602250	602866	-	Pf3D7_03_v3	953089	953203	-
Pf3D7_08_v3	633815	633970	+	Pf3D7_03_v3	966177	966339	-
Pf3D7_08_v3	652946	653601	-	Pf3D7_03_v3	968722	968904	-
Pf3D7_08_v3	652946	653154	-	Pf3D7_03_v3	969001	969184	-
Pf3D7_08_v3	653238	653601	-	Pf3D7_03_v3	986299	986446	+
Pf3D7_08_v3	678729	679076	-	Pf3D7_03_v3	986614	986756	+
Pf3D7_08_v3	680475	680925	+	Pf3D7_03_v3	987065	987177	+
Pf3D7_08_v3	682321	682646	-	Pf3D7_03_v3	990286	990399	+
Pf3D7_08_v3	685912	686751	+	Pf3D7_03_v3	990625	990753	+
Pf3D7_08_v3	686834	686999	+	Pf3D7_03_v3	1022065	1022171	+
Pf3D7_08_v3	697625	697948	-	Pf3D7_03_v3	1032104	1033028	-
Pf3D7_08_v3	725836	725908	-	Pf3D7_04_v3	46849	47752	-
Pf3D7_08_v3	726488	726753	-	Pf3D7_04_v3	70895	71059	-
Pf3D7_08_v3	726801	726912	-	Pf3D7_04_v3	82299	82501	+
Pf3D7_08_v3	748560	748675	+	Pf3D7_04_v3	85449	85672	+
Pf3D7_08_v3	750747	750874	-	Pf3D7_04_v3	93546	93737	-
Pf3D7_08_v3	797972	798058	-	Pf3D7_04_v3	100751	100847	+
Pf3D7_08_v3	797905	798631	-	Pf3D7_04_v3	105327	105507	-
Pf3D7_08_v3	805223	805788	-	Pf3D7_04_v3	115736	115908	-
Pf3D7_08_v3	817115	817867	-	Pf3D7_04_v3	125230	125380	-
Pf3D7_08_v3	831454	831574	+	Pf3D7_04_v3	132003	132098	-
Pf3D7_08_v3	835378	835521	+	Pf3D7_04_v3	137693	137792	+
Pf3D7_08_v3	843725	843930	+	Pf3D7_04_v3	148145	148272	-
Pf3D7_08_v3	847516	847620	-	Pf3D7_04_v3	155947	156066	+
Pf3D7_08_v3	847516	847947	-	Pf3D7_04_v3	160135	160266	-
Pf3D7_08_v3	856741	856888	-	Pf3D7_04_v3	172710	172820	-
Pf3D7_08_v3	869234	869482	+	Pf3D7_04_v3	180497	180690	-
Pf3D7_08_v3	886119	886547	-	Pf3D7_04_v3	180773	180948	-
Pf3D7_08_v3	886119	886298	-	Pf3D7_04_v3	181013	181201	-
Pf3D7_08_v3	887926	888129	+	Pf3D7_04_v3	181271	181382	-
Pf3D7_08_v3	906007	906200	-	Pf3D7_04_v3	188226	188397	+
Pf3D7_08_v3	910906	911044	-	Pf3D7_04_v3	194009	194205	+
Pf3D7_08_v3	914295	914626	-	Pf3D7_04_v3	199769	200826	-
Pf3D7_08_v3	914431	914626	-	Pf3D7_04_v3	206625	206757	-
Pf3D7_08_v3	918914	919053	+	Pf3D7_04_v3	207062	207193	-
Pf3D7_08_v3	930835	930969	-	Pf3D7_04_v3	207291	207439	-
Pf3D7_08_v3	952792	953435	+	Pf3D7_04_v3	207546	207804	-
Pf3D7_08_v3	968826	969238	-	Pf3D7_04_v3	209207	209367	-
Pf3D7_08_v3	990317	990538	+	Pf3D7_04_v3	219331	219523	+
Pf3D7_08_v3	996554	996667	+	Pf3D7_04_v3	223901	224023	-
Pf3D7_08_v3	1003684	1003962	-	Pf3D7_04_v3	225182	225322	-
Pf3D7_08_v3	1005545	1005851	+	Pf3D7_04_v3	232674	232838	-
Pf3D7_08_v3	1017355	1017713	-	Pf3D7_04_v3	234119	234243	-
Pf3D7_08_v3	1021514	1021773	-	Pf3D7_04_v3	234494	234708	-
Pf3D7_08_v3	1021854	1022636	-	Pf3D7_04_v3	234876	234972	-
Pf3D7_08_v3	1043385	1043820	+	Pf3D7_04_v3	235038	235125	-
Pf3D7_08_v3	1043385	1043589	+	Pf3D7_04_v3	236283	236400	-
Pf3D7_08_v3	1047350	1047550	+	Pf3D7_04_v3	236448	236580	-
Pf3D7_08_v3	1047350	1047558	+	Pf3D7_04_v3	236613	236841	-
Pf3D7_08_v3	1047443	1047550	+	Pf3D7_04_v3	236896	237010	-
Pf3D7_08_v3	1073454	1073540	+	Pf3D7_04_v3	262956	263102	-
Pf3D7_08_v3	1073293	1073522	+	Pf3D7_04_v3	264412	264575	-
Pf3D7_08_v3	1094477	1094728	+	Pf3D7_04_v3	269217	269393	-
Pf3D7_08_v3	1094477	1094846	+	Pf3D7_04_v3	269696	269993	-
Pf3D7_08_v3	1139178	1139466	-	Pf3D7_04_v3	272377	272490	-
Pf3D7_08_v3	1161707	1162011	-	Pf3D7_04_v3	272571	272683	-
Pf3D7_08_v3	1164582	1164760	+	Pf3D7_04_v3	272752	272906	-
Pf3D7_08_v3	1185534	1185877	+	Pf3D7_04_v3	273286	273428	-
Pf3D7_08_v3	1185929	1186100	+	Pf3D7_04_v3	279200	279299	+
Pf3D7_08_v3	1185742	1185877	+	Pf3D7_04_v3	279439	279618	+
Pf3D7_08_v3	1223050	1223129	-	Pf3D7_04_v3	279804	279906	+
Pf3D7_08_v3	1229632	1229705	-	Pf3D7_04_v3	279964	280059	+
Pf3D7_08_v3	1233185	1233370	+	Pf3D7_04_v3	280222	280466	+
Pf3D7_08_v3	1242587	1242840	-	Pf3D7_04_v3	280589	280728	+
Pf3D7_08_v3	1244975	1245187	+	Pf3D7_04_v3	280987	281211	+
Pf3D7_08_v3	1259084	1259493	-	Pf3D7_04_v3	281298	281396	+
Pf3D7_08_v3	1278046	1278155	+	Pf3D7_04_v3	291300	291616	+
Pf3D7_08_v3	1278209	1278320	+	Pf3D7_04_v3	301447	301573	-
Pf3D7_08_v3	1278099	1278210	+	Pf3D7_04_v3	301772	301982	-
Pf3D7_08_v3	1293577	1294088	+	Pf3D7_04_v3	303364	303474	+
Pf3D7_08_v3	1303059	1303297	+	Pf3D7_04_v3	303793	303977	+
Pf3D7_08_v3	1303056	1303297	+	Pf3D7_04_v3	304094	304312	+
Pf3D7_08_v3	1339232	1339374	+	Pf3D7_04_v3	304453	304550	+
Pf3D7_08_v3	1339517	1339645	+	Pf3D7_04_v3	304592	304716	+
Pf3D7_08_v3	1343925	1344379	-	Pf3D7_04_v3	304843	304928	+
Pf3D7_08_v3	1352766	1353401	+	Pf3D7_04_v3	304977	305097	+
Pf3D7_08_v3	1354759	1354936	+	Pf3D7_04_v3	305161	305298	+
Pf3D7_08_v3	1354759	1355829	+	Pf3D7_04_v3	318073	318209	-
Pf3D7_08_v3	1375311	1375559	-	Pf3D7_04_v3	318628	318742	-
Pf3D7_08_v3	1408518	1408634	+	Pf3D7_04_v3	318829	319025	-
Pf3D7_09_v3	70573	70754	+	Pf3D7_04_v3	324641	325116	-
Pf3D7_09_v3	84133	84319	+	Pf3D7_04_v3	332047	332327	+
Pf3D7_09_v3	95324	95430	-	Pf3D7_04_v3	332391	332568	+
Pf3D7_09_v3	104513	104606	-	Pf3D7_04_v3	332613	332696	+
Pf3D7_09_v3	104676	105409	-	Pf3D7_04_v3	332771	332899	+
Pf3D7_09_v3	106333	106529	-	Pf3D7_04_v3	333012	333176	+
Pf3D7_09_v3	109198	109292	-	Pf3D7_04_v3	333440	333636	+
Pf3D7_09_v3	109198	109327	-	Pf3D7_04_v3	334465	334603	-
Pf3D7_09_v3	120779	121643	-	Pf3D7_04_v3	347520	347605	+
Pf3D7_09_v3	127691	127968	-	Pf3D7_04_v3	347738	347935	+
Pf3D7_09_v3	129695	129984	+	Pf3D7_04_v3	348046	348229	+
Pf3D7_09_v3	135654	135777	-	Pf3D7_04_v3	348326	348455	+
Pf3D7_09_v3	175199	175490	+	Pf3D7_04_v3	348727	348814	+
Pf3D7_09_v3	183184	183323	-	Pf3D7_04_v3	349020	349117	+
Pf3D7_09_v3	184868	185568	+	Pf3D7_04_v3	349203	349296	+
Pf3D7_09_v3	195850	196428	-	Pf3D7_04_v3	350279	350398	+
Pf3D7_09_v3	249028	249245	-	Pf3D7_04_v3	350676	350828	+
Pf3D7_09_v3	248878	249245	-	Pf3D7_04_v3	350908	350998	+
Pf3D7_09_v3	249028	249193	-	Pf3D7_04_v3	351036	351209	+
Pf3D7_09_v3	274807	274926	-	Pf3D7_04_v3	351329	351434	+
Pf3D7_09_v3	283799	284176	-	Pf3D7_04_v3	351630	351746	-
Pf3D7_09_v3	287072	287208	-	Pf3D7_04_v3	351835	352025	-
Pf3D7_09_v3	334616	334857	-	Pf3D7_04_v3	352275	352385	-
Pf3D7_09_v3	335628	335980	+	Pf3D7_04_v3	352465	352649	-
Pf3D7_09_v3	335777	335980	+	Pf3D7_04_v3	362326	362467	+
Pf3D7_09_v3	335710	335980	+	Pf3D7_04_v3	363647	363804	-
Pf3D7_09_v3	351128	351223	-	Pf3D7_04_v3	363855	364062	-
Pf3D7_09_v3	357694	357793	-	Pf3D7_04_v3	364136	364396	-
Pf3D7_09_v3	359402	359588	+	Pf3D7_04_v3	364574	364719	-
Pf3D7_09_v3	366776	366880	+	Pf3D7_04_v3	369938	370048	+
Pf3D7_09_v3	367516	367870	+	Pf3D7_04_v3	370251	370386	+
Pf3D7_09_v3	388731	389565	-	Pf3D7_04_v3	377548	377646	-
Pf3D7_09_v3	400767	400841	-	Pf3D7_04_v3	377746	377845	-
Pf3D7_09_v3	406269	406385	-	Pf3D7_04_v3	377971	378190	-
Pf3D7_09_v3	421691	421998	-	Pf3D7_04_v3	378331	378442	-
Pf3D7_09_v3	421691	422413	-	Pf3D7_04_v3	382831	383026	-
Pf3D7_09_v3	421691	422238	-	Pf3D7_04_v3	404253	404362	-
Pf3D7_09_v3	439650	440663	+	Pf3D7_04_v3	404634	404765	-
Pf3D7_09_v3	487543	487742	-	Pf3D7_04_v3	404835	404998	-
Pf3D7_09_v3	488561	489466	+	Pf3D7_04_v3	405037	405344	-
Pf3D7_09_v3	489758	489897	+	Pf3D7_04_v3	406306	406439	-
Pf3D7_09_v3	508118	508955	+	Pf3D7_04_v3	406658	406788	-
Pf3D7_09_v3	536719	537167	-	Pf3D7_04_v3	424749	424920	+
Pf3D7_09_v3	536682	538206	-	Pf3D7_04_v3	425772	426061	+
Pf3D7_09_v3	536682	537167	-	Pf3D7_04_v3	426608	426828	+
Pf3D7_09_v3	544406	544578	-	Pf3D7_04_v3	426921	427058	+
Pf3D7_09_v3	548142	548280	-	Pf3D7_04_v3	426602	426828	+
Pf3D7_09_v3	553102	554181	-	Pf3D7_04_v3	437817	437978	-
Pf3D7_09_v3	558049	558328	+	Pf3D7_04_v3	441041	441146	-
Pf3D7_09_v3	573331	573643	-	Pf3D7_04_v3	441229	441368	-
Pf3D7_09_v3	573220	573643	-	Pf3D7_04_v3	450164	450413	-
Pf3D7_09_v3	573862	575673	+	Pf3D7_04_v3	457010	457192	+
Pf3D7_09_v3	574752	575673	+	Pf3D7_04_v3	457463	457624	+
Pf3D7_09_v3	574991	575673	+	Pf3D7_04_v3	457723	457897	+
Pf3D7_09_v3	575040	575673	+	Pf3D7_04_v3	462720	462855	-
Pf3D7_09_v3	591293	591543	+	Pf3D7_04_v3	463026	463155	-
Pf3D7_09_v3	593022	593104	+	Pf3D7_04_v3	463261	463353	-
Pf3D7_09_v3	634419	634560	-	Pf3D7_04_v3	463446	463570	-
Pf3D7_09_v3	649130	649305	-	Pf3D7_04_v3	463600	463756	-
Pf3D7_09_v3	649130	649763	-	Pf3D7_04_v3	467140	467247	-
Pf3D7_09_v3	654861	654984	-	Pf3D7_04_v3	470566	470915	-
Pf3D7_09_v3	659518	659638	-	Pf3D7_04_v3	479078	479287	+
Pf3D7_09_v3	662801	662955	-	Pf3D7_04_v3	480151	480404	+
Pf3D7_09_v3	672008	672211	-	Pf3D7_04_v3	529616	529799	-
Pf3D7_09_v3	675131	675913	+	Pf3D7_04_v3	533879	533989	-
Pf3D7_09_v3	682861	683227	+	Pf3D7_04_v3	534060	534200	-
Pf3D7_09_v3	693625	694241	-	Pf3D7_04_v3	534290	534416	-
Pf3D7_09_v3	719944	720098	+	Pf3D7_04_v3	547323	548518	-
Pf3D7_09_v3	724938	725023	+	Pf3D7_04_v3	618001	618260	-
Pf3D7_09_v3	734537	734616	+	Pf3D7_04_v3	623260	623409	-
Pf3D7_09_v3	734513	734616	+	Pf3D7_04_v3	623496	623679	-
Pf3D7_09_v3	747043	747354	+	Pf3D7_04_v3	625960	626128	-
Pf3D7_09_v3	748512	748604	+	Pf3D7_04_v3	626916	627129	-
Pf3D7_09_v3	760261	760615	-	Pf3D7_04_v3	627237	627342	-
Pf3D7_09_v3	759482	759760	-	Pf3D7_04_v3	627392	627563	-
Pf3D7_09_v3	760362	760615	-	Pf3D7_04_v3	627692	627832	-
Pf3D7_09_v3	763442	763723	+	Pf3D7_04_v3	627918	628028	-
Pf3D7_09_v3	763442	763706	+	Pf3D7_04_v3	628118	628225	-
Pf3D7_09_v3	761331	761721	+	Pf3D7_04_v3	628332	628448	-
Pf3D7_09_v3	797470	797724	+	Pf3D7_04_v3	628521	628620	-
Pf3D7_09_v3	846230	846568	+	Pf3D7_04_v3	628680	628787	-
Pf3D7_09_v3	840701	841075	+	Pf3D7_04_v3	628907	629069	-
Pf3D7_09_v3	840701	841097	+	Pf3D7_04_v3	629193	629295	-
Pf3D7_09_v3	848710	848895	+	Pf3D7_04_v3	629342	629480	-
Pf3D7_09_v3	849086	849411	+	Pf3D7_04_v3	629572	629712	-
Pf3D7_09_v3	870491	870618	-	Pf3D7_04_v3	630233	630382	-
Pf3D7_09_v3	871463	871589	+	Pf3D7_04_v3	630768	630874	-
Pf3D7_09_v3	871463	871881	+	Pf3D7_04_v3	630995	631124	-
Pf3D7_09_v3	912599	912885	+	Pf3D7_04_v3	631226	631343	-
Pf3D7_09_v3	913054	913219	+	Pf3D7_04_v3	631465	631614	-
Pf3D7_09_v3	914513	916544	+	Pf3D7_04_v3	631727	631876	-
Pf3D7_09_v3	915836	916544	+	Pf3D7_04_v3	632873	633038	-
Pf3D7_09_v3	915987	916544	+	Pf3D7_04_v3	634287	634438	-
Pf3D7_09_v3	966444	966606	-	Pf3D7_04_v3	634537	634649	-
Pf3D7_09_v3	986104	986217	-	Pf3D7_04_v3	634714	634873	-
Pf3D7_09_v3	1025071	1025208	+	Pf3D7_04_v3	647403	647505	-
Pf3D7_09_v3	1034924	1035045	+	Pf3D7_04_v3	647607	647735	-
Pf3D7_09_v3	1034894	1034985	+	Pf3D7_04_v3	647905	648090	-
Pf3D7_09_v3	1034894	1035015	+	Pf3D7_04_v3	648222	648358	-
Pf3D7_09_v3	1039687	1040633	+	Pf3D7_04_v3	649927	650143	-
Pf3D7_09_v3	1043648	1043798	+	Pf3D7_04_v3	650327	650451	-
Pf3D7_09_v3	1047774	1048001	-	Pf3D7_04_v3	650493	650656	-
Pf3D7_09_v3	1075534	1075669	-	Pf3D7_04_v3	655237	655358	-
Pf3D7_09_v3	1075737	1075914	-	Pf3D7_04_v3	655431	655558	-
Pf3D7_09_v3	1080780	1080956	-	Pf3D7_04_v3	655699	655879	-
Pf3D7_09_v3	1116121	1116403	+	Pf3D7_04_v3	656006	656146	-
Pf3D7_09_v3	1121113	1121263	-	Pf3D7_04_v3	656280	656450	-
Pf3D7_09_v3	1132149	1133081	-	Pf3D7_04_v3	656547	656666	-
Pf3D7_09_v3	1133123	1134368	-	Pf3D7_04_v3	656773	657121	-
Pf3D7_09_v3	1142466	1142585	-	Pf3D7_04_v3	659239	659451	-
Pf3D7_09_v3	1148485	1148817	-	Pf3D7_04_v3	666001	666123	+
Pf3D7_09_v3	1148485	1148650	-	Pf3D7_04_v3	666198	666337	+
Pf3D7_09_v3	1150275	1150592	-	Pf3D7_04_v3	666419	666592	+
Pf3D7_09_v3	1150275	1150623	-	Pf3D7_04_v3	666691	666818	+
Pf3D7_09_v3	1171197	1171328	+	Pf3D7_04_v3	666891	666973	+
Pf3D7_09_v3	1175033	1175194	+	Pf3D7_04_v3	667027	667128	+
Pf3D7_09_v3	1195923	1196085	-	Pf3D7_04_v3	667253	667403	+
Pf3D7_09_v3	1197015	1198173	-	Pf3D7_04_v3	667469	667581	+
Pf3D7_09_v3	1197015	1197293	-	Pf3D7_04_v3	667656	667756	+
Pf3D7_09_v3	1196695	1196840	-	Pf3D7_04_v3	667836	668087	+
Pf3D7_09_v3	1198496	1198717	-	Pf3D7_04_v3	684821	684961	+
Pf3D7_09_v3	1223658	1223827	+	Pf3D7_04_v3	688346	688504	+
Pf3D7_09_v3	1247907	1248233	-	Pf3D7_04_v3	698442	698676	-
Pf3D7_09_v3	1247907	1248251	-	Pf3D7_04_v3	701580	701686	-
Pf3D7_09_v3	1262831	1262938	+	Pf3D7_04_v3	701749	701917	-
Pf3D7_09_v3	1262983	1263240	+	Pf3D7_04_v3	702006	702147	-
Pf3D7_09_v3	1265986	1266676	-	Pf3D7_04_v3	702250	702475	-
Pf3D7_09_v3	1273985	1274099	-	Pf3D7_04_v3	702567	702695	-
Pf3D7_09_v3	1291027	1291299	-	Pf3D7_04_v3	702823	702958	-
Pf3D7_09_v3	1291027	1291765	-	Pf3D7_04_v3	718488	718602	+
Pf3D7_09_v3	1296952	1297273	-	Pf3D7_04_v3	722003	722311	+
Pf3D7_09_v3	1319458	1319686	-	Pf3D7_04_v3	722363	722617	+
Pf3D7_09_v3	1323313	1323494	+	Pf3D7_04_v3	729977	730152	+
Pf3D7_09_v3	1335475	1335714	+	Pf3D7_04_v3	730213	730723	+
Pf3D7_09_v3	1359257	1361236	+	Pf3D7_04_v3	732501	732654	-
Pf3D7_09_v3	1361514	1361940	+	Pf3D7_04_v3	750918	751126	-
Pf3D7_09_v3	1361514	1361958	+	Pf3D7_04_v3	751220	751337	-
Pf3D7_09_v3	1372028	1372251	-	Pf3D7_04_v3	751392	751514	-
Pf3D7_09_v3	1377378	1377662	-	Pf3D7_04_v3	777267	777389	-
Pf3D7_09_v3	1377701	1377901	-	Pf3D7_04_v3	777442	777549	-
Pf3D7_09_v3	1379702	1380549	-	Pf3D7_04_v3	777619	777775	-
Pf3D7_09_v3	1380798	1381291	-	Pf3D7_04_v3	777823	777943	-
Pf3D7_09_v3	1395757	1396625	-	Pf3D7_04_v3	778003	778113	-
Pf3D7_09_v3	1399627	1399739	-	Pf3D7_04_v3	778191	778336	-
Pf3D7_09_v3	1396428	1396625	-	Pf3D7_04_v3	778406	778526	-
Pf3D7_09_v3	1421226	1421473	-	Pf3D7_04_v3	778646	778757	-
Pf3D7_09_v3	1427855	1427946	-	Pf3D7_04_v3	778869	778950	-
Pf3D7_09_v3	1428204	1428426	-	Pf3D7_04_v3	779018	779162	-
Pf3D7_09_v3	1429608	1430277	+	Pf3D7_04_v3	779243	779372	-
Pf3D7_09_v3	1430340	1430601	+	Pf3D7_04_v3	784238	784426	+
Pf3D7_09_v3	1431172	1431358	-	Pf3D7_04_v3	784520	784652	+
Pf3D7_09_v3	1432880	1433184	-	Pf3D7_04_v3	784735	784810	+
Pf3D7_09_v3	1446249	1446927	+	Pf3D7_04_v3	784915	785056	+
Pf3D7_09_v3	1465411	1465654	+	Pf3D7_04_v3	785090	785254	+
Pf3D7_09_v3	1465707	1465814	+	Pf3D7_04_v3	795140	795338	+
Pf3D7_10_v3	69000	69212	-	Pf3D7_04_v3	797844	798062	+
Pf3D7_10_v3	69000	69873	-	Pf3D7_04_v3	798174	798307	+
Pf3D7_10_v3	81739	82359	-	Pf3D7_04_v3	798917	799072	+
Pf3D7_10_v3	88994	89712	-	Pf3D7_04_v3	801285	801444	+
Pf3D7_10_v3	88994	90813	-	Pf3D7_04_v3	803968	804168	+
Pf3D7_10_v3	93592	94125	-	Pf3D7_04_v3	809685	809804	+
Pf3D7_10_v3	97154	99339	-	Pf3D7_04_v3	809881	809980	+
Pf3D7_10_v3	100366	100947	-	Pf3D7_04_v3	830042	830254	+
Pf3D7_10_v3	107247	107572	-	Pf3D7_04_v3	830383	830475	+
Pf3D7_10_v3	107247	107680	-	Pf3D7_04_v3	831026	831222	-
Pf3D7_10_v3	123989	124079	+	Pf3D7_04_v3	831305	831511	-
Pf3D7_10_v3	125726	125810	-	Pf3D7_04_v3	831693	831923	-
Pf3D7_10_v3	147400	147588	+	Pf3D7_04_v3	832022	832119	-
Pf3D7_10_v3	164671	164779	+	Pf3D7_04_v3	832216	832368	-
Pf3D7_10_v3	214605	214932	-	Pf3D7_04_v3	848111	848330	+
Pf3D7_10_v3	236933	237423	-	Pf3D7_04_v3	848446	848552	+
Pf3D7_10_v3	242269	242361	-	Pf3D7_04_v3	848638	848760	+
Pf3D7_10_v3	251429	251520	+	Pf3D7_04_v3	848854	849049	+
Pf3D7_10_v3	273013	273179	-	Pf3D7_04_v3	850902	851020	+
Pf3D7_10_v3	283099	283222	+	Pf3D7_04_v3	851079	851233	+
Pf3D7_10_v3	284007	284881	+	Pf3D7_04_v3	851324	851495	+
Pf3D7_10_v3	296542	296696	+	Pf3D7_04_v3	851611	851709	+
Pf3D7_10_v3	296775	296901	+	Pf3D7_04_v3	851814	851889	+
Pf3D7_10_v3	296542	296901	+	Pf3D7_04_v3	851968	852100	+
Pf3D7_10_v3	319869	320207	+	Pf3D7_04_v3	852869	853093	+
Pf3D7_10_v3	346915	347219	-	Pf3D7_04_v3	856878	856990	-
Pf3D7_10_v3	374650	374849	+	Pf3D7_04_v3	864227	864349	+
Pf3D7_10_v3	389393	389471	-	Pf3D7_04_v3	864705	864904	+
Pf3D7_10_v3	391138	391441	-	Pf3D7_04_v3	865412	865635	+
Pf3D7_10_v3	414278	414658	+	Pf3D7_04_v3	870804	871099	+
Pf3D7_10_v3	462018	462244	-	Pf3D7_04_v3	878056	878163	+
Pf3D7_10_v3	462018	462239	-	Pf3D7_04_v3	878284	878486	+
Pf3D7_10_v3	464972	465325	+	Pf3D7_04_v3	893073	893227	+
Pf3D7_10_v3	469181	469284	-	Pf3D7_04_v3	893350	893475	+
Pf3D7_10_v3	476565	476792	-	Pf3D7_04_v3	893579	893733	+
Pf3D7_10_v3	506391	507901	-	Pf3D7_04_v3	930448	930564	-
Pf3D7_10_v3	542443	542855	+	Pf3D7_04_v3	930621	930718	-
Pf3D7_10_v3	551258	551572	-	Pf3D7_04_v3	930842	930966	-
Pf3D7_10_v3	584957	585078	-	Pf3D7_04_v3	931087	931259	-
Pf3D7_10_v3	613897	614753	-	Pf3D7_04_v3	931317	931421	-
Pf3D7_10_v3	617674	618296	+	Pf3D7_04_v3	936334	936721	-
Pf3D7_10_v3	629044	629874	-	Pf3D7_04_v3	947430	948430	-
Pf3D7_10_v3	632737	632848	+	Pf3D7_04_v3	982779	982936	-
Pf3D7_10_v3	632900	633486	+	Pf3D7_04_v3	998747	998961	+
Pf3D7_10_v3	633532	633643	+	Pf3D7_04_v3	999293	999409	+
Pf3D7_10_v3	632737	632833	+	Pf3D7_04_v3	999499	999650	+
Pf3D7_10_v3	640944	641377	+	Pf3D7_04_v3	999780	999876	+
Pf3D7_10_v3	648540	649597	-	Pf3D7_04_v3	1022547	1022756	+
Pf3D7_10_v3	671869	672029	-	Pf3D7_04_v3	1022876	1022996	+
Pf3D7_10_v3	690758	691507	-	Pf3D7_04_v3	1026649	1026889	+
Pf3D7_10_v3	691032	691507	-	Pf3D7_04_v3	1043256	1043455	+
Pf3D7_10_v3	699823	700027	-	Pf3D7_04_v3	1043862	1043971	+
Pf3D7_10_v3	701513	701738	+	Pf3D7_04_v3	1044012	1044140	+
Pf3D7_10_v3	701513	701679	+	Pf3D7_04_v3	1044224	1044388	+
Pf3D7_10_v3	743427	743951	-	Pf3D7_04_v3	1044447	1044569	+
Pf3D7_10_v3	741847	741986	-	Pf3D7_04_v3	1044618	1044822	+
Pf3D7_10_v3	743427	743858	-	Pf3D7_04_v3	1045548	1045645	+
Pf3D7_10_v3	746045	747019	+	Pf3D7_04_v3	1045767	1046117	+
Pf3D7_10_v3	745650	747019	+	Pf3D7_04_v3	1046304	1046447	+
Pf3D7_10_v3	749500	750157	+	Pf3D7_04_v3	1049527	1049712	-
Pf3D7_10_v3	754911	755176	-	Pf3D7_04_v3	1050466	1050624	+
Pf3D7_10_v3	754911	755026	-	Pf3D7_04_v3	1059680	1060117	+
Pf3D7_10_v3	780502	780718	-	Pf3D7_04_v3	1076971	1077071	+
Pf3D7_10_v3	786081	786488	+	Pf3D7_04_v3	1078158	1078299	-
Pf3D7_10_v3	789257	789329	-	Pf3D7_04_v3	1081041	1081229	+
Pf3D7_10_v3	808975	809484	-	Pf3D7_04_v3	1083878	1084086	-
Pf3D7_10_v3	813582	813980	-	Pf3D7_04_v3	1091073	1091222	-
Pf3D7_10_v3	822097	822265	-	Pf3D7_04_v3	1097157	1097327	+
Pf3D7_10_v3	822097	822269	-	Pf3D7_04_v3	1097405	1097546	+
Pf3D7_10_v3	841945	842195	+	Pf3D7_04_v3	1097679	1097773	+
Pf3D7_10_v3	846200	846553	-	Pf3D7_04_v3	1102101	1102260	+
Pf3D7_10_v3	862456	862623	-	Pf3D7_04_v3	1110160	1110382	+
Pf3D7_10_v3	862456	862630	-	Pf3D7_04_v3	1112073	1112218	+
Pf3D7_10_v3	870835	871110	+	Pf3D7_04_v3	1114084	1114297	-
Pf3D7_10_v3	898462	898673	-	Pf3D7_04_v3	1118629	1118795	+
Pf3D7_10_v3	919295	919771	+	Pf3D7_04_v3	1122181	1122333	+
Pf3D7_10_v3	985101	985365	+	Pf3D7_04_v3	1124056	1124131	+
Pf3D7_10_v3	985101	985344	+	Pf3D7_04_v3	1127915	1128088	+
Pf3D7_10_v3	1008244	1009309	-	Pf3D7_04_v3	1134953	1135097	-
Pf3D7_10_v3	1020506	1020838	-	Pf3D7_04_v3	1136650	1136758	+
Pf3D7_10_v3	1026847	1027131	-	Pf3D7_04_v3	1144128	1144266	+
Pf3D7_10_v3	1026887	1027131	-	Pf3D7_04_v3	1147537	1147649	-
Pf3D7_10_v3	1038138	1038325	+	Pf3D7_04_v3	1153423	1153579	-
Pf3D7_10_v3	1038231	1038418	+	Pf3D7_04_v3	1165862	1166600	+
Pf3D7_10_v3	1038510	1038604	+	Pf3D7_05_v3	47480	47611	-
Pf3D7_10_v3	1038231	1038325	+	Pf3D7_05_v3	50513	50694	-
Pf3D7_10_v3	1044169	1044272	-	Pf3D7_05_v3	52217	52324	-
Pf3D7_10_v3	1049740	1050942	-	Pf3D7_05_v3	56037	56287	+
Pf3D7_10_v3	1063710	1063814	-	Pf3D7_05_v3	58607	58749	-
Pf3D7_10_v3	1079525	1079714	-	Pf3D7_05_v3	59148	59366	-
Pf3D7_10_v3	1105814	1106053	+	Pf3D7_05_v3	59494	59618	-
Pf3D7_10_v3	1118595	1118731	-	Pf3D7_05_v3	64132	64331	+
Pf3D7_10_v3	1118901	1119085	-	Pf3D7_05_v3	69651	69822	+
Pf3D7_10_v3	1118901	1119125	-	Pf3D7_05_v3	74807	74979	+
Pf3D7_10_v3	1124084	1124375	+	Pf3D7_05_v3	95913	96241	-
Pf3D7_10_v3	1140138	1140592	-	Pf3D7_05_v3	97710	97915	+
Pf3D7_10_v3	1148037	1148297	+	Pf3D7_05_v3	98104	98321	+
Pf3D7_10_v3	1148960	1149272	-	Pf3D7_05_v3	104333	104484	+
Pf3D7_10_v3	1157504	1157888	+	Pf3D7_05_v3	116714	116817	-
Pf3D7_10_v3	1169136	1169427	-	Pf3D7_05_v3	116918	117016	-
Pf3D7_10_v3	1179988	1180946	+	Pf3D7_05_v3	117090	117249	-
Pf3D7_10_v3	1179895	1180946	+	Pf3D7_05_v3	118855	119032	-
Pf3D7_10_v3	1180861	1180946	+	Pf3D7_05_v3	119428	119521	-
Pf3D7_10_v3	1180483	1180946	+	Pf3D7_05_v3	120656	120818	-
Pf3D7_10_v3	1184086	1184228	-	Pf3D7_05_v3	123689	123832	-
Pf3D7_10_v3	1212971	1213132	-	Pf3D7_05_v3	125216	125416	+
Pf3D7_10_v3	1224181	1224510	-	Pf3D7_05_v3	125467	125624	+
Pf3D7_10_v3	1224181	1224515	-	Pf3D7_05_v3	125733	125829	+
Pf3D7_10_v3	1224181	1224361	-	Pf3D7_05_v3	125950	126111	+
Pf3D7_10_v3	1231917	1232382	-	Pf3D7_05_v3	140916	141310	+
Pf3D7_10_v3	1237022	1237651	-	Pf3D7_05_v3	146853	147091	-
Pf3D7_10_v3	1249923	1250041	+	Pf3D7_05_v3	147489	147673	-
Pf3D7_10_v3	1264363	1264791	+	Pf3D7_05_v3	147852	148064	-
Pf3D7_10_v3	1264877	1265064	+	Pf3D7_05_v3	148650	148774	-
Pf3D7_10_v3	1264658	1264791	+	Pf3D7_05_v3	148869	148973	-
Pf3D7_10_v3	1286392	1287217	-	Pf3D7_05_v3	149105	149216	-
Pf3D7_10_v3	1295042	1295133	+	Pf3D7_05_v3	149359	149480	-
Pf3D7_10_v3	1297080	1297637	+	Pf3D7_05_v3	151618	151822	-
Pf3D7_10_v3	1339203	1339597	+	Pf3D7_05_v3	151976	152374	-
Pf3D7_10_v3	1339622	1339752	+	Pf3D7_05_v3	155791	155972	-
Pf3D7_10_v3	1361320	1361504	-	Pf3D7_05_v3	164471	164634	+
Pf3D7_10_v3	1361320	1361420	-	Pf3D7_05_v3	165671	165801	-
Pf3D7_10_v3	1361320	1362075	-	Pf3D7_05_v3	165921	166042	-
Pf3D7_10_v3	1361320	1362130	-	Pf3D7_05_v3	166137	166351	-
Pf3D7_10_v3	1387417	1387595	+	Pf3D7_05_v3	166458	166546	-
Pf3D7_10_v3	1426898	1427107	+	Pf3D7_05_v3	168243	168443	+
Pf3D7_10_v3	1458225	1458646	-	Pf3D7_05_v3	169168	169315	+
Pf3D7_10_v3	1485371	1485727	-	Pf3D7_05_v3	206499	206682	+
Pf3D7_10_v3	1490193	1490735	+	Pf3D7_05_v3	206751	206896	+
Pf3D7_10_v3	1495579	1495989	+	Pf3D7_05_v3	206955	207095	+
Pf3D7_10_v3	1555400	1556143	-	Pf3D7_05_v3	207171	207375	+
Pf3D7_10_v3	1562615	1562827	+	Pf3D7_05_v3	207425	207593	+
Pf3D7_11_v3	59313	59701	+	Pf3D7_05_v3	207848	208106	+
Pf3D7_11_v3	121668	122296	-	Pf3D7_05_v3	208156	208296	+
Pf3D7_11_v3	128521	128778	+	Pf3D7_05_v3	209147	209348	-
Pf3D7_11_v3	139016	139378	-	Pf3D7_05_v3	225911	226062	+
Pf3D7_11_v3	161008	161133	+	Pf3D7_05_v3	240270	240643	-
Pf3D7_11_v3	163198	163897	+	Pf3D7_05_v3	252161	252419	-
Pf3D7_11_v3	174856	175232	-	Pf3D7_05_v3	254501	254633	-
Pf3D7_11_v3	194126	194267	-	Pf3D7_05_v3	254701	254800	-
Pf3D7_11_v3	194363	194823	-	Pf3D7_05_v3	254884	255009	-
Pf3D7_11_v3	194363	194521	-	Pf3D7_05_v3	255058	255270	-
Pf3D7_11_v3	194370	194521	-	Pf3D7_05_v3	255383	255484	-
Pf3D7_11_v3	194370	194823	-	Pf3D7_05_v3	256715	256864	+
Pf3D7_11_v3	206887	207143	+	Pf3D7_05_v3	256978	257244	+
Pf3D7_11_v3	227903	228118	-	Pf3D7_05_v3	257791	258082	-
Pf3D7_11_v3	235336	235593	-	Pf3D7_05_v3	258605	258785	-
Pf3D7_11_v3	247339	247445	+	Pf3D7_05_v3	268441	269250	+
Pf3D7_11_v3	247339	247418	+	Pf3D7_05_v3	287138	287381	+
Pf3D7_11_v3	250634	250835	+	Pf3D7_05_v3	287638	287940	+
Pf3D7_11_v3	254894	255053	-	Pf3D7_05_v3	292798	293110	-
Pf3D7_11_v3	268068	268157	+	Pf3D7_05_v3	293219	293370	-
Pf3D7_11_v3	283711	283920	+	Pf3D7_05_v3	327707	327863	+
Pf3D7_11_v3	292506	292721	+	Pf3D7_05_v3	328021	328174	+
Pf3D7_11_v3	293523	293731	+	Pf3D7_05_v3	337758	337922	-
Pf3D7_11_v3	296530	296706	+	Pf3D7_05_v3	338159	338337	-
Pf3D7_11_v3	311758	313760	-	Pf3D7_05_v3	338506	338699	-
Pf3D7_11_v3	313810	314672	-	Pf3D7_05_v3	377222	377371	-
Pf3D7_11_v3	312707	313760	-	Pf3D7_05_v3	377449	377562	-
Pf3D7_11_v3	311758	312670	-	Pf3D7_05_v3	377739	377843	-
Pf3D7_11_v3	318890	319155	-	Pf3D7_05_v3	377965	378304	-
Pf3D7_11_v3	330062	330156	-	Pf3D7_05_v3	388946	389095	-
Pf3D7_11_v3	335593	336683	-	Pf3D7_05_v3	390016	390192	-
Pf3D7_11_v3	330359	330444	-	Pf3D7_05_v3	390308	390473	-
Pf3D7_11_v3	329393	329814	-	Pf3D7_05_v3	403641	403774	+
Pf3D7_11_v3	362536	362677	+	Pf3D7_05_v3	406097	406199	-
Pf3D7_11_v3	364749	365081	+	Pf3D7_05_v3	406473	406620	-
Pf3D7_11_v3	364310	365081	+	Pf3D7_05_v3	406696	406813	-
Pf3D7_11_v3	374764	375374	-	Pf3D7_05_v3	407160	407252	-
Pf3D7_11_v3	390121	390605	-	Pf3D7_05_v3	407320	407448	-
Pf3D7_11_v3	398385	398551	+	Pf3D7_05_v3	407639	407808	-
Pf3D7_11_v3	421669	422049	+	Pf3D7_05_v3	414442	414539	+
Pf3D7_11_v3	426872	427075	-	Pf3D7_05_v3	414854	415005	+
Pf3D7_11_v3	427156	427268	-	Pf3D7_05_v3	415093	415209	+
Pf3D7_11_v3	433653	433802	-	Pf3D7_05_v3	420309	420394	+
Pf3D7_11_v3	446513	446779	-	Pf3D7_05_v3	420619	420737	+
Pf3D7_11_v3	470281	470423	+	Pf3D7_05_v3	420931	421095	+
Pf3D7_11_v3	478718	478814	-	Pf3D7_05_v3	421228	421362	+
Pf3D7_11_v3	481603	481826	+	Pf3D7_05_v3	469356	469564	+
Pf3D7_11_v3	491676	491785	+	Pf3D7_05_v3	472145	472300	+
Pf3D7_11_v3	491831	492018	+	Pf3D7_05_v3	478689	478832	-
Pf3D7_11_v3	492036	492136	+	Pf3D7_05_v3	521494	521654	-
Pf3D7_11_v3	496342	496457	+	Pf3D7_05_v3	527692	527892	+
Pf3D7_11_v3	523857	523968	+	Pf3D7_05_v3	527962	528160	+
Pf3D7_11_v3	525742	526025	+	Pf3D7_05_v3	528284	528392	+
Pf3D7_11_v3	539542	539683	+	Pf3D7_05_v3	528452	528618	+
Pf3D7_11_v3	554642	554836	+	Pf3D7_05_v3	528920	529098	-
Pf3D7_11_v3	554944	555299	+	Pf3D7_05_v3	539810	539904	-
Pf3D7_11_v3	555371	555523	+	Pf3D7_05_v3	540080	540287	-
Pf3D7_11_v3	558733	559020	+	Pf3D7_05_v3	540421	540532	-
Pf3D7_11_v3	554927	555299	+	Pf3D7_05_v3	544552	544790	+
Pf3D7_11_v3	558715	559020	+	Pf3D7_05_v3	544862	545125	+
Pf3D7_11_v3	555672	555755	+	Pf3D7_05_v3	545220	545311	+
Pf3D7_11_v3	560962	561226	-	Pf3D7_05_v3	545374	545506	+
Pf3D7_11_v3	561001	561221	+	Pf3D7_05_v3	545581	545713	+
Pf3D7_11_v3	561254	562007	+	Pf3D7_05_v3	557102	557179	-
Pf3D7_11_v3	587763	588155	+	Pf3D7_05_v3	557745	557888	-
Pf3D7_11_v3	593584	593732	-	Pf3D7_05_v3	560684	560973	+
Pf3D7_11_v3	597235	597453	-	Pf3D7_05_v3	567970	568174	+
Pf3D7_11_v3	597235	597481	-	Pf3D7_05_v3	568252	568342	+
Pf3D7_11_v3	605575	605927	-	Pf3D7_05_v3	571314	571546	-
Pf3D7_11_v3	605185	605693	-	Pf3D7_05_v3	571821	571945	-
Pf3D7_11_v3	617178	617477	-	Pf3D7_05_v3	572037	572186	-
Pf3D7_11_v3	623685	624279	+	Pf3D7_05_v3	572284	572420	-
Pf3D7_11_v3	632919	633217	-	Pf3D7_05_v3	572502	572609	-
Pf3D7_11_v3	665369	665564	-	Pf3D7_05_v3	573670	573957	+
Pf3D7_11_v3	668173	668349	+	Pf3D7_05_v3	575645	575869	-
Pf3D7_11_v3	669599	669708	+	Pf3D7_05_v3	581833	582524	+
Pf3D7_11_v3	671528	672067	-	Pf3D7_05_v3	588353	588533	+
Pf3D7_11_v3	676317	676483	-	Pf3D7_05_v3	588990	589186	-
Pf3D7_11_v3	678591	678750	+	Pf3D7_05_v3	590149	590295	-
Pf3D7_11_v3	678413	678750	+	Pf3D7_05_v3	607208	607395	-
Pf3D7_11_v3	682873	682973	-	Pf3D7_05_v3	607646	607757	-
Pf3D7_11_v3	683480	683836	-	Pf3D7_05_v3	607924	608027	-
Pf3D7_11_v3	712965	713173	-	Pf3D7_05_v3	608188	608427	-
Pf3D7_11_v3	714937	715070	-	Pf3D7_05_v3	624800	624926	-
Pf3D7_11_v3	747456	747773	-	Pf3D7_05_v3	624995	625167	-
Pf3D7_11_v3	758050	758174	+	Pf3D7_05_v3	627598	627834	+
Pf3D7_11_v3	757984	758150	+	Pf3D7_05_v3	637366	637473	+
Pf3D7_11_v3	766613	766868	+	Pf3D7_05_v3	637515	637631	+
Pf3D7_11_v3	777114	777223	-	Pf3D7_05_v3	637695	637820	+
Pf3D7_11_v3	800413	800837	-	Pf3D7_05_v3	637950	638163	+
Pf3D7_11_v3	816355	816595	-	Pf3D7_05_v3	638224	638410	+
Pf3D7_11_v3	816632	817207	-	Pf3D7_05_v3	651599	651684	+
Pf3D7_11_v3	864360	864611	+	Pf3D7_05_v3	651738	651846	+
Pf3D7_11_v3	913967	914088	+	Pf3D7_05_v3	666705	666818	+
Pf3D7_11_v3	917751	918184	+	Pf3D7_05_v3	674349	674523	+
Pf3D7_11_v3	924942	925136	+	Pf3D7_05_v3	675913	676022	-
Pf3D7_11_v3	925590	925727	+	Pf3D7_05_v3	676199	676442	-
Pf3D7_11_v3	959286	959822	-	Pf3D7_05_v3	694615	694772	+
Pf3D7_11_v3	961883	961998	+	Pf3D7_05_v3	695177	695310	+
Pf3D7_11_v3	961883	962037	+	Pf3D7_05_v3	713524	713753	-
Pf3D7_11_v3	966391	966968	+	Pf3D7_05_v3	716224	716638	-
Pf3D7_11_v3	966791	966968	+	Pf3D7_05_v3	725053	725228	-
Pf3D7_11_v3	975526	975799	-	Pf3D7_05_v3	734612	734831	+
Pf3D7_11_v3	975942	976885	-	Pf3D7_05_v3	734969	735082	+
Pf3D7_11_v3	975942	976864	-	Pf3D7_05_v3	749156	749357	-
Pf3D7_11_v3	990416	990651	-	Pf3D7_05_v3	750729	751062	+
Pf3D7_11_v3	997621	997732	-	Pf3D7_05_v3	751363	751509	+
Pf3D7_11_v3	1010456	1010541	-	Pf3D7_05_v3	751717	751880	+
Pf3D7_11_v3	1011048	1011226	-	Pf3D7_05_v3	751961	752070	+
Pf3D7_11_v3	1024506	1025256	-	Pf3D7_05_v3	752163	752379	+
Pf3D7_11_v3	1026236	1026471	+	Pf3D7_05_v3	757217	757325	+
Pf3D7_11_v3	1026802	1026938	+	Pf3D7_05_v3	760261	760395	-
Pf3D7_11_v3	1026236	1026938	+	Pf3D7_05_v3	760464	760578	-
Pf3D7_11_v3	1034442	1034563	+	Pf3D7_05_v3	760685	760885	-
Pf3D7_11_v3	1034412	1034533	+	Pf3D7_05_v3	776764	776972	-
Pf3D7_11_v3	1046098	1046252	-	Pf3D7_05_v3	777208	777405	-
Pf3D7_11_v3	1064640	1064943	-	Pf3D7_05_v3	777662	777810	-
Pf3D7_11_v3	1064640	1065083	-	Pf3D7_05_v3	777979	778109	-
Pf3D7_11_v3	1065275	1065429	+	Pf3D7_05_v3	791785	791915	-
Pf3D7_11_v3	1071010	1071740	+	Pf3D7_05_v3	792035	792210	-
Pf3D7_11_v3	1085079	1085491	-	Pf3D7_05_v3	792289	792419	-
Pf3D7_11_v3	1106794	1106974	-	Pf3D7_05_v3	792577	792866	-
Pf3D7_11_v3	1119972	1120242	+	Pf3D7_05_v3	798082	798421	-
Pf3D7_11_v3	1121356	1121739	+	Pf3D7_05_v3	802411	802623	-
Pf3D7_11_v3	1131121	1131297	+	Pf3D7_05_v3	817170	818541	+
Pf3D7_11_v3	1131056	1131297	+	Pf3D7_05_v3	818878	819004	+
Pf3D7_11_v3	1143940	1144220	+	Pf3D7_05_v3	821340	821524	-
Pf3D7_11_v3	1155719	1156059	+	Pf3D7_05_v3	829014	829231	+
Pf3D7_11_v3	1156103	1156235	+	Pf3D7_05_v3	829298	829444	+
Pf3D7_11_v3	1164606	1164985	+	Pf3D7_05_v3	833151	833320	+
Pf3D7_11_v3	1166469	1167089	+	Pf3D7_05_v3	833445	833541	+
Pf3D7_11_v3	1179742	1180158	+	Pf3D7_05_v3	833604	833707	+
Pf3D7_11_v3	1209598	1209766	-	Pf3D7_05_v3	833975	834088	+
Pf3D7_11_v3	1230407	1230504	-	Pf3D7_05_v3	834177	834307	+
Pf3D7_11_v3	1250240	1250446	-	Pf3D7_05_v3	838429	838551	+
Pf3D7_11_v3	1265430	1265836	-	Pf3D7_05_v3	838715	838939	+
Pf3D7_11_v3	1272937	1273214	+	Pf3D7_05_v3	843684	843869	-
Pf3D7_11_v3	1272990	1273214	+	Pf3D7_05_v3	843978	844107	-
Pf3D7_11_v3	1319629	1320093	+	Pf3D7_05_v3	844210	844366	-
Pf3D7_11_v3	1376629	1377310	-	Pf3D7_05_v3	844505	844812	-
Pf3D7_11_v3	1379870	1380059	-	Pf3D7_05_v3	860755	860890	-
Pf3D7_11_v3	1385047	1385306	-	Pf3D7_05_v3	862020	862138	-
Pf3D7_11_v3	1391844	1392028	+	Pf3D7_05_v3	862215	862318	-
Pf3D7_11_v3	1390854	1392028	+	Pf3D7_05_v3	862450	862546	-
Pf3D7_11_v3	1429685	1429868	-	Pf3D7_05_v3	863665	863813	-
Pf3D7_11_v3	1429685	1430964	-	Pf3D7_05_v3	864358	864594	-
Pf3D7_11_v3	1431103	1431201	-	Pf3D7_05_v3	870239	870361	-
Pf3D7_11_v3	1435190	1436787	-	Pf3D7_05_v3	870423	870652	-
Pf3D7_11_v3	1436903	1437121	-	Pf3D7_05_v3	878395	878627	+
Pf3D7_11_v3	1437007	1437121	-	Pf3D7_05_v3	885964	886077	+
Pf3D7_11_v3	1441404	1441489	+	Pf3D7_05_v3	887422	887509	+
Pf3D7_11_v3	1468281	1468545	-	Pf3D7_05_v3	887580	887688	+
Pf3D7_11_v3	1468281	1468759	-	Pf3D7_05_v3	887798	887919	+
Pf3D7_11_v3	1468281	1469331	-	Pf3D7_05_v3	887978	888165	+
Pf3D7_11_v3	1480798	1480884	+	Pf3D7_05_v3	893786	893911	+
Pf3D7_11_v3	1481307	1481457	+	Pf3D7_05_v3	894071	894174	+
Pf3D7_11_v3	1496820	1496971	+	Pf3D7_05_v3	894284	894519	+
Pf3D7_11_v3	1496851	1496971	+	Pf3D7_05_v3	894693	895117	+
Pf3D7_11_v3	1499577	1499757	-	Pf3D7_05_v3	896097	896282	+
Pf3D7_11_v3	1499954	1500177	-	Pf3D7_05_v3	896344	896540	+
Pf3D7_11_v3	1517848	1518463	+	Pf3D7_05_v3	896653	896874	+
Pf3D7_11_v3	1539885	1540092	-	Pf3D7_05_v3	901481	901632	+
Pf3D7_11_v3	1539198	1539307	-	Pf3D7_05_v3	901739	901879	+
Pf3D7_11_v3	1543448	1543654	+	Pf3D7_05_v3	901950	902071	+
Pf3D7_11_v3	1575943	1576079	-	Pf3D7_05_v3	902671	902804	-
Pf3D7_11_v3	1593459	1593571	+	Pf3D7_05_v3	902882	903097	-
Pf3D7_11_v3	1593651	1593900	+	Pf3D7_05_v3	903195	903313	-
Pf3D7_11_v3	1608643	1608883	+	Pf3D7_05_v3	903431	903644	-
Pf3D7_11_v3	1630274	1631294	-	Pf3D7_05_v3	903758	903864	-
Pf3D7_11_v3	1643499	1643604	-	Pf3D7_05_v3	903903	904076	-
Pf3D7_11_v3	1658750	1659034	-	Pf3D7_05_v3	904138	904319	-
Pf3D7_11_v3	1662346	1662749	-	Pf3D7_05_v3	904427	904542	-
Pf3D7_11_v3	1663776	1664098	+	Pf3D7_05_v3	904646	904808	-
Pf3D7_11_v3	1665012	1665675	+	Pf3D7_05_v3	907943	908162	+
Pf3D7_11_v3	1693580	1693763	-	Pf3D7_05_v3	908831	908999	+
Pf3D7_11_v3	1708781	1709005	-	Pf3D7_05_v3	928257	928428	+
Pf3D7_11_v3	1712210	1712567	-	Pf3D7_05_v3	937448	937579	+
Pf3D7_11_v3	1712210	1712321	-	Pf3D7_05_v3	937752	937929	+
Pf3D7_11_v3	1712395	1712567	-	Pf3D7_05_v3	942952	943073	+
Pf3D7_11_v3	1717419	1717603	+	Pf3D7_05_v3	943122	943218	+
Pf3D7_11_v3	1717518	1717603	+	Pf3D7_05_v3	943319	943444	+
Pf3D7_11_v3	1724864	1725040	-	Pf3D7_05_v3	943580	943815	+
Pf3D7_11_v3	1731001	1731299	+	Pf3D7_05_v3	944236	944402	-
Pf3D7_11_v3	1731001	1731392	+	Pf3D7_05_v3	944574	944714	-
Pf3D7_11_v3	1731569	1731903	+	Pf3D7_05_v3	964457	964671	-
Pf3D7_11_v3	1732903	1733278	-	Pf3D7_05_v3	969293	969603	+
Pf3D7_11_v3	1748168	1748397	+	Pf3D7_05_v3	970495	970623	-
Pf3D7_11_v3	1752966	1753221	+	Pf3D7_05_v3	970662	970840	-
Pf3D7_11_v3	1755061	1755425	+	Pf3D7_05_v3	973525	973944	+
Pf3D7_11_v3	1757096	1757516	-	Pf3D7_05_v3	973992	974123	+
Pf3D7_11_v3	1757093	1757474	-	Pf3D7_05_v3	975632	975842	+
Pf3D7_11_v3	1757095	1757516	-	Pf3D7_05_v3	977670	977797	-
Pf3D7_11_v3	1767408	1768257	+	Pf3D7_05_v3	978815	979025	+
Pf3D7_11_v3	1767892	1768254	+	Pf3D7_05_v3	979153	979320	+
Pf3D7_11_v3	1767845	1768257	+	Pf3D7_05_v3	979446	979559	+
Pf3D7_11_v3	1767852	1768257	+	Pf3D7_05_v3	979597	979693	+
Pf3D7_11_v3	1786676	1786747	-	Pf3D7_05_v3	984935	985130	-
Pf3D7_11_v3	1789186	1789318	-	Pf3D7_05_v3	993884	994073	-
Pf3D7_11_v3	1795369	1795605	-	Pf3D7_05_v3	994214	994590	-
Pf3D7_11_v3	1795369	1795608	-	Pf3D7_05_v3	1007861	1008002	+
Pf3D7_11_v3	1798027	1798225	-	Pf3D7_05_v3	1008798	1008953	-
Pf3D7_11_v3	1798520	1798655	-	Pf3D7_05_v3	1009021	1009172	-
Pf3D7_11_v3	1813026	1813215	+	Pf3D7_05_v3	1023248	1024046	-
Pf3D7_11_v3	1813305	1813379	+	Pf3D7_05_v3	1050874	1051004	+
Pf3D7_11_v3	1819730	1819998	+	Pf3D7_05_v3	1051095	1051209	+
Pf3D7_11_v3	1823207	1823416	-	Pf3D7_05_v3	1066618	1066750	-
Pf3D7_11_v3	1917926	1918080	+	Pf3D7_05_v3	1068766	1069141	+
Pf3D7_11_v3	1921772	1921854	+	Pf3D7_05_v3	1082559	1082721	-
Pf3D7_11_v3	1923732	1923833	+	Pf3D7_05_v3	1082786	1082886	-
Pf3D7_11_v3	1935775	1935871	-	Pf3D7_05_v3	1082919	1083056	-
Pf3D7_11_v3	1935968	1936236	-	Pf3D7_05_v3	1083144	1083409	-
Pf3D7_11_v3	1935968	1936690	-	Pf3D7_05_v3	1083503	1083582	-
Pf3D7_11_v3	1941122	1941195	+	Pf3D7_05_v3	1123789	1123900	+
Pf3D7_11_v3	1940449	1940787	+	Pf3D7_05_v3	1123977	1124083	+
Pf3D7_11_v3	1945406	1945651	+	Pf3D7_05_v3	1124324	1124451	+
Pf3D7_11_v3	1965951	1966033	+	Pf3D7_05_v3	1125241	1125401	-
Pf3D7_11_v3	1973070	1973191	+	Pf3D7_05_v3	1130179	1130278	-
Pf3D7_11_v3	1973070	1973311	+	Pf3D7_05_v3	1130372	1130487	-
Pf3D7_11_v3	1973070	1973431	+	Pf3D7_05_v3	1130573	1130699	-
Pf3D7_11_v3	1972595	1972727	-	Pf3D7_05_v3	1134652	1134753	-
Pf3D7_11_v3	2004204	2004639	+	Pf3D7_05_v3	1136498	1136679	-
Pf3D7_12_v3	38568	38740	-	Pf3D7_05_v3	1136990	1137722	-
Pf3D7_12_v3	57940	58345	-	Pf3D7_05_v3	1143635	1144001	+
Pf3D7_12_v3	61886	62007	-	Pf3D7_05_v3	1145880	1146008	-
Pf3D7_12_v3	64341	64841	-	Pf3D7_05_v3	1146180	1146276	-
Pf3D7_12_v3	79153	79389	-	Pf3D7_05_v3	1146355	1146485	-
Pf3D7_12_v3	79153	79489	-	Pf3D7_05_v3	1146523	1146715	-
Pf3D7_12_v3	89562	89897	+	Pf3D7_05_v3	1146789	1146975	-
Pf3D7_12_v3	108555	109150	-	Pf3D7_05_v3	1147537	1147656	-
Pf3D7_12_v3	117437	117951	-	Pf3D7_05_v3	1147720	1147834	-
Pf3D7_12_v3	117437	118498	-	Pf3D7_05_v3	1147925	1148044	-
Pf3D7_12_v3	143374	143560	-	Pf3D7_05_v3	1148165	1148367	-
Pf3D7_12_v3	149368	149777	-	Pf3D7_05_v3	1148422	1148732	-
Pf3D7_12_v3	176856	177108	-	Pf3D7_05_v3	1157898	1158043	-
Pf3D7_12_v3	178182	178363	+	Pf3D7_05_v3	1158159	1158277	-
Pf3D7_12_v3	190681	191182	-	Pf3D7_05_v3	1158384	1158479	-
Pf3D7_12_v3	192223	192410	-	Pf3D7_05_v3	1158613	1158749	-
Pf3D7_12_v3	205968	206961	-	Pf3D7_05_v3	1158819	1159009	-
Pf3D7_12_v3	212508	212614	-	Pf3D7_05_v3	1159070	1159200	-
Pf3D7_12_v3	216120	216346	+	Pf3D7_05_v3	1159281	1159398	-
Pf3D7_12_v3	214555	214838	+	Pf3D7_05_v3	1164861	1164973	-
Pf3D7_12_v3	216879	217160	+	Pf3D7_05_v3	1171774	1171941	+
Pf3D7_12_v3	224559	224907	-	Pf3D7_05_v3	1172216	1172346	+
Pf3D7_12_v3	225098	225286	-	Pf3D7_05_v3	1172410	1172577	+
Pf3D7_12_v3	227061	227314	-	Pf3D7_05_v3	1172991	1173220	+
Pf3D7_12_v3	236192	236640	-	Pf3D7_05_v3	1173314	1173404	+
Pf3D7_12_v3	252591	253075	+	Pf3D7_05_v3	1173476	1173607	+
Pf3D7_12_v3	252829	253075	+	Pf3D7_05_v3	1173685	1173789	+
Pf3D7_12_v3	262397	262509	+	Pf3D7_05_v3	1174993	1175099	+
Pf3D7_12_v3	294557	294823	-	Pf3D7_05_v3	1175211	1175312	+
Pf3D7_12_v3	307856	308211	+	Pf3D7_05_v3	1175398	1175530	+
Pf3D7_12_v3	310389	311109	+	Pf3D7_05_v3	1175591	1175684	+
Pf3D7_12_v3	311355	311646	+	Pf3D7_05_v3	1175896	1176049	+
Pf3D7_12_v3	330305	330393	-	Pf3D7_05_v3	1176115	1176312	+
Pf3D7_12_v3	360497	361880	+	Pf3D7_05_v3	1184220	1184329	-
Pf3D7_12_v3	361492	361880	+	Pf3D7_05_v3	1191029	1191161	-
Pf3D7_12_v3	361644	361880	+	Pf3D7_05_v3	1193128	1193243	+
Pf3D7_12_v3	423225	423350	-	Pf3D7_05_v3	1193980	1194146	+
Pf3D7_12_v3	433061	433294	-	Pf3D7_05_v3	1195048	1195218	+
Pf3D7_12_v3	435932	436090	+	Pf3D7_05_v3	1197060	1197296	+
Pf3D7_12_v3	446686	446784	+	Pf3D7_05_v3	1201855	1202020	+
Pf3D7_12_v3	447074	447287	-	Pf3D7_05_v3	1202082	1202211	+
Pf3D7_12_v3	469289	469462	-	Pf3D7_05_v3	1202606	1202822	+
Pf3D7_12_v3	469293	469462	-	Pf3D7_05_v3	1202874	1202995	+
Pf3D7_12_v3	471970	472258	-	Pf3D7_05_v3	1203468	1203616	+
Pf3D7_12_v3	471970	472237	-	Pf3D7_05_v3	1203804	1204008	+
Pf3D7_12_v3	478356	478828	-	Pf3D7_05_v3	1204373	1204575	+
Pf3D7_12_v3	478464	478828	-	Pf3D7_05_v3	1204673	1204770	+
Pf3D7_12_v3	479406	479498	+	Pf3D7_05_v3	1202260	1202501	+
Pf3D7_12_v3	479924	480399	+	Pf3D7_05_v3	1206549	1206699	+
Pf3D7_12_v3	510166	510287	+	Pf3D7_05_v3	1206778	1206946	+
Pf3D7_12_v3	510132	510287	+	Pf3D7_05_v3	1207043	1207137	+
Pf3D7_12_v3	526942	527171	+	Pf3D7_05_v3	1207270	1207370	+
Pf3D7_12_v3	545258	545458	+	Pf3D7_05_v3	1207437	1207597	+
Pf3D7_12_v3	555048	555477	-	Pf3D7_05_v3	1209094	1209231	-
Pf3D7_12_v3	576658	576829	-	Pf3D7_05_v3	1214882	1215006	+
Pf3D7_12_v3	577047	577209	+	Pf3D7_05_v3	1221241	1221397	-
Pf3D7_12_v3	588956	589087	-	Pf3D7_05_v3	1221722	1221929	-
Pf3D7_12_v3	598766	599279	-	Pf3D7_05_v3	1227184	1227382	+
Pf3D7_12_v3	598766	600838	-	Pf3D7_05_v3	1237461	1237587	+
Pf3D7_12_v3	601662	601845	-	Pf3D7_05_v3	1237658	1237777	+
Pf3D7_12_v3	606091	606317	-	Pf3D7_05_v3	1237867	1237970	+
Pf3D7_12_v3	606739	606870	-	Pf3D7_05_v3	1248504	1248755	-
Pf3D7_12_v3	607033	607390	-	Pf3D7_05_v3	1251488	1251691	+
Pf3D7_12_v3	614610	614798	-	Pf3D7_05_v3	1255297	1255599	+
Pf3D7_12_v3	614629	614798	-	Pf3D7_05_v3	1256925	1257053	+
Pf3D7_12_v3	629721	629975	-	Pf3D7_05_v3	1257124	1257226	+
Pf3D7_12_v3	634433	635030	+	Pf3D7_05_v3	1281349	1281428	+
Pf3D7_12_v3	634735	635030	+	Pf3D7_05_v3	1304281	1304466	-
Pf3D7_12_v3	644291	644516	+	Pf3D7_05_v3	1308477	1308611	+
Pf3D7_12_v3	653113	653459	+	Pf3D7_05_v3	1312667	1312765	+
Pf3D7_12_v3	664776	664915	-	Pf3D7_05_v3	1316400	1316540	+
Pf3D7_12_v3	676241	676363	+	Pf3D7_05_v3	1318940	1319154	-
Pf3D7_12_v3	675557	676971	-	Pf3D7_05_v3	1329622	1329848	+
Pf3D7_12_v3	698518	698758	-	Pf3D7_06_v3	10935	11629	+
Pf3D7_12_v3	700322	700517	+	Pf3D7_06_v3	19820	19979	-
Pf3D7_12_v3	705502	705980	+	Pf3D7_06_v3	71078	71197	+
Pf3D7_12_v3	706058	706192	+	Pf3D7_06_v3	78377	78586	+
Pf3D7_12_v3	717229	717528	+	Pf3D7_06_v3	96421	96532	+
Pf3D7_12_v3	717629	717890	+	Pf3D7_06_v3	98427	98623	+
Pf3D7_12_v3	717600	717890	+	Pf3D7_06_v3	98740	98849	+
Pf3D7_12_v3	717690	717890	+	Pf3D7_06_v3	101463	101601	-
Pf3D7_12_v3	717654	717890	+	Pf3D7_06_v3	101693	101819	-
Pf3D7_12_v3	729846	730786	-	Pf3D7_06_v3	101906	102008	-
Pf3D7_12_v3	745760	746000	+	Pf3D7_06_v3	107225	107581	-
Pf3D7_12_v3	818471	818771	+	Pf3D7_06_v3	108059	108162	-
Pf3D7_12_v3	824212	824966	-	Pf3D7_06_v3	108425	108565	-
Pf3D7_12_v3	825066	825713	-	Pf3D7_06_v3	108917	109056	-
Pf3D7_12_v3	832347	832497	-	Pf3D7_06_v3	119069	119223	-
Pf3D7_12_v3	839535	839644	-	Pf3D7_06_v3	141569	141831	-
Pf3D7_12_v3	844867	845149	-	Pf3D7_06_v3	146687	146846	-
Pf3D7_12_v3	871997	872174	-	Pf3D7_06_v3	152602	152720	-
Pf3D7_12_v3	874929	875420	-	Pf3D7_06_v3	152883	153005	-
Pf3D7_12_v3	877746	877883	+	Pf3D7_06_v3	153095	153194	-
Pf3D7_12_v3	890347	890550	+	Pf3D7_06_v3	153442	153649	-
Pf3D7_12_v3	910575	910660	+	Pf3D7_06_v3	155392	155601	-
Pf3D7_12_v3	910551	910636	+	Pf3D7_06_v3	156330	156425	-
Pf3D7_12_v3	919375	920026	+	Pf3D7_06_v3	156598	156698	-
Pf3D7_12_v3	922399	922592	-	Pf3D7_06_v3	156795	156876	-
Pf3D7_12_v3	939032	939297	-	Pf3D7_06_v3	156947	157114	-
Pf3D7_12_v3	977901	978472	-	Pf3D7_06_v3	157291	157393	-
Pf3D7_12_v3	987525	988453	+	Pf3D7_06_v3	157534	157664	-
Pf3D7_12_v3	993974	994251	+	Pf3D7_06_v3	158015	158163	-
Pf3D7_12_v3	1010221	1010715	-	Pf3D7_06_v3	158354	158462	-
Pf3D7_12_v3	1064848	1065806	+	Pf3D7_06_v3	158559	158689	-
Pf3D7_12_v3	1071850	1071969	+	Pf3D7_06_v3	158940	159044	-
Pf3D7_12_v3	1083126	1083341	+	Pf3D7_06_v3	159267	159375	-
Pf3D7_12_v3	1141434	1141599	+	Pf3D7_06_v3	159469	159571	-
Pf3D7_12_v3	1165374	1165544	+	Pf3D7_06_v3	159707	159866	-
Pf3D7_12_v3	1176638	1176855	-	Pf3D7_06_v3	160000	160164	-
Pf3D7_12_v3	1175693	1175802	-	Pf3D7_06_v3	181257	181400	+
Pf3D7_12_v3	1182129	1182203	-	Pf3D7_06_v3	197384	197546	+
Pf3D7_12_v3	1203860	1204996	+	Pf3D7_06_v3	197590	197744	+
Pf3D7_12_v3	1211639	1211787	+	Pf3D7_06_v3	197817	197946	+
Pf3D7_12_v3	1213575	1214078	+	Pf3D7_06_v3	201220	201576	+
Pf3D7_12_v3	1217051	1217136	-	Pf3D7_06_v3	204803	204975	-
Pf3D7_12_v3	1231175	1231268	-	Pf3D7_06_v3	205106	205227	-
Pf3D7_12_v3	1232104	1232456	-	Pf3D7_06_v3	205292	205403	-
Pf3D7_12_v3	1230998	1231268	-	Pf3D7_06_v3	205501	205603	-
Pf3D7_12_v3	1235610	1235766	+	Pf3D7_06_v3	205731	205874	-
Pf3D7_12_v3	1263471	1263615	+	Pf3D7_06_v3	212471	212617	-
Pf3D7_12_v3	1265573	1266544	+	Pf3D7_06_v3	220444	220577	-
Pf3D7_12_v3	1271857	1272175	+	Pf3D7_06_v3	220637	220741	-
Pf3D7_12_v3	1300045	1300525	+	Pf3D7_06_v3	220868	221009	-
Pf3D7_12_v3	1303702	1303784	-	Pf3D7_06_v3	221106	221224	-
Pf3D7_12_v3	1306869	1307126	-	Pf3D7_06_v3	221350	221636	-
Pf3D7_12_v3	1327372	1327515	-	Pf3D7_06_v3	222851	223049	+
Pf3D7_12_v3	1333004	1333111	+	Pf3D7_06_v3	223143	223307	+
Pf3D7_12_v3	1350519	1350807	+	Pf3D7_06_v3	223378	223506	+
Pf3D7_12_v3	1351226	1351475	-	Pf3D7_06_v3	225410	225688	-
Pf3D7_12_v3	1358222	1358405	+	Pf3D7_06_v3	247953	248076	+
Pf3D7_12_v3	1358536	1358670	+	Pf3D7_06_v3	248203	248335	+
Pf3D7_12_v3	1363574	1364366	-	Pf3D7_06_v3	248499	248730	+
Pf3D7_12_v3	1370658	1371231	-	Pf3D7_06_v3	248835	248998	+
Pf3D7_12_v3	1402776	1403131	+	Pf3D7_06_v3	257727	258096	+
Pf3D7_12_v3	1406034	1406216	-	Pf3D7_06_v3	258318	258395	+
Pf3D7_12_v3	1413138	1413431	-	Pf3D7_06_v3	258538	258717	+
Pf3D7_12_v3	1429566	1429757	+	Pf3D7_06_v3	261250	261387	-
Pf3D7_12_v3	1433606	1433827	+	Pf3D7_06_v3	261495	261613	-
Pf3D7_12_v3	1446226	1446381	+	Pf3D7_06_v3	261673	261868	-
Pf3D7_12_v3	1470472	1470623	+	Pf3D7_06_v3	265924	266044	-
Pf3D7_12_v3	1470470	1470704	+	Pf3D7_06_v3	266247	266397	-
Pf3D7_12_v3	1483975	1484253	+	Pf3D7_06_v3	266654	266806	-
Pf3D7_12_v3	1508479	1508604	-	Pf3D7_06_v3	266942	267093	-
Pf3D7_12_v3	1516504	1517826	-	Pf3D7_06_v3	270370	270557	-
Pf3D7_12_v3	1529183	1529327	+	Pf3D7_06_v3	286262	286434	+
Pf3D7_12_v3	1533489	1533774	-	Pf3D7_06_v3	286575	286737	+
Pf3D7_12_v3	1533928	1534057	-	Pf3D7_06_v3	286882	286981	+
Pf3D7_12_v3	1534130	1534524	-	Pf3D7_06_v3	303128	303256	-
Pf3D7_12_v3	1549099	1549390	-	Pf3D7_06_v3	304805	304969	+
Pf3D7_12_v3	1549117	1549390	-	Pf3D7_06_v3	306584	306729	-
Pf3D7_12_v3	1549181	1549390	-	Pf3D7_06_v3	306791	306878	-
Pf3D7_12_v3	1559414	1559723	+	Pf3D7_06_v3	306934	307049	-
Pf3D7_12_v3	1558740	1558918	+	Pf3D7_06_v3	307109	307232	-
Pf3D7_12_v3	1568486	1568623	+	Pf3D7_06_v3	307366	307523	-
Pf3D7_12_v3	1592451	1592805	-	Pf3D7_06_v3	307612	307721	-
Pf3D7_12_v3	1600981	1601361	-	Pf3D7_06_v3	307793	308040	-
Pf3D7_12_v3	1601173	1601361	-	Pf3D7_06_v3	308077	308174	-
Pf3D7_12_v3	1605219	1605347	+	Pf3D7_06_v3	308281	308424	-
Pf3D7_12_v3	1610076	1610277	+	Pf3D7_06_v3	308690	308832	-
Pf3D7_12_v3	1613762	1613933	-	Pf3D7_06_v3	309157	309376	-
Pf3D7_12_v3	1614498	1615168	-	Pf3D7_06_v3	313907	314031	-
Pf3D7_12_v3	1620984	1621139	-	Pf3D7_06_v3	314077	314169	-
Pf3D7_12_v3	1689527	1689845	-	Pf3D7_06_v3	314283	314408	-
Pf3D7_12_v3	1782716	1783187	-	Pf3D7_06_v3	314503	314607	-
Pf3D7_12_v3	1782716	1782882	-	Pf3D7_06_v3	329788	329953	-
Pf3D7_12_v3	1783764	1784440	+	Pf3D7_06_v3	335251	335331	-
Pf3D7_12_v3	1784187	1784440	+	Pf3D7_06_v3	335404	335545	-
Pf3D7_12_v3	1794991	1795172	-	Pf3D7_06_v3	335646	335741	-
Pf3D7_12_v3	1823129	1823314	+	Pf3D7_06_v3	335806	335907	-
Pf3D7_12_v3	1827055	1827433	+	Pf3D7_06_v3	335973	336092	-
Pf3D7_12_v3	1831038	1831642	+	Pf3D7_06_v3	336156	336251	-
Pf3D7_12_v3	1831720	1831865	+	Pf3D7_06_v3	336319	336418	-
Pf3D7_12_v3	1831493	1831642	+	Pf3D7_06_v3	336451	336530	-
Pf3D7_12_v3	1832297	1832407	+	Pf3D7_06_v3	336635	336788	-
Pf3D7_12_v3	1831707	1831865	+	Pf3D7_06_v3	336866	337003	-
Pf3D7_12_v3	1856178	1856792	-	Pf3D7_06_v3	337156	337292	-
Pf3D7_12_v3	1862490	1862590	+	Pf3D7_06_v3	349977	350227	-
Pf3D7_12_v3	1869540	1870019	-	Pf3D7_06_v3	352377	352666	-
Pf3D7_12_v3	1875292	1875410	-	Pf3D7_06_v3	355258	355455	+
Pf3D7_12_v3	1882785	1882948	+	Pf3D7_06_v3	359899	360081	+
Pf3D7_12_v3	1883030	1883375	+	Pf3D7_06_v3	368228	368414	+
Pf3D7_12_v3	1915612	1915737	+	Pf3D7_06_v3	389114	389282	-
Pf3D7_12_v3	1923119	1923448	+	Pf3D7_06_v3	389346	389447	-
Pf3D7_12_v3	1923271	1923448	+	Pf3D7_06_v3	389534	389698	-
Pf3D7_12_v3	1931080	1931347	+	Pf3D7_06_v3	389816	389905	-
Pf3D7_12_v3	1931389	1931953	+	Pf3D7_06_v3	390046	390186	-
Pf3D7_12_v3	1952252	1952555	+	Pf3D7_06_v3	390237	390338	-
Pf3D7_12_v3	1956021	1956596	-	Pf3D7_06_v3	393209	393433	+
Pf3D7_12_v3	1966443	1966700	-	Pf3D7_06_v3	399068	399153	+
Pf3D7_12_v3	1977528	1977863	+	Pf3D7_06_v3	405165	405322	+
Pf3D7_12_v3	1984566	1984766	-	Pf3D7_06_v3	413948	414123	+
Pf3D7_12_v3	1984566	1984789	-	Pf3D7_06_v3	419464	419715	+
Pf3D7_12_v3	1984828	1986019	-	Pf3D7_06_v3	421269	421421	-
Pf3D7_12_v3	1987780	1988176	+	Pf3D7_06_v3	421942	422197	-
Pf3D7_12_v3	2004075	2004198	-	Pf3D7_06_v3	422324	422531	-
Pf3D7_12_v3	2015749	2015957	+	Pf3D7_06_v3	433009	433119	+
Pf3D7_12_v3	2018458	2018991	-	Pf3D7_06_v3	433467	433588	+
Pf3D7_12_v3	2021551	2021719	-	Pf3D7_06_v3	435968	436117	-
Pf3D7_12_v3	2026189	2026436	-	Pf3D7_06_v3	436218	436395	-
Pf3D7_12_v3	2030354	2030958	-	Pf3D7_06_v3	446030	446262	-
Pf3D7_12_v3	2044878	2045084	+	Pf3D7_06_v3	450577	450956	+
Pf3D7_12_v3	2064400	2064760	+	Pf3D7_06_v3	451164	451416	+
Pf3D7_12_v3	2077544	2077658	+	Pf3D7_06_v3	463699	463822	-
Pf3D7_12_v3	2084339	2084471	-	Pf3D7_06_v3	464385	464513	-
Pf3D7_12_v3	2088980	2089477	+	Pf3D7_06_v3	467678	467860	+
Pf3D7_12_v3	2094290	2094752	+	Pf3D7_06_v3	468379	468524	+
Pf3D7_12_v3	2096530	2096717	-	Pf3D7_06_v3	470050	470223	+
Pf3D7_12_v3	2127843	2128135	-	Pf3D7_06_v3	470731	470893	+
Pf3D7_12_v3	2133171	2133459	+	Pf3D7_06_v3	488626	488880	-
Pf3D7_12_v3	2146618	2146705	-	Pf3D7_06_v3	488983	489284	-
Pf3D7_12_v3	2146618	2146789	-	Pf3D7_06_v3	490958	491070	-
Pf3D7_12_v3	2148301	2148806	+	Pf3D7_06_v3	491163	491282	-
Pf3D7_12_v3	2154206	2154513	+	Pf3D7_06_v3	491428	491577	-
Pf3D7_12_v3	2164683	2165274	-	Pf3D7_06_v3	491649	491809	-
Pf3D7_12_v3	2167708	2168412	+	Pf3D7_06_v3	506740	506842	+
Pf3D7_13_v3	44935	45519	-	Pf3D7_06_v3	506971	507159	+
Pf3D7_13_v3	79327	79765	-	Pf3D7_06_v3	507783	508021	-
Pf3D7_13_v3	112524	112720	-	Pf3D7_06_v3	513072	513287	-
Pf3D7_13_v3	112524	112759	-	Pf3D7_06_v3	513597	513719	-
Pf3D7_13_v3	118973	119078	+	Pf3D7_06_v3	513782	513881	-
Pf3D7_13_v3	151713	151983	-	Pf3D7_06_v3	514031	514150	-
Pf3D7_13_v3	158791	158909	+	Pf3D7_06_v3	514241	514396	-
Pf3D7_13_v3	162704	162930	+	Pf3D7_06_v3	514468	514598	-
Pf3D7_13_v3	214092	214256	-	Pf3D7_06_v3	514644	514793	-
Pf3D7_13_v3	215879	215987	-	Pf3D7_06_v3	533973	534622	-
Pf3D7_13_v3	224356	225092	-	Pf3D7_06_v3	534672	534928	-
Pf3D7_13_v3	236435	236548	-	Pf3D7_06_v3	535037	535150	-
Pf3D7_13_v3	246979	247333	+	Pf3D7_06_v3	535245	535332	-
Pf3D7_13_v3	298363	298892	-	Pf3D7_06_v3	533973	534603	-
Pf3D7_13_v3	298962	299108	-	Pf3D7_06_v3	537839	538010	+
Pf3D7_13_v3	319742	320081	-	Pf3D7_06_v3	538428	538531	+
Pf3D7_13_v3	326919	327262	+	Pf3D7_06_v3	539342	539531	+
Pf3D7_13_v3	327341	327887	+	Pf3D7_06_v3	543920	544096	-
Pf3D7_13_v3	327282	327887	+	Pf3D7_06_v3	544264	544424	-
Pf3D7_13_v3	338712	338832	-	Pf3D7_06_v3	544483	544603	-
Pf3D7_13_v3	338907	339053	-	Pf3D7_06_v3	547166	547303	+
Pf3D7_13_v3	350815	350916	-	Pf3D7_06_v3	554645	555313	+
Pf3D7_13_v3	418338	418777	+	Pf3D7_06_v3	574994	575315	+
Pf3D7_13_v3	418338	418801	+	Pf3D7_06_v3	577831	578037	+
Pf3D7_13_v3	429622	429823	-	Pf3D7_06_v3	597647	597804	-
Pf3D7_13_v3	429627	429823	-	Pf3D7_06_v3	597876	598027	-
Pf3D7_13_v3	445278	445535	-	Pf3D7_06_v3	598118	598285	-
Pf3D7_13_v3	456578	456831	-	Pf3D7_06_v3	606580	606867	-
Pf3D7_13_v3	463151	463452	+	Pf3D7_06_v3	606972	607256	-
Pf3D7_13_v3	466667	466766	-	Pf3D7_06_v3	614226	614340	+
Pf3D7_13_v3	468694	468858	-	Pf3D7_06_v3	617833	618074	+
Pf3D7_13_v3	468694	468976	-	Pf3D7_06_v3	619089	619334	+
Pf3D7_13_v3	468694	469290	-	Pf3D7_06_v3	631038	631197	-
Pf3D7_13_v3	497464	497541	-	Pf3D7_06_v3	631253	631365	-
Pf3D7_13_v3	498026	498136	-	Pf3D7_06_v3	631412	631536	-
Pf3D7_13_v3	527065	527184	-	Pf3D7_06_v3	631592	631699	-
Pf3D7_13_v3	527249	527558	-	Pf3D7_06_v3	631763	631898	-
Pf3D7_13_v3	572601	572743	-	Pf3D7_06_v3	631949	632050	-
Pf3D7_13_v3	579158	579471	-	Pf3D7_06_v3	632127	632224	-
Pf3D7_13_v3	586741	587005	-	Pf3D7_06_v3	636342	636544	-
Pf3D7_13_v3	587841	588067	-	Pf3D7_06_v3	646693	646850	-
Pf3D7_13_v3	587836	588067	-	Pf3D7_06_v3	647069	647190	-
Pf3D7_13_v3	587841	588130	-	Pf3D7_06_v3	651840	652066	-
Pf3D7_13_v3	587841	588140	-	Pf3D7_06_v3	654288	654437	-
Pf3D7_13_v3	587841	587993	-	Pf3D7_06_v3	654549	654735	-
Pf3D7_13_v3	587836	588813	-	Pf3D7_06_v3	654849	655108	-
Pf3D7_13_v3	587836	588140	-	Pf3D7_06_v3	655256	655538	-
Pf3D7_13_v3	601884	602052	-	Pf3D7_06_v3	656399	656492	+
Pf3D7_13_v3	618861	619035	-	Pf3D7_06_v3	656556	656709	+
Pf3D7_13_v3	624582	624801	+	Pf3D7_06_v3	656783	656905	+
Pf3D7_13_v3	639389	639686	+	Pf3D7_06_v3	656982	657077	+
Pf3D7_13_v3	650519	650759	-	Pf3D7_06_v3	657145	657287	+
Pf3D7_13_v3	657291	657388	-	Pf3D7_06_v3	657350	657541	+
Pf3D7_13_v3	679915	680022	+	Pf3D7_06_v3	658255	658382	-
Pf3D7_13_v3	679915	680026	+	Pf3D7_06_v3	660911	661079	-
Pf3D7_13_v3	686094	686167	+	Pf3D7_06_v3	671232	671374	+
Pf3D7_13_v3	688767	689029	+	Pf3D7_06_v3	671419	671558	+
Pf3D7_13_v3	688674	689029	+	Pf3D7_06_v3	672315	672508	+
Pf3D7_13_v3	704741	705994	-	Pf3D7_06_v3	675619	675722	+
Pf3D7_13_v3	711720	711850	+	Pf3D7_06_v3	675751	675866	+
Pf3D7_13_v3	711678	711850	+	Pf3D7_06_v3	675988	676123	+
Pf3D7_13_v3	720905	721173	+	Pf3D7_06_v3	676175	676308	+
Pf3D7_13_v3	732369	732705	-	Pf3D7_06_v3	712666	712879	+
Pf3D7_13_v3	732920	733121	+	Pf3D7_06_v3	713421	713558	+
Pf3D7_13_v3	742113	742245	+	Pf3D7_06_v3	713726	713847	+
Pf3D7_13_v3	745690	746024	+	Pf3D7_06_v3	714047	714152	+
Pf3D7_13_v3	745690	745937	+	Pf3D7_06_v3	714193	714305	+
Pf3D7_13_v3	746527	747360	-	Pf3D7_06_v3	714363	714488	+
Pf3D7_13_v3	747625	747881	-	Pf3D7_06_v3	717153	717319	+
Pf3D7_13_v3	749025	749107	-	Pf3D7_06_v3	717721	717945	+
Pf3D7_13_v3	766180	766356	+	Pf3D7_06_v3	718697	718837	+
Pf3D7_13_v3	766398	766514	+	Pf3D7_06_v3	720644	720801	+
Pf3D7_13_v3	766846	767722	+	Pf3D7_06_v3	720980	721183	+
Pf3D7_13_v3	767783	768044	+	Pf3D7_06_v3	739097	739196	-
Pf3D7_13_v3	767783	768109	+	Pf3D7_06_v3	765261	765488	-
Pf3D7_13_v3	789000	789397	+	Pf3D7_06_v3	768955	769174	+
Pf3D7_13_v3	810008	810133	+	Pf3D7_06_v3	776069	776210	-
Pf3D7_13_v3	818509	818732	-	Pf3D7_06_v3	776288	776436	-
Pf3D7_13_v3	818845	819039	-	Pf3D7_06_v3	776485	776585	-
Pf3D7_13_v3	853992	854089	+	Pf3D7_06_v3	776697	776817	-
Pf3D7_13_v3	857970	858055	-	Pf3D7_06_v3	776904	777088	-
Pf3D7_13_v3	868798	869234	-	Pf3D7_06_v3	777134	777236	-
Pf3D7_13_v3	868864	869300	-	Pf3D7_06_v3	777344	777587	-
Pf3D7_13_v3	868057	868799	-	Pf3D7_06_v3	779513	779604	+
Pf3D7_13_v3	868944	869380	-	Pf3D7_06_v3	781309	781680	-
Pf3D7_13_v3	868913	869349	-	Pf3D7_06_v3	784505	784922	+
Pf3D7_13_v3	879755	880002	-	Pf3D7_06_v3	786231	786368	+
Pf3D7_13_v3	886779	887108	+	Pf3D7_06_v3	786469	786591	+
Pf3D7_13_v3	894815	894993	-	Pf3D7_06_v3	786720	786922	+
Pf3D7_13_v3	895096	895441	-	Pf3D7_06_v3	787001	787082	+
Pf3D7_13_v3	899126	899213	+	Pf3D7_06_v3	787152	787247	+
Pf3D7_13_v3	900121	900228	-	Pf3D7_06_v3	787336	787453	+
Pf3D7_13_v3	905295	905924	+	Pf3D7_06_v3	787569	787676	+
Pf3D7_13_v3	905295	905473	+	Pf3D7_06_v3	788786	788930	-
Pf3D7_13_v3	905295	905939	+	Pf3D7_06_v3	789032	789181	-
Pf3D7_13_v3	908349	908475	+	Pf3D7_06_v3	789563	789690	-
Pf3D7_13_v3	912574	913397	-	Pf3D7_06_v3	789801	789941	-
Pf3D7_13_v3	912552	913397	-	Pf3D7_06_v3	790002	790108	-
Pf3D7_13_v3	912504	913397	-	Pf3D7_06_v3	790175	790291	-
Pf3D7_13_v3	912707	913397	-	Pf3D7_06_v3	790381	790481	-
Pf3D7_13_v3	943537	943808	+	Pf3D7_06_v3	790555	790725	-
Pf3D7_13_v3	950997	951167	+	Pf3D7_06_v3	794539	794731	-
Pf3D7_13_v3	951232	951348	+	Pf3D7_06_v3	794833	794961	-
Pf3D7_13_v3	959201	959293	-	Pf3D7_06_v3	795109	795262	-
Pf3D7_13_v3	992276	992409	-	Pf3D7_06_v3	795395	795552	-
Pf3D7_13_v3	995277	995792	-	Pf3D7_06_v3	795677	795936	-
Pf3D7_13_v3	995277	995502	-	Pf3D7_06_v3	794836	794961	-
Pf3D7_13_v3	997467	997708	+	Pf3D7_06_v3	797531	797685	+
Pf3D7_13_v3	1005112	1005203	-	Pf3D7_06_v3	797907	798061	+
Pf3D7_13_v3	1005040	1005131	-	Pf3D7_06_v3	799825	800030	+
Pf3D7_13_v3	1030696	1030817	+	Pf3D7_06_v3	803639	803806	-
Pf3D7_13_v3	1043227	1043423	-	Pf3D7_06_v3	803892	804049	-
Pf3D7_13_v3	1043439	1043748	-	Pf3D7_06_v3	817806	817946	-
Pf3D7_13_v3	1044491	1044563	-	Pf3D7_06_v3	828382	828504	-
Pf3D7_13_v3	1066432	1067084	+	Pf3D7_06_v3	828993	829162	-
Pf3D7_13_v3	1068444	1068745	-	Pf3D7_06_v3	838661	838817	-
Pf3D7_13_v3	1085558	1085740	-	Pf3D7_06_v3	845737	845843	+
Pf3D7_13_v3	1089144	1089330	+	Pf3D7_06_v3	888923	889035	+
Pf3D7_13_v3	1090427	1090517	+	Pf3D7_06_v3	889136	889234	+
Pf3D7_13_v3	1091644	1092042	-	Pf3D7_06_v3	889303	889432	+
Pf3D7_13_v3	1092125	1092295	-	Pf3D7_06_v3	892305	892432	+
Pf3D7_13_v3	1144509	1144618	+	Pf3D7_06_v3	892539	892640	+
Pf3D7_13_v3	1180815	1180998	-	Pf3D7_06_v3	897216	897328	+
Pf3D7_13_v3	1186340	1186595	+	Pf3D7_06_v3	897481	897712	+
Pf3D7_13_v3	1197514	1197877	-	Pf3D7_06_v3	908111	908278	+
Pf3D7_13_v3	1197514	1198915	-	Pf3D7_06_v3	908326	908482	+
Pf3D7_13_v3	1211117	1211401	-	Pf3D7_06_v3	910717	910972	+
Pf3D7_13_v3	1239201	1239391	-	Pf3D7_06_v3	914742	914890	+
Pf3D7_13_v3	1239141	1239277	-	Pf3D7_06_v3	915291	915381	+
Pf3D7_13_v3	1259885	1260042	-	Pf3D7_06_v3	917036	917191	-
Pf3D7_13_v3	1259885	1260296	-	Pf3D7_06_v3	940183	940356	-
Pf3D7_13_v3	1272064	1272219	+	Pf3D7_06_v3	940411	940513	-
Pf3D7_13_v3	1273935	1274426	+	Pf3D7_06_v3	940585	940711	-
Pf3D7_13_v3	1276347	1276739	-	Pf3D7_06_v3	940785	940894	-
Pf3D7_13_v3	1287282	1287417	+	Pf3D7_06_v3	940955	941157	-
Pf3D7_13_v3	1289415	1289811	-	Pf3D7_06_v3	941837	941952	-
Pf3D7_13_v3	1305973	1306111	-	Pf3D7_06_v3	942007	942218	-
Pf3D7_13_v3	1316979	1317223	+	Pf3D7_06_v3	942293	942481	-
Pf3D7_13_v3	1321863	1322050	-	Pf3D7_06_v3	942856	943067	-
Pf3D7_13_v3	1328098	1328252	-	Pf3D7_06_v3	943110	943231	-
Pf3D7_13_v3	1328264	1328386	-	Pf3D7_06_v3	943384	943537	-
Pf3D7_13_v3	1332091	1332257	+	Pf3D7_06_v3	947631	947795	-
Pf3D7_13_v3	1347979	1348789	+	Pf3D7_06_v3	947842	947980	-
Pf3D7_13_v3	1361460	1361675	+	Pf3D7_06_v3	948240	948382	-
Pf3D7_13_v3	1368724	1368991	-	Pf3D7_06_v3	952963	953105	-
Pf3D7_13_v3	1377383	1377524	-	Pf3D7_06_v3	953164	953270	-
Pf3D7_13_v3	1382424	1382628	+	Pf3D7_06_v3	953389	953479	-
Pf3D7_13_v3	1411699	1411836	-	Pf3D7_06_v3	953622	953917	-
Pf3D7_13_v3	1423190	1423341	-	Pf3D7_06_v3	953958	954058	-
Pf3D7_13_v3	1425740	1425874	-	Pf3D7_06_v3	954102	954242	-
Pf3D7_13_v3	1438880	1439083	-	Pf3D7_06_v3	954332	954489	-
Pf3D7_13_v3	1449420	1449571	+	Pf3D7_06_v3	954661	954781	-
Pf3D7_13_v3	1480013	1481057	-	Pf3D7_06_v3	958480	958625	+
Pf3D7_13_v3	1479802	1481057	-	Pf3D7_06_v3	984708	984934	+
Pf3D7_13_v3	1481180	1481741	-	Pf3D7_06_v3	985088	985241	-
Pf3D7_13_v3	1482836	1483051	-	Pf3D7_06_v3	985389	985491	-
Pf3D7_13_v3	1490442	1490926	-	Pf3D7_06_v3	985545	985707	-
Pf3D7_13_v3	1494971	1495135	+	Pf3D7_06_v3	986343	986526	-
Pf3D7_13_v3	1506451	1506767	+	Pf3D7_06_v3	986678	986813	-
Pf3D7_13_v3	1537638	1538004	+	Pf3D7_06_v3	988435	988675	+
Pf3D7_13_v3	1541054	1541580	+	Pf3D7_06_v3	988802	988958	+
Pf3D7_13_v3	1550779	1550940	-	Pf3D7_06_v3	988988	989071	+
Pf3D7_13_v3	1567661	1567886	-	Pf3D7_06_v3	989146	989368	+
Pf3D7_13_v3	1586652	1586979	-	Pf3D7_06_v3	989451	989591	+
Pf3D7_13_v3	1605211	1605810	-	Pf3D7_06_v3	1009501	1009662	-
Pf3D7_13_v3	1622721	1622954	-	Pf3D7_06_v3	1009724	1009813	-
Pf3D7_13_v3	1623063	1623261	-	Pf3D7_06_v3	1009851	1009925	-
Pf3D7_13_v3	1624790	1625476	+	Pf3D7_06_v3	1010029	1010111	-
Pf3D7_13_v3	1625526	1626096	+	Pf3D7_06_v3	1010178	1010295	-
Pf3D7_13_v3	1626148	1627253	+	Pf3D7_06_v3	1012692	1012859	-
Pf3D7_13_v3	1625973	1626096	+	Pf3D7_06_v3	1012900	1013077	-
Pf3D7_13_v3	1634569	1634769	-	Pf3D7_06_v3	1013275	1013376	-
Pf3D7_13_v3	1654136	1654485	-	Pf3D7_06_v3	1015932	1016068	+
Pf3D7_13_v3	1657212	1657415	+	Pf3D7_06_v3	1016178	1016329	+
Pf3D7_13_v3	1668194	1668796	-	Pf3D7_06_v3	1017025	1017125	+
Pf3D7_13_v3	1678117	1678246	-	Pf3D7_06_v3	1017221	1017322	+
Pf3D7_13_v3	1723685	1723790	-	Pf3D7_06_v3	1017406	1017512	+
Pf3D7_13_v3	1723685	1723805	-	Pf3D7_06_v3	1017937	1018066	+
Pf3D7_13_v3	1786818	1787178	-	Pf3D7_06_v3	1018179	1018333	+
Pf3D7_13_v3	1836841	1837074	-	Pf3D7_06_v3	1020248	1020433	+
Pf3D7_13_v3	1842933	1843098	+	Pf3D7_06_v3	1021202	1021442	+
Pf3D7_13_v3	1843119	1843276	+	Pf3D7_06_v3	1021567	1021677	+
Pf3D7_13_v3	1845026	1845639	+	Pf3D7_06_v3	1020314	1020433	+
Pf3D7_13_v3	1886118	1886359	+	Pf3D7_06_v3	1047897	1047984	+
Pf3D7_13_v3	1891125	1891291	-	Pf3D7_06_v3	1056151	1056319	+
Pf3D7_13_v3	1891125	1892109	-	Pf3D7_06_v3	1056530	1056688	+
Pf3D7_13_v3	1895597	1895949	+	Pf3D7_06_v3	1056817	1056947	+
Pf3D7_13_v3	1899361	1899543	-	Pf3D7_06_v3	1057059	1057190	+
Pf3D7_13_v3	1912784	1912909	+	Pf3D7_06_v3	1057356	1057456	+
Pf3D7_13_v3	1918904	1919192	-	Pf3D7_06_v3	1057583	1057704	+
Pf3D7_13_v3	1923730	1923987	-	Pf3D7_06_v3	1057856	1058018	+
Pf3D7_13_v3	1927045	1927322	+	Pf3D7_06_v3	1058123	1058487	+
Pf3D7_13_v3	1976604	1977342	+	Pf3D7_06_v3	1062370	1062551	-
Pf3D7_13_v3	1979262	1979335	+	Pf3D7_06_v3	1062661	1062837	-
Pf3D7_13_v3	2022333	2022600	+	Pf3D7_06_v3	1079177	1079469	+
Pf3D7_13_v3	2022287	2022600	+	Pf3D7_06_v3	1080186	1080686	+
Pf3D7_13_v3	2033404	2033809	+	Pf3D7_06_v3	1095076	1095155	-
Pf3D7_13_v3	2058586	2059592	+	Pf3D7_06_v3	1095205	1095295	-
Pf3D7_13_v3	2092874	2093078	-	Pf3D7_06_v3	1095386	1095526	-
Pf3D7_13_v3	2116226	2116331	-	Pf3D7_06_v3	1095629	1095737	-
Pf3D7_13_v3	2127027	2127231	+	Pf3D7_06_v3	1095788	1095909	-
Pf3D7_13_v3	2143998	2144088	+	Pf3D7_06_v3	1095962	1096174	-
Pf3D7_13_v3	2147157	2147445	-	Pf3D7_06_v3	1096221	1096367	-
Pf3D7_13_v3	2147266	2147445	-	Pf3D7_06_v3	1102211	1102579	-
Pf3D7_13_v3	2153425	2153701	+	Pf3D7_06_v3	1102636	1102819	-
Pf3D7_13_v3	2153744	2154072	+	Pf3D7_06_v3	1119921	1120194	+
Pf3D7_13_v3	2187122	2187396	+	Pf3D7_06_v3	1120559	1120684	+
Pf3D7_13_v3	2187271	2187441	+	Pf3D7_06_v3	1171057	1171201	-
Pf3D7_13_v3	2187271	2187396	+	Pf3D7_06_v3	1171295	1171404	-
Pf3D7_13_v3	2195173	2195445	+	Pf3D7_06_v3	1171460	1171614	-
Pf3D7_13_v3	2198866	2199080	+	Pf3D7_06_v3	1171687	1171904	-
Pf3D7_13_v3	2204446	2204877	-	Pf3D7_06_v3	1171972	1172135	-
Pf3D7_13_v3	2213049	2213171	+	Pf3D7_06_v3	1172223	1172351	-
Pf3D7_13_v3	2217922	2218054	+	Pf3D7_06_v3	1172422	1172574	-
Pf3D7_13_v3	2231625	2231726	+	Pf3D7_06_v3	1172612	1172746	-
Pf3D7_13_v3	2252812	2252909	+	Pf3D7_06_v3	1172808	1172941	-
Pf3D7_13_v3	2252788	2252861	+	Pf3D7_06_v3	1173036	1173214	-
Pf3D7_13_v3	2252788	2252885	+	Pf3D7_06_v3	1173354	1173561	-
Pf3D7_13_v3	2266383	2269771	+	Pf3D7_06_v3	1176281	1176698	+
Pf3D7_13_v3	2276119	2276361	+	Pf3D7_06_v3	1176803	1176967	+
Pf3D7_13_v3	2275700	2276361	+	Pf3D7_06_v3	1177048	1177151	+
Pf3D7_13_v3	2316776	2317001	+	Pf3D7_06_v3	1177350	1177465	+
Pf3D7_13_v3	2326863	2327609	-	Pf3D7_06_v3	1177714	1177887	+
Pf3D7_13_v3	2327012	2327609	-	Pf3D7_06_v3	1177961	1178040	+
Pf3D7_13_v3	2329696	2330084	+	Pf3D7_06_v3	1178128	1178387	+
Pf3D7_13_v3	2330193	2330398	+	Pf3D7_06_v3	1180643	1180786	-
Pf3D7_13_v3	2330697	2331047	+	Pf3D7_06_v3	1180849	1180998	-
Pf3D7_13_v3	2329693	2330084	+	Pf3D7_06_v3	1181170	1181343	-
Pf3D7_13_v3	2330122	2330398	+	Pf3D7_06_v3	1182041	1182203	-
Pf3D7_13_v3	2335143	2335330	-	Pf3D7_06_v3	1193529	1193614	+
Pf3D7_13_v3	2361229	2361373	-	Pf3D7_06_v3	1193664	1193759	+
Pf3D7_13_v3	2368699	2368804	+	Pf3D7_06_v3	1214091	1214329	-
Pf3D7_13_v3	2404029	2404622	-	Pf3D7_06_v3	1218380	1218546	+
Pf3D7_13_v3	2409154	2409306	-	Pf3D7_06_v3	1241570	1241747	+
Pf3D7_13_v3	2409154	2409310	-	Pf3D7_06_v3	1241861	1241982	+
Pf3D7_13_v3	2431189	2431331	-	Pf3D7_06_v3	1242143	1242298	+
Pf3D7_13_v3	2442705	2442848	-	Pf3D7_06_v3	1242468	1242612	+
Pf3D7_13_v3	2443019	2443185	-	Pf3D7_06_v3	1242719	1242847	+
Pf3D7_13_v3	2464869	2465322	-	Pf3D7_06_v3	1246916	1247167	-
Pf3D7_13_v3	2465382	2465732	-	Pf3D7_06_v3	1251055	1251197	+
Pf3D7_13_v3	2468079	2468198	-	Pf3D7_06_v3	1251355	1251468	+
Pf3D7_13_v3	2470755	2470882	+	Pf3D7_06_v3	1260600	1260773	-
Pf3D7_13_v3	2473214	2473372	+	Pf3D7_06_v3	1266851	1267050	-
Pf3D7_13_v3	2492797	2493131	+	Pf3D7_06_v3	1269282	1269388	-
Pf3D7_13_v3	2492797	2493040	+	Pf3D7_06_v3	1279926	1280390	+
Pf3D7_13_v3	2538965	2539081	+	Pf3D7_06_v3	1283085	1283242	+
Pf3D7_13_v3	2546591	2547274	-	Pf3D7_06_v3	1291177	1291310	-
Pf3D7_13_v3	2564175	2564552	+	Pf3D7_06_v3	1333080	1333192	+
Pf3D7_13_v3	2602846	2603022	+	Pf3D7_06_v3	1336198	1336414	+
Pf3D7_13_v3	2607443	2607669	-	Pf3D7_06_v3	1355423	1356044	-
Pf3D7_13_v3	2610621	2610900	-	Pf3D7_06_v3	1367979	1368126	+
Pf3D7_13_v3	2611266	2611457	+	Pf3D7_07_v3	30149	30351	+
Pf3D7_13_v3	2615017	2615920	-	Pf3D7_07_v3	41288	41381	-
Pf3D7_13_v3	2615017	2616125	-	Pf3D7_07_v3	48367	48479	+
Pf3D7_13_v3	2618061	2618348	-	Pf3D7_07_v3	82669	82829	-
Pf3D7_13_v3	2618061	2618417	-	Pf3D7_07_v3	84849	84990	+
Pf3D7_13_v3	2633262	2635195	-	Pf3D7_07_v3	88869	89055	+
Pf3D7_13_v3	2636239	2636518	+	Pf3D7_07_v3	96831	97017	+
Pf3D7_13_v3	2636838	2636968	+	Pf3D7_07_v3	101980	102201	+
Pf3D7_13_v3	2658964	2659209	-	Pf3D7_07_v3	105540	105812	-
Pf3D7_13_v3	2666333	2666677	+	Pf3D7_07_v3	113183	113332	-
Pf3D7_13_v3	2673870	2675454	+	Pf3D7_07_v3	113433	113663	-
Pf3D7_13_v3	2690682	2692074	+	Pf3D7_07_v3	113771	113876	-
Pf3D7_13_v3	2691838	2692074	+	Pf3D7_07_v3	144021	144106	+
Pf3D7_13_v3	2693632	2693915	-	Pf3D7_07_v3	144170	144378	+
Pf3D7_13_v3	2709567	2710053	-	Pf3D7_07_v3	144455	144582	+
Pf3D7_13_v3	2709401	2710225	-	Pf3D7_07_v3	144671	144860	+
Pf3D7_13_v3	2719368	2719488	-	Pf3D7_07_v3	144954	145045	+
Pf3D7_13_v3	2748281	2748510	-	Pf3D7_07_v3	145137	145252	+
Pf3D7_13_v3	2758033	2758170	-	Pf3D7_07_v3	145318	145469	+
Pf3D7_13_v3	2797711	2797815	+	Pf3D7_07_v3	145605	145722	+
Pf3D7_13_v3	2819329	2819763	+	Pf3D7_07_v3	145794	145866	+
Pf3D7_13_v3	2820289	2820925	+	Pf3D7_07_v3	216048	216363	-
Pf3D7_13_v3	2820289	2821277	+	Pf3D7_07_v3	216499	216670	-
Pf3D7_13_v3	2821052	2821277	+	Pf3D7_07_v3	216804	216903	-
Pf3D7_13_v3	2829638	2830108	+	Pf3D7_07_v3	217063	217241	-
Pf3D7_13_v3	2836288	2836577	+	Pf3D7_07_v3	217362	217476	-
Pf3D7_13_v3	2836641	2836915	+	Pf3D7_07_v3	217572	217884	-
Pf3D7_13_v3	2836509	2836915	+	Pf3D7_07_v3	228806	228991	-
Pf3D7_13_v3	2841715	2842023	-	Pf3D7_07_v3	246808	247061	-
Pf3D7_14_v3	39369	39462	-	Pf3D7_07_v3	270633	270874	-
Pf3D7_14_v3	43106	43242	-	Pf3D7_07_v3	285479	285629	-
Pf3D7_14_v3	45068	45350	+	Pf3D7_07_v3	285728	286110	-
Pf3D7_14_v3	55851	55961	+	Pf3D7_07_v3	287676	287771	-
Pf3D7_14_v3	58341	58791	-	Pf3D7_07_v3	287802	287912	-
Pf3D7_14_v3	63001	63794	-	Pf3D7_07_v3	287990	288083	-
Pf3D7_14_v3	76806	76943	-	Pf3D7_07_v3	288144	288340	-
Pf3D7_14_v3	80607	80765	-	Pf3D7_07_v3	288475	288670	-
Pf3D7_14_v3	87891	88193	-	Pf3D7_07_v3	288712	288830	-
Pf3D7_14_v3	86099	86200	-	Pf3D7_07_v3	288894	289004	-
Pf3D7_14_v3	93628	93936	-	Pf3D7_07_v3	290142	290233	-
Pf3D7_14_v3	108343	108470	+	Pf3D7_07_v3	290353	290516	-
Pf3D7_14_v3	127018	127121	+	Pf3D7_07_v3	290614	290983	-
Pf3D7_14_v3	132426	132542	+	Pf3D7_07_v3	297517	297599	-
Pf3D7_14_v3	143121	143546	-	Pf3D7_07_v3	297666	297824	-
Pf3D7_14_v3	145661	146710	-	Pf3D7_07_v3	297919	298015	-
Pf3D7_14_v3	157265	157591	-	Pf3D7_07_v3	298069	298180	-
Pf3D7_14_v3	161046	161211	-	Pf3D7_07_v3	298279	298392	-
Pf3D7_14_v3	162211	162401	-	Pf3D7_07_v3	298722	298843	-
Pf3D7_14_v3	162456	163538	-	Pf3D7_07_v3	301230	301323	-
Pf3D7_14_v3	168385	169930	+	Pf3D7_07_v3	302134	302332	-
Pf3D7_14_v3	169711	169930	+	Pf3D7_07_v3	305876	305990	+
Pf3D7_14_v3	181644	181964	+	Pf3D7_07_v3	338977	339089	+
Pf3D7_14_v3	215747	215870	-	Pf3D7_07_v3	341392	341571	+
Pf3D7_14_v3	215747	216763	-	Pf3D7_07_v3	341624	341734	+
Pf3D7_14_v3	244353	244582	+	Pf3D7_07_v3	341778	341994	+
Pf3D7_14_v3	244749	244907	+	Pf3D7_07_v3	365422	365544	+
Pf3D7_14_v3	247720	247987	-	Pf3D7_07_v3	365603	365706	+
Pf3D7_14_v3	263668	263977	+	Pf3D7_07_v3	371010	371204	+
Pf3D7_14_v3	264032	264367	+	Pf3D7_07_v3	371406	371573	+
Pf3D7_14_v3	264052	264367	+	Pf3D7_07_v3	375048	375335	-
Pf3D7_14_v3	278891	279125	-	Pf3D7_07_v3	378050	378225	+
Pf3D7_14_v3	286331	288296	+	Pf3D7_07_v3	378713	378821	+
Pf3D7_14_v3	286837	288296	+	Pf3D7_07_v3	378889	379086	+
Pf3D7_14_v3	290202	290296	+	Pf3D7_07_v3	379158	379267	+
Pf3D7_14_v3	317488	317700	-	Pf3D7_07_v3	383021	383807	+
Pf3D7_14_v3	322858	323316	+	Pf3D7_07_v3	390200	390335	-
Pf3D7_14_v3	352015	352166	-	Pf3D7_07_v3	403311	403489	+
Pf3D7_14_v3	352230	352499	-	Pf3D7_07_v3	403757	403937	+
Pf3D7_14_v3	361538	361712	-	Pf3D7_07_v3	404109	404282	+
Pf3D7_14_v3	389161	389563	+	Pf3D7_07_v3	404414	404568	+
Pf3D7_14_v3	393842	394059	-	Pf3D7_07_v3	404639	404763	+
Pf3D7_14_v3	393842	393957	-	Pf3D7_07_v3	404838	404935	+
Pf3D7_14_v3	393842	394809	-	Pf3D7_07_v3	405017	405145	+
Pf3D7_14_v3	396579	396966	+	Pf3D7_07_v3	405195	405333	+
Pf3D7_14_v3	399813	400425	+	Pf3D7_07_v3	405389	405538	+
Pf3D7_14_v3	479786	480074	+	Pf3D7_07_v3	405630	405824	+
Pf3D7_14_v3	481646	481963	+	Pf3D7_07_v3	405868	406016	+
Pf3D7_14_v3	490511	490591	-	Pf3D7_07_v3	406070	406240	+
Pf3D7_14_v3	506871	507082	+	Pf3D7_07_v3	425097	425251	-
Pf3D7_14_v3	507198	507359	+	Pf3D7_07_v3	428920	429137	+
Pf3D7_14_v3	516214	516413	+	Pf3D7_07_v3	429899	430017	-
Pf3D7_14_v3	540761	541026	-	Pf3D7_07_v3	430109	430248	-
Pf3D7_14_v3	541489	541743	-	Pf3D7_07_v3	430616	430793	-
Pf3D7_14_v3	545897	545989	-	Pf3D7_07_v3	439628	439865	-
Pf3D7_14_v3	557563	557680	-	Pf3D7_07_v3	442513	442670	-
Pf3D7_14_v3	570532	570801	+	Pf3D7_07_v3	452808	453002	-
Pf3D7_14_v3	592183	592617	+	Pf3D7_07_v3	453233	453491	-
Pf3D7_14_v3	611346	611851	+	Pf3D7_07_v3	454218	454433	-
Pf3D7_14_v3	634690	634826	+	Pf3D7_07_v3	454577	454755	-
Pf3D7_14_v3	644982	645132	-	Pf3D7_07_v3	454882	454998	-
Pf3D7_14_v3	702210	702365	+	Pf3D7_07_v3	455726	455949	-
Pf3D7_14_v3	731965	732041	-	Pf3D7_07_v3	472679	472767	-
Pf3D7_14_v3	790464	790639	-	Pf3D7_07_v3	472935	473071	-
Pf3D7_14_v3	801614	802532	+	Pf3D7_07_v3	473247	473455	-
Pf3D7_14_v3	801084	802532	+	Pf3D7_07_v3	476191	476339	-
Pf3D7_14_v3	802565	802716	+	Pf3D7_07_v3	476425	476576	-
Pf3D7_14_v3	821574	821968	-	Pf3D7_07_v3	476704	476876	-
Pf3D7_14_v3	827340	827458	-	Pf3D7_07_v3	477104	477306	-
Pf3D7_14_v3	883699	883799	-	Pf3D7_07_v3	478760	478979	-
Pf3D7_14_v3	894867	895040	-	Pf3D7_07_v3	591557	592387	-
Pf3D7_14_v3	895092	895169	-	Pf3D7_07_v3	605720	605813	+
Pf3D7_14_v3	932860	933055	+	Pf3D7_07_v3	612559	612769	+
Pf3D7_14_v3	955524	955826	+	Pf3D7_07_v3	619999	620181	+
Pf3D7_14_v3	955524	955829	+	Pf3D7_07_v3	621593	621708	-
Pf3D7_14_v3	979166	979974	+	Pf3D7_07_v3	621835	621950	-
Pf3D7_14_v3	987781	987941	-	Pf3D7_07_v3	621995	622310	-
Pf3D7_14_v3	988947	989228	+	Pf3D7_07_v3	622347	622485	-
Pf3D7_14_v3	1022894	1023100	-	Pf3D7_07_v3	622560	622658	-
Pf3D7_14_v3	1022894	1023194	-	Pf3D7_07_v3	622702	622790	-
Pf3D7_14_v3	1026061	1026268	-	Pf3D7_07_v3	622819	622966	-
Pf3D7_14_v3	1025769	1026268	-	Pf3D7_07_v3	623020	623441	-
Pf3D7_14_v3	1039547	1039723	-	Pf3D7_07_v3	624413	624613	-
Pf3D7_14_v3	1049592	1050053	+	Pf3D7_07_v3	656985	657127	+
Pf3D7_14_v3	1077157	1077270	-	Pf3D7_07_v3	657205	657395	+
Pf3D7_14_v3	1085039	1085189	+	Pf3D7_07_v3	657511	657651	+
Pf3D7_14_v3	1085375	1085556	+	Pf3D7_07_v3	657850	658215	+
Pf3D7_14_v3	1085110	1085313	+	Pf3D7_07_v3	662363	662543	-
Pf3D7_14_v3	1096734	1096880	-	Pf3D7_07_v3	684565	684743	-
Pf3D7_14_v3	1097147	1097299	-	Pf3D7_07_v3	684870	685028	-
Pf3D7_14_v3	1101751	1101967	+	Pf3D7_07_v3	685129	685395	-
Pf3D7_14_v3	1101857	1101967	+	Pf3D7_07_v3	687958	688139	-
Pf3D7_14_v3	1108143	1108244	-	Pf3D7_07_v3	688173	688292	-
Pf3D7_14_v3	1108344	1108495	-	Pf3D7_07_v3	689597	689743	-
Pf3D7_14_v3	1133107	1133239	+	Pf3D7_07_v3	689837	689992	-
Pf3D7_14_v3	1139191	1139620	-	Pf3D7_07_v3	718712	718832	+
Pf3D7_14_v3	1153182	1153539	-	Pf3D7_07_v3	720063	720190	+
Pf3D7_14_v3	1162812	1162939	+	Pf3D7_07_v3	720248	720364	+
Pf3D7_14_v3	1187044	1187138	+	Pf3D7_07_v3	720402	720507	+
Pf3D7_14_v3	1193653	1193750	-	Pf3D7_07_v3	720523	720629	+
Pf3D7_14_v3	1206866	1207416	+	Pf3D7_07_v3	720669	720746	+
Pf3D7_14_v3	1233834	1234007	+	Pf3D7_07_v3	720805	720901	+
Pf3D7_14_v3	1233508	1233606	-	Pf3D7_07_v3	720936	721035	+
Pf3D7_14_v3	1252173	1252397	+	Pf3D7_07_v3	721126	721251	+
Pf3D7_14_v3	1256254	1256520	+	Pf3D7_07_v3	721322	721413	+
Pf3D7_14_v3	1256203	1256520	+	Pf3D7_07_v3	721741	721974	+
Pf3D7_14_v3	1259580	1259893	-	Pf3D7_07_v3	722191	722695	+
Pf3D7_14_v3	1280296	1280684	-	Pf3D7_07_v3	722837	722961	+
Pf3D7_14_v3	1297943	1298327	-	Pf3D7_07_v3	723076	723203	+
Pf3D7_14_v3	1297943	1298445	-	Pf3D7_07_v3	723346	723503	+
Pf3D7_14_v3	1349003	1349112	-	Pf3D7_07_v3	723596	723721	+
Pf3D7_14_v3	1349256	1349344	-	Pf3D7_07_v3	723927	724032	+
Pf3D7_14_v3	1365262	1365350	+	Pf3D7_07_v3	724156	724316	+
Pf3D7_14_v3	1368515	1368785	-	Pf3D7_07_v3	724415	724547	+
Pf3D7_14_v3	1368570	1368785	-	Pf3D7_07_v3	725585	725869	+
Pf3D7_14_v3	1376962	1377219	-	Pf3D7_07_v3	732916	733142	-
Pf3D7_14_v3	1376962	1377088	-	Pf3D7_07_v3	733187	733406	-
Pf3D7_14_v3	1404191	1404320	+	Pf3D7_07_v3	738579	738858	+
Pf3D7_14_v3	1404214	1404320	+	Pf3D7_07_v3	739019	739190	+
Pf3D7_14_v3	1413571	1413761	+	Pf3D7_07_v3	739239	739375	+
Pf3D7_14_v3	1435899	1436279	+	Pf3D7_07_v3	739424	739510	+
Pf3D7_14_v3	1446683	1447056	-	Pf3D7_07_v3	739555	739665	+
Pf3D7_14_v3	1448444	1448602	-	Pf3D7_07_v3	739701	739792	+
Pf3D7_14_v3	1452470	1452578	+	Pf3D7_07_v3	739848	740064	+
Pf3D7_14_v3	1452454	1452578	+	Pf3D7_07_v3	740150	740255	+
Pf3D7_14_v3	1452400	1452578	+	Pf3D7_07_v3	740311	740442	+
Pf3D7_14_v3	1458020	1458142	+	Pf3D7_07_v3	740474	740605	+
Pf3D7_14_v3	1461230	1461372	+	Pf3D7_07_v3	740736	740859	+
Pf3D7_14_v3	1474443	1474892	-	Pf3D7_07_v3	740912	740986	+
Pf3D7_14_v3	1488535	1488701	+	Pf3D7_07_v3	741042	741137	+
Pf3D7_14_v3	1488481	1488701	+	Pf3D7_07_v3	744699	744853	+
Pf3D7_14_v3	1498639	1498754	-	Pf3D7_07_v3	745362	745540	-
Pf3D7_14_v3	1534949	1535929	+	Pf3D7_07_v3	749474	749643	+
Pf3D7_14_v3	1613062	1613261	-	Pf3D7_07_v3	749877	750140	+
Pf3D7_14_v3	1613173	1613261	-	Pf3D7_07_v3	750511	750613	+
Pf3D7_14_v3	1615357	1615498	-	Pf3D7_07_v3	756557	756905	+
Pf3D7_14_v3	1615749	1615985	-	Pf3D7_07_v3	758830	759015	-
Pf3D7_14_v3	1631720	1631900	-	Pf3D7_07_v3	759072	759174	-
Pf3D7_14_v3	1631720	1631888	-	Pf3D7_07_v3	759342	759540	-
Pf3D7_14_v3	1631599	1631900	-	Pf3D7_07_v3	759668	759808	-
[truncated: 4,920 more rows]
