# Supplementary material for: Strand-specific RNA sequencing in Plasmodium falciparum malaria identifies developmentally regulated long non-coding RNA and circular RNA
Source: BMC Genomics. 2015 Jun 13;16(1):454. doi: 10.1186/s12864-015-1603-4 (PMC4465157; doi:10.1186/s12864-015-1603-4)
Supplement: Supplementary file 18 — Transdecoder genome-wide coding region predictions. [file 12864_2015_1603_MOESM18_ESM.txt]

M76611	transdecoder	exon	734	1486	.	-	.	transcript_id "TCONS_00000023|m.2"; gene_id "TCONS_00000023|g.2"; gene_name "ORF";
M76611	transdecoder	CDS	734	1486	.	-	0	transcript_id "TCONS_00000023|m.2"; gene_id "TCONS_00000023|g.2"; gene_name "ORF";
M76611	transdecoder	exon	2035	3471	.	+	.	transcript_id "TCONS_00000010|m.3"; gene_id "TCONS_00000010|g.3"; gene_name "ORF";
M76611	transdecoder	CDS	2035	3471	.	+	0	transcript_id "TCONS_00000010|m.3"; gene_id "TCONS_00000010|g.3"; gene_name "ORF";
M76611	transdecoder	exon	3492	4622	.	+	.	transcript_id "TCONS_00000011|m.1"; gene_id "TCONS_00000011|g.1"; gene_name "ORF";
M76611	transdecoder	CDS	3492	4622	.	+	0	transcript_id "TCONS_00000011|m.1"; gene_id "TCONS_00000011|g.1"; gene_name "ORF";
PFC10_API_IRAB	transdecoder	exon	5142	6554	.	+	.	transcript_id "TCONS_00000043|m.20"; gene_id "TCONS_00000043|g.20"; gene_name "ORF";
PFC10_API_IRAB	transdecoder	CDS	5142	6554	.	+	0	transcript_id "TCONS_00000043|m.20"; gene_id "TCONS_00000043|g.20"; gene_name "ORF";
PFC10_API_IRAB	transdecoder	exon	6725	7030	.	+	.	transcript_id "TCONS_00000045|m.13"; gene_id "TCONS_00000045|g.13"; gene_name "ORF";
PFC10_API_IRAB	transdecoder	CDS	6725	7030	.	+	0	transcript_id "TCONS_00000045|m.13"; gene_id "TCONS_00000045|g.13"; gene_name "ORF";
PFC10_API_IRAB	transdecoder	exon	7031	10105	.	+	.	transcript_id "TCONS_00000046|m.17"; gene_id "TCONS_00000046|g.17"; gene_name "ORF";
PFC10_API_IRAB	transdecoder	CDS	7031	10105	.	+	0	transcript_id "TCONS_00000046|m.17"; gene_id "TCONS_00000046|g.17"; gene_name "ORF";
PFC10_API_IRAB	transdecoder	exon	10108	11835	.	+	.	transcript_id "TCONS_00000047|m.15"; gene_id "TCONS_00000047|g.15"; gene_name "ORF";
PFC10_API_IRAB	transdecoder	CDS	10108	11835	.	+	0	transcript_id "TCONS_00000047|m.15"; gene_id "TCONS_00000047|g.15"; gene_name "ORF";
PFC10_API_IRAB	transdecoder	exon	11844	13411	.	+	.	transcript_id "TCONS_00000048|m.23"; gene_id "TCONS_00000048|g.23"; gene_name "ORF";
PFC10_API_IRAB	transdecoder	exon	13417	14725	.	+	.	transcript_id "TCONS_00000048|m.23"; gene_id "TCONS_00000048|g.23"; gene_name "ORF";
PFC10_API_IRAB	transdecoder	CDS	11844	13411	.	+	0	transcript_id "TCONS_00000048|m.23"; gene_id "TCONS_00000048|g.23"; gene_name "ORF";
PFC10_API_IRAB	transdecoder	CDS	13417	14725	.	+	1	transcript_id "TCONS_00000048|m.23"; gene_id "TCONS_00000048|g.23"; gene_name "ORF";
PFC10_API_IRAB	transdecoder	exon	14738	15421	.	+	.	transcript_id "TCONS_00000049|m.12"; gene_id "TCONS_00000049|g.12"; gene_name "ORF";
PFC10_API_IRAB	transdecoder	CDS	14738	15421	.	+	0	transcript_id "TCONS_00000049|m.12"; gene_id "TCONS_00000049|g.12"; gene_name "ORF";
PFC10_API_IRAB	transdecoder	exon	15422	15787	.	-	.	transcript_id "TCONS_00000057|m.14"; gene_id "TCONS_00000057|g.14"; gene_name "ORF";
PFC10_API_IRAB	transdecoder	CDS	15422	15787	.	-	0	transcript_id "TCONS_00000057|m.14"; gene_id "TCONS_00000057|g.14"; gene_name "ORF";
PFC10_API_IRAB	transdecoder	exon	16197	18497	.	-	.	transcript_id "TCONS_00000061|m.22"; gene_id "TCONS_00000061|g.22"; gene_name "ORF";
PFC10_API_IRAB	transdecoder	CDS	16197	18497	.	-	0	transcript_id "TCONS_00000061|m.22"; gene_id "TCONS_00000061|g.22"; gene_name "ORF";
PFC10_API_IRAB	transdecoder	exon	18481	18870	.	-	.	transcript_id "TCONS_00000062|m.21"; gene_id "TCONS_00000062|g.21"; gene_name "ORF";
PFC10_API_IRAB	transdecoder	CDS	18481	18870	.	-	0	transcript_id "TCONS_00000062|m.21"; gene_id "TCONS_00000062|g.21"; gene_name "ORF";
PFC10_API_IRAB	transdecoder	exon	19444	20676	.	-	.	transcript_id "TCONS_00000067|m.5"; gene_id "TCONS_00000067|g.5"; gene_name "ORF";
PFC10_API_IRAB	transdecoder	CDS	19444	20676	.	-	0	transcript_id "TCONS_00000067|m.5"; gene_id "TCONS_00000067|g.5"; gene_name "ORF";
PFC10_API_IRAB	transdecoder	exon	20722	21150	.	-	.	transcript_id "TCONS_00000068|m.18"; gene_id "TCONS_00000068|g.18"; gene_name "ORF";
PFC10_API_IRAB	transdecoder	CDS	20722	21150	.	-	0	transcript_id "TCONS_00000068|m.18"; gene_id "TCONS_00000068|g.18"; gene_name "ORF";
PFC10_API_IRAB	transdecoder	exon	21166	21534	.	-	.	transcript_id "TCONS_00000069|m.24"; gene_id "TCONS_00000069|g.24"; gene_name "ORF";
PFC10_API_IRAB	transdecoder	CDS	21166	21534	.	-	0	transcript_id "TCONS_00000069|m.24"; gene_id "TCONS_00000069|g.24"; gene_name "ORF";
PFC10_API_IRAB	transdecoder	exon	21548	21946	.	-	.	transcript_id "TCONS_00000070|m.4"; gene_id "TCONS_00000070|g.4"; gene_name "ORF";
PFC10_API_IRAB	transdecoder	CDS	21548	21946	.	-	0	transcript_id "TCONS_00000070|m.4"; gene_id "TCONS_00000070|g.4"; gene_name "ORF";
PFC10_API_IRAB	transdecoder	exon	22302	23021	.	-	.	transcript_id "TCONS_00000073|m.7"; gene_id "TCONS_00000073|g.7"; gene_name "ORF";
PFC10_API_IRAB	transdecoder	CDS	22302	23021	.	-	0	transcript_id "TCONS_00000073|m.7"; gene_id "TCONS_00000073|g.7"; gene_name "ORF";
PFC10_API_IRAB	transdecoder	exon	23018	23524	.	-	.	transcript_id "TCONS_00000074|m.6"; gene_id "TCONS_00000074|g.6"; gene_name "ORF";
PFC10_API_IRAB	transdecoder	CDS	23018	23524	.	-	0	transcript_id "TCONS_00000074|m.6"; gene_id "TCONS_00000074|g.6"; gene_name "ORF";
PFC10_API_IRAB	transdecoder	exon	23545	23931	.	-	.	transcript_id "TCONS_00000075|m.16"; gene_id "TCONS_00000075|g.16"; gene_name "ORF";
PFC10_API_IRAB	transdecoder	CDS	23545	23931	.	-	0	transcript_id "TCONS_00000075|m.16"; gene_id "TCONS_00000075|g.16"; gene_name "ORF";
PFC10_API_IRAB	transdecoder	exon	23945	24289	.	-	.	transcript_id "TCONS_00000076|m.9"; gene_id "TCONS_00000076|g.9"; gene_name "ORF";
PFC10_API_IRAB	transdecoder	CDS	23945	24289	.	-	0	transcript_id "TCONS_00000076|m.9"; gene_id "TCONS_00000076|g.9"; gene_name "ORF";
PFC10_API_IRAB	transdecoder	exon	24524	24913	.	-	.	transcript_id "TCONS_00000078|m.19"; gene_id "TCONS_00000078|g.19"; gene_name "ORF";
PFC10_API_IRAB	transdecoder	CDS	24524	24913	.	-	0	transcript_id "TCONS_00000078|m.19"; gene_id "TCONS_00000078|g.19"; gene_name "ORF";
PFC10_API_IRAB	transdecoder	exon	24940	25584	.	-	.	transcript_id "TCONS_00000079|m.25"; gene_id "TCONS_00000079|g.25"; gene_name "ORF";
PFC10_API_IRAB	transdecoder	CDS	24940	25584	.	-	0	transcript_id "TCONS_00000079|m.25"; gene_id "TCONS_00000079|g.25"; gene_name "ORF";
PFC10_API_IRAB	transdecoder	exon	25887	26624	.	-	.	transcript_id "TCONS_00000081|m.8"; gene_id "TCONS_00000081|g.8"; gene_name "ORF";
PFC10_API_IRAB	transdecoder	CDS	25887	26624	.	-	0	transcript_id "TCONS_00000081|m.8"; gene_id "TCONS_00000081|g.8"; gene_name "ORF";
PFC10_API_IRAB	transdecoder	exon	26852	27424	.	-	.	transcript_id "TCONS_00000083|m.11"; gene_id "TCONS_00000083|g.11"; gene_name "ORF";
PFC10_API_IRAB	transdecoder	CDS	26852	27424	.	-	0	transcript_id "TCONS_00000083|m.11"; gene_id "TCONS_00000083|g.11"; gene_name "ORF";
PFC10_API_IRAB	transdecoder	exon	28465	29091	.	-	.	transcript_id "TCONS_00000095|m.10"; gene_id "TCONS_00000095|g.10"; gene_name "ORF";
PFC10_API_IRAB	transdecoder	CDS	28465	29091	.	-	0	transcript_id "TCONS_00000095|m.10"; gene_id "TCONS_00000095|g.10"; gene_name "ORF";
Pf3D7_01_v3	transdecoder	exon	29510	34762	.	+	.	transcript_id "TCONS_00000098|m.177"; gene_id "TCONS_00000098|g.177"; gene_name "ORF";
Pf3D7_01_v3	transdecoder	exon	35888	37126	.	+	.	transcript_id "TCONS_00000098|m.177"; gene_id "TCONS_00000098|g.177"; gene_name "ORF";
Pf3D7_01_v3	transdecoder	CDS	29510	34762	.	+	0	transcript_id "TCONS_00000098|m.177"; gene_id "TCONS_00000098|g.177"; gene_name "ORF";
Pf3D7_01_v3	transdecoder	CDS	35888	37126	.	+	0	transcript_id "TCONS_00000098|m.177"; gene_id "TCONS_00000098|g.177"; gene_name "ORF";
Pf3D7_01_v3	transdecoder	exon	38982	39923	.	-	.	transcript_id "TCONS_00000213|m.85"; gene_id "TCONS_00000213|g.85"; gene_name "ORF";
Pf3D7_01_v3	transdecoder	exon	40154	40207	.	-	.	transcript_id "TCONS_00000213|m.85"; gene_id "TCONS_00000213|g.85"; gene_name "ORF";
Pf3D7_01_v3	transdecoder	CDS	38982	39923	.	-	0	transcript_id "TCONS_00000213|m.85"; gene_id "TCONS_00000213|g.85"; gene_name "ORF";
Pf3D7_01_v3	transdecoder	CDS	40154	40207	.	-	0	transcript_id "TCONS_00000213|m.85"; gene_id "TCONS_00000213|g.85"; gene_name "ORF";
Pf3D7_01_v3	transdecoder	exon	42367	43617	.	-	.	transcript_id "TCONS_00000214|m.233"; gene_id "TCONS_00000214|g.233"; gene_name "ORF";
Pf3D7_01_v3	transdecoder	exon	43775	46507	.	-	.	transcript_id "TCONS_00000214|m.233"; gene_id "TCONS_00000214|g.233"; gene_name "ORF";
Pf3D7_01_v3	transdecoder	CDS	42367	43617	.	-	0	transcript_id "TCONS_00000214|m.233"; gene_id "TCONS_00000214|g.233"; gene_name "ORF";
Pf3D7_01_v3	transdecoder	CDS	43775	46507	.	-	0	transcript_id "TCONS_00000214|m.233"; gene_id "TCONS_00000214|g.233"; gene_name "ORF";
Pf3D7_01_v3	transdecoder	exon	50363	50416	.	+	.	transcript_id "TCONS_00000100|m.111"; gene_id "TCONS_00000100|g.111"; gene_name "ORF";
Pf3D7_01_v3	transdecoder	exon	50572	51636	.	+	.	transcript_id "TCONS_00000100|m.111"; gene_id "TCONS_00000100|g.111"; gene_name "ORF";
Pf3D7_01_v3	transdecoder	CDS	50363	50416	.	+	0	transcript_id "TCONS_00000100|m.111"; gene_id "TCONS_00000100|g.111"; gene_name "ORF";
Pf3D7_01_v3	transdecoder	CDS	50572	51636	.	+	0	transcript_id "TCONS_00000100|m.111"; gene_id "TCONS_00000100|g.111"; gene_name "ORF";
Pf3D7_01_v3	transdecoder	exon	53778	54788	.	-	.	transcript_id "TCONS_00000217|m.124"; gene_id "TCONS_00000217|g.124"; gene_name "ORF";
Pf3D7_01_v3	transdecoder	exon	54938	55006	.	-	.	transcript_id "TCONS_00000217|m.124"; gene_id "TCONS_00000217|g.124"; gene_name "ORF";
Pf3D7_01_v3	transdecoder	CDS	53778	54788	.	-	0	transcript_id "TCONS_00000217|m.124"; gene_id "TCONS_00000217|g.124"; gene_name "ORF";
Pf3D7_01_v3	transdecoder	CDS	54938	55006	.	-	0	transcript_id "TCONS_00000217|m.124"; gene_id "TCONS_00000217|g.124"; gene_name "ORF";
Pf3D7_01_v3	transdecoder	exon	59772	59825	.	+	.	transcript_id "TCONS_00000101|m.206"; gene_id "TCONS_00000101|g.206"; gene_name "ORF";
Pf3D7_01_v3	transdecoder	exon	60023	61003	.	+	.	transcript_id "TCONS_00000101|m.206"; gene_id "TCONS_00000101|g.206"; gene_name "ORF";
Pf3D7_01_v3	transdecoder	CDS	59772	59825	.	+	0	transcript_id "TCONS_00000101|m.206"; gene_id "TCONS_00000101|g.206"; gene_name "ORF";
Pf3D7_01_v3	transdecoder	CDS	60023	61003	.	+	0	transcript_id "TCONS_00000101|m.206"; gene_id "TCONS_00000101|g.206"; gene_name "ORF";
Pf3D7_01_v3	transdecoder	exon	62187	63185	.	-	.	transcript_id "TCONS_00000219|m.172"; gene_id "TCONS_00000219|g.172"; gene_name "ORF";
Pf3D7_01_v3	transdecoder	exon	63347	63400	.	-	.	transcript_id "TCONS_00000219|m.172"; gene_id "TCONS_00000219|g.172"; gene_name "ORF";
Pf3D7_01_v3	transdecoder	CDS	62187	63185	.	-	0	transcript_id "TCONS_00000219|m.172"; gene_id "TCONS_00000219|g.172"; gene_name "ORF";
Pf3D7_01_v3	transdecoder	CDS	63347	63400	.	-	0	transcript_id "TCONS_00000219|m.172"; gene_id "TCONS_00000219|g.172"; gene_name "ORF";
Pf3D7_01_v3	transdecoder	exon	65817	66821	.	-	.	transcript_id "TCONS_00000220|m.254"; gene_id "TCONS_00000220|g.254"; gene_name "ORF";
Pf3D7_01_v3	transdecoder	exon	66918	66989	.	-	.	transcript_id "TCONS_00000220|m.254"; gene_id "TCONS_00000220|g.254"; gene_name "ORF";
Pf3D7_01_v3	transdecoder	CDS	65817	66821	.	-	0	transcript_id "TCONS_00000220|m.254"; gene_id "TCONS_00000220|g.254"; gene_name "ORF";
Pf3D7_01_v3	transdecoder	CDS	66918	66989	.	-	0	transcript_id "TCONS_00000220|m.254"; gene_id "TCONS_00000220|g.254"; gene_name "ORF";
Pf3D7_01_v3	transdecoder	exon	69304	70164	.	-	.	transcript_id "TCONS_00000221|m.170"; gene_id "TCONS_00000221|g.170"; gene_name "ORF";
Pf3D7_01_v3	transdecoder	exon	70349	70417	.	-	.	transcript_id "TCONS_00000221|m.170"; gene_id "TCONS_00000221|g.170"; gene_name "ORF";
Pf3D7_01_v3	transdecoder	CDS	69304	70164	.	-	0	transcript_id "TCONS_00000221|m.170"; gene_id "TCONS_00000221|g.170"; gene_name "ORF";
Pf3D7_01_v3	transdecoder	CDS	70349	70417	.	-	0	transcript_id "TCONS_00000221|m.170"; gene_id "TCONS_00000221|g.170"; gene_name "ORF";
Pf3D7_01_v3	transdecoder	exon	71624	71692	.	+	.	transcript_id "TCONS_00000102|m.39"; gene_id "TCONS_00000102|g.39"; gene_name "ORF";
Pf3D7_01_v3	transdecoder	exon	71803	72426	.	+	.	transcript_id "TCONS_00000102|m.39"; gene_id "TCONS_00000102|g.39"; gene_name "ORF";
Pf3D7_01_v3	transdecoder	CDS	71624	71692	.	+	0	transcript_id "TCONS_00000102|m.39"; gene_id "TCONS_00000102|g.39"; gene_name "ORF";
Pf3D7_01_v3	transdecoder	CDS	71803	72426	.	+	0	transcript_id "TCONS_00000102|m.39"; gene_id "TCONS_00000102|g.39"; gene_name "ORF";
Pf3D7_01_v3	transdecoder	exon	74563	74631	.	+	.	transcript_id "TCONS_00000103|m.224"; gene_id "TCONS_00000103|g.224"; gene_name "ORF";
Pf3D7_01_v3	transdecoder	exon	74728	75366	.	+	.	transcript_id "TCONS_00000103|m.224"; gene_id "TCONS_00000103|g.224"; gene_name "ORF";
Pf3D7_01_v3	transdecoder	CDS	74563	74631	.	+	0	transcript_id "TCONS_00000103|m.224"; gene_id "TCONS_00000103|g.224"; gene_name "ORF";
Pf3D7_01_v3	transdecoder	CDS	74728	75366	.	+	0	transcript_id "TCONS_00000103|m.224"; gene_id "TCONS_00000103|g.224"; gene_name "ORF";
Pf3D7_01_v3	transdecoder	exon	75982	76809	.	-	.	transcript_id "TCONS_00000222|m.122"; gene_id "TCONS_00000222|g.122"; gene_name "ORF";
Pf3D7_01_v3	transdecoder	CDS	76294	76809	.	-	0	transcript_id "TCONS_00000222|m.122"; gene_id "TCONS_00000222|g.122"; gene_name "ORF";
Pf3D7_01_v3	transdecoder	exon	78241	79891	.	+	.	transcript_id "TCONS_00000104|m.163"; gene_id "TCONS_00000104|g.163"; gene_name "ORF";
Pf3D7_01_v3	transdecoder	CDS	79490	79891	.	+	0	transcript_id "TCONS_00000104|m.163"; gene_id "TCONS_00000104|g.163"; gene_name "ORF";
Pf3D7_01_v3	transdecoder	exon	81765	82820	.	-	.	transcript_id "TCONS_00000223|m.67"; gene_id "TCONS_00000223|g.67"; gene_name "ORF";
Pf3D7_01_v3	transdecoder	exon	83053	83106	.	-	.	transcript_id "TCONS_00000223|m.67"; gene_id "TCONS_00000223|g.67"; gene_name "ORF";
Pf3D7_01_v3	transdecoder	CDS	81765	82820	.	-	0	transcript_id "TCONS_00000223|m.67"; gene_id "TCONS_00000223|g.67"; gene_name "ORF";
Pf3D7_01_v3	transdecoder	CDS	83053	83106	.	-	0	transcript_id "TCONS_00000223|m.67"; gene_id "TCONS_00000223|g.67"; gene_name "ORF";
Pf3D7_01_v3	transdecoder	exon	84791	86152	.	-	.	transcript_id "TCONS_00000224|m.94"; gene_id "TCONS_00000224|g.94"; gene_name "ORF";
Pf3D7_01_v3	transdecoder	CDS	85407	85877	.	-	0	transcript_id "TCONS_00000224|m.94"; gene_id "TCONS_00000224|g.94"; gene_name "ORF";
Pf3D7_01_v3	transdecoder	exon	84791	86152	.	-	.	transcript_id "TCONS_00000224|m.95"; gene_id "TCONS_00000224|g.95"; gene_name "ORF";
Pf3D7_01_v3	transdecoder	CDS	85766	86152	.	-	0	transcript_id "TCONS_00000224|m.95"; gene_id "TCONS_00000224|g.95"; gene_name "ORF";
Pf3D7_01_v3	transdecoder	exon	87203	88003	.	-	.	transcript_id "TCONS_00000225|m.215"; gene_id "TCONS_00000225|g.215"; gene_name "ORF";
Pf3D7_01_v3	transdecoder	exon	88109	88177	.	-	.	transcript_id "TCONS_00000225|m.215"; gene_id "TCONS_00000225|g.215"; gene_name "ORF";
Pf3D7_01_v3	transdecoder	CDS	87203	88003	.	-	0	transcript_id "TCONS_00000225|m.215"; gene_id "TCONS_00000225|g.215"; gene_name "ORF";
Pf3D7_01_v3	transdecoder	CDS	88109	88177	.	-	0	transcript_id "TCONS_00000225|m.215"; gene_id "TCONS_00000225|g.215"; gene_name "ORF";
Pf3D7_01_v3	transdecoder	exon	90242	91204	.	-	.	transcript_id "TCONS_00000226|m.135"; gene_id "TCONS_00000226|g.135"; gene_name "ORF";
Pf3D7_01_v3	transdecoder	exon	91352	91420	.	-	.	transcript_id "TCONS_00000226|m.135"; gene_id "TCONS_00000226|g.135"; gene_name "ORF";
Pf3D7_01_v3	transdecoder	CDS	90242	91204	.	-	0	transcript_id "TCONS_00000226|m.135"; gene_id "TCONS_00000226|g.135"; gene_name "ORF";
Pf3D7_01_v3	transdecoder	CDS	91352	91420	.	-	0	transcript_id "TCONS_00000226|m.135"; gene_id "TCONS_00000226|g.135"; gene_name "ORF";
Pf3D7_01_v3	transdecoder	exon	95050	95899	.	+	.	transcript_id "TCONS_00000105|m.227"; gene_id "TCONS_00000105|g.227"; gene_name "ORF";
Pf3D7_01_v3	transdecoder	CDS	95316	95813	.	+	0	transcript_id "TCONS_00000105|m.227"; gene_id "TCONS_00000105|g.227"; gene_name "ORF";
Pf3D7_01_v3	transdecoder	exon	98819	99013	.	+	.	transcript_id "TCONS_00000106|m.173"; gene_id "TCONS_00000106|g.173"; gene_name "ORF";
Pf3D7_01_v3	transdecoder	exon	99220	102282	.	+	.	transcript_id "TCONS_00000106|m.173"; gene_id "TCONS_00000106|g.173"; gene_name "ORF";
Pf3D7_01_v3	transdecoder	CDS	98819	99013	.	+	0	transcript_id "TCONS_00000106|m.173"; gene_id "TCONS_00000106|g.173"; gene_name "ORF";
Pf3D7_01_v3	transdecoder	CDS	99220	102282	.	+	0	transcript_id "TCONS_00000106|m.173"; gene_id "TCONS_00000106|g.173"; gene_name "ORF";
Pf3D7_01_v3	transdecoder	exon	104704	104775	.	+	.	transcript_id "TCONS_00000107|m.37"; gene_id "TCONS_00000107|g.37"; gene_name "ORF";
Pf3D7_01_v3	transdecoder	exon	104928	105209	.	+	.	transcript_id "TCONS_00000107|m.37"; gene_id "TCONS_00000107|g.37"; gene_name "ORF";
Pf3D7_01_v3	transdecoder	CDS	104704	104775	.	+	0	transcript_id "TCONS_00000107|m.37"; gene_id "TCONS_00000107|g.37"; gene_name "ORF";
Pf3D7_01_v3	transdecoder	CDS	104928	105209	.	+	0	transcript_id "TCONS_00000107|m.37"; gene_id "TCONS_00000107|g.37"; gene_name "ORF";
Pf3D7_01_v3	transdecoder	exon	107197	108348	.	-	.	transcript_id "TCONS_00000231|m.216"; gene_id "TCONS_00000231|g.216"; gene_name "ORF";
Pf3D7_01_v3	transdecoder	CDS	107755	108348	.	-	0	transcript_id "TCONS_00000231|m.216"; gene_id "TCONS_00000231|g.216"; gene_name "ORF";
Pf3D7_01_v3	transdecoder	exon	107197	108348	.	-	.	transcript_id "TCONS_00000231|m.217"; gene_id "TCONS_00000231|g.217"; gene_name "ORF";
Pf3D7_01_v3	transdecoder	CDS	107197	107703	.	-	0	transcript_id "TCONS_00000231|m.217"; gene_id "TCONS_00000231|g.217"; gene_name "ORF";
Pf3D7_01_v3	transdecoder	exon	109000	110823	.	-	.	transcript_id "TCONS_00000232|m.99"; gene_id "TCONS_00000232|g.99"; gene_name "ORF";
Pf3D7_01_v3	transdecoder	exon	110962	111050	.	-	.	transcript_id "TCONS_00000232|m.99"; gene_id "TCONS_00000232|g.99"; gene_name "ORF";
Pf3D7_01_v3	transdecoder	exon	111167	111245	.	-	.	transcript_id "TCONS_00000232|m.99"; gene_id "TCONS_00000232|g.99"; gene_name "ORF";
Pf3D7_01_v3	transdecoder	exon	111338	115723	.	-	.	transcript_id "TCONS_00000232|m.99"; gene_id "TCONS_00000232|g.99"; gene_name "ORF";
Pf3D7_01_v3	transdecoder	exon	115937	117489	.	-	.	transcript_id "TCONS_00000232|m.99"; gene_id "TCONS_00000232|g.99"; gene_name "ORF";
Pf3D7_01_v3	transdecoder	CDS	110750	110823	.	-	2	transcript_id "TCONS_00000232|m.99"; gene_id "TCONS_00000232|g.99"; gene_name "ORF";
Pf3D7_01_v3	transdecoder	CDS	110962	111050	.	-	1	transcript_id "TCONS_00000232|m.99"; gene_id "TCONS_00000232|g.99"; gene_name "ORF";
Pf3D7_01_v3	transdecoder	CDS	111167	111245	.	-	2	transcript_id "TCONS_00000232|m.99"; gene_id "TCONS_00000232|g.99"; gene_name "ORF";
Pf3D7_01_v3	transdecoder	CDS	111338	115619	.	-	0	transcript_id "TCONS_00000232|m.99"; gene_id "TCONS_00000232|g.99"; gene_name "ORF";
Pf3D7_01_v3	transdecoder	exon	109000	110823	.	-	.	transcript_id "TCONS_00000233|m.97"; gene_id "TCONS_00000233|g.97"; gene_name "ORF";
Pf3D7_01_v3	transdecoder	exon	110962	111050	.	-	.	transcript_id "TCONS_00000233|m.97"; gene_id "TCONS_00000233|g.97"; gene_name "ORF";
Pf3D7_01_v3	transdecoder	exon	111167	111245	.	-	.	transcript_id "TCONS_00000233|m.97"; gene_id "TCONS_00000233|g.97"; gene_name "ORF";
Pf3D7_01_v3	transdecoder	exon	111338	117498	.	-	.	transcript_id "TCONS_00000233|m.97"; gene_id "TCONS_00000233|g.97"; gene_name "ORF";
Pf3D7_01_v3	transdecoder	CDS	110750	110823	.	-	2	transcript_id "TCONS_00000233|m.97"; gene_id "TCONS_00000233|g.97"; gene_name "ORF";
Pf3D7_01_v3	transdecoder	CDS	110962	111050	.	-	1	transcript_id "TCONS_00000233|m.97"; gene_id "TCONS_00000233|g.97"; gene_name "ORF";
Pf3D7_01_v3	transdecoder	CDS	111167	111245	.	-	2	transcript_id "TCONS_00000233|m.97"; gene_id "TCONS_00000233|g.97"; gene_name "ORF";
Pf3D7_01_v3	transdecoder	CDS	111338	115799	.	-	0	transcript_id "TCONS_00000233|m.97"; gene_id "TCONS_00000233|g.97"; gene_name "ORF";
Pf3D7_01_v3	transdecoder	exon	110750	110823	.	-	.	transcript_id "TCONS_00000234|m.98"; gene_id "TCONS_00000234|g.98"; gene_name "ORF";
Pf3D7_01_v3	transdecoder	exon	110962	111050	.	-	.	transcript_id "TCONS_00000234|m.98"; gene_id "TCONS_00000234|g.98"; gene_name "ORF";
Pf3D7_01_v3	transdecoder	exon	111167	111245	.	-	.	transcript_id "TCONS_00000234|m.98"; gene_id "TCONS_00000234|g.98"; gene_name "ORF";
Pf3D7_01_v3	transdecoder	exon	111338	115799	.	-	.	transcript_id "TCONS_00000234|m.98"; gene_id "TCONS_00000234|g.98"; gene_name "ORF";
Pf3D7_01_v3	transdecoder	CDS	110750	110823	.	-	2	transcript_id "TCONS_00000234|m.98"; gene_id "TCONS_00000234|g.98"; gene_name "ORF";
Pf3D7_01_v3	transdecoder	CDS	110962	111050	.	-	1	transcript_id "TCONS_00000234|m.98"; gene_id "TCONS_00000234|g.98"; gene_name "ORF";
Pf3D7_01_v3	transdecoder	CDS	111167	111245	.	-	2	transcript_id "TCONS_00000234|m.98"; gene_id "TCONS_00000234|g.98"; gene_name "ORF";
Pf3D7_01_v3	transdecoder	CDS	111338	115799	.	-	0	transcript_id "TCONS_00000234|m.98"; gene_id "TCONS_00000234|g.98"; gene_name "ORF";
Pf3D7_01_v3	transdecoder	exon	118681	118733	.	-	.	transcript_id "TCONS_00000235|m.130"; gene_id "TCONS_00000235|g.130"; gene_name "ORF";
Pf3D7_01_v3	transdecoder	exon	118919	119121	.	-	.	transcript_id "TCONS_00000235|m.130"; gene_id "TCONS_00000235|g.130"; gene_name "ORF";
Pf3D7_01_v3	transdecoder	exon	119272	120981	.	-	.	transcript_id "TCONS_00000235|m.130"; gene_id "TCONS_00000235|g.130"; gene_name "ORF";
Pf3D7_01_v3	transdecoder	exon	121148	121635	.	-	.	transcript_id "TCONS_00000235|m.130"; gene_id "TCONS_00000235|g.130"; gene_name "ORF";
Pf3D7_01_v3	transdecoder	exon	121720	122041	.	-	.	transcript_id "TCONS_00000235|m.130"; gene_id "TCONS_00000235|g.130"; gene_name "ORF";
Pf3D7_01_v3	transdecoder	CDS	119041	119121	.	-	0	transcript_id "TCONS_00000235|m.130"; gene_id "TCONS_00000235|g.130"; gene_name "ORF";
Pf3D7_01_v3	transdecoder	CDS	119272	120981	.	-	0	transcript_id "TCONS_00000235|m.130"; gene_id "TCONS_00000235|g.130"; gene_name "ORF";
Pf3D7_01_v3	transdecoder	CDS	121148	121249	.	-	0	transcript_id "TCONS_00000235|m.130"; gene_id "TCONS_00000235|g.130"; gene_name "ORF";
Pf3D7_01_v3	transdecoder	exon	118681	118733	.	-	.	transcript_id "TCONS_00000236|m.129"; gene_id "TCONS_00000236|g.129"; gene_name "ORF";
Pf3D7_01_v3	transdecoder	exon	118919	119121	.	-	.	transcript_id "TCONS_00000236|m.129"; gene_id "TCONS_00000236|g.129"; gene_name "ORF";
Pf3D7_01_v3	transdecoder	exon	119272	120981	.	-	.	transcript_id "TCONS_00000236|m.129"; gene_id "TCONS_00000236|g.129"; gene_name "ORF";
Pf3D7_01_v3	transdecoder	exon	121148	121635	.	-	.	transcript_id "TCONS_00000236|m.129"; gene_id "TCONS_00000236|g.129"; gene_name "ORF";
Pf3D7_01_v3	transdecoder	exon	121928	122045	.	-	.	transcript_id "TCONS_00000236|m.129"; gene_id "TCONS_00000236|g.129"; gene_name "ORF";
Pf3D7_01_v3	transdecoder	CDS	119041	119121	.	-	0	transcript_id "TCONS_00000236|m.129"; gene_id "TCONS_00000236|g.129"; gene_name "ORF";
Pf3D7_01_v3	transdecoder	CDS	119272	120981	.	-	0	transcript_id "TCONS_00000236|m.129"; gene_id "TCONS_00000236|g.129"; gene_name "ORF";
Pf3D7_01_v3	transdecoder	CDS	121148	121249	.	-	0	transcript_id "TCONS_00000236|m.129"; gene_id "TCONS_00000236|g.129"; gene_name "ORF";
Pf3D7_01_v3	transdecoder	exon	118899	119121	.	-	.	transcript_id "TCONS_00000237|m.132"; gene_id "TCONS_00000237|g.132"; gene_name "ORF";
Pf3D7_01_v3	transdecoder	exon	119272	120981	.	-	.	transcript_id "TCONS_00000237|m.132"; gene_id "TCONS_00000237|g.132"; gene_name "ORF";
Pf3D7_01_v3	transdecoder	exon	121567	121623	.	-	.	transcript_id "TCONS_00000237|m.132"; gene_id "TCONS_00000237|g.132"; gene_name "ORF";
Pf3D7_01_v3	transdecoder	CDS	119041	119121	.	-	0	transcript_id "TCONS_00000237|m.132"; gene_id "TCONS_00000237|g.132"; gene_name "ORF";
Pf3D7_01_v3	transdecoder	CDS	119272	120546	.	-	0	transcript_id "TCONS_00000237|m.132"; gene_id "TCONS_00000237|g.132"; gene_name "ORF";
Pf3D7_01_v3	transdecoder	exon	119041	119121	.	-	.	transcript_id "TCONS_00000238|m.131"; gene_id "TCONS_00000238|g.131"; gene_name "ORF";
Pf3D7_01_v3	transdecoder	exon	119272	120981	.	-	.	transcript_id "TCONS_00000238|m.131"; gene_id "TCONS_00000238|g.131"; gene_name "ORF";
Pf3D7_01_v3	transdecoder	exon	121148	121249	.	-	.	transcript_id "TCONS_00000238|m.131"; gene_id "TCONS_00000238|g.131"; gene_name "ORF";
Pf3D7_01_v3	transdecoder	CDS	119041	119121	.	-	0	transcript_id "TCONS_00000238|m.131"; gene_id "TCONS_00000238|g.131"; gene_name "ORF";
Pf3D7_01_v3	transdecoder	CDS	119272	120981	.	-	0	transcript_id "TCONS_00000238|m.131"; gene_id "TCONS_00000238|g.131"; gene_name "ORF";
Pf3D7_01_v3	transdecoder	CDS	121148	121249	.	-	0	transcript_id "TCONS_00000238|m.131"; gene_id "TCONS_00000238|g.131"; gene_name "ORF";
Pf3D7_01_v3	transdecoder	exon	124517	124588	.	+	.	transcript_id "TCONS_00000109|m.160"; gene_id "TCONS_00000109|g.160"; gene_name "ORF";
Pf3D7_01_v3	transdecoder	exon	124726	125484	.	+	.	transcript_id "TCONS_00000109|m.160"; gene_id "TCONS_00000109|g.160"; gene_name "ORF";
Pf3D7_01_v3	transdecoder	CDS	124517	124588	.	+	0	transcript_id "TCONS_00000109|m.160"; gene_id "TCONS_00000109|g.160"; gene_name "ORF";
Pf3D7_01_v3	transdecoder	CDS	124726	125484	.	+	0	transcript_id "TCONS_00000109|m.160"; gene_id "TCONS_00000109|g.160"; gene_name "ORF";
Pf3D7_01_v3	transdecoder	exon	125555	131149	.	-	.	transcript_id "TCONS_00000241|m.139"; gene_id "TCONS_00000241|g.139"; gene_name "ORF";
Pf3D7_01_v3	transdecoder	CDS	128960	130840	.	-	0	transcript_id "TCONS_00000241|m.139"; gene_id "TCONS_00000241|g.139"; gene_name "ORF";
Pf3D7_01_v3	transdecoder	exon	125555	131149	.	-	.	transcript_id "TCONS_00000241|m.140"; gene_id "TCONS_00000241|g.140"; gene_name "ORF";
Pf3D7_01_v3	transdecoder	CDS	126318	128141	.	-	0	transcript_id "TCONS_00000241|m.140"; gene_id "TCONS_00000241|g.140"; gene_name "ORF";
Pf3D7_01_v3	transdecoder	exon	126318	128141	.	-	.	transcript_id "TCONS_00000242|m.141"; gene_id "TCONS_00000242|g.141"; gene_name "ORF";
Pf3D7_01_v3	transdecoder	CDS	126318	128141	.	-	0	transcript_id "TCONS_00000242|m.141"; gene_id "TCONS_00000242|g.141"; gene_name "ORF";
Pf3D7_01_v3	transdecoder	exon	128960	130840	.	-	.	transcript_id "TCONS_00000243|m.138"; gene_id "TCONS_00000243|g.138"; gene_name "ORF";
Pf3D7_01_v3	transdecoder	CDS	128960	130840	.	-	0	transcript_id "TCONS_00000243|m.138"; gene_id "TCONS_00000243|g.138"; gene_name "ORF";
Pf3D7_01_v3	transdecoder	exon	131715	132153	.	-	.	transcript_id "TCONS_00000244|m.28"; gene_id "TCONS_00000244|g.28"; gene_name "ORF";
Pf3D7_01_v3	transdecoder	exon	132281	132355	.	-	.	transcript_id "TCONS_00000244|m.28"; gene_id "TCONS_00000244|g.28"; gene_name "ORF";
Pf3D7_01_v3	transdecoder	exon	132481	132597	.	-	.	transcript_id "TCONS_00000244|m.28"; gene_id "TCONS_00000244|g.28"; gene_name "ORF";
Pf3D7_01_v3	transdecoder	exon	132693	132929	.	-	.	transcript_id "TCONS_00000244|m.28"; gene_id "TCONS_00000244|g.28"; gene_name "ORF";
Pf3D7_01_v3	transdecoder	exon	133017	133115	.	-	.	transcript_id "TCONS_00000244|m.28"; gene_id "TCONS_00000244|g.28"; gene_name "ORF";
Pf3D7_01_v3	transdecoder	exon	133285	133356	.	-	.	transcript_id "TCONS_00000244|m.28"; gene_id "TCONS_00000244|g.28"; gene_name "ORF";
Pf3D7_01_v3	transdecoder	exon	133513	133636	.	-	.	transcript_id "TCONS_00000244|m.28"; gene_id "TCONS_00000244|g.28"; gene_name "ORF";
Pf3D7_01_v3	transdecoder	exon	134248	139428	.	-	.	transcript_id "TCONS_00000244|m.28"; gene_id "TCONS_00000244|g.28"; gene_name "ORF";
Pf3D7_01_v3	transdecoder	CDS	134353	139257	.	-	0	transcript_id "TCONS_00000244|m.28"; gene_id "TCONS_00000244|g.28"; gene_name "ORF";
Pf3D7_01_v3	transdecoder	exon	131715	132153	.	-	.	transcript_id "TCONS_00000244|m.29"; gene_id "TCONS_00000244|g.29"; gene_name "ORF";
Pf3D7_01_v3	transdecoder	exon	132281	132355	.	-	.	transcript_id "TCONS_00000244|m.29"; gene_id "TCONS_00000244|g.29"; gene_name "ORF";
Pf3D7_01_v3	transdecoder	exon	132481	132597	.	-	.	transcript_id "TCONS_00000244|m.29"; gene_id "TCONS_00000244|g.29"; gene_name "ORF";
Pf3D7_01_v3	transdecoder	exon	132693	132929	.	-	.	transcript_id "TCONS_00000244|m.29"; gene_id "TCONS_00000244|g.29"; gene_name "ORF";
Pf3D7_01_v3	transdecoder	exon	133017	133115	.	-	.	transcript_id "TCONS_00000244|m.29"; gene_id "TCONS_00000244|g.29"; gene_name "ORF";
Pf3D7_01_v3	transdecoder	exon	133285	133356	.	-	.	transcript_id "TCONS_00000244|m.29"; gene_id "TCONS_00000244|g.29"; gene_name "ORF";
Pf3D7_01_v3	transdecoder	exon	133513	133636	.	-	.	transcript_id "TCONS_00000244|m.29"; gene_id "TCONS_00000244|g.29"; gene_name "ORF";
Pf3D7_01_v3	transdecoder	exon	134248	139428	.	-	.	transcript_id "TCONS_00000244|m.29"; gene_id "TCONS_00000244|g.29"; gene_name "ORF";
Pf3D7_01_v3	transdecoder	CDS	132086	132153	.	-	2	transcript_id "TCONS_00000244|m.29"; gene_id "TCONS_00000244|g.29"; gene_name "ORF";
Pf3D7_01_v3	transdecoder	CDS	132281	132355	.	-	2	transcript_id "TCONS_00000244|m.29"; gene_id "TCONS_00000244|g.29"; gene_name "ORF";
Pf3D7_01_v3	transdecoder	CDS	132481	132597	.	-	2	transcript_id "TCONS_00000244|m.29"; gene_id "TCONS_00000244|g.29"; gene_name "ORF";
Pf3D7_01_v3	transdecoder	CDS	132693	132929	.	-	2	transcript_id "TCONS_00000244|m.29"; gene_id "TCONS_00000244|g.29"; gene_name "ORF";
Pf3D7_01_v3	transdecoder	CDS	133017	133115	.	-	2	transcript_id "TCONS_00000244|m.29"; gene_id "TCONS_00000244|g.29"; gene_name "ORF";
Pf3D7_01_v3	transdecoder	CDS	133285	133356	.	-	2	transcript_id "TCONS_00000244|m.29"; gene_id "TCONS_00000244|g.29"; gene_name "ORF";
Pf3D7_01_v3	transdecoder	CDS	133513	133624	.	-	0	transcript_id "TCONS_00000244|m.29"; gene_id "TCONS_00000244|g.29"; gene_name "ORF";
Pf3D7_01_v3	transdecoder	exon	132086	132153	.	-	.	transcript_id "TCONS_00000245|m.27"; gene_id "TCONS_00000245|g.27"; gene_name "ORF";
Pf3D7_01_v3	transdecoder	exon	132281	132355	.	-	.	transcript_id "TCONS_00000245|m.27"; gene_id "TCONS_00000245|g.27"; gene_name "ORF";
Pf3D7_01_v3	transdecoder	exon	132481	132597	.	-	.	transcript_id "TCONS_00000245|m.27"; gene_id "TCONS_00000245|g.27"; gene_name "ORF";
Pf3D7_01_v3	transdecoder	exon	132693	132929	.	-	.	transcript_id "TCONS_00000245|m.27"; gene_id "TCONS_00000245|g.27"; gene_name "ORF";
Pf3D7_01_v3	transdecoder	exon	133017	133115	.	-	.	transcript_id "TCONS_00000245|m.27"; gene_id "TCONS_00000245|g.27"; gene_name "ORF";
Pf3D7_01_v3	transdecoder	exon	133285	133356	.	-	.	transcript_id "TCONS_00000245|m.27"; gene_id "TCONS_00000245|g.27"; gene_name "ORF";
Pf3D7_01_v3	transdecoder	exon	133513	133624	.	-	.	transcript_id "TCONS_00000245|m.27"; gene_id "TCONS_00000245|g.27"; gene_name "ORF";
Pf3D7_01_v3	transdecoder	CDS	132086	132153	.	-	2	transcript_id "TCONS_00000245|m.27"; gene_id "TCONS_00000245|g.27"; gene_name "ORF";
Pf3D7_01_v3	transdecoder	CDS	132281	132355	.	-	2	transcript_id "TCONS_00000245|m.27"; gene_id "TCONS_00000245|g.27"; gene_name "ORF";
Pf3D7_01_v3	transdecoder	CDS	132481	132597	.	-	2	transcript_id "TCONS_00000245|m.27"; gene_id "TCONS_00000245|g.27"; gene_name "ORF";
Pf3D7_01_v3	transdecoder	CDS	132693	132929	.	-	2	transcript_id "TCONS_00000245|m.27"; gene_id "TCONS_00000245|g.27"; gene_name "ORF";
Pf3D7_01_v3	transdecoder	CDS	133017	133115	.	-	2	transcript_id "TCONS_00000245|m.27"; gene_id "TCONS_00000245|g.27"; gene_name "ORF";
Pf3D7_01_v3	transdecoder	CDS	133285	133356	.	-	2	transcript_id "TCONS_00000245|m.27"; gene_id "TCONS_00000245|g.27"; gene_name "ORF";
Pf3D7_01_v3	transdecoder	CDS	133513	133624	.	-	0	transcript_id "TCONS_00000245|m.27"; gene_id "TCONS_00000245|g.27"; gene_name "ORF";
Pf3D7_01_v3	transdecoder	exon	134353	139257	.	-	.	transcript_id "TCONS_00000246|m.31"; gene_id "TCONS_00000246|g.31"; gene_name "ORF";
Pf3D7_01_v3	transdecoder	CDS	134353	139257	.	-	0	transcript_id "TCONS_00000246|m.31"; gene_id "TCONS_00000246|g.31"; gene_name "ORF";
Pf3D7_01_v3	transdecoder	exon	140662	141086	.	-	.	transcript_id "TCONS_00000247|m.120"; gene_id "TCONS_00000247|g.120"; gene_name "ORF";
Pf3D7_01_v3	transdecoder	exon	141340	142219	.	-	.	transcript_id "TCONS_00000247|m.120"; gene_id "TCONS_00000247|g.120"; gene_name "ORF";
Pf3D7_01_v3	transdecoder	CDS	140662	141086	.	-	2	transcript_id "TCONS_00000247|m.120"; gene_id "TCONS_00000247|g.120"; gene_name "ORF";
Pf3D7_01_v3	transdecoder	CDS	141340	142219	.	-	0	transcript_id "TCONS_00000247|m.120"; gene_id "TCONS_00000247|g.120"; gene_name "ORF";
Pf3D7_01_v3	transdecoder	exon	143393	151133	.	-	.	transcript_id "TCONS_00000248|m.242"; gene_id "TCONS_00000248|g.242"; gene_name "ORF";
Pf3D7_01_v3	transdecoder	exon	151260	152776	.	-	.	transcript_id "TCONS_00000248|m.242"; gene_id "TCONS_00000248|g.242"; gene_name "ORF";
Pf3D7_01_v3	transdecoder	CDS	147915	151133	.	-	0	transcript_id "TCONS_00000248|m.242"; gene_id "TCONS_00000248|g.242"; gene_name "ORF";
Pf3D7_01_v3	transdecoder	CDS	151260	152774	.	-	0	transcript_id "TCONS_00000248|m.242"; gene_id "TCONS_00000248|g.242"; gene_name "ORF";
Pf3D7_01_v3	transdecoder	exon	143393	151133	.	-	.	transcript_id "TCONS_00000248|m.243"; gene_id "TCONS_00000248|g.243"; gene_name "ORF";
Pf3D7_01_v3	transdecoder	exon	151260	152776	.	-	.	transcript_id "TCONS_00000248|m.243"; gene_id "TCONS_00000248|g.243"; gene_name "ORF";
Pf3D7_01_v3	transdecoder	CDS	143640	146396	.	-	0	transcript_id "TCONS_00000248|m.243"; gene_id "TCONS_00000248|g.243"; gene_name "ORF";
Pf3D7_01_v3	transdecoder	exon	143393	151120	.	-	.	transcript_id "TCONS_00000249|m.240"; gene_id "TCONS_00000249|g.240"; gene_name "ORF";
Pf3D7_01_v3	transdecoder	exon	151247	152783	.	-	.	transcript_id "TCONS_00000249|m.240"; gene_id "TCONS_00000249|g.240"; gene_name "ORF";
Pf3D7_01_v3	transdecoder	CDS	147915	151120	.	-	2	transcript_id "TCONS_00000249|m.240"; gene_id "TCONS_00000249|g.240"; gene_name "ORF";
Pf3D7_01_v3	transdecoder	CDS	151247	152783	.	-	0	transcript_id "TCONS_00000249|m.240"; gene_id "TCONS_00000249|g.240"; gene_name "ORF";
Pf3D7_01_v3	transdecoder	exon	143393	151120	.	-	.	transcript_id "TCONS_00000249|m.241"; gene_id "TCONS_00000249|g.241"; gene_name "ORF";
Pf3D7_01_v3	transdecoder	exon	151247	152783	.	-	.	transcript_id "TCONS_00000249|m.241"; gene_id "TCONS_00000249|g.241"; gene_name "ORF";
Pf3D7_01_v3	transdecoder	CDS	143640	146396	.	-	0	transcript_id "TCONS_00000249|m.241"; gene_id "TCONS_00000249|g.241"; gene_name "ORF";
Pf3D7_01_v3	transdecoder	exon	143393	151183	.	-	.	transcript_id "TCONS_00000250|m.246"; gene_id "TCONS_00000250|g.246"; gene_name "ORF";
Pf3D7_01_v3	transdecoder	exon	151310	152778	.	-	.	transcript_id "TCONS_00000250|m.246"; gene_id "TCONS_00000250|g.246"; gene_name "ORF";
Pf3D7_01_v3	transdecoder	exon	153285	153439	.	-	.	transcript_id "TCONS_00000250|m.246"; gene_id "TCONS_00000250|g.246"; gene_name "ORF";
Pf3D7_01_v3	transdecoder	CDS	147915	151183	.	-	2	transcript_id "TCONS_00000250|m.246"; gene_id "TCONS_00000250|g.246"; gene_name "ORF";
Pf3D7_01_v3	transdecoder	CDS	151310	152777	.	-	0	transcript_id "TCONS_00000250|m.246"; gene_id "TCONS_00000250|g.246"; gene_name "ORF";
Pf3D7_01_v3	transdecoder	exon	143393	151183	.	-	.	transcript_id "TCONS_00000250|m.247"; gene_id "TCONS_00000250|g.247"; gene_name "ORF";
Pf3D7_01_v3	transdecoder	exon	151310	152778	.	-	.	transcript_id "TCONS_00000250|m.247"; gene_id "TCONS_00000250|g.247"; gene_name "ORF";
Pf3D7_01_v3	transdecoder	exon	153285	153439	.	-	.	transcript_id "TCONS_00000250|m.247"; gene_id "TCONS_00000250|g.247"; gene_name "ORF";
Pf3D7_01_v3	transdecoder	CDS	143640	146396	.	-	0	transcript_id "TCONS_00000250|m.247"; gene_id "TCONS_00000250|g.247"; gene_name "ORF";
Pf3D7_01_v3	transdecoder	exon	143640	146396	.	-	.	transcript_id "TCONS_00000251|m.244"; gene_id "TCONS_00000251|g.244"; gene_name "ORF";
Pf3D7_01_v3	transdecoder	CDS	143640	146396	.	-	0	transcript_id "TCONS_00000251|m.244"; gene_id "TCONS_00000251|g.244"; gene_name "ORF";
Pf3D7_01_v3	transdecoder	exon	147915	152777	.	-	.	transcript_id "TCONS_00000252|m.245"; gene_id "TCONS_00000252|g.245"; gene_name "ORF";
Pf3D7_01_v3	transdecoder	CDS	147915	152777	.	-	0	transcript_id "TCONS_00000252|m.245"; gene_id "TCONS_00000252|g.245"; gene_name "ORF";
Pf3D7_01_v3	transdecoder	exon	154176	156520	.	+	.	transcript_id "TCONS_00000112|m.103"; gene_id "TCONS_00000112|g.103"; gene_name "ORF";
Pf3D7_01_v3	transdecoder	exon	156657	158966	.	+	.	transcript_id "TCONS_00000112|m.103"; gene_id "TCONS_00000112|g.103"; gene_name "ORF";
Pf3D7_01_v3	transdecoder	exon	159141	159234	.	+	.	transcript_id "TCONS_00000112|m.103"; gene_id "TCONS_00000112|g.103"; gene_name "ORF";
Pf3D7_01_v3	transdecoder	exon	159319	159431	.	+	.	transcript_id "TCONS_00000112|m.103"; gene_id "TCONS_00000112|g.103"; gene_name "ORF";
Pf3D7_01_v3	transdecoder	exon	159556	159645	.	+	.	transcript_id "TCONS_00000112|m.103"; gene_id "TCONS_00000112|g.103"; gene_name "ORF";
Pf3D7_01_v3	transdecoder	exon	159756	159936	.	+	.	transcript_id "TCONS_00000112|m.103"; gene_id "TCONS_00000112|g.103"; gene_name "ORF";
Pf3D7_01_v3	transdecoder	exon	160088	160426	.	+	.	transcript_id "TCONS_00000112|m.103"; gene_id "TCONS_00000112|g.103"; gene_name "ORF";
Pf3D7_01_v3	transdecoder	CDS	154176	156520	.	+	0	transcript_id "TCONS_00000112|m.103"; gene_id "TCONS_00000112|g.103"; gene_name "ORF";
Pf3D7_01_v3	transdecoder	CDS	156657	158966	.	+	1	transcript_id "TCONS_00000112|m.103"; gene_id "TCONS_00000112|g.103"; gene_name "ORF";
Pf3D7_01_v3	transdecoder	CDS	159141	159234	.	+	1	transcript_id "TCONS_00000112|m.103"; gene_id "TCONS_00000112|g.103"; gene_name "ORF";
Pf3D7_01_v3	transdecoder	CDS	159319	159431	.	+	0	transcript_id "TCONS_00000112|m.103"; gene_id "TCONS_00000112|g.103"; gene_name "ORF";
Pf3D7_01_v3	transdecoder	CDS	159556	159645	.	+	1	transcript_id "TCONS_00000112|m.103"; gene_id "TCONS_00000112|g.103"; gene_name "ORF";
Pf3D7_01_v3	transdecoder	CDS	159756	159936	.	+	1	transcript_id "TCONS_00000112|m.103"; gene_id "TCONS_00000112|g.103"; gene_name "ORF";
Pf3D7_01_v3	transdecoder	CDS	160088	160426	.	+	0	transcript_id "TCONS_00000112|m.103"; gene_id "TCONS_00000112|g.103"; gene_name "ORF";
Pf3D7_01_v3	transdecoder	exon	160977	165282	.	+	.	transcript_id "TCONS_00000113|m.75"; gene_id "TCONS_00000113|g.75"; gene_name "ORF";
Pf3D7_01_v3	transdecoder	exon	165553	165808	.	+	.	transcript_id "TCONS_00000113|m.75"; gene_id "TCONS_00000113|g.75"; gene_name "ORF";
Pf3D7_01_v3	transdecoder	exon	166033	167557	.	+	.	transcript_id "TCONS_00000113|m.75"; gene_id "TCONS_00000113|g.75"; gene_name "ORF";
Pf3D7_01_v3	transdecoder	exon	167658	167926	.	+	.	transcript_id "TCONS_00000113|m.75"; gene_id "TCONS_00000113|g.75"; gene_name "ORF";
Pf3D7_01_v3	transdecoder	exon	168090	168206	.	+	.	transcript_id "TCONS_00000113|m.75"; gene_id "TCONS_00000113|g.75"; gene_name "ORF";
Pf3D7_01_v3	transdecoder	exon	168305	168362	.	+	.	transcript_id "TCONS_00000113|m.75"; gene_id "TCONS_00000113|g.75"; gene_name "ORF";
Pf3D7_01_v3	transdecoder	exon	168489	168545	.	+	.	transcript_id "TCONS_00000113|m.75"; gene_id "TCONS_00000113|g.75"; gene_name "ORF";
Pf3D7_01_v3	transdecoder	exon	168626	168695	.	+	.	transcript_id "TCONS_00000113|m.75"; gene_id "TCONS_00000113|g.75"; gene_name "ORF";
Pf3D7_01_v3	transdecoder	CDS	161131	165282	.	+	0	transcript_id "TCONS_00000113|m.75"; gene_id "TCONS_00000113|g.75"; gene_name "ORF";
Pf3D7_01_v3	transdecoder	CDS	165553	165808	.	+	0	transcript_id "TCONS_00000113|m.75"; gene_id "TCONS_00000113|g.75"; gene_name "ORF";
Pf3D7_01_v3	transdecoder	CDS	166033	166229	.	+	2	transcript_id "TCONS_00000113|m.75"; gene_id "TCONS_00000113|g.75"; gene_name "ORF";
Pf3D7_01_v3	transdecoder	exon	160977	165282	.	+	.	transcript_id "TCONS_00000113|m.76"; gene_id "TCONS_00000113|g.76"; gene_name "ORF";
Pf3D7_01_v3	transdecoder	exon	165553	165808	.	+	.	transcript_id "TCONS_00000113|m.76"; gene_id "TCONS_00000113|g.76"; gene_name "ORF";
Pf3D7_01_v3	transdecoder	exon	166033	167557	.	+	.	transcript_id "TCONS_00000113|m.76"; gene_id "TCONS_00000113|g.76"; gene_name "ORF";
Pf3D7_01_v3	transdecoder	exon	167658	167926	.	+	.	transcript_id "TCONS_00000113|m.76"; gene_id "TCONS_00000113|g.76"; gene_name "ORF";
Pf3D7_01_v3	transdecoder	exon	168090	168206	.	+	.	transcript_id "TCONS_00000113|m.76"; gene_id "TCONS_00000113|g.76"; gene_name "ORF";
Pf3D7_01_v3	transdecoder	exon	168305	168362	.	+	.	transcript_id "TCONS_00000113|m.76"; gene_id "TCONS_00000113|g.76"; gene_name "ORF";
Pf3D7_01_v3	transdecoder	exon	168489	168545	.	+	.	transcript_id "TCONS_00000113|m.76"; gene_id "TCONS_00000113|g.76"; gene_name "ORF";
Pf3D7_01_v3	transdecoder	exon	168626	168695	.	+	.	transcript_id "TCONS_00000113|m.76"; gene_id "TCONS_00000113|g.76"; gene_name "ORF";
Pf3D7_01_v3	transdecoder	CDS	166513	167557	.	+	0	transcript_id "TCONS_00000113|m.76"; gene_id "TCONS_00000113|g.76"; gene_name "ORF";
Pf3D7_01_v3	transdecoder	CDS	167658	167926	.	+	2	transcript_id "TCONS_00000113|m.76"; gene_id "TCONS_00000113|g.76"; gene_name "ORF";
Pf3D7_01_v3	transdecoder	CDS	168090	168206	.	+	0	transcript_id "TCONS_00000113|m.76"; gene_id "TCONS_00000113|g.76"; gene_name "ORF";
Pf3D7_01_v3	transdecoder	CDS	168305	168362	.	+	0	transcript_id "TCONS_00000113|m.76"; gene_id "TCONS_00000113|g.76"; gene_name "ORF";
Pf3D7_01_v3	transdecoder	CDS	168489	168545	.	+	2	transcript_id "TCONS_00000113|m.76"; gene_id "TCONS_00000113|g.76"; gene_name "ORF";
Pf3D7_01_v3	transdecoder	CDS	168626	168687	.	+	2	transcript_id "TCONS_00000113|m.76"; gene_id "TCONS_00000113|g.76"; gene_name "ORF";
Pf3D7_01_v3	transdecoder	exon	161131	165282	.	+	.	transcript_id "TCONS_00000114|m.74"; gene_id "TCONS_00000114|g.74"; gene_name "ORF";
Pf3D7_01_v3	transdecoder	exon	165553	165808	.	+	.	transcript_id "TCONS_00000114|m.74"; gene_id "TCONS_00000114|g.74"; gene_name "ORF";
Pf3D7_01_v3	transdecoder	exon	166033	166229	.	+	.	transcript_id "TCONS_00000114|m.74"; gene_id "TCONS_00000114|g.74"; gene_name "ORF";
Pf3D7_01_v3	transdecoder	CDS	161131	165282	.	+	0	transcript_id "TCONS_00000114|m.74"; gene_id "TCONS_00000114|g.74"; gene_name "ORF";
Pf3D7_01_v3	transdecoder	CDS	165553	165808	.	+	0	transcript_id "TCONS_00000114|m.74"; gene_id "TCONS_00000114|g.74"; gene_name "ORF";
Pf3D7_01_v3	transdecoder	CDS	166033	166229	.	+	2	transcript_id "TCONS_00000114|m.74"; gene_id "TCONS_00000114|g.74"; gene_name "ORF";
Pf3D7_01_v3	transdecoder	exon	166513	167557	.	+	.	transcript_id "TCONS_00000115|m.73"; gene_id "TCONS_00000115|g.73"; gene_name "ORF";
Pf3D7_01_v3	transdecoder	exon	167658	167926	.	+	.	transcript_id "TCONS_00000115|m.73"; gene_id "TCONS_00000115|g.73"; gene_name "ORF";
Pf3D7_01_v3	transdecoder	exon	168090	168206	.	+	.	transcript_id "TCONS_00000115|m.73"; gene_id "TCONS_00000115|g.73"; gene_name "ORF";
Pf3D7_01_v3	transdecoder	exon	168305	168362	.	+	.	transcript_id "TCONS_00000115|m.73"; gene_id "TCONS_00000115|g.73"; gene_name "ORF";
Pf3D7_01_v3	transdecoder	exon	168489	168545	.	+	.	transcript_id "TCONS_00000115|m.73"; gene_id "TCONS_00000115|g.73"; gene_name "ORF";
Pf3D7_01_v3	transdecoder	exon	168626	168687	.	+	.	transcript_id "TCONS_00000115|m.73"; gene_id "TCONS_00000115|g.73"; gene_name "ORF";
Pf3D7_01_v3	transdecoder	CDS	166513	167557	.	+	0	transcript_id "TCONS_00000115|m.73"; gene_id "TCONS_00000115|g.73"; gene_name "ORF";
Pf3D7_01_v3	transdecoder	CDS	167658	167926	.	+	2	transcript_id "TCONS_00000115|m.73"; gene_id "TCONS_00000115|g.73"; gene_name "ORF";
Pf3D7_01_v3	transdecoder	CDS	168090	168206	.	+	0	transcript_id "TCONS_00000115|m.73"; gene_id "TCONS_00000115|g.73"; gene_name "ORF";
Pf3D7_01_v3	transdecoder	CDS	168305	168362	.	+	0	transcript_id "TCONS_00000115|m.73"; gene_id "TCONS_00000115|g.73"; gene_name "ORF";
Pf3D7_01_v3	transdecoder	CDS	168489	168545	.	+	2	transcript_id "TCONS_00000115|m.73"; gene_id "TCONS_00000115|g.73"; gene_name "ORF";
Pf3D7_01_v3	transdecoder	CDS	168626	168687	.	+	2	transcript_id "TCONS_00000115|m.73"; gene_id "TCONS_00000115|g.73"; gene_name "ORF";
Pf3D7_01_v3	transdecoder	exon	169079	169126	.	-	.	transcript_id "TCONS_00000253|m.38"; gene_id "TCONS_00000253|g.38"; gene_name "ORF";
Pf3D7_01_v3	transdecoder	exon	169216	169317	.	-	.	transcript_id "TCONS_00000253|m.38"; gene_id "TCONS_00000253|g.38"; gene_name "ORF";
Pf3D7_01_v3	transdecoder	exon	169400	169455	.	-	.	transcript_id "TCONS_00000253|m.38"; gene_id "TCONS_00000253|g.38"; gene_name "ORF";
Pf3D7_01_v3	transdecoder	exon	169598	169702	.	-	.	transcript_id "TCONS_00000253|m.38"; gene_id "TCONS_00000253|g.38"; gene_name "ORF";
Pf3D7_01_v3	transdecoder	exon	169821	169890	.	-	.	transcript_id "TCONS_00000253|m.38"; gene_id "TCONS_00000253|g.38"; gene_name "ORF";
Pf3D7_01_v3	transdecoder	exon	170042	170283	.	-	.	transcript_id "TCONS_00000253|m.38"; gene_id "TCONS_00000253|g.38"; gene_name "ORF";
Pf3D7_01_v3	transdecoder	exon	170405	170606	.	-	.	transcript_id "TCONS_00000253|m.38"; gene_id "TCONS_00000253|g.38"; gene_name "ORF";
Pf3D7_01_v3	transdecoder	exon	170733	170855	.	-	.	transcript_id "TCONS_00000253|m.38"; gene_id "TCONS_00000253|g.38"; gene_name "ORF";
Pf3D7_01_v3	transdecoder	exon	170956	171028	.	-	.	transcript_id "TCONS_00000253|m.38"; gene_id "TCONS_00000253|g.38"; gene_name "ORF";
Pf3D7_01_v3	transdecoder	exon	171152	171273	.	-	.	transcript_id "TCONS_00000253|m.38"; gene_id "TCONS_00000253|g.38"; gene_name "ORF";
Pf3D7_01_v3	transdecoder	CDS	169079	169126	.	-	0	transcript_id "TCONS_00000253|m.38"; gene_id "TCONS_00000253|g.38"; gene_name "ORF";
Pf3D7_01_v3	transdecoder	CDS	169216	169317	.	-	0	transcript_id "TCONS_00000253|m.38"; gene_id "TCONS_00000253|g.38"; gene_name "ORF";
Pf3D7_01_v3	transdecoder	CDS	169400	169455	.	-	2	transcript_id "TCONS_00000253|m.38"; gene_id "TCONS_00000253|g.38"; gene_name "ORF";
Pf3D7_01_v3	transdecoder	CDS	169598	169702	.	-	2	transcript_id "TCONS_00000253|m.38"; gene_id "TCONS_00000253|g.38"; gene_name "ORF";
Pf3D7_01_v3	transdecoder	CDS	169821	169890	.	-	0	transcript_id "TCONS_00000253|m.38"; gene_id "TCONS_00000253|g.38"; gene_name "ORF";
Pf3D7_01_v3	transdecoder	CDS	170042	170283	.	-	2	transcript_id "TCONS_00000253|m.38"; gene_id "TCONS_00000253|g.38"; gene_name "ORF";
Pf3D7_01_v3	transdecoder	CDS	170405	170606	.	-	0	transcript_id "TCONS_00000253|m.38"; gene_id "TCONS_00000253|g.38"; gene_name "ORF";
Pf3D7_01_v3	transdecoder	CDS	170733	170855	.	-	0	transcript_id "TCONS_00000253|m.38"; gene_id "TCONS_00000253|g.38"; gene_name "ORF";
Pf3D7_01_v3	transdecoder	CDS	170956	171028	.	-	1	transcript_id "TCONS_00000253|m.38"; gene_id "TCONS_00000253|g.38"; gene_name "ORF";
Pf3D7_01_v3	transdecoder	CDS	171152	171273	.	-	0	transcript_id "TCONS_00000253|m.38"; gene_id "TCONS_00000253|g.38"; gene_name "ORF";
Pf3D7_01_v3	transdecoder	exon	172864	174591	.	+	.	transcript_id "TCONS_00000117|m.174"; gene_id "TCONS_00000117|g.174"; gene_name "ORF";
Pf3D7_01_v3	transdecoder	CDS	172864	174591	.	+	0	transcript_id "TCONS_00000117|m.174"; gene_id "TCONS_00000117|g.174"; gene_name "ORF";
Pf3D7_01_v3	transdecoder	exon	175609	175666	.	+	.	transcript_id "TCONS_00000118|m.43"; gene_id "TCONS_00000118|g.43"; gene_name "ORF";
Pf3D7_01_v3	transdecoder	exon	175834	175888	.	+	.	transcript_id "TCONS_00000118|m.43"; gene_id "TCONS_00000118|g.43"; gene_name "ORF";
Pf3D7_01_v3	transdecoder	exon	175998	176376	.	+	.	transcript_id "TCONS_00000118|m.43"; gene_id "TCONS_00000118|g.43"; gene_name "ORF";
Pf3D7_01_v3	transdecoder	CDS	175609	175666	.	+	0	transcript_id "TCONS_00000118|m.43"; gene_id "TCONS_00000118|g.43"; gene_name "ORF";
Pf3D7_01_v3	transdecoder	CDS	175834	175888	.	+	2	transcript_id "TCONS_00000118|m.43"; gene_id "TCONS_00000118|g.43"; gene_name "ORF";
Pf3D7_01_v3	transdecoder	CDS	175998	176376	.	+	1	transcript_id "TCONS_00000118|m.43"; gene_id "TCONS_00000118|g.43"; gene_name "ORF";
Pf3D7_01_v3	transdecoder	exon	178087	178861	.	+	.	transcript_id "TCONS_00000119|m.199"; gene_id "TCONS_00000119|g.199"; gene_name "ORF";
Pf3D7_01_v3	transdecoder	exon	179190	180790	.	+	.	transcript_id "TCONS_00000119|m.199"; gene_id "TCONS_00000119|g.199"; gene_name "ORF";
Pf3D7_01_v3	transdecoder	CDS	178087	178861	.	+	0	transcript_id "TCONS_00000119|m.199"; gene_id "TCONS_00000119|g.199"; gene_name "ORF";
Pf3D7_01_v3	transdecoder	CDS	179190	180790	.	+	2	transcript_id "TCONS_00000119|m.199"; gene_id "TCONS_00000119|g.199"; gene_name "ORF";
Pf3D7_01_v3	transdecoder	exon	182201	185301	.	-	.	transcript_id "TCONS_00000256|m.93"; gene_id "TCONS_00000256|g.93"; gene_name "ORF";
Pf3D7_01_v3	transdecoder	CDS	182822	184222	.	-	0	transcript_id "TCONS_00000256|m.93"; gene_id "TCONS_00000256|g.93"; gene_name "ORF";
Pf3D7_01_v3	transdecoder	exon	182822	184222	.	-	.	transcript_id "TCONS_00000257|m.92"; gene_id "TCONS_00000257|g.92"; gene_name "ORF";
Pf3D7_01_v3	transdecoder	CDS	182822	184222	.	-	0	transcript_id "TCONS_00000257|m.92"; gene_id "TCONS_00000257|g.92"; gene_name "ORF";
Pf3D7_01_v3	transdecoder	exon	189895	197316	.	+	.	transcript_id "TCONS_00000121|m.168"; gene_id "TCONS_00000121|g.168"; gene_name "ORF";
Pf3D7_01_v3	transdecoder	exon	197550	200661	.	+	.	transcript_id "TCONS_00000121|m.168"; gene_id "TCONS_00000121|g.168"; gene_name "ORF";
Pf3D7_01_v3	transdecoder	exon	200891	201323	.	+	.	transcript_id "TCONS_00000121|m.168"; gene_id "TCONS_00000121|g.168"; gene_name "ORF";
Pf3D7_01_v3	transdecoder	exon	201684	201718	.	+	.	transcript_id "TCONS_00000121|m.168"; gene_id "TCONS_00000121|g.168"; gene_name "ORF";
Pf3D7_01_v3	transdecoder	CDS	190269	197316	.	+	0	transcript_id "TCONS_00000121|m.168"; gene_id "TCONS_00000121|g.168"; gene_name "ORF";
Pf3D7_01_v3	transdecoder	CDS	197550	200661	.	+	2	transcript_id "TCONS_00000121|m.168"; gene_id "TCONS_00000121|g.168"; gene_name "ORF";
Pf3D7_01_v3	transdecoder	CDS	200891	201230	.	+	1	transcript_id "TCONS_00000121|m.168"; gene_id "TCONS_00000121|g.168"; gene_name "ORF";
Pf3D7_01_v3	transdecoder	exon	190269	197316	.	+	.	transcript_id "TCONS_00000122|m.166"; gene_id "TCONS_00000122|g.166"; gene_name "ORF";
Pf3D7_01_v3	transdecoder	exon	197550	200661	.	+	.	transcript_id "TCONS_00000122|m.166"; gene_id "TCONS_00000122|g.166"; gene_name "ORF";
Pf3D7_01_v3	transdecoder	exon	200891	201230	.	+	.	transcript_id "TCONS_00000122|m.166"; gene_id "TCONS_00000122|g.166"; gene_name "ORF";
Pf3D7_01_v3	transdecoder	CDS	190269	197316	.	+	0	transcript_id "TCONS_00000122|m.166"; gene_id "TCONS_00000122|g.166"; gene_name "ORF";
Pf3D7_01_v3	transdecoder	CDS	197550	200661	.	+	2	transcript_id "TCONS_00000122|m.166"; gene_id "TCONS_00000122|g.166"; gene_name "ORF";
Pf3D7_01_v3	transdecoder	CDS	200891	201230	.	+	1	transcript_id "TCONS_00000122|m.166"; gene_id "TCONS_00000122|g.166"; gene_name "ORF";
Pf3D7_01_v3	transdecoder	exon	202536	204143	.	+	.	transcript_id "TCONS_00000123|m.26"; gene_id "TCONS_00000123|g.26"; gene_name "ORF";
Pf3D7_01_v3	transdecoder	CDS	202536	204143	.	+	0	transcript_id "TCONS_00000123|m.26"; gene_id "TCONS_00000123|g.26"; gene_name "ORF";
Pf3D7_01_v3	transdecoder	exon	204622	205455	.	-	.	transcript_id "TCONS_00000260|m.195"; gene_id "TCONS_00000260|g.195"; gene_name "ORF";
Pf3D7_01_v3	transdecoder	CDS	204622	205455	.	-	0	transcript_id "TCONS_00000260|m.195"; gene_id "TCONS_00000260|g.195"; gene_name "ORF";
Pf3D7_01_v3	transdecoder	exon	206170	210189	.	+	.	transcript_id "TCONS_00000124|m.161"; gene_id "TCONS_00000124|g.161"; gene_name "ORF";
Pf3D7_01_v3	transdecoder	CDS	206170	210189	.	+	0	transcript_id "TCONS_00000124|m.161"; gene_id "TCONS_00000124|g.161"; gene_name "ORF";
Pf3D7_01_v3	transdecoder	exon	210870	213005	.	+	.	transcript_id "TCONS_00000125|m.72"; gene_id "TCONS_00000125|g.72"; gene_name "ORF";
Pf3D7_01_v3	transdecoder	CDS	210870	213005	.	+	0	transcript_id "TCONS_00000125|m.72"; gene_id "TCONS_00000125|g.72"; gene_name "ORF";
Pf3D7_01_v3	transdecoder	exon	215122	218276	.	+	.	transcript_id "TCONS_00000126|m.212"; gene_id "TCONS_00000126|g.212"; gene_name "ORF";
Pf3D7_01_v3	transdecoder	CDS	215698	217509	.	+	0	transcript_id "TCONS_00000126|m.212"; gene_id "TCONS_00000126|g.212"; gene_name "ORF";
Pf3D7_01_v3	transdecoder	exon	215776	217509	.	+	.	transcript_id "TCONS_00000127|m.211"; gene_id "TCONS_00000127|g.211"; gene_name "ORF";
Pf3D7_01_v3	transdecoder	CDS	215776	217509	.	+	0	transcript_id "TCONS_00000127|m.211"; gene_id "TCONS_00000127|g.211"; gene_name "ORF";
Pf3D7_01_v3	transdecoder	exon	220485	220602	.	+	.	transcript_id "TCONS_00000128|m.186"; gene_id "TCONS_00000128|g.186"; gene_name "ORF";
Pf3D7_01_v3	transdecoder	exon	220851	221937	.	+	.	transcript_id "TCONS_00000128|m.186"; gene_id "TCONS_00000128|g.186"; gene_name "ORF";
Pf3D7_01_v3	transdecoder	CDS	221202	221633	.	+	0	transcript_id "TCONS_00000128|m.186"; gene_id "TCONS_00000128|g.186"; gene_name "ORF";
Pf3D7_01_v3	transdecoder	exon	221202	221633	.	+	.	transcript_id "TCONS_00000129|m.185"; gene_id "TCONS_00000129|g.185"; gene_name "ORF";
Pf3D7_01_v3	transdecoder	CDS	221202	221633	.	+	0	transcript_id "TCONS_00000129|m.185"; gene_id "TCONS_00000129|g.185"; gene_name "ORF";
Pf3D7_01_v3	transdecoder	exon	221246	224398	.	-	.	transcript_id "TCONS_00000265|m.204"; gene_id "TCONS_00000265|g.204"; gene_name "ORF";
Pf3D7_01_v3	transdecoder	CDS	222254	223960	.	-	0	transcript_id "TCONS_00000265|m.204"; gene_id "TCONS_00000265|g.204"; gene_name "ORF";
Pf3D7_01_v3	transdecoder	exon	222254	223960	.	-	.	transcript_id "TCONS_00000266|m.203"; gene_id "TCONS_00000266|g.203"; gene_name "ORF";
Pf3D7_01_v3	transdecoder	CDS	222254	223960	.	-	0	transcript_id "TCONS_00000266|m.203"; gene_id "TCONS_00000266|g.203"; gene_name "ORF";
Pf3D7_01_v3	transdecoder	exon	225110	225582	.	-	.	transcript_id "TCONS_00000267|m.117"; gene_id "TCONS_00000267|g.117"; gene_name "ORF";
Pf3D7_01_v3	transdecoder	exon	225764	225779	.	-	.	transcript_id "TCONS_00000267|m.117"; gene_id "TCONS_00000267|g.117"; gene_name "ORF";
Pf3D7_01_v3	transdecoder	CDS	225110	225582	.	-	2	transcript_id "TCONS_00000267|m.117"; gene_id "TCONS_00000267|g.117"; gene_name "ORF";
Pf3D7_01_v3	transdecoder	CDS	225764	225779	.	-	0	transcript_id "TCONS_00000267|m.117"; gene_id "TCONS_00000267|g.117"; gene_name "ORF";
Pf3D7_01_v3	transdecoder	exon	226498	226510	.	-	.	transcript_id "TCONS_00000268|m.202"; gene_id "TCONS_00000268|g.202"; gene_name "ORF";
Pf3D7_01_v3	transdecoder	exon	226590	226892	.	-	.	transcript_id "TCONS_00000268|m.202"; gene_id "TCONS_00000268|g.202"; gene_name "ORF";
Pf3D7_01_v3	transdecoder	exon	227075	227726	.	-	.	transcript_id "TCONS_00000268|m.202"; gene_id "TCONS_00000268|g.202"; gene_name "ORF";
Pf3D7_01_v3	transdecoder	CDS	226681	226892	.	-	2	transcript_id "TCONS_00000268|m.202"; gene_id "TCONS_00000268|g.202"; gene_name "ORF";
Pf3D7_01_v3	transdecoder	CDS	227075	227285	.	-	0	transcript_id "TCONS_00000268|m.202"; gene_id "TCONS_00000268|g.202"; gene_name "ORF";
Pf3D7_01_v3	transdecoder	exon	226681	226892	.	-	.	transcript_id "TCONS_00000269|m.201"; gene_id "TCONS_00000269|g.201"; gene_name "ORF";
Pf3D7_01_v3	transdecoder	exon	227075	227285	.	-	.	transcript_id "TCONS_00000269|m.201"; gene_id "TCONS_00000269|g.201"; gene_name "ORF";
Pf3D7_01_v3	transdecoder	CDS	226681	226892	.	-	2	transcript_id "TCONS_00000269|m.201"; gene_id "TCONS_00000269|g.201"; gene_name "ORF";
Pf3D7_01_v3	transdecoder	CDS	227075	227285	.	-	0	transcript_id "TCONS_00000269|m.201"; gene_id "TCONS_00000269|g.201"; gene_name "ORF";
Pf3D7_01_v3	transdecoder	exon	226681	226871	.	-	.	transcript_id "TCONS_00000270|m.200"; gene_id "TCONS_00000270|g.200"; gene_name "ORF";
Pf3D7_01_v3	transdecoder	exon	227075	227285	.	-	.	transcript_id "TCONS_00000270|m.200"; gene_id "TCONS_00000270|g.200"; gene_name "ORF";
Pf3D7_01_v3	transdecoder	CDS	226681	226871	.	-	2	transcript_id "TCONS_00000270|m.200"; gene_id "TCONS_00000270|g.200"; gene_name "ORF";
Pf3D7_01_v3	transdecoder	CDS	227075	227285	.	-	0	transcript_id "TCONS_00000270|m.200"; gene_id "TCONS_00000270|g.200"; gene_name "ORF";
Pf3D7_01_v3	transdecoder	exon	228485	229519	.	-	.	transcript_id "TCONS_00000271|m.64"; gene_id "TCONS_00000271|g.64"; gene_name "ORF";
Pf3D7_01_v3	transdecoder	CDS	228485	229519	.	-	0	transcript_id "TCONS_00000271|m.64"; gene_id "TCONS_00000271|g.64"; gene_name "ORF";
Pf3D7_01_v3	transdecoder	exon	230289	231382	.	-	.	transcript_id "TCONS_00000272|m.198"; gene_id "TCONS_00000272|g.198"; gene_name "ORF";
Pf3D7_01_v3	transdecoder	exon	231631	234068	.	-	.	transcript_id "TCONS_00000272|m.198"; gene_id "TCONS_00000272|g.198"; gene_name "ORF";
Pf3D7_01_v3	transdecoder	exon	234260	234402	.	-	.	transcript_id "TCONS_00000272|m.198"; gene_id "TCONS_00000272|g.198"; gene_name "ORF";
Pf3D7_01_v3	transdecoder	CDS	230289	231382	.	-	2	transcript_id "TCONS_00000272|m.198"; gene_id "TCONS_00000272|g.198"; gene_name "ORF";
Pf3D7_01_v3	transdecoder	CDS	231631	234068	.	-	1	transcript_id "TCONS_00000272|m.198"; gene_id "TCONS_00000272|g.198"; gene_name "ORF";
Pf3D7_01_v3	transdecoder	CDS	234260	234402	.	-	0	transcript_id "TCONS_00000272|m.198"; gene_id "TCONS_00000272|g.198"; gene_name "ORF";
Pf3D7_01_v3	transdecoder	exon	238666	247857	.	+	.	transcript_id "TCONS_00000131|m.81"; gene_id "TCONS_00000131|g.81"; gene_name "ORF";
Pf3D7_01_v3	transdecoder	CDS	238666	247857	.	+	0	transcript_id "TCONS_00000131|m.81"; gene_id "TCONS_00000131|g.81"; gene_name "ORF";
Pf3D7_01_v3	transdecoder	exon	248286	248310	.	-	.	transcript_id "TCONS_00000274|m.187"; gene_id "TCONS_00000274|g.187"; gene_name "ORF";
Pf3D7_01_v3	transdecoder	exon	248446	250366	.	-	.	transcript_id "TCONS_00000274|m.187"; gene_id "TCONS_00000274|g.187"; gene_name "ORF";
Pf3D7_01_v3	transdecoder	exon	250648	252709	.	-	.	transcript_id "TCONS_00000274|m.187"; gene_id "TCONS_00000274|g.187"; gene_name "ORF";
Pf3D7_01_v3	transdecoder	CDS	249231	250366	.	-	2	transcript_id "TCONS_00000274|m.187"; gene_id "TCONS_00000274|g.187"; gene_name "ORF";
Pf3D7_01_v3	transdecoder	CDS	250648	252010	.	-	0	transcript_id "TCONS_00000274|m.187"; gene_id "TCONS_00000274|g.187"; gene_name "ORF";
Pf3D7_01_v3	transdecoder	exon	249231	250366	.	-	.	transcript_id "TCONS_00000275|m.188"; gene_id "TCONS_00000275|g.188"; gene_name "ORF";
Pf3D7_01_v3	transdecoder	exon	250648	252010	.	-	.	transcript_id "TCONS_00000275|m.188"; gene_id "TCONS_00000275|g.188"; gene_name "ORF";
Pf3D7_01_v3	transdecoder	CDS	249231	250366	.	-	2	transcript_id "TCONS_00000275|m.188"; gene_id "TCONS_00000275|g.188"; gene_name "ORF";
Pf3D7_01_v3	transdecoder	CDS	250648	252010	.	-	0	transcript_id "TCONS_00000275|m.188"; gene_id "TCONS_00000275|g.188"; gene_name "ORF";
Pf3D7_01_v3	transdecoder	exon	253584	254930	.	+	.	transcript_id "TCONS_00000132|m.248"; gene_id "TCONS_00000132|g.248"; gene_name "ORF";
Pf3D7_01_v3	transdecoder	CDS	253584	254930	.	+	0	transcript_id "TCONS_00000132|m.248"; gene_id "TCONS_00000132|g.248"; gene_name "ORF";
Pf3D7_01_v3	transdecoder	exon	255129	259016	.	-	.	transcript_id "TCONS_00000276|m.46"; gene_id "TCONS_00000276|g.46"; gene_name "ORF";
Pf3D7_01_v3	transdecoder	CDS	255775	258543	.	-	0	transcript_id "TCONS_00000276|m.46"; gene_id "TCONS_00000276|g.46"; gene_name "ORF";
Pf3D7_01_v3	transdecoder	exon	255775	258543	.	-	.	transcript_id "TCONS_00000277|m.47"; gene_id "TCONS_00000277|g.47"; gene_name "ORF";
Pf3D7_01_v3	transdecoder	CDS	255775	258543	.	-	0	transcript_id "TCONS_00000277|m.47"; gene_id "TCONS_00000277|g.47"; gene_name "ORF";
Pf3D7_01_v3	transdecoder	exon	259439	261992	.	-	.	transcript_id "TCONS_00000278|m.150"; gene_id "TCONS_00000278|g.150"; gene_name "ORF";
Pf3D7_01_v3	transdecoder	CDS	260658	261809	.	-	0	transcript_id "TCONS_00000278|m.150"; gene_id "TCONS_00000278|g.150"; gene_name "ORF";
Pf3D7_01_v3	transdecoder	exon	259439	261992	.	-	.	transcript_id "TCONS_00000278|m.151"; gene_id "TCONS_00000278|g.151"; gene_name "ORF";
Pf3D7_01_v3	transdecoder	CDS	259589	259906	.	-	0	transcript_id "TCONS_00000278|m.151"; gene_id "TCONS_00000278|g.151"; gene_name "ORF";
Pf3D7_01_v3	transdecoder	exon	260658	261809	.	-	.	transcript_id "TCONS_00000279|m.149"; gene_id "TCONS_00000279|g.149"; gene_name "ORF";
Pf3D7_01_v3	transdecoder	CDS	260658	261809	.	-	0	transcript_id "TCONS_00000279|m.149"; gene_id "TCONS_00000279|g.149"; gene_name "ORF";
Pf3D7_01_v3	transdecoder	exon	263340	263859	.	-	.	transcript_id "TCONS_00000280|m.121"; gene_id "TCONS_00000280|g.121"; gene_name "ORF";
Pf3D7_01_v3	transdecoder	exon	264096	264223	.	-	.	transcript_id "TCONS_00000280|m.121"; gene_id "TCONS_00000280|g.121"; gene_name "ORF";
Pf3D7_01_v3	transdecoder	CDS	263340	263859	.	-	1	transcript_id "TCONS_00000280|m.121"; gene_id "TCONS_00000280|g.121"; gene_name "ORF";
Pf3D7_01_v3	transdecoder	CDS	264096	264223	.	-	0	transcript_id "TCONS_00000280|m.121"; gene_id "TCONS_00000280|g.121"; gene_name "ORF";
Pf3D7_01_v3	transdecoder	exon	265208	265537	.	-	.	transcript_id "TCONS_00000281|m.239"; gene_id "TCONS_00000281|g.239"; gene_name "ORF";
Pf3D7_01_v3	transdecoder	exon	265674	265972	.	-	.	transcript_id "TCONS_00000281|m.239"; gene_id "TCONS_00000281|g.239"; gene_name "ORF";
Pf3D7_01_v3	transdecoder	exon	266116	269173	.	-	.	transcript_id "TCONS_00000281|m.239"; gene_id "TCONS_00000281|g.239"; gene_name "ORF";
Pf3D7_01_v3	transdecoder	CDS	265208	265537	.	-	0	transcript_id "TCONS_00000281|m.239"; gene_id "TCONS_00000281|g.239"; gene_name "ORF";
Pf3D7_01_v3	transdecoder	CDS	265674	265972	.	-	2	transcript_id "TCONS_00000281|m.239"; gene_id "TCONS_00000281|g.239"; gene_name "ORF";
Pf3D7_01_v3	transdecoder	CDS	266116	269173	.	-	0	transcript_id "TCONS_00000281|m.239"; gene_id "TCONS_00000281|g.239"; gene_name "ORF";
Pf3D7_01_v3	transdecoder	exon	271862	271885	.	+	.	transcript_id "TCONS_00000136|m.196"; gene_id "TCONS_00000136|g.196"; gene_name "ORF";
Pf3D7_01_v3	transdecoder	exon	272327	272515	.	+	.	transcript_id "TCONS_00000136|m.196"; gene_id "TCONS_00000136|g.196"; gene_name "ORF";
Pf3D7_01_v3	transdecoder	exon	272667	272764	.	+	.	transcript_id "TCONS_00000136|m.196"; gene_id "TCONS_00000136|g.196"; gene_name "ORF";
Pf3D7_01_v3	transdecoder	exon	272859	272944	.	+	.	transcript_id "TCONS_00000136|m.196"; gene_id "TCONS_00000136|g.196"; gene_name "ORF";
Pf3D7_01_v3	transdecoder	exon	273180	273579	.	+	.	transcript_id "TCONS_00000136|m.196"; gene_id "TCONS_00000136|g.196"; gene_name "ORF";
Pf3D7_01_v3	transdecoder	CDS	272454	272515	.	+	0	transcript_id "TCONS_00000136|m.196"; gene_id "TCONS_00000136|g.196"; gene_name "ORF";
Pf3D7_01_v3	transdecoder	CDS	272667	272764	.	+	1	transcript_id "TCONS_00000136|m.196"; gene_id "TCONS_00000136|g.196"; gene_name "ORF";
Pf3D7_01_v3	transdecoder	CDS	272859	272944	.	+	2	transcript_id "TCONS_00000136|m.196"; gene_id "TCONS_00000136|g.196"; gene_name "ORF";
Pf3D7_01_v3	transdecoder	CDS	273180	273404	.	+	0	transcript_id "TCONS_00000136|m.196"; gene_id "TCONS_00000136|g.196"; gene_name "ORF";
Pf3D7_01_v3	transdecoder	exon	272454	272515	.	+	.	transcript_id "TCONS_00000137|m.197"; gene_id "TCONS_00000137|g.197"; gene_name "ORF";
Pf3D7_01_v3	transdecoder	exon	272667	272764	.	+	.	transcript_id "TCONS_00000137|m.197"; gene_id "TCONS_00000137|g.197"; gene_name "ORF";
Pf3D7_01_v3	transdecoder	exon	272859	272944	.	+	.	transcript_id "TCONS_00000137|m.197"; gene_id "TCONS_00000137|g.197"; gene_name "ORF";
Pf3D7_01_v3	transdecoder	exon	273180	273404	.	+	.	transcript_id "TCONS_00000137|m.197"; gene_id "TCONS_00000137|g.197"; gene_name "ORF";
Pf3D7_01_v3	transdecoder	CDS	272454	272515	.	+	0	transcript_id "TCONS_00000137|m.197"; gene_id "TCONS_00000137|g.197"; gene_name "ORF";
Pf3D7_01_v3	transdecoder	CDS	272667	272764	.	+	1	transcript_id "TCONS_00000137|m.197"; gene_id "TCONS_00000137|g.197"; gene_name "ORF";
Pf3D7_01_v3	transdecoder	CDS	272859	272944	.	+	2	transcript_id "TCONS_00000137|m.197"; gene_id "TCONS_00000137|g.197"; gene_name "ORF";
Pf3D7_01_v3	transdecoder	CDS	273180	273404	.	+	0	transcript_id "TCONS_00000137|m.197"; gene_id "TCONS_00000137|g.197"; gene_name "ORF";
Pf3D7_01_v3	transdecoder	exon	274315	278550	.	+	.	transcript_id "TCONS_00000138|m.65"; gene_id "TCONS_00000138|g.65"; gene_name "ORF";
Pf3D7_01_v3	transdecoder	CDS	274315	278550	.	+	0	transcript_id "TCONS_00000138|m.65"; gene_id "TCONS_00000138|g.65"; gene_name "ORF";
Pf3D7_01_v3	transdecoder	exon	279115	280014	.	+	.	transcript_id "TCONS_00000139|m.253"; gene_id "TCONS_00000139|g.253"; gene_name "ORF";
Pf3D7_01_v3	transdecoder	CDS	279115	280014	.	+	0	transcript_id "TCONS_00000139|m.253"; gene_id "TCONS_00000139|g.253"; gene_name "ORF";
Pf3D7_01_v3	transdecoder	exon	281155	285459	.	+	.	transcript_id "TCONS_00000140|m.127"; gene_id "TCONS_00000140|g.127"; gene_name "ORF";
Pf3D7_01_v3	transdecoder	CDS	281155	285459	.	+	0	transcript_id "TCONS_00000140|m.127"; gene_id "TCONS_00000140|g.127"; gene_name "ORF";
Pf3D7_01_v3	transdecoder	exon	286951	287050	.	+	.	transcript_id "TCONS_00000141|m.220"; gene_id "TCONS_00000141|g.220"; gene_name "ORF";
Pf3D7_01_v3	transdecoder	exon	287269	287352	.	+	.	transcript_id "TCONS_00000141|m.220"; gene_id "TCONS_00000141|g.220"; gene_name "ORF";
Pf3D7_01_v3	transdecoder	exon	287561	287630	.	+	.	transcript_id "TCONS_00000141|m.220"; gene_id "TCONS_00000141|g.220"; gene_name "ORF";
Pf3D7_01_v3	transdecoder	exon	287779	287817	.	+	.	transcript_id "TCONS_00000141|m.220"; gene_id "TCONS_00000141|g.220"; gene_name "ORF";
Pf3D7_01_v3	transdecoder	exon	287972	288084	.	+	.	transcript_id "TCONS_00000141|m.220"; gene_id "TCONS_00000141|g.220"; gene_name "ORF";
Pf3D7_01_v3	transdecoder	exon	288214	288266	.	+	.	transcript_id "TCONS_00000141|m.220"; gene_id "TCONS_00000141|g.220"; gene_name "ORF";
Pf3D7_01_v3	transdecoder	exon	288522	288615	.	+	.	transcript_id "TCONS_00000141|m.220"; gene_id "TCONS_00000141|g.220"; gene_name "ORF";
Pf3D7_01_v3	transdecoder	exon	288712	288764	.	+	.	transcript_id "TCONS_00000141|m.220"; gene_id "TCONS_00000141|g.220"; gene_name "ORF";
Pf3D7_01_v3	transdecoder	exon	288880	288918	.	+	.	transcript_id "TCONS_00000141|m.220"; gene_id "TCONS_00000141|g.220"; gene_name "ORF";
Pf3D7_01_v3	transdecoder	CDS	286951	287050	.	+	0	transcript_id "TCONS_00000141|m.220"; gene_id "TCONS_00000141|g.220"; gene_name "ORF";
Pf3D7_01_v3	transdecoder	CDS	287269	287352	.	+	2	transcript_id "TCONS_00000141|m.220"; gene_id "TCONS_00000141|g.220"; gene_name "ORF";
Pf3D7_01_v3	transdecoder	CDS	287561	287630	.	+	2	transcript_id "TCONS_00000141|m.220"; gene_id "TCONS_00000141|g.220"; gene_name "ORF";
Pf3D7_01_v3	transdecoder	CDS	287779	287817	.	+	1	transcript_id "TCONS_00000141|m.220"; gene_id "TCONS_00000141|g.220"; gene_name "ORF";
Pf3D7_01_v3	transdecoder	CDS	287972	288084	.	+	1	transcript_id "TCONS_00000141|m.220"; gene_id "TCONS_00000141|g.220"; gene_name "ORF";
Pf3D7_01_v3	transdecoder	CDS	288214	288266	.	+	2	transcript_id "TCONS_00000141|m.220"; gene_id "TCONS_00000141|g.220"; gene_name "ORF";
Pf3D7_01_v3	transdecoder	CDS	288522	288615	.	+	0	transcript_id "TCONS_00000141|m.220"; gene_id "TCONS_00000141|g.220"; gene_name "ORF";
Pf3D7_01_v3	transdecoder	CDS	288712	288764	.	+	2	transcript_id "TCONS_00000141|m.220"; gene_id "TCONS_00000141|g.220"; gene_name "ORF";
Pf3D7_01_v3	transdecoder	CDS	288880	288918	.	+	0	transcript_id "TCONS_00000141|m.220"; gene_id "TCONS_00000141|g.220"; gene_name "ORF";
Pf3D7_01_v3	transdecoder	exon	290386	292590	.	+	.	transcript_id "TCONS_00000142|m.123"; gene_id "TCONS_00000142|g.123"; gene_name "ORF";
Pf3D7_01_v3	transdecoder	CDS	290386	292590	.	+	0	transcript_id "TCONS_00000142|m.123"; gene_id "TCONS_00000142|g.123"; gene_name "ORF";
Pf3D7_01_v3	transdecoder	exon	293642	293765	.	+	.	transcript_id "TCONS_00000143|m.194"; gene_id "TCONS_00000143|g.194"; gene_name "ORF";
Pf3D7_01_v3	transdecoder	exon	293960	294027	.	+	.	transcript_id "TCONS_00000143|m.194"; gene_id "TCONS_00000143|g.194"; gene_name "ORF";
Pf3D7_01_v3	transdecoder	exon	294250	294336	.	+	.	transcript_id "TCONS_00000143|m.194"; gene_id "TCONS_00000143|g.194"; gene_name "ORF";
Pf3D7_01_v3	transdecoder	exon	294433	294513	.	+	.	transcript_id "TCONS_00000143|m.194"; gene_id "TCONS_00000143|g.194"; gene_name "ORF";
Pf3D7_01_v3	transdecoder	exon	294710	294769	.	+	.	transcript_id "TCONS_00000143|m.194"; gene_id "TCONS_00000143|g.194"; gene_name "ORF";
Pf3D7_01_v3	transdecoder	exon	294882	294968	.	+	.	transcript_id "TCONS_00000143|m.194"; gene_id "TCONS_00000143|g.194"; gene_name "ORF";
Pf3D7_01_v3	transdecoder	CDS	293642	293765	.	+	0	transcript_id "TCONS_00000143|m.194"; gene_id "TCONS_00000143|g.194"; gene_name "ORF";
Pf3D7_01_v3	transdecoder	CDS	293960	294027	.	+	2	transcript_id "TCONS_00000143|m.194"; gene_id "TCONS_00000143|g.194"; gene_name "ORF";
Pf3D7_01_v3	transdecoder	CDS	294250	294336	.	+	0	transcript_id "TCONS_00000143|m.194"; gene_id "TCONS_00000143|g.194"; gene_name "ORF";
Pf3D7_01_v3	transdecoder	CDS	294433	294513	.	+	0	transcript_id "TCONS_00000143|m.194"; gene_id "TCONS_00000143|g.194"; gene_name "ORF";
Pf3D7_01_v3	transdecoder	CDS	294710	294769	.	+	0	transcript_id "TCONS_00000143|m.194"; gene_id "TCONS_00000143|g.194"; gene_name "ORF";
Pf3D7_01_v3	transdecoder	CDS	294882	294968	.	+	0	transcript_id "TCONS_00000143|m.194"; gene_id "TCONS_00000143|g.194"; gene_name "ORF";
Pf3D7_01_v3	transdecoder	exon	295300	296931	.	-	.	transcript_id "TCONS_00000283|m.125"; gene_id "TCONS_00000283|g.125"; gene_name "ORF";
Pf3D7_01_v3	transdecoder	CDS	295300	296931	.	-	0	transcript_id "TCONS_00000283|m.125"; gene_id "TCONS_00000283|g.125"; gene_name "ORF";
Pf3D7_01_v3	transdecoder	exon	297362	297535	.	+	.	transcript_id "TCONS_00000144|m.118"; gene_id "TCONS_00000144|g.118"; gene_name "ORF";
Pf3D7_01_v3	transdecoder	exon	297644	297768	.	+	.	transcript_id "TCONS_00000144|m.118"; gene_id "TCONS_00000144|g.118"; gene_name "ORF";
Pf3D7_01_v3	transdecoder	exon	297899	297992	.	+	.	transcript_id "TCONS_00000144|m.118"; gene_id "TCONS_00000144|g.118"; gene_name "ORF";
Pf3D7_01_v3	transdecoder	exon	298114	298188	.	+	.	transcript_id "TCONS_00000144|m.118"; gene_id "TCONS_00000144|g.118"; gene_name "ORF";
Pf3D7_01_v3	transdecoder	exon	298301	298480	.	+	.	transcript_id "TCONS_00000144|m.118"; gene_id "TCONS_00000144|g.118"; gene_name "ORF";
Pf3D7_01_v3	transdecoder	exon	298556	298602	.	+	.	transcript_id "TCONS_00000144|m.118"; gene_id "TCONS_00000144|g.118"; gene_name "ORF";
Pf3D7_01_v3	transdecoder	exon	298694	298739	.	+	.	transcript_id "TCONS_00000144|m.118"; gene_id "TCONS_00000144|g.118"; gene_name "ORF";
Pf3D7_01_v3	transdecoder	exon	298850	298927	.	+	.	transcript_id "TCONS_00000144|m.118"; gene_id "TCONS_00000144|g.118"; gene_name "ORF";
Pf3D7_01_v3	transdecoder	exon	299063	299181	.	+	.	transcript_id "TCONS_00000144|m.118"; gene_id "TCONS_00000144|g.118"; gene_name "ORF";
Pf3D7_01_v3	transdecoder	exon	299322	299397	.	+	.	transcript_id "TCONS_00000144|m.118"; gene_id "TCONS_00000144|g.118"; gene_name "ORF";
Pf3D7_01_v3	transdecoder	CDS	297362	297535	.	+	0	transcript_id "TCONS_00000144|m.118"; gene_id "TCONS_00000144|g.118"; gene_name "ORF";
Pf3D7_01_v3	transdecoder	CDS	297644	297768	.	+	0	transcript_id "TCONS_00000144|m.118"; gene_id "TCONS_00000144|g.118"; gene_name "ORF";
Pf3D7_01_v3	transdecoder	CDS	297899	297992	.	+	1	transcript_id "TCONS_00000144|m.118"; gene_id "TCONS_00000144|g.118"; gene_name "ORF";
Pf3D7_01_v3	transdecoder	CDS	298114	298188	.	+	0	transcript_id "TCONS_00000144|m.118"; gene_id "TCONS_00000144|g.118"; gene_name "ORF";
Pf3D7_01_v3	transdecoder	CDS	298301	298480	.	+	0	transcript_id "TCONS_00000144|m.118"; gene_id "TCONS_00000144|g.118"; gene_name "ORF";
Pf3D7_01_v3	transdecoder	CDS	298556	298602	.	+	0	transcript_id "TCONS_00000144|m.118"; gene_id "TCONS_00000144|g.118"; gene_name "ORF";
Pf3D7_01_v3	transdecoder	CDS	298694	298739	.	+	1	transcript_id "TCONS_00000144|m.118"; gene_id "TCONS_00000144|g.118"; gene_name "ORF";
Pf3D7_01_v3	transdecoder	CDS	298850	298927	.	+	0	transcript_id "TCONS_00000144|m.118"; gene_id "TCONS_00000144|g.118"; gene_name "ORF";
Pf3D7_01_v3	transdecoder	CDS	299063	299181	.	+	0	transcript_id "TCONS_00000144|m.118"; gene_id "TCONS_00000144|g.118"; gene_name "ORF";
Pf3D7_01_v3	transdecoder	CDS	299322	299397	.	+	1	transcript_id "TCONS_00000144|m.118"; gene_id "TCONS_00000144|g.118"; gene_name "ORF";
Pf3D7_01_v3	transdecoder	exon	299562	300092	.	-	.	transcript_id "TCONS_00000284|m.41"; gene_id "TCONS_00000284|g.41"; gene_name "ORF";
Pf3D7_01_v3	transdecoder	exon	300200	300868	.	-	.	transcript_id "TCONS_00000284|m.41"; gene_id "TCONS_00000284|g.41"; gene_name "ORF";
Pf3D7_01_v3	transdecoder	CDS	299562	300092	.	-	0	transcript_id "TCONS_00000284|m.41"; gene_id "TCONS_00000284|g.41"; gene_name "ORF";
Pf3D7_01_v3	transdecoder	CDS	300200	300868	.	-	0	transcript_id "TCONS_00000284|m.41"; gene_id "TCONS_00000284|g.41"; gene_name "ORF";
Pf3D7_01_v3	transdecoder	exon	302937	303398	.	+	.	transcript_id "TCONS_00000146|m.80"; gene_id "TCONS_00000146|g.80"; gene_name "ORF";
Pf3D7_01_v3	transdecoder	CDS	302937	303398	.	+	0	transcript_id "TCONS_00000146|m.80"; gene_id "TCONS_00000146|g.80"; gene_name "ORF";
Pf3D7_01_v3	transdecoder	exon	304362	304436	.	-	.	transcript_id "TCONS_00000286|m.162"; gene_id "TCONS_00000286|g.162"; gene_name "ORF";
Pf3D7_01_v3	transdecoder	exon	304604	304733	.	-	.	transcript_id "TCONS_00000286|m.162"; gene_id "TCONS_00000286|g.162"; gene_name "ORF";
Pf3D7_01_v3	transdecoder	exon	304876	304948	.	-	.	transcript_id "TCONS_00000286|m.162"; gene_id "TCONS_00000286|g.162"; gene_name "ORF";
Pf3D7_01_v3	transdecoder	exon	305123	309257	.	-	.	transcript_id "TCONS_00000286|m.162"; gene_id "TCONS_00000286|g.162"; gene_name "ORF";
Pf3D7_01_v3	transdecoder	CDS	304362	304436	.	-	0	transcript_id "TCONS_00000286|m.162"; gene_id "TCONS_00000286|g.162"; gene_name "ORF";
Pf3D7_01_v3	transdecoder	CDS	304604	304733	.	-	1	transcript_id "TCONS_00000286|m.162"; gene_id "TCONS_00000286|g.162"; gene_name "ORF";
Pf3D7_01_v3	transdecoder	CDS	304876	304948	.	-	2	transcript_id "TCONS_00000286|m.162"; gene_id "TCONS_00000286|g.162"; gene_name "ORF";
Pf3D7_01_v3	transdecoder	CDS	305123	309257	.	-	0	transcript_id "TCONS_00000286|m.162"; gene_id "TCONS_00000286|g.162"; gene_name "ORF";
Pf3D7_01_v3	transdecoder	exon	314618	319405	.	+	.	transcript_id "TCONS_00000149|m.142"; gene_id "TCONS_00000149|g.142"; gene_name "ORF";
Pf3D7_01_v3	transdecoder	CDS	314618	319405	.	+	0	transcript_id "TCONS_00000149|m.142"; gene_id "TCONS_00000149|g.142"; gene_name "ORF";
Pf3D7_01_v3	transdecoder	exon	319816	321368	.	+	.	transcript_id "TCONS_00000150|m.50"; gene_id "TCONS_00000150|g.50"; gene_name "ORF";
Pf3D7_01_v3	transdecoder	exon	322307	326191	.	+	.	transcript_id "TCONS_00000150|m.50"; gene_id "TCONS_00000150|g.50"; gene_name "ORF";
Pf3D7_01_v3	transdecoder	CDS	322371	326072	.	+	0	transcript_id "TCONS_00000150|m.50"; gene_id "TCONS_00000150|g.50"; gene_name "ORF";
Pf3D7_01_v3	transdecoder	exon	319816	321368	.	+	.	transcript_id "TCONS_00000150|m.51"; gene_id "TCONS_00000150|g.51"; gene_name "ORF";
Pf3D7_01_v3	transdecoder	exon	322307	326191	.	+	.	transcript_id "TCONS_00000150|m.51"; gene_id "TCONS_00000150|g.51"; gene_name "ORF";
Pf3D7_01_v3	transdecoder	CDS	320168	321368	.	+	0	transcript_id "TCONS_00000150|m.51"; gene_id "TCONS_00000150|g.51"; gene_name "ORF";
Pf3D7_01_v3	transdecoder	CDS	322307	322374	.	+	2	transcript_id "TCONS_00000150|m.51"; gene_id "TCONS_00000150|g.51"; gene_name "ORF";
Pf3D7_01_v3	transdecoder	exon	320168	321508	.	+	.	transcript_id "TCONS_00000151|m.48"; gene_id "TCONS_00000151|g.48"; gene_name "ORF";
Pf3D7_01_v3	transdecoder	CDS	320168	321508	.	+	0	transcript_id "TCONS_00000151|m.48"; gene_id "TCONS_00000151|g.48"; gene_name "ORF";
Pf3D7_01_v3	transdecoder	exon	322371	326072	.	+	.	transcript_id "TCONS_00000152|m.49"; gene_id "TCONS_00000152|g.49"; gene_name "ORF";
Pf3D7_01_v3	transdecoder	CDS	322371	326072	.	+	0	transcript_id "TCONS_00000152|m.49"; gene_id "TCONS_00000152|g.49"; gene_name "ORF";
Pf3D7_01_v3	transdecoder	exon	326397	327224	.	-	.	transcript_id "TCONS_00000287|m.61"; gene_id "TCONS_00000287|g.61"; gene_name "ORF";
Pf3D7_01_v3	transdecoder	CDS	326397	327224	.	-	0	transcript_id "TCONS_00000287|m.61"; gene_id "TCONS_00000287|g.61"; gene_name "ORF";
Pf3D7_01_v3	transdecoder	exon	327559	327593	.	-	.	transcript_id "TCONS_00000288|m.101"; gene_id "TCONS_00000288|g.101"; gene_name "ORF";
Pf3D7_01_v3	transdecoder	exon	327901	328015	.	-	.	transcript_id "TCONS_00000288|m.101"; gene_id "TCONS_00000288|g.101"; gene_name "ORF";
Pf3D7_01_v3	transdecoder	exon	328179	328479	.	-	.	transcript_id "TCONS_00000288|m.101"; gene_id "TCONS_00000288|g.101"; gene_name "ORF";
Pf3D7_01_v3	transdecoder	exon	328609	328703	.	-	.	transcript_id "TCONS_00000288|m.101"; gene_id "TCONS_00000288|g.101"; gene_name "ORF";
Pf3D7_01_v3	transdecoder	exon	328834	329343	.	-	.	transcript_id "TCONS_00000288|m.101"; gene_id "TCONS_00000288|g.101"; gene_name "ORF";
Pf3D7_01_v3	transdecoder	exon	329556	329975	.	-	.	transcript_id "TCONS_00000288|m.101"; gene_id "TCONS_00000288|g.101"; gene_name "ORF";
Pf3D7_01_v3	transdecoder	CDS	328431	328479	.	-	1	transcript_id "TCONS_00000288|m.101"; gene_id "TCONS_00000288|g.101"; gene_name "ORF";
Pf3D7_01_v3	transdecoder	CDS	328609	328703	.	-	0	transcript_id "TCONS_00000288|m.101"; gene_id "TCONS_00000288|g.101"; gene_name "ORF";
Pf3D7_01_v3	transdecoder	CDS	328834	329343	.	-	0	transcript_id "TCONS_00000288|m.101"; gene_id "TCONS_00000288|g.101"; gene_name "ORF";
Pf3D7_01_v3	transdecoder	CDS	329556	329558	.	-	0	transcript_id "TCONS_00000288|m.101"; gene_id "TCONS_00000288|g.101"; gene_name "ORF";
Pf3D7_01_v3	transdecoder	exon	328431	328479	.	-	.	transcript_id "TCONS_00000289|m.102"; gene_id "TCONS_00000289|g.102"; gene_name "ORF";
Pf3D7_01_v3	transdecoder	exon	328609	328703	.	-	.	transcript_id "TCONS_00000289|m.102"; gene_id "TCONS_00000289|g.102"; gene_name "ORF";
Pf3D7_01_v3	transdecoder	exon	328834	329343	.	-	.	transcript_id "TCONS_00000289|m.102"; gene_id "TCONS_00000289|g.102"; gene_name "ORF";
Pf3D7_01_v3	transdecoder	exon	329556	329558	.	-	.	transcript_id "TCONS_00000289|m.102"; gene_id "TCONS_00000289|g.102"; gene_name "ORF";
Pf3D7_01_v3	transdecoder	CDS	328431	328479	.	-	1	transcript_id "TCONS_00000289|m.102"; gene_id "TCONS_00000289|g.102"; gene_name "ORF";
Pf3D7_01_v3	transdecoder	CDS	328609	328703	.	-	0	transcript_id "TCONS_00000289|m.102"; gene_id "TCONS_00000289|g.102"; gene_name "ORF";
Pf3D7_01_v3	transdecoder	CDS	328834	329343	.	-	0	transcript_id "TCONS_00000289|m.102"; gene_id "TCONS_00000289|g.102"; gene_name "ORF";
Pf3D7_01_v3	transdecoder	CDS	329556	329558	.	-	0	transcript_id "TCONS_00000289|m.102"; gene_id "TCONS_00000289|g.102"; gene_name "ORF";
Pf3D7_01_v3	transdecoder	exon	330738	332708	.	+	.	transcript_id "TCONS_00000153|m.104"; gene_id "TCONS_00000153|g.104"; gene_name "ORF";
Pf3D7_01_v3	transdecoder	CDS	330738	332708	.	+	0	transcript_id "TCONS_00000153|m.104"; gene_id "TCONS_00000153|g.104"; gene_name "ORF";
Pf3D7_01_v3	transdecoder	exon	337095	344608	.	+	.	transcript_id "TCONS_00000155|m.106"; gene_id "TCONS_00000155|g.106"; gene_name "ORF";
Pf3D7_01_v3	transdecoder	CDS	337168	343833	.	+	0	transcript_id "TCONS_00000155|m.106"; gene_id "TCONS_00000155|g.106"; gene_name "ORF";
Pf3D7_01_v3	transdecoder	exon	337168	343833	.	+	.	transcript_id "TCONS_00000156|m.105"; gene_id "TCONS_00000156|g.105"; gene_name "ORF";
Pf3D7_01_v3	transdecoder	CDS	337168	343833	.	+	0	transcript_id "TCONS_00000156|m.105"; gene_id "TCONS_00000156|g.105"; gene_name "ORF";
Pf3D7_01_v3	transdecoder	exon	344314	344555	.	-	.	transcript_id "TCONS_00000291|m.183"; gene_id "TCONS_00000291|g.183"; gene_name "ORF";
Pf3D7_01_v3	transdecoder	exon	344676	344730	.	-	.	transcript_id "TCONS_00000291|m.183"; gene_id "TCONS_00000291|g.183"; gene_name "ORF";
Pf3D7_01_v3	transdecoder	exon	344873	344997	.	-	.	transcript_id "TCONS_00000291|m.183"; gene_id "TCONS_00000291|g.183"; gene_name "ORF";
Pf3D7_01_v3	transdecoder	exon	345142	345213	.	-	.	transcript_id "TCONS_00000291|m.183"; gene_id "TCONS_00000291|g.183"; gene_name "ORF";
Pf3D7_01_v3	transdecoder	exon	345318	345401	.	-	.	transcript_id "TCONS_00000291|m.183"; gene_id "TCONS_00000291|g.183"; gene_name "ORF";
Pf3D7_01_v3	transdecoder	exon	345685	345851	.	-	.	transcript_id "TCONS_00000291|m.183"; gene_id "TCONS_00000291|g.183"; gene_name "ORF";
Pf3D7_01_v3	transdecoder	exon	346015	346267	.	-	.	transcript_id "TCONS_00000291|m.183"; gene_id "TCONS_00000291|g.183"; gene_name "ORF";
Pf3D7_01_v3	transdecoder	exon	346528	346680	.	-	.	transcript_id "TCONS_00000291|m.183"; gene_id "TCONS_00000291|g.183"; gene_name "ORF";
Pf3D7_01_v3	transdecoder	CDS	345206	345213	.	-	2	transcript_id "TCONS_00000291|m.183"; gene_id "TCONS_00000291|g.183"; gene_name "ORF";
Pf3D7_01_v3	transdecoder	CDS	345318	345401	.	-	2	transcript_id "TCONS_00000291|m.183"; gene_id "TCONS_00000291|g.183"; gene_name "ORF";
Pf3D7_01_v3	transdecoder	CDS	345685	345851	.	-	1	transcript_id "TCONS_00000291|m.183"; gene_id "TCONS_00000291|g.183"; gene_name "ORF";
Pf3D7_01_v3	transdecoder	CDS	346015	346267	.	-	2	transcript_id "TCONS_00000291|m.183"; gene_id "TCONS_00000291|g.183"; gene_name "ORF";
Pf3D7_01_v3	transdecoder	CDS	346528	346540	.	-	0	transcript_id "TCONS_00000291|m.183"; gene_id "TCONS_00000291|g.183"; gene_name "ORF";
Pf3D7_01_v3	transdecoder	exon	344314	344555	.	-	.	transcript_id "TCONS_00000291|m.184"; gene_id "TCONS_00000291|g.184"; gene_name "ORF";
Pf3D7_01_v3	transdecoder	exon	344676	344730	.	-	.	transcript_id "TCONS_00000291|m.184"; gene_id "TCONS_00000291|g.184"; gene_name "ORF";
Pf3D7_01_v3	transdecoder	exon	344873	344997	.	-	.	transcript_id "TCONS_00000291|m.184"; gene_id "TCONS_00000291|g.184"; gene_name "ORF";
Pf3D7_01_v3	transdecoder	exon	345142	345213	.	-	.	transcript_id "TCONS_00000291|m.184"; gene_id "TCONS_00000291|g.184"; gene_name "ORF";
Pf3D7_01_v3	transdecoder	exon	345318	345401	.	-	.	transcript_id "TCONS_00000291|m.184"; gene_id "TCONS_00000291|g.184"; gene_name "ORF";
Pf3D7_01_v3	transdecoder	exon	345685	345851	.	-	.	transcript_id "TCONS_00000291|m.184"; gene_id "TCONS_00000291|g.184"; gene_name "ORF";
Pf3D7_01_v3	transdecoder	exon	346015	346267	.	-	.	transcript_id "TCONS_00000291|m.184"; gene_id "TCONS_00000291|g.184"; gene_name "ORF";
Pf3D7_01_v3	transdecoder	exon	346528	346680	.	-	.	transcript_id "TCONS_00000291|m.184"; gene_id "TCONS_00000291|g.184"; gene_name "ORF";
Pf3D7_01_v3	transdecoder	CDS	344400	344555	.	-	0	transcript_id "TCONS_00000291|m.184"; gene_id "TCONS_00000291|g.184"; gene_name "ORF";
Pf3D7_01_v3	transdecoder	CDS	344676	344730	.	-	1	transcript_id "TCONS_00000291|m.184"; gene_id "TCONS_00000291|g.184"; gene_name "ORF";
Pf3D7_01_v3	transdecoder	CDS	344873	344997	.	-	0	transcript_id "TCONS_00000291|m.184"; gene_id "TCONS_00000291|g.184"; gene_name "ORF";
Pf3D7_01_v3	transdecoder	CDS	345142	345174	.	-	0	transcript_id "TCONS_00000291|m.184"; gene_id "TCONS_00000291|g.184"; gene_name "ORF";
Pf3D7_01_v3	transdecoder	exon	344400	344555	.	-	.	transcript_id "TCONS_00000292|m.181"; gene_id "TCONS_00000292|g.181"; gene_name "ORF";
Pf3D7_01_v3	transdecoder	exon	344676	344730	.	-	.	transcript_id "TCONS_00000292|m.181"; gene_id "TCONS_00000292|g.181"; gene_name "ORF";
Pf3D7_01_v3	transdecoder	exon	344873	344997	.	-	.	transcript_id "TCONS_00000292|m.181"; gene_id "TCONS_00000292|g.181"; gene_name "ORF";
Pf3D7_01_v3	transdecoder	exon	345142	345213	.	-	.	transcript_id "TCONS_00000292|m.181"; gene_id "TCONS_00000292|g.181"; gene_name "ORF";
Pf3D7_01_v3	transdecoder	exon	345318	345401	.	-	.	transcript_id "TCONS_00000292|m.181"; gene_id "TCONS_00000292|g.181"; gene_name "ORF";
Pf3D7_01_v3	transdecoder	exon	345503	345570	.	-	.	transcript_id "TCONS_00000292|m.181"; gene_id "TCONS_00000292|g.181"; gene_name "ORF";
Pf3D7_01_v3	transdecoder	exon	345685	345851	.	-	.	transcript_id "TCONS_00000292|m.181"; gene_id "TCONS_00000292|g.181"; gene_name "ORF";
Pf3D7_01_v3	transdecoder	exon	346015	346267	.	-	.	transcript_id "TCONS_00000292|m.181"; gene_id "TCONS_00000292|g.181"; gene_name "ORF";
Pf3D7_01_v3	transdecoder	exon	346528	346540	.	-	.	transcript_id "TCONS_00000292|m.181"; gene_id "TCONS_00000292|g.181"; gene_name "ORF";
Pf3D7_01_v3	transdecoder	CDS	344400	344555	.	-	0	transcript_id "TCONS_00000292|m.181"; gene_id "TCONS_00000292|g.181"; gene_name "ORF";
Pf3D7_01_v3	transdecoder	CDS	344676	344730	.	-	1	transcript_id "TCONS_00000292|m.181"; gene_id "TCONS_00000292|g.181"; gene_name "ORF";
Pf3D7_01_v3	transdecoder	CDS	344873	344997	.	-	0	transcript_id "TCONS_00000292|m.181"; gene_id "TCONS_00000292|g.181"; gene_name "ORF";
Pf3D7_01_v3	transdecoder	CDS	345142	345213	.	-	0	transcript_id "TCONS_00000292|m.181"; gene_id "TCONS_00000292|g.181"; gene_name "ORF";
Pf3D7_01_v3	transdecoder	CDS	345318	345401	.	-	0	transcript_id "TCONS_00000292|m.181"; gene_id "TCONS_00000292|g.181"; gene_name "ORF";
Pf3D7_01_v3	transdecoder	CDS	345503	345570	.	-	2	transcript_id "TCONS_00000292|m.181"; gene_id "TCONS_00000292|g.181"; gene_name "ORF";
Pf3D7_01_v3	transdecoder	CDS	345685	345851	.	-	1	transcript_id "TCONS_00000292|m.181"; gene_id "TCONS_00000292|g.181"; gene_name "ORF";
Pf3D7_01_v3	transdecoder	CDS	346015	346267	.	-	2	transcript_id "TCONS_00000292|m.181"; gene_id "TCONS_00000292|g.181"; gene_name "ORF";
Pf3D7_01_v3	transdecoder	CDS	346528	346540	.	-	0	transcript_id "TCONS_00000292|m.181"; gene_id "TCONS_00000292|g.181"; gene_name "ORF";
Pf3D7_01_v3	transdecoder	exon	345206	345213	.	-	.	transcript_id "TCONS_00000293|m.182"; gene_id "TCONS_00000293|g.182"; gene_name "ORF";
Pf3D7_01_v3	transdecoder	exon	345318	345401	.	-	.	transcript_id "TCONS_00000293|m.182"; gene_id "TCONS_00000293|g.182"; gene_name "ORF";
Pf3D7_01_v3	transdecoder	exon	345685	345851	.	-	.	transcript_id "TCONS_00000293|m.182"; gene_id "TCONS_00000293|g.182"; gene_name "ORF";
Pf3D7_01_v3	transdecoder	exon	346015	346267	.	-	.	transcript_id "TCONS_00000293|m.182"; gene_id "TCONS_00000293|g.182"; gene_name "ORF";
Pf3D7_01_v3	transdecoder	exon	346528	346540	.	-	.	transcript_id "TCONS_00000293|m.182"; gene_id "TCONS_00000293|g.182"; gene_name "ORF";
Pf3D7_01_v3	transdecoder	CDS	345206	345213	.	-	2	transcript_id "TCONS_00000293|m.182"; gene_id "TCONS_00000293|g.182"; gene_name "ORF";
Pf3D7_01_v3	transdecoder	CDS	345318	345401	.	-	2	transcript_id "TCONS_00000293|m.182"; gene_id "TCONS_00000293|g.182"; gene_name "ORF";
Pf3D7_01_v3	transdecoder	CDS	345685	345851	.	-	1	transcript_id "TCONS_00000293|m.182"; gene_id "TCONS_00000293|g.182"; gene_name "ORF";
Pf3D7_01_v3	transdecoder	CDS	346015	346267	.	-	2	transcript_id "TCONS_00000293|m.182"; gene_id "TCONS_00000293|g.182"; gene_name "ORF";
Pf3D7_01_v3	transdecoder	CDS	346528	346540	.	-	0	transcript_id "TCONS_00000293|m.182"; gene_id "TCONS_00000293|g.182"; gene_name "ORF";
Pf3D7_01_v3	transdecoder	exon	348245	349034	.	+	.	transcript_id "TCONS_00000158|m.158"; gene_id "TCONS_00000158|g.158"; gene_name "ORF";
Pf3D7_01_v3	transdecoder	exon	349158	350206	.	+	.	transcript_id "TCONS_00000158|m.158"; gene_id "TCONS_00000158|g.158"; gene_name "ORF";
Pf3D7_01_v3	transdecoder	CDS	349170	349709	.	+	0	transcript_id "TCONS_00000158|m.158"; gene_id "TCONS_00000158|g.158"; gene_name "ORF";
Pf3D7_01_v3	transdecoder	exon	349170	349709	.	+	.	transcript_id "TCONS_00000159|m.157"; gene_id "TCONS_00000159|g.157"; gene_name "ORF";
Pf3D7_01_v3	transdecoder	CDS	349170	349709	.	+	0	transcript_id "TCONS_00000159|m.157"; gene_id "TCONS_00000159|g.157"; gene_name "ORF";
Pf3D7_01_v3	transdecoder	exon	349995	350099	.	-	.	transcript_id "TCONS_00000294|m.87"; gene_id "TCONS_00000294|g.87"; gene_name "ORF";
Pf3D7_01_v3	transdecoder	exon	350299	350373	.	-	.	transcript_id "TCONS_00000294|m.87"; gene_id "TCONS_00000294|g.87"; gene_name "ORF";
Pf3D7_01_v3	transdecoder	exon	350545	350677	.	-	.	transcript_id "TCONS_00000294|m.87"; gene_id "TCONS_00000294|g.87"; gene_name "ORF";
Pf3D7_01_v3	transdecoder	exon	350789	350954	.	-	.	transcript_id "TCONS_00000294|m.87"; gene_id "TCONS_00000294|g.87"; gene_name "ORF";
Pf3D7_01_v3	transdecoder	exon	351034	351226	.	-	.	transcript_id "TCONS_00000294|m.87"; gene_id "TCONS_00000294|g.87"; gene_name "ORF";
Pf3D7_01_v3	transdecoder	exon	351378	351626	.	-	.	transcript_id "TCONS_00000294|m.87"; gene_id "TCONS_00000294|g.87"; gene_name "ORF";
Pf3D7_01_v3	transdecoder	CDS	349995	350099	.	-	0	transcript_id "TCONS_00000294|m.87"; gene_id "TCONS_00000294|g.87"; gene_name "ORF";
Pf3D7_01_v3	transdecoder	CDS	350299	350373	.	-	0	transcript_id "TCONS_00000294|m.87"; gene_id "TCONS_00000294|g.87"; gene_name "ORF";
Pf3D7_01_v3	transdecoder	CDS	350545	350677	.	-	1	transcript_id "TCONS_00000294|m.87"; gene_id "TCONS_00000294|g.87"; gene_name "ORF";
Pf3D7_01_v3	transdecoder	CDS	350789	350954	.	-	2	transcript_id "TCONS_00000294|m.87"; gene_id "TCONS_00000294|g.87"; gene_name "ORF";
Pf3D7_01_v3	transdecoder	CDS	351034	351226	.	-	0	transcript_id "TCONS_00000294|m.87"; gene_id "TCONS_00000294|g.87"; gene_name "ORF";
Pf3D7_01_v3	transdecoder	CDS	351378	351626	.	-	0	transcript_id "TCONS_00000294|m.87"; gene_id "TCONS_00000294|g.87"; gene_name "ORF";
Pf3D7_01_v3	transdecoder	exon	351915	352356	.	-	.	transcript_id "TCONS_00000295|m.193"; gene_id "TCONS_00000295|g.193"; gene_name "ORF";
Pf3D7_01_v3	transdecoder	exon	352459	352540	.	-	.	transcript_id "TCONS_00000295|m.193"; gene_id "TCONS_00000295|g.193"; gene_name "ORF";
Pf3D7_01_v3	transdecoder	exon	352683	352815	.	-	.	transcript_id "TCONS_00000295|m.193"; gene_id "TCONS_00000295|g.193"; gene_name "ORF";
Pf3D7_01_v3	transdecoder	exon	353011	355742	.	-	.	transcript_id "TCONS_00000295|m.193"; gene_id "TCONS_00000295|g.193"; gene_name "ORF";
Pf3D7_01_v3	transdecoder	exon	355869	356224	.	-	.	transcript_id "TCONS_00000295|m.193"; gene_id "TCONS_00000295|g.193"; gene_name "ORF";
Pf3D7_01_v3	transdecoder	CDS	352314	352356	.	-	1	transcript_id "TCONS_00000295|m.193"; gene_id "TCONS_00000295|g.193"; gene_name "ORF";
Pf3D7_01_v3	transdecoder	CDS	352459	352540	.	-	2	transcript_id "TCONS_00000295|m.193"; gene_id "TCONS_00000295|g.193"; gene_name "ORF";
Pf3D7_01_v3	transdecoder	CDS	352683	352815	.	-	0	transcript_id "TCONS_00000295|m.193"; gene_id "TCONS_00000295|g.193"; gene_name "ORF";
Pf3D7_01_v3	transdecoder	CDS	353011	355742	.	-	2	transcript_id "TCONS_00000295|m.193"; gene_id "TCONS_00000295|g.193"; gene_name "ORF";
Pf3D7_01_v3	transdecoder	CDS	355869	356223	.	-	0	transcript_id "TCONS_00000295|m.193"; gene_id "TCONS_00000295|g.193"; gene_name "ORF";
Pf3D7_01_v3	transdecoder	exon	351915	352356	.	-	.	transcript_id "TCONS_00000296|m.191"; gene_id "TCONS_00000296|g.191"; gene_name "ORF";
Pf3D7_01_v3	transdecoder	exon	352459	352540	.	-	.	transcript_id "TCONS_00000296|m.191"; gene_id "TCONS_00000296|g.191"; gene_name "ORF";
Pf3D7_01_v3	transdecoder	exon	352683	352815	.	-	.	transcript_id "TCONS_00000296|m.191"; gene_id "TCONS_00000296|g.191"; gene_name "ORF";
Pf3D7_01_v3	transdecoder	exon	353011	355784	.	-	.	transcript_id "TCONS_00000296|m.191"; gene_id "TCONS_00000296|g.191"; gene_name "ORF";
Pf3D7_01_v3	transdecoder	exon	355869	356462	.	-	.	transcript_id "TCONS_00000296|m.191"; gene_id "TCONS_00000296|g.191"; gene_name "ORF";
Pf3D7_01_v3	transdecoder	CDS	352314	352356	.	-	1	transcript_id "TCONS_00000296|m.191"; gene_id "TCONS_00000296|g.191"; gene_name "ORF";
Pf3D7_01_v3	transdecoder	CDS	352459	352540	.	-	2	transcript_id "TCONS_00000296|m.191"; gene_id "TCONS_00000296|g.191"; gene_name "ORF";
Pf3D7_01_v3	transdecoder	CDS	352683	352815	.	-	0	transcript_id "TCONS_00000296|m.191"; gene_id "TCONS_00000296|g.191"; gene_name "ORF";
Pf3D7_01_v3	transdecoder	CDS	353011	355784	.	-	2	transcript_id "TCONS_00000296|m.191"; gene_id "TCONS_00000296|g.191"; gene_name "ORF";
Pf3D7_01_v3	transdecoder	CDS	355869	356211	.	-	0	transcript_id "TCONS_00000296|m.191"; gene_id "TCONS_00000296|g.191"; gene_name "ORF";
Pf3D7_01_v3	transdecoder	exon	352314	352356	.	-	.	transcript_id "TCONS_00000297|m.189"; gene_id "TCONS_00000297|g.189"; gene_name "ORF";
Pf3D7_01_v3	transdecoder	exon	352459	352540	.	-	.	transcript_id "TCONS_00000297|m.189"; gene_id "TCONS_00000297|g.189"; gene_name "ORF";
Pf3D7_01_v3	transdecoder	exon	352683	352815	.	-	.	transcript_id "TCONS_00000297|m.189"; gene_id "TCONS_00000297|g.189"; gene_name "ORF";
Pf3D7_01_v3	transdecoder	exon	353011	356211	.	-	.	transcript_id "TCONS_00000297|m.189"; gene_id "TCONS_00000297|g.189"; gene_name "ORF";
Pf3D7_01_v3	transdecoder	CDS	352314	352356	.	-	1	transcript_id "TCONS_00000297|m.189"; gene_id "TCONS_00000297|g.189"; gene_name "ORF";
Pf3D7_01_v3	transdecoder	CDS	352459	352540	.	-	2	transcript_id "TCONS_00000297|m.189"; gene_id "TCONS_00000297|g.189"; gene_name "ORF";
Pf3D7_01_v3	transdecoder	CDS	352683	352815	.	-	0	transcript_id "TCONS_00000297|m.189"; gene_id "TCONS_00000297|g.189"; gene_name "ORF";
Pf3D7_01_v3	transdecoder	CDS	353011	356211	.	-	0	transcript_id "TCONS_00000297|m.189"; gene_id "TCONS_00000297|g.189"; gene_name "ORF";
Pf3D7_01_v3	transdecoder	exon	357717	357835	.	+	.	transcript_id "TCONS_00000160|m.69"; gene_id "TCONS_00000160|g.69"; gene_name "ORF";
Pf3D7_01_v3	transdecoder	exon	358046	358113	.	+	.	transcript_id "TCONS_00000160|m.69"; gene_id "TCONS_00000160|g.69"; gene_name "ORF";
Pf3D7_01_v3	transdecoder	exon	358219	358350	.	+	.	transcript_id "TCONS_00000160|m.69"; gene_id "TCONS_00000160|g.69"; gene_name "ORF";
Pf3D7_01_v3	transdecoder	exon	358505	358575	.	+	.	transcript_id "TCONS_00000160|m.69"; gene_id "TCONS_00000160|g.69"; gene_name "ORF";
Pf3D7_01_v3	transdecoder	exon	358703	358758	.	+	.	transcript_id "TCONS_00000160|m.69"; gene_id "TCONS_00000160|g.69"; gene_name "ORF";
Pf3D7_01_v3	transdecoder	exon	358895	359200	.	+	.	transcript_id "TCONS_00000160|m.69"; gene_id "TCONS_00000160|g.69"; gene_name "ORF";
Pf3D7_01_v3	transdecoder	exon	359384	359563	.	+	.	transcript_id "TCONS_00000160|m.69"; gene_id "TCONS_00000160|g.69"; gene_name "ORF";
Pf3D7_01_v3	transdecoder	exon	359745	359815	.	+	.	transcript_id "TCONS_00000160|m.69"; gene_id "TCONS_00000160|g.69"; gene_name "ORF";
Pf3D7_01_v3	transdecoder	exon	359919	359972	.	+	.	transcript_id "TCONS_00000160|m.69"; gene_id "TCONS_00000160|g.69"; gene_name "ORF";
Pf3D7_01_v3	transdecoder	exon	360119	360172	.	+	.	transcript_id "TCONS_00000160|m.69"; gene_id "TCONS_00000160|g.69"; gene_name "ORF";
Pf3D7_01_v3	transdecoder	exon	360265	360345	.	+	.	transcript_id "TCONS_00000160|m.69"; gene_id "TCONS_00000160|g.69"; gene_name "ORF";
Pf3D7_01_v3	transdecoder	CDS	358553	358575	.	+	0	transcript_id "TCONS_00000160|m.69"; gene_id "TCONS_00000160|g.69"; gene_name "ORF";
Pf3D7_01_v3	transdecoder	CDS	358703	358758	.	+	1	transcript_id "TCONS_00000160|m.69"; gene_id "TCONS_00000160|g.69"; gene_name "ORF";
Pf3D7_01_v3	transdecoder	CDS	358895	359200	.	+	2	transcript_id "TCONS_00000160|m.69"; gene_id "TCONS_00000160|g.69"; gene_name "ORF";
Pf3D7_01_v3	transdecoder	CDS	359384	359563	.	+	2	transcript_id "TCONS_00000160|m.69"; gene_id "TCONS_00000160|g.69"; gene_name "ORF";
Pf3D7_01_v3	transdecoder	CDS	359745	359815	.	+	2	transcript_id "TCONS_00000160|m.69"; gene_id "TCONS_00000160|g.69"; gene_name "ORF";
Pf3D7_01_v3	transdecoder	CDS	359919	359972	.	+	0	transcript_id "TCONS_00000160|m.69"; gene_id "TCONS_00000160|g.69"; gene_name "ORF";
Pf3D7_01_v3	transdecoder	CDS	360119	360172	.	+	0	transcript_id "TCONS_00000160|m.69"; gene_id "TCONS_00000160|g.69"; gene_name "ORF";
Pf3D7_01_v3	transdecoder	CDS	360265	360339	.	+	0	transcript_id "TCONS_00000160|m.69"; gene_id "TCONS_00000160|g.69"; gene_name "ORF";
Pf3D7_01_v3	transdecoder	exon	357834	357849	.	+	.	transcript_id "TCONS_00000161|m.68"; gene_id "TCONS_00000161|g.68"; gene_name "ORF";
Pf3D7_01_v3	transdecoder	exon	358046	358113	.	+	.	transcript_id "TCONS_00000161|m.68"; gene_id "TCONS_00000161|g.68"; gene_name "ORF";
Pf3D7_01_v3	transdecoder	exon	358219	358350	.	+	.	transcript_id "TCONS_00000161|m.68"; gene_id "TCONS_00000161|g.68"; gene_name "ORF";
Pf3D7_01_v3	transdecoder	exon	358505	358575	.	+	.	transcript_id "TCONS_00000161|m.68"; gene_id "TCONS_00000161|g.68"; gene_name "ORF";
Pf3D7_01_v3	transdecoder	exon	358703	358758	.	+	.	transcript_id "TCONS_00000161|m.68"; gene_id "TCONS_00000161|g.68"; gene_name "ORF";
Pf3D7_01_v3	transdecoder	exon	358895	359200	.	+	.	transcript_id "TCONS_00000161|m.68"; gene_id "TCONS_00000161|g.68"; gene_name "ORF";
Pf3D7_01_v3	transdecoder	exon	359384	359563	.	+	.	transcript_id "TCONS_00000161|m.68"; gene_id "TCONS_00000161|g.68"; gene_name "ORF";
Pf3D7_01_v3	transdecoder	exon	359745	359815	.	+	.	transcript_id "TCONS_00000161|m.68"; gene_id "TCONS_00000161|g.68"; gene_name "ORF";
Pf3D7_01_v3	transdecoder	exon	359919	359972	.	+	.	transcript_id "TCONS_00000161|m.68"; gene_id "TCONS_00000161|g.68"; gene_name "ORF";
Pf3D7_01_v3	transdecoder	exon	360119	360172	.	+	.	transcript_id "TCONS_00000161|m.68"; gene_id "TCONS_00000161|g.68"; gene_name "ORF";
Pf3D7_01_v3	transdecoder	exon	360265	360339	.	+	.	transcript_id "TCONS_00000161|m.68"; gene_id "TCONS_00000161|g.68"; gene_name "ORF";
Pf3D7_01_v3	transdecoder	CDS	357834	357849	.	+	0	transcript_id "TCONS_00000161|m.68"; gene_id "TCONS_00000161|g.68"; gene_name "ORF";
Pf3D7_01_v3	transdecoder	CDS	358046	358113	.	+	2	transcript_id "TCONS_00000161|m.68"; gene_id "TCONS_00000161|g.68"; gene_name "ORF";
Pf3D7_01_v3	transdecoder	CDS	358219	358350	.	+	0	transcript_id "TCONS_00000161|m.68"; gene_id "TCONS_00000161|g.68"; gene_name "ORF";
Pf3D7_01_v3	transdecoder	CDS	358505	358575	.	+	0	transcript_id "TCONS_00000161|m.68"; gene_id "TCONS_00000161|g.68"; gene_name "ORF";
Pf3D7_01_v3	transdecoder	CDS	358703	358758	.	+	1	transcript_id "TCONS_00000161|m.68"; gene_id "TCONS_00000161|g.68"; gene_name "ORF";
Pf3D7_01_v3	transdecoder	CDS	358895	359200	.	+	2	transcript_id "TCONS_00000161|m.68"; gene_id "TCONS_00000161|g.68"; gene_name "ORF";
Pf3D7_01_v3	transdecoder	CDS	359384	359563	.	+	2	transcript_id "TCONS_00000161|m.68"; gene_id "TCONS_00000161|g.68"; gene_name "ORF";
Pf3D7_01_v3	transdecoder	CDS	359745	359815	.	+	2	transcript_id "TCONS_00000161|m.68"; gene_id "TCONS_00000161|g.68"; gene_name "ORF";
Pf3D7_01_v3	transdecoder	CDS	359919	359972	.	+	0	transcript_id "TCONS_00000161|m.68"; gene_id "TCONS_00000161|g.68"; gene_name "ORF";
Pf3D7_01_v3	transdecoder	CDS	360119	360172	.	+	0	transcript_id "TCONS_00000161|m.68"; gene_id "TCONS_00000161|g.68"; gene_name "ORF";
Pf3D7_01_v3	transdecoder	CDS	360265	360339	.	+	0	transcript_id "TCONS_00000161|m.68"; gene_id "TCONS_00000161|g.68"; gene_name "ORF";
Pf3D7_01_v3	transdecoder	exon	363318	363992	.	+	.	transcript_id "TCONS_00000162|m.226"; gene_id "TCONS_00000162|g.226"; gene_name "ORF";
Pf3D7_01_v3	transdecoder	CDS	363318	363992	.	+	0	transcript_id "TCONS_00000162|m.226"; gene_id "TCONS_00000162|g.226"; gene_name "ORF";
Pf3D7_01_v3	transdecoder	exon	365610	365823	.	+	.	transcript_id "TCONS_00000163|m.91"; gene_id "TCONS_00000163|g.91"; gene_name "ORF";
Pf3D7_01_v3	transdecoder	exon	365920	368795	.	+	.	transcript_id "TCONS_00000163|m.91"; gene_id "TCONS_00000163|g.91"; gene_name "ORF";
Pf3D7_01_v3	transdecoder	CDS	365610	365823	.	+	0	transcript_id "TCONS_00000163|m.91"; gene_id "TCONS_00000163|g.91"; gene_name "ORF";
Pf3D7_01_v3	transdecoder	CDS	365920	368795	.	+	2	transcript_id "TCONS_00000163|m.91"; gene_id "TCONS_00000163|g.91"; gene_name "ORF";
Pf3D7_01_v3	transdecoder	exon	369309	370867	.	-	.	transcript_id "TCONS_00000300|m.146"; gene_id "TCONS_00000300|g.146"; gene_name "ORF";
Pf3D7_01_v3	transdecoder	exon	371031	371248	.	-	.	transcript_id "TCONS_00000300|m.146"; gene_id "TCONS_00000300|g.146"; gene_name "ORF";
Pf3D7_01_v3	transdecoder	CDS	369480	370178	.	-	0	transcript_id "TCONS_00000300|m.146"; gene_id "TCONS_00000300|g.146"; gene_name "ORF";
Pf3D7_01_v3	transdecoder	exon	369309	370123	.	-	.	transcript_id "TCONS_00000301|m.145"; gene_id "TCONS_00000301|g.145"; gene_name "ORF";
Pf3D7_01_v3	transdecoder	exon	370796	370867	.	-	.	transcript_id "TCONS_00000301|m.145"; gene_id "TCONS_00000301|g.145"; gene_name "ORF";
Pf3D7_01_v3	transdecoder	exon	371025	372646	.	-	.	transcript_id "TCONS_00000301|m.145"; gene_id "TCONS_00000301|g.145"; gene_name "ORF";
Pf3D7_01_v3	transdecoder	exon	372876	373206	.	-	.	transcript_id "TCONS_00000301|m.145"; gene_id "TCONS_00000301|g.145"; gene_name "ORF";
Pf3D7_01_v3	transdecoder	CDS	371815	372646	.	-	1	transcript_id "TCONS_00000301|m.145"; gene_id "TCONS_00000301|g.145"; gene_name "ORF";
Pf3D7_01_v3	transdecoder	CDS	372876	373012	.	-	0	transcript_id "TCONS_00000301|m.145"; gene_id "TCONS_00000301|g.145"; gene_name "ORF";
Pf3D7_01_v3	transdecoder	exon	369480	370178	.	-	.	transcript_id "TCONS_00000302|m.143"; gene_id "TCONS_00000302|g.143"; gene_name "ORF";
Pf3D7_01_v3	transdecoder	CDS	369480	370178	.	-	0	transcript_id "TCONS_00000302|m.143"; gene_id "TCONS_00000302|g.143"; gene_name "ORF";
Pf3D7_01_v3	transdecoder	exon	371815	372646	.	-	.	transcript_id "TCONS_00000303|m.144"; gene_id "TCONS_00000303|g.144"; gene_name "ORF";
Pf3D7_01_v3	transdecoder	exon	372876	373012	.	-	.	transcript_id "TCONS_00000303|m.144"; gene_id "TCONS_00000303|g.144"; gene_name "ORF";
Pf3D7_01_v3	transdecoder	CDS	371815	372646	.	-	1	transcript_id "TCONS_00000303|m.144"; gene_id "TCONS_00000303|g.144"; gene_name "ORF";
Pf3D7_01_v3	transdecoder	CDS	372876	373012	.	-	0	transcript_id "TCONS_00000303|m.144"; gene_id "TCONS_00000303|g.144"; gene_name "ORF";
Pf3D7_01_v3	transdecoder	exon	374439	374810	.	-	.	transcript_id "TCONS_00000304|m.40"; gene_id "TCONS_00000304|g.40"; gene_name "ORF";
Pf3D7_01_v3	transdecoder	exon	374959	375087	.	-	.	transcript_id "TCONS_00000304|m.40"; gene_id "TCONS_00000304|g.40"; gene_name "ORF";
Pf3D7_01_v3	transdecoder	CDS	374439	374810	.	-	0	transcript_id "TCONS_00000304|m.40"; gene_id "TCONS_00000304|g.40"; gene_name "ORF";
Pf3D7_01_v3	transdecoder	CDS	374959	375087	.	-	0	transcript_id "TCONS_00000304|m.40"; gene_id "TCONS_00000304|g.40"; gene_name "ORF";
Pf3D7_01_v3	transdecoder	exon	376294	376586	.	-	.	transcript_id "TCONS_00000305|m.230"; gene_id "TCONS_00000305|g.230"; gene_name "ORF";
Pf3D7_01_v3	transdecoder	exon	376830	377004	.	-	.	transcript_id "TCONS_00000305|m.230"; gene_id "TCONS_00000305|g.230"; gene_name "ORF";
Pf3D7_01_v3	transdecoder	CDS	376294	376586	.	-	2	transcript_id "TCONS_00000305|m.230"; gene_id "TCONS_00000305|g.230"; gene_name "ORF";
Pf3D7_01_v3	transdecoder	CDS	376830	377004	.	-	0	transcript_id "TCONS_00000305|m.230"; gene_id "TCONS_00000305|g.230"; gene_name "ORF";
Pf3D7_01_v3	transdecoder	exon	377776	378133	.	-	.	transcript_id "TCONS_00000306|m.155"; gene_id "TCONS_00000306|g.155"; gene_name "ORF";
Pf3D7_01_v3	transdecoder	exon	378265	378318	.	-	.	transcript_id "TCONS_00000306|m.155"; gene_id "TCONS_00000306|g.155"; gene_name "ORF";
Pf3D7_01_v3	transdecoder	exon	378461	379552	.	-	.	transcript_id "TCONS_00000306|m.155"; gene_id "TCONS_00000306|g.155"; gene_name "ORF";
Pf3D7_01_v3	transdecoder	exon	379659	380089	.	-	.	transcript_id "TCONS_00000306|m.155"; gene_id "TCONS_00000306|g.155"; gene_name "ORF";
Pf3D7_01_v3	transdecoder	CDS	379149	379552	.	-	2	transcript_id "TCONS_00000306|m.155"; gene_id "TCONS_00000306|g.155"; gene_name "ORF";
Pf3D7_01_v3	transdecoder	CDS	379659	379806	.	-	0	transcript_id "TCONS_00000306|m.155"; gene_id "TCONS_00000306|g.155"; gene_name "ORF";
Pf3D7_01_v3	transdecoder	exon	377776	378133	.	-	.	transcript_id "TCONS_00000306|m.156"; gene_id "TCONS_00000306|g.156"; gene_name "ORF";
Pf3D7_01_v3	transdecoder	exon	378265	378318	.	-	.	transcript_id "TCONS_00000306|m.156"; gene_id "TCONS_00000306|g.156"; gene_name "ORF";
Pf3D7_01_v3	transdecoder	exon	378461	379552	.	-	.	transcript_id "TCONS_00000306|m.156"; gene_id "TCONS_00000306|g.156"; gene_name "ORF";
Pf3D7_01_v3	transdecoder	exon	379659	380089	.	-	.	transcript_id "TCONS_00000306|m.156"; gene_id "TCONS_00000306|g.156"; gene_name "ORF";
Pf3D7_01_v3	transdecoder	CDS	377874	378133	.	-	2	transcript_id "TCONS_00000306|m.156"; gene_id "TCONS_00000306|g.156"; gene_name "ORF";
Pf3D7_01_v3	transdecoder	CDS	378265	378318	.	-	2	transcript_id "TCONS_00000306|m.156"; gene_id "TCONS_00000306|g.156"; gene_name "ORF";
Pf3D7_01_v3	transdecoder	CDS	378461	378599	.	-	0	transcript_id "TCONS_00000306|m.156"; gene_id "TCONS_00000306|g.156"; gene_name "ORF";
Pf3D7_01_v3	transdecoder	exon	377874	378133	.	-	.	transcript_id "TCONS_00000307|m.154"; gene_id "TCONS_00000307|g.154"; gene_name "ORF";
Pf3D7_01_v3	transdecoder	exon	378265	378318	.	-	.	transcript_id "TCONS_00000307|m.154"; gene_id "TCONS_00000307|g.154"; gene_name "ORF";
Pf3D7_01_v3	transdecoder	exon	378461	378599	.	-	.	transcript_id "TCONS_00000307|m.154"; gene_id "TCONS_00000307|g.154"; gene_name "ORF";
Pf3D7_01_v3	transdecoder	CDS	377874	378133	.	-	2	transcript_id "TCONS_00000307|m.154"; gene_id "TCONS_00000307|g.154"; gene_name "ORF";
Pf3D7_01_v3	transdecoder	CDS	378265	378318	.	-	2	transcript_id "TCONS_00000307|m.154"; gene_id "TCONS_00000307|g.154"; gene_name "ORF";
Pf3D7_01_v3	transdecoder	CDS	378461	378599	.	-	0	transcript_id "TCONS_00000307|m.154"; gene_id "TCONS_00000307|g.154"; gene_name "ORF";
Pf3D7_01_v3	transdecoder	exon	379149	379552	.	-	.	transcript_id "TCONS_00000308|m.153"; gene_id "TCONS_00000308|g.153"; gene_name "ORF";
Pf3D7_01_v3	transdecoder	exon	379659	379806	.	-	.	transcript_id "TCONS_00000308|m.153"; gene_id "TCONS_00000308|g.153"; gene_name "ORF";
Pf3D7_01_v3	transdecoder	CDS	379149	379552	.	-	2	transcript_id "TCONS_00000308|m.153"; gene_id "TCONS_00000308|g.153"; gene_name "ORF";
Pf3D7_01_v3	transdecoder	CDS	379659	379806	.	-	0	transcript_id "TCONS_00000308|m.153"; gene_id "TCONS_00000308|g.153"; gene_name "ORF";
Pf3D7_01_v3	transdecoder	exon	380366	380448	.	+	.	transcript_id "TCONS_00000165|m.113"; gene_id "TCONS_00000165|g.113"; gene_name "ORF";
Pf3D7_01_v3	transdecoder	exon	380660	382553	.	+	.	transcript_id "TCONS_00000165|m.113"; gene_id "TCONS_00000165|g.113"; gene_name "ORF";
Pf3D7_01_v3	transdecoder	CDS	380697	382424	.	+	0	transcript_id "TCONS_00000165|m.113"; gene_id "TCONS_00000165|g.113"; gene_name "ORF";
Pf3D7_01_v3	transdecoder	exon	380697	382424	.	+	.	transcript_id "TCONS_00000166|m.112"; gene_id "TCONS_00000166|g.112"; gene_name "ORF";
Pf3D7_01_v3	transdecoder	CDS	380697	382424	.	+	0	transcript_id "TCONS_00000166|m.112"; gene_id "TCONS_00000166|g.112"; gene_name "ORF";
Pf3D7_01_v3	transdecoder	exon	383083	383722	.	+	.	transcript_id "TCONS_00000167|m.33"; gene_id "TCONS_00000167|g.33"; gene_name "ORF";
Pf3D7_01_v3	transdecoder	exon	383887	384012	.	+	.	transcript_id "TCONS_00000167|m.33"; gene_id "TCONS_00000167|g.33"; gene_name "ORF";
Pf3D7_01_v3	transdecoder	exon	384162	384270	.	+	.	transcript_id "TCONS_00000167|m.33"; gene_id "TCONS_00000167|g.33"; gene_name "ORF";
Pf3D7_01_v3	transdecoder	exon	384400	384538	.	+	.	transcript_id "TCONS_00000167|m.33"; gene_id "TCONS_00000167|g.33"; gene_name "ORF";
Pf3D7_01_v3	transdecoder	exon	384627	384807	.	+	.	transcript_id "TCONS_00000167|m.33"; gene_id "TCONS_00000167|g.33"; gene_name "ORF";
Pf3D7_01_v3	transdecoder	exon	384897	385099	.	+	.	transcript_id "TCONS_00000167|m.33"; gene_id "TCONS_00000167|g.33"; gene_name "ORF";
Pf3D7_01_v3	transdecoder	exon	385264	385385	.	+	.	transcript_id "TCONS_00000167|m.33"; gene_id "TCONS_00000167|g.33"; gene_name "ORF";
Pf3D7_01_v3	transdecoder	exon	385461	385520	.	+	.	transcript_id "TCONS_00000167|m.33"; gene_id "TCONS_00000167|g.33"; gene_name "ORF";
Pf3D7_01_v3	transdecoder	exon	385623	385767	.	+	.	transcript_id "TCONS_00000167|m.33"; gene_id "TCONS_00000167|g.33"; gene_name "ORF";
Pf3D7_01_v3	transdecoder	exon	385905	385971	.	+	.	transcript_id "TCONS_00000167|m.33"; gene_id "TCONS_00000167|g.33"; gene_name "ORF";
Pf3D7_01_v3	transdecoder	exon	386089	386150	.	+	.	transcript_id "TCONS_00000167|m.33"; gene_id "TCONS_00000167|g.33"; gene_name "ORF";
Pf3D7_01_v3	transdecoder	exon	386331	386393	.	+	.	transcript_id "TCONS_00000167|m.33"; gene_id "TCONS_00000167|g.33"; gene_name "ORF";
Pf3D7_01_v3	transdecoder	exon	386558	386606	.	+	.	transcript_id "TCONS_00000167|m.33"; gene_id "TCONS_00000167|g.33"; gene_name "ORF";
Pf3D7_01_v3	transdecoder	exon	386691	386722	.	+	.	transcript_id "TCONS_00000167|m.33"; gene_id "TCONS_00000167|g.33"; gene_name "ORF";
Pf3D7_01_v3	transdecoder	exon	386871	387042	.	+	.	transcript_id "TCONS_00000167|m.33"; gene_id "TCONS_00000167|g.33"; gene_name "ORF";
Pf3D7_01_v3	transdecoder	exon	387214	387299	.	+	.	transcript_id "TCONS_00000167|m.33"; gene_id "TCONS_00000167|g.33"; gene_name "ORF";
Pf3D7_01_v3	transdecoder	exon	387596	387731	.	+	.	transcript_id "TCONS_00000167|m.33"; gene_id "TCONS_00000167|g.33"; gene_name "ORF";
Pf3D7_01_v3	transdecoder	exon	387874	388063	.	+	.	transcript_id "TCONS_00000167|m.33"; gene_id "TCONS_00000167|g.33"; gene_name "ORF";
Pf3D7_01_v3	transdecoder	CDS	383242	383722	.	+	0	transcript_id "TCONS_00000167|m.33"; gene_id "TCONS_00000167|g.33"; gene_name "ORF";
Pf3D7_01_v3	transdecoder	CDS	383887	384012	.	+	2	transcript_id "TCONS_00000167|m.33"; gene_id "TCONS_00000167|g.33"; gene_name "ORF";
Pf3D7_01_v3	transdecoder	CDS	384162	384270	.	+	2	transcript_id "TCONS_00000167|m.33"; gene_id "TCONS_00000167|g.33"; gene_name "ORF";
Pf3D7_01_v3	transdecoder	CDS	384400	384538	.	+	1	transcript_id "TCONS_00000167|m.33"; gene_id "TCONS_00000167|g.33"; gene_name "ORF";
Pf3D7_01_v3	transdecoder	CDS	384627	384807	.	+	0	transcript_id "TCONS_00000167|m.33"; gene_id "TCONS_00000167|g.33"; gene_name "ORF";
Pf3D7_01_v3	transdecoder	CDS	384897	385099	.	+	2	transcript_id "TCONS_00000167|m.33"; gene_id "TCONS_00000167|g.33"; gene_name "ORF";
Pf3D7_01_v3	transdecoder	CDS	385264	385385	.	+	0	transcript_id "TCONS_00000167|m.33"; gene_id "TCONS_00000167|g.33"; gene_name "ORF";
Pf3D7_01_v3	transdecoder	CDS	385461	385520	.	+	1	transcript_id "TCONS_00000167|m.33"; gene_id "TCONS_00000167|g.33"; gene_name "ORF";
Pf3D7_01_v3	transdecoder	CDS	385623	385767	.	+	1	transcript_id "TCONS_00000167|m.33"; gene_id "TCONS_00000167|g.33"; gene_name "ORF";
Pf3D7_01_v3	transdecoder	CDS	385905	385971	.	+	0	transcript_id "TCONS_00000167|m.33"; gene_id "TCONS_00000167|g.33"; gene_name "ORF";
Pf3D7_01_v3	transdecoder	CDS	386089	386150	.	+	2	transcript_id "TCONS_00000167|m.33"; gene_id "TCONS_00000167|g.33"; gene_name "ORF";
Pf3D7_01_v3	transdecoder	CDS	386331	386393	.	+	0	transcript_id "TCONS_00000167|m.33"; gene_id "TCONS_00000167|g.33"; gene_name "ORF";
Pf3D7_01_v3	transdecoder	CDS	386558	386606	.	+	0	transcript_id "TCONS_00000167|m.33"; gene_id "TCONS_00000167|g.33"; gene_name "ORF";
Pf3D7_01_v3	transdecoder	CDS	386691	386722	.	+	2	transcript_id "TCONS_00000167|m.33"; gene_id "TCONS_00000167|g.33"; gene_name "ORF";
Pf3D7_01_v3	transdecoder	CDS	386871	387042	.	+	0	transcript_id "TCONS_00000167|m.33"; gene_id "TCONS_00000167|g.33"; gene_name "ORF";
Pf3D7_01_v3	transdecoder	CDS	387214	387299	.	+	2	transcript_id "TCONS_00000167|m.33"; gene_id "TCONS_00000167|g.33"; gene_name "ORF";
Pf3D7_01_v3	transdecoder	CDS	387596	387625	.	+	0	transcript_id "TCONS_00000167|m.33"; gene_id "TCONS_00000167|g.33"; gene_name "ORF";
Pf3D7_01_v3	transdecoder	exon	383284	383722	.	+	.	transcript_id "TCONS_00000168|m.35"; gene_id "TCONS_00000168|g.35"; gene_name "ORF";
Pf3D7_01_v3	transdecoder	exon	383887	384012	.	+	.	transcript_id "TCONS_00000168|m.35"; gene_id "TCONS_00000168|g.35"; gene_name "ORF";
Pf3D7_01_v3	transdecoder	exon	384162	384270	.	+	.	transcript_id "TCONS_00000168|m.35"; gene_id "TCONS_00000168|g.35"; gene_name "ORF";
Pf3D7_01_v3	transdecoder	exon	384400	384538	.	+	.	transcript_id "TCONS_00000168|m.35"; gene_id "TCONS_00000168|g.35"; gene_name "ORF";
Pf3D7_01_v3	transdecoder	exon	384627	384807	.	+	.	transcript_id "TCONS_00000168|m.35"; gene_id "TCONS_00000168|g.35"; gene_name "ORF";
Pf3D7_01_v3	transdecoder	exon	384897	385099	.	+	.	transcript_id "TCONS_00000168|m.35"; gene_id "TCONS_00000168|g.35"; gene_name "ORF";
Pf3D7_01_v3	transdecoder	exon	385264	385385	.	+	.	transcript_id "TCONS_00000168|m.35"; gene_id "TCONS_00000168|g.35"; gene_name "ORF";
Pf3D7_01_v3	transdecoder	exon	385461	385520	.	+	.	transcript_id "TCONS_00000168|m.35"; gene_id "TCONS_00000168|g.35"; gene_name "ORF";
Pf3D7_01_v3	transdecoder	exon	385623	385767	.	+	.	transcript_id "TCONS_00000168|m.35"; gene_id "TCONS_00000168|g.35"; gene_name "ORF";
Pf3D7_01_v3	transdecoder	exon	385905	385971	.	+	.	transcript_id "TCONS_00000168|m.35"; gene_id "TCONS_00000168|g.35"; gene_name "ORF";
Pf3D7_01_v3	transdecoder	exon	386089	386150	.	+	.	transcript_id "TCONS_00000168|m.35"; gene_id "TCONS_00000168|g.35"; gene_name "ORF";
Pf3D7_01_v3	transdecoder	exon	386331	386393	.	+	.	transcript_id "TCONS_00000168|m.35"; gene_id "TCONS_00000168|g.35"; gene_name "ORF";
Pf3D7_01_v3	transdecoder	exon	386558	386606	.	+	.	transcript_id "TCONS_00000168|m.35"; gene_id "TCONS_00000168|g.35"; gene_name "ORF";
Pf3D7_01_v3	transdecoder	exon	386691	386722	.	+	.	transcript_id "TCONS_00000168|m.35"; gene_id "TCONS_00000168|g.35"; gene_name "ORF";
Pf3D7_01_v3	transdecoder	exon	386871	387042	.	+	.	transcript_id "TCONS_00000168|m.35"; gene_id "TCONS_00000168|g.35"; gene_name "ORF";
Pf3D7_01_v3	transdecoder	exon	387214	387299	.	+	.	transcript_id "TCONS_00000168|m.35"; gene_id "TCONS_00000168|g.35"; gene_name "ORF";
Pf3D7_01_v3	transdecoder	exon	387596	387625	.	+	.	transcript_id "TCONS_00000168|m.35"; gene_id "TCONS_00000168|g.35"; gene_name "ORF";
Pf3D7_01_v3	transdecoder	CDS	383284	383722	.	+	0	transcript_id "TCONS_00000168|m.35"; gene_id "TCONS_00000168|g.35"; gene_name "ORF";
Pf3D7_01_v3	transdecoder	CDS	383887	384012	.	+	2	transcript_id "TCONS_00000168|m.35"; gene_id "TCONS_00000168|g.35"; gene_name "ORF";
Pf3D7_01_v3	transdecoder	CDS	384162	384270	.	+	2	transcript_id "TCONS_00000168|m.35"; gene_id "TCONS_00000168|g.35"; gene_name "ORF";
Pf3D7_01_v3	transdecoder	CDS	384400	384538	.	+	1	transcript_id "TCONS_00000168|m.35"; gene_id "TCONS_00000168|g.35"; gene_name "ORF";
Pf3D7_01_v3	transdecoder	CDS	384627	384807	.	+	0	transcript_id "TCONS_00000168|m.35"; gene_id "TCONS_00000168|g.35"; gene_name "ORF";
Pf3D7_01_v3	transdecoder	CDS	384897	385099	.	+	2	transcript_id "TCONS_00000168|m.35"; gene_id "TCONS_00000168|g.35"; gene_name "ORF";
Pf3D7_01_v3	transdecoder	CDS	385264	385385	.	+	0	transcript_id "TCONS_00000168|m.35"; gene_id "TCONS_00000168|g.35"; gene_name "ORF";
Pf3D7_01_v3	transdecoder	CDS	385461	385520	.	+	1	transcript_id "TCONS_00000168|m.35"; gene_id "TCONS_00000168|g.35"; gene_name "ORF";
Pf3D7_01_v3	transdecoder	CDS	385623	385767	.	+	1	transcript_id "TCONS_00000168|m.35"; gene_id "TCONS_00000168|g.35"; gene_name "ORF";
Pf3D7_01_v3	transdecoder	CDS	385905	385971	.	+	0	transcript_id "TCONS_00000168|m.35"; gene_id "TCONS_00000168|g.35"; gene_name "ORF";
Pf3D7_01_v3	transdecoder	CDS	386089	386150	.	+	2	transcript_id "TCONS_00000168|m.35"; gene_id "TCONS_00000168|g.35"; gene_name "ORF";
Pf3D7_01_v3	transdecoder	CDS	386331	386393	.	+	0	transcript_id "TCONS_00000168|m.35"; gene_id "TCONS_00000168|g.35"; gene_name "ORF";
Pf3D7_01_v3	transdecoder	CDS	386558	386606	.	+	0	transcript_id "TCONS_00000168|m.35"; gene_id "TCONS_00000168|g.35"; gene_name "ORF";
Pf3D7_01_v3	transdecoder	CDS	386691	386722	.	+	2	transcript_id "TCONS_00000168|m.35"; gene_id "TCONS_00000168|g.35"; gene_name "ORF";
Pf3D7_01_v3	transdecoder	CDS	386871	387042	.	+	0	transcript_id "TCONS_00000168|m.35"; gene_id "TCONS_00000168|g.35"; gene_name "ORF";
Pf3D7_01_v3	transdecoder	CDS	387214	387299	.	+	2	transcript_id "TCONS_00000168|m.35"; gene_id "TCONS_00000168|g.35"; gene_name "ORF";
Pf3D7_01_v3	transdecoder	CDS	387596	387625	.	+	0	transcript_id "TCONS_00000168|m.35"; gene_id "TCONS_00000168|g.35"; gene_name "ORF";
Pf3D7_01_v3	transdecoder	exon	383284	383722	.	+	.	transcript_id "TCONS_00000169|m.34"; gene_id "TCONS_00000169|g.34"; gene_name "ORF";
Pf3D7_01_v3	transdecoder	exon	383887	384012	.	+	.	transcript_id "TCONS_00000169|m.34"; gene_id "TCONS_00000169|g.34"; gene_name "ORF";
Pf3D7_01_v3	transdecoder	exon	384162	384270	.	+	.	transcript_id "TCONS_00000169|m.34"; gene_id "TCONS_00000169|g.34"; gene_name "ORF";
Pf3D7_01_v3	transdecoder	exon	384400	384538	.	+	.	transcript_id "TCONS_00000169|m.34"; gene_id "TCONS_00000169|g.34"; gene_name "ORF";
Pf3D7_01_v3	transdecoder	exon	384627	384807	.	+	.	transcript_id "TCONS_00000169|m.34"; gene_id "TCONS_00000169|g.34"; gene_name "ORF";
Pf3D7_01_v3	transdecoder	exon	384897	385099	.	+	.	transcript_id "TCONS_00000169|m.34"; gene_id "TCONS_00000169|g.34"; gene_name "ORF";
Pf3D7_01_v3	transdecoder	exon	385264	385385	.	+	.	transcript_id "TCONS_00000169|m.34"; gene_id "TCONS_00000169|g.34"; gene_name "ORF";
Pf3D7_01_v3	transdecoder	exon	385461	385520	.	+	.	transcript_id "TCONS_00000169|m.34"; gene_id "TCONS_00000169|g.34"; gene_name "ORF";
Pf3D7_01_v3	transdecoder	exon	385623	385767	.	+	.	transcript_id "TCONS_00000169|m.34"; gene_id "TCONS_00000169|g.34"; gene_name "ORF";
Pf3D7_01_v3	transdecoder	exon	385905	385971	.	+	.	transcript_id "TCONS_00000169|m.34"; gene_id "TCONS_00000169|g.34"; gene_name "ORF";
Pf3D7_01_v3	transdecoder	exon	386089	386150	.	+	.	transcript_id "TCONS_00000169|m.34"; gene_id "TCONS_00000169|g.34"; gene_name "ORF";
Pf3D7_01_v3	transdecoder	exon	386331	386393	.	+	.	transcript_id "TCONS_00000169|m.34"; gene_id "TCONS_00000169|g.34"; gene_name "ORF";
Pf3D7_01_v3	transdecoder	exon	386558	386606	.	+	.	transcript_id "TCONS_00000169|m.34"; gene_id "TCONS_00000169|g.34"; gene_name "ORF";
Pf3D7_01_v3	transdecoder	exon	386691	386722	.	+	.	transcript_id "TCONS_00000169|m.34"; gene_id "TCONS_00000169|g.34"; gene_name "ORF";
Pf3D7_01_v3	transdecoder	exon	386871	387042	.	+	.	transcript_id "TCONS_00000169|m.34"; gene_id "TCONS_00000169|g.34"; gene_name "ORF";
Pf3D7_01_v3	transdecoder	exon	387214	387299	.	+	.	transcript_id "TCONS_00000169|m.34"; gene_id "TCONS_00000169|g.34"; gene_name "ORF";
Pf3D7_01_v3	transdecoder	exon	387435	387462	.	+	.	transcript_id "TCONS_00000169|m.34"; gene_id "TCONS_00000169|g.34"; gene_name "ORF";
Pf3D7_01_v3	transdecoder	exon	387596	387731	.	+	.	transcript_id "TCONS_00000169|m.34"; gene_id "TCONS_00000169|g.34"; gene_name "ORF";
Pf3D7_01_v3	transdecoder	exon	387874	387940	.	+	.	transcript_id "TCONS_00000169|m.34"; gene_id "TCONS_00000169|g.34"; gene_name "ORF";
Pf3D7_01_v3	transdecoder	CDS	383284	383722	.	+	0	transcript_id "TCONS_00000169|m.34"; gene_id "TCONS_00000169|g.34"; gene_name "ORF";
Pf3D7_01_v3	transdecoder	CDS	383887	384012	.	+	2	transcript_id "TCONS_00000169|m.34"; gene_id "TCONS_00000169|g.34"; gene_name "ORF";
Pf3D7_01_v3	transdecoder	CDS	384162	384270	.	+	2	transcript_id "TCONS_00000169|m.34"; gene_id "TCONS_00000169|g.34"; gene_name "ORF";
Pf3D7_01_v3	transdecoder	CDS	384400	384538	.	+	1	transcript_id "TCONS_00000169|m.34"; gene_id "TCONS_00000169|g.34"; gene_name "ORF";
Pf3D7_01_v3	transdecoder	CDS	384627	384807	.	+	0	transcript_id "TCONS_00000169|m.34"; gene_id "TCONS_00000169|g.34"; gene_name "ORF";
Pf3D7_01_v3	transdecoder	CDS	384897	385099	.	+	2	transcript_id "TCONS_00000169|m.34"; gene_id "TCONS_00000169|g.34"; gene_name "ORF";
Pf3D7_01_v3	transdecoder	CDS	385264	385385	.	+	0	transcript_id "TCONS_00000169|m.34"; gene_id "TCONS_00000169|g.34"; gene_name "ORF";
Pf3D7_01_v3	transdecoder	CDS	385461	385520	.	+	1	transcript_id "TCONS_00000169|m.34"; gene_id "TCONS_00000169|g.34"; gene_name "ORF";
Pf3D7_01_v3	transdecoder	CDS	385623	385767	.	+	1	transcript_id "TCONS_00000169|m.34"; gene_id "TCONS_00000169|g.34"; gene_name "ORF";
Pf3D7_01_v3	transdecoder	CDS	385905	385971	.	+	0	transcript_id "TCONS_00000169|m.34"; gene_id "TCONS_00000169|g.34"; gene_name "ORF";
Pf3D7_01_v3	transdecoder	CDS	386089	386150	.	+	2	transcript_id "TCONS_00000169|m.34"; gene_id "TCONS_00000169|g.34"; gene_name "ORF";
Pf3D7_01_v3	transdecoder	CDS	386331	386393	.	+	0	transcript_id "TCONS_00000169|m.34"; gene_id "TCONS_00000169|g.34"; gene_name "ORF";
Pf3D7_01_v3	transdecoder	CDS	386558	386606	.	+	0	transcript_id "TCONS_00000169|m.34"; gene_id "TCONS_00000169|g.34"; gene_name "ORF";
Pf3D7_01_v3	transdecoder	CDS	386691	386722	.	+	2	transcript_id "TCONS_00000169|m.34"; gene_id "TCONS_00000169|g.34"; gene_name "ORF";
Pf3D7_01_v3	transdecoder	CDS	386871	387042	.	+	0	transcript_id "TCONS_00000169|m.34"; gene_id "TCONS_00000169|g.34"; gene_name "ORF";
Pf3D7_01_v3	transdecoder	CDS	387214	387299	.	+	2	transcript_id "TCONS_00000169|m.34"; gene_id "TCONS_00000169|g.34"; gene_name "ORF";
Pf3D7_01_v3	transdecoder	CDS	387435	387462	.	+	0	transcript_id "TCONS_00000169|m.34"; gene_id "TCONS_00000169|g.34"; gene_name "ORF";
Pf3D7_01_v3	transdecoder	CDS	387596	387731	.	+	2	transcript_id "TCONS_00000169|m.34"; gene_id "TCONS_00000169|g.34"; gene_name "ORF";
Pf3D7_01_v3	transdecoder	CDS	387874	387940	.	+	1	transcript_id "TCONS_00000169|m.34"; gene_id "TCONS_00000169|g.34"; gene_name "ORF";
Pf3D7_01_v3	transdecoder	exon	388209	389613	.	+	.	transcript_id "TCONS_00000170|m.147"; gene_id "TCONS_00000170|g.147"; gene_name "ORF";
Pf3D7_01_v3	transdecoder	CDS	388372	389076	.	+	0	transcript_id "TCONS_00000170|m.147"; gene_id "TCONS_00000170|g.147"; gene_name "ORF";
Pf3D7_01_v3	transdecoder	exon	388372	389076	.	+	.	transcript_id "TCONS_00000171|m.148"; gene_id "TCONS_00000171|g.148"; gene_name "ORF";
Pf3D7_01_v3	transdecoder	CDS	388372	389076	.	+	0	transcript_id "TCONS_00000171|m.148"; gene_id "TCONS_00000171|g.148"; gene_name "ORF";
Pf3D7_01_v3	transdecoder	exon	388374	392186	.	-	.	transcript_id "TCONS_00000310|m.109"; gene_id "TCONS_00000310|g.109"; gene_name "ORF";
Pf3D7_01_v3	transdecoder	CDS	389261	392065	.	-	0	transcript_id "TCONS_00000310|m.109"; gene_id "TCONS_00000310|g.109"; gene_name "ORF";
Pf3D7_01_v3	transdecoder	exon	389261	392065	.	-	.	transcript_id "TCONS_00000311|m.107"; gene_id "TCONS_00000311|g.107"; gene_name "ORF";
Pf3D7_01_v3	transdecoder	CDS	389261	392065	.	-	0	transcript_id "TCONS_00000311|m.107"; gene_id "TCONS_00000311|g.107"; gene_name "ORF";
Pf3D7_01_v3	transdecoder	exon	392217	393612	.	+	.	transcript_id "TCONS_00000172|m.250"; gene_id "TCONS_00000172|g.250"; gene_name "ORF";
Pf3D7_01_v3	transdecoder	CDS	392604	393035	.	+	0	transcript_id "TCONS_00000172|m.250"; gene_id "TCONS_00000172|g.250"; gene_name "ORF";
Pf3D7_01_v3	transdecoder	exon	392604	393035	.	+	.	transcript_id "TCONS_00000173|m.251"; gene_id "TCONS_00000173|g.251"; gene_name "ORF";
Pf3D7_01_v3	transdecoder	CDS	392604	393035	.	+	0	transcript_id "TCONS_00000173|m.251"; gene_id "TCONS_00000173|g.251"; gene_name "ORF";
Pf3D7_01_v3	transdecoder	exon	393875	394457	.	-	.	transcript_id "TCONS_00000313|m.119"; gene_id "TCONS_00000313|g.119"; gene_name "ORF";
Pf3D7_01_v3	transdecoder	exon	394669	394835	.	-	.	transcript_id "TCONS_00000313|m.119"; gene_id "TCONS_00000313|g.119"; gene_name "ORF";
Pf3D7_01_v3	transdecoder	CDS	393875	394457	.	-	1	transcript_id "TCONS_00000313|m.119"; gene_id "TCONS_00000313|g.119"; gene_name "ORF";
Pf3D7_01_v3	transdecoder	CDS	394669	394835	.	-	0	transcript_id "TCONS_00000313|m.119"; gene_id "TCONS_00000313|g.119"; gene_name "ORF";
Pf3D7_01_v3	transdecoder	exon	396591	403355	.	+	.	transcript_id "TCONS_00000174|m.171"; gene_id "TCONS_00000174|g.171"; gene_name "ORF";
Pf3D7_01_v3	transdecoder	exon	403514	403606	.	+	.	transcript_id "TCONS_00000174|m.171"; gene_id "TCONS_00000174|g.171"; gene_name "ORF";
Pf3D7_01_v3	transdecoder	CDS	396591	403355	.	+	0	transcript_id "TCONS_00000174|m.171"; gene_id "TCONS_00000174|g.171"; gene_name "ORF";
Pf3D7_01_v3	transdecoder	CDS	403514	403606	.	+	0	transcript_id "TCONS_00000174|m.171"; gene_id "TCONS_00000174|g.171"; gene_name "ORF";
Pf3D7_01_v3	transdecoder	exon	405739	410133	.	+	.	transcript_id "TCONS_00000175|m.229"; gene_id "TCONS_00000175|g.229"; gene_name "ORF";
Pf3D7_01_v3	transdecoder	exon	410320	410452	.	+	.	transcript_id "TCONS_00000175|m.229"; gene_id "TCONS_00000175|g.229"; gene_name "ORF";
Pf3D7_01_v3	transdecoder	exon	410553	410950	.	+	.	transcript_id "TCONS_00000175|m.229"; gene_id "TCONS_00000175|g.229"; gene_name "ORF";
Pf3D7_01_v3	transdecoder	exon	411301	411380	.	+	.	transcript_id "TCONS_00000175|m.229"; gene_id "TCONS_00000175|g.229"; gene_name "ORF";
Pf3D7_01_v3	transdecoder	exon	411522	411560	.	+	.	transcript_id "TCONS_00000175|m.229"; gene_id "TCONS_00000175|g.229"; gene_name "ORF";
Pf3D7_01_v3	transdecoder	exon	411883	411932	.	+	.	transcript_id "TCONS_00000175|m.229"; gene_id "TCONS_00000175|g.229"; gene_name "ORF";
Pf3D7_01_v3	transdecoder	exon	412132	412169	.	+	.	transcript_id "TCONS_00000175|m.229"; gene_id "TCONS_00000175|g.229"; gene_name "ORF";
Pf3D7_01_v3	transdecoder	CDS	405739	410133	.	+	0	transcript_id "TCONS_00000175|m.229"; gene_id "TCONS_00000175|g.229"; gene_name "ORF";
Pf3D7_01_v3	transdecoder	CDS	410320	410452	.	+	0	transcript_id "TCONS_00000175|m.229"; gene_id "TCONS_00000175|g.229"; gene_name "ORF";
Pf3D7_01_v3	transdecoder	CDS	410553	410950	.	+	2	transcript_id "TCONS_00000175|m.229"; gene_id "TCONS_00000175|g.229"; gene_name "ORF";
Pf3D7_01_v3	transdecoder	CDS	411301	411380	.	+	0	transcript_id "TCONS_00000175|m.229"; gene_id "TCONS_00000175|g.229"; gene_name "ORF";
Pf3D7_01_v3	transdecoder	CDS	411522	411560	.	+	1	transcript_id "TCONS_00000175|m.229"; gene_id "TCONS_00000175|g.229"; gene_name "ORF";
Pf3D7_01_v3	transdecoder	CDS	411883	411932	.	+	1	transcript_id "TCONS_00000175|m.229"; gene_id "TCONS_00000175|g.229"; gene_name "ORF";
Pf3D7_01_v3	transdecoder	CDS	412132	412169	.	+	2	transcript_id "TCONS_00000175|m.229"; gene_id "TCONS_00000175|g.229"; gene_name "ORF";
Pf3D7_01_v3	transdecoder	exon	413124	416023	.	-	.	transcript_id "TCONS_00000314|m.84"; gene_id "TCONS_00000314|g.84"; gene_name "ORF";
Pf3D7_01_v3	transdecoder	CDS	413760	415100	.	-	0	transcript_id "TCONS_00000314|m.84"; gene_id "TCONS_00000314|g.84"; gene_name "ORF";
Pf3D7_01_v3	transdecoder	exon	413760	415100	.	-	.	transcript_id "TCONS_00000315|m.83"; gene_id "TCONS_00000315|g.83"; gene_name "ORF";
Pf3D7_01_v3	transdecoder	CDS	413760	415100	.	-	0	transcript_id "TCONS_00000315|m.83"; gene_id "TCONS_00000315|g.83"; gene_name "ORF";
Pf3D7_01_v3	transdecoder	exon	416651	416745	.	+	.	transcript_id "TCONS_00000176|m.116"; gene_id "TCONS_00000176|g.116"; gene_name "ORF";
Pf3D7_01_v3	transdecoder	exon	416879	416909	.	+	.	transcript_id "TCONS_00000176|m.116"; gene_id "TCONS_00000176|g.116"; gene_name "ORF";
Pf3D7_01_v3	transdecoder	exon	417909	417993	.	+	.	transcript_id "TCONS_00000176|m.116"; gene_id "TCONS_00000176|g.116"; gene_name "ORF";
Pf3D7_01_v3	transdecoder	exon	418380	418837	.	+	.	transcript_id "TCONS_00000176|m.116"; gene_id "TCONS_00000176|g.116"; gene_name "ORF";
Pf3D7_01_v3	transdecoder	exon	419035	419858	.	+	.	transcript_id "TCONS_00000176|m.116"; gene_id "TCONS_00000176|g.116"; gene_name "ORF";
Pf3D7_01_v3	transdecoder	CDS	417921	417993	.	+	0	transcript_id "TCONS_00000176|m.116"; gene_id "TCONS_00000176|g.116"; gene_name "ORF";
Pf3D7_01_v3	transdecoder	CDS	418380	418837	.	+	2	transcript_id "TCONS_00000176|m.116"; gene_id "TCONS_00000176|g.116"; gene_name "ORF";
Pf3D7_01_v3	transdecoder	CDS	419035	419607	.	+	0	transcript_id "TCONS_00000176|m.116"; gene_id "TCONS_00000176|g.116"; gene_name "ORF";
Pf3D7_01_v3	transdecoder	exon	417921	417993	.	+	.	transcript_id "TCONS_00000177|m.115"; gene_id "TCONS_00000177|g.115"; gene_name "ORF";
Pf3D7_01_v3	transdecoder	exon	418380	418837	.	+	.	transcript_id "TCONS_00000177|m.115"; gene_id "TCONS_00000177|g.115"; gene_name "ORF";
Pf3D7_01_v3	transdecoder	exon	419035	419607	.	+	.	transcript_id "TCONS_00000177|m.115"; gene_id "TCONS_00000177|g.115"; gene_name "ORF";
Pf3D7_01_v3	transdecoder	CDS	417921	417993	.	+	0	transcript_id "TCONS_00000177|m.115"; gene_id "TCONS_00000177|g.115"; gene_name "ORF";
Pf3D7_01_v3	transdecoder	CDS	418380	418837	.	+	2	transcript_id "TCONS_00000177|m.115"; gene_id "TCONS_00000177|g.115"; gene_name "ORF";
Pf3D7_01_v3	transdecoder	CDS	419035	419607	.	+	0	transcript_id "TCONS_00000177|m.115"; gene_id "TCONS_00000177|g.115"; gene_name "ORF";
Pf3D7_01_v3	transdecoder	exon	419240	420945	.	-	.	transcript_id "TCONS_00000316|m.89"; gene_id "TCONS_00000316|g.89"; gene_name "ORF";
Pf3D7_01_v3	transdecoder	CDS	420293	420856	.	-	0	transcript_id "TCONS_00000316|m.89"; gene_id "TCONS_00000316|g.89"; gene_name "ORF";
Pf3D7_01_v3	transdecoder	exon	420293	420853	.	-	.	transcript_id "TCONS_00000317|m.90"; gene_id "TCONS_00000317|g.90"; gene_name "ORF";
Pf3D7_01_v3	transdecoder	CDS	420293	420853	.	-	0	transcript_id "TCONS_00000317|m.90"; gene_id "TCONS_00000317|g.90"; gene_name "ORF";
Pf3D7_01_v3	transdecoder	exon	421262	421883	.	-	.	transcript_id "TCONS_00000318|m.234"; gene_id "TCONS_00000318|g.234"; gene_name "ORF";
Pf3D7_01_v3	transdecoder	exon	422128	422283	.	-	.	transcript_id "TCONS_00000318|m.234"; gene_id "TCONS_00000318|g.234"; gene_name "ORF";
Pf3D7_01_v3	transdecoder	exon	422374	422791	.	-	.	transcript_id "TCONS_00000318|m.234"; gene_id "TCONS_00000318|g.234"; gene_name "ORF";
Pf3D7_01_v3	transdecoder	exon	422850	422912	.	-	.	transcript_id "TCONS_00000318|m.234"; gene_id "TCONS_00000318|g.234"; gene_name "ORF";
Pf3D7_01_v3	transdecoder	exon	423091	427684	.	-	.	transcript_id "TCONS_00000318|m.234"; gene_id "TCONS_00000318|g.234"; gene_name "ORF";
Pf3D7_01_v3	transdecoder	CDS	422720	422791	.	-	0	transcript_id "TCONS_00000318|m.234"; gene_id "TCONS_00000318|g.234"; gene_name "ORF";
Pf3D7_01_v3	transdecoder	CDS	422850	422912	.	-	0	transcript_id "TCONS_00000318|m.234"; gene_id "TCONS_00000318|g.234"; gene_name "ORF";
Pf3D7_01_v3	transdecoder	CDS	423091	427683	.	-	0	transcript_id "TCONS_00000318|m.234"; gene_id "TCONS_00000318|g.234"; gene_name "ORF";
Pf3D7_01_v3	transdecoder	exon	421262	421883	.	-	.	transcript_id "TCONS_00000318|m.236"; gene_id "TCONS_00000318|g.236"; gene_name "ORF";
Pf3D7_01_v3	transdecoder	exon	422128	422283	.	-	.	transcript_id "TCONS_00000318|m.236"; gene_id "TCONS_00000318|g.236"; gene_name "ORF";
Pf3D7_01_v3	transdecoder	exon	422374	422791	.	-	.	transcript_id "TCONS_00000318|m.236"; gene_id "TCONS_00000318|g.236"; gene_name "ORF";
Pf3D7_01_v3	transdecoder	exon	422850	422912	.	-	.	transcript_id "TCONS_00000318|m.236"; gene_id "TCONS_00000318|g.236"; gene_name "ORF";
Pf3D7_01_v3	transdecoder	exon	423091	427684	.	-	.	transcript_id "TCONS_00000318|m.236"; gene_id "TCONS_00000318|g.236"; gene_name "ORF";
Pf3D7_01_v3	transdecoder	CDS	421776	421883	.	-	0	transcript_id "TCONS_00000318|m.236"; gene_id "TCONS_00000318|g.236"; gene_name "ORF";
Pf3D7_01_v3	transdecoder	CDS	422128	422283	.	-	0	transcript_id "TCONS_00000318|m.236"; gene_id "TCONS_00000318|g.236"; gene_name "ORF";
Pf3D7_01_v3	transdecoder	CDS	422374	422469	.	-	0	transcript_id "TCONS_00000318|m.236"; gene_id "TCONS_00000318|g.236"; gene_name "ORF";
Pf3D7_01_v3	transdecoder	exon	421776	421883	.	-	.	transcript_id "TCONS_00000319|m.237"; gene_id "TCONS_00000319|g.237"; gene_name "ORF";
Pf3D7_01_v3	transdecoder	exon	422128	422283	.	-	.	transcript_id "TCONS_00000319|m.237"; gene_id "TCONS_00000319|g.237"; gene_name "ORF";
Pf3D7_01_v3	transdecoder	exon	422374	422496	.	-	.	transcript_id "TCONS_00000319|m.237"; gene_id "TCONS_00000319|g.237"; gene_name "ORF";
Pf3D7_01_v3	transdecoder	exon	422732	422791	.	-	.	transcript_id "TCONS_00000319|m.237"; gene_id "TCONS_00000319|g.237"; gene_name "ORF";
Pf3D7_01_v3	transdecoder	exon	422850	422912	.	-	.	transcript_id "TCONS_00000319|m.237"; gene_id "TCONS_00000319|g.237"; gene_name "ORF";
Pf3D7_01_v3	transdecoder	exon	423091	427575	.	-	.	transcript_id "TCONS_00000319|m.237"; gene_id "TCONS_00000319|g.237"; gene_name "ORF";
Pf3D7_01_v3	transdecoder	CDS	421776	421883	.	-	0	transcript_id "TCONS_00000319|m.237"; gene_id "TCONS_00000319|g.237"; gene_name "ORF";
Pf3D7_01_v3	transdecoder	CDS	422128	422283	.	-	0	transcript_id "TCONS_00000319|m.237"; gene_id "TCONS_00000319|g.237"; gene_name "ORF";
Pf3D7_01_v3	transdecoder	CDS	422374	422496	.	-	0	transcript_id "TCONS_00000319|m.237"; gene_id "TCONS_00000319|g.237"; gene_name "ORF";
Pf3D7_01_v3	transdecoder	CDS	422732	422791	.	-	0	transcript_id "TCONS_00000319|m.237"; gene_id "TCONS_00000319|g.237"; gene_name "ORF";
Pf3D7_01_v3	transdecoder	CDS	422850	422912	.	-	0	transcript_id "TCONS_00000319|m.237"; gene_id "TCONS_00000319|g.237"; gene_name "ORF";
Pf3D7_01_v3	transdecoder	CDS	423091	427575	.	-	0	transcript_id "TCONS_00000319|m.237"; gene_id "TCONS_00000319|g.237"; gene_name "ORF";
Pf3D7_01_v3	transdecoder	exon	431539	435042	.	-	.	transcript_id "TCONS_00000321|m.225"; gene_id "TCONS_00000321|g.225"; gene_name "ORF";
Pf3D7_01_v3	transdecoder	CDS	431539	435042	.	-	0	transcript_id "TCONS_00000321|m.225"; gene_id "TCONS_00000321|g.225"; gene_name "ORF";
Pf3D7_01_v3	transdecoder	exon	436332	439391	.	+	.	transcript_id "TCONS_00000179|m.164"; gene_id "TCONS_00000179|g.164"; gene_name "ORF";
Pf3D7_01_v3	transdecoder	CDS	436333	438564	.	+	0	transcript_id "TCONS_00000179|m.164"; gene_id "TCONS_00000179|g.164"; gene_name "ORF";
Pf3D7_01_v3	transdecoder	exon	436408	438564	.	+	.	transcript_id "TCONS_00000180|m.165"; gene_id "TCONS_00000180|g.165"; gene_name "ORF";
Pf3D7_01_v3	transdecoder	CDS	436408	438564	.	+	0	transcript_id "TCONS_00000180|m.165"; gene_id "TCONS_00000180|g.165"; gene_name "ORF";
Pf3D7_01_v3	transdecoder	exon	439652	439824	.	-	.	transcript_id "TCONS_00000322|m.86"; gene_id "TCONS_00000322|g.86"; gene_name "ORF";
Pf3D7_01_v3	transdecoder	exon	439950	440393	.	-	.	transcript_id "TCONS_00000322|m.86"; gene_id "TCONS_00000322|g.86"; gene_name "ORF";
Pf3D7_01_v3	transdecoder	exon	440555	440644	.	-	.	transcript_id "TCONS_00000322|m.86"; gene_id "TCONS_00000322|g.86"; gene_name "ORF";
Pf3D7_01_v3	transdecoder	exon	440764	440851	.	-	.	transcript_id "TCONS_00000322|m.86"; gene_id "TCONS_00000322|g.86"; gene_name "ORF";
Pf3D7_01_v3	transdecoder	exon	441098	441418	.	-	.	transcript_id "TCONS_00000322|m.86"; gene_id "TCONS_00000322|g.86"; gene_name "ORF";
Pf3D7_01_v3	transdecoder	CDS	439652	439824	.	-	2	transcript_id "TCONS_00000322|m.86"; gene_id "TCONS_00000322|g.86"; gene_name "ORF";
Pf3D7_01_v3	transdecoder	CDS	439950	440393	.	-	2	transcript_id "TCONS_00000322|m.86"; gene_id "TCONS_00000322|g.86"; gene_name "ORF";
Pf3D7_01_v3	transdecoder	CDS	440555	440644	.	-	2	transcript_id "TCONS_00000322|m.86"; gene_id "TCONS_00000322|g.86"; gene_name "ORF";
Pf3D7_01_v3	transdecoder	CDS	440764	440851	.	-	0	transcript_id "TCONS_00000322|m.86"; gene_id "TCONS_00000322|g.86"; gene_name "ORF";
Pf3D7_01_v3	transdecoder	CDS	441098	441418	.	-	0	transcript_id "TCONS_00000322|m.86"; gene_id "TCONS_00000322|g.86"; gene_name "ORF";
Pf3D7_01_v3	transdecoder	exon	442543	443289	.	-	.	transcript_id "TCONS_00000323|m.176"; gene_id "TCONS_00000323|g.176"; gene_name "ORF";
Pf3D7_01_v3	transdecoder	CDS	442543	443289	.	-	0	transcript_id "TCONS_00000323|m.176"; gene_id "TCONS_00000323|g.176"; gene_name "ORF";
Pf3D7_01_v3	transdecoder	exon	443585	443938	.	-	.	transcript_id "TCONS_00000324|m.62"; gene_id "TCONS_00000324|g.62"; gene_name "ORF";
Pf3D7_01_v3	transdecoder	CDS	443585	443938	.	-	0	transcript_id "TCONS_00000324|m.62"; gene_id "TCONS_00000324|g.62"; gene_name "ORF";
Pf3D7_01_v3	transdecoder	exon	445404	446775	.	+	.	transcript_id "TCONS_00000181|m.209"; gene_id "TCONS_00000181|g.209"; gene_name "ORF";
Pf3D7_01_v3	transdecoder	exon	446892	447016	.	+	.	transcript_id "TCONS_00000181|m.209"; gene_id "TCONS_00000181|g.209"; gene_name "ORF";
Pf3D7_01_v3	transdecoder	exon	447118	447205	.	+	.	transcript_id "TCONS_00000181|m.209"; gene_id "TCONS_00000181|g.209"; gene_name "ORF";
Pf3D7_01_v3	transdecoder	exon	447339	447422	.	+	.	transcript_id "TCONS_00000181|m.209"; gene_id "TCONS_00000181|g.209"; gene_name "ORF";
Pf3D7_01_v3	transdecoder	exon	447617	447747	.	+	.	transcript_id "TCONS_00000181|m.209"; gene_id "TCONS_00000181|g.209"; gene_name "ORF";
Pf3D7_01_v3	transdecoder	exon	447841	447904	.	+	.	transcript_id "TCONS_00000181|m.209"; gene_id "TCONS_00000181|g.209"; gene_name "ORF";
Pf3D7_01_v3	transdecoder	exon	448028	448190	.	+	.	transcript_id "TCONS_00000181|m.209"; gene_id "TCONS_00000181|g.209"; gene_name "ORF";
Pf3D7_01_v3	transdecoder	exon	448392	448802	.	+	.	transcript_id "TCONS_00000181|m.209"; gene_id "TCONS_00000181|g.209"; gene_name "ORF";
Pf3D7_01_v3	transdecoder	exon	448989	449524	.	+	.	transcript_id "TCONS_00000181|m.209"; gene_id "TCONS_00000181|g.209"; gene_name "ORF";
Pf3D7_01_v3	transdecoder	CDS	446026	446775	.	+	0	transcript_id "TCONS_00000181|m.209"; gene_id "TCONS_00000181|g.209"; gene_name "ORF";
Pf3D7_01_v3	transdecoder	CDS	446892	447016	.	+	0	transcript_id "TCONS_00000181|m.209"; gene_id "TCONS_00000181|g.209"; gene_name "ORF";
Pf3D7_01_v3	transdecoder	CDS	447118	447205	.	+	1	transcript_id "TCONS_00000181|m.209"; gene_id "TCONS_00000181|g.209"; gene_name "ORF";
Pf3D7_01_v3	transdecoder	CDS	447339	447422	.	+	0	transcript_id "TCONS_00000181|m.209"; gene_id "TCONS_00000181|g.209"; gene_name "ORF";
Pf3D7_01_v3	transdecoder	CDS	447617	447747	.	+	0	transcript_id "TCONS_00000181|m.209"; gene_id "TCONS_00000181|g.209"; gene_name "ORF";
Pf3D7_01_v3	transdecoder	CDS	447841	447904	.	+	1	transcript_id "TCONS_00000181|m.209"; gene_id "TCONS_00000181|g.209"; gene_name "ORF";
Pf3D7_01_v3	transdecoder	CDS	448028	448190	.	+	0	transcript_id "TCONS_00000181|m.209"; gene_id "TCONS_00000181|g.209"; gene_name "ORF";
Pf3D7_01_v3	transdecoder	CDS	448392	448802	.	+	2	transcript_id "TCONS_00000181|m.209"; gene_id "TCONS_00000181|g.209"; gene_name "ORF";
Pf3D7_01_v3	transdecoder	CDS	448989	449005	.	+	2	transcript_id "TCONS_00000181|m.209"; gene_id "TCONS_00000181|g.209"; gene_name "ORF";
Pf3D7_01_v3	transdecoder	exon	446026	446775	.	+	.	transcript_id "TCONS_00000182|m.208"; gene_id "TCONS_00000182|g.208"; gene_name "ORF";
Pf3D7_01_v3	transdecoder	exon	446892	447016	.	+	.	transcript_id "TCONS_00000182|m.208"; gene_id "TCONS_00000182|g.208"; gene_name "ORF";
Pf3D7_01_v3	transdecoder	exon	447118	447205	.	+	.	transcript_id "TCONS_00000182|m.208"; gene_id "TCONS_00000182|g.208"; gene_name "ORF";
Pf3D7_01_v3	transdecoder	exon	447339	447422	.	+	.	transcript_id "TCONS_00000182|m.208"; gene_id "TCONS_00000182|g.208"; gene_name "ORF";
Pf3D7_01_v3	transdecoder	exon	447617	447747	.	+	.	transcript_id "TCONS_00000182|m.208"; gene_id "TCONS_00000182|g.208"; gene_name "ORF";
Pf3D7_01_v3	transdecoder	exon	447841	447904	.	+	.	transcript_id "TCONS_00000182|m.208"; gene_id "TCONS_00000182|g.208"; gene_name "ORF";
Pf3D7_01_v3	transdecoder	exon	448028	448190	.	+	.	transcript_id "TCONS_00000182|m.208"; gene_id "TCONS_00000182|g.208"; gene_name "ORF";
Pf3D7_01_v3	transdecoder	exon	448392	448849	.	+	.	transcript_id "TCONS_00000182|m.208"; gene_id "TCONS_00000182|g.208"; gene_name "ORF";
Pf3D7_01_v3	transdecoder	CDS	446026	446775	.	+	0	transcript_id "TCONS_00000182|m.208"; gene_id "TCONS_00000182|g.208"; gene_name "ORF";
Pf3D7_01_v3	transdecoder	CDS	446892	447016	.	+	0	transcript_id "TCONS_00000182|m.208"; gene_id "TCONS_00000182|g.208"; gene_name "ORF";
Pf3D7_01_v3	transdecoder	CDS	447118	447205	.	+	1	transcript_id "TCONS_00000182|m.208"; gene_id "TCONS_00000182|g.208"; gene_name "ORF";
Pf3D7_01_v3	transdecoder	CDS	447339	447422	.	+	0	transcript_id "TCONS_00000182|m.208"; gene_id "TCONS_00000182|g.208"; gene_name "ORF";
Pf3D7_01_v3	transdecoder	CDS	447617	447747	.	+	0	transcript_id "TCONS_00000182|m.208"; gene_id "TCONS_00000182|g.208"; gene_name "ORF";
Pf3D7_01_v3	transdecoder	CDS	447841	447904	.	+	1	transcript_id "TCONS_00000182|m.208"; gene_id "TCONS_00000182|g.208"; gene_name "ORF";
Pf3D7_01_v3	transdecoder	CDS	448028	448190	.	+	0	transcript_id "TCONS_00000182|m.208"; gene_id "TCONS_00000182|g.208"; gene_name "ORF";
Pf3D7_01_v3	transdecoder	CDS	448392	448849	.	+	2	transcript_id "TCONS_00000182|m.208"; gene_id "TCONS_00000182|g.208"; gene_name "ORF";
Pf3D7_01_v3	transdecoder	exon	449845	450099	.	-	.	transcript_id "TCONS_00000325|m.134"; gene_id "TCONS_00000325|g.134"; gene_name "ORF";
Pf3D7_01_v3	transdecoder	exon	450297	450428	.	-	.	transcript_id "TCONS_00000325|m.134"; gene_id "TCONS_00000325|g.134"; gene_name "ORF";
Pf3D7_01_v3	transdecoder	exon	450590	450873	.	-	.	transcript_id "TCONS_00000325|m.134"; gene_id "TCONS_00000325|g.134"; gene_name "ORF";
Pf3D7_01_v3	transdecoder	exon	451238	451303	.	-	.	transcript_id "TCONS_00000325|m.134"; gene_id "TCONS_00000325|g.134"; gene_name "ORF";
Pf3D7_01_v3	transdecoder	exon	451594	452440	.	-	.	transcript_id "TCONS_00000325|m.134"; gene_id "TCONS_00000325|g.134"; gene_name "ORF";
Pf3D7_01_v3	transdecoder	exon	452590	452690	.	-	.	transcript_id "TCONS_00000325|m.134"; gene_id "TCONS_00000325|g.134"; gene_name "ORF";
Pf3D7_01_v3	transdecoder	exon	452832	453288	.	-	.	transcript_id "TCONS_00000325|m.134"; gene_id "TCONS_00000325|g.134"; gene_name "ORF";
Pf3D7_01_v3	transdecoder	CDS	450831	450873	.	-	1	transcript_id "TCONS_00000325|m.134"; gene_id "TCONS_00000325|g.134"; gene_name "ORF";
Pf3D7_01_v3	transdecoder	CDS	451238	451303	.	-	1	transcript_id "TCONS_00000325|m.134"; gene_id "TCONS_00000325|g.134"; gene_name "ORF";
Pf3D7_01_v3	transdecoder	CDS	451594	452440	.	-	2	transcript_id "TCONS_00000325|m.134"; gene_id "TCONS_00000325|g.134"; gene_name "ORF";
Pf3D7_01_v3	transdecoder	CDS	452590	452690	.	-	1	transcript_id "TCONS_00000325|m.134"; gene_id "TCONS_00000325|g.134"; gene_name "ORF";
Pf3D7_01_v3	transdecoder	CDS	452832	453118	.	-	0	transcript_id "TCONS_00000325|m.134"; gene_id "TCONS_00000325|g.134"; gene_name "ORF";
Pf3D7_01_v3	transdecoder	exon	450831	450873	.	-	.	transcript_id "TCONS_00000327|m.133"; gene_id "TCONS_00000327|g.133"; gene_name "ORF";
Pf3D7_01_v3	transdecoder	exon	451238	451303	.	-	.	transcript_id "TCONS_00000327|m.133"; gene_id "TCONS_00000327|g.133"; gene_name "ORF";
Pf3D7_01_v3	transdecoder	exon	451594	452440	.	-	.	transcript_id "TCONS_00000327|m.133"; gene_id "TCONS_00000327|g.133"; gene_name "ORF";
Pf3D7_01_v3	transdecoder	exon	452590	452690	.	-	.	transcript_id "TCONS_00000327|m.133"; gene_id "TCONS_00000327|g.133"; gene_name "ORF";
Pf3D7_01_v3	transdecoder	exon	452832	453118	.	-	.	transcript_id "TCONS_00000327|m.133"; gene_id "TCONS_00000327|g.133"; gene_name "ORF";
Pf3D7_01_v3	transdecoder	CDS	450831	450873	.	-	1	transcript_id "TCONS_00000327|m.133"; gene_id "TCONS_00000327|g.133"; gene_name "ORF";
Pf3D7_01_v3	transdecoder	CDS	451238	451303	.	-	1	transcript_id "TCONS_00000327|m.133"; gene_id "TCONS_00000327|g.133"; gene_name "ORF";
Pf3D7_01_v3	transdecoder	CDS	451594	452440	.	-	2	transcript_id "TCONS_00000327|m.133"; gene_id "TCONS_00000327|g.133"; gene_name "ORF";
Pf3D7_01_v3	transdecoder	CDS	452590	452690	.	-	1	transcript_id "TCONS_00000327|m.133"; gene_id "TCONS_00000327|g.133"; gene_name "ORF";
Pf3D7_01_v3	transdecoder	CDS	452832	453118	.	-	0	transcript_id "TCONS_00000327|m.133"; gene_id "TCONS_00000327|g.133"; gene_name "ORF";
Pf3D7_01_v3	transdecoder	exon	454847	455338	.	+	.	transcript_id "TCONS_00000183|m.152"; gene_id "TCONS_00000183|g.152"; gene_name "ORF";
Pf3D7_01_v3	transdecoder	CDS	454847	455338	.	+	0	transcript_id "TCONS_00000183|m.152"; gene_id "TCONS_00000183|g.152"; gene_name "ORF";
Pf3D7_01_v3	transdecoder	exon	463347	473597	.	+	.	transcript_id "TCONS_00000184|m.223"; gene_id "TCONS_00000184|g.223"; gene_name "ORF";
Pf3D7_01_v3	transdecoder	CDS	464726	470194	.	+	0	transcript_id "TCONS_00000184|m.223"; gene_id "TCONS_00000184|g.223"; gene_name "ORF";
Pf3D7_01_v3	transdecoder	exon	464726	470194	.	+	.	transcript_id "TCONS_00000185|m.222"; gene_id "TCONS_00000185|g.222"; gene_name "ORF";
Pf3D7_01_v3	transdecoder	CDS	464726	470194	.	+	0	transcript_id "TCONS_00000185|m.222"; gene_id "TCONS_00000185|g.222"; gene_name "ORF";
Pf3D7_01_v3	transdecoder	exon	481809	482319	.	-	.	transcript_id "TCONS_00000330|m.252"; gene_id "TCONS_00000330|g.252"; gene_name "ORF";
Pf3D7_01_v3	transdecoder	exon	482518	482618	.	-	.	transcript_id "TCONS_00000330|m.252"; gene_id "TCONS_00000330|g.252"; gene_name "ORF";
Pf3D7_01_v3	transdecoder	CDS	481809	482319	.	-	1	transcript_id "TCONS_00000330|m.252"; gene_id "TCONS_00000330|g.252"; gene_name "ORF";
Pf3D7_01_v3	transdecoder	CDS	482518	482618	.	-	0	transcript_id "TCONS_00000330|m.252"; gene_id "TCONS_00000330|g.252"; gene_name "ORF";
Pf3D7_01_v3	transdecoder	exon	486500	486586	.	+	.	transcript_id "TCONS_00000191|m.205"; gene_id "TCONS_00000191|g.205"; gene_name "ORF";
Pf3D7_01_v3	transdecoder	exon	486707	487186	.	+	.	transcript_id "TCONS_00000191|m.205"; gene_id "TCONS_00000191|g.205"; gene_name "ORF";
Pf3D7_01_v3	transdecoder	CDS	486500	486586	.	+	0	transcript_id "TCONS_00000191|m.205"; gene_id "TCONS_00000191|g.205"; gene_name "ORF";
Pf3D7_01_v3	transdecoder	CDS	486707	487186	.	+	0	transcript_id "TCONS_00000191|m.205"; gene_id "TCONS_00000191|g.205"; gene_name "ORF";
Pf3D7_01_v3	transdecoder	exon	487892	489838	.	-	.	transcript_id "TCONS_00000333|m.180"; gene_id "TCONS_00000333|g.180"; gene_name "ORF";
Pf3D7_01_v3	transdecoder	exon	490053	490127	.	-	.	transcript_id "TCONS_00000333|m.180"; gene_id "TCONS_00000333|g.180"; gene_name "ORF";
Pf3D7_01_v3	transdecoder	CDS	487892	489838	.	-	0	transcript_id "TCONS_00000333|m.180"; gene_id "TCONS_00000333|g.180"; gene_name "ORF";
Pf3D7_01_v3	transdecoder	CDS	490053	490127	.	-	0	transcript_id "TCONS_00000333|m.180"; gene_id "TCONS_00000333|g.180"; gene_name "ORF";
Pf3D7_01_v3	transdecoder	exon	495244	496239	.	+	.	transcript_id "TCONS_00000193|m.79"; gene_id "TCONS_00000193|g.79"; gene_name "ORF";
Pf3D7_01_v3	transdecoder	exon	496405	500076	.	+	.	transcript_id "TCONS_00000193|m.79"; gene_id "TCONS_00000193|g.79"; gene_name "ORF";
Pf3D7_01_v3	transdecoder	CDS	495244	496239	.	+	0	transcript_id "TCONS_00000193|m.79"; gene_id "TCONS_00000193|g.79"; gene_name "ORF";
Pf3D7_01_v3	transdecoder	CDS	496405	500076	.	+	0	transcript_id "TCONS_00000193|m.79"; gene_id "TCONS_00000193|g.79"; gene_name "ORF";
Pf3D7_01_v3	transdecoder	exon	500959	502509	.	-	.	transcript_id "TCONS_00000334|m.36"; gene_id "TCONS_00000334|g.36"; gene_name "ORF";
Pf3D7_01_v3	transdecoder	exon	502641	502868	.	-	.	transcript_id "TCONS_00000334|m.36"; gene_id "TCONS_00000334|g.36"; gene_name "ORF";
Pf3D7_01_v3	transdecoder	CDS	500959	502509	.	-	0	transcript_id "TCONS_00000334|m.36"; gene_id "TCONS_00000334|g.36"; gene_name "ORF";
Pf3D7_01_v3	transdecoder	CDS	502641	502868	.	-	0	transcript_id "TCONS_00000334|m.36"; gene_id "TCONS_00000334|g.36"; gene_name "ORF";
Pf3D7_01_v3	transdecoder	exon	504938	506581	.	-	.	transcript_id "TCONS_00000335|m.231"; gene_id "TCONS_00000335|g.231"; gene_name "ORF";
Pf3D7_01_v3	transdecoder	exon	506764	506874	.	-	.	transcript_id "TCONS_00000335|m.231"; gene_id "TCONS_00000335|g.231"; gene_name "ORF";
Pf3D7_01_v3	transdecoder	CDS	504938	506581	.	-	0	transcript_id "TCONS_00000335|m.231"; gene_id "TCONS_00000335|g.231"; gene_name "ORF";
Pf3D7_01_v3	transdecoder	CDS	506764	506874	.	-	0	transcript_id "TCONS_00000335|m.231"; gene_id "TCONS_00000335|g.231"; gene_name "ORF";
Pf3D7_01_v3	transdecoder	exon	508252	509340	.	-	.	transcript_id "TCONS_00000336|m.114"; gene_id "TCONS_00000336|g.114"; gene_name "ORF";
Pf3D7_01_v3	transdecoder	exon	509542	509748	.	-	.	transcript_id "TCONS_00000336|m.114"; gene_id "TCONS_00000336|g.114"; gene_name "ORF";
Pf3D7_01_v3	transdecoder	CDS	508252	509340	.	-	0	transcript_id "TCONS_00000336|m.114"; gene_id "TCONS_00000336|g.114"; gene_name "ORF";
Pf3D7_01_v3	transdecoder	CDS	509542	509748	.	-	0	transcript_id "TCONS_00000336|m.114"; gene_id "TCONS_00000336|g.114"; gene_name "ORF";
Pf3D7_01_v3	transdecoder	exon	511902	511975	.	+	.	transcript_id "TCONS_00000195|m.52"; gene_id "TCONS_00000195|g.52"; gene_name "ORF";
Pf3D7_01_v3	transdecoder	exon	512077	514716	.	+	.	transcript_id "TCONS_00000195|m.52"; gene_id "TCONS_00000195|g.52"; gene_name "ORF";
Pf3D7_01_v3	transdecoder	exon	514804	518171	.	+	.	transcript_id "TCONS_00000195|m.52"; gene_id "TCONS_00000195|g.52"; gene_name "ORF";
Pf3D7_01_v3	transdecoder	CDS	512086	514716	.	+	0	transcript_id "TCONS_00000195|m.52"; gene_id "TCONS_00000195|g.52"; gene_name "ORF";
Pf3D7_01_v3	transdecoder	CDS	514804	515037	.	+	0	transcript_id "TCONS_00000195|m.52"; gene_id "TCONS_00000195|g.52"; gene_name "ORF";
Pf3D7_01_v3	transdecoder	exon	511902	511975	.	+	.	transcript_id "TCONS_00000195|m.53"; gene_id "TCONS_00000195|g.53"; gene_name "ORF";
Pf3D7_01_v3	transdecoder	exon	512077	514716	.	+	.	transcript_id "TCONS_00000195|m.53"; gene_id "TCONS_00000195|g.53"; gene_name "ORF";
Pf3D7_01_v3	transdecoder	exon	514804	518171	.	+	.	transcript_id "TCONS_00000195|m.53"; gene_id "TCONS_00000195|g.53"; gene_name "ORF";
Pf3D7_01_v3	transdecoder	CDS	515164	516582	.	+	0	transcript_id "TCONS_00000195|m.53"; gene_id "TCONS_00000195|g.53"; gene_name "ORF";
Pf3D7_01_v3	transdecoder	exon	511902	511975	.	+	.	transcript_id "TCONS_00000195|m.54"; gene_id "TCONS_00000195|g.54"; gene_name "ORF";
Pf3D7_01_v3	transdecoder	exon	512077	514716	.	+	.	transcript_id "TCONS_00000195|m.54"; gene_id "TCONS_00000195|g.54"; gene_name "ORF";
Pf3D7_01_v3	transdecoder	exon	514804	518171	.	+	.	transcript_id "TCONS_00000195|m.54"; gene_id "TCONS_00000195|g.54"; gene_name "ORF";
Pf3D7_01_v3	transdecoder	CDS	516857	517345	.	+	0	transcript_id "TCONS_00000195|m.54"; gene_id "TCONS_00000195|g.54"; gene_name "ORF";
Pf3D7_01_v3	transdecoder	exon	511902	511975	.	+	.	transcript_id "TCONS_00000195|m.55"; gene_id "TCONS_00000195|g.55"; gene_name "ORF";
Pf3D7_01_v3	transdecoder	exon	512077	514716	.	+	.	transcript_id "TCONS_00000195|m.55"; gene_id "TCONS_00000195|g.55"; gene_name "ORF";
Pf3D7_01_v3	transdecoder	exon	514804	518171	.	+	.	transcript_id "TCONS_00000195|m.55"; gene_id "TCONS_00000195|g.55"; gene_name "ORF";
Pf3D7_01_v3	transdecoder	CDS	517493	517855	.	+	0	transcript_id "TCONS_00000195|m.55"; gene_id "TCONS_00000195|g.55"; gene_name "ORF";
Pf3D7_01_v3	transdecoder	exon	512086	514716	.	+	.	transcript_id "TCONS_00000196|m.56"; gene_id "TCONS_00000196|g.56"; gene_name "ORF";
Pf3D7_01_v3	transdecoder	exon	514804	517855	.	+	.	transcript_id "TCONS_00000196|m.56"; gene_id "TCONS_00000196|g.56"; gene_name "ORF";
Pf3D7_01_v3	transdecoder	CDS	512086	514716	.	+	0	transcript_id "TCONS_00000196|m.56"; gene_id "TCONS_00000196|g.56"; gene_name "ORF";
Pf3D7_01_v3	transdecoder	CDS	514804	515037	.	+	0	transcript_id "TCONS_00000196|m.56"; gene_id "TCONS_00000196|g.56"; gene_name "ORF";
Pf3D7_01_v3	transdecoder	exon	512086	514716	.	+	.	transcript_id "TCONS_00000196|m.57"; gene_id "TCONS_00000196|g.57"; gene_name "ORF";
Pf3D7_01_v3	transdecoder	exon	514804	517855	.	+	.	transcript_id "TCONS_00000196|m.57"; gene_id "TCONS_00000196|g.57"; gene_name "ORF";
Pf3D7_01_v3	transdecoder	CDS	515164	516582	.	+	0	transcript_id "TCONS_00000196|m.57"; gene_id "TCONS_00000196|g.57"; gene_name "ORF";
Pf3D7_01_v3	transdecoder	exon	512086	514716	.	+	.	transcript_id "TCONS_00000196|m.58"; gene_id "TCONS_00000196|g.58"; gene_name "ORF";
Pf3D7_01_v3	transdecoder	exon	514804	517855	.	+	.	transcript_id "TCONS_00000196|m.58"; gene_id "TCONS_00000196|g.58"; gene_name "ORF";
Pf3D7_01_v3	transdecoder	CDS	516857	517345	.	+	0	transcript_id "TCONS_00000196|m.58"; gene_id "TCONS_00000196|g.58"; gene_name "ORF";
Pf3D7_01_v3	transdecoder	exon	512086	514716	.	+	.	transcript_id "TCONS_00000196|m.59"; gene_id "TCONS_00000196|g.59"; gene_name "ORF";
Pf3D7_01_v3	transdecoder	exon	514804	517855	.	+	.	transcript_id "TCONS_00000196|m.59"; gene_id "TCONS_00000196|g.59"; gene_name "ORF";
Pf3D7_01_v3	transdecoder	CDS	517493	517855	.	+	0	transcript_id "TCONS_00000196|m.59"; gene_id "TCONS_00000196|g.59"; gene_name "ORF";
Pf3D7_01_v3	transdecoder	exon	519765	520917	.	+	.	transcript_id "TCONS_00000197|m.136"; gene_id "TCONS_00000197|g.136"; gene_name "ORF";
Pf3D7_01_v3	transdecoder	exon	521146	521277	.	+	.	transcript_id "TCONS_00000197|m.136"; gene_id "TCONS_00000197|g.136"; gene_name "ORF";
Pf3D7_01_v3	transdecoder	exon	521396	521795	.	+	.	transcript_id "TCONS_00000197|m.136"; gene_id "TCONS_00000197|g.136"; gene_name "ORF";
Pf3D7_01_v3	transdecoder	exon	522014	522850	.	+	.	transcript_id "TCONS_00000197|m.136"; gene_id "TCONS_00000197|g.136"; gene_name "ORF";
Pf3D7_01_v3	transdecoder	exon	522979	523024	.	+	.	transcript_id "TCONS_00000197|m.136"; gene_id "TCONS_00000197|g.136"; gene_name "ORF";
Pf3D7_01_v3	transdecoder	exon	523153	523608	.	+	.	transcript_id "TCONS_00000197|m.136"; gene_id "TCONS_00000197|g.136"; gene_name "ORF";
Pf3D7_01_v3	transdecoder	CDS	520807	520917	.	+	0	transcript_id "TCONS_00000197|m.136"; gene_id "TCONS_00000197|g.136"; gene_name "ORF";
Pf3D7_01_v3	transdecoder	CDS	521146	521277	.	+	0	transcript_id "TCONS_00000197|m.136"; gene_id "TCONS_00000197|g.136"; gene_name "ORF";
Pf3D7_01_v3	transdecoder	CDS	521396	521795	.	+	0	transcript_id "TCONS_00000197|m.136"; gene_id "TCONS_00000197|g.136"; gene_name "ORF";
Pf3D7_01_v3	transdecoder	CDS	522014	522579	.	+	2	transcript_id "TCONS_00000197|m.136"; gene_id "TCONS_00000197|g.136"; gene_name "ORF";
Pf3D7_01_v3	transdecoder	exon	520807	520917	.	+	.	transcript_id "TCONS_00000198|m.137"; gene_id "TCONS_00000198|g.137"; gene_name "ORF";
Pf3D7_01_v3	transdecoder	exon	521146	521277	.	+	.	transcript_id "TCONS_00000198|m.137"; gene_id "TCONS_00000198|g.137"; gene_name "ORF";
Pf3D7_01_v3	transdecoder	exon	521396	521795	.	+	.	transcript_id "TCONS_00000198|m.137"; gene_id "TCONS_00000198|g.137"; gene_name "ORF";
Pf3D7_01_v3	transdecoder	exon	522014	522579	.	+	.	transcript_id "TCONS_00000198|m.137"; gene_id "TCONS_00000198|g.137"; gene_name "ORF";
Pf3D7_01_v3	transdecoder	CDS	520807	520917	.	+	0	transcript_id "TCONS_00000198|m.137"; gene_id "TCONS_00000198|g.137"; gene_name "ORF";
Pf3D7_01_v3	transdecoder	CDS	521146	521277	.	+	0	transcript_id "TCONS_00000198|m.137"; gene_id "TCONS_00000198|g.137"; gene_name "ORF";
Pf3D7_01_v3	transdecoder	CDS	521396	521795	.	+	0	transcript_id "TCONS_00000198|m.137"; gene_id "TCONS_00000198|g.137"; gene_name "ORF";
Pf3D7_01_v3	transdecoder	CDS	522014	522579	.	+	2	transcript_id "TCONS_00000198|m.137"; gene_id "TCONS_00000198|g.137"; gene_name "ORF";
Pf3D7_01_v3	transdecoder	exon	527107	530065	.	+	.	transcript_id "TCONS_00000199|m.70"; gene_id "TCONS_00000199|g.70"; gene_name "ORF";
Pf3D7_01_v3	transdecoder	exon	530175	531493	.	+	.	transcript_id "TCONS_00000199|m.70"; gene_id "TCONS_00000199|g.70"; gene_name "ORF";
Pf3D7_01_v3	transdecoder	exon	531652	534459	.	+	.	transcript_id "TCONS_00000199|m.70"; gene_id "TCONS_00000199|g.70"; gene_name "ORF";
Pf3D7_01_v3	transdecoder	exon	534735	536351	.	+	.	transcript_id "TCONS_00000199|m.70"; gene_id "TCONS_00000199|g.70"; gene_name "ORF";
Pf3D7_01_v3	transdecoder	CDS	527107	530065	.	+	0	transcript_id "TCONS_00000199|m.70"; gene_id "TCONS_00000199|g.70"; gene_name "ORF";
Pf3D7_01_v3	transdecoder	CDS	530175	531493	.	+	2	transcript_id "TCONS_00000199|m.70"; gene_id "TCONS_00000199|g.70"; gene_name "ORF";
Pf3D7_01_v3	transdecoder	CDS	531652	534459	.	+	0	transcript_id "TCONS_00000199|m.70"; gene_id "TCONS_00000199|g.70"; gene_name "ORF";
Pf3D7_01_v3	transdecoder	CDS	534735	536351	.	+	0	transcript_id "TCONS_00000199|m.70"; gene_id "TCONS_00000199|g.70"; gene_name "ORF";
Pf3D7_01_v3	transdecoder	exon	537098	537771	.	-	.	transcript_id "TCONS_00000338|m.77"; gene_id "TCONS_00000338|g.77"; gene_name "ORF";
Pf3D7_01_v3	transdecoder	exon	537957	538034	.	-	.	transcript_id "TCONS_00000338|m.77"; gene_id "TCONS_00000338|g.77"; gene_name "ORF";
Pf3D7_01_v3	transdecoder	exon	538475	538684	.	-	.	transcript_id "TCONS_00000338|m.77"; gene_id "TCONS_00000338|g.77"; gene_name "ORF";
Pf3D7_01_v3	transdecoder	CDS	537109	537771	.	-	0	transcript_id "TCONS_00000338|m.77"; gene_id "TCONS_00000338|g.77"; gene_name "ORF";
Pf3D7_01_v3	transdecoder	CDS	537957	538025	.	-	0	transcript_id "TCONS_00000338|m.77"; gene_id "TCONS_00000338|g.77"; gene_name "ORF";
Pf3D7_01_v3	transdecoder	exon	537109	537771	.	-	.	transcript_id "TCONS_00000339|m.78"; gene_id "TCONS_00000339|g.78"; gene_name "ORF";
Pf3D7_01_v3	transdecoder	exon	537957	538025	.	-	.	transcript_id "TCONS_00000339|m.78"; gene_id "TCONS_00000339|g.78"; gene_name "ORF";
Pf3D7_01_v3	transdecoder	CDS	537109	537771	.	-	0	transcript_id "TCONS_00000339|m.78"; gene_id "TCONS_00000339|g.78"; gene_name "ORF";
Pf3D7_01_v3	transdecoder	CDS	537957	538025	.	-	0	transcript_id "TCONS_00000339|m.78"; gene_id "TCONS_00000339|g.78"; gene_name "ORF";
Pf3D7_01_v3	transdecoder	exon	542480	542641	.	+	.	transcript_id "TCONS_00000201|m.60"; gene_id "TCONS_00000201|g.60"; gene_name "ORF";
Pf3D7_01_v3	transdecoder	exon	542754	546983	.	+	.	transcript_id "TCONS_00000201|m.60"; gene_id "TCONS_00000201|g.60"; gene_name "ORF";
Pf3D7_01_v3	transdecoder	CDS	542480	542641	.	+	0	transcript_id "TCONS_00000201|m.60"; gene_id "TCONS_00000201|g.60"; gene_name "ORF";
Pf3D7_01_v3	transdecoder	CDS	542754	546983	.	+	0	transcript_id "TCONS_00000201|m.60"; gene_id "TCONS_00000201|g.60"; gene_name "ORF";
Pf3D7_01_v3	transdecoder	exon	547597	548217	.	-	.	transcript_id "TCONS_00000340|m.126"; gene_id "TCONS_00000340|g.126"; gene_name "ORF";
Pf3D7_01_v3	transdecoder	exon	548312	548380	.	-	.	transcript_id "TCONS_00000340|m.126"; gene_id "TCONS_00000340|g.126"; gene_name "ORF";
Pf3D7_01_v3	transdecoder	CDS	547597	548217	.	-	0	transcript_id "TCONS_00000340|m.126"; gene_id "TCONS_00000340|g.126"; gene_name "ORF";
Pf3D7_01_v3	transdecoder	CDS	548312	548380	.	-	0	transcript_id "TCONS_00000340|m.126"; gene_id "TCONS_00000340|g.126"; gene_name "ORF";
Pf3D7_01_v3	transdecoder	exon	550576	551550	.	-	.	transcript_id "TCONS_00000341|m.228"; gene_id "TCONS_00000341|g.228"; gene_name "ORF";
Pf3D7_01_v3	transdecoder	exon	551645	551713	.	-	.	transcript_id "TCONS_00000341|m.228"; gene_id "TCONS_00000341|g.228"; gene_name "ORF";
Pf3D7_01_v3	transdecoder	CDS	550576	551550	.	-	0	transcript_id "TCONS_00000341|m.228"; gene_id "TCONS_00000341|g.228"; gene_name "ORF";
Pf3D7_01_v3	transdecoder	CDS	551645	551713	.	-	0	transcript_id "TCONS_00000341|m.228"; gene_id "TCONS_00000341|g.228"; gene_name "ORF";
Pf3D7_01_v3	transdecoder	exon	552640	552708	.	+	.	transcript_id "TCONS_00000202|m.221"; gene_id "TCONS_00000202|g.221"; gene_name "ORF";
Pf3D7_01_v3	transdecoder	exon	552906	553797	.	+	.	transcript_id "TCONS_00000202|m.221"; gene_id "TCONS_00000202|g.221"; gene_name "ORF";
Pf3D7_01_v3	transdecoder	CDS	553090	553797	.	+	0	transcript_id "TCONS_00000202|m.221"; gene_id "TCONS_00000202|g.221"; gene_name "ORF";
Pf3D7_01_v3	transdecoder	exon	557493	557730	.	-	.	transcript_id "TCONS_00000343|m.44"; gene_id "TCONS_00000343|g.44"; gene_name "ORF";
Pf3D7_01_v3	transdecoder	exon	558083	558464	.	-	.	transcript_id "TCONS_00000343|m.44"; gene_id "TCONS_00000343|g.44"; gene_name "ORF";
Pf3D7_01_v3	transdecoder	exon	558640	558949	.	-	.	transcript_id "TCONS_00000343|m.44"; gene_id "TCONS_00000343|g.44"; gene_name "ORF";
Pf3D7_01_v3	transdecoder	CDS	558201	558464	.	-	0	transcript_id "TCONS_00000343|m.44"; gene_id "TCONS_00000343|g.44"; gene_name "ORF";
Pf3D7_01_v3	transdecoder	CDS	558640	558708	.	-	0	transcript_id "TCONS_00000343|m.44"; gene_id "TCONS_00000343|g.44"; gene_name "ORF";
Pf3D7_01_v3	transdecoder	exon	558201	558464	.	-	.	transcript_id "TCONS_00000344|m.45"; gene_id "TCONS_00000344|g.45"; gene_name "ORF";
Pf3D7_01_v3	transdecoder	exon	558640	558708	.	-	.	transcript_id "TCONS_00000344|m.45"; gene_id "TCONS_00000344|g.45"; gene_name "ORF";
Pf3D7_01_v3	transdecoder	CDS	558201	558464	.	-	0	transcript_id "TCONS_00000344|m.45"; gene_id "TCONS_00000344|g.45"; gene_name "ORF";
Pf3D7_01_v3	transdecoder	CDS	558640	558708	.	-	0	transcript_id "TCONS_00000344|m.45"; gene_id "TCONS_00000344|g.45"; gene_name "ORF";
Pf3D7_01_v3	transdecoder	exon	563703	564602	.	-	.	transcript_id "TCONS_00000346|m.175"; gene_id "TCONS_00000346|g.175"; gene_name "ORF";
Pf3D7_01_v3	transdecoder	exon	564771	564842	.	-	.	transcript_id "TCONS_00000346|m.175"; gene_id "TCONS_00000346|g.175"; gene_name "ORF";
Pf3D7_01_v3	transdecoder	CDS	563703	564602	.	-	0	transcript_id "TCONS_00000346|m.175"; gene_id "TCONS_00000346|g.175"; gene_name "ORF";
Pf3D7_01_v3	transdecoder	CDS	564771	564842	.	-	0	transcript_id "TCONS_00000346|m.175"; gene_id "TCONS_00000346|g.175"; gene_name "ORF";
Pf3D7_01_v3	transdecoder	exon	569485	570048	.	-	.	transcript_id "TCONS_00000347|m.207"; gene_id "TCONS_00000347|g.207"; gene_name "ORF";
Pf3D7_01_v3	transdecoder	exon	570204	570272	.	-	.	transcript_id "TCONS_00000347|m.207"; gene_id "TCONS_00000347|g.207"; gene_name "ORF";
Pf3D7_01_v3	transdecoder	CDS	569485	570048	.	-	0	transcript_id "TCONS_00000347|m.207"; gene_id "TCONS_00000347|g.207"; gene_name "ORF";
Pf3D7_01_v3	transdecoder	CDS	570204	570272	.	-	0	transcript_id "TCONS_00000347|m.207"; gene_id "TCONS_00000347|g.207"; gene_name "ORF";
Pf3D7_01_v3	transdecoder	exon	572135	572703	.	-	.	transcript_id "TCONS_00000348|m.100"; gene_id "TCONS_00000348|g.100"; gene_name "ORF";
Pf3D7_01_v3	transdecoder	exon	572785	572853	.	-	.	transcript_id "TCONS_00000348|m.100"; gene_id "TCONS_00000348|g.100"; gene_name "ORF";
Pf3D7_01_v3	transdecoder	CDS	572374	572703	.	-	0	transcript_id "TCONS_00000348|m.100"; gene_id "TCONS_00000348|g.100"; gene_name "ORF";
Pf3D7_01_v3	transdecoder	CDS	572785	572853	.	-	0	transcript_id "TCONS_00000348|m.100"; gene_id "TCONS_00000348|g.100"; gene_name "ORF";
Pf3D7_01_v3	transdecoder	exon	577704	578496	.	+	.	transcript_id "TCONS_00000203|m.42"; gene_id "TCONS_00000203|g.42"; gene_name "ORF";
Pf3D7_01_v3	transdecoder	exon	578657	578922	.	+	.	transcript_id "TCONS_00000203|m.42"; gene_id "TCONS_00000203|g.42"; gene_name "ORF";
Pf3D7_01_v3	transdecoder	exon	579071	583789	.	+	.	transcript_id "TCONS_00000203|m.42"; gene_id "TCONS_00000203|g.42"; gene_name "ORF";
Pf3D7_01_v3	transdecoder	CDS	577704	578496	.	+	0	transcript_id "TCONS_00000203|m.42"; gene_id "TCONS_00000203|g.42"; gene_name "ORF";
Pf3D7_01_v3	transdecoder	CDS	578657	578922	.	+	2	transcript_id "TCONS_00000203|m.42"; gene_id "TCONS_00000203|g.42"; gene_name "ORF";
Pf3D7_01_v3	transdecoder	CDS	579071	583789	.	+	0	transcript_id "TCONS_00000203|m.42"; gene_id "TCONS_00000203|g.42"; gene_name "ORF";
Pf3D7_01_v3	transdecoder	exon	587391	587483	.	+	.	transcript_id "TCONS_00000204|m.213"; gene_id "TCONS_00000204|g.213"; gene_name "ORF";
Pf3D7_01_v3	transdecoder	exon	587606	588394	.	+	.	transcript_id "TCONS_00000204|m.213"; gene_id "TCONS_00000204|g.213"; gene_name "ORF";
Pf3D7_01_v3	transdecoder	CDS	587391	587483	.	+	0	transcript_id "TCONS_00000204|m.213"; gene_id "TCONS_00000204|g.213"; gene_name "ORF";
Pf3D7_01_v3	transdecoder	CDS	587606	588394	.	+	0	transcript_id "TCONS_00000204|m.213"; gene_id "TCONS_00000204|g.213"; gene_name "ORF";
Pf3D7_01_v3	transdecoder	exon	591849	591902	.	+	.	transcript_id "TCONS_00000205|m.210"; gene_id "TCONS_00000205|g.210"; gene_name "ORF";
Pf3D7_01_v3	transdecoder	exon	592135	593187	.	+	.	transcript_id "TCONS_00000205|m.210"; gene_id "TCONS_00000205|g.210"; gene_name "ORF";
Pf3D7_01_v3	transdecoder	CDS	591849	591902	.	+	0	transcript_id "TCONS_00000205|m.210"; gene_id "TCONS_00000205|g.210"; gene_name "ORF";
Pf3D7_01_v3	transdecoder	CDS	592135	593187	.	+	0	transcript_id "TCONS_00000205|m.210"; gene_id "TCONS_00000205|g.210"; gene_name "ORF";
Pf3D7_01_v3	transdecoder	exon	595102	595155	.	+	.	transcript_id "TCONS_00000206|m.96"; gene_id "TCONS_00000206|g.96"; gene_name "ORF";
Pf3D7_01_v3	transdecoder	exon	595317	596273	.	+	.	transcript_id "TCONS_00000206|m.96"; gene_id "TCONS_00000206|g.96"; gene_name "ORF";
Pf3D7_01_v3	transdecoder	CDS	595102	595155	.	+	0	transcript_id "TCONS_00000206|m.96"; gene_id "TCONS_00000206|g.96"; gene_name "ORF";
Pf3D7_01_v3	transdecoder	CDS	595317	596273	.	+	0	transcript_id "TCONS_00000206|m.96"; gene_id "TCONS_00000206|g.96"; gene_name "ORF";
Pf3D7_01_v3	transdecoder	exon	598465	598533	.	+	.	transcript_id "TCONS_00000207|m.214"; gene_id "TCONS_00000207|g.214"; gene_name "ORF";
Pf3D7_01_v3	transdecoder	exon	598636	599472	.	+	.	transcript_id "TCONS_00000207|m.214"; gene_id "TCONS_00000207|g.214"; gene_name "ORF";
Pf3D7_01_v3	transdecoder	CDS	598465	598533	.	+	0	transcript_id "TCONS_00000207|m.214"; gene_id "TCONS_00000207|g.214"; gene_name "ORF";
Pf3D7_01_v3	transdecoder	CDS	598636	599472	.	+	0	transcript_id "TCONS_00000207|m.214"; gene_id "TCONS_00000207|g.214"; gene_name "ORF";
Pf3D7_01_v3	transdecoder	exon	600692	601992	.	+	.	transcript_id "TCONS_00000208|m.63"; gene_id "TCONS_00000208|g.63"; gene_name "ORF";
Pf3D7_01_v3	transdecoder	CDS	601552	601992	.	+	0	transcript_id "TCONS_00000208|m.63"; gene_id "TCONS_00000208|g.63"; gene_name "ORF";
Pf3D7_01_v3	transdecoder	exon	604162	604215	.	+	.	transcript_id "TCONS_00000209|m.249"; gene_id "TCONS_00000209|g.249"; gene_name "ORF";
Pf3D7_01_v3	transdecoder	exon	604446	605531	.	+	.	transcript_id "TCONS_00000209|m.249"; gene_id "TCONS_00000209|g.249"; gene_name "ORF";
Pf3D7_01_v3	transdecoder	CDS	604162	604215	.	+	0	transcript_id "TCONS_00000209|m.249"; gene_id "TCONS_00000209|g.249"; gene_name "ORF";
Pf3D7_01_v3	transdecoder	CDS	604446	605531	.	+	0	transcript_id "TCONS_00000209|m.249"; gene_id "TCONS_00000209|g.249"; gene_name "ORF";
Pf3D7_01_v3	transdecoder	exon	607390	608694	.	-	.	transcript_id "TCONS_00000350|m.218"; gene_id "TCONS_00000350|g.218"; gene_name "ORF";
Pf3D7_01_v3	transdecoder	exon	609587	614893	.	-	.	transcript_id "TCONS_00000350|m.218"; gene_id "TCONS_00000350|g.218"; gene_name "ORF";
Pf3D7_01_v3	transdecoder	CDS	607390	608694	.	-	0	transcript_id "TCONS_00000350|m.218"; gene_id "TCONS_00000350|g.218"; gene_name "ORF";
Pf3D7_01_v3	transdecoder	CDS	609587	614893	.	-	0	transcript_id "TCONS_00000350|m.218"; gene_id "TCONS_00000350|g.218"; gene_name "ORF";
Pf3D7_02_v3	transdecoder	exon	25232	29035	.	+	.	transcript_id "TCONS_00000351|m.326"; gene_id "TCONS_00000351|g.326"; gene_name "ORF";
Pf3D7_02_v3	transdecoder	exon	29837	31168	.	+	.	transcript_id "TCONS_00000351|m.326"; gene_id "TCONS_00000351|g.326"; gene_name "ORF";
Pf3D7_02_v3	transdecoder	CDS	25232	29035	.	+	0	transcript_id "TCONS_00000351|m.326"; gene_id "TCONS_00000351|g.326"; gene_name "ORF";
Pf3D7_02_v3	transdecoder	CDS	29837	31168	.	+	0	transcript_id "TCONS_00000351|m.326"; gene_id "TCONS_00000351|g.326"; gene_name "ORF";
Pf3D7_02_v3	transdecoder	exon	33030	33965	.	-	.	transcript_id "TCONS_00000534|m.478"; gene_id "TCONS_00000534|g.478"; gene_name "ORF";
Pf3D7_02_v3	transdecoder	exon	34191	34259	.	-	.	transcript_id "TCONS_00000534|m.478"; gene_id "TCONS_00000534|g.478"; gene_name "ORF";
Pf3D7_02_v3	transdecoder	CDS	33030	33965	.	-	0	transcript_id "TCONS_00000534|m.478"; gene_id "TCONS_00000534|g.478"; gene_name "ORF";
Pf3D7_02_v3	transdecoder	CDS	34191	34259	.	-	0	transcript_id "TCONS_00000534|m.478"; gene_id "TCONS_00000534|g.478"; gene_name "ORF";
Pf3D7_02_v3	transdecoder	exon	35927	37249	.	-	.	transcript_id "TCONS_00000535|m.459"; gene_id "TCONS_00000535|g.459"; gene_name "ORF";
Pf3D7_02_v3	transdecoder	CDS	35927	37249	.	-	0	transcript_id "TCONS_00000535|m.459"; gene_id "TCONS_00000535|g.459"; gene_name "ORF";
Pf3D7_02_v3	transdecoder	exon	38287	39132	.	-	.	transcript_id "TCONS_00000536|m.529"; gene_id "TCONS_00000536|g.529"; gene_name "ORF";
Pf3D7_02_v3	transdecoder	exon	39235	39303	.	-	.	transcript_id "TCONS_00000536|m.529"; gene_id "TCONS_00000536|g.529"; gene_name "ORF";
Pf3D7_02_v3	transdecoder	CDS	38287	39132	.	-	0	transcript_id "TCONS_00000536|m.529"; gene_id "TCONS_00000536|g.529"; gene_name "ORF";
Pf3D7_02_v3	transdecoder	CDS	39235	39303	.	-	0	transcript_id "TCONS_00000536|m.529"; gene_id "TCONS_00000536|g.529"; gene_name "ORF";
Pf3D7_02_v3	transdecoder	exon	41515	42573	.	-	.	transcript_id "TCONS_00000537|m.498"; gene_id "TCONS_00000537|g.498"; gene_name "ORF";
Pf3D7_02_v3	transdecoder	exon	42805	42858	.	-	.	transcript_id "TCONS_00000537|m.498"; gene_id "TCONS_00000537|g.498"; gene_name "ORF";
Pf3D7_02_v3	transdecoder	CDS	41515	42573	.	-	0	transcript_id "TCONS_00000537|m.498"; gene_id "TCONS_00000537|g.498"; gene_name "ORF";
Pf3D7_02_v3	transdecoder	CDS	42805	42858	.	-	0	transcript_id "TCONS_00000537|m.498"; gene_id "TCONS_00000537|g.498"; gene_name "ORF";
Pf3D7_02_v3	transdecoder	exon	45286	46344	.	-	.	transcript_id "TCONS_00000538|m.562"; gene_id "TCONS_00000538|g.562"; gene_name "ORF";
Pf3D7_02_v3	transdecoder	exon	46490	46558	.	-	.	transcript_id "TCONS_00000538|m.562"; gene_id "TCONS_00000538|g.562"; gene_name "ORF";
Pf3D7_02_v3	transdecoder	CDS	45286	46344	.	-	0	transcript_id "TCONS_00000538|m.562"; gene_id "TCONS_00000538|g.562"; gene_name "ORF";
Pf3D7_02_v3	transdecoder	CDS	46490	46558	.	-	0	transcript_id "TCONS_00000538|m.562"; gene_id "TCONS_00000538|g.562"; gene_name "ORF";
Pf3D7_02_v3	transdecoder	exon	48923	49861	.	-	.	transcript_id "TCONS_00000539|m.255"; gene_id "TCONS_00000539|g.255"; gene_name "ORF";
Pf3D7_02_v3	transdecoder	exon	50094	50147	.	-	.	transcript_id "TCONS_00000539|m.255"; gene_id "TCONS_00000539|g.255"; gene_name "ORF";
Pf3D7_02_v3	transdecoder	CDS	48923	49861	.	-	0	transcript_id "TCONS_00000539|m.255"; gene_id "TCONS_00000539|g.255"; gene_name "ORF";
Pf3D7_02_v3	transdecoder	CDS	50094	50147	.	-	0	transcript_id "TCONS_00000539|m.255"; gene_id "TCONS_00000539|g.255"; gene_name "ORF";
Pf3D7_02_v3	transdecoder	exon	51842	52143	.	-	.	transcript_id "TCONS_00000540|m.257"; gene_id "TCONS_00000540|g.257"; gene_name "ORF";
Pf3D7_02_v3	transdecoder	exon	52240	52370	.	-	.	transcript_id "TCONS_00000540|m.257"; gene_id "TCONS_00000540|g.257"; gene_name "ORF";
Pf3D7_02_v3	transdecoder	exon	52490	53124	.	-	.	transcript_id "TCONS_00000540|m.257"; gene_id "TCONS_00000540|g.257"; gene_name "ORF";
Pf3D7_02_v3	transdecoder	CDS	51842	52143	.	-	2	transcript_id "TCONS_00000540|m.257"; gene_id "TCONS_00000540|g.257"; gene_name "ORF";
Pf3D7_02_v3	transdecoder	CDS	52240	52370	.	-	1	transcript_id "TCONS_00000540|m.257"; gene_id "TCONS_00000540|g.257"; gene_name "ORF";
Pf3D7_02_v3	transdecoder	CDS	52490	53124	.	-	0	transcript_id "TCONS_00000540|m.257"; gene_id "TCONS_00000540|g.257"; gene_name "ORF";
Pf3D7_02_v3	transdecoder	exon	54254	55082	.	-	.	transcript_id "TCONS_00000541|m.372"; gene_id "TCONS_00000541|g.372"; gene_name "ORF";
Pf3D7_02_v3	transdecoder	exon	55187	55255	.	-	.	transcript_id "TCONS_00000541|m.372"; gene_id "TCONS_00000541|g.372"; gene_name "ORF";
Pf3D7_02_v3	transdecoder	CDS	54418	54936	.	-	0	transcript_id "TCONS_00000541|m.372"; gene_id "TCONS_00000541|g.372"; gene_name "ORF";
Pf3D7_02_v3	transdecoder	exon	57344	58228	.	-	.	transcript_id "TCONS_00000542|m.448"; gene_id "TCONS_00000542|g.448"; gene_name "ORF";
Pf3D7_02_v3	transdecoder	exon	58368	58421	.	-	.	transcript_id "TCONS_00000542|m.448"; gene_id "TCONS_00000542|g.448"; gene_name "ORF";
Pf3D7_02_v3	transdecoder	CDS	57344	58228	.	-	0	transcript_id "TCONS_00000542|m.448"; gene_id "TCONS_00000542|g.448"; gene_name "ORF";
Pf3D7_02_v3	transdecoder	CDS	58368	58421	.	-	0	transcript_id "TCONS_00000542|m.448"; gene_id "TCONS_00000542|g.448"; gene_name "ORF";
Pf3D7_02_v3	transdecoder	exon	63157	63210	.	+	.	transcript_id "TCONS_00000352|m.325"; gene_id "TCONS_00000352|g.325"; gene_name "ORF";
Pf3D7_02_v3	transdecoder	exon	63360	64376	.	+	.	transcript_id "TCONS_00000352|m.325"; gene_id "TCONS_00000352|g.325"; gene_name "ORF";
Pf3D7_02_v3	transdecoder	CDS	63157	63210	.	+	0	transcript_id "TCONS_00000352|m.325"; gene_id "TCONS_00000352|g.325"; gene_name "ORF";
Pf3D7_02_v3	transdecoder	CDS	63360	64376	.	+	0	transcript_id "TCONS_00000352|m.325"; gene_id "TCONS_00000352|g.325"; gene_name "ORF";
Pf3D7_02_v3	transdecoder	exon	66529	66597	.	+	.	transcript_id "TCONS_00000353|m.531"; gene_id "TCONS_00000353|g.531"; gene_name "ORF";
Pf3D7_02_v3	transdecoder	exon	66697	67545	.	+	.	transcript_id "TCONS_00000353|m.531"; gene_id "TCONS_00000353|g.531"; gene_name "ORF";
Pf3D7_02_v3	transdecoder	CDS	66529	66597	.	+	0	transcript_id "TCONS_00000353|m.531"; gene_id "TCONS_00000353|g.531"; gene_name "ORF";
Pf3D7_02_v3	transdecoder	CDS	66697	67545	.	+	0	transcript_id "TCONS_00000353|m.531"; gene_id "TCONS_00000353|g.531"; gene_name "ORF";
Pf3D7_02_v3	transdecoder	exon	69088	69156	.	+	.	transcript_id "TCONS_00000354|m.300"; gene_id "TCONS_00000354|g.300"; gene_name "ORF";
Pf3D7_02_v3	transdecoder	exon	69370	69771	.	+	.	transcript_id "TCONS_00000354|m.300"; gene_id "TCONS_00000354|g.300"; gene_name "ORF";
Pf3D7_02_v3	transdecoder	CDS	69088	69156	.	+	0	transcript_id "TCONS_00000354|m.300"; gene_id "TCONS_00000354|g.300"; gene_name "ORF";
Pf3D7_02_v3	transdecoder	CDS	69370	69771	.	+	0	transcript_id "TCONS_00000354|m.300"; gene_id "TCONS_00000354|g.300"; gene_name "ORF";
Pf3D7_02_v3	transdecoder	exon	72607	74094	.	-	.	transcript_id "TCONS_00000544|m.591"; gene_id "TCONS_00000544|g.591"; gene_name "ORF";
Pf3D7_02_v3	transdecoder	exon	74286	75019	.	-	.	transcript_id "TCONS_00000544|m.591"; gene_id "TCONS_00000544|g.591"; gene_name "ORF";
Pf3D7_02_v3	transdecoder	exon	75321	75472	.	-	.	transcript_id "TCONS_00000544|m.591"; gene_id "TCONS_00000544|g.591"; gene_name "ORF";
Pf3D7_02_v3	transdecoder	CDS	73441	74094	.	-	0	transcript_id "TCONS_00000544|m.591"; gene_id "TCONS_00000544|g.591"; gene_name "ORF";
Pf3D7_02_v3	transdecoder	CDS	74286	74396	.	-	0	transcript_id "TCONS_00000544|m.591"; gene_id "TCONS_00000544|g.591"; gene_name "ORF";
Pf3D7_02_v3	transdecoder	exon	72607	74094	.	-	.	transcript_id "TCONS_00000545|m.592"; gene_id "TCONS_00000545|g.592"; gene_name "ORF";
Pf3D7_02_v3	transdecoder	exon	74286	74624	.	-	.	transcript_id "TCONS_00000545|m.592"; gene_id "TCONS_00000545|g.592"; gene_name "ORF";
Pf3D7_02_v3	transdecoder	exon	74945	75510	.	-	.	transcript_id "TCONS_00000545|m.592"; gene_id "TCONS_00000545|g.592"; gene_name "ORF";
Pf3D7_02_v3	transdecoder	CDS	73441	74094	.	-	0	transcript_id "TCONS_00000545|m.592"; gene_id "TCONS_00000545|g.592"; gene_name "ORF";
Pf3D7_02_v3	transdecoder	CDS	74286	74396	.	-	0	transcript_id "TCONS_00000545|m.592"; gene_id "TCONS_00000545|g.592"; gene_name "ORF";
Pf3D7_02_v3	transdecoder	exon	73441	74094	.	-	.	transcript_id "TCONS_00000546|m.590"; gene_id "TCONS_00000546|g.590"; gene_name "ORF";
Pf3D7_02_v3	transdecoder	exon	74286	74396	.	-	.	transcript_id "TCONS_00000546|m.590"; gene_id "TCONS_00000546|g.590"; gene_name "ORF";
Pf3D7_02_v3	transdecoder	CDS	73441	74094	.	-	0	transcript_id "TCONS_00000546|m.590"; gene_id "TCONS_00000546|g.590"; gene_name "ORF";
Pf3D7_02_v3	transdecoder	CDS	74286	74396	.	-	0	transcript_id "TCONS_00000546|m.590"; gene_id "TCONS_00000546|g.590"; gene_name "ORF";
Pf3D7_02_v3	transdecoder	exon	77251	78504	.	-	.	transcript_id "TCONS_00000547|m.268"; gene_id "TCONS_00000547|g.268"; gene_name "ORF";
Pf3D7_02_v3	transdecoder	exon	78605	78808	.	-	.	transcript_id "TCONS_00000547|m.268"; gene_id "TCONS_00000547|g.268"; gene_name "ORF";
Pf3D7_02_v3	transdecoder	CDS	77251	78504	.	-	0	transcript_id "TCONS_00000547|m.268"; gene_id "TCONS_00000547|g.268"; gene_name "ORF";
Pf3D7_02_v3	transdecoder	CDS	78605	78808	.	-	0	transcript_id "TCONS_00000547|m.268"; gene_id "TCONS_00000547|g.268"; gene_name "ORF";
Pf3D7_02_v3	transdecoder	exon	81291	83900	.	-	.	transcript_id "TCONS_00000548|m.344"; gene_id "TCONS_00000548|g.344"; gene_name "ORF";
Pf3D7_02_v3	transdecoder	exon	84073	84165	.	-	.	transcript_id "TCONS_00000548|m.344"; gene_id "TCONS_00000548|g.344"; gene_name "ORF";
Pf3D7_02_v3	transdecoder	CDS	81291	83900	.	-	0	transcript_id "TCONS_00000548|m.344"; gene_id "TCONS_00000548|g.344"; gene_name "ORF";
Pf3D7_02_v3	transdecoder	CDS	84073	84165	.	-	0	transcript_id "TCONS_00000548|m.344"; gene_id "TCONS_00000548|g.344"; gene_name "ORF";
Pf3D7_02_v3	transdecoder	exon	86761	87400	.	-	.	transcript_id "TCONS_00000549|m.518"; gene_id "TCONS_00000549|g.518"; gene_name "ORF";
Pf3D7_02_v3	transdecoder	exon	87675	88110	.	-	.	transcript_id "TCONS_00000549|m.518"; gene_id "TCONS_00000549|g.518"; gene_name "ORF";
Pf3D7_02_v3	transdecoder	exon	88385	88534	.	-	.	transcript_id "TCONS_00000549|m.518"; gene_id "TCONS_00000549|g.518"; gene_name "ORF";
Pf3D7_02_v3	transdecoder	exon	88681	88854	.	-	.	transcript_id "TCONS_00000549|m.518"; gene_id "TCONS_00000549|g.518"; gene_name "ORF";
Pf3D7_02_v3	transdecoder	exon	89002	89094	.	-	.	transcript_id "TCONS_00000549|m.518"; gene_id "TCONS_00000549|g.518"; gene_name "ORF";
Pf3D7_02_v3	transdecoder	CDS	86832	87400	.	-	2	transcript_id "TCONS_00000549|m.518"; gene_id "TCONS_00000549|g.518"; gene_name "ORF";
Pf3D7_02_v3	transdecoder	CDS	87675	88110	.	-	0	transcript_id "TCONS_00000549|m.518"; gene_id "TCONS_00000549|g.518"; gene_name "ORF";
Pf3D7_02_v3	transdecoder	CDS	88385	88534	.	-	0	transcript_id "TCONS_00000549|m.518"; gene_id "TCONS_00000549|g.518"; gene_name "ORF";
Pf3D7_02_v3	transdecoder	CDS	88681	88791	.	-	0	transcript_id "TCONS_00000549|m.518"; gene_id "TCONS_00000549|g.518"; gene_name "ORF";
Pf3D7_02_v3	transdecoder	exon	86761	87400	.	-	.	transcript_id "TCONS_00000550|m.520"; gene_id "TCONS_00000550|g.520"; gene_name "ORF";
Pf3D7_02_v3	transdecoder	exon	87675	88110	.	-	.	transcript_id "TCONS_00000550|m.520"; gene_id "TCONS_00000550|g.520"; gene_name "ORF";
Pf3D7_02_v3	transdecoder	exon	88385	88534	.	-	.	transcript_id "TCONS_00000550|m.520"; gene_id "TCONS_00000550|g.520"; gene_name "ORF";
Pf3D7_02_v3	transdecoder	exon	88681	88854	.	-	.	transcript_id "TCONS_00000550|m.520"; gene_id "TCONS_00000550|g.520"; gene_name "ORF";
Pf3D7_02_v3	transdecoder	exon	89095	89482	.	-	.	transcript_id "TCONS_00000550|m.520"; gene_id "TCONS_00000550|g.520"; gene_name "ORF";
Pf3D7_02_v3	transdecoder	CDS	86832	87400	.	-	2	transcript_id "TCONS_00000550|m.520"; gene_id "TCONS_00000550|g.520"; gene_name "ORF";
Pf3D7_02_v3	transdecoder	CDS	87675	88110	.	-	0	transcript_id "TCONS_00000550|m.520"; gene_id "TCONS_00000550|g.520"; gene_name "ORF";
Pf3D7_02_v3	transdecoder	CDS	88385	88534	.	-	0	transcript_id "TCONS_00000550|m.520"; gene_id "TCONS_00000550|g.520"; gene_name "ORF";
Pf3D7_02_v3	transdecoder	CDS	88681	88791	.	-	0	transcript_id "TCONS_00000550|m.520"; gene_id "TCONS_00000550|g.520"; gene_name "ORF";
Pf3D7_02_v3	transdecoder	exon	86832	87400	.	-	.	transcript_id "TCONS_00000551|m.519"; gene_id "TCONS_00000551|g.519"; gene_name "ORF";
Pf3D7_02_v3	transdecoder	exon	87675	88110	.	-	.	transcript_id "TCONS_00000551|m.519"; gene_id "TCONS_00000551|g.519"; gene_name "ORF";
Pf3D7_02_v3	transdecoder	exon	88385	88534	.	-	.	transcript_id "TCONS_00000551|m.519"; gene_id "TCONS_00000551|g.519"; gene_name "ORF";
Pf3D7_02_v3	transdecoder	exon	88681	88791	.	-	.	transcript_id "TCONS_00000551|m.519"; gene_id "TCONS_00000551|g.519"; gene_name "ORF";
Pf3D7_02_v3	transdecoder	CDS	86832	87400	.	-	2	transcript_id "TCONS_00000551|m.519"; gene_id "TCONS_00000551|g.519"; gene_name "ORF";
Pf3D7_02_v3	transdecoder	CDS	87675	88110	.	-	0	transcript_id "TCONS_00000551|m.519"; gene_id "TCONS_00000551|g.519"; gene_name "ORF";
Pf3D7_02_v3	transdecoder	CDS	88385	88534	.	-	0	transcript_id "TCONS_00000551|m.519"; gene_id "TCONS_00000551|g.519"; gene_name "ORF";
Pf3D7_02_v3	transdecoder	CDS	88681	88791	.	-	0	transcript_id "TCONS_00000551|m.519"; gene_id "TCONS_00000551|g.519"; gene_name "ORF";
Pf3D7_02_v3	transdecoder	exon	90358	90872	.	-	.	transcript_id "TCONS_00000552|m.286"; gene_id "TCONS_00000552|g.286"; gene_name "ORF";
Pf3D7_02_v3	transdecoder	exon	91185	98532	.	-	.	transcript_id "TCONS_00000552|m.286"; gene_id "TCONS_00000552|g.286"; gene_name "ORF";
Pf3D7_02_v3	transdecoder	exon	98728	100154	.	-	.	transcript_id "TCONS_00000552|m.286"; gene_id "TCONS_00000552|g.286"; gene_name "ORF";
Pf3D7_02_v3	transdecoder	CDS	91318	98532	.	-	0	transcript_id "TCONS_00000552|m.286"; gene_id "TCONS_00000552|g.286"; gene_name "ORF";
Pf3D7_02_v3	transdecoder	CDS	98728	98838	.	-	0	transcript_id "TCONS_00000552|m.286"; gene_id "TCONS_00000552|g.286"; gene_name "ORF";
Pf3D7_02_v3	transdecoder	exon	90358	98532	.	-	.	transcript_id "TCONS_00000553|m.288"; gene_id "TCONS_00000553|g.288"; gene_name "ORF";
Pf3D7_02_v3	transdecoder	exon	98728	100601	.	-	.	transcript_id "TCONS_00000553|m.288"; gene_id "TCONS_00000553|g.288"; gene_name "ORF";
Pf3D7_02_v3	transdecoder	CDS	91318	98532	.	-	0	transcript_id "TCONS_00000553|m.288"; gene_id "TCONS_00000553|g.288"; gene_name "ORF";
Pf3D7_02_v3	transdecoder	CDS	98728	98838	.	-	0	transcript_id "TCONS_00000553|m.288"; gene_id "TCONS_00000553|g.288"; gene_name "ORF";
Pf3D7_02_v3	transdecoder	exon	91318	98532	.	-	.	transcript_id "TCONS_00000554|m.287"; gene_id "TCONS_00000554|g.287"; gene_name "ORF";
Pf3D7_02_v3	transdecoder	exon	98728	98838	.	-	.	transcript_id "TCONS_00000554|m.287"; gene_id "TCONS_00000554|g.287"; gene_name "ORF";
Pf3D7_02_v3	transdecoder	CDS	91318	98532	.	-	0	transcript_id "TCONS_00000554|m.287"; gene_id "TCONS_00000554|g.287"; gene_name "ORF";
Pf3D7_02_v3	transdecoder	CDS	98728	98838	.	-	0	transcript_id "TCONS_00000554|m.287"; gene_id "TCONS_00000554|g.287"; gene_name "ORF";
Pf3D7_02_v3	transdecoder	exon	103385	105238	.	-	.	transcript_id "TCONS_00000555|m.546"; gene_id "TCONS_00000555|g.546"; gene_name "ORF";
Pf3D7_02_v3	transdecoder	exon	105686	105796	.	-	.	transcript_id "TCONS_00000555|m.546"; gene_id "TCONS_00000555|g.546"; gene_name "ORF";
Pf3D7_02_v3	transdecoder	CDS	103385	105238	.	-	0	transcript_id "TCONS_00000555|m.546"; gene_id "TCONS_00000555|g.546"; gene_name "ORF";
Pf3D7_02_v3	transdecoder	CDS	105686	105796	.	-	0	transcript_id "TCONS_00000555|m.546"; gene_id "TCONS_00000555|g.546"; gene_name "ORF";
Pf3D7_02_v3	transdecoder	exon	108193	108407	.	-	.	transcript_id "TCONS_00000556|m.482"; gene_id "TCONS_00000556|g.482"; gene_name "ORF";
Pf3D7_02_v3	transdecoder	exon	109608	110283	.	-	.	transcript_id "TCONS_00000556|m.482"; gene_id "TCONS_00000556|g.482"; gene_name "ORF";
Pf3D7_02_v3	transdecoder	exon	110392	110595	.	-	.	transcript_id "TCONS_00000556|m.482"; gene_id "TCONS_00000556|g.482"; gene_name "ORF";
Pf3D7_02_v3	transdecoder	exon	110745	111078	.	-	.	transcript_id "TCONS_00000556|m.482"; gene_id "TCONS_00000556|g.482"; gene_name "ORF";
Pf3D7_02_v3	transdecoder	CDS	108406	108407	.	-	2	transcript_id "TCONS_00000556|m.482"; gene_id "TCONS_00000556|g.482"; gene_name "ORF";
Pf3D7_02_v3	transdecoder	CDS	109608	110283	.	-	0	transcript_id "TCONS_00000556|m.482"; gene_id "TCONS_00000556|g.482"; gene_name "ORF";
Pf3D7_02_v3	transdecoder	CDS	110392	110580	.	-	0	transcript_id "TCONS_00000556|m.482"; gene_id "TCONS_00000556|g.482"; gene_name "ORF";
Pf3D7_02_v3	transdecoder	exon	108193	108407	.	-	.	transcript_id "TCONS_00000557|m.480"; gene_id "TCONS_00000557|g.480"; gene_name "ORF";
Pf3D7_02_v3	transdecoder	exon	109608	110283	.	-	.	transcript_id "TCONS_00000557|m.480"; gene_id "TCONS_00000557|g.480"; gene_name "ORF";
Pf3D7_02_v3	transdecoder	exon	110392	110595	.	-	.	transcript_id "TCONS_00000557|m.480"; gene_id "TCONS_00000557|g.480"; gene_name "ORF";
Pf3D7_02_v3	transdecoder	exon	110781	111078	.	-	.	transcript_id "TCONS_00000557|m.480"; gene_id "TCONS_00000557|g.480"; gene_name "ORF";
Pf3D7_02_v3	transdecoder	CDS	108406	108407	.	-	2	transcript_id "TCONS_00000557|m.480"; gene_id "TCONS_00000557|g.480"; gene_name "ORF";
Pf3D7_02_v3	transdecoder	CDS	109608	110283	.	-	0	transcript_id "TCONS_00000557|m.480"; gene_id "TCONS_00000557|g.480"; gene_name "ORF";
Pf3D7_02_v3	transdecoder	CDS	110392	110580	.	-	0	transcript_id "TCONS_00000557|m.480"; gene_id "TCONS_00000557|g.480"; gene_name "ORF";
Pf3D7_02_v3	transdecoder	exon	109564	110283	.	-	.	transcript_id "TCONS_00000558|m.481"; gene_id "TCONS_00000558|g.481"; gene_name "ORF";
Pf3D7_02_v3	transdecoder	exon	110392	110580	.	-	.	transcript_id "TCONS_00000558|m.481"; gene_id "TCONS_00000558|g.481"; gene_name "ORF";
Pf3D7_02_v3	transdecoder	CDS	109564	110283	.	-	0	transcript_id "TCONS_00000558|m.481"; gene_id "TCONS_00000558|g.481"; gene_name "ORF";
Pf3D7_02_v3	transdecoder	CDS	110392	110580	.	-	0	transcript_id "TCONS_00000558|m.481"; gene_id "TCONS_00000558|g.481"; gene_name "ORF";
Pf3D7_02_v3	transdecoder	exon	112398	113188	.	-	.	transcript_id "TCONS_00000559|m.380"; gene_id "TCONS_00000559|g.380"; gene_name "ORF";
Pf3D7_02_v3	transdecoder	exon	113452	113685	.	-	.	transcript_id "TCONS_00000559|m.380"; gene_id "TCONS_00000559|g.380"; gene_name "ORF";
Pf3D7_02_v3	transdecoder	exon	114195	114242	.	-	.	transcript_id "TCONS_00000559|m.380"; gene_id "TCONS_00000559|g.380"; gene_name "ORF";
Pf3D7_02_v3	transdecoder	CDS	112547	113188	.	-	0	transcript_id "TCONS_00000559|m.380"; gene_id "TCONS_00000559|g.380"; gene_name "ORF";
Pf3D7_02_v3	transdecoder	CDS	113452	113682	.	-	0	transcript_id "TCONS_00000559|m.380"; gene_id "TCONS_00000559|g.380"; gene_name "ORF";
Pf3D7_02_v3	transdecoder	exon	112547	113188	.	-	.	transcript_id "TCONS_00000560|m.381"; gene_id "TCONS_00000560|g.381"; gene_name "ORF";
Pf3D7_02_v3	transdecoder	exon	113452	113682	.	-	.	transcript_id "TCONS_00000560|m.381"; gene_id "TCONS_00000560|g.381"; gene_name "ORF";
Pf3D7_02_v3	transdecoder	CDS	112547	113188	.	-	0	transcript_id "TCONS_00000560|m.381"; gene_id "TCONS_00000560|g.381"; gene_name "ORF";
Pf3D7_02_v3	transdecoder	CDS	113452	113682	.	-	0	transcript_id "TCONS_00000560|m.381"; gene_id "TCONS_00000560|g.381"; gene_name "ORF";
Pf3D7_02_v3	transdecoder	exon	117225	117445	.	+	.	transcript_id "TCONS_00000357|m.348"; gene_id "TCONS_00000357|g.348"; gene_name "ORF";
Pf3D7_02_v3	transdecoder	exon	117653	118235	.	+	.	transcript_id "TCONS_00000357|m.348"; gene_id "TCONS_00000357|g.348"; gene_name "ORF";
Pf3D7_02_v3	transdecoder	CDS	117225	117445	.	+	0	transcript_id "TCONS_00000357|m.348"; gene_id "TCONS_00000357|g.348"; gene_name "ORF";
Pf3D7_02_v3	transdecoder	CDS	117653	118235	.	+	1	transcript_id "TCONS_00000357|m.348"; gene_id "TCONS_00000357|g.348"; gene_name "ORF";
Pf3D7_02_v3	transdecoder	exon	120524	124102	.	+	.	transcript_id "TCONS_00000358|m.274"; gene_id "TCONS_00000358|g.274"; gene_name "ORF";
Pf3D7_02_v3	transdecoder	CDS	120524	124102	.	+	0	transcript_id "TCONS_00000358|m.274"; gene_id "TCONS_00000358|g.274"; gene_name "ORF";
Pf3D7_02_v3	transdecoder	exon	126929	130218	.	+	.	transcript_id "TCONS_00000359|m.483"; gene_id "TCONS_00000359|g.483"; gene_name "ORF";
Pf3D7_02_v3	transdecoder	CDS	127994	128314	.	+	0	transcript_id "TCONS_00000359|m.483"; gene_id "TCONS_00000359|g.483"; gene_name "ORF";
Pf3D7_02_v3	transdecoder	exon	127994	128314	.	+	.	transcript_id "TCONS_00000360|m.484"; gene_id "TCONS_00000360|g.484"; gene_name "ORF";
Pf3D7_02_v3	transdecoder	CDS	127994	128314	.	+	0	transcript_id "TCONS_00000360|m.484"; gene_id "TCONS_00000360|g.484"; gene_name "ORF";
Pf3D7_02_v3	transdecoder	exon	129342	129521	.	-	.	transcript_id "TCONS_00000564|m.455"; gene_id "TCONS_00000564|g.455"; gene_name "ORF";
Pf3D7_02_v3	transdecoder	exon	129605	129690	.	-	.	transcript_id "TCONS_00000564|m.455"; gene_id "TCONS_00000564|g.455"; gene_name "ORF";
Pf3D7_02_v3	transdecoder	exon	129804	133563	.	-	.	transcript_id "TCONS_00000564|m.455"; gene_id "TCONS_00000564|g.455"; gene_name "ORF";
Pf3D7_02_v3	transdecoder	CDS	129342	129521	.	-	0	transcript_id "TCONS_00000564|m.455"; gene_id "TCONS_00000564|g.455"; gene_name "ORF";
Pf3D7_02_v3	transdecoder	CDS	129605	129690	.	-	2	transcript_id "TCONS_00000564|m.455"; gene_id "TCONS_00000564|g.455"; gene_name "ORF";
Pf3D7_02_v3	transdecoder	CDS	129804	133563	.	-	0	transcript_id "TCONS_00000564|m.455"; gene_id "TCONS_00000564|g.455"; gene_name "ORF";
Pf3D7_02_v3	transdecoder	exon	129342	129521	.	-	.	transcript_id "TCONS_00000565|m.454"; gene_id "TCONS_00000565|g.454"; gene_name "ORF";
Pf3D7_02_v3	transdecoder	exon	129605	129687	.	-	.	transcript_id "TCONS_00000565|m.454"; gene_id "TCONS_00000565|g.454"; gene_name "ORF";
Pf3D7_02_v3	transdecoder	exon	129804	133563	.	-	.	transcript_id "TCONS_00000565|m.454"; gene_id "TCONS_00000565|g.454"; gene_name "ORF";
Pf3D7_02_v3	transdecoder	CDS	129342	129521	.	-	0	transcript_id "TCONS_00000565|m.454"; gene_id "TCONS_00000565|g.454"; gene_name "ORF";
Pf3D7_02_v3	transdecoder	CDS	129605	129687	.	-	2	transcript_id "TCONS_00000565|m.454"; gene_id "TCONS_00000565|g.454"; gene_name "ORF";
Pf3D7_02_v3	transdecoder	CDS	129804	133563	.	-	0	transcript_id "TCONS_00000565|m.454"; gene_id "TCONS_00000565|g.454"; gene_name "ORF";
Pf3D7_02_v3	transdecoder	exon	134391	137379	.	+	.	transcript_id "TCONS_00000361|m.399"; gene_id "TCONS_00000361|g.399"; gene_name "ORF";
Pf3D7_02_v3	transdecoder	CDS	135523	137139	.	+	0	transcript_id "TCONS_00000361|m.399"; gene_id "TCONS_00000361|g.399"; gene_name "ORF";
Pf3D7_02_v3	transdecoder	exon	135523	137139	.	+	.	transcript_id "TCONS_00000362|m.398"; gene_id "TCONS_00000362|g.398"; gene_name "ORF";
Pf3D7_02_v3	transdecoder	CDS	135523	137139	.	+	0	transcript_id "TCONS_00000362|m.398"; gene_id "TCONS_00000362|g.398"; gene_name "ORF";
Pf3D7_02_v3	transdecoder	exon	137557	137575	.	-	.	transcript_id "TCONS_00000566|m.318"; gene_id "TCONS_00000566|g.318"; gene_name "ORF";
Pf3D7_02_v3	transdecoder	exon	137684	137909	.	-	.	transcript_id "TCONS_00000566|m.318"; gene_id "TCONS_00000566|g.318"; gene_name "ORF";
Pf3D7_02_v3	transdecoder	exon	138050	138130	.	-	.	transcript_id "TCONS_00000566|m.318"; gene_id "TCONS_00000566|g.318"; gene_name "ORF";
Pf3D7_02_v3	transdecoder	exon	138353	138389	.	-	.	transcript_id "TCONS_00000566|m.318"; gene_id "TCONS_00000566|g.318"; gene_name "ORF";
Pf3D7_02_v3	transdecoder	CDS	137557	137575	.	-	1	transcript_id "TCONS_00000566|m.318"; gene_id "TCONS_00000566|g.318"; gene_name "ORF";
Pf3D7_02_v3	transdecoder	CDS	137684	137909	.	-	2	transcript_id "TCONS_00000566|m.318"; gene_id "TCONS_00000566|g.318"; gene_name "ORF";
Pf3D7_02_v3	transdecoder	CDS	138050	138130	.	-	2	transcript_id "TCONS_00000566|m.318"; gene_id "TCONS_00000566|g.318"; gene_name "ORF";
Pf3D7_02_v3	transdecoder	CDS	138353	138389	.	-	0	transcript_id "TCONS_00000566|m.318"; gene_id "TCONS_00000566|g.318"; gene_name "ORF";
Pf3D7_02_v3	transdecoder	exon	138927	138986	.	+	.	transcript_id "TCONS_00000363|m.400"; gene_id "TCONS_00000363|g.400"; gene_name "ORF";
Pf3D7_02_v3	transdecoder	exon	139121	139172	.	+	.	transcript_id "TCONS_00000363|m.400"; gene_id "TCONS_00000363|g.400"; gene_name "ORF";
Pf3D7_02_v3	transdecoder	exon	139373	139415	.	+	.	transcript_id "TCONS_00000363|m.400"; gene_id "TCONS_00000363|g.400"; gene_name "ORF";
Pf3D7_02_v3	transdecoder	exon	139515	139582	.	+	.	transcript_id "TCONS_00000363|m.400"; gene_id "TCONS_00000363|g.400"; gene_name "ORF";
Pf3D7_02_v3	transdecoder	exon	139674	139776	.	+	.	transcript_id "TCONS_00000363|m.400"; gene_id "TCONS_00000363|g.400"; gene_name "ORF";
Pf3D7_02_v3	transdecoder	exon	139993	140153	.	+	.	transcript_id "TCONS_00000363|m.400"; gene_id "TCONS_00000363|g.400"; gene_name "ORF";
Pf3D7_02_v3	transdecoder	exon	140297	140344	.	+	.	transcript_id "TCONS_00000363|m.400"; gene_id "TCONS_00000363|g.400"; gene_name "ORF";
Pf3D7_02_v3	transdecoder	exon	140534	140595	.	+	.	transcript_id "TCONS_00000363|m.400"; gene_id "TCONS_00000363|g.400"; gene_name "ORF";
Pf3D7_02_v3	transdecoder	exon	140719	140911	.	+	.	transcript_id "TCONS_00000363|m.400"; gene_id "TCONS_00000363|g.400"; gene_name "ORF";
Pf3D7_02_v3	transdecoder	exon	141119	141192	.	+	.	transcript_id "TCONS_00000363|m.400"; gene_id "TCONS_00000363|g.400"; gene_name "ORF";
Pf3D7_02_v3	transdecoder	CDS	138927	138986	.	+	0	transcript_id "TCONS_00000363|m.400"; gene_id "TCONS_00000363|g.400"; gene_name "ORF";
Pf3D7_02_v3	transdecoder	CDS	139121	139172	.	+	0	transcript_id "TCONS_00000363|m.400"; gene_id "TCONS_00000363|g.400"; gene_name "ORF";
Pf3D7_02_v3	transdecoder	CDS	139373	139415	.	+	2	transcript_id "TCONS_00000363|m.400"; gene_id "TCONS_00000363|g.400"; gene_name "ORF";
Pf3D7_02_v3	transdecoder	CDS	139515	139582	.	+	1	transcript_id "TCONS_00000363|m.400"; gene_id "TCONS_00000363|g.400"; gene_name "ORF";
Pf3D7_02_v3	transdecoder	CDS	139674	139776	.	+	2	transcript_id "TCONS_00000363|m.400"; gene_id "TCONS_00000363|g.400"; gene_name "ORF";
Pf3D7_02_v3	transdecoder	CDS	139993	140153	.	+	1	transcript_id "TCONS_00000363|m.400"; gene_id "TCONS_00000363|g.400"; gene_name "ORF";
Pf3D7_02_v3	transdecoder	CDS	140297	140344	.	+	2	transcript_id "TCONS_00000363|m.400"; gene_id "TCONS_00000363|g.400"; gene_name "ORF";
Pf3D7_02_v3	transdecoder	CDS	140534	140595	.	+	2	transcript_id "TCONS_00000363|m.400"; gene_id "TCONS_00000363|g.400"; gene_name "ORF";
Pf3D7_02_v3	transdecoder	CDS	140719	140911	.	+	0	transcript_id "TCONS_00000363|m.400"; gene_id "TCONS_00000363|g.400"; gene_name "ORF";
Pf3D7_02_v3	transdecoder	CDS	141119	141192	.	+	2	transcript_id "TCONS_00000363|m.400"; gene_id "TCONS_00000363|g.400"; gene_name "ORF";
Pf3D7_02_v3	transdecoder	exon	141269	148237	.	-	.	transcript_id "TCONS_00000568|m.595"; gene_id "TCONS_00000568|g.595"; gene_name "ORF";
Pf3D7_02_v3	transdecoder	CDS	141625	147564	.	-	0	transcript_id "TCONS_00000568|m.595"; gene_id "TCONS_00000568|g.595"; gene_name "ORF";
Pf3D7_02_v3	transdecoder	exon	141625	147564	.	-	.	transcript_id "TCONS_00000569|m.596"; gene_id "TCONS_00000569|g.596"; gene_name "ORF";
Pf3D7_02_v3	transdecoder	CDS	141625	147564	.	-	0	transcript_id "TCONS_00000569|m.596"; gene_id "TCONS_00000569|g.596"; gene_name "ORF";
Pf3D7_02_v3	transdecoder	exon	149392	153045	.	-	.	transcript_id "TCONS_00000570|m.504"; gene_id "TCONS_00000570|g.504"; gene_name "ORF";
Pf3D7_02_v3	transdecoder	exon	153157	157299	.	-	.	transcript_id "TCONS_00000570|m.504"; gene_id "TCONS_00000570|g.504"; gene_name "ORF";
Pf3D7_02_v3	transdecoder	CDS	149524	153045	.	-	0	transcript_id "TCONS_00000570|m.504"; gene_id "TCONS_00000570|g.504"; gene_name "ORF";
Pf3D7_02_v3	transdecoder	CDS	153157	156981	.	-	0	transcript_id "TCONS_00000570|m.504"; gene_id "TCONS_00000570|g.504"; gene_name "ORF";
Pf3D7_02_v3	transdecoder	exon	149524	156981	.	-	.	transcript_id "TCONS_00000571|m.503"; gene_id "TCONS_00000571|g.503"; gene_name "ORF";
Pf3D7_02_v3	transdecoder	CDS	149524	156981	.	-	0	transcript_id "TCONS_00000571|m.503"; gene_id "TCONS_00000571|g.503"; gene_name "ORF";
Pf3D7_02_v3	transdecoder	exon	158137	159660	.	-	.	transcript_id "TCONS_00000572|m.388"; gene_id "TCONS_00000572|g.388"; gene_name "ORF";
Pf3D7_02_v3	transdecoder	CDS	158137	159660	.	-	0	transcript_id "TCONS_00000572|m.388"; gene_id "TCONS_00000572|g.388"; gene_name "ORF";
Pf3D7_02_v3	transdecoder	exon	160514	161242	.	+	.	transcript_id "TCONS_00000364|m.310"; gene_id "TCONS_00000364|g.310"; gene_name "ORF";
Pf3D7_02_v3	transdecoder	CDS	160514	161242	.	+	0	transcript_id "TCONS_00000364|m.310"; gene_id "TCONS_00000364|g.310"; gene_name "ORF";
Pf3D7_02_v3	transdecoder	exon	166144	168051	.	+	.	transcript_id "TCONS_00000366|m.414"; gene_id "TCONS_00000366|g.414"; gene_name "ORF";
Pf3D7_02_v3	transdecoder	CDS	166144	168051	.	+	0	transcript_id "TCONS_00000366|m.414"; gene_id "TCONS_00000366|g.414"; gene_name "ORF";
Pf3D7_02_v3	transdecoder	exon	166599	168025	.	-	.	transcript_id "TCONS_00000576|m.594"; gene_id "TCONS_00000576|g.594"; gene_name "ORF";
Pf3D7_02_v3	transdecoder	exon	168612	168719	.	-	.	transcript_id "TCONS_00000576|m.594"; gene_id "TCONS_00000576|g.594"; gene_name "ORF";
Pf3D7_02_v3	transdecoder	exon	168855	170627	.	-	.	transcript_id "TCONS_00000576|m.594"; gene_id "TCONS_00000576|g.594"; gene_name "ORF";
Pf3D7_02_v3	transdecoder	CDS	168682	168719	.	-	2	transcript_id "TCONS_00000576|m.594"; gene_id "TCONS_00000576|g.594"; gene_name "ORF";
Pf3D7_02_v3	transdecoder	CDS	168855	170136	.	-	0	transcript_id "TCONS_00000576|m.594"; gene_id "TCONS_00000576|g.594"; gene_name "ORF";
Pf3D7_02_v3	transdecoder	exon	168682	168719	.	-	.	transcript_id "TCONS_00000577|m.593"; gene_id "TCONS_00000577|g.593"; gene_name "ORF";
Pf3D7_02_v3	transdecoder	exon	168855	170136	.	-	.	transcript_id "TCONS_00000577|m.593"; gene_id "TCONS_00000577|g.593"; gene_name "ORF";
Pf3D7_02_v3	transdecoder	CDS	168682	168719	.	-	2	transcript_id "TCONS_00000577|m.593"; gene_id "TCONS_00000577|g.593"; gene_name "ORF";
Pf3D7_02_v3	transdecoder	CDS	168855	170136	.	-	0	transcript_id "TCONS_00000577|m.593"; gene_id "TCONS_00000577|g.593"; gene_name "ORF";
Pf3D7_02_v3	transdecoder	exon	171563	171721	.	-	.	transcript_id "TCONS_00000578|m.265"; gene_id "TCONS_00000578|g.265"; gene_name "ORF";
Pf3D7_02_v3	transdecoder	exon	171882	171977	.	-	.	transcript_id "TCONS_00000578|m.265"; gene_id "TCONS_00000578|g.265"; gene_name "ORF";
Pf3D7_02_v3	transdecoder	exon	172168	172532	.	-	.	transcript_id "TCONS_00000578|m.265"; gene_id "TCONS_00000578|g.265"; gene_name "ORF";
Pf3D7_02_v3	transdecoder	exon	172665	172761	.	-	.	transcript_id "TCONS_00000578|m.265"; gene_id "TCONS_00000578|g.265"; gene_name "ORF";
Pf3D7_02_v3	transdecoder	exon	172872	172910	.	-	.	transcript_id "TCONS_00000578|m.265"; gene_id "TCONS_00000578|g.265"; gene_name "ORF";
Pf3D7_02_v3	transdecoder	exon	173089	173196	.	-	.	transcript_id "TCONS_00000578|m.265"; gene_id "TCONS_00000578|g.265"; gene_name "ORF";
Pf3D7_02_v3	transdecoder	exon	173359	173430	.	-	.	transcript_id "TCONS_00000578|m.265"; gene_id "TCONS_00000578|g.265"; gene_name "ORF";
Pf3D7_02_v3	transdecoder	exon	173580	173670	.	-	.	transcript_id "TCONS_00000578|m.265"; gene_id "TCONS_00000578|g.265"; gene_name "ORF";
Pf3D7_02_v3	transdecoder	exon	173848	173959	.	-	.	transcript_id "TCONS_00000578|m.265"; gene_id "TCONS_00000578|g.265"; gene_name "ORF";
Pf3D7_02_v3	transdecoder	exon	174067	174108	.	-	.	transcript_id "TCONS_00000578|m.265"; gene_id "TCONS_00000578|g.265"; gene_name "ORF";
Pf3D7_02_v3	transdecoder	exon	174232	174280	.	-	.	transcript_id "TCONS_00000578|m.265"; gene_id "TCONS_00000578|g.265"; gene_name "ORF";
Pf3D7_02_v3	transdecoder	exon	174514	174912	.	-	.	transcript_id "TCONS_00000578|m.265"; gene_id "TCONS_00000578|g.265"; gene_name "ORF";
Pf3D7_02_v3	transdecoder	CDS	171563	171721	.	-	0	transcript_id "TCONS_00000578|m.265"; gene_id "TCONS_00000578|g.265"; gene_name "ORF";
Pf3D7_02_v3	transdecoder	CDS	171882	171977	.	-	0	transcript_id "TCONS_00000578|m.265"; gene_id "TCONS_00000578|g.265"; gene_name "ORF";
Pf3D7_02_v3	transdecoder	CDS	172168	172532	.	-	2	transcript_id "TCONS_00000578|m.265"; gene_id "TCONS_00000578|g.265"; gene_name "ORF";
Pf3D7_02_v3	transdecoder	CDS	172665	172761	.	-	0	transcript_id "TCONS_00000578|m.265"; gene_id "TCONS_00000578|g.265"; gene_name "ORF";
Pf3D7_02_v3	transdecoder	CDS	172872	172910	.	-	0	transcript_id "TCONS_00000578|m.265"; gene_id "TCONS_00000578|g.265"; gene_name "ORF";
Pf3D7_02_v3	transdecoder	CDS	173089	173196	.	-	0	transcript_id "TCONS_00000578|m.265"; gene_id "TCONS_00000578|g.265"; gene_name "ORF";
Pf3D7_02_v3	transdecoder	CDS	173359	173430	.	-	0	transcript_id "TCONS_00000578|m.265"; gene_id "TCONS_00000578|g.265"; gene_name "ORF";
Pf3D7_02_v3	transdecoder	CDS	173580	173670	.	-	1	transcript_id "TCONS_00000578|m.265"; gene_id "TCONS_00000578|g.265"; gene_name "ORF";
Pf3D7_02_v3	transdecoder	CDS	173848	173959	.	-	2	transcript_id "TCONS_00000578|m.265"; gene_id "TCONS_00000578|g.265"; gene_name "ORF";
Pf3D7_02_v3	transdecoder	CDS	174067	174108	.	-	2	transcript_id "TCONS_00000578|m.265"; gene_id "TCONS_00000578|g.265"; gene_name "ORF";
Pf3D7_02_v3	transdecoder	CDS	174232	174280	.	-	0	transcript_id "TCONS_00000578|m.265"; gene_id "TCONS_00000578|g.265"; gene_name "ORF";
Pf3D7_02_v3	transdecoder	CDS	174514	174912	.	-	0	transcript_id "TCONS_00000578|m.265"; gene_id "TCONS_00000578|g.265"; gene_name "ORF";
Pf3D7_02_v3	transdecoder	exon	176385	176939	.	+	.	transcript_id "TCONS_00000368|m.548"; gene_id "TCONS_00000368|g.548"; gene_name "ORF";
Pf3D7_02_v3	transdecoder	exon	177115	177418	.	+	.	transcript_id "TCONS_00000368|m.548"; gene_id "TCONS_00000368|g.548"; gene_name "ORF";
Pf3D7_02_v3	transdecoder	exon	177491	178541	.	+	.	transcript_id "TCONS_00000368|m.548"; gene_id "TCONS_00000368|g.548"; gene_name "ORF";
Pf3D7_02_v3	transdecoder	exon	178849	180924	.	+	.	transcript_id "TCONS_00000368|m.548"; gene_id "TCONS_00000368|g.548"; gene_name "ORF";
Pf3D7_02_v3	transdecoder	exon	181103	181580	.	+	.	transcript_id "TCONS_00000368|m.548"; gene_id "TCONS_00000368|g.548"; gene_name "ORF";
Pf3D7_02_v3	transdecoder	CDS	178955	180924	.	+	0	transcript_id "TCONS_00000368|m.548"; gene_id "TCONS_00000368|g.548"; gene_name "ORF";
Pf3D7_02_v3	transdecoder	CDS	181103	181526	.	+	1	transcript_id "TCONS_00000368|m.548"; gene_id "TCONS_00000368|g.548"; gene_name "ORF";
Pf3D7_02_v3	transdecoder	exon	176385	176939	.	+	.	transcript_id "TCONS_00000368|m.549"; gene_id "TCONS_00000368|g.549"; gene_name "ORF";
Pf3D7_02_v3	transdecoder	exon	177115	177418	.	+	.	transcript_id "TCONS_00000368|m.549"; gene_id "TCONS_00000368|g.549"; gene_name "ORF";
Pf3D7_02_v3	transdecoder	exon	177491	178541	.	+	.	transcript_id "TCONS_00000368|m.549"; gene_id "TCONS_00000368|g.549"; gene_name "ORF";
Pf3D7_02_v3	transdecoder	exon	178849	180924	.	+	.	transcript_id "TCONS_00000368|m.549"; gene_id "TCONS_00000368|g.549"; gene_name "ORF";
Pf3D7_02_v3	transdecoder	exon	181103	181580	.	+	.	transcript_id "TCONS_00000368|m.549"; gene_id "TCONS_00000368|g.549"; gene_name "ORF";
Pf3D7_02_v3	transdecoder	CDS	177323	177418	.	+	0	transcript_id "TCONS_00000368|m.549"; gene_id "TCONS_00000368|g.549"; gene_name "ORF";
Pf3D7_02_v3	transdecoder	CDS	177491	178300	.	+	0	transcript_id "TCONS_00000368|m.549"; gene_id "TCONS_00000368|g.549"; gene_name "ORF";
Pf3D7_02_v3	transdecoder	exon	176385	176939	.	+	.	transcript_id "TCONS_00000368|m.550"; gene_id "TCONS_00000368|g.550"; gene_name "ORF";
Pf3D7_02_v3	transdecoder	exon	177115	177418	.	+	.	transcript_id "TCONS_00000368|m.550"; gene_id "TCONS_00000368|g.550"; gene_name "ORF";
Pf3D7_02_v3	transdecoder	exon	177491	178541	.	+	.	transcript_id "TCONS_00000368|m.550"; gene_id "TCONS_00000368|g.550"; gene_name "ORF";
Pf3D7_02_v3	transdecoder	exon	178849	180924	.	+	.	transcript_id "TCONS_00000368|m.550"; gene_id "TCONS_00000368|g.550"; gene_name "ORF";
Pf3D7_02_v3	transdecoder	exon	181103	181580	.	+	.	transcript_id "TCONS_00000368|m.550"; gene_id "TCONS_00000368|g.550"; gene_name "ORF";
Pf3D7_02_v3	transdecoder	CDS	176567	176939	.	+	0	transcript_id "TCONS_00000368|m.550"; gene_id "TCONS_00000368|g.550"; gene_name "ORF";
Pf3D7_02_v3	transdecoder	CDS	177115	177149	.	+	2	transcript_id "TCONS_00000368|m.550"; gene_id "TCONS_00000368|g.550"; gene_name "ORF";
Pf3D7_02_v3	transdecoder	exon	176385	176939	.	+	.	transcript_id "TCONS_00000369|m.551"; gene_id "TCONS_00000369|g.551"; gene_name "ORF";
Pf3D7_02_v3	transdecoder	exon	177115	177418	.	+	.	transcript_id "TCONS_00000369|m.551"; gene_id "TCONS_00000369|g.551"; gene_name "ORF";
Pf3D7_02_v3	transdecoder	exon	177491	178521	.	+	.	transcript_id "TCONS_00000369|m.551"; gene_id "TCONS_00000369|g.551"; gene_name "ORF";
Pf3D7_02_v3	transdecoder	exon	178849	180924	.	+	.	transcript_id "TCONS_00000369|m.551"; gene_id "TCONS_00000369|g.551"; gene_name "ORF";
Pf3D7_02_v3	transdecoder	exon	181103	181580	.	+	.	transcript_id "TCONS_00000369|m.551"; gene_id "TCONS_00000369|g.551"; gene_name "ORF";
Pf3D7_02_v3	transdecoder	CDS	178955	180924	.	+	0	transcript_id "TCONS_00000369|m.551"; gene_id "TCONS_00000369|g.551"; gene_name "ORF";
Pf3D7_02_v3	transdecoder	CDS	181103	181526	.	+	1	transcript_id "TCONS_00000369|m.551"; gene_id "TCONS_00000369|g.551"; gene_name "ORF";
Pf3D7_02_v3	transdecoder	exon	176385	176939	.	+	.	transcript_id "TCONS_00000369|m.552"; gene_id "TCONS_00000369|g.552"; gene_name "ORF";
Pf3D7_02_v3	transdecoder	exon	177115	177418	.	+	.	transcript_id "TCONS_00000369|m.552"; gene_id "TCONS_00000369|g.552"; gene_name "ORF";
Pf3D7_02_v3	transdecoder	exon	177491	178521	.	+	.	transcript_id "TCONS_00000369|m.552"; gene_id "TCONS_00000369|g.552"; gene_name "ORF";
Pf3D7_02_v3	transdecoder	exon	178849	180924	.	+	.	transcript_id "TCONS_00000369|m.552"; gene_id "TCONS_00000369|g.552"; gene_name "ORF";
Pf3D7_02_v3	transdecoder	exon	181103	181580	.	+	.	transcript_id "TCONS_00000369|m.552"; gene_id "TCONS_00000369|g.552"; gene_name "ORF";
Pf3D7_02_v3	transdecoder	CDS	177323	177418	.	+	0	transcript_id "TCONS_00000369|m.552"; gene_id "TCONS_00000369|g.552"; gene_name "ORF";
Pf3D7_02_v3	transdecoder	CDS	177491	178300	.	+	0	transcript_id "TCONS_00000369|m.552"; gene_id "TCONS_00000369|g.552"; gene_name "ORF";
Pf3D7_02_v3	transdecoder	exon	176385	176939	.	+	.	transcript_id "TCONS_00000369|m.553"; gene_id "TCONS_00000369|g.553"; gene_name "ORF";
Pf3D7_02_v3	transdecoder	exon	177115	177418	.	+	.	transcript_id "TCONS_00000369|m.553"; gene_id "TCONS_00000369|g.553"; gene_name "ORF";
Pf3D7_02_v3	transdecoder	exon	177491	178521	.	+	.	transcript_id "TCONS_00000369|m.553"; gene_id "TCONS_00000369|g.553"; gene_name "ORF";
Pf3D7_02_v3	transdecoder	exon	178849	180924	.	+	.	transcript_id "TCONS_00000369|m.553"; gene_id "TCONS_00000369|g.553"; gene_name "ORF";
Pf3D7_02_v3	transdecoder	exon	181103	181580	.	+	.	transcript_id "TCONS_00000369|m.553"; gene_id "TCONS_00000369|g.553"; gene_name "ORF";
Pf3D7_02_v3	transdecoder	CDS	176567	176939	.	+	0	transcript_id "TCONS_00000369|m.553"; gene_id "TCONS_00000369|g.553"; gene_name "ORF";
Pf3D7_02_v3	transdecoder	CDS	177115	177149	.	+	2	transcript_id "TCONS_00000369|m.553"; gene_id "TCONS_00000369|g.553"; gene_name "ORF";
Pf3D7_02_v3	transdecoder	exon	176567	178300	.	+	.	transcript_id "TCONS_00000370|m.555"; gene_id "TCONS_00000370|g.555"; gene_name "ORF";
Pf3D7_02_v3	transdecoder	CDS	176567	178300	.	+	0	transcript_id "TCONS_00000370|m.555"; gene_id "TCONS_00000370|g.555"; gene_name "ORF";
Pf3D7_02_v3	transdecoder	exon	178955	180924	.	+	.	transcript_id "TCONS_00000371|m.554"; gene_id "TCONS_00000371|g.554"; gene_name "ORF";
Pf3D7_02_v3	transdecoder	exon	181103	181526	.	+	.	transcript_id "TCONS_00000371|m.554"; gene_id "TCONS_00000371|g.554"; gene_name "ORF";
Pf3D7_02_v3	transdecoder	CDS	178955	180924	.	+	0	transcript_id "TCONS_00000371|m.554"; gene_id "TCONS_00000371|g.554"; gene_name "ORF";
Pf3D7_02_v3	transdecoder	CDS	181103	181526	.	+	1	transcript_id "TCONS_00000371|m.554"; gene_id "TCONS_00000371|g.554"; gene_name "ORF";
Pf3D7_02_v3	transdecoder	exon	182228	189115	.	-	.	transcript_id "TCONS_00000579|m.517"; gene_id "TCONS_00000579|g.517"; gene_name "ORF";
Pf3D7_02_v3	transdecoder	CDS	182228	189115	.	-	0	transcript_id "TCONS_00000579|m.517"; gene_id "TCONS_00000579|g.517"; gene_name "ORF";
Pf3D7_02_v3	transdecoder	exon	192818	193200	.	+	.	transcript_id "TCONS_00000373|m.413"; gene_id "TCONS_00000373|g.413"; gene_name "ORF";
Pf3D7_02_v3	transdecoder	exon	193328	193490	.	+	.	transcript_id "TCONS_00000373|m.413"; gene_id "TCONS_00000373|g.413"; gene_name "ORF";
Pf3D7_02_v3	transdecoder	exon	193649	193718	.	+	.	transcript_id "TCONS_00000373|m.413"; gene_id "TCONS_00000373|g.413"; gene_name "ORF";
Pf3D7_02_v3	transdecoder	exon	193864	194039	.	+	.	transcript_id "TCONS_00000373|m.413"; gene_id "TCONS_00000373|g.413"; gene_name "ORF";
Pf3D7_02_v3	transdecoder	exon	194161	194199	.	+	.	transcript_id "TCONS_00000373|m.413"; gene_id "TCONS_00000373|g.413"; gene_name "ORF";
Pf3D7_02_v3	transdecoder	CDS	192818	193200	.	+	0	transcript_id "TCONS_00000373|m.413"; gene_id "TCONS_00000373|g.413"; gene_name "ORF";
Pf3D7_02_v3	transdecoder	CDS	193328	193490	.	+	1	transcript_id "TCONS_00000373|m.413"; gene_id "TCONS_00000373|g.413"; gene_name "ORF";
Pf3D7_02_v3	transdecoder	CDS	193649	193718	.	+	0	transcript_id "TCONS_00000373|m.413"; gene_id "TCONS_00000373|g.413"; gene_name "ORF";
Pf3D7_02_v3	transdecoder	CDS	193864	194039	.	+	2	transcript_id "TCONS_00000373|m.413"; gene_id "TCONS_00000373|g.413"; gene_name "ORF";
Pf3D7_02_v3	transdecoder	CDS	194161	194199	.	+	0	transcript_id "TCONS_00000373|m.413"; gene_id "TCONS_00000373|g.413"; gene_name "ORF";
Pf3D7_02_v3	transdecoder	exon	194706	197281	.	-	.	transcript_id "TCONS_00000580|m.402"; gene_id "TCONS_00000580|g.402"; gene_name "ORF";
Pf3D7_02_v3	transdecoder	exon	197367	197465	.	-	.	transcript_id "TCONS_00000580|m.402"; gene_id "TCONS_00000580|g.402"; gene_name "ORF";
Pf3D7_02_v3	transdecoder	exon	197740	197841	.	-	.	transcript_id "TCONS_00000580|m.402"; gene_id "TCONS_00000580|g.402"; gene_name "ORF";
Pf3D7_02_v3	transdecoder	exon	197984	199628	.	-	.	transcript_id "TCONS_00000580|m.402"; gene_id "TCONS_00000580|g.402"; gene_name "ORF";
Pf3D7_02_v3	transdecoder	CDS	194826	196916	.	-	0	transcript_id "TCONS_00000580|m.402"; gene_id "TCONS_00000580|g.402"; gene_name "ORF";
Pf3D7_02_v3	transdecoder	exon	194706	197281	.	-	.	transcript_id "TCONS_00000580|m.403"; gene_id "TCONS_00000580|g.403"; gene_name "ORF";
Pf3D7_02_v3	transdecoder	exon	197367	197465	.	-	.	transcript_id "TCONS_00000580|m.403"; gene_id "TCONS_00000580|g.403"; gene_name "ORF";
Pf3D7_02_v3	transdecoder	exon	197740	197841	.	-	.	transcript_id "TCONS_00000580|m.403"; gene_id "TCONS_00000580|g.403"; gene_name "ORF";
Pf3D7_02_v3	transdecoder	exon	197984	199628	.	-	.	transcript_id "TCONS_00000580|m.403"; gene_id "TCONS_00000580|g.403"; gene_name "ORF";
Pf3D7_02_v3	transdecoder	CDS	198353	199627	.	-	0	transcript_id "TCONS_00000580|m.403"; gene_id "TCONS_00000580|g.403"; gene_name "ORF";
Pf3D7_02_v3	transdecoder	exon	194706	197281	.	-	.	transcript_id "TCONS_00000580|m.404"; gene_id "TCONS_00000580|g.404"; gene_name "ORF";
Pf3D7_02_v3	transdecoder	exon	197367	197465	.	-	.	transcript_id "TCONS_00000580|m.404"; gene_id "TCONS_00000580|g.404"; gene_name "ORF";
Pf3D7_02_v3	transdecoder	exon	197740	197841	.	-	.	transcript_id "TCONS_00000580|m.404"; gene_id "TCONS_00000580|g.404"; gene_name "ORF";
Pf3D7_02_v3	transdecoder	exon	197984	199628	.	-	.	transcript_id "TCONS_00000580|m.404"; gene_id "TCONS_00000580|g.404"; gene_name "ORF";
Pf3D7_02_v3	transdecoder	CDS	197219	197281	.	-	0	transcript_id "TCONS_00000580|m.404"; gene_id "TCONS_00000580|g.404"; gene_name "ORF";
Pf3D7_02_v3	transdecoder	CDS	197367	197465	.	-	0	transcript_id "TCONS_00000580|m.404"; gene_id "TCONS_00000580|g.404"; gene_name "ORF";
Pf3D7_02_v3	transdecoder	CDS	197740	197841	.	-	0	transcript_id "TCONS_00000580|m.404"; gene_id "TCONS_00000580|g.404"; gene_name "ORF";
Pf3D7_02_v3	transdecoder	CDS	197984	198043	.	-	0	transcript_id "TCONS_00000580|m.404"; gene_id "TCONS_00000580|g.404"; gene_name "ORF";
Pf3D7_02_v3	transdecoder	exon	194706	197841	.	-	.	transcript_id "TCONS_00000581|m.406"; gene_id "TCONS_00000581|g.406"; gene_name "ORF";
Pf3D7_02_v3	transdecoder	exon	197984	199628	.	-	.	transcript_id "TCONS_00000581|m.406"; gene_id "TCONS_00000581|g.406"; gene_name "ORF";
Pf3D7_02_v3	transdecoder	CDS	194826	196916	.	-	0	transcript_id "TCONS_00000581|m.406"; gene_id "TCONS_00000581|g.406"; gene_name "ORF";
Pf3D7_02_v3	transdecoder	exon	194706	197841	.	-	.	transcript_id "TCONS_00000581|m.407"; gene_id "TCONS_00000581|g.407"; gene_name "ORF";
Pf3D7_02_v3	transdecoder	exon	197984	199628	.	-	.	transcript_id "TCONS_00000581|m.407"; gene_id "TCONS_00000581|g.407"; gene_name "ORF";
Pf3D7_02_v3	transdecoder	CDS	198353	199627	.	-	0	transcript_id "TCONS_00000581|m.407"; gene_id "TCONS_00000581|g.407"; gene_name "ORF";
Pf3D7_02_v3	transdecoder	exon	194826	196916	.	-	.	transcript_id "TCONS_00000582|m.401"; gene_id "TCONS_00000582|g.401"; gene_name "ORF";
Pf3D7_02_v3	transdecoder	CDS	194826	196916	.	-	0	transcript_id "TCONS_00000582|m.401"; gene_id "TCONS_00000582|g.401"; gene_name "ORF";
Pf3D7_02_v3	transdecoder	exon	197219	197281	.	-	.	transcript_id "TCONS_00000583|m.408"; gene_id "TCONS_00000583|g.408"; gene_name "ORF";
Pf3D7_02_v3	transdecoder	exon	197367	197465	.	-	.	transcript_id "TCONS_00000583|m.408"; gene_id "TCONS_00000583|g.408"; gene_name "ORF";
Pf3D7_02_v3	transdecoder	exon	197740	197841	.	-	.	transcript_id "TCONS_00000583|m.408"; gene_id "TCONS_00000583|g.408"; gene_name "ORF";
Pf3D7_02_v3	transdecoder	exon	197984	198043	.	-	.	transcript_id "TCONS_00000583|m.408"; gene_id "TCONS_00000583|g.408"; gene_name "ORF";
Pf3D7_02_v3	transdecoder	CDS	197219	197281	.	-	0	transcript_id "TCONS_00000583|m.408"; gene_id "TCONS_00000583|g.408"; gene_name "ORF";
Pf3D7_02_v3	transdecoder	CDS	197367	197465	.	-	0	transcript_id "TCONS_00000583|m.408"; gene_id "TCONS_00000583|g.408"; gene_name "ORF";
Pf3D7_02_v3	transdecoder	CDS	197740	197841	.	-	0	transcript_id "TCONS_00000583|m.408"; gene_id "TCONS_00000583|g.408"; gene_name "ORF";
Pf3D7_02_v3	transdecoder	CDS	197984	198043	.	-	0	transcript_id "TCONS_00000583|m.408"; gene_id "TCONS_00000583|g.408"; gene_name "ORF";
Pf3D7_02_v3	transdecoder	exon	198353	199570	.	-	.	transcript_id "TCONS_00000584|m.405"; gene_id "TCONS_00000584|g.405"; gene_name "ORF";
Pf3D7_02_v3	transdecoder	CDS	198353	199570	.	-	0	transcript_id "TCONS_00000584|m.405"; gene_id "TCONS_00000584|g.405"; gene_name "ORF";
Pf3D7_02_v3	transdecoder	exon	200482	204048	.	-	.	transcript_id "TCONS_00000585|m.345"; gene_id "TCONS_00000585|g.345"; gene_name "ORF";
Pf3D7_02_v3	transdecoder	CDS	200482	204048	.	-	0	transcript_id "TCONS_00000585|m.345"; gene_id "TCONS_00000585|g.345"; gene_name "ORF";
Pf3D7_02_v3	transdecoder	exon	205889	207403	.	-	.	transcript_id "TCONS_00000586|m.356"; gene_id "TCONS_00000586|g.356"; gene_name "ORF";
Pf3D7_02_v3	transdecoder	CDS	205889	207403	.	-	0	transcript_id "TCONS_00000586|m.356"; gene_id "TCONS_00000586|g.356"; gene_name "ORF";
Pf3D7_02_v3	transdecoder	exon	209583	210833	.	-	.	transcript_id "TCONS_00000587|m.460"; gene_id "TCONS_00000587|g.460"; gene_name "ORF";
Pf3D7_02_v3	transdecoder	CDS	209583	210833	.	-	0	transcript_id "TCONS_00000587|m.460"; gene_id "TCONS_00000587|g.460"; gene_name "ORF";
Pf3D7_02_v3	transdecoder	exon	211348	211465	.	+	.	transcript_id "TCONS_00000375|m.487"; gene_id "TCONS_00000375|g.487"; gene_name "ORF";
Pf3D7_02_v3	transdecoder	exon	211681	212627	.	+	.	transcript_id "TCONS_00000375|m.487"; gene_id "TCONS_00000375|g.487"; gene_name "ORF";
Pf3D7_02_v3	transdecoder	CDS	211348	211465	.	+	0	transcript_id "TCONS_00000375|m.487"; gene_id "TCONS_00000375|g.487"; gene_name "ORF";
Pf3D7_02_v3	transdecoder	CDS	211681	212627	.	+	2	transcript_id "TCONS_00000375|m.487"; gene_id "TCONS_00000375|g.487"; gene_name "ORF";
Pf3D7_02_v3	transdecoder	exon	212867	214519	.	-	.	transcript_id "TCONS_00000588|m.474"; gene_id "TCONS_00000588|g.474"; gene_name "ORF";
Pf3D7_02_v3	transdecoder	exon	214831	216054	.	-	.	transcript_id "TCONS_00000588|m.474"; gene_id "TCONS_00000588|g.474"; gene_name "ORF";
Pf3D7_02_v3	transdecoder	exon	216175	216786	.	-	.	transcript_id "TCONS_00000588|m.474"; gene_id "TCONS_00000588|g.474"; gene_name "ORF";
Pf3D7_02_v3	transdecoder	exon	216937	217008	.	-	.	transcript_id "TCONS_00000588|m.474"; gene_id "TCONS_00000588|g.474"; gene_name "ORF";
Pf3D7_02_v3	transdecoder	exon	217132	217732	.	-	.	transcript_id "TCONS_00000588|m.474"; gene_id "TCONS_00000588|g.474"; gene_name "ORF";
Pf3D7_02_v3	transdecoder	CDS	214838	216054	.	-	2	transcript_id "TCONS_00000588|m.474"; gene_id "TCONS_00000588|g.474"; gene_name "ORF";
Pf3D7_02_v3	transdecoder	CDS	216175	216786	.	-	2	transcript_id "TCONS_00000588|m.474"; gene_id "TCONS_00000588|g.474"; gene_name "ORF";
Pf3D7_02_v3	transdecoder	CDS	216937	217008	.	-	2	transcript_id "TCONS_00000588|m.474"; gene_id "TCONS_00000588|g.474"; gene_name "ORF";
Pf3D7_02_v3	transdecoder	CDS	217132	217348	.	-	0	transcript_id "TCONS_00000588|m.474"; gene_id "TCONS_00000588|g.474"; gene_name "ORF";
Pf3D7_02_v3	transdecoder	exon	212867	214519	.	-	.	transcript_id "TCONS_00000588|m.475"; gene_id "TCONS_00000588|g.475"; gene_name "ORF";
Pf3D7_02_v3	transdecoder	exon	214831	216054	.	-	.	transcript_id "TCONS_00000588|m.475"; gene_id "TCONS_00000588|g.475"; gene_name "ORF";
Pf3D7_02_v3	transdecoder	exon	216175	216786	.	-	.	transcript_id "TCONS_00000588|m.475"; gene_id "TCONS_00000588|g.475"; gene_name "ORF";
Pf3D7_02_v3	transdecoder	exon	216937	217008	.	-	.	transcript_id "TCONS_00000588|m.475"; gene_id "TCONS_00000588|g.475"; gene_name "ORF";
Pf3D7_02_v3	transdecoder	exon	217132	217732	.	-	.	transcript_id "TCONS_00000588|m.475"; gene_id "TCONS_00000588|g.475"; gene_name "ORF";
Pf3D7_02_v3	transdecoder	CDS	212982	214508	.	-	0	transcript_id "TCONS_00000588|m.475"; gene_id "TCONS_00000588|g.475"; gene_name "ORF";
Pf3D7_02_v3	transdecoder	exon	212982	214508	.	-	.	transcript_id "TCONS_00000589|m.472"; gene_id "TCONS_00000589|g.472"; gene_name "ORF";
Pf3D7_02_v3	transdecoder	CDS	212982	214508	.	-	0	transcript_id "TCONS_00000589|m.472"; gene_id "TCONS_00000589|g.472"; gene_name "ORF";
Pf3D7_02_v3	transdecoder	exon	214838	216054	.	-	.	transcript_id "TCONS_00000590|m.473"; gene_id "TCONS_00000590|g.473"; gene_name "ORF";
Pf3D7_02_v3	transdecoder	exon	216175	216786	.	-	.	transcript_id "TCONS_00000590|m.473"; gene_id "TCONS_00000590|g.473"; gene_name "ORF";
Pf3D7_02_v3	transdecoder	exon	216937	217008	.	-	.	transcript_id "TCONS_00000590|m.473"; gene_id "TCONS_00000590|g.473"; gene_name "ORF";
Pf3D7_02_v3	transdecoder	exon	217132	217348	.	-	.	transcript_id "TCONS_00000590|m.473"; gene_id "TCONS_00000590|g.473"; gene_name "ORF";
Pf3D7_02_v3	transdecoder	CDS	214838	216054	.	-	2	transcript_id "TCONS_00000590|m.473"; gene_id "TCONS_00000590|g.473"; gene_name "ORF";
Pf3D7_02_v3	transdecoder	CDS	216175	216786	.	-	2	transcript_id "TCONS_00000590|m.473"; gene_id "TCONS_00000590|g.473"; gene_name "ORF";
Pf3D7_02_v3	transdecoder	CDS	216937	217008	.	-	2	transcript_id "TCONS_00000590|m.473"; gene_id "TCONS_00000590|g.473"; gene_name "ORF";
Pf3D7_02_v3	transdecoder	CDS	217132	217348	.	-	0	transcript_id "TCONS_00000590|m.473"; gene_id "TCONS_00000590|g.473"; gene_name "ORF";
Pf3D7_02_v3	transdecoder	exon	217882	218097	.	-	.	transcript_id "TCONS_00000591|m.477"; gene_id "TCONS_00000591|g.477"; gene_name "ORF";
Pf3D7_02_v3	transdecoder	exon	218290	218423	.	-	.	transcript_id "TCONS_00000591|m.477"; gene_id "TCONS_00000591|g.477"; gene_name "ORF";
Pf3D7_02_v3	transdecoder	exon	218533	218715	.	-	.	transcript_id "TCONS_00000591|m.477"; gene_id "TCONS_00000591|g.477"; gene_name "ORF";
Pf3D7_02_v3	transdecoder	exon	218850	218907	.	-	.	transcript_id "TCONS_00000591|m.477"; gene_id "TCONS_00000591|g.477"; gene_name "ORF";
Pf3D7_02_v3	transdecoder	CDS	217882	218097	.	-	0	transcript_id "TCONS_00000591|m.477"; gene_id "TCONS_00000591|g.477"; gene_name "ORF";
Pf3D7_02_v3	transdecoder	CDS	218290	218423	.	-	2	transcript_id "TCONS_00000591|m.477"; gene_id "TCONS_00000591|g.477"; gene_name "ORF";
Pf3D7_02_v3	transdecoder	CDS	218533	218715	.	-	2	transcript_id "TCONS_00000591|m.477"; gene_id "TCONS_00000591|g.477"; gene_name "ORF";
Pf3D7_02_v3	transdecoder	CDS	218850	218907	.	-	0	transcript_id "TCONS_00000591|m.477"; gene_id "TCONS_00000591|g.477"; gene_name "ORF";
Pf3D7_02_v3	transdecoder	exon	219690	220936	.	+	.	transcript_id "TCONS_00000376|m.392"; gene_id "TCONS_00000376|g.392"; gene_name "ORF";
Pf3D7_02_v3	transdecoder	exon	221054	221147	.	+	.	transcript_id "TCONS_00000376|m.392"; gene_id "TCONS_00000376|g.392"; gene_name "ORF";
Pf3D7_02_v3	transdecoder	exon	221260	221355	.	+	.	transcript_id "TCONS_00000376|m.392"; gene_id "TCONS_00000376|g.392"; gene_name "ORF";
Pf3D7_02_v3	transdecoder	exon	221450	221618	.	+	.	transcript_id "TCONS_00000376|m.392"; gene_id "TCONS_00000376|g.392"; gene_name "ORF";
Pf3D7_02_v3	transdecoder	exon	221760	221920	.	+	.	transcript_id "TCONS_00000376|m.392"; gene_id "TCONS_00000376|g.392"; gene_name "ORF";
Pf3D7_02_v3	transdecoder	exon	222173	222256	.	+	.	transcript_id "TCONS_00000376|m.392"; gene_id "TCONS_00000376|g.392"; gene_name "ORF";
Pf3D7_02_v3	transdecoder	CDS	219690	220936	.	+	0	transcript_id "TCONS_00000376|m.392"; gene_id "TCONS_00000376|g.392"; gene_name "ORF";
Pf3D7_02_v3	transdecoder	CDS	221054	221147	.	+	1	transcript_id "TCONS_00000376|m.392"; gene_id "TCONS_00000376|g.392"; gene_name "ORF";
Pf3D7_02_v3	transdecoder	CDS	221260	221355	.	+	0	transcript_id "TCONS_00000376|m.392"; gene_id "TCONS_00000376|g.392"; gene_name "ORF";
Pf3D7_02_v3	transdecoder	CDS	221450	221618	.	+	0	transcript_id "TCONS_00000376|m.392"; gene_id "TCONS_00000376|g.392"; gene_name "ORF";
Pf3D7_02_v3	transdecoder	CDS	221760	221920	.	+	2	transcript_id "TCONS_00000376|m.392"; gene_id "TCONS_00000376|g.392"; gene_name "ORF";
Pf3D7_02_v3	transdecoder	CDS	222173	222256	.	+	0	transcript_id "TCONS_00000376|m.392"; gene_id "TCONS_00000376|g.392"; gene_name "ORF";
Pf3D7_02_v3	transdecoder	exon	222782	223222	.	+	.	transcript_id "TCONS_00000377|m.312"; gene_id "TCONS_00000377|g.312"; gene_name "ORF";
Pf3D7_02_v3	transdecoder	exon	223454	225193	.	+	.	transcript_id "TCONS_00000377|m.312"; gene_id "TCONS_00000377|g.312"; gene_name "ORF";
Pf3D7_02_v3	transdecoder	CDS	223472	224851	.	+	0	transcript_id "TCONS_00000377|m.312"; gene_id "TCONS_00000377|g.312"; gene_name "ORF";
Pf3D7_02_v3	transdecoder	exon	223478	224851	.	+	.	transcript_id "TCONS_00000378|m.311"; gene_id "TCONS_00000378|g.311"; gene_name "ORF";
Pf3D7_02_v3	transdecoder	CDS	223478	224851	.	+	0	transcript_id "TCONS_00000378|m.311"; gene_id "TCONS_00000378|g.311"; gene_name "ORF";
Pf3D7_02_v3	transdecoder	exon	225562	225814	.	-	.	transcript_id "TCONS_00000592|m.313"; gene_id "TCONS_00000592|g.313"; gene_name "ORF";
Pf3D7_02_v3	transdecoder	exon	225984	226080	.	-	.	transcript_id "TCONS_00000592|m.313"; gene_id "TCONS_00000592|g.313"; gene_name "ORF";
Pf3D7_02_v3	transdecoder	exon	226197	226245	.	-	.	transcript_id "TCONS_00000592|m.313"; gene_id "TCONS_00000592|g.313"; gene_name "ORF";
Pf3D7_02_v3	transdecoder	CDS	225562	225814	.	-	1	transcript_id "TCONS_00000592|m.313"; gene_id "TCONS_00000592|g.313"; gene_name "ORF";
Pf3D7_02_v3	transdecoder	CDS	225984	226080	.	-	2	transcript_id "TCONS_00000592|m.313"; gene_id "TCONS_00000592|g.313"; gene_name "ORF";
Pf3D7_02_v3	transdecoder	CDS	226197	226245	.	-	0	transcript_id "TCONS_00000592|m.313"; gene_id "TCONS_00000592|g.313"; gene_name "ORF";
Pf3D7_02_v3	transdecoder	exon	227733	227796	.	+	.	transcript_id "TCONS_00000379|m.361"; gene_id "TCONS_00000379|g.361"; gene_name "ORF";
Pf3D7_02_v3	transdecoder	exon	228023	231020	.	+	.	transcript_id "TCONS_00000379|m.361"; gene_id "TCONS_00000379|g.361"; gene_name "ORF";
Pf3D7_02_v3	transdecoder	exon	231127	231234	.	+	.	transcript_id "TCONS_00000379|m.361"; gene_id "TCONS_00000379|g.361"; gene_name "ORF";
Pf3D7_02_v3	transdecoder	exon	231384	231484	.	+	.	transcript_id "TCONS_00000379|m.361"; gene_id "TCONS_00000379|g.361"; gene_name "ORF";
Pf3D7_02_v3	transdecoder	exon	231618	231702	.	+	.	transcript_id "TCONS_00000379|m.361"; gene_id "TCONS_00000379|g.361"; gene_name "ORF";
Pf3D7_02_v3	transdecoder	exon	232099	232327	.	+	.	transcript_id "TCONS_00000379|m.361"; gene_id "TCONS_00000379|g.361"; gene_name "ORF";
Pf3D7_02_v3	transdecoder	exon	232421	232625	.	+	.	transcript_id "TCONS_00000379|m.361"; gene_id "TCONS_00000379|g.361"; gene_name "ORF";
Pf3D7_02_v3	transdecoder	CDS	228025	229932	.	+	0	transcript_id "TCONS_00000379|m.361"; gene_id "TCONS_00000379|g.361"; gene_name "ORF";
Pf3D7_02_v3	transdecoder	exon	227733	227796	.	+	.	transcript_id "TCONS_00000379|m.362"; gene_id "TCONS_00000379|g.362"; gene_name "ORF";
Pf3D7_02_v3	transdecoder	exon	228023	231020	.	+	.	transcript_id "TCONS_00000379|m.362"; gene_id "TCONS_00000379|g.362"; gene_name "ORF";
Pf3D7_02_v3	transdecoder	exon	231127	231234	.	+	.	transcript_id "TCONS_00000379|m.362"; gene_id "TCONS_00000379|g.362"; gene_name "ORF";
Pf3D7_02_v3	transdecoder	exon	231384	231484	.	+	.	transcript_id "TCONS_00000379|m.362"; gene_id "TCONS_00000379|g.362"; gene_name "ORF";
Pf3D7_02_v3	transdecoder	exon	231618	231702	.	+	.	transcript_id "TCONS_00000379|m.362"; gene_id "TCONS_00000379|g.362"; gene_name "ORF";
Pf3D7_02_v3	transdecoder	exon	232099	232327	.	+	.	transcript_id "TCONS_00000379|m.362"; gene_id "TCONS_00000379|g.362"; gene_name "ORF";
Pf3D7_02_v3	transdecoder	exon	232421	232625	.	+	.	transcript_id "TCONS_00000379|m.362"; gene_id "TCONS_00000379|g.362"; gene_name "ORF";
Pf3D7_02_v3	transdecoder	CDS	231141	231234	.	+	0	transcript_id "TCONS_00000379|m.362"; gene_id "TCONS_00000379|g.362"; gene_name "ORF";
Pf3D7_02_v3	transdecoder	CDS	231384	231484	.	+	2	transcript_id "TCONS_00000379|m.362"; gene_id "TCONS_00000379|g.362"; gene_name "ORF";
Pf3D7_02_v3	transdecoder	CDS	231618	231702	.	+	0	transcript_id "TCONS_00000379|m.362"; gene_id "TCONS_00000379|g.362"; gene_name "ORF";
Pf3D7_02_v3	transdecoder	CDS	232099	232327	.	+	2	transcript_id "TCONS_00000379|m.362"; gene_id "TCONS_00000379|g.362"; gene_name "ORF";
Pf3D7_02_v3	transdecoder	CDS	232421	232529	.	+	1	transcript_id "TCONS_00000379|m.362"; gene_id "TCONS_00000379|g.362"; gene_name "ORF";
Pf3D7_02_v3	transdecoder	exon	228025	229932	.	+	.	transcript_id "TCONS_00000380|m.360"; gene_id "TCONS_00000380|g.360"; gene_name "ORF";
Pf3D7_02_v3	transdecoder	CDS	228025	229932	.	+	0	transcript_id "TCONS_00000380|m.360"; gene_id "TCONS_00000380|g.360"; gene_name "ORF";
Pf3D7_02_v3	transdecoder	exon	231141	231234	.	+	.	transcript_id "TCONS_00000381|m.364"; gene_id "TCONS_00000381|g.364"; gene_name "ORF";
Pf3D7_02_v3	transdecoder	exon	231384	231484	.	+	.	transcript_id "TCONS_00000381|m.364"; gene_id "TCONS_00000381|g.364"; gene_name "ORF";
Pf3D7_02_v3	transdecoder	exon	231618	231702	.	+	.	transcript_id "TCONS_00000381|m.364"; gene_id "TCONS_00000381|g.364"; gene_name "ORF";
Pf3D7_02_v3	transdecoder	exon	232099	232327	.	+	.	transcript_id "TCONS_00000381|m.364"; gene_id "TCONS_00000381|g.364"; gene_name "ORF";
Pf3D7_02_v3	transdecoder	exon	232421	232529	.	+	.	transcript_id "TCONS_00000381|m.364"; gene_id "TCONS_00000381|g.364"; gene_name "ORF";
Pf3D7_02_v3	transdecoder	CDS	231141	231234	.	+	0	transcript_id "TCONS_00000381|m.364"; gene_id "TCONS_00000381|g.364"; gene_name "ORF";
Pf3D7_02_v3	transdecoder	CDS	231384	231484	.	+	2	transcript_id "TCONS_00000381|m.364"; gene_id "TCONS_00000381|g.364"; gene_name "ORF";
Pf3D7_02_v3	transdecoder	CDS	231618	231702	.	+	0	transcript_id "TCONS_00000381|m.364"; gene_id "TCONS_00000381|g.364"; gene_name "ORF";
Pf3D7_02_v3	transdecoder	CDS	232099	232327	.	+	2	transcript_id "TCONS_00000381|m.364"; gene_id "TCONS_00000381|g.364"; gene_name "ORF";
Pf3D7_02_v3	transdecoder	CDS	232421	232529	.	+	1	transcript_id "TCONS_00000381|m.364"; gene_id "TCONS_00000381|g.364"; gene_name "ORF";
Pf3D7_02_v3	transdecoder	exon	231141	231234	.	+	.	transcript_id "TCONS_00000382|m.363"; gene_id "TCONS_00000382|g.363"; gene_name "ORF";
Pf3D7_02_v3	transdecoder	exon	231384	231484	.	+	.	transcript_id "TCONS_00000382|m.363"; gene_id "TCONS_00000382|g.363"; gene_name "ORF";
Pf3D7_02_v3	transdecoder	exon	231618	231702	.	+	.	transcript_id "TCONS_00000382|m.363"; gene_id "TCONS_00000382|g.363"; gene_name "ORF";
Pf3D7_02_v3	transdecoder	exon	231859	231909	.	+	.	transcript_id "TCONS_00000382|m.363"; gene_id "TCONS_00000382|g.363"; gene_name "ORF";
Pf3D7_02_v3	transdecoder	exon	232099	232327	.	+	.	transcript_id "TCONS_00000382|m.363"; gene_id "TCONS_00000382|g.363"; gene_name "ORF";
Pf3D7_02_v3	transdecoder	exon	232421	232529	.	+	.	transcript_id "TCONS_00000382|m.363"; gene_id "TCONS_00000382|g.363"; gene_name "ORF";
Pf3D7_02_v3	transdecoder	CDS	231141	231234	.	+	0	transcript_id "TCONS_00000382|m.363"; gene_id "TCONS_00000382|g.363"; gene_name "ORF";
Pf3D7_02_v3	transdecoder	CDS	231384	231484	.	+	2	transcript_id "TCONS_00000382|m.363"; gene_id "TCONS_00000382|g.363"; gene_name "ORF";
Pf3D7_02_v3	transdecoder	CDS	231618	231702	.	+	0	transcript_id "TCONS_00000382|m.363"; gene_id "TCONS_00000382|g.363"; gene_name "ORF";
Pf3D7_02_v3	transdecoder	CDS	231859	231909	.	+	2	transcript_id "TCONS_00000382|m.363"; gene_id "TCONS_00000382|g.363"; gene_name "ORF";
Pf3D7_02_v3	transdecoder	CDS	232099	232327	.	+	2	transcript_id "TCONS_00000382|m.363"; gene_id "TCONS_00000382|g.363"; gene_name "ORF";
Pf3D7_02_v3	transdecoder	CDS	232421	232529	.	+	1	transcript_id "TCONS_00000382|m.363"; gene_id "TCONS_00000382|g.363"; gene_name "ORF";
Pf3D7_02_v3	transdecoder	exon	232729	232781	.	-	.	transcript_id "TCONS_00000593|m.412"; gene_id "TCONS_00000593|g.412"; gene_name "ORF";
Pf3D7_02_v3	transdecoder	exon	233011	233182	.	-	.	transcript_id "TCONS_00000593|m.412"; gene_id "TCONS_00000593|g.412"; gene_name "ORF";
Pf3D7_02_v3	transdecoder	exon	233339	233476	.	-	.	transcript_id "TCONS_00000593|m.412"; gene_id "TCONS_00000593|g.412"; gene_name "ORF";
Pf3D7_02_v3	transdecoder	CDS	232729	232781	.	-	2	transcript_id "TCONS_00000593|m.412"; gene_id "TCONS_00000593|g.412"; gene_name "ORF";
Pf3D7_02_v3	transdecoder	CDS	233011	233182	.	-	0	transcript_id "TCONS_00000593|m.412"; gene_id "TCONS_00000593|g.412"; gene_name "ORF";
Pf3D7_02_v3	transdecoder	CDS	233339	233476	.	-	0	transcript_id "TCONS_00000593|m.412"; gene_id "TCONS_00000593|g.412"; gene_name "ORF";
Pf3D7_02_v3	transdecoder	exon	234472	238219	.	+	.	transcript_id "TCONS_00000384|m.525"; gene_id "TCONS_00000384|g.525"; gene_name "ORF";
Pf3D7_02_v3	transdecoder	exon	238482	238596	.	+	.	transcript_id "TCONS_00000384|m.525"; gene_id "TCONS_00000384|g.525"; gene_name "ORF";
Pf3D7_02_v3	transdecoder	exon	238737	239133	.	+	.	transcript_id "TCONS_00000384|m.525"; gene_id "TCONS_00000384|g.525"; gene_name "ORF";
Pf3D7_02_v3	transdecoder	CDS	235820	238219	.	+	0	transcript_id "TCONS_00000384|m.525"; gene_id "TCONS_00000384|g.525"; gene_name "ORF";
Pf3D7_02_v3	transdecoder	CDS	238482	238596	.	+	0	transcript_id "TCONS_00000384|m.525"; gene_id "TCONS_00000384|g.525"; gene_name "ORF";
Pf3D7_02_v3	transdecoder	CDS	238737	238816	.	+	2	transcript_id "TCONS_00000384|m.525"; gene_id "TCONS_00000384|g.525"; gene_name "ORF";
Pf3D7_02_v3	transdecoder	exon	235237	235257	.	+	.	transcript_id "TCONS_00000385|m.524"; gene_id "TCONS_00000385|g.524"; gene_name "ORF";
Pf3D7_02_v3	transdecoder	exon	235535	238219	.	+	.	transcript_id "TCONS_00000385|m.524"; gene_id "TCONS_00000385|g.524"; gene_name "ORF";
Pf3D7_02_v3	transdecoder	exon	238482	238596	.	+	.	transcript_id "TCONS_00000385|m.524"; gene_id "TCONS_00000385|g.524"; gene_name "ORF";
Pf3D7_02_v3	transdecoder	exon	238737	238816	.	+	.	transcript_id "TCONS_00000385|m.524"; gene_id "TCONS_00000385|g.524"; gene_name "ORF";
Pf3D7_02_v3	transdecoder	CDS	235237	235257	.	+	0	transcript_id "TCONS_00000385|m.524"; gene_id "TCONS_00000385|g.524"; gene_name "ORF";
Pf3D7_02_v3	transdecoder	CDS	235535	238219	.	+	0	transcript_id "TCONS_00000385|m.524"; gene_id "TCONS_00000385|g.524"; gene_name "ORF";
Pf3D7_02_v3	transdecoder	CDS	238482	238596	.	+	0	transcript_id "TCONS_00000385|m.524"; gene_id "TCONS_00000385|g.524"; gene_name "ORF";
Pf3D7_02_v3	transdecoder	CDS	238737	238816	.	+	2	transcript_id "TCONS_00000385|m.524"; gene_id "TCONS_00000385|g.524"; gene_name "ORF";
Pf3D7_02_v3	transdecoder	exon	239138	243884	.	-	.	transcript_id "TCONS_00000594|m.603"; gene_id "TCONS_00000594|g.603"; gene_name "ORF";
Pf3D7_02_v3	transdecoder	exon	244134	244183	.	-	.	transcript_id "TCONS_00000594|m.603"; gene_id "TCONS_00000594|g.603"; gene_name "ORF";
Pf3D7_02_v3	transdecoder	CDS	239246	243796	.	-	0	transcript_id "TCONS_00000594|m.603"; gene_id "TCONS_00000594|g.603"; gene_name "ORF";
Pf3D7_02_v3	transdecoder	exon	239246	243796	.	-	.	transcript_id "TCONS_00000595|m.602"; gene_id "TCONS_00000595|g.602"; gene_name "ORF";
Pf3D7_02_v3	transdecoder	CDS	239246	243796	.	-	0	transcript_id "TCONS_00000595|m.602"; gene_id "TCONS_00000595|g.602"; gene_name "ORF";
Pf3D7_02_v3	transdecoder	exon	245358	245734	.	+	.	transcript_id "TCONS_00000386|m.556"; gene_id "TCONS_00000386|g.556"; gene_name "ORF";
Pf3D7_02_v3	transdecoder	exon	246057	246135	.	+	.	transcript_id "TCONS_00000386|m.556"; gene_id "TCONS_00000386|g.556"; gene_name "ORF";
Pf3D7_02_v3	transdecoder	exon	246251	246335	.	+	.	transcript_id "TCONS_00000386|m.556"; gene_id "TCONS_00000386|g.556"; gene_name "ORF";
Pf3D7_02_v3	transdecoder	exon	246491	246699	.	+	.	transcript_id "TCONS_00000386|m.556"; gene_id "TCONS_00000386|g.556"; gene_name "ORF";
Pf3D7_02_v3	transdecoder	CDS	245358	245734	.	+	0	transcript_id "TCONS_00000386|m.556"; gene_id "TCONS_00000386|g.556"; gene_name "ORF";
Pf3D7_02_v3	transdecoder	CDS	246057	246135	.	+	1	transcript_id "TCONS_00000386|m.556"; gene_id "TCONS_00000386|g.556"; gene_name "ORF";
Pf3D7_02_v3	transdecoder	CDS	246251	246335	.	+	0	transcript_id "TCONS_00000386|m.556"; gene_id "TCONS_00000386|g.556"; gene_name "ORF";
Pf3D7_02_v3	transdecoder	CDS	246491	246699	.	+	2	transcript_id "TCONS_00000386|m.556"; gene_id "TCONS_00000386|g.556"; gene_name "ORF";
Pf3D7_02_v3	transdecoder	exon	248525	250849	.	+	.	transcript_id "TCONS_00000387|m.491"; gene_id "TCONS_00000387|g.491"; gene_name "ORF";
Pf3D7_02_v3	transdecoder	exon	251298	251325	.	+	.	transcript_id "TCONS_00000387|m.491"; gene_id "TCONS_00000387|g.491"; gene_name "ORF";
Pf3D7_02_v3	transdecoder	CDS	249024	250727	.	+	0	transcript_id "TCONS_00000387|m.491"; gene_id "TCONS_00000387|g.491"; gene_name "ORF";
Pf3D7_02_v3	transdecoder	exon	248525	252507	.	+	.	transcript_id "TCONS_00000388|m.495"; gene_id "TCONS_00000388|g.495"; gene_name "ORF";
Pf3D7_02_v3	transdecoder	exon	252757	253306	.	+	.	transcript_id "TCONS_00000388|m.495"; gene_id "TCONS_00000388|g.495"; gene_name "ORF";
Pf3D7_02_v3	transdecoder	exon	253401	253484	.	+	.	transcript_id "TCONS_00000388|m.495"; gene_id "TCONS_00000388|g.495"; gene_name "ORF";
Pf3D7_02_v3	transdecoder	exon	253989	262590	.	+	.	transcript_id "TCONS_00000388|m.495"; gene_id "TCONS_00000388|g.495"; gene_name "ORF";
Pf3D7_02_v3	transdecoder	exon	263033	263540	.	+	.	transcript_id "TCONS_00000388|m.495"; gene_id "TCONS_00000388|g.495"; gene_name "ORF";
Pf3D7_02_v3	transdecoder	CDS	254824	262443	.	+	0	transcript_id "TCONS_00000388|m.495"; gene_id "TCONS_00000388|g.495"; gene_name "ORF";
Pf3D7_02_v3	transdecoder	exon	248525	252507	.	+	.	transcript_id "TCONS_00000388|m.496"; gene_id "TCONS_00000388|g.496"; gene_name "ORF";
Pf3D7_02_v3	transdecoder	exon	252757	253306	.	+	.	transcript_id "TCONS_00000388|m.496"; gene_id "TCONS_00000388|g.496"; gene_name "ORF";
Pf3D7_02_v3	transdecoder	exon	253401	253484	.	+	.	transcript_id "TCONS_00000388|m.496"; gene_id "TCONS_00000388|g.496"; gene_name "ORF";
Pf3D7_02_v3	transdecoder	exon	253989	262590	.	+	.	transcript_id "TCONS_00000388|m.496"; gene_id "TCONS_00000388|g.496"; gene_name "ORF";
Pf3D7_02_v3	transdecoder	exon	263033	263540	.	+	.	transcript_id "TCONS_00000388|m.496"; gene_id "TCONS_00000388|g.496"; gene_name "ORF";
Pf3D7_02_v3	transdecoder	CDS	249024	250727	.	+	0	transcript_id "TCONS_00000388|m.496"; gene_id "TCONS_00000388|g.496"; gene_name "ORF";
Pf3D7_02_v3	transdecoder	exon	248525	252507	.	+	.	transcript_id "TCONS_00000388|m.497"; gene_id "TCONS_00000388|g.497"; gene_name "ORF";
Pf3D7_02_v3	transdecoder	exon	252757	253306	.	+	.	transcript_id "TCONS_00000388|m.497"; gene_id "TCONS_00000388|g.497"; gene_name "ORF";
Pf3D7_02_v3	transdecoder	exon	253401	253484	.	+	.	transcript_id "TCONS_00000388|m.497"; gene_id "TCONS_00000388|g.497"; gene_name "ORF";
Pf3D7_02_v3	transdecoder	exon	253989	262590	.	+	.	transcript_id "TCONS_00000388|m.497"; gene_id "TCONS_00000388|g.497"; gene_name "ORF";
Pf3D7_02_v3	transdecoder	exon	263033	263540	.	+	.	transcript_id "TCONS_00000388|m.497"; gene_id "TCONS_00000388|g.497"; gene_name "ORF";
Pf3D7_02_v3	transdecoder	CDS	252394	252507	.	+	0	transcript_id "TCONS_00000388|m.497"; gene_id "TCONS_00000388|g.497"; gene_name "ORF";
Pf3D7_02_v3	transdecoder	CDS	252757	253306	.	+	0	transcript_id "TCONS_00000388|m.497"; gene_id "TCONS_00000388|g.497"; gene_name "ORF";
Pf3D7_02_v3	transdecoder	CDS	253401	253484	.	+	2	transcript_id "TCONS_00000388|m.497"; gene_id "TCONS_00000388|g.497"; gene_name "ORF";
Pf3D7_02_v3	transdecoder	CDS	253989	254818	.	+	2	transcript_id "TCONS_00000388|m.497"; gene_id "TCONS_00000388|g.497"; gene_name "ORF";
Pf3D7_02_v3	transdecoder	exon	249030	250727	.	+	.	transcript_id "TCONS_00000389|m.492"; gene_id "TCONS_00000389|g.492"; gene_name "ORF";
Pf3D7_02_v3	transdecoder	CDS	249030	250727	.	+	0	transcript_id "TCONS_00000389|m.492"; gene_id "TCONS_00000389|g.492"; gene_name "ORF";
Pf3D7_02_v3	transdecoder	exon	252394	252507	.	+	.	transcript_id "TCONS_00000390|m.493"; gene_id "TCONS_00000390|g.493"; gene_name "ORF";
Pf3D7_02_v3	transdecoder	exon	252757	253306	.	+	.	transcript_id "TCONS_00000390|m.493"; gene_id "TCONS_00000390|g.493"; gene_name "ORF";
Pf3D7_02_v3	transdecoder	exon	253401	253484	.	+	.	transcript_id "TCONS_00000390|m.493"; gene_id "TCONS_00000390|g.493"; gene_name "ORF";
Pf3D7_02_v3	transdecoder	exon	253989	262443	.	+	.	transcript_id "TCONS_00000390|m.493"; gene_id "TCONS_00000390|g.493"; gene_name "ORF";
Pf3D7_02_v3	transdecoder	CDS	254824	262443	.	+	0	transcript_id "TCONS_00000390|m.493"; gene_id "TCONS_00000390|g.493"; gene_name "ORF";
Pf3D7_02_v3	transdecoder	exon	252394	252507	.	+	.	transcript_id "TCONS_00000390|m.494"; gene_id "TCONS_00000390|g.494"; gene_name "ORF";
Pf3D7_02_v3	transdecoder	exon	252757	253306	.	+	.	transcript_id "TCONS_00000390|m.494"; gene_id "TCONS_00000390|g.494"; gene_name "ORF";
Pf3D7_02_v3	transdecoder	exon	253401	253484	.	+	.	transcript_id "TCONS_00000390|m.494"; gene_id "TCONS_00000390|g.494"; gene_name "ORF";
Pf3D7_02_v3	transdecoder	exon	253989	262443	.	+	.	transcript_id "TCONS_00000390|m.494"; gene_id "TCONS_00000390|g.494"; gene_name "ORF";
Pf3D7_02_v3	transdecoder	CDS	252394	252507	.	+	0	transcript_id "TCONS_00000390|m.494"; gene_id "TCONS_00000390|g.494"; gene_name "ORF";
Pf3D7_02_v3	transdecoder	CDS	252757	253306	.	+	0	transcript_id "TCONS_00000390|m.494"; gene_id "TCONS_00000390|g.494"; gene_name "ORF";
Pf3D7_02_v3	transdecoder	CDS	253401	253484	.	+	2	transcript_id "TCONS_00000390|m.494"; gene_id "TCONS_00000390|g.494"; gene_name "ORF";
Pf3D7_02_v3	transdecoder	CDS	253989	254818	.	+	2	transcript_id "TCONS_00000390|m.494"; gene_id "TCONS_00000390|g.494"; gene_name "ORF";
Pf3D7_02_v3	transdecoder	exon	263037	267347	.	-	.	transcript_id "TCONS_00000597|m.266"; gene_id "TCONS_00000597|g.266"; gene_name "ORF";
Pf3D7_02_v3	transdecoder	CDS	263037	267347	.	-	0	transcript_id "TCONS_00000597|m.266"; gene_id "TCONS_00000597|g.266"; gene_name "ORF";
Pf3D7_02_v3	transdecoder	exon	268707	268972	.	-	.	transcript_id "TCONS_00000598|m.328"; gene_id "TCONS_00000598|g.328"; gene_name "ORF";
Pf3D7_02_v3	transdecoder	exon	269703	269775	.	-	.	transcript_id "TCONS_00000598|m.328"; gene_id "TCONS_00000598|g.328"; gene_name "ORF";
Pf3D7_02_v3	transdecoder	exon	270045	270199	.	-	.	transcript_id "TCONS_00000598|m.328"; gene_id "TCONS_00000598|g.328"; gene_name "ORF";
Pf3D7_02_v3	transdecoder	exon	270421	270987	.	-	.	transcript_id "TCONS_00000598|m.328"; gene_id "TCONS_00000598|g.328"; gene_name "ORF";
Pf3D7_02_v3	transdecoder	CDS	270078	270199	.	-	2	transcript_id "TCONS_00000598|m.328"; gene_id "TCONS_00000598|g.328"; gene_name "ORF";
Pf3D7_02_v3	transdecoder	CDS	270421	270619	.	-	0	transcript_id "TCONS_00000598|m.328"; gene_id "TCONS_00000598|g.328"; gene_name "ORF";
Pf3D7_02_v3	transdecoder	exon	268707	268972	.	-	.	transcript_id "TCONS_00000599|m.330"; gene_id "TCONS_00000599|g.330"; gene_name "ORF";
Pf3D7_02_v3	transdecoder	exon	269703	270199	.	-	.	transcript_id "TCONS_00000599|m.330"; gene_id "TCONS_00000599|g.330"; gene_name "ORF";
Pf3D7_02_v3	transdecoder	exon	270421	270987	.	-	.	transcript_id "TCONS_00000599|m.330"; gene_id "TCONS_00000599|g.330"; gene_name "ORF";
Pf3D7_02_v3	transdecoder	CDS	270078	270199	.	-	2	transcript_id "TCONS_00000599|m.330"; gene_id "TCONS_00000599|g.330"; gene_name "ORF";
Pf3D7_02_v3	transdecoder	CDS	270421	270619	.	-	0	transcript_id "TCONS_00000599|m.330"; gene_id "TCONS_00000599|g.330"; gene_name "ORF";
Pf3D7_02_v3	transdecoder	exon	269222	269358	.	-	.	transcript_id "TCONS_00000600|m.329"; gene_id "TCONS_00000600|g.329"; gene_name "ORF";
Pf3D7_02_v3	transdecoder	exon	269703	270199	.	-	.	transcript_id "TCONS_00000600|m.329"; gene_id "TCONS_00000600|g.329"; gene_name "ORF";
Pf3D7_02_v3	transdecoder	exon	270421	270953	.	-	.	transcript_id "TCONS_00000600|m.329"; gene_id "TCONS_00000600|g.329"; gene_name "ORF";
Pf3D7_02_v3	transdecoder	CDS	270078	270199	.	-	2	transcript_id "TCONS_00000600|m.329"; gene_id "TCONS_00000600|g.329"; gene_name "ORF";
Pf3D7_02_v3	transdecoder	CDS	270421	270619	.	-	0	transcript_id "TCONS_00000600|m.329"; gene_id "TCONS_00000600|g.329"; gene_name "ORF";
Pf3D7_02_v3	transdecoder	exon	270078	270199	.	-	.	transcript_id "TCONS_00000601|m.331"; gene_id "TCONS_00000601|g.331"; gene_name "ORF";
Pf3D7_02_v3	transdecoder	exon	270421	270619	.	-	.	transcript_id "TCONS_00000601|m.331"; gene_id "TCONS_00000601|g.331"; gene_name "ORF";
Pf3D7_02_v3	transdecoder	CDS	270078	270199	.	-	2	transcript_id "TCONS_00000601|m.331"; gene_id "TCONS_00000601|g.331"; gene_name "ORF";
Pf3D7_02_v3	transdecoder	CDS	270421	270619	.	-	0	transcript_id "TCONS_00000601|m.331"; gene_id "TCONS_00000601|g.331"; gene_name "ORF";
Pf3D7_02_v3	transdecoder	exon	271139	274741	.	+	.	transcript_id "TCONS_00000392|m.370"; gene_id "TCONS_00000392|g.370"; gene_name "ORF";
Pf3D7_02_v3	transdecoder	CDS	271594	273009	.	+	0	transcript_id "TCONS_00000392|m.370"; gene_id "TCONS_00000392|g.370"; gene_name "ORF";
Pf3D7_02_v3	transdecoder	exon	271377	275034	.	-	.	transcript_id "TCONS_00000602|m.440"; gene_id "TCONS_00000602|g.440"; gene_name "ORF";
Pf3D7_02_v3	transdecoder	CDS	273689	274507	.	-	0	transcript_id "TCONS_00000602|m.440"; gene_id "TCONS_00000602|g.440"; gene_name "ORF";
Pf3D7_02_v3	transdecoder	exon	271377	272978	.	-	.	transcript_id "TCONS_00000603|m.438"; gene_id "TCONS_00000603|g.438"; gene_name "ORF";
Pf3D7_02_v3	transdecoder	exon	273225	275041	.	-	.	transcript_id "TCONS_00000603|m.438"; gene_id "TCONS_00000603|g.438"; gene_name "ORF";
Pf3D7_02_v3	transdecoder	CDS	273689	274507	.	-	0	transcript_id "TCONS_00000603|m.438"; gene_id "TCONS_00000603|g.438"; gene_name "ORF";
Pf3D7_02_v3	transdecoder	exon	271594	273009	.	+	.	transcript_id "TCONS_00000393|m.371"; gene_id "TCONS_00000393|g.371"; gene_name "ORF";
Pf3D7_02_v3	transdecoder	CDS	271594	273009	.	+	0	transcript_id "TCONS_00000393|m.371"; gene_id "TCONS_00000393|g.371"; gene_name "ORF";
Pf3D7_02_v3	transdecoder	exon	273689	274507	.	-	.	transcript_id "TCONS_00000604|m.442"; gene_id "TCONS_00000604|g.442"; gene_name "ORF";
Pf3D7_02_v3	transdecoder	CDS	273689	274507	.	-	0	transcript_id "TCONS_00000604|m.442"; gene_id "TCONS_00000604|g.442"; gene_name "ORF";
Pf3D7_02_v3	transdecoder	exon	275540	275844	.	-	.	transcript_id "TCONS_00000605|m.304"; gene_id "TCONS_00000605|g.304"; gene_name "ORF";
Pf3D7_02_v3	transdecoder	exon	275981	276494	.	-	.	transcript_id "TCONS_00000605|m.304"; gene_id "TCONS_00000605|g.304"; gene_name "ORF";
Pf3D7_02_v3	transdecoder	CDS	275540	275844	.	-	2	transcript_id "TCONS_00000605|m.304"; gene_id "TCONS_00000605|g.304"; gene_name "ORF";
Pf3D7_02_v3	transdecoder	CDS	275981	276494	.	-	0	transcript_id "TCONS_00000605|m.304"; gene_id "TCONS_00000605|g.304"; gene_name "ORF";
Pf3D7_02_v3	transdecoder	exon	275540	275844	.	-	.	transcript_id "TCONS_00000606|m.303"; gene_id "TCONS_00000606|g.303"; gene_name "ORF";
Pf3D7_02_v3	transdecoder	exon	275981	276441	.	-	.	transcript_id "TCONS_00000606|m.303"; gene_id "TCONS_00000606|g.303"; gene_name "ORF";
Pf3D7_02_v3	transdecoder	exon	276558	276577	.	-	.	transcript_id "TCONS_00000606|m.303"; gene_id "TCONS_00000606|g.303"; gene_name "ORF";
Pf3D7_02_v3	transdecoder	CDS	275540	275844	.	-	2	transcript_id "TCONS_00000606|m.303"; gene_id "TCONS_00000606|g.303"; gene_name "ORF";
Pf3D7_02_v3	transdecoder	CDS	275981	276441	.	-	1	transcript_id "TCONS_00000606|m.303"; gene_id "TCONS_00000606|g.303"; gene_name "ORF";
Pf3D7_02_v3	transdecoder	CDS	276558	276577	.	-	0	transcript_id "TCONS_00000606|m.303"; gene_id "TCONS_00000606|g.303"; gene_name "ORF";
Pf3D7_02_v3	transdecoder	exon	277383	277828	.	-	.	transcript_id "TCONS_00000607|m.283"; gene_id "TCONS_00000607|g.283"; gene_name "ORF";
Pf3D7_02_v3	transdecoder	exon	277973	278478	.	-	.	transcript_id "TCONS_00000607|m.283"; gene_id "TCONS_00000607|g.283"; gene_name "ORF";
Pf3D7_02_v3	transdecoder	exon	278744	278782	.	-	.	transcript_id "TCONS_00000607|m.283"; gene_id "TCONS_00000607|g.283"; gene_name "ORF";
Pf3D7_02_v3	transdecoder	CDS	277494	277828	.	-	2	transcript_id "TCONS_00000607|m.283"; gene_id "TCONS_00000607|g.283"; gene_name "ORF";
Pf3D7_02_v3	transdecoder	CDS	277973	278456	.	-	0	transcript_id "TCONS_00000607|m.283"; gene_id "TCONS_00000607|g.283"; gene_name "ORF";
Pf3D7_02_v3	transdecoder	exon	277383	277828	.	-	.	transcript_id "TCONS_00000608|m.282"; gene_id "TCONS_00000608|g.282"; gene_name "ORF";
Pf3D7_02_v3	transdecoder	exon	277973	278478	.	-	.	transcript_id "TCONS_00000608|m.282"; gene_id "TCONS_00000608|g.282"; gene_name "ORF";
Pf3D7_02_v3	transdecoder	exon	278600	278783	.	-	.	transcript_id "TCONS_00000608|m.282"; gene_id "TCONS_00000608|g.282"; gene_name "ORF";
Pf3D7_02_v3	transdecoder	CDS	277494	277828	.	-	2	transcript_id "TCONS_00000608|m.282"; gene_id "TCONS_00000608|g.282"; gene_name "ORF";
Pf3D7_02_v3	transdecoder	CDS	277973	278456	.	-	0	transcript_id "TCONS_00000608|m.282"; gene_id "TCONS_00000608|g.282"; gene_name "ORF";
Pf3D7_02_v3	transdecoder	exon	277383	277828	.	-	.	transcript_id "TCONS_00000609|m.281"; gene_id "TCONS_00000609|g.281"; gene_name "ORF";
Pf3D7_02_v3	transdecoder	exon	277973	278478	.	-	.	transcript_id "TCONS_00000609|m.281"; gene_id "TCONS_00000609|g.281"; gene_name "ORF";
Pf3D7_02_v3	transdecoder	exon	278853	279237	.	-	.	transcript_id "TCONS_00000609|m.281"; gene_id "TCONS_00000609|g.281"; gene_name "ORF";
Pf3D7_02_v3	transdecoder	CDS	277494	277828	.	-	2	transcript_id "TCONS_00000609|m.281"; gene_id "TCONS_00000609|g.281"; gene_name "ORF";
Pf3D7_02_v3	transdecoder	CDS	277973	278478	.	-	1	transcript_id "TCONS_00000609|m.281"; gene_id "TCONS_00000609|g.281"; gene_name "ORF";
Pf3D7_02_v3	transdecoder	CDS	278853	278866	.	-	0	transcript_id "TCONS_00000609|m.281"; gene_id "TCONS_00000609|g.281"; gene_name "ORF";
Pf3D7_02_v3	transdecoder	exon	277494	277828	.	-	.	transcript_id "TCONS_00000610|m.280"; gene_id "TCONS_00000610|g.280"; gene_name "ORF";
Pf3D7_02_v3	transdecoder	exon	277973	278456	.	-	.	transcript_id "TCONS_00000610|m.280"; gene_id "TCONS_00000610|g.280"; gene_name "ORF";
Pf3D7_02_v3	transdecoder	CDS	277494	277828	.	-	2	transcript_id "TCONS_00000610|m.280"; gene_id "TCONS_00000610|g.280"; gene_name "ORF";
Pf3D7_02_v3	transdecoder	CDS	277973	278456	.	-	0	transcript_id "TCONS_00000610|m.280"; gene_id "TCONS_00000610|g.280"; gene_name "ORF";
Pf3D7_02_v3	transdecoder	exon	281907	287016	.	+	.	transcript_id "TCONS_00000396|m.488"; gene_id "TCONS_00000396|g.488"; gene_name "ORF";
Pf3D7_02_v3	transdecoder	exon	287127	287189	.	+	.	transcript_id "TCONS_00000396|m.488"; gene_id "TCONS_00000396|g.488"; gene_name "ORF";
Pf3D7_02_v3	transdecoder	exon	287281	287345	.	+	.	transcript_id "TCONS_00000396|m.488"; gene_id "TCONS_00000396|g.488"; gene_name "ORF";
Pf3D7_02_v3	transdecoder	CDS	281907	287016	.	+	0	transcript_id "TCONS_00000396|m.488"; gene_id "TCONS_00000396|g.488"; gene_name "ORF";
Pf3D7_02_v3	transdecoder	CDS	287127	287189	.	+	2	transcript_id "TCONS_00000396|m.488"; gene_id "TCONS_00000396|g.488"; gene_name "ORF";
Pf3D7_02_v3	transdecoder	CDS	287281	287345	.	+	2	transcript_id "TCONS_00000396|m.488"; gene_id "TCONS_00000396|g.488"; gene_name "ORF";
Pf3D7_02_v3	transdecoder	exon	288183	288665	.	-	.	transcript_id "TCONS_00000611|m.598"; gene_id "TCONS_00000611|g.598"; gene_name "ORF";
Pf3D7_02_v3	transdecoder	CDS	288183	288665	.	-	0	transcript_id "TCONS_00000611|m.598"; gene_id "TCONS_00000611|g.598"; gene_name "ORF";
Pf3D7_02_v3	transdecoder	exon	290168	290349	.	-	.	transcript_id "TCONS_00000612|m.263"; gene_id "TCONS_00000612|g.263"; gene_name "ORF";
Pf3D7_02_v3	transdecoder	exon	290445	291541	.	-	.	transcript_id "TCONS_00000612|m.263"; gene_id "TCONS_00000612|g.263"; gene_name "ORF";
Pf3D7_02_v3	transdecoder	exon	291685	292208	.	-	.	transcript_id "TCONS_00000612|m.263"; gene_id "TCONS_00000612|g.263"; gene_name "ORF";
Pf3D7_02_v3	transdecoder	exon	292345	292403	.	-	.	transcript_id "TCONS_00000612|m.263"; gene_id "TCONS_00000612|g.263"; gene_name "ORF";
Pf3D7_02_v3	transdecoder	exon	292526	292703	.	-	.	transcript_id "TCONS_00000612|m.263"; gene_id "TCONS_00000612|g.263"; gene_name "ORF";
Pf3D7_02_v3	transdecoder	CDS	290168	290349	.	-	2	transcript_id "TCONS_00000612|m.263"; gene_id "TCONS_00000612|g.263"; gene_name "ORF";
Pf3D7_02_v3	transdecoder	CDS	290445	291541	.	-	1	transcript_id "TCONS_00000612|m.263"; gene_id "TCONS_00000612|g.263"; gene_name "ORF";
Pf3D7_02_v3	transdecoder	CDS	291685	292208	.	-	0	transcript_id "TCONS_00000612|m.263"; gene_id "TCONS_00000612|g.263"; gene_name "ORF";
Pf3D7_02_v3	transdecoder	CDS	292345	292403	.	-	2	transcript_id "TCONS_00000612|m.263"; gene_id "TCONS_00000612|g.263"; gene_name "ORF";
Pf3D7_02_v3	transdecoder	CDS	292526	292703	.	-	0	transcript_id "TCONS_00000612|m.263"; gene_id "TCONS_00000612|g.263"; gene_name "ORF";
Pf3D7_02_v3	transdecoder	exon	294273	296317	.	-	.	transcript_id "TCONS_00000613|m.342"; gene_id "TCONS_00000613|g.342"; gene_name "ORF";
Pf3D7_02_v3	transdecoder	exon	296452	296586	.	-	.	transcript_id "TCONS_00000613|m.342"; gene_id "TCONS_00000613|g.342"; gene_name "ORF";
Pf3D7_02_v3	transdecoder	exon	296725	297351	.	-	.	transcript_id "TCONS_00000613|m.342"; gene_id "TCONS_00000613|g.342"; gene_name "ORF";
Pf3D7_02_v3	transdecoder	exon	297583	297616	.	-	.	transcript_id "TCONS_00000613|m.342"; gene_id "TCONS_00000613|g.342"; gene_name "ORF";
Pf3D7_02_v3	transdecoder	CDS	294273	296317	.	-	2	transcript_id "TCONS_00000613|m.342"; gene_id "TCONS_00000613|g.342"; gene_name "ORF";
Pf3D7_02_v3	transdecoder	CDS	296452	296586	.	-	2	transcript_id "TCONS_00000613|m.342"; gene_id "TCONS_00000613|g.342"; gene_name "ORF";
Pf3D7_02_v3	transdecoder	CDS	296725	297351	.	-	2	transcript_id "TCONS_00000613|m.342"; gene_id "TCONS_00000613|g.342"; gene_name "ORF";
Pf3D7_02_v3	transdecoder	CDS	297583	297616	.	-	0	transcript_id "TCONS_00000613|m.342"; gene_id "TCONS_00000613|g.342"; gene_name "ORF";
Pf3D7_02_v3	transdecoder	exon	298897	301052	.	-	.	transcript_id "TCONS_00000614|m.597"; gene_id "TCONS_00000614|g.597"; gene_name "ORF";
Pf3D7_02_v3	transdecoder	exon	301166	301300	.	-	.	transcript_id "TCONS_00000614|m.597"; gene_id "TCONS_00000614|g.597"; gene_name "ORF";
Pf3D7_02_v3	transdecoder	exon	301403	302173	.	-	.	transcript_id "TCONS_00000614|m.597"; gene_id "TCONS_00000614|g.597"; gene_name "ORF";
Pf3D7_02_v3	transdecoder	exon	302531	302564	.	-	.	transcript_id "TCONS_00000614|m.597"; gene_id "TCONS_00000614|g.597"; gene_name "ORF";
Pf3D7_02_v3	transdecoder	CDS	298897	301052	.	-	2	transcript_id "TCONS_00000614|m.597"; gene_id "TCONS_00000614|g.597"; gene_name "ORF";
Pf3D7_02_v3	transdecoder	CDS	301166	301300	.	-	2	transcript_id "TCONS_00000614|m.597"; gene_id "TCONS_00000614|g.597"; gene_name "ORF";
Pf3D7_02_v3	transdecoder	CDS	301403	302173	.	-	2	transcript_id "TCONS_00000614|m.597"; gene_id "TCONS_00000614|g.597"; gene_name "ORF";
Pf3D7_02_v3	transdecoder	CDS	302531	302564	.	-	0	transcript_id "TCONS_00000614|m.597"; gene_id "TCONS_00000614|g.597"; gene_name "ORF";
Pf3D7_02_v3	transdecoder	exon	303593	305580	.	-	.	transcript_id "TCONS_00000615|m.327"; gene_id "TCONS_00000615|g.327"; gene_name "ORF";
Pf3D7_02_v3	transdecoder	exon	305700	305840	.	-	.	transcript_id "TCONS_00000615|m.327"; gene_id "TCONS_00000615|g.327"; gene_name "ORF";
Pf3D7_02_v3	transdecoder	exon	306016	306846	.	-	.	transcript_id "TCONS_00000615|m.327"; gene_id "TCONS_00000615|g.327"; gene_name "ORF";
Pf3D7_02_v3	transdecoder	exon	306994	307027	.	-	.	transcript_id "TCONS_00000615|m.327"; gene_id "TCONS_00000615|g.327"; gene_name "ORF";
Pf3D7_02_v3	transdecoder	CDS	303593	305580	.	-	2	transcript_id "TCONS_00000615|m.327"; gene_id "TCONS_00000615|g.327"; gene_name "ORF";
Pf3D7_02_v3	transdecoder	CDS	305700	305840	.	-	2	transcript_id "TCONS_00000615|m.327"; gene_id "TCONS_00000615|g.327"; gene_name "ORF";
Pf3D7_02_v3	transdecoder	CDS	306016	306846	.	-	2	transcript_id "TCONS_00000615|m.327"; gene_id "TCONS_00000615|g.327"; gene_name "ORF";
Pf3D7_02_v3	transdecoder	CDS	306994	307027	.	-	0	transcript_id "TCONS_00000615|m.327"; gene_id "TCONS_00000615|g.327"; gene_name "ORF";
Pf3D7_02_v3	transdecoder	exon	308847	310975	.	-	.	transcript_id "TCONS_00000616|m.379"; gene_id "TCONS_00000616|g.379"; gene_name "ORF";
Pf3D7_02_v3	transdecoder	exon	311120	311254	.	-	.	transcript_id "TCONS_00000616|m.379"; gene_id "TCONS_00000616|g.379"; gene_name "ORF";
Pf3D7_02_v3	transdecoder	exon	311366	311956	.	-	.	transcript_id "TCONS_00000616|m.379"; gene_id "TCONS_00000616|g.379"; gene_name "ORF";
Pf3D7_02_v3	transdecoder	exon	312122	312155	.	-	.	transcript_id "TCONS_00000616|m.379"; gene_id "TCONS_00000616|g.379"; gene_name "ORF";
Pf3D7_02_v3	transdecoder	CDS	308847	310975	.	-	2	transcript_id "TCONS_00000616|m.379"; gene_id "TCONS_00000616|g.379"; gene_name "ORF";
Pf3D7_02_v3	transdecoder	CDS	311120	311254	.	-	2	transcript_id "TCONS_00000616|m.379"; gene_id "TCONS_00000616|g.379"; gene_name "ORF";
Pf3D7_02_v3	transdecoder	CDS	311366	311956	.	-	2	transcript_id "TCONS_00000616|m.379"; gene_id "TCONS_00000616|g.379"; gene_name "ORF";
Pf3D7_02_v3	transdecoder	CDS	312122	312155	.	-	0	transcript_id "TCONS_00000616|m.379"; gene_id "TCONS_00000616|g.379"; gene_name "ORF";
Pf3D7_02_v3	transdecoder	exon	313449	315448	.	-	.	transcript_id "TCONS_00000617|m.604"; gene_id "TCONS_00000617|g.604"; gene_name "ORF";
Pf3D7_02_v3	transdecoder	exon	315623	315775	.	-	.	transcript_id "TCONS_00000617|m.604"; gene_id "TCONS_00000617|g.604"; gene_name "ORF";
Pf3D7_02_v3	transdecoder	exon	315900	316505	.	-	.	transcript_id "TCONS_00000617|m.604"; gene_id "TCONS_00000617|g.604"; gene_name "ORF";
Pf3D7_02_v3	transdecoder	exon	316708	316741	.	-	.	transcript_id "TCONS_00000617|m.604"; gene_id "TCONS_00000617|g.604"; gene_name "ORF";
Pf3D7_02_v3	transdecoder	CDS	313449	315448	.	-	2	transcript_id "TCONS_00000617|m.604"; gene_id "TCONS_00000617|g.604"; gene_name "ORF";
Pf3D7_02_v3	transdecoder	CDS	315623	315775	.	-	2	transcript_id "TCONS_00000617|m.604"; gene_id "TCONS_00000617|g.604"; gene_name "ORF";
Pf3D7_02_v3	transdecoder	CDS	315900	316505	.	-	2	transcript_id "TCONS_00000617|m.604"; gene_id "TCONS_00000617|g.604"; gene_name "ORF";
Pf3D7_02_v3	transdecoder	CDS	316708	316741	.	-	0	transcript_id "TCONS_00000617|m.604"; gene_id "TCONS_00000617|g.604"; gene_name "ORF";
Pf3D7_02_v3	transdecoder	exon	317596	319880	.	-	.	transcript_id "TCONS_00000618|m.458"; gene_id "TCONS_00000618|g.458"; gene_name "ORF";
Pf3D7_02_v3	transdecoder	exon	320016	320171	.	-	.	transcript_id "TCONS_00000618|m.458"; gene_id "TCONS_00000618|g.458"; gene_name "ORF";
Pf3D7_02_v3	transdecoder	exon	320241	321083	.	-	.	transcript_id "TCONS_00000618|m.458"; gene_id "TCONS_00000618|g.458"; gene_name "ORF";
Pf3D7_02_v3	transdecoder	exon	321277	321310	.	-	.	transcript_id "TCONS_00000618|m.458"; gene_id "TCONS_00000618|g.458"; gene_name "ORF";
Pf3D7_02_v3	transdecoder	CDS	317596	319880	.	-	2	transcript_id "TCONS_00000618|m.458"; gene_id "TCONS_00000618|g.458"; gene_name "ORF";
Pf3D7_02_v3	transdecoder	CDS	320016	320171	.	-	2	transcript_id "TCONS_00000618|m.458"; gene_id "TCONS_00000618|g.458"; gene_name "ORF";
Pf3D7_02_v3	transdecoder	CDS	320241	321083	.	-	2	transcript_id "TCONS_00000618|m.458"; gene_id "TCONS_00000618|g.458"; gene_name "ORF";
Pf3D7_02_v3	transdecoder	CDS	321277	321310	.	-	0	transcript_id "TCONS_00000618|m.458"; gene_id "TCONS_00000618|g.458"; gene_name "ORF";
Pf3D7_02_v3	transdecoder	exon	322338	324478	.	-	.	transcript_id "TCONS_00000619|m.302"; gene_id "TCONS_00000619|g.302"; gene_name "ORF";
Pf3D7_02_v3	transdecoder	exon	324582	324722	.	-	.	transcript_id "TCONS_00000619|m.302"; gene_id "TCONS_00000619|g.302"; gene_name "ORF";
Pf3D7_02_v3	transdecoder	exon	324892	325560	.	-	.	transcript_id "TCONS_00000619|m.302"; gene_id "TCONS_00000619|g.302"; gene_name "ORF";
Pf3D7_02_v3	transdecoder	exon	325690	325723	.	-	.	transcript_id "TCONS_00000619|m.302"; gene_id "TCONS_00000619|g.302"; gene_name "ORF";
Pf3D7_02_v3	transdecoder	CDS	322338	324478	.	-	2	transcript_id "TCONS_00000619|m.302"; gene_id "TCONS_00000619|g.302"; gene_name "ORF";
Pf3D7_02_v3	transdecoder	CDS	324582	324722	.	-	2	transcript_id "TCONS_00000619|m.302"; gene_id "TCONS_00000619|g.302"; gene_name "ORF";
Pf3D7_02_v3	transdecoder	CDS	324892	325560	.	-	2	transcript_id "TCONS_00000619|m.302"; gene_id "TCONS_00000619|g.302"; gene_name "ORF";
Pf3D7_02_v3	transdecoder	CDS	325690	325723	.	-	0	transcript_id "TCONS_00000619|m.302"; gene_id "TCONS_00000619|g.302"; gene_name "ORF";
Pf3D7_02_v3	transdecoder	exon	327932	328021	.	+	.	transcript_id "TCONS_00000398|m.270"; gene_id "TCONS_00000398|g.270"; gene_name "ORF";
Pf3D7_02_v3	transdecoder	exon	328121	328157	.	+	.	transcript_id "TCONS_00000398|m.270"; gene_id "TCONS_00000398|g.270"; gene_name "ORF";
Pf3D7_02_v3	transdecoder	exon	328323	328414	.	+	.	transcript_id "TCONS_00000398|m.270"; gene_id "TCONS_00000398|g.270"; gene_name "ORF";
Pf3D7_02_v3	transdecoder	exon	328549	328672	.	+	.	transcript_id "TCONS_00000398|m.270"; gene_id "TCONS_00000398|g.270"; gene_name "ORF";
Pf3D7_02_v3	transdecoder	exon	328775	328843	.	+	.	transcript_id "TCONS_00000398|m.270"; gene_id "TCONS_00000398|g.270"; gene_name "ORF";
Pf3D7_02_v3	transdecoder	exon	328965	329038	.	+	.	transcript_id "TCONS_00000398|m.270"; gene_id "TCONS_00000398|g.270"; gene_name "ORF";
Pf3D7_02_v3	transdecoder	exon	329168	329229	.	+	.	transcript_id "TCONS_00000398|m.270"; gene_id "TCONS_00000398|g.270"; gene_name "ORF";
Pf3D7_02_v3	transdecoder	exon	329331	329403	.	+	.	transcript_id "TCONS_00000398|m.270"; gene_id "TCONS_00000398|g.270"; gene_name "ORF";
Pf3D7_02_v3	transdecoder	exon	329520	329593	.	+	.	transcript_id "TCONS_00000398|m.270"; gene_id "TCONS_00000398|g.270"; gene_name "ORF";
Pf3D7_02_v3	transdecoder	exon	329748	330010	.	+	.	transcript_id "TCONS_00000398|m.270"; gene_id "TCONS_00000398|g.270"; gene_name "ORF";
Pf3D7_02_v3	transdecoder	exon	330127	330218	.	+	.	transcript_id "TCONS_00000398|m.270"; gene_id "TCONS_00000398|g.270"; gene_name "ORF";
Pf3D7_02_v3	transdecoder	exon	330413	330455	.	+	.	transcript_id "TCONS_00000398|m.270"; gene_id "TCONS_00000398|g.270"; gene_name "ORF";
Pf3D7_02_v3	transdecoder	exon	330562	330796	.	+	.	transcript_id "TCONS_00000398|m.270"; gene_id "TCONS_00000398|g.270"; gene_name "ORF";
Pf3D7_02_v3	transdecoder	exon	330935	331012	.	+	.	transcript_id "TCONS_00000398|m.270"; gene_id "TCONS_00000398|g.270"; gene_name "ORF";
Pf3D7_02_v3	transdecoder	exon	331108	331177	.	+	.	transcript_id "TCONS_00000398|m.270"; gene_id "TCONS_00000398|g.270"; gene_name "ORF";
Pf3D7_02_v3	transdecoder	exon	331310	335203	.	+	.	transcript_id "TCONS_00000398|m.270"; gene_id "TCONS_00000398|g.270"; gene_name "ORF";
Pf3D7_02_v3	transdecoder	CDS	327932	328021	.	+	0	transcript_id "TCONS_00000398|m.270"; gene_id "TCONS_00000398|g.270"; gene_name "ORF";
Pf3D7_02_v3	transdecoder	CDS	328121	328157	.	+	0	transcript_id "TCONS_00000398|m.270"; gene_id "TCONS_00000398|g.270"; gene_name "ORF";
Pf3D7_02_v3	transdecoder	CDS	328323	328414	.	+	2	transcript_id "TCONS_00000398|m.270"; gene_id "TCONS_00000398|g.270"; gene_name "ORF";
Pf3D7_02_v3	transdecoder	CDS	328549	328672	.	+	0	transcript_id "TCONS_00000398|m.270"; gene_id "TCONS_00000398|g.270"; gene_name "ORF";
Pf3D7_02_v3	transdecoder	CDS	328775	328843	.	+	2	transcript_id "TCONS_00000398|m.270"; gene_id "TCONS_00000398|g.270"; gene_name "ORF";
Pf3D7_02_v3	transdecoder	CDS	328965	329038	.	+	2	transcript_id "TCONS_00000398|m.270"; gene_id "TCONS_00000398|g.270"; gene_name "ORF";
Pf3D7_02_v3	transdecoder	CDS	329168	329229	.	+	0	transcript_id "TCONS_00000398|m.270"; gene_id "TCONS_00000398|g.270"; gene_name "ORF";
Pf3D7_02_v3	transdecoder	CDS	329331	329403	.	+	1	transcript_id "TCONS_00000398|m.270"; gene_id "TCONS_00000398|g.270"; gene_name "ORF";
Pf3D7_02_v3	transdecoder	CDS	329520	329593	.	+	0	transcript_id "TCONS_00000398|m.270"; gene_id "TCONS_00000398|g.270"; gene_name "ORF";
Pf3D7_02_v3	transdecoder	CDS	329748	330010	.	+	1	transcript_id "TCONS_00000398|m.270"; gene_id "TCONS_00000398|g.270"; gene_name "ORF";
Pf3D7_02_v3	transdecoder	CDS	330127	330218	.	+	2	transcript_id "TCONS_00000398|m.270"; gene_id "TCONS_00000398|g.270"; gene_name "ORF";
Pf3D7_02_v3	transdecoder	CDS	330413	330455	.	+	0	transcript_id "TCONS_00000398|m.270"; gene_id "TCONS_00000398|g.270"; gene_name "ORF";
Pf3D7_02_v3	transdecoder	CDS	330562	330796	.	+	2	transcript_id "TCONS_00000398|m.270"; gene_id "TCONS_00000398|g.270"; gene_name "ORF";
Pf3D7_02_v3	transdecoder	CDS	330935	331012	.	+	1	transcript_id "TCONS_00000398|m.270"; gene_id "TCONS_00000398|g.270"; gene_name "ORF";
Pf3D7_02_v3	transdecoder	CDS	331108	331177	.	+	1	transcript_id "TCONS_00000398|m.270"; gene_id "TCONS_00000398|g.270"; gene_name "ORF";
Pf3D7_02_v3	transdecoder	CDS	331310	335203	.	+	0	transcript_id "TCONS_00000398|m.270"; gene_id "TCONS_00000398|g.270"; gene_name "ORF";
Pf3D7_02_v3	transdecoder	exon	327932	328021	.	+	.	transcript_id "TCONS_00000399|m.269"; gene_id "TCONS_00000399|g.269"; gene_name "ORF";
Pf3D7_02_v3	transdecoder	exon	328121	328157	.	+	.	transcript_id "TCONS_00000399|m.269"; gene_id "TCONS_00000399|g.269"; gene_name "ORF";
Pf3D7_02_v3	transdecoder	exon	328323	328418	.	+	.	transcript_id "TCONS_00000399|m.269"; gene_id "TCONS_00000399|g.269"; gene_name "ORF";
Pf3D7_02_v3	transdecoder	exon	328553	328672	.	+	.	transcript_id "TCONS_00000399|m.269"; gene_id "TCONS_00000399|g.269"; gene_name "ORF";
Pf3D7_02_v3	transdecoder	exon	328775	328843	.	+	.	transcript_id "TCONS_00000399|m.269"; gene_id "TCONS_00000399|g.269"; gene_name "ORF";
Pf3D7_02_v3	transdecoder	exon	328965	329038	.	+	.	transcript_id "TCONS_00000399|m.269"; gene_id "TCONS_00000399|g.269"; gene_name "ORF";
Pf3D7_02_v3	transdecoder	exon	329168	329229	.	+	.	transcript_id "TCONS_00000399|m.269"; gene_id "TCONS_00000399|g.269"; gene_name "ORF";
Pf3D7_02_v3	transdecoder	exon	329331	329403	.	+	.	transcript_id "TCONS_00000399|m.269"; gene_id "TCONS_00000399|g.269"; gene_name "ORF";
Pf3D7_02_v3	transdecoder	exon	329520	329593	.	+	.	transcript_id "TCONS_00000399|m.269"; gene_id "TCONS_00000399|g.269"; gene_name "ORF";
Pf3D7_02_v3	transdecoder	exon	329748	330010	.	+	.	transcript_id "TCONS_00000399|m.269"; gene_id "TCONS_00000399|g.269"; gene_name "ORF";
Pf3D7_02_v3	transdecoder	exon	330127	330218	.	+	.	transcript_id "TCONS_00000399|m.269"; gene_id "TCONS_00000399|g.269"; gene_name "ORF";
Pf3D7_02_v3	transdecoder	exon	330413	330455	.	+	.	transcript_id "TCONS_00000399|m.269"; gene_id "TCONS_00000399|g.269"; gene_name "ORF";
Pf3D7_02_v3	transdecoder	exon	330562	330796	.	+	.	transcript_id "TCONS_00000399|m.269"; gene_id "TCONS_00000399|g.269"; gene_name "ORF";
Pf3D7_02_v3	transdecoder	exon	330935	331012	.	+	.	transcript_id "TCONS_00000399|m.269"; gene_id "TCONS_00000399|g.269"; gene_name "ORF";
Pf3D7_02_v3	transdecoder	exon	331108	331177	.	+	.	transcript_id "TCONS_00000399|m.269"; gene_id "TCONS_00000399|g.269"; gene_name "ORF";
Pf3D7_02_v3	transdecoder	exon	331310	335203	.	+	.	transcript_id "TCONS_00000399|m.269"; gene_id "TCONS_00000399|g.269"; gene_name "ORF";
Pf3D7_02_v3	transdecoder	CDS	327932	328021	.	+	0	transcript_id "TCONS_00000399|m.269"; gene_id "TCONS_00000399|g.269"; gene_name "ORF";
Pf3D7_02_v3	transdecoder	CDS	328121	328157	.	+	0	transcript_id "TCONS_00000399|m.269"; gene_id "TCONS_00000399|g.269"; gene_name "ORF";
Pf3D7_02_v3	transdecoder	CDS	328323	328418	.	+	2	transcript_id "TCONS_00000399|m.269"; gene_id "TCONS_00000399|g.269"; gene_name "ORF";
Pf3D7_02_v3	transdecoder	CDS	328553	328672	.	+	2	transcript_id "TCONS_00000399|m.269"; gene_id "TCONS_00000399|g.269"; gene_name "ORF";
Pf3D7_02_v3	transdecoder	CDS	328775	328843	.	+	2	transcript_id "TCONS_00000399|m.269"; gene_id "TCONS_00000399|g.269"; gene_name "ORF";
Pf3D7_02_v3	transdecoder	CDS	328965	329038	.	+	2	transcript_id "TCONS_00000399|m.269"; gene_id "TCONS_00000399|g.269"; gene_name "ORF";
Pf3D7_02_v3	transdecoder	CDS	329168	329229	.	+	0	transcript_id "TCONS_00000399|m.269"; gene_id "TCONS_00000399|g.269"; gene_name "ORF";
Pf3D7_02_v3	transdecoder	CDS	329331	329403	.	+	1	transcript_id "TCONS_00000399|m.269"; gene_id "TCONS_00000399|g.269"; gene_name "ORF";
Pf3D7_02_v3	transdecoder	CDS	329520	329593	.	+	0	transcript_id "TCONS_00000399|m.269"; gene_id "TCONS_00000399|g.269"; gene_name "ORF";
Pf3D7_02_v3	transdecoder	CDS	329748	330010	.	+	1	transcript_id "TCONS_00000399|m.269"; gene_id "TCONS_00000399|g.269"; gene_name "ORF";
Pf3D7_02_v3	transdecoder	CDS	330127	330218	.	+	2	transcript_id "TCONS_00000399|m.269"; gene_id "TCONS_00000399|g.269"; gene_name "ORF";
Pf3D7_02_v3	transdecoder	CDS	330413	330455	.	+	0	transcript_id "TCONS_00000399|m.269"; gene_id "TCONS_00000399|g.269"; gene_name "ORF";
Pf3D7_02_v3	transdecoder	CDS	330562	330796	.	+	2	transcript_id "TCONS_00000399|m.269"; gene_id "TCONS_00000399|g.269"; gene_name "ORF";
Pf3D7_02_v3	transdecoder	CDS	330935	331012	.	+	1	transcript_id "TCONS_00000399|m.269"; gene_id "TCONS_00000399|g.269"; gene_name "ORF";
Pf3D7_02_v3	transdecoder	CDS	331108	331177	.	+	1	transcript_id "TCONS_00000399|m.269"; gene_id "TCONS_00000399|g.269"; gene_name "ORF";
Pf3D7_02_v3	transdecoder	CDS	331310	335203	.	+	0	transcript_id "TCONS_00000399|m.269"; gene_id "TCONS_00000399|g.269"; gene_name "ORF";
Pf3D7_02_v3	transdecoder	exon	335679	336581	.	-	.	transcript_id "TCONS_00000620|m.570"; gene_id "TCONS_00000620|g.570"; gene_name "ORF";
Pf3D7_02_v3	transdecoder	CDS	335679	336581	.	-	0	transcript_id "TCONS_00000620|m.570"; gene_id "TCONS_00000620|g.570"; gene_name "ORF";
Pf3D7_02_v3	transdecoder	exon	337558	342966	.	+	.	transcript_id "TCONS_00000400|m.382"; gene_id "TCONS_00000400|g.382"; gene_name "ORF";
Pf3D7_02_v3	transdecoder	CDS	337558	342966	.	+	0	transcript_id "TCONS_00000400|m.382"; gene_id "TCONS_00000400|g.382"; gene_name "ORF";
Pf3D7_02_v3	transdecoder	exon	341549	349966	.	-	.	transcript_id "TCONS_00000621|m.340"; gene_id "TCONS_00000621|g.340"; gene_name "ORF";
Pf3D7_02_v3	transdecoder	CDS	343308	349340	.	-	0	transcript_id "TCONS_00000621|m.340"; gene_id "TCONS_00000621|g.340"; gene_name "ORF";
Pf3D7_02_v3	transdecoder	exon	341549	349570	.	-	.	transcript_id "TCONS_00000622|m.339"; gene_id "TCONS_00000622|g.339"; gene_name "ORF";
Pf3D7_02_v3	transdecoder	exon	350032	351092	.	-	.	transcript_id "TCONS_00000622|m.339"; gene_id "TCONS_00000622|g.339"; gene_name "ORF";
Pf3D7_02_v3	transdecoder	CDS	343308	349340	.	-	0	transcript_id "TCONS_00000622|m.339"; gene_id "TCONS_00000622|g.339"; gene_name "ORF";
Pf3D7_02_v3	transdecoder	exon	343308	349340	.	-	.	transcript_id "TCONS_00000623|m.341"; gene_id "TCONS_00000623|g.341"; gene_name "ORF";
Pf3D7_02_v3	transdecoder	CDS	343308	349340	.	-	0	transcript_id "TCONS_00000623|m.341"; gene_id "TCONS_00000623|g.341"; gene_name "ORF";
Pf3D7_02_v3	transdecoder	exon	351635	352881	.	+	.	transcript_id "TCONS_00000401|m.450"; gene_id "TCONS_00000401|g.450"; gene_name "ORF";
Pf3D7_02_v3	transdecoder	exon	353086	353306	.	+	.	transcript_id "TCONS_00000401|m.450"; gene_id "TCONS_00000401|g.450"; gene_name "ORF";
Pf3D7_02_v3	transdecoder	exon	353482	356452	.	+	.	transcript_id "TCONS_00000401|m.450"; gene_id "TCONS_00000401|g.450"; gene_name "ORF";
Pf3D7_02_v3	transdecoder	CDS	354621	356117	.	+	0	transcript_id "TCONS_00000401|m.450"; gene_id "TCONS_00000401|g.450"; gene_name "ORF";
Pf3D7_02_v3	transdecoder	exon	351635	352881	.	+	.	transcript_id "TCONS_00000401|m.451"; gene_id "TCONS_00000401|g.451"; gene_name "ORF";
Pf3D7_02_v3	transdecoder	exon	353086	353306	.	+	.	transcript_id "TCONS_00000401|m.451"; gene_id "TCONS_00000401|g.451"; gene_name "ORF";
Pf3D7_02_v3	transdecoder	exon	353482	356452	.	+	.	transcript_id "TCONS_00000401|m.451"; gene_id "TCONS_00000401|g.451"; gene_name "ORF";
Pf3D7_02_v3	transdecoder	CDS	352836	352881	.	+	0	transcript_id "TCONS_00000401|m.451"; gene_id "TCONS_00000401|g.451"; gene_name "ORF";
Pf3D7_02_v3	transdecoder	CDS	353086	353306	.	+	2	transcript_id "TCONS_00000401|m.451"; gene_id "TCONS_00000401|g.451"; gene_name "ORF";
Pf3D7_02_v3	transdecoder	CDS	353482	353628	.	+	0	transcript_id "TCONS_00000401|m.451"; gene_id "TCONS_00000401|g.451"; gene_name "ORF";
Pf3D7_02_v3	transdecoder	exon	352836	352881	.	+	.	transcript_id "TCONS_00000402|m.449"; gene_id "TCONS_00000402|g.449"; gene_name "ORF";
Pf3D7_02_v3	transdecoder	exon	353086	353306	.	+	.	transcript_id "TCONS_00000402|m.449"; gene_id "TCONS_00000402|g.449"; gene_name "ORF";
Pf3D7_02_v3	transdecoder	exon	353482	353628	.	+	.	transcript_id "TCONS_00000402|m.449"; gene_id "TCONS_00000402|g.449"; gene_name "ORF";
Pf3D7_02_v3	transdecoder	CDS	352836	352881	.	+	0	transcript_id "TCONS_00000402|m.449"; gene_id "TCONS_00000402|g.449"; gene_name "ORF";
Pf3D7_02_v3	transdecoder	CDS	353086	353306	.	+	2	transcript_id "TCONS_00000402|m.449"; gene_id "TCONS_00000402|g.449"; gene_name "ORF";
Pf3D7_02_v3	transdecoder	CDS	353482	353628	.	+	0	transcript_id "TCONS_00000402|m.449"; gene_id "TCONS_00000402|g.449"; gene_name "ORF";
Pf3D7_02_v3	transdecoder	exon	354621	356117	.	+	.	transcript_id "TCONS_00000403|m.452"; gene_id "TCONS_00000403|g.452"; gene_name "ORF";
Pf3D7_02_v3	transdecoder	CDS	354621	356117	.	+	0	transcript_id "TCONS_00000403|m.452"; gene_id "TCONS_00000403|g.452"; gene_name "ORF";
Pf3D7_02_v3	transdecoder	exon	356469	356552	.	-	.	transcript_id "TCONS_00000624|m.321"; gene_id "TCONS_00000624|g.321"; gene_name "ORF";
Pf3D7_02_v3	transdecoder	exon	356649	356713	.	-	.	transcript_id "TCONS_00000624|m.321"; gene_id "TCONS_00000624|g.321"; gene_name "ORF";
Pf3D7_02_v3	transdecoder	exon	356888	357000	.	-	.	transcript_id "TCONS_00000624|m.321"; gene_id "TCONS_00000624|g.321"; gene_name "ORF";
Pf3D7_02_v3	transdecoder	exon	357126	357280	.	-	.	transcript_id "TCONS_00000624|m.321"; gene_id "TCONS_00000624|g.321"; gene_name "ORF";
Pf3D7_02_v3	transdecoder	exon	357357	357437	.	-	.	transcript_id "TCONS_00000624|m.321"; gene_id "TCONS_00000624|g.321"; gene_name "ORF";
Pf3D7_02_v3	transdecoder	exon	357621	357738	.	-	.	transcript_id "TCONS_00000624|m.321"; gene_id "TCONS_00000624|g.321"; gene_name "ORF";
Pf3D7_02_v3	transdecoder	exon	357930	358197	.	-	.	transcript_id "TCONS_00000624|m.321"; gene_id "TCONS_00000624|g.321"; gene_name "ORF";
Pf3D7_02_v3	transdecoder	exon	358292	358402	.	-	.	transcript_id "TCONS_00000624|m.321"; gene_id "TCONS_00000624|g.321"; gene_name "ORF";
Pf3D7_02_v3	transdecoder	CDS	356501	356552	.	-	1	transcript_id "TCONS_00000624|m.321"; gene_id "TCONS_00000624|g.321"; gene_name "ORF";
Pf3D7_02_v3	transdecoder	CDS	356649	356713	.	-	0	transcript_id "TCONS_00000624|m.321"; gene_id "TCONS_00000624|g.321"; gene_name "ORF";
Pf3D7_02_v3	transdecoder	CDS	356888	357000	.	-	2	transcript_id "TCONS_00000624|m.321"; gene_id "TCONS_00000624|g.321"; gene_name "ORF";
Pf3D7_02_v3	transdecoder	CDS	357126	357280	.	-	1	transcript_id "TCONS_00000624|m.321"; gene_id "TCONS_00000624|g.321"; gene_name "ORF";
Pf3D7_02_v3	transdecoder	CDS	357357	357437	.	-	1	transcript_id "TCONS_00000624|m.321"; gene_id "TCONS_00000624|g.321"; gene_name "ORF";
Pf3D7_02_v3	transdecoder	CDS	357621	357738	.	-	2	transcript_id "TCONS_00000624|m.321"; gene_id "TCONS_00000624|g.321"; gene_name "ORF";
Pf3D7_02_v3	transdecoder	CDS	357930	358014	.	-	0	transcript_id "TCONS_00000624|m.321"; gene_id "TCONS_00000624|g.321"; gene_name "ORF";
Pf3D7_02_v3	transdecoder	exon	356501	356552	.	-	.	transcript_id "TCONS_00000625|m.323"; gene_id "TCONS_00000625|g.323"; gene_name "ORF";
Pf3D7_02_v3	transdecoder	exon	356649	356713	.	-	.	transcript_id "TCONS_00000625|m.323"; gene_id "TCONS_00000625|g.323"; gene_name "ORF";
Pf3D7_02_v3	transdecoder	exon	356888	357000	.	-	.	transcript_id "TCONS_00000625|m.323"; gene_id "TCONS_00000625|g.323"; gene_name "ORF";
Pf3D7_02_v3	transdecoder	exon	357126	357280	.	-	.	transcript_id "TCONS_00000625|m.323"; gene_id "TCONS_00000625|g.323"; gene_name "ORF";
Pf3D7_02_v3	transdecoder	exon	357357	357437	.	-	.	transcript_id "TCONS_00000625|m.323"; gene_id "TCONS_00000625|g.323"; gene_name "ORF";
Pf3D7_02_v3	transdecoder	exon	357621	357738	.	-	.	transcript_id "TCONS_00000625|m.323"; gene_id "TCONS_00000625|g.323"; gene_name "ORF";
Pf3D7_02_v3	transdecoder	exon	357930	358014	.	-	.	transcript_id "TCONS_00000625|m.323"; gene_id "TCONS_00000625|g.323"; gene_name "ORF";
Pf3D7_02_v3	transdecoder	CDS	356501	356552	.	-	1	transcript_id "TCONS_00000625|m.323"; gene_id "TCONS_00000625|g.323"; gene_name "ORF";
Pf3D7_02_v3	transdecoder	CDS	356649	356713	.	-	0	transcript_id "TCONS_00000625|m.323"; gene_id "TCONS_00000625|g.323"; gene_name "ORF";
Pf3D7_02_v3	transdecoder	CDS	356888	357000	.	-	2	transcript_id "TCONS_00000625|m.323"; gene_id "TCONS_00000625|g.323"; gene_name "ORF";
Pf3D7_02_v3	transdecoder	CDS	357126	357280	.	-	1	transcript_id "TCONS_00000625|m.323"; gene_id "TCONS_00000625|g.323"; gene_name "ORF";
Pf3D7_02_v3	transdecoder	CDS	357357	357437	.	-	1	transcript_id "TCONS_00000625|m.323"; gene_id "TCONS_00000625|g.323"; gene_name "ORF";
Pf3D7_02_v3	transdecoder	CDS	357621	357738	.	-	2	transcript_id "TCONS_00000625|m.323"; gene_id "TCONS_00000625|g.323"; gene_name "ORF";
Pf3D7_02_v3	transdecoder	CDS	357930	358014	.	-	0	transcript_id "TCONS_00000625|m.323"; gene_id "TCONS_00000625|g.323"; gene_name "ORF";
Pf3D7_02_v3	transdecoder	exon	356645	356713	.	-	.	transcript_id "TCONS_00000626|m.322"; gene_id "TCONS_00000626|g.322"; gene_name "ORF";
Pf3D7_02_v3	transdecoder	exon	356888	357000	.	-	.	transcript_id "TCONS_00000626|m.322"; gene_id "TCONS_00000626|g.322"; gene_name "ORF";
Pf3D7_02_v3	transdecoder	exon	357126	357280	.	-	.	transcript_id "TCONS_00000626|m.322"; gene_id "TCONS_00000626|g.322"; gene_name "ORF";
Pf3D7_02_v3	transdecoder	exon	357357	357437	.	-	.	transcript_id "TCONS_00000626|m.322"; gene_id "TCONS_00000626|g.322"; gene_name "ORF";
Pf3D7_02_v3	transdecoder	exon	357621	357738	.	-	.	transcript_id "TCONS_00000626|m.322"; gene_id "TCONS_00000626|g.322"; gene_name "ORF";
Pf3D7_02_v3	transdecoder	exon	357930	358014	.	-	.	transcript_id "TCONS_00000626|m.322"; gene_id "TCONS_00000626|g.322"; gene_name "ORF";
Pf3D7_02_v3	transdecoder	CDS	356645	356713	.	-	0	transcript_id "TCONS_00000626|m.322"; gene_id "TCONS_00000626|g.322"; gene_name "ORF";
[truncated: 45,705 more rows]
