# Supplementary material for: Strand-specific RNA sequencing in Plasmodium falciparum malaria identifies developmentally regulated long non-coding RNA and circular RNA
Source: BMC Genomics. 2015 Jun 13;16(1):454. doi: 10.1186/s12864-015-1603-4 (PMC4465157; doi:10.1186/s12864-015-1603-4)
Supplement: Supplementary file 25 — Library preparation and lncRNA PCR primer sequences. [file 12864_2015_1603_MOESM25_ESM.xlsx]

## Sheet: Sheet1
Target	cDNA	LncRNA PCR primer ID	LncRNA PCR primer sequence	Expected amplicon size (including primer tails)	Expected divergent amplicon sequence (including 'NNNN' demarking each splice site)
Pf3D7_0218300	Schizont	PF3D7_F_methAS_0218300_F	CGC CAG GGT TTT CCC AGT CAC GACtagtagTGATCATAATATACATGTTAAGAAATACA	699	TGATCATAATATACATGTTAAGAAATACATTTTTTAAAAAANNNNGTTTATGTATTTATGACATGAAGTATTGTTTTTGTGACAGCCTAATAAAATGAAAATATGAAAAGNNNNAAACTCGGACGAGCCAACACTCGAATGTAATATGGGTGTGTCGATTTTGACGTTGTTTTTTTTTTCATTAACTTTTTTTTTTTTTTTTAAAAATATTGTATGACCTCCAAAAAAGAAAATTGATCTACATACATTTCCAATATTCATATTATCATAAACATCATGTAAACAAATAAAAATATTATTTTTGTTTGNNNNCTCGTCAAATATGTATTCGTAATTTTGTTTATGGATTTTTCTATTCAGTTTTATGTTCTTATTAACCTAAAATGAGCATAAATGAAG…
		PF3D7_F_methAS_0218300_R	TAA TAC GAC TCA CTA TAG GGtagtagtagtagATACAAGTCTTAATAGATACCACAAT
Pf3D7_0936100	Ring	PF3D7_F_etrampAS_0936100_F1	CGC CAG GGT TTT CCC AGT CAC GACtagtagCATTTATGAATTGATAGAAATATAAAATG	462	CATTTATGAATTGATAGAAATATAANNNNAATGATTAATCTATTGGAATTAAGGTGGGATTTTTTTTCCAAGTTTCTGAAAGATGGAATAAATTTTTAAATATGAAATAAGACATATCAGCAATATCATCTCGAGTAAGATCTAAATTTTTTTTCTTACCTTCATTTTCAATAGATGTCATAACTTCTTTTAATCTTGGTATTATTTCATTTCCCATTCTAAAATTCTTTGCCATTTGTTTTTCTGATCTAATATTAATTTCATCAATTATTTCTTTTGTTTCTTTTGCTCTTCTTCTTGATTCTTCTTGAGGAAATTCAAGAGCTTGATTTCTTTGGTTTTTTCTGTAATTATAGTAAGCAAAACCAACTATTAGATTAGTTAGAAGAGATAATCCTA…
		PF3D7_F_etrampAS_0936100_R	TAA TAC GAC TCA CTA TAG GGtagtagtagtagAATTGTAGGATTATCTCTTCTAACTAA
		PF3D7_F_etrampAS_0936100_F2	CGC CAG GGT TTT CCC AGT CAC GACtagtagtagTTGGAGCAATAATATTTTATGTGTT	539	TTGGAGCAATAATATTTTATGTGTTCAAAATTTAGNNNNGAAAAATTCGTTTTAATATTAGATAACAAAAAATACGAACATTTATGAATTGATAGAAATATAANNNNAATGATTAATCTATTGGAATTAAGGTGGGATTTTTTTTCCAAGTTTCTGAAAGATGGAATAAATTTTTAAATATGAAATAAGACATATCAGCAATATCATCTCGAGTAAGATCTAAATTTTTTTTCTTACCTTCATTTTCAATAGATGTCATAACTTCTTTTAATCTTGGTATTATTTCATTTCCCATTCTAAAATTCTTTGCCATTTGTTTTTCTGATCTAATATTAATTTCATCAATTATTTCTTTTGTTTCTTTTGCTCTTCTTCTTGATTCTTCTTGAGGAAATTCAA…
		PF3D7_F_etrampAS_0936100_R	TAA TAC GAC TCA CTA TAG GGtagtagtagtagAATTGTAGGATTATCTCTTCTAACTAA
Pf3D7_0935400	Late Trophozoite	PF3D7_F_gdv1AS_0935400_F1	TGT GTA TTA CTA AAG AAT GAA ATG G	1972	TGTGTATTACTAAAGAATGAAATGGATAAAACCAAACGGTGCCTTCATTACATATAAAGTTGTAAATTTTTTTAAATTGTAATAAAATGCCTTTCTGAAAAANNNNTATTATTCAATTAAAATATACAGAACAAGTATCCATTCAATAAAACATTTTAAAAATATATTTACAAGGATTATTTATAAGAGTTCAAAAATTACTTAAAAAAAAATTAAATAAAAGAAATGAAAAGAAAAGAAAAGAAACATCTCTATTAAAAAAAAAAAAGATGAAAGAATAAGTAAACATATAAAAAGGTATATTTATATGTTAAAACTATTTAGATATTATAATGGAAACGAGGAAAATAATTAAGNNNNAATGGAGAATAAGCCTTTTGTAGAAGATGATGAATGCTG…
		PF3D7_F_gdv1AS_0935400_R1	TCT TAA TAC GAA CGA TAG TGA TAC
		PF3D7_F_gdv1AS_0935400_F2	CGC CAG GGT TTT CCC AGT CAC GACtagtagtagtagTGCCTACACAACTCATTCT	389	TGCCTACACAACTCATTCTTTTTCATCTTATATATGTGTACCAAGTCCTC ACAACCAGCATCATTAGTATCACTATCGTTCGTATTAAGATAAAACAAAC CTTTCGTATGATTATCTAAATATAAATACCAAGATTCAAACATTTTTCTA CTAGCACTATTTCGACGCCTACTATTACCTTTTACTTTCAATTTTACGCA AGTCTCTTTTTTGTAGTTCATATTAATAATATGGAAGTTATATAAATATA TATATATATATATAATATTTTGNNNNGAAATATACTATGTTCAGTATTTC GTGTCAAATAGACGAGNNNNGTTATATAT
		PF3D7_F_gdv1AS_0935400_R2	TAA TAC GAC TCA CTA TAG GGtagtagtagtagATATAACCTCGTCTATTTGACA
		Sanger Sequencing primer ID	Sanger Sequencing primer sequence
		T7_20mer	TAA TAC GAC TCA CTA TAG GG
		M13F(-47)_24mer	CGC CAG GGT TTT CCC AGT CAC GAC
		PF3D7_F_gdv1AS_0935400_F1_SEQ	TGT GTA TTA CTA AAG AAT GAA ATG G
		PF3D7_F_gdv1AS_0935400_R1_SEQ	ATT CCG ATG TAA TAT CTT ATA GTT ATC A
		PF3D7_F_gdv1AS_0935400_R2_SEQ	TCT TAA TAC GAA CGA TAG TGA TAC
		Library Prep Adapter ID	Library Prep Adapter sequences
		Adapter_TopStrand	ACACTCTTTCCCTACACGACGCTCTTCCGATC*T where "*T" indicates a phosphorothioate linkage
		Adapter_BottomStrand	/5Phos/GATCGGAAGAGCACACGTCTGAACTCCAGTCACNNNNNNNNATCTCGTATGCCGTCTTCTGCTTG
		Library Prep PCR Enrichment primer ID	Library Prep PCR Enrichment primer sequence
		Forward PCR Enrichment Primer	AATGATACGGCGACCACCGAGATCTACACTCTTTCCCTACACGAC
		Reverse PCR Enrichment Primer	CAAGCAGAAGACGGCATACGAGAT
