# Supplementary material for: Strand-specific RNA sequencing in Plasmodium falciparum malaria identifies developmentally regulated long non-coding RNA and circular RNA
Source: BMC Genomics. 2015 Jun 13;16(1):454. doi: 10.1186/s12864-015-1603-4 (PMC4465157; doi:10.1186/s12864-015-1603-4)
Supplement: Supplementary file 27 — Putative circRNAs. [file 12864_2015_1603_MOESM27_ESM.xlsx]

## Sheet: Sheet 1
Properties of circRNA predictions. Bolded candidates have been experimentally validated.
circRNA_ID	Chromosome	Start	Stop	Supporting reads	Strand	Unique Supporting reads	Best quality of anchor A	Best quality of anchor B	Samples	Sample counts	Edits	Anchor overlap	Breakpoints	Length (genomic distance)	Associated annotation (if applicable)	Correlation with linear counterpart	Annotation description
bowtie_circ_004828	Pf3D7_09_v3	913503	913614	216	+	123	40	40	ER,LRET,MTLT,S3,T12+16,T20,T24,T28,T32,T36,T4+8,T40,T44,T48,TT4	12,12,22,6,8,16,22,45,19,32,4,9,5,2,2	0	0	1	111	PF3D7_0922500		phosphoglycerate kinase (PGK)
bowtie_circ_000213	Pf3D7_11_v3	222005	222116	78	-	65	40	40	ER,MTLT,S3,T24,T28,T32,T36,T4+8,T40,T44,T48	2,3,2,2,1,2,16,3,5,31,11	0	0	1	111	PF3D7_1105000		histone H4 (H4)
bowtie_circ_004382	Pf3D7_09_v3	421099	421330	71	-	56	40	40	ER,LRET,MTLT,S3,T12+16,T20,T24,T28,T32,T36,T40,T44,TT4	8,2,1,3,16,17,1,1,5,3,3,3,8	0	0	1	231	PF3D7_0909300	0.67	apoptosis-related protein (ARP)
bowtie_circ_000102	Pf3D7_14_v3	323890	324002	53	+	51	40	40	ER,LRET,MTLT,S3,T12+16,T20,T24,T28,T32,T36,T40,T44,TT4	3,6,5,1,3,4,11,6,6,5,1,1,1	2	0	1	112	PF3D7_1408600		40S ribosomal protein S8e, putative
bowtie_circ_003185	Pf3D7_14_v3	1103004	1103104	72	+	51	40	40	ER,LRET,S3,T12+16,T20,T24,T28,T32,T36,T4+8,T40,T44,T48,TT4	3,5,5,4,1,5,1,4,3,15,6,11,3,6	1	0	1	100	PF3D7_1428200		metabolite/drug transporter, putative
bowtie_circ_003903	Pf3D7_11_v3	222005	222107	62	-	51	40	40	ER,LRET,S3,T12+16,T28,T32,T36,T40,T44,T48	1,1,1,1,1,5,15,9,22,6	0	0	1	102	PF3D7_1105000		histone H4 (H4)
bowtie_circ_004318	Pf3D7_03_v3	315293	315518	63	-	51	40	40	ER,LRET,MTLT,S3,T12+16,T20,T24,T28,T32,T36,T40,T44,T48,TT4	8,7,5,1,7,7,2,6,12,2,2,1,1,2	0	0	1	225	PF3D7_0307200		60S ribosomal protein L7, putative
bowtie_circ_001046	Pf3D7_08_v3	687808	687919	53	+	48	40	40	ER,LRET,T12+16,T20,T24,T28,T32,T36,T40,T44,T48,TT4	11,4,4,2,1,8,4,7,4,4,2,2	0	0	1	111	PF3D7_0814200		DNA/RNA-binding protein Alba 1 (ALBA1)
bowtie_circ_000784	Pf3D7_09_v3	270975	271110	58	-	46	40	40	MTLT,S3,T12+16,T36,T4+8,T40,T44,T48	1,11,1,4,7,12,9,13	0	0	1	135	PF3D7_0905400		high molecular weight rhoptry protein 3 (RhopH3)
bowtie_circ_004703	Pf3D7_10_v3	812336	812553	59	+	44	40	40	ER,S3,T12+16,T20,T24,T4+8,T40,T44,T48,TT4	1,3,1,1,1,5,3,11,9,24	0	0	1	217	PF3D7_1020000		large subunit rRNA processing RRM protein, putative
bowtie_circ_000052	Pf3D7_06_v3	1033279	1033401	45	-	41	40	40	ER,T12+16,T20,T24,T28,T32,T36,T40,T44,T48,TT4	13,5,3,5,3,1,2,1,2,5,5	0	0	1	122	PF3D7_0625400		conserved Plasmodium protein, unknown function
bowtie_circ_004694	Pf3D7_14_v3	3036471	3037909	41	-	35	40	40	MTLT,T20,T28,T32,T36,T4+8,T40,T44,T48,TT4	4,2,1,14,6,1,2,4,3,4	0	0	1	1438	PF3D7_1474200	0.67	conserved Plasmodium membrane protein, unknown function
bowtie_circ_005535	Pf3D7_06_v3	895390	895570	35	-	34	40	40	LRET,MTLT,S3,T12+16,T20,T24,T28,T32,T36,T40,T44,T48,TT4	2,2,1,2,5,5,3,1,6,2,1,3,2	0	0	1	180	PF3D7_0621900		conserved Plasmodium protein, unknown function
bowtie_circ_000581	Pf3D7_05_v3	1071423	1071531	34	+	31	40	40	ER,S3,T28,T4+8,T40,T44,T48,TT4	1,2,1,4,1,10,12,3	1	0	1	108	PF3D7_0525800		membrane skeletal protein IMC1-related
bowtie_circ_001783	Pf3D7_02_v3	104059	104221	33	-	31	40	40	T12+16,T20,T24,T28,T44	6,11,9,6,1	1	0	1	162	PF3D7_0202000		knob-associated histidine-rich protein (KAHRP)
bowtie_circ_000483	Pf3D7_14_v3	2711332	2711437	33	+	30	40	40	LRET,S3,T12+16,T20,T24,T28,T32,T36,T4+8,T40,T44,T48	4,2,1,1,4,2,2,3,1,6,5,2	0	0	1	105	PF3D7_1466300		26S proteasome regulatory subunit, putative
bowtie_circ_001886	Pf3D7_06_v3	748384	748495	36	-	30	40	40	ER,MTLT,S3,T24,T32,T36,T40,T44,T48	1,1,3,2,4,7,8,6,4	0	0	1	111	PF3D7_0617800		histone H2A (H2A)
bowtie_circ_004074	Pf3D7_02_v3	306192	306309	35	-	29	40	40	S3,T36,T40,T44,T48	6,4,14,7,4	0	0	1	117	PF3D7_0207600		serine repeat antigen 5 (SERA5)
bowtie_circ_004652	Pf3D7_06_v3	795729	795936	27	-	26	40	40	ER,LRET,MTLT,T12+16,T20,T24,T28,T32,T36,T40	1,2,2,4,5,2,4,3,1,3	0	0	1	207	PF3D7_0619000		conserved Plasmodium protein, unknown function
bowtie_circ_004868	Pf3D7_12_v3	162386	162496	30	-	26	40	40	ER,MTLT,T12+16,T20,T24,T28,T32,T36,T4+8,T40,T44,T48,TT4	2,4,1,5,2,4,1,4,1,1,2,1,2	1	0	1	110	PF3D7_1202900		high mobility group protein B1 (HMGB1)
bowtie_circ_001646	Pf3D7_13_v3	2187585	2187690	27	+	23	40	40	LRET,MTLT,S3,T28,T32,T36,T40,T44,T48	2,3,1,1,2,7,6,3,2	2	0	1	105	PF3D7_1355100		DNA replication licensing factor MCM6 (MCM6)
bowtie_circ_002728	Pf3D7_10_v3	1326738	1326897	26	-	23	40	40	ER,LRET,MTLT,S3,T12+16,T20,T24,T28,T32,T36,T40,TT4	1,1,3,1,1,4,1,3,5,2,3,1	1	0	1	159	PF3D7_1033100		S-adenosylmethionine decarboxylase/ornithine decarboxylase (AdoMetDC/ODC)
bowtie_circ_003919	Pf3D7_14_v3	2455290	2455394	25	+	23	40	40	ER,MTLT,T12+16,T20,T24,T28,T32,T36,T40,T44,T48	1,2,3,2,3,3,3,4,1,1,2	0	0	1	104	PF3D7_1460100		zinc finger protein, putative
bowtie_circ_004517	Pf3D7_07_v3	717525	717677	36	+	22	40	40	LRET,MTLT,S3,T28,T32,T36,T40,T44,T48	3,4,2,3,6,7,2,8,1	2	0	1	152	PF3D7_0716300		conserved Plasmodium protein, unknown function
bowtie_circ_004927	Pf3D7_10_v3	1425378	1425486	25	+	22	5	40	ER,S3,T36,T4+8,T40,T44,T48,TT4	2,5,1,3,4,3,6,1	0	0	1	108	PF3D7_1035900		probable protein, unknown function (M566)
bowtie_circ_000596	Pf3D7_01_v3	342994	343120	21	+	20	40	40	ER,LRET,T12+16,T24,T28,T36,T40,T44,T48	2,1,1,3,6,1,4,2,1	0	0	1	126	PF3D7_0108300		conserved Plasmodium protein, unknown function
bowtie_circ_001032	Pf3D7_05_v3	64833	64959	20	-	20	40	40	ER,LRET,MTLT,T24,T28,T32,T36,T40	1,9,1,3,1,2,2,1	0	0	1	126	PF3D7_0501200		parasite-infected erythrocyte surface protein (PIESP2)
bowtie_circ_005642	Pf3D7_14_v3	1548535	1549065	23	+	20	40	40	S3,T12+16,T32,T4+8,T40,T44,T48,TT4	4,1,2,5,1,6,1,3	0	0	1	530	PF3D7_1438400	0.44	metacaspase-like protein (MCA2)
bowtie_circ_000860	Pf3D7_10_v3	1421568	1421679	21	+	19	40	6	ER,LRET,MTLT,T20,T24,T28,T36	4,4,1,4,6,1,1	0	0	1	111	PF3D7_1035800		probable protein, unknown function (M712)
bowtie_circ_003173	Pf3D7_10_v3	1098805	1100490	21	-	19	40	40	ER,T12+16,T20,T24,T28,T36,T48,TT4	7,3,3,3,2,1,1,1	0	0	1	1685	PF3D7_1026000		conserved Plasmodium protein, unknown function
bowtie_circ_004066	Pf3D7_10_v3	1425330	1425486	21	+	19	40	35	ER,S3,T12+16,T4+8,T40,T44,T48,TT4	1,2,1,1,4,9,2,1	0	0	1	156	PF3D7_1035900		probable protein, unknown function (M566)
bowtie_circ_000673	Pf3D7_02_v3	207222	207364	18	-	18	40	40	ER,LRET,MTLT,S3,T20,T24,T36,T40,T44,T48	2,2,3,2,2,2,1,1,2,1	1	0	1	142	PF3D7_0204700		hexose transporter (HT)
bowtie_circ_001146	Pf3D7_10_v3	341449	341557	21	+	18	40	40	ER,LRET,T20,T24,T28,T36,T40,T44,T48	2,2,3,1,1,3,1,5,3	0	0	1	108	PF3D7_1008100		conserved Plasmodium protein, unknown function
bowtie_circ_002298	Pf3D7_04_v3	386297	386411	19	+	18	40	40	S3,T4+8,T40,T44,T48	2,1,4,4,8	1	0	1	114	PF3D7_0407800		conserved Plasmodium protein, unknown function
bowtie_circ_002996	Pf3D7_09_v3	1458815	1460208	21	+	18	40	40	ER,T12+16,T20,T24,T36,T4+8,T48,TT4	2,5,2,1,1,3,1,6	0	0	1	1393	PF3D7_0936800	0.4	Plasmodium exported protein (PHISTc), unknown function
bowtie_circ_005401	Pf3D7_11_v3	235878	235982	18	-	18	40	40	ER,LRET,MTLT,T12+16,T20,T24,T28,T32	1,1,3,1,2,2,5,3	0	0	1	104	PF3D7_1105400		40S ribosomal protein S4, putative
bowtie_circ_000299	Pf3D7_14_v3	2825818	2825923	19	+	17	40	40	ER,LRET,T20,T24,T28,T36,T40,T44,T48	3,1,2,2,2,5,1,1,2	0	0	1	105	PF3D7_1468700		eukaryotic initiation factor 4A (eIF4A)
bowtie_circ_000135	Pf3D7_12_v3	148983	149369	20	-	16	40	40	MTLT,T12+16,T20,T32,T4+8,T44,T48,TT4	1,3,1,1,1,2,5,6	0	0	1	386	PF3D7_0505900		conserved Plasmodium protein, unknown function
bowtie_circ_000446	Pf3D7_02_v3	306204	306309	21	-	16	40	40	S3,T40,T44	5,14,2	0	0	1	105	PF3D7_0207600		serine repeat antigen 5 (SERA5)
bowtie_circ_001738	Pf3D7_04_v3	666592	667254	19	+	16	40	40	ER,S3,T4+8,T40,T44,T48,TT4	4,1,5,1,2,2,4	0	0	1	662	PF3D7_0414900	0.79	armadillo-domain containing rhoptry protein (ARO)
bowtie_circ_003893	Pf3D7_14_v3	1016314	1016599	16	-	16	40	40	ER,LRET,MTLT,T12+16,T20,T24,T28,T32,T44	1,3,3,1,1,2,1,3,1	1	0	1	285	PF3D7_1426000		60S ribosomal protein L21e, putative
bowtie_circ_005225	Pf3D7_14_v3	799419	799576	18	-	16	40	40	LRET,T24,T28,T32,T36,T40	3,1,5,4,4,1	0	0	1	157	PF3D7_1419200		conserved Plasmodium protein, unknown function
bowtie_circ_002755	Pf3D7_10_v3	165230	165338	18	-	15	40	40	S3,T44,T48	2,7,9	0	0	1	108	PF3D7_1003600		membrane skeletal protein IMC1-related (ALV5)
bowtie_circ_004200	Pf3D7_14_v3	323887	324002	15	+	15	40	40	ER,T12+16,T20,T24,T28,T32,T36,T44	2,2,2,2,1,4,1,1	1	0	1	115	PF3D7_1408600		40S ribosomal protein S8e, putative
bowtie_circ_000197	Pf3D7_11_v3	226728	226961	15	+	14	40	40	T28,T32,T4+8,T40,T44,T48	1,2,4,4,2,2	1	0	1	233	PF3D7_1427900		conserved protein, unknown function
bowtie_circ_001281	Pf3D7_14_v3	1247670	1247938	14	+	14	40	40	LRET,MTLT,T20,T24,T32,T36	1,1,4,1,4,3	0	0	1	268	PF3D7_1431700		60S ribosomal protein L14, putative
bowtie_circ_005164	Pf3D7_14_v3	782077	782203	14	-	14	40	40	ER,LRET,S3,T20,T24,T32,T40,T44,T48	3,1,2,1,1,1,2,1,2	2	0	1	126	PF3D7_1418800		signal recognition particle RNA
bowtie_circ_005443	Pf3D7_05_v3	713249	713364	16	-	14	40	40	ER,LRET,MTLT,S3,T20,T24,T32,T36,T40	2,2,1,1,2,1,1,5,1	0	0	1	115	PF3D7_0516900		60S ribosomal protein L8, putative
bowtie_circ_000580	Pf3D7_09_v3	270825	271121	13	+	13	40	40	ER,S3,T4+8,T40,T44,T48	1,3,1,1,4,3	1	0	1	296	PF3D7_0905400		high molecular weight rhoptry protein 3 (RhopH3)
bowtie_circ_000895	Pf3D7_11_v3	815567	816356	23	-	13	40	40	T12+16,T32,T36,T4+8,T48,TT4	2,2,1,12,1,5	0	0	1	789	PF3D7_1121600		circumsporozoite-related antigen,exported protein 1 (EXP1)
bowtie_circ_001131	Pf3D7_13_v3	2052422	2052601	13	+	13	40	40	ER,LRET,T12+16,T20,T28,T32,T36,T40	2,1,1,4,2,1,1,1	0	0	1	179	PF3D7_1351400		60S ribosomal protein L17, putative
bowtie_circ_001283	Pf3D7_09_v3	1459118	1459313	15	+	13	40	40	ER,T12+16,T20,T24,T28	2,2,6,4,1	2	0	1	195	PF3D7_0936800		Plasmodium exported protein (PHISTc), unknown function
bowtie_circ_005635	Pf3D7_13_v3	911758	911902	13	-	13	40	40	ER,MTLT,T36,T40,T44,T48,TT4	1,1,1,2,3,4,1	0	0	1	144	PF3D7_1321900		conserved Plasmodium protein, unknown function
bowtie_circ_000501	Pf3D7_08_v3	687808	687934	13	+	12	40	40	ER,MTLT,T12+16,T28,T32,T36,T44,T48	1,2,2,2,1,1,1,3	0	0	1	126	PF3D7_0814200		DNA/RNA-binding protein Alba 1 (ALBA1)
bowtie_circ_001035	Pf3D7_14_v3	2091862	2091985	14	+	12	40	40	ER,LRET,MTLT,S3,T12+16,T20,T24,T28,T36	1,1,2,1,1,1,2,4,1	0	0	1	123	PF3D7_1451100		elongation factor 2
bowtie_circ_001786	Pf3D7_05_v3	1057813	1057951	16	+	12	40	40	T32,T36,T4+8,T40,T44,T48,TT4	1,4,5,2,2,1,1	0	0	1	138	PF3D7_0525400		G-protein coupled receptor, putative
bowtie_circ_001951	Pf3D7_11_v3	950736	950896	14	+	12	40	6	S3,T20,T24,T32,T36,T40,T44	1,3,2,2,2,3,1	0	0	1	160	NA		NA
bowtie_circ_003274	Pf3D7_06_v3	524430	525770	14	-	12	40	40	S3,T12+16,T36,T4+8,T40,T44,T48,TT4	2,1,1,2,1,5,1,1	0	0	1	1340	PF3D7_0612600		PP-loop family protein, putative
bowtie_circ_004881	Pf3D7_07_v3	137323	137443	15	+	12	40	40	ER,LRET,T12+16,T20,T24,T28,T4+8,T44	1,1,1,2,3,1,4,2	2	0	1	120	PF3D7_0703500		erythrocyte membrane-associated antigen
bowtie_circ_004931	Pf3D7_05_v3	317982	318099	12	-	12	40	40	MTLT,S3,T20,T24,T32,T36,T40,T44	1,1,1,1,3,3,1,1	1	0	1	117	PF3D7_0507700		nuclear protein localization protein 4, putative (NPL4)
bowtie_circ_005092	Pf3D7_04_v3	1059219	1059324	12	+	12	40	40	S3,T40,T44,T48	3,4,3,2	0	0	1	105	PF3D7_0423500		glideosome associated protein with multiple membrane spans 2 (GAPM2)
bowtie_circ_001562	Pf3D7_09_v3	1203756	1203881	11	+	11	40	40	T36,T4+8,T40,T44,T48	2,1,4,3,1	2	0	1	125	PF3D7_0930300		merozoite surface protein 1 (MSP1)
bowtie_circ_001747	Pf3D7_09_v3	1204125	1204314	14	-	11	40	40	T36,T40,T44,T48	1,1,10,2	0	0	1	189	PF3D7_0930300		merozoite surface protein 1 (MSP1)
bowtie_circ_003142	Pf3D7_07_v3	277949	278054	13	-	11	40	40	S3,T12+16,T24,T32,T36,T40,T44,T48	2,1,1,2,3,2,1,1	0	0	1	105	PF3D7_0705500		inositol-phosphate phosphatase, putative
bowtie_circ_004210	Pf3D7_08_v3	811462	812303	11	-	11	40	40	ER,S3,T12+16,T4+8,T44,TT4	1,2,1,1,2,4	0	0	1	841	PF3D7_0817700	0.38	rhoptry neck protein 5 (RON5)
bowtie_circ_004715	Pf3D7_02_v3	766505	766638	13	-	11	40	40	ER,T20,T24,T28,T32,T40,T48,TT4	3,1,1,2,1,1,3,1	0	0	1	133	PF3D7_0218800		ribonuclease P
bowtie_circ_005517	Pf3D7_08_v3	687961	688066	13	+	11	40	40	ER,LRET,T24,T28,T40,TT4	2,3,1,1,3,3	0	0	1	105	PF3D7_0814200		DNA/RNA-binding protein Alba 1 (ALBA1)
bowtie_circ_000217	Pf3D7_03_v3	706209	706371	11	-	10	40	40	T24,T32,T36,T44,T48	2,1,1,2,5	0	0	1	162	PF3D7_0317300		conserved Plasmodium protein, unknown function
bowtie_circ_000262	Pf3D7_09_v3	322819	322928	10	-	10	40	40	ER,LRET,T12+16,T20,T48,TT4	2,1,2,3,1,1	0	0	1	109	PF3D7_0906600		zinc finger protein, putative
bowtie_circ_000382	Pf3D7_08_v3	433685	433822	10	+	10	40	40	ER,LRET	8,2	0	0	1	137	PF3D7_0808600		erythrocyte membrane protein 1, PfEMP1 (VAR)
bowtie_circ_000877	Pf3D7_04_v3	93202	93355	11	-	10	6	40	ER,MTLT,T20,T24,T32,T48	2,2,2,3,1,1	0	0	1	153	PF3D7_0401600		rifin (RIF)
bowtie_circ_001151	Pf3D7_14_v3	1247677	1247778	12	+	10	40	40	ER,LRET,MTLT,T12+16,T20,T32,T36,T40	1,3,1,1,1,2,2,1	2	0	1	101	PF3D7_1431700		60S ribosomal protein L14, putative
bowtie_circ_001428	Pf3D7_09_v3	157500	157618	10	-	10	40	40	T12+16,T24,T28,T32,T36,T40,TT4	3,2,1,1,1,1,1	0	0	1	118	PF3D7_0903400		DEAD/DEAH box helicase, putative
bowtie_circ_001584	Pf3D7_11_v3	1430964	1437008	10	-	10	40	5	S3,T32,T40,T44,TT4	1,1,1,1,6	0	0	1	6044	PF3D7_1136500		casein kinase 1 (CK1)
bowtie_circ_001625	Pf3D7_11_v3	353243	353363	10	+	10	40	40	ER,T12+16,T24,T28,T32,T40	1,1,2,3,1,2	0	0	1	120	PF3D7_1108000		IWS1-like protein, putative
bowtie_circ_001885	Pf3D7_10_v3	1141172	1141286	10	-	10	40	5	T36,T40,T44,T48	1,3,5,1	0	0	1	114	PF3D7_1027300		peroxiredoxin (nPrx)
bowtie_circ_002373	Pf3D7_10_v3	107668	107776	13	-	10	40	40	ER,T12+16,T20,T4+8,T48,TT4	2,2,1,2,1,5	0	0	1	108	PF3D7_1002100		PF70 protein (PF70)
bowtie_circ_002411	Pf3D7_13_v3	2062151	2062268	10	+	10	40	40	S3,T40,T44,T48,TT4	1,1,1,5,2	0	0	1	117	PF3D7_1351700		alveolin, putative (ALV6)
bowtie_circ_002434	Pf3D7_11_v3	1495268	1495406	13	+	10	40	40	T36,T40,T44,T48	4,1,3,5	0	0	1	138	PF3D7_1138000		conserved Plasmodium protein, unknown function
bowtie_circ_002490	Pf3D7_07_v3	1330733	1330964	10	+	10	40	40	LRET,T24,T28,TT4	4,4,1,1	1	0	1	231	PF3D7_0730900		Plasmodium exported protein, unknown function
bowtie_circ_002614	Pf3D7_10_v3	81226	81543	11	-	10	40	40	ER,T12+16,T20,T24,TT4	1,2,5,1,2	0	0	1	317	PF3D7_1001500		early transcribed membrane protein 10.1 (ETRAMP10)
bowtie_circ_002810	Pf3D7_05_v3	64815	64959	10	-	10	40	40	ER,LRET,T28,T36	1,5,2,2	0	0	1	144	PF3D7_0501200		parasite-infected erythrocyte surface protein (PIESP2)
bowtie_circ_004997	Pf3D7_10_v3	1457144	1457246	11	-	10	40	40	T12+16,T24,T28,T32,T36,T40,T44,T48	2,1,1,2,1,2,1,1	0	0	1	102	PF3D7_1036900		conserved Plasmodium protein, unknown function
bowtie_circ_005006	Pf3D7_13_v3	632574	633169	10	+	10	40	40	LRET,T12+16,T20,T24,T32,T40,TT4	1,2,2,1,2,1,1	0	0	1	595	PF3D7_1314900		TFIIH basal transcription factor subunit
bowtie_circ_005026	Pf3D7_11_v3	1433155	1437008	10	-	10	40	40	LRET,MTLT,S3,T32,T36,T4+8,T40,TT4	1,1,3,1,1,1,1,1	0	0	1	3853	PF3D7_1136500		casein kinase 1 (CK1)
bowtie_circ_005126	Pf3D7_04_v3	762504	762606	11	+	10	40	40	T20,T24,T28,T32,T36,T40,T44,TT4	1,1,1,1,2,2,2,1	2	0	1	102	PF3D7_0417400		conserved Plasmodium protein, unknown function
bowtie_circ_005289	Pf3D7_09_v3	374890	375007	12	-	10	40	5	T36,T4+8,T40,T44,T48	4,2,2,3,1	0	0	1	117	PF3D7_0908100		conserved Plasmodium membrane protein, unknown function
bowtie_circ_005398	Pf3D7_11_v3	1400498	1400631	10	-	10	40	40	ER,S3,T12+16,T32,T36,T44,T48	1,1,3,2,1,1,1	1	0	1	133	PF3D7_1135900		3-oxo-5-alpha-steroid 4-dehydrogenase, putative
bowtie_circ_005700	Pf3D7_14_v3	1995270	1995378	11	-	10	40	40	LRET,T28,T32,T36,T40,T44,T48,TT4	1,1,1,4,1,1,1,1	0	0	1	108	PF3D7_1448500		conserved Plasmodium protein, unknown function
bowtie_circ_005751	Pf3D7_10_v3	1231525	1231627	12	-	10	40	40	ER,S3,T20,T4+8,T40,T44,T48	1,1,1,1,1,3,4	0	0	1	102	PF3D7_1030200		conserved Plasmodium protein, unknown function
bowtie_circ_000199	Pf3D7_04_v3	104555	104669	10	+	9	0	40	ER,LRET,MTLT,T24,T28,T32	2,3,1,2,1,1	2	0	1	114	PF3D7_0401800		Plasmodium exported protein (PHISTb), unknown function (PfD80)
bowtie_circ_000294	Pf3D7_05_v3	64851	64959	10	-	9	40	5	ER,LRET,T24,T28,T32,T36	1,1,2,2,3,1	0	0	1	108	PF3D7_0501200		parasite-infected erythrocyte surface protein (PIESP2)
bowtie_circ_000333	Pf3D7_08_v3	657346	657454	9	+	9	40	40	ER,LRET,T24,T28,T32	1,1,1,3,3	0	0	1	108	PF3D7_0813300		conserved Plasmodium protein, unknown function
bowtie_circ_001388	Pf3D7_11_v3	543076	543599	12	-	9	40	40	ER,LRET,T12+16,T20,T24,TT4	1,1,1,3,2,4	0	0	1	523	PF3D7_1114200		GTPase activator, putative
bowtie_circ_001523	Pf3D7_06_v3	1172135	1173037	9	-	9	40	40	ER,T44,T48,TT4	2,1,1,5	0	0	1	902	PF3D7_0628300		choline/ethanolaminephosphotransferase, putative (CEPT)
bowtie_circ_002697	Pf3D7_01_v3	414916	415025	9	-	9	40	40	T28,T32,T36,T40	1,2,4,2	0	0	1	109	PF3D7_0110700		chromatin assembly factor 1 protein WD40 domain, putative
bowtie_circ_002949	Pf3D7_14_v3	1844801	1844930	9	-	9	40	40	ER,S3,T24,T32,T40,T48	1,1,2,1,1,3	0	0	1	129	PF3D7_1444800		fructose-bisphosphate aldolase (FBPA)
bowtie_circ_003518	Pf3D7_06_v3	748516	748651	9	-	9	40	40	MTLT,T28,T32,T36,T40,T44	1,1,2,2,1,2	0	0	1	135	PF3D7_0617800		histone H2A (H2A)
bowtie_circ_003557	Pf3D7_09_v3	1427434	1427592	13	+	9	40	40	ER,T12+16,T20,T24,TT4	5,3,1,1,3	0	0	1	158	NA		NA
bowtie_circ_004023	Pf3D7_04_v3	104555	104729	9	+	9	0	40	ER,LRET,S3,T20,T24,T28	1,1,1,2,3,1	2	0	1	174	PF3D7_0401800		Plasmodium exported protein (PHISTb), unknown function (PfD80)
bowtie_circ_004080	Pf3D7_06_v3	1123636	1123741	19	-	9	40	40	T40,T44,T48	3,7,9	0	0	1	105	PF3D7_0628100		HECT-domain (ubiquitin-transferase), putative
bowtie_circ_004249	Pf3D7_09_v3	1176736	1176913	9	+	9	40	40	S3,T44,T48	2,3,4	0	0	1	177	PF3D7_0929400		high molecular weight rhoptry protein 2 (RhopH2)
bowtie_circ_004479	Pf3D7_08_v3	687808	687961	11	+	9	40	40	LRET,T32,T36,TT4	1,4,2,4	0	0	1	153	PF3D7_0814200		DNA/RNA-binding protein Alba 1 (ALBA1)
bowtie_circ_005116	Pf3D7_05_v3	715867	715979	9	-	9	40	40	LRET,MTLT,T20,T24,T32,T36,T40	1,1,1,2,1,2,1	1	0	1	112	PF3D7_0517000		60S ribosomal protein L12, putative
bowtie_circ_005343	Pf3D7_08_v3	1207128	1207236	10	-	9	40	40	ER,MTLT,S3,T20,T24,T40,T44	1,2,1,1,1,3,1	1	0	1	108	PF3D7_0827900		protein disulfide isomerase (PDI8)
bowtie_circ_005757	Pf3D7_08_v3	845195	847517	11	-	9	40	40	T12+16,T44,T48,TT4	1,1,1,8	0	0	1	2322	PF3D7_0818600		conserved Plasmodium protein, unknown function
bowtie_circ_000060	Pf3D7_13_v3	878362	878519	8	-	8	40	5	T12+16,T20,T32,T44,TT4	2,1,2,2,1	2	0	1	157	PF3D7_1321300		conserved Plasmodium membrane protein, unknown function
bowtie_circ_000137	Pf3D7_11_v3	1961815	1961941	8	+	8	40	40	ER,LRET,T24,T28,T32	1,1,1,4,1	0	0	1	126	PF3D7_1202600		conserved protein, unknown function
bowtie_circ_000263	Pf3D7_06_v3	1171201	1171973	9	-	8	40	40	ER,T12+16,T4+8,T44,TT4	1,1,2,1,4	0	0	1	772	PF3D7_0628300		choline/ethanolaminephosphotransferase, putative (CEPT)
bowtie_circ_000304	Pf3D7_07_v3	339644	339767	8	+	8	40	40	S3,T36,T40,T44,T48	1,1,1,2,3	0	0	1	123	PF3D7_0707300		rhoptry-associated membrane antigen (RAMA)
bowtie_circ_001270	Pf3D7_13_v3	151216	151342	8	-	8	40	40	LRET,MTLT,T12+16,T20,T24,T28,T36	1,1,1,1,1,1,2	1	0	1	126	PF3D7_1302800		40S ribosomal protein S7, putative
bowtie_circ_002045	Pf3D7_07_v3	274413	274527	8	-	8	40	5	S3,T12+16,T20,T24,T36,T44	1,1,2,1,1,2	1	0	1	114	PF3D7_0705500		inositol-phosphate phosphatase, putative
bowtie_circ_002110	Pf3D7_08_v3	687919	688054	8	+	8	40	40	S3,T24,T28,T36,T44	1,3,1,1,2	0	0	1	135	PF3D7_0814200		DNA/RNA-binding protein Alba 1 (ALBA1)
bowtie_circ_002440	Pf3D7_02_v3	800822	800930	8	+	8	0	40	S3,T12+16,T28,T36,T44	1,1,1,2,3	0	0	1	108	PF3D7_0220000		liver stage antigen 3 (LSA3)
bowtie_circ_002516	Pf3D7_06_v3	768777	768956	8	+	8	40	40	MTLT,T20,T28,T32,T36,T40,T48	1,1,2,1,1,1,1	0	0	1	179	PF3D7_0618300		60S ribosomal protein L27a, putative
bowtie_circ_002613	Pf3D7_11_v3	139852	139989	9	-	8	40	40	T20,T24,T32,T36	1,3,2,3	0	0	1	137	NA		NA
bowtie_circ_003229	Pf3D7_11_v3	773065	773223	8	+	8	40	40	S3,T32,T36,T40,TT4	1,4,1,1,1	0	0	1	158	PF3D7_1120500		tRNA nucleotidyltransferase, putative
bowtie_circ_004189	Pf3D7_04_v3	93066	93180	8	-	8	40	40	ER,LRET,T12+16,T28,T40	1,2,2,2,1	2	0	1	114	PF3D7_0401600		rifin (RIF)
bowtie_circ_004402	Pf3D7_05_v3	1123122	1123254	8	+	8	40	40	ER,MTLT,T12+16,T28,T32,T36,TT4	1,2,1,1,1,1,1	2	0	1	132	NA		NA
bowtie_circ_004414	Pf3D7_14_v3	1320487	1320610	8	-	8	40	40	T24,T28,T36,T40,T44	1,3,2,1,1	0	0	1	123	PF3D7_1433400		conserved Plasmodium membrane protein, unknown function
bowtie_circ_004568	Pf3D7_07_v3	382721	382906	9	+	8	40	40	LRET,T20,T24,T28,T36,T44	1,1,1,3,2,1	1	0	1	185	PF3D7_0708400		heat shock protein 90 (HSP90)
bowtie_circ_004808	Pf3D7_12_v3	670843	670960	10	+	8	40	40	MTLT,T20,T24,T28,T36	1,1,2,5,1	1	0	1	117	PF3D7_1216900		DNA-binding chaperone, putative
bowtie_circ_005039	Pf3D7_05_v3	1308357	1308478	8	+	8	40	40	ER,LRET,T12+16,T24,T28	1,1,1,3,2	0	0	1	121	PF3D7_0532300		Plasmodium exported protein (PHISTb), unknown function
bowtie_circ_005085	Pf3D7_05_v3	295120	295332	8	-	8	40	40	ER,LRET,T20,T24,T40,T44	3,1,1,1,1,1	1	0	1	212	PF3D7_0507100		60S ribosomal protein L4, putative
bowtie_circ_000048	Pf3D7_04_v3	632535	632670	7	-	7	40	40	T28,T32,T36,T40	2,1,3,1	1	0	1	135	PF3D7_0414000		chromosome associated protein, putative
bowtie_circ_000070	Pf3D7_08_v3	567941	568184	7	+	7	40	40	S3,T20,T40,T44,T48,TT4	1,1,2,1,1,1	0	0	1	243	PF3D7_0811300		CCR4-associated factor 1 (CAF1)
bowtie_circ_000083	Pf3D7_04_v3	871555	871666	7	+	7	40	40	ER,S3,T12+16,T24,T36,T40	1,1,1,1,2,1	2	0	1	111	PF3D7_0419600		ran binding protein 1, putative
bowtie_circ_000320	Pf3D7_05_v3	1082144	1082246	7	-	7	40	6	T24,T32,T40,T44	1,2,1,3	1	0	1	102	PF3D7_0526200		ADP-ribosylation factor GTPase-activating protein, putative
bowtie_circ_000437	Pf3D7_08_v3	1304355	1304457	7	+	7	40	5	ER,T20,T24,TT4	1,2,2,2	2	0	1	102	PF3D7_0830600		Plasmodium exported protein (PHISTc), unknown function
bowtie_circ_000531	Pf3D7_08_v3	687808	688033	7	+	7	40	40	ER,LRET,MTLT,T24,T28,T36	1,1,1,1,2,1	0	0	1	225	PF3D7_0814200		DNA/RNA-binding protein Alba 1 (ALBA1)
bowtie_circ_000987	Pf3D7_09_v3	473244	473363	8	+	7	40	40	ER,T24,T32,T40,T48	2,2,1,1,2	0	0	1	119	PF3D7_0910200		conserved Plasmodium protein, unknown function
bowtie_circ_001175	Pf3D7_05_v3	84561	84669	9	-	7	40	40	S3,T40,T44,T48	1,1,6,1	0	0	1	108	PF3D7_0501600		rhoptry-associated protein 2 (RAP2)
bowtie_circ_001510	Pf3D7_12_v3	928261	928434	8	+	7	40	40	T28,T40,T44,T48,TT4	1,1,1,4,1	2	0	1	173	PF3D7_1223100		cAMP-dependent protein kinase regulatory subunit (PKAr)
bowtie_circ_001647	Pf3D7_05_v3	758663	758790	7	+	7	40	40	T20,T32,T36,T40,T44	1,1,1,2,2	2	0	1	127	PF3D7_0518200		SWIB/MDM2 domain-containing protein, putative
bowtie_circ_001793	Pf3D7_14_v3	289161	289269	8	+	7	40	35	ER,T12+16,T28,TT4	2,2,2,2	0	0	1	108	PF3D7_1407900		plasmepsin I (PMI)
bowtie_circ_001892	Pf3D7_08_v3	1252862	1253625	7	+	7	40	40	LRET,T12+16,T24,T44,T48	1,3,1,1,1	0	0	1	763	PF3D7_0829100		conserved protein, unknown function
bowtie_circ_001924	Pf3D7_09_v3	241930	242134	7	+	7	40	40	ER,T12+16,T24,T32,T36,T44	1,1,1,2,1,1	0	0	1	204	PF3D7_0905100		nucleoporin NUP100/NSP100, putative (NUP100)
bowtie_circ_002022	Pf3D7_10_v3	727098	727245	9	-	7	0	40	T4+8,T40,T44,T48	2,1,4,2	0	0	1	147	PF3D7_1018200		serine/threonine protein phosphatase, putative
bowtie_circ_002103	Pf3D7_08_v3	687808	687949	7	+	7	40	40	T20,T28,T40,T44,TT4	1,2,1,1,2	0	0	1	141	PF3D7_0814200		DNA/RNA-binding protein Alba 1 (ALBA1)
bowtie_circ_002202	Pf3D7_12_v3	831841	831952	7	-	7	40	40	LRET,T20,T36,T4+8,T44	1,1,2,1,2	0	0	1	111	PF3D7_1220900		heterochromatin protein 1 (HP1)
bowtie_circ_002242	Pf3D7_10_v3	114807	114915	7	+	7	5	40	LRET,T20,T24,T28,T36,T40,T48	1,1,1,1,1,1,1	0	0	1	108	PF3D7_1002200		tryptophan-rich antigen 3 (PArt)
bowtie_circ_002303	Pf3D7_02_v3	278039	278144	8	-	7	40	40	S3,T36,T40,T48	1,2,4,1	0	0	1	105	PF3D7_0207000		merozoite surface protein 4 (MSP4)
bowtie_circ_002393	Pf3D7_06_v3	1172135	1173721	8	-	7	40	40	ER,T44,T48,TT4	2,1,3,2	0	0	1	1586	PF3D7_0628300		choline/ethanolaminephosphotransferase, putative (CEPT)
bowtie_circ_002421	Pf3D7_09_v3	653583	653694	7	-	7	40	40	ER,LRET,T20,T28,T36	1,1,1,3,1	0	0	1	111	PF3D7_0915400		6-phosphofructokinase (PFK9)
bowtie_circ_002422	Pf3D7_12_v3	73695	73815	9	-	7	40	40	T12+16,T20,T24,T28,T44	2,3,2,1,1	1	0	1	120	PF3D7_1200900		Plasmodium exported protein (PHISTc), unknown function
bowtie_circ_002552	Pf3D7_11_v3	1249394	1249565	7	-	7	40	40	ER,T12+16,T20,T32	1,1,4,1	0	0	1	171	PF3D7_1132200		TCP-1/cpn60 chaperonin family, putative
bowtie_circ_002735	Pf3D7_02_v3	252756	253484	7	+	7	40	40	ER,T12+16,T24,TT4	1,2,3,1	0	0	1	728	PF3D7_0206300		conserved Plasmodium protein, unknown function, pseudogene
bowtie_circ_002823	Pf3D7_13_v3	1137874	1137980	7	-	7	40	6	T24,T28,T32,T40,T44	2,1,2,1,1	0	0	1	106	PF3D7_1327000		conserved Plasmodium protein, unknown function
bowtie_circ_003016	Pf3D7_13_v3	2477303	2477438	8	-	7	40	40	ER,S3,T40,T44,T48	1,3,1,2,1	2	0	1	135	PF3D7_1361800		conserved Plasmodium protein, unknown function
bowtie_circ_003134	Pf3D7_06_v3	454379	454555	7	+	7	40	40	LRET,MTLT,T20,T24,T28,T32,T36	1,1,1,1,1,1,1	0	0	1	176	PF3D7_0610800		transketolase (TK)
bowtie_circ_003176	Pf3D7_10_v3	1400988	1401168	7	+	7	40	40	S3,T40,T44,T48	3,1,1,2	0	0	1	180	PF3D7_1035300		glutamate-rich protein (GLURP)
bowtie_circ_003342	Pf3D7_03_v3	524921	525211	7	-	7	40	40	S3,T36,T44,T48,TT4	2,1,1,2,1	0	0	1	290	PF3D7_0312400		glycogen synthase kinase 3 (GSK3)
bowtie_circ_003415	Pf3D7_13_v3	2616125	2618062	8	-	7	40	40	S3,T24,T32,T36,T40,T44	1,1,3,1,1,1	0	0	1	1937	PF3D7_1365400		ubiquitin-activating enzyme (Uba2)
bowtie_circ_003428	Pf3D7_07_v3	759540	760248	11	-	7	40	40	T36,T4+8,T44,T48,TT4	1,5,1,1,3	0	0	1	708	PF3D7_0717600		conserved Plasmodium protein, unknown function
bowtie_circ_003503	Pf3D7_13_v3	2435964	2436078	7	+	7	40	40	ER,T20,T24,T36	1,1,1,4	0	0	1	114	PF3D7_1360800		falcilysin (FLN)
bowtie_circ_003794	Pf3D7_13_v3	2120087	2120189	7	-	7	5	40	ER,S3,T20,T24,T28,T40,T48	1,1,1,1,1,1,1	0	0	1	102	PF3D7_1353000		tryptophan-rich antigen, pseudogene
bowtie_circ_003850	Pf3D7_04_v3	104555	104699	7	+	7	0	40	LRET,S3,T28	5,1,1	2	0	1	144	PF3D7_0401800		Plasmodium exported protein (PHISTb), unknown function (PfD80)
bowtie_circ_004156	Pf3D7_10_v3	1168067	1168187	9	+	7	40	40	T12+16,T24,T36,TT4	1,3,2,3	1	0	1	120	PF3D7_1028300		nucleolar preribosomal assembly protein, putative
bowtie_circ_004257	Pf3D7_02_v3	349130	349232	7	-	7	40	40	MTLT,S3,T12+16,T20,T32,T36,T40	1,1,1,1,1,1,1	2	0	1	102	PF3D7_0208400		conserved Plasmodium protein, unknown function
bowtie_circ_004291	Pf3D7_13_v3	1653743	1653968	8	-	7	40	40	LRET,MTLT,S3,T24,T32,T40	1,1,1,1,2,2	0	0	1	225	PF3D7_1342000		40S ribosomal protein S6, putative
bowtie_circ_004399	Pf3D7_11_v3	932157	932433	7	-	7	40	5	ER,LRET,T24,T28,T36,T44	1,1,1,2,1,1	0	0	1	276	PF3D7_1123500		conserved Plasmodium protein, unknown function
bowtie_circ_004605	Pf3D7_05_v3	254464	255559	7	-	7	40	40	S3,T12+16,T28,TT4	3,1,2,1	0	0	1	1095	PF3D7_0505900		conserved Plasmodium protein, unknown function
bowtie_circ_004951	Pf3D7_13_v3	953152	954054	7	+	7	40	40	S3,T44,T48	2,2,3	0	0	1	902	PF3D7_1322500		DHHC-type zinc finger protein, putative
bowtie_circ_000023	Pf3D7_04_v3	93202	93324	6	-	6	5	40	ER,LRET,T20,T32	2,2,1,1	0	0	1	122	PF3D7_0401600		rifin (RIF)
bowtie_circ_000104	Pf3D7_05_v3	1226931	1227131	6	+	6	40	40	S3,T20,T28,T36,T44	1,1,1,1,2	0	0	1	200	PF3D7_0530100		SNARE protein, putative (SYN6)
bowtie_circ_000147	Pf3D7_07_v3	613558	613676	6	-	6	40	40	ER,T28,T36,T40,T44,T48	1,1,1,1,1,1	0	0	1	118	PF3D7_0632500		erythrocyte membrane protein 1, PfEMP1 (VAR)
bowtie_circ_000393	Pf3D7_09_v3	1135907	1136188	6	+	6	40	40	ER,T20,T48	2,2,2	0	0	1	281	PF3D7_0928000		cytochrome c oxidase subunit 6B, putative (COX6B)
bowtie_circ_000399	Pf3D7_08_v3	149146	149350	6	+	6	40	40	ER,T24,T28,T36,T40,T48	1,1,1,1,1,1	1	0	1	204	PF3D7_0802000		glutamate dehydrogenase, putative (GDH3)
bowtie_circ_000430	Pf3D7_06_v3	1172135	1173355	6	-	6	40	40	S3,T12+16,T4+8,TT4	1,1,1,3	0	0	1	1220	PF3D7_0628300		choline/ethanolaminephosphotransferase, putative (CEPT)
bowtie_circ_000678	Pf3D7_13_v3	1419327	1419564	7	-	6	40	40	S3,T36,T40,T44,TT4	2,1,1,2,1	1	0	1	237	PF3D7_1335100		merozoite surface protein 7 (MSP7)
bowtie_circ_000725	Pf3D7_12_v3	989084	989215	6	+	6	40	40	T12+16,T24,T32,T36,TT4	1,1,2,1,1	2	0	1	131	PF3D7_1224300		polyadenylate-binding protein, putative (PABP)
bowtie_circ_000796	Pf3D7_02_v3	105049	105172	6	-	6	40	40	T12+16,T20,T28	2,1,3	1	0	1	123	PF3D7_0202000		knob-associated histidine-rich protein (KAHRP)
bowtie_circ_000816	Pf3D7_10_v3	449519	449744	6	+	6	40	40	S3,T32,T36,T40,T48	1,2,1,1,1	1	0	1	225	PF3D7_1011700		DNA repair protein RAD23, putative
bowtie_circ_000848	Pf3D7_07_v3	858926	859031	6	-	6	40	40	LRET,T20,T24,T28,T32	1,2,1,1,1	0	0	1	105	PF3D7_0719600		60S ribosomal protein L11a, putative
bowtie_circ_000975	Pf3D7_09_v3	1206088	1206203	6	+	6	40	40	T4+8,T40,T44,T48	1,1,3,1	1	0	1	115	PF3D7_0930300		merozoite surface protein 1 (MSP1)
bowtie_circ_001132	Pf3D7_14_v3	1092998	1093117	6	+	6	40	40	ER,S3,T36,T40	1,1,3,1	0	0	1	119	PF3D7_1427900		conserved protein, unknown function
bowtie_circ_001402	Pf3D7_04_v3	192469	192595	7	-	6	40	40	T36,T44,T48	2,3,2	2	0	1	126	PF3D7_0403400		conserved Plasmodium protein, unknown function
bowtie_circ_001552	Pf3D7_10_v3	475424	475589	6	-	6	40	40	T20,T24,T28	2,1,3	2	0	1	165	PF3D7_1012400		hypoxanthine-guanine phosphoribosyltransferase (HGPRT)
bowtie_circ_001708	Pf3D7_10_v3	122253	122993	7	+	6	40	40	T12+16,T20,T44,TT4	3,1,1,2	0	0	1	740	PF3D7_1002400		RNA binding protein, putative
bowtie_circ_001709	Pf3D7_10_v3	920722	920827	6	+	6	40	40	ER,T20,T24,T36	2,2,1,1	1	0	1	105	PF3D7_1022000		RNA binding protein, putative
bowtie_circ_001822	Pf3D7_12_v3	298589	298700	8	-	6	40	40	T12+16,T20,T24,T28,T32	2,2,2,1,1	0	0	1	111	PF3D7_1206600		DNA-directed RNA polymerase III subunit, putative
bowtie_circ_001948	Pf3D7_13_v3	632574	633492	6	+	6	40	40	LRET,S3,T20,T48	1,2,1,2	0	0	1	918	PF3D7_1314900		TFIIH basal transcription factor subunit
bowtie_circ_002037	Pf3D7_14_v3	2604524	2605189	7	-	6	40	40	T32,T36,T4+8	2,2,3	0	0	1	665	PF3D7_1464400		zinc finger protein, putative
bowtie_circ_002038	Pf3D7_11_v3	1966634	1966760	6	-	6	40	40	LRET,T28,T32	2,3,1	1	0	1	126	PF3D7_1149000		antigen 332, DBL-like protein (Pf332)
bowtie_circ_002533	Pf3D7_07_v3	632766	632915	6	-	6	40	6	T20,T24,T28,T32	1,1,3,1	0	0	1	149	PF3D7_0713900		conserved Plasmodium protein, unknown function
bowtie_circ_002626	Pf3D7_05_v3	876055	876159	6	+	6	40	40	T20,T32,T40,T44	1,3,1,1	2	0	1	104	PF3D7_0521400		conserved Plasmodium protein, unknown function
bowtie_circ_002902	Pf3D7_06_v3	257563	259970	7	+	6	40	40	T12+16,T24,T28,T36,T4+8	2,1,1,1,2	0	0	1	2407	PF3D7_0606100		RNA binding protein, putative
bowtie_circ_002925	Pf3D7_14_v3	2392771	2392879	6	+	6	40	40	LRET,S3,T36,T44,T48	1,1,1,2,1	2	0	1	108	PF3D7_1458300		conserved Plasmodium protein, unknown function
bowtie_circ_002988	Pf3D7_05_v3	325677	325785	7	+	6	40	40	T24,T28,T32,T4+8,T40	2,1,1,1,2	0	0	1	108	PF3D7_0507800		conserved Plasmodium protein, unknown function
bowtie_circ_003111	Pf3D7_03_v3	315573	315983	7	-	6	40	40	MTLT,T20,T24,T28,T32,T40	1,2,1,1,1,1	0	0	1	410	PF3D7_0307200		60S ribosomal protein L7, putative
bowtie_circ_003237	Pf3D7_13_v3	418777	419424	7	+	6	40	40	ER,LRET,T12+16,T36,T40	1,1,2,2,1	0	0	1	647	PF3D7_1309100		60S ribosomal protein L24, putative
bowtie_circ_003525	Pf3D7_04_v3	565305	565445	6	-	6	40	40	ER,LRET,T12+16,T24	1,2,1,2	0	0	1	140	PF3D7_0412700		erythrocyte membrane protein 1, PfEMP1 (VAR)
bowtie_circ_003633	Pf3D7_10_v3	199455	199585	6	-	6	40	40	ER,T20,T24,T32,T36	2,1,1,1,1	1	0	1	130	PF3D7_1004300		zinc finger, C3HC4 type, putative
bowtie_circ_003759	Pf3D7_09_v3	740226	740347	6	-	6	40	40	S3,T28,T36,T40,T44	1,1,2,1,1	0	0	1	121	PF3D7_0917900		heat shock protein 70 (HSP70-2)
bowtie_circ_003932	Pf3D7_04_v3	501141	501249	6	-	6	40	40	ER,T20,T28	2,2,2	1	0	1	108	PF3D7_0411000		conserved Plasmodium protein, unknown function
bowtie_circ_003998	Pf3D7_05_v3	1037806	1037910	6	+	6	40	40	MTLT,T20,T24,T36	1,2,2,1	0	0	1	104	PF3D7_0525000		zinc finger protein, putative
bowtie_circ_004073	Pf3D7_08_v3	687838	687985	6	+	6	40	40	S3,T12+16,T24,T36,T48	1,1,1,1,2	1	0	1	147	PF3D7_0814200		DNA/RNA-binding protein Alba 1 (ALBA1)
bowtie_circ_004397	Pf3D7_12_v3	570208	570366	7	+	6	40	40	S3,T24,T32,T36,T4+8,T40	1,1,1,1,2,1	1	0	1	158	PF3D7_1212900		bromodomain protein, putative
bowtie_circ_004445	Pf3D7_14_v3	1911799	1911937	6	+	6	40	40	ER,MTLT,T24,T44,T48	1,2,1,1,1	1	0	1	138	PF3D7_1446500		conserved Plasmodium protein, unknown function
bowtie_circ_004804	Pf3D7_12_v3	726958	727093	7	-	6	40	40	MTLT,T20,T36,T44,T48	1,2,2,1,1	0	0	1	135	PF3D7_1218500		conserved Plasmodium protein, unknown function
bowtie_circ_004824	Pf3D7_13_v3	43904	44073	7	-	6	40	40	ER,LRET	5,2	0	0	1	169	PF3D7_1300300		erythrocyte membrane protein 1, PfEMP1 (VAR)
bowtie_circ_004992	Pf3D7_11_v3	637022	637178	7	-	6	40	40	ER,T24,T44,TT4	1,2,2,2	2	0	1	156	PF3D7_1116800		heat shock protein 101 (HSP101)
bowtie_circ_004995	Pf3D7_09_v3	154185	154335	6	+	6	40	40	ER,T20,T24,T28,T40	2,1,1,1,1	1	0	1	150	PF3D7_0903400		DEAD/DEAH box helicase, putative
bowtie_circ_005110	Pf3D7_13_v3	2242116	2242263	6	-	6	40	40	T32,T36,T44	2,3,1	1	0	1	147	PF3D7_1356600		regulator of chromosome condensation, putative
bowtie_circ_005161	Pf3D7_09_v3	1051312	1051423	6	-	6	40	40	T20,T28,T36	1,2,3	0	0	1	111	PF3D7_0926100		protein kinase, putative
bowtie_circ_005206	Pf3D7_10_v3	998424	998527	6	-	6	40	40	S3,T24,T28,T36,T48	1,1,1,1,2	1	0	1	103	PF3D7_1023900		chromodomain-helicase-DNA-binding protein 1 homolog, putative (CHD1)
bowtie_circ_005216	Pf3D7_07_v3	1350397	1350656	6	+	6	40	40	ER,T20,T24,T36,TT4	1,2,1,1,1	2	0	1	259	PF3D7_0731300		Plasmodium exported protein (PHISTb), unknown function (PfG174)
bowtie_circ_005391	Pf3D7_14_v3	2207943	2208075	6	+	6	40	4	LRET,T32,T36,T44	1,2,2,1	1	0	1	132	PF3D7_1453700		co-chaperone p23 (P23)
bowtie_circ_005521	Pf3D7_14_v3	1717491	1717623	7	+	6	6	40	T28,T36,T40,T48	1,2,2,2	0	0	1	132	PF3D7_1442400		conserved Plasmodium protein, unknown function
bowtie_circ_005570	Pf3D7_05_v3	491925	492041	6	+	6	40	5	ER,T12+16,T24,T36,TT4	1,1,1,2,1	0	0	1	116	PF3D7_0511500		RNA pseudouridylate synthase, putative
bowtie_circ_005679	Pf3D7_07_v3	1350787	1351048	8	+	6	40	40	LRET,T12+16,T20,T24,T32	1,2,2,2,1	2	0	1	261	PF3D7_0731300		Plasmodium exported protein (PHISTb), unknown function (PfG174)
bowtie_circ_000095	Pf3D7_14_v3	862709	862841	5	+	5	40	5	LRET,T20,T36,TT4	1,1,2,1	0	0	1	132	PF3D7_1420700		surface protein, Pf113 (Pf113)
bowtie_circ_000397	Pf3D7_13_v3	2338754	2338859	6	+	5	40	40	T24,T28,TT4	3,2,1	2	0	1	105	PF3D7_1359000		conserved Plasmodium protein, unknown function
bowtie_circ_000599	Pf3D7_14_v3	1446583	1447361	5	-	5	40	40	S3,T28,T36,T44,TT4	1,1,1,1,1	0	0	1	778	PF3D7_1435700		ataxin-2 like protein, putative
bowtie_circ_000711	Pf3D7_11_v3	977274	977775	6	-	5	40	40	ER,MTLT,T28,T40	1,2,2,1	0	0	1	501	PF3D7_1124800		nuclear preribosomal assembly protein, putative
bowtie_circ_000782	Pf3D7_02_v3	306675	306795	5	-	5	35	5	T40,T44,T48	3,1,1	0	0	1	120	PF3D7_0207600		serine repeat antigen 5 (SERA5)
bowtie_circ_000847	Pf3D7_07_v3	424191	424293	5	-	5	40	40	T28,T36,T40,T44	1,2,1,1	1	0	1	102	PF3D7_0709400		Cg7 protein
bowtie_circ_001001	Pf3D7_08_v3	1032219	1032634	6	+	5	40	40	LRET,T12+16,T32,T36	1,3,1,1	0	0	1	415	PF3D7_0823300		histone acetyltransferase GCN5 (GCN5)
bowtie_circ_001005	Pf3D7_14_v3	1022302	1022410	6	-	5	40	40	ER,T24,T28,T32,T44	1,2,1,1,1	2	0	1	108	PF3D7_1426200		arginine methyltransferase 1 (PRMT1)
bowtie_circ_001214	Pf3D7_10_v3	601196	601352	5	-	5	40	40	T28,T44,T48	1,3,1	0	0	1	156	PF3D7_1014900		conserved Plasmodium protein, unknown function
bowtie_circ_001244	Pf3D7_10_v3	68337	68445	5	-	5	40	40	T12+16,T4+8,TT4	1,1,3	0	0	1	108	PF3D7_1001100		acyl-CoA binding protein, isoform 1, ACBP1 (ACBP1)
bowtie_circ_001284	Pf3D7_14_v3	2526584	2526700	5	-	5	40	40	ER,T32,T36	1,2,2	1	0	1	116	PF3D7_1462300		conserved Plasmodium protein, unknown function
bowtie_circ_001417	Pf3D7_14_v3	554485	555638	5	-	5	40	40	MTLT,S3,T44,T48	1,2,1,1	0	0	1	1153	PF3D7_1414000		26S proteasome regulatory subunit RPN13, putative (RPN13)
bowtie_circ_001506	Pf3D7_08_v3	670671	670780	5	+	5	5	40	ER,T28,T32,T36	1,2,1,1	0	0	1	109	PF3D7_0813600		translation initiation factor SUI1, putative
bowtie_circ_001521	Pf3D7_07_v3	545153	553405	5	-	5	0	40	ER,LRET,T12+16,T28	1,2,1,1	0	0	1	8252	PF3D7_0712300,PF3D7_0712400		erythrocyte membrane protein 1, PfEMP1 (VAR)
bowtie_circ_001671	Pf3D7_14_v3	516906	517045	5	-	5	40	40	S3,T12+16,T36,T40	1,1,1,2	0	0	1	139	PF3D7_1412800		N-myristoyltransferase (NMT)
bowtie_circ_001706	Pf3D7_11_v3	1955320	1955443	5	+	5	5	40	LRET,T28,T36,T40	2,1,1,1	1	0	1	123	PF3D7_1149000		antigen 332, DBL-like protein (Pf332)
bowtie_circ_001925	Pf3D7_03_v3	430372	430551	5	+	5	40	40	T28,T32,T36,T40	2,1,1,1	0	0	1	179	PF3D7_0310200		phd finger protein, putative
bowtie_circ_001956	Pf3D7_10_v3	892214	892325	5	-	5	40	40	T20,T28,T44,T48	1,1,1,2	2	0	1	111	PF3D7_1021700		conserved Plasmodium membrane protein, unknown function
bowtie_circ_001976	Pf3D7_13_v3	2473986	2474136	7	+	5	40	40	S3,T4+8,T40,T44,T48	1,3,1,1,1	0	0	1	150	PF3D7_1361800		conserved Plasmodium protein, unknown function
bowtie_circ_001978	Pf3D7_11_v3	465836	465980	5	+	5	40	40	S3,T36,T40,T48	1,1,1,2	0	0	1	144	PF3D7_1112100		conserved Plasmodium protein, unknown function
bowtie_circ_002049	Pf3D7_14_v3	2934564	2934698	5	-	5	40	40	T24,T28,T32,T36	1,1,1,2	0	0	1	134	PF3D7_1471900		conserved Plasmodium protein, unknown function
bowtie_circ_002152	Pf3D7_13_v3	366865	367075	5	-	5	40	40	ER,T12+16,T20,T32	1,1,2,1	0	0	1	210	PF3D7_1308200		carbamoyl phosphate synthetase (cpsSII)
bowtie_circ_002221	Pf3D7_13_v3	151216	151714	5	-	5	40	40	T12+16,T20,T32,T40	1,2,1,1	0	0	1	498	PF3D7_1302800		40S ribosomal protein S7, putative
bowtie_circ_002300	Pf3D7_03_v3	724969	725857	5	+	5	40	40	ER,LRET,T28,T32	1,2,1,1	0	0	1	888	PF3D7_0317600		40S ribosomal protein S11, putative
bowtie_circ_002337	Pf3D7_10_v3	1153629	1153730	5	-	5	40	40	S3,T20,T28,T36	1,1,2,1	0	0	1	101	PF3D7_1027800		60S ribosomal protein L3, putative
bowtie_circ_002395	Pf3D7_10_v3	1181901	1182006	6	+	5	40	5	T36,T44,T48,TT4	1,3,1,1	2	0	1	105	PF3D7_1028700		merozoite TRAP-like protein (MTRAP)
bowtie_circ_002414	Pf3D7_14_v3	1975985	1976111	7	-	5	40	40	T32,T36,T40	2,4,1	0	0	1	126	PF3D7_1448300		conserved Plasmodium protein, unknown function
bowtie_circ_002445	Pf3D7_14_v3	862703	862841	5	+	5	40	35	T28,T44,T48	3,1,1	0	0	1	138	PF3D7_1420700		surface protein, Pf113 (Pf113)
bowtie_circ_002450	Pf3D7_07_v3	755846	755954	6	+	5	40	40	S3,T44,T48	1,4,1	2	0	1	108	PF3D7_0717500		calcium-dependent protein kinase 4 (CDPK4)
bowtie_circ_002600	Pf3D7_07_v3	1321921	1322044	5	+	5	40	40	LRET,T12+16,T20,T24	1,1,2,1	0	0	1	123	PF3D7_0730800		Plasmodium exported protein, unknown function
bowtie_circ_002691	Pf3D7_13_v3	112759	112877	5	-	5	40	40	ER,T20,T24	1,1,3	1	0	1	118	PF3D7_1302000		Plasmodium exported protein, unknown function
bowtie_circ_002706	Pf3D7_11_v3	390605	390925	5	-	5	40	40	ER,MTLT,T24,T40	2,1,1,1	0	0	1	320	PF3D7_1109400		U3/U14 snoRNA-associated small subunit rRNA processing protein, putative
bowtie_circ_002736	Pf3D7_07_v3	276492	276609	5	-	5	35	40	T12+16,T24,T36,T44,T48	1,1,1,1,1	2	0	1	117	PF3D7_0705500		inositol-phosphate phosphatase, putative
bowtie_circ_002748	Pf3D7_07_v3	1326576	1326678	5	+	5	0	40	LRET,T20,T24,T28	1,1,2,1	2	0	1	102	PF3D7_0730900		Plasmodium exported protein, unknown function
bowtie_circ_002791	Pf3D7_14_v3	978198	979167	5	+	5	40	40	ER,T24,T36,T44	1,1,2,1	0	0	1	969	PF3D7_1424400		60S ribosomal protein L7-3, putative
bowtie_circ_002828	Pf3D7_11_v3	226121	226532	6	+	5	40	40	T36,T40,T44	1,2,3	1	0	1	411	PF3D7_1105100		histone H2B (H2B)
bowtie_circ_002879	Pf3D7_12_v3	117070	117230	5	-	5	40	40	T32,T40,T44	1,1,3	0	0	1	160	PF3D7_1202200		mitochondrial phosphate carrier protein (MPC)
bowtie_circ_002970	Pf3D7_14_v3	289383	289558	5	-	5	40	40	MTLT,T12+16,T24,TT4	1,2,1,1	0	0	1	175	PF3D7_1407900		plasmepsin I (PMI)
bowtie_circ_003128	Pf3D7_11_v3	1400498	1400624	5	-	5	40	40	ER,S3,T32,T40,T48	1,1,1,1,1	1	0	1	126	PF3D7_1135900		3-oxo-5-alpha-steroid 4-dehydrogenase, putative
bowtie_circ_003170	Pf3D7_11_v3	914678	914807	6	+	5	40	40	ER,T36,T44	2,2,2	0	0	1	129	PF3D7_1123100		calcium-dependent protein kinase 7 (CDPK7)
bowtie_circ_003429	Pf3D7_13_v3	2676871	2676991	5	+	5	40	40	T12+16,T28,T36,T40,TT4	1,1,1,1,1	2	0	1	120	PF3D7_1366900		conserved Plasmodium protein, unknown function
bowtie_circ_003496	Pf3D7_10_v3	436699	437481	5	+	5	40	40	ER,T20	3,2	0	0	1	782	PF3D7_1011200		conserved Plasmodium protein, unknown function
bowtie_circ_003906	Pf3D7_05_v3	492925	493049	5	-	5	40	40	LRET,T12+16,T24,T36	2,1,1,1	1	0	1	124	PF3D7_0511500		RNA pseudouridylate synthase, putative
bowtie_circ_004047	Pf3D7_13_v3	2375163	2375284	5	+	5	40	37	ER,T36,T40	1,3,1	1	0	1	121	PF3D7_1359600		conserved Plasmodium protein, unknown function
bowtie_circ_004051	Pf3D7_10_v3	423230	424021	5	+	5	40	40	ER,LRET,T12+16,T36	1,1,1,2	0	0	1	791	PF3D7_1010700		dolichyl-phosphate-mannose protein mannosyltransferase, putative
bowtie_circ_004130	Pf3D7_05_v3	313405	313576	7	-	5	40	40	LRET,T24,T36	1,3,3	2	0	1	171	PF3D7_0507600		cell differentiation protein, putative (CAF40)
bowtie_circ_004304	Pf3D7_06_v3	600323	600470	5	-	5	40	40	MTLT,T24,T36,T40	1,1,2,1	0	0	1	147	PF3D7_0614300		organic anion transporter
bowtie_circ_004328	Pf3D7_08_v3	687919	688033	5	+	5	40	40	LRET,T12+16,T20,T36	1,2,1,1	0	0	1	114	PF3D7_0814200		DNA/RNA-binding protein Alba 1 (ALBA1)
bowtie_circ_004489	Pf3D7_12_v3	162583	162709	5	-	5	40	40	T20,T24,T36	1,2,2	0	0	1	126	PF3D7_1202900		high mobility group protein B1 (HMGB1)
bowtie_circ_004490	Pf3D7_07_v3	396236	396338	5	+	5	40	40	ER,T24,T28,T40	1,1,1,2	1	0	1	102	PF3D7_0708800		heat shock protein 110 (HSP110c)
bowtie_circ_004635	Pf3D7_08_v3	1161061	1161578	5	-	5	40	40	T12+16,T20,T28,T44	2,1,1,1	0	0	1	517	PF3D7_0826700		receptor for activated c kinase (RACK)
bowtie_circ_004789	Pf3D7_12_v3	63054	63235	5	-	5	40	40	T24,T36,T4+8,TT4	1,1,1,2	0	0	1	181	PF3D7_1200700		acyl-CoA synthetase (ACS7)
bowtie_circ_004849	Pf3D7_08_v3	572635	572752	5	-	5	40	40	T24,T36,T40,T44	1,2,1,1	0	0	1	117	PF3D7_0811300		CCR4-associated factor 1 (CAF1)
bowtie_circ_004892	Pf3D7_10_v3	162759	162930	5	-	5	40	40	T36,T40,T44	1,2,2	1	0	1	171	NA		NA
bowtie_circ_005008	Pf3D7_14_v3	142828	143029	5	-	5	40	40	T24,T28,T40	2,2,1	0	0	1	201	PF3D7_1403900		phosphatase, putative
bowtie_circ_005056	Pf3D7_10_v3	457256	457421	6	-	5	40	40	S3,T28,T32,T36,T44	1,2,1,1,1	2	0	1	165	PF3D7_1011800		QF122 antigen
bowtie_circ_005081	Pf3D7_06_v3	111456	111609	5	-	5	40	40	LRET,T24,T32,T36,TT4	1,1,1,1,1	2	0	1	153	PF3D7_0602600		conserved Plasmodium protein, unknown function
bowtie_circ_005103	Pf3D7_09_v3	1318502	1319012	5	-	5	40	40	MTLT,S3,T36,T48	2,1,1,1	0	0	1	510	PF3D7_0933200		calcyclin binding protein, putative
bowtie_circ_005607	Pf3D7_14_v3	127516	129502	5	+	5	40	40	MTLT,T28,T32,T36,T40	1,1,1,1,1	0	0	1	1986	PF3D7_1403400		conserved Plasmodium protein, unknown function
bowtie_circ_005665	Pf3D7_12_v3	977371	977902	5	-	5	40	40	T40,T44,T48,TT4	1,1,1,2	0	0	1	531	PF3D7_1224100		conserved Plasmodium protein, unknown function
bowtie_circ_005731	Pf3D7_14_v3	2207961	2208075	5	+	5	40	38	LRET,T28,T36	1,3,1	0	0	1	114	PF3D7_1453700		co-chaperone p23 (P23)
bowtie_circ_005774	Pf3D7_10_v3	1424310	1424445	7	-	5	40	40	T4+8,T44,T48	2,4,1	0	0	1	135	PF3D7_1035900		probable protein, unknown function (M566)
bowtie_circ_000016	Pf3D7_05_v3	1309146	1309355	5	+	4	40	40	T20,T24,T28	1,3,1	2	0	1	209	PF3D7_0532300		Plasmodium exported protein (PHISTb), unknown function
bowtie_circ_000045	Pf3D7_14_v3	47235	47349	4	-	4	40	40	LRET,T32,T36,T44	1,1,1,1	0	0	1	114	PF3D7_1401200		Plasmodium exported protein, unknown function
bowtie_circ_000194	Pf3D7_08_v3	860744	860990	4	+	4	40	40	T24,T28,T32,T4+8	1,1,1,1	1	0	1	246	PF3D7_1025900		conserved Plasmodium protein, unknown function
bowtie_circ_000200	Pf3D7_10_v3	497160	497268	4	-	4	40	40	T20,T24,T48	2,1,1	0	0	1	108	PF3D7_1012900		autophagy-related protein 18, putative (ATG18)
bowtie_circ_000244	Pf3D7_14_v3	2179754	2181674	4	+	4	5	40	T32,T36,T40	2,1,1	0	0	1	1920	PF3D7_1453200		conserved Plasmodium protein, unknown function
bowtie_circ_000295	Pf3D7_08_v3	861149	861290	4	+	4	40	40	T24,T36,T48	1,2,1	0	0	1	141	PF3D7_0818900		heat shock protein 70 (HSP70)
bowtie_circ_000307	Pf3D7_03_v3	972291	972417	4	+	4	40	40	ER,T24,T36	1,1,2	1	0	1	126	PF3D7_0323100		conserved Plasmodium protein, unknown function
bowtie_circ_000391	Pf3D7_13_v3	508611	508722	4	+	4	40	40	T24,T36	2,2	0	0	1	111	PF3D7_1311900		vacuolar ATP synthase subunit a (vapA)
bowtie_circ_000486	Pf3D7_13_v3	2052332	2052601	4	+	4	40	40	T24,T28,T40	2,1,1	0	0	1	269	PF3D7_1351400		60S ribosomal protein L17, putative
bowtie_circ_000516	Pf3D7_14_v3	1534012	1534264	4	+	4	40	40	LRET,MTLT,S3,T20	1,1,1,1	0	0	1	252	PF3D7_1437900		HSP40, subfamily A, putative
bowtie_circ_000587	Pf3D7_11_v3	250835	251509	4	+	4	40	40	S3,T32,T4+8,TT4	1,1,1,1	0	0	1	674	PF3D7_1105800		conserved Plasmodium protein, unknown function
bowtie_circ_000592	Pf3D7_09_v3	1057647	1057770	4	-	4	5	40	T12+16,T20,T24,T28	1,1,1,1	2	0	1	123	PF3D7_0926100		protein kinase, putative
bowtie_circ_000607	Pf3D7_12_v3	1340866	1341064	4	-	4	40	5	T4+8,T44	1,3	0	0	1	198	PF3D7_1232500		CG2-related protein, putative
bowtie_circ_000635	Pf3D7_03_v3	385925	386418	4	+	4	40	40	T12+16,T24,T28,T40	1,1,1,1	0	0	1	493	PF3D7_0309000		dual specificity phosphatase (YVH1)
bowtie_circ_000658	Pf3D7_10_v3	675633	675768	6	-	4	40	40	T12+16,T4+8,TT4	2,1,3	2	0	1	135	PF3D7_1016800		Plasmodium exported protein (PHISTc), unknown function
bowtie_circ_000721	Pf3D7_08_v3	687880	687985	4	+	4	40	40	T24,T36,T40,T44	1,1,1,1	0	0	1	105	PF3D7_0814200		DNA/RNA-binding protein Alba 1 (ALBA1)
bowtie_circ_000736	Pf3D7_10_v3	99339	100367	4	-	4	6	40	T12+16,TT4	1,3	0	0	1	1028	PF3D7_1001900		Plasmodium exported protein (hyp16), unknown function (PfJ23)
bowtie_circ_000756	Pf3D7_14_v3	1332532	1332847	4	-	4	40	40	T12+16,T20,TT4	2,1,1	0	0	1	315	PF3D7_1433500		DNA topoisomerase II, putative
bowtie_circ_000807	Pf3D7_10_v3	1272269	1272733	4	+	4	40	40	MTLT,T36,T40,TT4	1,1,1,1	0	0	1	464	PF3D7_1031500		DEAD/DEAH box helicase, putative
bowtie_circ_001051	Pf3D7_14_v3	127772	129502	4	+	4	40	40	T40,T44,T48	2,1,1	0	0	1	1730	PF3D7_1403400		conserved Plasmodium protein, unknown function
bowtie_circ_001085	Pf3D7_12_v3	2172100	2172212	4	+	4	40	40	LRET,T12+16,T36,TT4	1,1,1,1	0	0	1	112	PF3D7_1253100		Plasmodium exported protein (PHISTa), unknown function
bowtie_circ_001111	Pf3D7_11_v3	1399571	1400103	4	-	4	40	40	ER,S3,T40	1,2,1	0	0	1	532	PF3D7_1135900		3-oxo-5-alpha-steroid 4-dehydrogenase, putative
bowtie_circ_001152	Pf3D7_10_v3	889460	889694	4	-	4	40	40	T28,T32,T44	1,1,2	2	0	1	234	PF3D7_1021700		conserved Plasmodium membrane protein, unknown function
bowtie_circ_001236	Pf3D7_10_v3	107722	107830	4	+	4	40	40	ER,T12+16,T48	2,1,1	0	0	1	108	PF3D7_1002100		PF70 protein (PF70)
bowtie_circ_001263	Pf3D7_14_v3	2092891	2093104	4	+	4	40	40	LRET,T12+16,T20	1,2,1	0	0	1	213	PF3D7_1451100		elongation factor 2
bowtie_circ_001289	Pf3D7_06_v3	1172351	1173721	5	-	4	40	40	T12+16,TT4	1,4	0	0	1	1370	PF3D7_0628300		choline/ethanolaminephosphotransferase, putative (CEPT)
bowtie_circ_001415	Pf3D7_08_v3	860990	861107	5	+	4	40	40	LRET,MTLT,T20	2,2,1	0	0	1	117	PF3D7_0818900		heat shock protein 70 (HSP70)
bowtie_circ_001421	Pf3D7_06_v3	1172941	1173721	4	-	4	5	40	T36,T48,TT4	1,1,2	0	0	1	780	PF3D7_0628300		choline/ethanolaminephosphotransferase, putative (CEPT)
bowtie_circ_001440	Pf3D7_06_v3	282251	282464	4	+	4	40	40	S3,T20,T36,T48	1,1,1,1	2	0	1	213	PF3D7_0606700		coatomer alpha subunit, putative
bowtie_circ_001504	Pf3D7_14_v3	2330222	2330416	4	-	4	40	40	LRET,MTLT,T28	2,1,1	0	0	1	194	PF3D7_1456800		V-type H( )-translocating pyrophosphatase, putative (VP1)
bowtie_circ_001505	Pf3D7_10_v3	582331	582431	4	-	4	40	40	LRET,T24,T40,T44	1,1,1,1	1	0	1	100	PF3D7_1014600		transcriptional coactivator ADA2 (ADA2)
bowtie_circ_001538	Pf3D7_04_v3	1128476	1128586	4	+	4	40	40	T12+16,T24	3,1	0	0	1	110	PF3D7_0424900		Plasmodium exported protein (PHISTa), unknown function
bowtie_circ_001543	Pf3D7_08_v3	1256679	1257016	4	+	4	40	40	ER,T28,T32	1,1,2	0	0	1	337	PF3D7_0829300		U6 snRNA-associated Sm-like protein LSm8, putative (LSM8)
bowtie_circ_001554	Pf3D7_06_v3	1097889	1098000	4	-	4	40	40	T12+16,T40,T44,TT4	1,1,1,1	2	0	1	111	PF3D7_0627300		E3 ubiquitin-protein ligase RNF5, putative (RNF5)
bowtie_circ_001573	Pf3D7_14_v3	2758149	2758285	4	-	4	40	40	T20,T24,T44	2,1,1	0	0	1	136	PF3D7_1467600		conserved Plasmodium protein, unknown function
bowtie_circ_001574	Pf3D7_05_v3	424100	424206	4	-	4	40	40	T36,T40	1,3	2	0	1	106	PF3D7_0510100		conserved Plasmodium protein, unknown function
bowtie_circ_001599	Pf3D7_03_v3	681245	681377	4	-	4	40	40	T20,T40,T44	1,2,1	1	0	1	132	PF3D7_0316900		RING zinc finger protein, putative
bowtie_circ_001652	Pf3D7_13_v3	972103	972814	5	-	4	40	40	LRET,T12+16,T20	1,1,3	0	0	1	711	PF3D7_1323400		60S ribosomal protein L23a, putative
bowtie_circ_001684	Pf3D7_11_v3	251655	252481	4	+	4	40	40	S3,T24,TT4	1,2,1	0	0	1	826	PF3D7_1105800		conserved Plasmodium protein, unknown function
bowtie_circ_001697	Pf3D7_07_v3	144860	145319	5	+	4	40	40	S3,T20,T36,T4+8	1,1,1,2	0	0	1	459	PF3D7_0703600		conserved Plasmodium protein, unknown function
bowtie_circ_001760	Pf3D7_14_v3	1534150	1534291	4	+	4	40	40	MTLT,T28,T32,T48	1,1,1,1	1	0	1	141	PF3D7_1437900		HSP40, subfamily A, putative
bowtie_circ_001794	Pf3D7_07_v3	917094	917327	4	+	4	40	40	MTLT,T24,T32,T44	1,1,1,1	0	0	1	233	PF3D7_0721100		conserved Plasmodium protein, unknown function
bowtie_circ_001805	Pf3D7_12_v3	838801	838978	4	-	4	40	40	LRET,T32,T36,T40	1,1,1,1	1	0	1	177	PF3D7_1221000		histone-lysine N-methyltransferase, H3 lysine-4 specific (SET10)
bowtie_circ_001816	Pf3D7_10_v3	811678	812572	4	-	4	40	40	T12+16,T48	1,3	0	0	1	894	PF3D7_1020000		large subunit rRNA processing RRM protein, putative
bowtie_circ_001828	Pf3D7_02_v3	355488	355631	4	+	4	34	40	LRET,T28,T32,T36	1,1,1,1	2	0	1	143	PF3D7_0208600		ribosome-recycling factor, putative (RRF)
bowtie_circ_001936	Pf3D7_12_v3	1984109	1984219	4	-	4	40	40	LRET,T4+8,TT4	2,1,1	1	0	1	110	PF3D7_1248500		bax inhibitor 1, putative
bowtie_circ_001963	Pf3D7_08_v3	657220	657454	4	+	4	40	5	LRET,T28	1,3	0	0	1	234	PF3D7_0813300		conserved Plasmodium protein, unknown function
bowtie_circ_002035	Pf3D7_06_v3	102850	102952	4	-	4	40	5	MTLT,T20,T28	1,2,1	0	0	1	102	PF3D7_0602400		elongation factor G (EF-G)
bowtie_circ_002052	Pf3D7_13_v3	2120021	2120129	4	-	4	5	40	T28,T40,T44	1,2,1	0	0	1	108	PF3D7_1353000		tryptophan-rich antigen, pseudogene
bowtie_circ_002079	Pf3D7_09_v3	747354	748188	4	+	4	40	40	T12+16,T48	1,3	0	0	1	834	PF3D7_0918100		cytochrome b5-like heme/steroid binding protein, putative
bowtie_circ_002111	Pf3D7_12_v3	595955	596072	4	-	4	40	40	T28,T32,T44,TT4	1,1,1,1	2	0	1	117	PF3D7_1213900		conserved Plasmodium protein, unknown function
bowtie_circ_002138	Pf3D7_10_v3	121059	122993	4	+	4	40	40	S3,T12+16,T44,T48	1,1,1,1	0	0	1	1934	PF3D7_1002400		RNA binding protein, putative
bowtie_circ_002204	Pf3D7_13_v3	1867757	1867934	5	+	4	40	40	S3,T12+16,T44	2,2,1	2	0	1	177	PF3D7_1346400		conserved Plasmodium protein, unknown function
bowtie_circ_002297	Pf3D7_07_v3	947111	947231	4	-	4	40	40	S3,T40,T44	1,1,2	2	0	1	120	PF3D7_0722200		rhoptry-associated leucine zipper-like protein 1 (RALP1)
bowtie_circ_002425	Pf3D7_03_v3	262273	262380	4	-	4	35	40	T36,T4+8,T48	1,1,2	0	0	1	107	PF3D7_0305500		conserved Plasmodium protein, unknown function
bowtie_circ_002464	Pf3D7_09_v3	1202906	1203024	4	-	4	40	40	S3,T44	2,2	0	0	1	118	PF3D7_0930300		merozoite surface protein 1 (MSP1)
bowtie_circ_002467	Pf3D7_11_v3	629062	629162	4	-	4	40	40	LRET,MTLT,T32	1,2,1	0	0	1	100	PF3D7_1116600		oligosaccharyl transferase STT3 subunit, putative
bowtie_circ_002529	Pf3D7_05_v3	1105539	1105696	4	+	4	40	40	T20,T36	1,3	0	0	1	157	PF3D7_0526600		conserved Plasmodium protein, unknown function
bowtie_circ_002545	Pf3D7_12_v3	1340848	1341046	4	-	4	40	5	S3,T40	1,3	0	0	1	198	PF3D7_1232500		CG2-related protein, putative
bowtie_circ_002674	Pf3D7_10_v3	241362	241485	4	-	4	5	40	ER,T24,T28,T36	1,1,1,1	0	0	1	123	PF3D7_1005500		regulator of nonsense transcripts, putative
bowtie_circ_002711	Pf3D7_11_v3	1433155	1435191	4	-	4	40	40	T12+16,T44,T48	1,1,2	0	0	1	2036	PF3D7_1136500		casein kinase 1 (CK1)
bowtie_circ_002747	Pf3D7_14_v3	1482063	1482261	5	+	4	40	40	T12+16,T32,T44,T48	2,1,1,1	0	0	1	198	PF3D7_1436300		translocon component PTEX150 (PTEX150)
bowtie_circ_002814	Pf3D7_02_v3	87093	87196	4	-	4	40	40	T20,T28	3,1	0	0	1	103	PF3D7_0201800		knob associated heat shock protein 40 (KAHsp40)
bowtie_circ_002829	Pf3D7_07_v3	137852	138005	4	-	4	40	40	T20,T28,T32	2,1,1	1	0	1	153	PF3D7_0703500		erythrocyte membrane-associated antigen
bowtie_circ_002860	Pf3D7_04_v3	765884	766017	4	+	4	40	40	T20,T36,T44	1,2,1	2	0	1	133	PF3D7_0417400		conserved Plasmodium protein, unknown function
bowtie_circ_002896	Pf3D7_10_v3	190523	190661	5	-	4	40	40	LRET,T36,T44,TT4	1,1,1,2	0	0	1	138	PF3D7_1004200		conserved Plasmodium membrane protein, unknown function
bowtie_circ_002916	Pf3D7_03_v3	290323	290432	4	-	4	5	40	T24,T40,T44	1,2,1	1	0	1	109	PF3D7_0306100		conserved Plasmodium protein, unknown function
bowtie_circ_002962	Pf3D7_14_v3	962048	962245	4	-	4	37	40	ER,T12+16,T20,T24	1,1,1,1	0	0	1	197	PF3D7_1423700		conserved Plasmodium protein, unknown function
bowtie_circ_003060	Pf3D7_13_v3	428037	428284	4	-	4	40	40	ER,LRET,T20,T44	1,1,1,1	2	0	1	247	PF3D7_1309300		U4/U6 small nuclear ribonucleoprotein PRP3, putative (PRPF3)
bowtie_circ_003092	Pf3D7_10_v3	1424310	1424457	7	-	4	40	40	T4+8,T44	5,2	1	0	1	147	PF3D7_1035900		probable protein, unknown function (M566)
bowtie_circ_003133	Pf3D7_14_v3	1925308	1925464	4	+	4	40	40	LRET,T28,T32,T36	1,1,1,1	1	0	1	156	PF3D7_1446900		glutaminyl-peptide cyclotransferase, putative
bowtie_circ_003150	Pf3D7_09_v3	967259	967784	4	-	4	40	40	ER,T20,T24	1,2,1	0	0	1	525	PF3D7_0923900		RNA binding protein, putative
bowtie_circ_003189	Pf3D7_14_v3	1480980	1481139	6	+	4	40	40	T12+16,T4+8,T48,TT4	2,2,1,1	2	0	1	159	PF3D7_1436300		translocon component PTEX150 (PTEX150)
bowtie_circ_003195	Pf3D7_12_v3	1975532	1975642	5	+	4	40	40	MTLT,S3,T28,TT4	1,1,1,2	2	0	1	110	PF3D7_1248100		methyltransferase, putative
bowtie_circ_003198	Pf3D7_06_v3	104276	104454	4	-	4	40	40	T28,T36	1,3	0	0	1	178	PF3D7_0602400		elongation factor G (EF-G)
bowtie_circ_003217	PFC10_API_IRAB	19814	19958	4	-	4	40	40	S3,T40,T44	1,1,2	0	0	1	144	PFC10_API0028		elongation factor (tufA)
bowtie_circ_003302	Pf3D7_09_v3	1218532	1218632	4	-	4	40	40	T12+16,T20,T32	1,1,2	0	0	1	100	PF3D7_0930600		peptidyl-prolyl cis-trans isomerase (CYP72)
bowtie_circ_003321	Pf3D7_11_v3	197420	197643	4	-	4	40	40	MTLT,T12+16,T28,T32	1,1,1,1	1	0	1	223	PF3D7_1104400		conserved protein, unknown function
bowtie_circ_003348	Pf3D7_14_v3	266319	266478	4	-	4	40	40	T20,T24,T28,T48	1,1,1,1	2	0	1	159	PF3D7_1407300		pre-mRNA splicing factor, putative
bowtie_circ_003368	Pf3D7_09_v3	1287430	1287532	4	+	4	40	40	ER,T36,T44,T48	1,1,1,1	2	0	1	102	PF3D7_0932200		profilin, putative (PFN)
bowtie_circ_003397	Pf3D7_12_v3	194628	195246	4	+	4	40	40	ER,T12+16	1,3	0	0	1	618	PF3D7_1203900		ubiquitin conjugating enzyme E2 (UBC)
bowtie_circ_003399	Pf3D7_09_v3	172099	172720	4	+	4	40	40	MTLT,T20,TT4	1,1,2	0	0	1	621	PF3D7_0903600		conserved Plasmodium protein, unknown function
bowtie_circ_003401	Pf3D7_11_v3	815567	815887	4	-	4	40	40	T20,TT4	2,2	0	0	1	320	PF3D7_1121600		circumsporozoite-related antigen,exported protein 1 (EXP1)
bowtie_circ_003435	Pf3D7_10_v3	1194778	1195001	4	+	4	40	5	LRET,T28,T32	2,1,1	0	0	1	223	PF3D7_1029100		conserved Plasmodium protein, unknown function
bowtie_circ_003453	Pf3D7_04_v3	701686	702568	4	-	4	40	40	MTLT,S3,T40,T44	1,1,1,1	0	0	1	882	PF3D7_0416000		RNA binding protein, putative
bowtie_circ_003459	Pf3D7_14_v3	1944782	1945010	4	-	4	40	40	T28,T32,T36	1,1,2	0	0	1	228	PF3D7_1447700		conserved Plasmodium protein, unknown function
bowtie_circ_003487	Pf3D7_13_v3	1228838	1229015	4	-	4	5	40	T20,T24,T48	2,1,1	1	0	1	177	PF3D7_1329100		myosin C (MyoC)
bowtie_circ_003612	Pf3D7_04_v3	333330	333441	5	+	4	40	35	T4+8,T40,T44	2,1,2	0	0	1	111	PF3D7_0406400		cytosolic glyoxalase II (cGloII)
bowtie_circ_003714	Pf3D7_14_v3	936788	937148	6	+	4	40	40	T12+16,T48,TT4	1,2,3	0	0	1	360	PF3D7_1423300		serine/threonine protein phosphatase (PP7)
bowtie_circ_003720	Pf3D7_02_v3	729148	729562	4	-	4	40	40	ER,T20,T32	2,1,1	0	0	1	414	PF3D7_0217600		conserved Plasmodium protein, unknown function
bowtie_circ_003725	Pf3D7_12_v3	77550	77682	5	-	4	40	40	LRET,MTLT,T28	1,1,3	2	0	1	132	PF3D7_1201000		Plasmodium exported protein (PHISTb), unknown function
bowtie_circ_003776	Pf3D7_11_v3	182839	183261	5	-	4	40	40	LRET,T20,TT4	2,2,1	0	0	1	422	PF3D7_1104200		chromatin remodeling protein (SNF2L)
bowtie_circ_003891	Pf3D7_02_v3	716159	716559	4	-	4	40	40	ER,T12+16,T36,T40	1,1,1,1	0	0	1	400	PF3D7_0217300		clathrin coat assembly protein, putative
bowtie_circ_003953	Pf3D7_14_v3	2825387	2825526	4	+	4	40	40	T20,T28,T32	2,1,1	0	0	1	139	PF3D7_1468700		eukaryotic initiation factor 4A (eIF4A)
bowtie_circ_003991	Pf3D7_14_v3	1397939	1398116	4	-	4	40	40	ER,T12+16,T28	2,1,1	1	0	1	177	PF3D7_1434500		dynein-related AAA-type ATPase, putative
bowtie_circ_004125	Pf3D7_08_v3	231692	231827	4	+	4	40	40	T28,T32,T44,T48	1,1,1,1	0	0	1	135	PF3D7_0803700		tubulin gamma chain (g-tub)
bowtie_circ_004147	Pf3D7_12_v3	1046981	1047110	4	+	4	6	40	MTLT,T24,T44	1,1,2	0	0	1	129	PF3D7_1225800		ubiquitin-activating enzyme E1 (UBA1)
bowtie_circ_004154	Pf3D7_06_v3	296528	296770	4	-	4	40	40	T28,T40,T44	2,1,1	2	0	1	242	PF3D7_0607000		translation initiation factor IF-2, putative
bowtie_circ_004207	Pf3D7_08_v3	1354099	1354276	4	-	4	40	40	ER,T24	3,1	2	0	1	177	PF3D7_0831500		Plasmodium exported protein (PHIST), unknown function
bowtie_circ_004244	Pf3D7_14_v3	1875539	1875710	4	-	4	40	40	ER,LRET,T24,T28	1,1,1,1	2	0	1	171	PF3D7_1445700		conserved Plasmodium protein, unknown function
bowtie_circ_004269	Pf3D7_14_v3	223047	223221	4	+	4	40	40	T24,T36,T44	2,1,1	1	0	1	174	PF3D7_1406200		conserved Plasmodium protein, unknown function
bowtie_circ_004325	Pf3D7_14_v3	2331353	2331464	4	-	4	40	40	ER,LRET,MTLT	1,1,2	0	0	1	111	PF3D7_1456800		V-type H( )-translocating pyrophosphatase, putative (VP1)
bowtie_circ_004343	Pf3D7_10_v3	705888	706005	4	+	4	40	40	T24,T32,T36,T40	1,1,1,1	1	0	1	117	PF3D7_1017600		conserved Plasmodium protein, unknown function
bowtie_circ_004388	Pf3D7_14_v3	2774803	2774917	4	+	4	40	40	T32,T40	1,3	2	0	1	114	PF3D7_1467900		rab GTPase activator, putative
bowtie_circ_004427	Pf3D7_14_v3	936788	937385	4	+	4	40	40	T20,T40,TT4	1,1,2	0	0	1	597	PF3D7_1423300		serine/threonine protein phosphatase (PP7)
bowtie_circ_004573	Pf3D7_04_v3	1127768	1127916	4	+	4	0	40	T12+16,T20,TT4	1,1,2	0	0	1	148	PF3D7_0424900		Plasmodium exported protein (PHISTa), unknown function
bowtie_circ_004593	Pf3D7_10_v3	758000	758215	4	+	4	40	40	ER,T20,T32,T36	1,1,1,1	2	0	1	215	PF3D7_1019000		eukaryotic translation initiation factor subunit eIF2A, putative
bowtie_circ_004596	Pf3D7_12_v3	899689	900377	4	-	4	40	40	ER,T12+16,T32,TT4	1,1,1,1	0	0	1	688	PF3D7_1222500		ATP-binding protein, putative
bowtie_circ_004621	Pf3D7_04_v3	124430	124537	4	-	4	40	40	T28,T44	2,2	0	0	1	107	PF3D7_0402100		Plasmodium exported protein (PHISTb), unknown function
bowtie_circ_004669	Pf3D7_13_v3	419986	420092	4	+	4	40	40	T28,T32	2,2	0	0	1	106	PF3D7_1309100		60S ribosomal protein L24, putative
bowtie_circ_004722	Pf3D7_03_v3	412714	413317	4	+	4	40	40	T12+16,T24	3,1	0	0	1	603	PF3D7_0309800		YTH domain-containing protein, putative
bowtie_circ_004896	Pf3D7_13_v3	1549169	1550384	4	+	4	40	40	LRET,S3,T12+16,T36	1,1,1,1	0	0	1	1215	PF3D7_1338300		elongation factor 1-gamma, putative
bowtie_circ_004969	Pf3D7_05_v3	1309680	1309863	4	-	4	40	40	LRET,T20,T24	2,1,1	2	0	1	183	PF3D7_0532300		Plasmodium exported protein (PHISTb), unknown function
bowtie_circ_005040	Pf3D7_01_v3	195110	195302	5	+	4	40	40	T12+16,T4+8	1,4	1	0	1	192	PF3D7_0104300		ubiquitin carboxyl-terminal hydrolase 1, putative (UBP1)
bowtie_circ_005045	Pf3D7_12_v3	62894	63018	4	-	4	40	40	T20,T44,TT4	1,1,2	0	0	1	124	PF3D7_1200700		acyl-CoA synthetase (ACS7)
bowtie_circ_005071	Pf3D7_13_v3	1898204	1898320	5	-	4	40	40	ER,T24,T36,T40	1,1,2,1	0	0	1	116	PF3D7_1347500		DNA/RNA-binding protein Alba 4 (ALBA4)
bowtie_circ_005127	Pf3D7_08_v3	687763	687880	4	+	4	40	40	T36,TT4	2,2	0	0	1	117	PF3D7_0814200		DNA/RNA-binding protein Alba 1 (ALBA1)
bowtie_circ_005145	Pf3D7_11_v3	521147	521276	4	-	4	40	40	ER,LRET,MTLT,T36	1,1,1,1	1	0	1	129	PF3D7_1113400		ubiquitin domain containing protein
bowtie_circ_005148	Pf3D7_02_v3	306186	306309	4	-	4	40	5	S3,T40	2,2	0	0	1	123	PF3D7_0207600		serine repeat antigen 5 (SERA5)
bowtie_circ_005159	Pf3D7_10_v3	87364	87511	5	-	4	40	40	MTLT,T28,T36	1,1,3	0	0	1	147	PF3D7_1001600		alpha/beta hydrolase, putative
bowtie_circ_005312	Pf3D7_02_v3	207092	207355	5	-	4	40	40	MTLT,S3,T48	1,2,2	0	0	1	263	PF3D7_0204700		hexose transporter (HT)
bowtie_circ_005364	Pf3D7_06_v3	217591	217726	4	+	4	40	40	S3,T28,T44	2,1,1	0	0	1	135	PF3D7_0605100		RNA binding protein, putative
bowtie_circ_005386	Pf3D7_11_v3	1735795	1736458	4	+	4	40	40	LRET,MTLT,T20,T48	1,1,1,1	0	0	1	663	PF3D7_1143400		translation initiation factor eIF-1A, putative
bowtie_circ_005417	Pf3D7_05_v3	725260	725375	4	-	4	40	40	ER,T24,T28,T36	1,1,1,1	1	0	1	115	PF3D7_0517300		pre-mRNA-splicing factor (SR1)
bowtie_circ_005462	Pf3D7_12_v3	974608	974740	4	+	4	40	40	T28,T32,T4+8	1,1,2	1	0	1	132	PF3D7_1224000		GTP cyclohydrolase I (GCH1)
bowtie_circ_005541	Pf3D7_12_v3	989483	989585	4	+	4	40	40	T24,T36,T44	1,2,1	0	0	1	102	PF3D7_1224300		polyadenylate-binding protein, putative (PABP)
bowtie_circ_005569	Pf3D7_14_v3	554737	555638	4	-	4	40	40	S3,T36,T40,T44	1,1,1,1	0	0	1	901	PF3D7_1414000		26S proteasome regulatory subunit RPN13, putative (RPN13)
bowtie_circ_005640	Pf3D7_10_v3	699187	699480	4	-	4	40	40	ER,T20,T48	1,2,1	0	0	1	293	PF3D7_1017400		phosphomannomutase, putative
bowtie_circ_005670	Pf3D7_10_v3	1027742	1027859	5	-	4	40	40	S3,T28,T36	1,2,2	1	0	1	117	PF3D7_1024600		RAP protein, putative
bowtie_circ_005671	Pf3D7_08_v3	687808	687985	4	+	4	40	40	ER,T32	2,2	0	0	1	177	PF3D7_0814200		DNA/RNA-binding protein Alba 1 (ALBA1)
bowtie_circ_005687	Pf3D7_13_v3	2120087	2120207	4	-	4	3	40	S3,T28,T32,T36	1,1,1,1	0	0	1	120	PF3D7_1353000		tryptophan-rich antigen, pseudogene
bowtie_circ_000009	Pf3D7_14_v3	985583	986191	3	-	3	40	5	S3,T24,T44	1,1,1	0	0	1	608	PF3D7_1425300		conserved Plasmodium protein, unknown function
bowtie_circ_000012	Pf3D7_12_v3	1340884	1341046	3	-	3	5	40	T4+8,T48	2,1	0	0	1	162	PF3D7_1232500		CG2-related protein, putative
bowtie_circ_000065	Pf3D7_12_v3	1162755	1162869	5	-	3	40	40	T36,T40	1,4	0	0	1	114	PF3D7_1228600		merozoite surface protein 9 (MSP9)
bowtie_circ_000096	Pf3D7_07_v3	228302	228449	3	-	3	5	36	ER,T32,T40	1,1,1	2	0	1	147	PF3D7_0704600		ubiquitin transferase, putative
bowtie_circ_000120	PFC10_API_IRAB	21107	21323	3	-	3	40	40	S3,T44	1,2	0	0	1	216	PFC10_API0029		apicoplast ribosomal protein S7 (rps7)
bowtie_circ_000129	Pf3D7_07_v3	1350434	1350643	3	+	3	40	40	LRET,T20,T44	1,1,1	1	0	1	209	PFC10_API0030		apicoplast ribosomal protein S12 (rps12)
bowtie_circ_000205	Pf3D7_03_v3	403687	405455	3	+	3	40	40	ER	3	0	0	1	1768	PF3D7_0309500		asparagine synthetase, putative
bowtie_circ_000225	Pf3D7_07_v3	218176	218299	3	-	3	40	40	ER,T32,T48	1,1,1	2	0	1	123	PF3D7_0704600		ubiquitin transferase, putative
bowtie_circ_000241	Pf3D7_03_v3	257416	257531	3	-	3	5	40	T12+16,T20,TT4	1,1,1	0	0	1	115	PF3D7_0305300		conserved Plasmodium membrane protein, unknown function
bowtie_circ_000243	Pf3D7_13_v3	386462	386575	3	-	3	40	40	T36,T48	2,1	1	0	1	113	PF3D7_1308400		conserved Plasmodium protein, unknown function
bowtie_circ_000344	Pf3D7_13_v3	378216	378402	3	-	3	40	40	T36,T40,T48	1,1,1	1	0	1	186	PF3D7_1308400		conserved Plasmodium protein, unknown function
bowtie_circ_000389	Pf3D7_08_v3	687763	687901	3	+	3	40	40	LRET,T32,T36	1,1,1	0	0	1	138	PF3D7_0814200		DNA/RNA-binding protein Alba 1 (ALBA1)
bowtie_circ_000398	Pf3D7_08_v3	687799	687985	3	+	3	40	40	LRET,T28	1,2	0	0	1	186	PF3D7_0814200		DNA/RNA-binding protein Alba 1 (ALBA1)
bowtie_circ_000410	Pf3D7_08_v3	830385	831202	3	+	3	40	40	LRET,T44,T48	1,1,1	0	0	1	817	PF3D7_0818200		14-3-3 protein (14-3-3I)
bowtie_circ_000465	Pf3D7_13_v3	2120087	2120201	3	-	3	6	40	T32,T36,T44	1,1,1	0	0	1	114	PF3D7_1353000		tryptophan-rich antigen, pseudogene
bowtie_circ_000472	Pf3D7_11_v3	250835	252481	3	+	3	40	5	MTLT,T36,T44	1,1,1	0	0	1	1646	PF3D7_1105800		conserved Plasmodium protein, unknown function
bowtie_circ_000477	Pf3D7_12_v3	1291297	1291404	3	+	3	5	40	ER,T12+16,T44	1,1,1	2	0	1	107	PF3D7_1231400		amino acid transporter, putative
bowtie_circ_000500	Pf3D7_11_v3	1016616	1016817	3	-	3	40	40	LRET,T40	1,2	0	0	1	201	PF3D7_1126000		threonine--tRNA ligase (ThrRS)
bowtie_circ_000524	Pf3D7_11_v3	198344	198448	3	+	3	40	40	T24,T32,T44	1,1,1	1	0	1	104	PF3D7_1104400		conserved protein, unknown function
bowtie_circ_000533	Pf3D7_09_v3	1437136	1437249	3	-	3	40	5	ER,T24	2,1	0	0	1	113	PF3D7_0936300		ring-exported protein 3 (REX3)
bowtie_circ_000566	Pf3D7_13_v3	1649979	1650132	3	-	3	40	40	T20,T24,T28	1,1,1	0	0	1	153	PF3D7_1341900		vacuolar ATP synthase subunit d, putative
bowtie_circ_000577	Pf3D7_12_v3	1228465	1228846	3	-	3	40	40	LRET,T32	1,2	0	0	1	381	PF3D7_1229900		conserved Plasmodium protein, unknown function
bowtie_circ_000585	Pf3D7_11_v3	459970	460325	3	+	3	40	40	S3,T20,T28	1,1,1	0	0	1	355	PF3D7_1112000		conserved Plasmodium protein, unknown function
bowtie_circ_000665	Pf3D7_03_v3	613028	613190	3	+	3	40	40	LRET,T12+16,T44	1,1,1	0	0	1	162	PF3D7_0315100		translation initiation factor 4E (eIF4E)
bowtie_circ_000677	Pf3D7_09_v3	1205301	1205463	3	+	3	40	40	T36,T44	2,1	0	0	1	162	PF3D7_0930300		merozoite surface protein 1 (MSP1)
bowtie_circ_000690	Pf3D7_08_v3	423795	423942	3	+	3	40	40	T28,T32,T44	1,1,1	2	0	1	147	PF3D7_0808400		coatomer epsilon subunit, putative
bowtie_circ_000714	Pf3D7_13_v3	408858	408980	3	-	3	40	5	T20,T28,T36	1,1,1	2	0	1	122	PF3D7_1308900		mRNA-decapping enzyme 2, putative (DCP2)
bowtie_circ_000729	Pf3D7_06_v3	351856	351957	3	-	3	40	40	T12+16,T20,T32	1,1,1	2	0	1	101	PF3D7_0608500		proteasome subunit alpha type 2, putative
bowtie_circ_000786	Pf3D7_10_v3	671108	671267	3	-	3	40	40	T12+16,T24	2,1	0	0	1	159	PF3D7_1016700		Plasmodium exported protein (PHISTc), unknown function
bowtie_circ_000809	Pf3D7_13_v3	1890763	1890907	3	-	3	40	40	LRET,MTLT,T24	1,1,1	0	0	1	144	PF3D7_1347200		nucleoside transporter 1 (NT1)
bowtie_circ_000812	Pf3D7_14_v3	985768	986446	3	-	3	40	40	T36,T44,T48	1,1,1	0	0	1	678	PF3D7_1425300		conserved Plasmodium protein, unknown function
bowtie_circ_000817	Pf3D7_05_v3	313226	313355	3	+	3	40	40	ER,T20,T36	1,1,1	0	0	1	129	PF3D7_0507600		cell differentiation protein, putative (CAF40)
bowtie_circ_000830	Pf3D7_05_v3	140436	140917	5	+	3	40	40	TT4	5	0	0	1	481	PF3D7_0503400		actin-depolymerizing factor 1 (ADF1)
bowtie_circ_000833	Pf3D7_10_v3	1118708	1118833	3	-	3	40	40	LRET,T48	1,2	1	0	1	125	NA		NA
bowtie_circ_000834	Pf3D7_09_v3	913614	913818	3	+	3	40	40	T24,T28,T40	1,1,1	0	0	1	204	PF3D7_0922500		phosphoglycerate kinase (PGK)
bowtie_circ_000851	Pf3D7_14_v3	829034	829142	3	+	3	40	38	T12+16,T24,T40	1,1,1	0	0	1	108	PF3D7_1420000		splicing factor 3B subunit 4, putative (SF3B4)
bowtie_circ_000901	Pf3D7_08_v3	687808	687997	3	+	3	40	40	T28,T32	2,1	0	0	1	189	PF3D7_0814200		DNA/RNA-binding protein Alba 1 (ALBA1)
bowtie_circ_000902	Pf3D7_10_v3	747746	747977	3	-	3	40	40	T20,T24,T32	1,1,1	2	0	1	231	PF3D7_1018700		conserved Plasmodium protein, unknown function
bowtie_circ_000965	Pf3D7_10_v3	155590	155716	3	-	3	40	5	T36,T44,T48	1,1,1	0	0	1	126	PF3D7_1003400		conserved Plasmodium protein, unknown function
bowtie_circ_000982	Pf3D7_08_v3	1018555	1018693	3	-	3	40	40	T24,T32	1,2	0	0	1	138	PF3D7_0823100		RWD domain-containing protein, putative
bowtie_circ_000986	Pf3D7_09_v3	709809	709911	3	+	3	40	40	T36,T40,T44	1,1,1	0	0	1	102	PF3D7_0917000		conserved Plasmodium protein, unknown function
bowtie_circ_000998	Pf3D7_05_v3	503167	503302	3	+	3	40	40	T20,T36	1,2	0	0	1	135	PF3D7_0511500		RNA pseudouridylate synthase, putative
bowtie_circ_001008	Pf3D7_06_v3	486838	486964	3	-	3	40	40	T44	3	1	0	1	126	PF3D7_0611600		conserved Plasmodium protein, unknown function
bowtie_circ_001012	Pf3D7_14_v3	2751102	2751255	3	+	3	40	40	T32,T36,T40	1,1,1	1	0	1	153	PF3D7_1467300		1-deoxy-D-xylulose 5-phosphate reductoisomerase (DOXR)
bowtie_circ_001018	Pf3D7_07_v3	489259	489379	4	-	3	40	40	T20,T28,T32	1,2,1	0	0	1	120	PF3D7_0711000		AAA family ATPase, CDC48 subfamily (Cdc48)
bowtie_circ_001036	Pf3D7_11_v3	1434683	1435191	3	-	3	40	40	S3,T32,TT4	1,1,1	0	0	1	508	PF3D7_1136500		casein kinase 1 (CK1)
bowtie_circ_001101	Pf3D7_13_v3	633033	633492	3	+	3	40	40	LRET,T20	1,2	0	0	1	459	PF3D7_1314900		TFIIH basal transcription factor subunit
bowtie_circ_001156	Pf3D7_14_v3	585950	586084	3	-	3	40	40	T12+16,T40,T48	1,1,1	1	0	1	134	PF3D7_1414500		atypical protein kinase, ABC-1 family, putative (ABCk2)
bowtie_circ_001204	Pf3D7_09_v3	305257	306028	3	+	3	40	40	T44,T48,TT4	1,1,1	0	0	1	771	PF3D7_0906100		developmental protein, putative
bowtie_circ_001205	Pf3D7_14_v3	61873	61980	3	-	3	40	40	S3,T12+16,T20	1,1,1	1	0	1	107	PF3D7_1401600		Plasmodium exported protein (PHISTb), unknown function
bowtie_circ_001219	Pf3D7_08_v3	861026	861130	3	+	3	40	5	LRET,MTLT,T24	1,1,1	1	0	1	104	PF3D7_0818900		heat shock protein 70 (HSP70)
bowtie_circ_001229	Pf3D7_03_v3	826694	826946	4	+	3	40	34	ER,T12+16,T24	2,1,1	1	0	1	252	PF3D7_0319700		ABC transporter, putative
bowtie_circ_001233	Pf3D7_02_v3	469945	470107	3	+	3	40	40	T28,T32,T36	1,1,1	0	0	1	162	PF3D7_0211700		protein kinase, putative (TKL1)
bowtie_circ_001243	Pf3D7_08_v3	718424	718573	3	+	3	40	40	T36,T48	1,2	0	0	1	149	PF3D7_0815200		importin beta, putative
bowtie_circ_001249	Pf3D7_10_v3	1327375	1327594	4	+	3	40	40	T20,T24,T36	2,1,1	0	0	1	219	PF3D7_1033100		S-adenosylmethionine decarboxylase/ornithine decarboxylase (AdoMetDC/ODC)
bowtie_circ_001250	Pf3D7_03_v3	669484	670415	3	-	3	40	40	LRET,MTLT,T48	1,1,1	0	0	1	931	PF3D7_0316600		formate-nitrite transporter, putative
bowtie_circ_001257	Pf3D7_14_v3	2470946	2471158	3	-	3	40	40	ER,T32,T44	1,1,1	2	0	1	212	PF3D7_1460500		conserved Plasmodium protein, unknown function
bowtie_circ_001321	Pf3D7_05_v3	871412	871585	3	+	3	5	40	T40,TT4	1,2	1	0	1	173	PF3D7_0521300		conserved Plasmodium protein, unknown function
bowtie_circ_001331	Pf3D7_06_v3	173484	173694	3	-	3	40	40	T12+16,T36,T40	1,1,1	1	0	1	210	PF3D7_0604100		transcription factor with AP2 domain(s),SPE2-interacting protein (SIP2)
bowtie_circ_001374	Pf3D7_04_v3	707813	707924	3	+	3	40	40	LRET,T28,T32	1,1,1	1	0	1	111	PF3D7_0416100		glutamyl-tRNA(Gln) amidotransferase subunit A, putative
bowtie_circ_001390	Pf3D7_14_v3	1673396	1673498	3	-	3	40	40	T20,T40	2,1	0	0	1	102	PF3D7_1441100		conserved Plasmodium protein, unknown function
bowtie_circ_001478	Pf3D7_14_v3	699765	699978	3	+	3	40	40	T20,T32,T48	1,1,1	0	0	1	213	PF3D7_1417200		NOT family protein, putative
bowtie_circ_001502	Pf3D7_10_v3	1359987	1360091	3	+	3	40	40	T40,T44	2,1	2	0	1	104	PF3D7_1034000		Sec1 family protein, putative
bowtie_circ_001512	Pf3D7_13_v3	1561937	1562125	3	-	3	40	40	T12+16,T20,T28	1,1,1	1	0	1	188	PF3D7_1338700		conserved Plasmodium protein, unknown function
bowtie_circ_001517	Pf3D7_11_v3	1064272	1064394	4	-	3	40	40	T24,T32	2,2	1	0	1	122	PF3D7_1127300		methyltransferase, putative
bowtie_circ_001527	Pf3D7_10_v3	240507	240714	3	-	3	40	40	T40,T44	1,2	0	0	1	207	PF3D7_1005500		regulator of nonsense transcripts, putative
bowtie_circ_001541	Pf3D7_11_v3	1956553	1956745	3	+	3	40	40	LRET,T24	2,1	2	0	1	192	PF3D7_1149000		antigen 332, DBL-like protein (Pf332)
bowtie_circ_001555	Pf3D7_01_v3	446113	446215	3	+	3	40	5	T28,T36	1,2	0	0	1	102	PF3D7_0111800		conserved Plasmodium protein, unknown function
bowtie_circ_001576	Pf3D7_07_v3	1368506	1368727	3	+	3	40	40	T28,T32	1,2	2	0	1	221	PF3D7_0731600		acyl-CoA synthetase (ACS5)
bowtie_circ_001579	Pf3D7_05_v3	751062	751364	3	+	3	40	40	T20,T36,T44	1,1,1	0	0	1	302	PF3D7_0518000		conserved protein, unknown function
bowtie_circ_001581	Pf3D7_11_v3	251655	252248	3	+	3	40	40	LRET,T36	2,1	0	0	1	593	PF3D7_1105800		conserved Plasmodium protein, unknown function
bowtie_circ_001622	Pf3D7_11_v3	914191	914318	3	+	3	40	40	LRET,T40,T44	1,1,1	0	0	1	127	PF3D7_1123100		calcium-dependent protein kinase 7 (CDPK7)
bowtie_circ_001639	Pf3D7_14_v3	2920226	2920352	3	-	3	5	40	T24,T40	1,2	1	0	1	126	PF3D7_1471400		diacylglycerol kinase, putative
bowtie_circ_001641	Pf3D7_11_v3	1965462	1965645	3	+	3	40	40	LRET,T28,T36	1,1,1	0	0	1	183	PF3D7_1149000		antigen 332, DBL-like protein (Pf332)
bowtie_circ_001659	Pf3D7_14_v3	87676	87855	3	-	3	40	40	T24,T44	2,1	0	0	1	179	PF3D7_1402300		26S proteasome regulatory subunit (RPN6)
bowtie_circ_001725	Pf3D7_06_v3	193093	193222	3	+	3	40	40	T32,T40,TT4	1,1,1	1	0	1	129	PF3D7_0604500		conserved Plasmodium protein, unknown function
bowtie_circ_001736	Pf3D7_06_v3	1172135	1172613	3	-	3	40	40	T24,T32,T44	1,1,1	0	0	1	478	PF3D7_0628300		choline/ethanolaminephosphotransferase, putative (CEPT)
bowtie_circ_001740	Pf3D7_08_v3	657256	657454	3	+	3	40	40	T28,T36,TT4	1,1,1	0	0	1	198	PF3D7_0813300		conserved Plasmodium protein, unknown function
bowtie_circ_001742	Pf3D7_03_v3	653844	654025	3	-	3	40	5	MTLT,T32,T40	1,1,1	1	0	1	181	PF3D7_0316200		conserved Plasmodium protein, unknown function
bowtie_circ_001777	Pf3D7_02_v3	799636	799738	3	+	3	40	40	T12+16,T28,T44	1,1,1	0	0	1	102	PF3D7_0220000		liver stage antigen 3 (LSA3)
bowtie_circ_001780	Pf3D7_13_v3	2770105	2770219	3	+	3	40	5	T24,T28	1,2	0	0	1	114	PF3D7_1369500		conserved Plasmodium protein, unknown function
bowtie_circ_001781	Pf3D7_04_v3	318209	318563	3	-	3	6	40	S3,T4+8,T40	1,1,1	1	0	1	354	PF3D7_0405900		apical sushi protein (ASP)
bowtie_circ_001842	Pf3D7_11_v3	1789382	1789482	3	+	3	40	40	S3,T48	2,1	2	0	1	100	PF3D7_1145200		serine/threonine protein kinase, putative
bowtie_circ_001851	Pf3D7_10_v3	1313586	1313721	4	-	3	40	40	T32,T36	3,1	0	0	1	135	PF3D7_1032800		leucine-rich repeat protein (LRR1)
bowtie_circ_001908	Pf3D7_02_v3	303992	304097	4	+	3	40	40	T36,T40	1,3	2	0	1	105	PF3D7_0207600		serine repeat antigen 5 (SERA5)
bowtie_circ_001917	Pf3D7_08_v3	861170	861290	3	+	3	40	40	LRET,T32,T36	1,1,1	0	0	1	120	PF3D7_0818900		heat shock protein 70 (HSP70)
bowtie_circ_001957	Pf3D7_07_v3	732723	733179	3	-	3	40	40	T28,T36,T44	1,1,1	2	0	1	456	PF3D7_0716800		eukaryotic translation initiation factor 3 37.28 kDa subunit, putative
bowtie_circ_002000	Pf3D7_02_v3	752741	752871	4	+	3	5	40	T28,T32,T36	1,2,1	0	0	1	130	NA		NA
bowtie_circ_002027	Pf3D7_03_v3	928654	928945	3	-	3	40	40	T12+16,T28,T36	1,1,1	0	0	1	291	PF3D7_0322000		peptidyl-prolyl cis-trans isomerase (CYP19A)
bowtie_circ_002029	Pf3D7_11_v3	632547	632763	3	-	3	40	40	T20,T36	1,2	0	0	1	216	PF3D7_1116700		cathepsin C, homolog,dipeptidyl peptidase 1 (DPAP1)
bowtie_circ_002051	Pf3D7_08_v3	950273	950609	3	+	3	40	40	ER,S3	2,1	0	0	1	336	PF3D7_0821000		conserved Plasmodium protein, unknown function
bowtie_circ_002084	Pf3D7_05_v3	486668	486775	4	+	3	40	40	LRET,T24,T48	1,1,2	2	0	1	107	PF3D7_0511500		RNA pseudouridylate synthase, putative
bowtie_circ_002108	Pf3D7_10_v3	802766	802874	4	-	3	6	40	T36,T48	3,1	0	0	1	108	PF3D7_1019700		conserved Plasmodium protein, unknown function
bowtie_circ_002113	Pf3D7_14_v3	925733	925868	3	-	3	40	40	T28,T32	1,2	2	0	1	135	PF3D7_1423000		GTPase, putative
bowtie_circ_002124	Pf3D7_03_v3	812819	812921	3	+	3	0	40	T28,T36	1,2	0	0	1	102	PF3D7_0319400		kinesin-8, putative
bowtie_circ_002126	Pf3D7_11_v3	922033	922159	3	+	3	40	40	T28,T40	2,1	0	0	1	126	PF3D7_1123300		RING zinc finger protein, putative
bowtie_circ_002128	Pf3D7_10_v3	1004377	1004482	3	-	3	40	40	S3,T24,T28	1,1,1	2	0	1	105	PF3D7_1023900		chromodomain-helicase-DNA-binding protein 1 homolog, putative (CHD1)
bowtie_circ_002130	Pf3D7_01_v3	293632	294513	4	+	3	40	40	T36,T48,TT4	1,1,2	0	0	1	881	PF3D7_0107000		centrin-1 (CEN1)
bowtie_circ_002187	Pf3D7_10_v3	1118209	1118365	4	-	3	40	6	T4+8,T48	2,2	1	0	1	156	PF3D7_1026600		conserved Plasmodium protein, unknown function
bowtie_circ_002203	Pf3D7_07_v3	978121	978289	4	-	3	35	35	T36,T48	2,2	0	0	1	168	PF3D7_0723300		conserved Plasmodium protein, unknown function
bowtie_circ_002215	Pf3D7_10_v3	1146588	1146703	3	-	3	40	40	MTLT,S3,T32	1,1,1	0	0	1	115	PF3D7_1027400		DNA-directed RNA polymerase II, putative
bowtie_circ_002234	Pf3D7_06_v3	1097772	1098000	3	-	3	40	40	T20,T24,T48	1,1,1	2	0	1	228	PF3D7_0627300		E3 ubiquitin-protein ligase RNF5, putative (RNF5)
bowtie_circ_002241	Pf3D7_13_v3	1291514	1292088	3	+	3	40	40	T36,T4+8,T44	1,1,1	0	0	1	574	PF3D7_1330700		GPI transamidase subunit PIG-U, putative
bowtie_circ_002254	Pf3D7_12_v3	1234390	1235957	3	+	3	40	40	S3,T40	1,2	0	0	1	1567	PF3D7_1230000		conserved Plasmodium protein, unknown function
bowtie_circ_002275	Pf3D7_05_v3	489848	490013	3	+	3	40	40	T28,T32,T36	1,1,1	0	0	1	165	PF3D7_0511500		RNA pseudouridylate synthase, putative
bowtie_circ_002286	Pf3D7_06_v3	981433	981587	3	+	3	40	40	MTLT,T20,T28	1,1,1	1	0	1	154	PF3D7_0624000		hexokinase (HK)
bowtie_circ_002290	Pf3D7_11_v3	542598	543599	3	-	3	40	40	ER,T20	2,1	0	0	1	1001	PF3D7_1114200		GTPase activator, putative
bowtie_circ_002325	Pf3D7_08_v3	799408	799938	3	+	3	40	40	ER,T36,TT4	1,1,1	0	0	1	530	PF3D7_0817500		protein kinase c inhibitor-like protein, putative
bowtie_circ_002341	Pf3D7_02_v3	385751	386133	3	-	3	40	40	ER,T20,T32	1,1,1	0	0	1	382	PF3D7_0209200		3'exoribonuclease, putative
bowtie_circ_002344	Pf3D7_10_v3	1035111	1035294	3	+	3	40	40	ER,T28	2,1	0	0	1	183	PF3D7_1024800		conserved Plasmodium protein, unknown function
bowtie_circ_002394	Pf3D7_14_v3	1844756	1844930	3	-	3	40	40	T24,T44,T48	1,1,1	1	0	1	174	PF3D7_1444800		fructose-bisphosphate aldolase (FBPA)
bowtie_circ_002427	Pf3D7_09_v3	1205034	1205166	3	-	3	40	40	T4+8,T40,T44	1,1,1	1	0	1	132	PF3D7_0930300		merozoite surface protein 1 (MSP1)
bowtie_circ_002436	Pf3D7_05_v3	915120	915225	3	+	3	40	40	T40,T48	2,1	1	0	1	105	PF3D7_0522400		conserved Plasmodium protein, unknown function
bowtie_circ_002486	Pf3D7_10_v3	302203	302366	4	-	3	40	5	T20,T32,T36	2,1,1	0	0	1	163	PF3D7_1007700		transcription factor with AP2 domain(s) (ApiAP2)
bowtie_circ_002500	Pf3D7_03_v3	524546	525010	4	-	3	40	40	T44,T48,TT4	1,1,2	0	0	1	464	PF3D7_0312400		glycogen synthase kinase 3 (GSK3)
bowtie_circ_002540	Pf3D7_09_v3	556612	558050	3	+	3	40	40	T12+16	3	0	0	1	1438	PF3D7_0912500		conserved Plasmodium protein, unknown function
bowtie_circ_002554	Pf3D7_11_v3	903270	903370	3	-	3	40	40	T12+16,T20,T28	1,1,1	1	0	1	100	PF3D7_1123000		conserved Plasmodium protein, unknown function
bowtie_circ_002599	Pf3D7_11_v3	1044565	1045832	3	-	3	40	40	T12+16,T48,TT4	1,1,1	0	0	1	1267	PF3D7_1126700		conserved Plasmodium protein, unknown function
bowtie_circ_002629	Pf3D7_14_v3	1286291	1286446	3	-	3	40	40	ER,T20,T32	1,1,1	1	0	1	155	PF3D7_1432600		conserved Plasmodium protein, unknown function
bowtie_circ_002634	Pf3D7_02_v3	566620	566742	3	+	3	40	40	T12+16,T36,T40	1,1,1	0	0	1	122	PF3D7_0214000		T-complex protein 1, putative
bowtie_circ_002643	Pf3D7_02_v3	721894	722262	3	+	3	40	40	S3	3	0	0	1	368	PF3D7_0217500		calcium-dependent protein kinase 1 (CDPK1)
bowtie_circ_002653	Pf3D7_08_v3	657289	657454	3	+	3	40	5	LRET,T12+16,T28	1,1,1	1	0	1	165	PF3D7_0813300		conserved Plasmodium protein, unknown function
bowtie_circ_002676	Pf3D7_07_v3	1299476	1299605	3	+	3	40	5	T24,T44	2,1	2	0	1	129	PF3D7_0730300		transcription factor with AP2 domain(s) (AP2-L)
bowtie_circ_002698	Pf3D7_09_v3	270975	271117	3	-	3	40	40	S3,T36,T48	1,1,1	0	0	1	142	PF3D7_0905400		high molecular weight rhoptry protein 3 (RhopH3)
bowtie_circ_002699	Pf3D7_08_v3	1161578	1161708	3	-	3	40	40	T24,T36	1,2	0	0	1	130	PF3D7_0826700		receptor for activated c kinase (RACK)
bowtie_circ_002707	Pf3D7_14_v3	816322	816662	4	-	3	40	40	S3,T24,TT4	1,1,2	0	0	1	340	PF3D7_1419600		conserved Plasmodium protein, unknown function
bowtie_circ_002712	Pf3D7_14_v3	1016330	1016623	3	-	3	40	40	ER,T12+16,T40	1,1,1	2	0	1	293	PF3D7_1426000		60S ribosomal protein L21e, putative
bowtie_circ_002717	Pf3D7_08_v3	680925	681196	3	+	3	40	40	T12+16,T36,T44	1,1,1	0	0	1	271	PF3D7_0814000		60S ribosomal protein L13-2, putative
bowtie_circ_002742	Pf3D7_10_v3	998434	998546	3	-	3	40	40	S3,T20,T28	1,1,1	2	0	1	112	PF3D7_1023900		chromodomain-helicase-DNA-binding protein 1 homolog, putative (CHD1)
bowtie_circ_002754	Pf3D7_14_v3	1534264	1534390	4	+	3	40	40	T20,T4+8	1,3	0	0	1	126	PF3D7_1437900		HSP40, subfamily A, putative
bowtie_circ_002766	Pf3D7_11_v3	1430964	1431898	3	-	3	40	40	TT4	3	0	0	1	934	PF3D7_1136500		casein kinase 1 (CK1)
bowtie_circ_002846	Pf3D7_09_v3	1203808	1203922	3	+	3	40	40	T36,T40	1,2	2	0	1	114	PF3D7_0930300		merozoite surface protein 1 (MSP1)
bowtie_circ_002939	Pf3D7_11_v3	1044934	1045832	3	-	3	40	40	ER,T48	1,2	0	0	1	898	PF3D7_1126700		conserved Plasmodium protein, unknown function
bowtie_circ_002946	Pf3D7_06_v3	717344	717499	3	+	3	40	40	T24,T36	2,1	0	0	1	155	PF3D7_0617200		conserved Plasmodium protein, unknown function
bowtie_circ_002956	Pf3D7_07_v3	916727	916844	3	+	3	40	40	LRET,T44	2,1	2	0	1	117	PF3D7_0721100		conserved Plasmodium protein, unknown function
bowtie_circ_002990	Pf3D7_14_v3	96147	98142	3	-	3	40	40	T12+16,T24	1,2	0	0	1	1995	PF3D7_1402700		pre-mRNA splicing factor, putative
bowtie_circ_003022	Pf3D7_04_v3	258441	258690	3	+	3	40	40	LRET,T20,T24	1,1,1	0	0	1	249	PF3D7_0404600		conserved Plasmodium membrane protein, unknown function
bowtie_circ_003024	Pf3D7_10_v3	1141178	1141286	3	-	3	40	40	S3,T36,T44	1,1,1	0	0	1	108	PF3D7_1027300		peroxiredoxin (nPrx)
bowtie_circ_003042	Pf3D7_10_v3	1140654	1140834	3	+	3	40	40	T40,T44	2,1	2	0	1	180	PF3D7_1027300		peroxiredoxin (nPrx)
bowtie_circ_003053	Pf3D7_02_v3	404906	405044	3	+	3	40	40	T20,T24	1,2	0	0	1	138	PF3D7_0209800		ATP-dependent RNA helicase UAP56 (UAP56)
bowtie_circ_003093	Pf3D7_09_v3	903632	903753	3	+	3	40	40	MTLT,T24,T44	1,1,1	0	0	1	121	PF3D7_0922200		S-adenosylmethionine synthetase (SAMS)
bowtie_circ_003104	Pf3D7_14_v3	283959	284091	3	+	3	40	40	ER,T12+16,TT4	1,1,1	0	0	1	132	PF3D7_1407800		plasmepsin IV (PM4)
bowtie_circ_003131	Pf3D7_10_v3	1140917	1141097	3	-	3	40	40	T40,T48	2,1	0	0	1	180	PF3D7_1027300		peroxiredoxin (nPrx)
bowtie_circ_003143	Pf3D7_04_v3	332568	333013	3	+	3	40	40	ER,T24	2,1	0	0	1	445	PF3D7_0406400		cytosolic glyoxalase II (cGloII)
bowtie_circ_003168	Pf3D7_10_v3	716156	716276	3	+	3	40	40	T24,T32,T40	1,1,1	0	0	1	120	PF3D7_1017900		26s proteasome regulatory subunit p55, putative
bowtie_circ_003174	Pf3D7_09_v3	241051	241159	3	-	3	40	40	T28,T36	1,2	0	0	1	108	PF3D7_0905100		nucleoporin NUP100/NSP100, putative (NUP100)
bowtie_circ_003179	Pf3D7_07_v3	493706	493860	3	-	3	6	40	T12+16,T24,T44	1,1,1	0	0	1	154	NA		NA
bowtie_circ_003184	Pf3D7_05_v3	1144155	1144359	3	+	3	40	40	S3,T12+16,T28	1,1,1	2	0	1	204	PF3D7_0527500		Hsc70-interacting protein (HIP)
bowtie_circ_003208	Pf3D7_06_v3	748382	748599	3	-	3	40	40	T40,T44,T48	1,1,1	2	0	1	217	PF3D7_0617800		histone H2A (H2A)
bowtie_circ_003234	Pf3D7_02_v3	304698	304974	3	-	3	40	40	S3,T48	2,1	0	0	1	276	PF3D7_0207600		serine repeat antigen 5 (SERA5)
bowtie_circ_003258	Pf3D7_07_v3	478494	478610	3	-	3	40	40	T12+16,T20	2,1	0	0	1	116	PF3D7_0710600		60S ribosomal protein L34a, putative
bowtie_circ_003277	Pf3D7_06_v3	415163	415339	3	+	3	40	6	T12+16,T24,T48	1,1,1	1	0	1	176	PF3D7_0609700		conserved Plasmodium protein, unknown function
bowtie_circ_003278	Pf3D7_06_v3	926526	926805	3	-	3	5	40	LRET,T20,T48	1,1,1	1	0	1	279	PF3D7_0622900		transcription factor with AP2 domain(s), putative (ApiAP2)
bowtie_circ_003282	Pf3D7_03_v3	262279	262380	3	-	3	0	40	T24,T28,T36	1,1,1	0	0	1	101	PF3D7_0305500		conserved Plasmodium protein, unknown function
bowtie_circ_003307	Pf3D7_11_v3	1166130	1166256	3	+	3	40	40	LRET,MTLT,T12+16	1,1,1	2	0	1	126	PF3D7_1130200		60S ribosomal protein P0 (PfP0)
bowtie_circ_003340	Pf3D7_07_v3	487260	487465	3	-	3	40	40	T24,T28,T40	1,1,1	0	0	1	205	PF3D7_0711000		AAA family ATPase, CDC48 subfamily (Cdc48)
bowtie_circ_003359	Pf3D7_03_v3	939275	939395	3	-	3	5	40	T36,T40	2,1	2	0	1	120	PF3D7_0322300		diacylglycerol O-acyltransferase (DGAT)
bowtie_circ_003394	Pf3D7_13_v3	1189297	1189417	3	+	3	40	5	ER,T36	1,2	2	0	1	120	PF3D7_1328200		conserved Plasmodium protein, unknown function
bowtie_circ_003440	Pf3D7_14_v3	985583	986446	5	-	3	40	40	T4+8,T44,T48	3,1,1	0	0	1	863	PF3D7_1425300		conserved Plasmodium protein, unknown function
bowtie_circ_003477	Pf3D7_08_v3	799030	799938	4	+	3	40	40	T48,TT4	1,3	0	0	1	908	PF3D7_0817500		protein kinase c inhibitor-like protein, putative
bowtie_circ_003530	Pf3D7_11_v3	1977875	1978034	3	+	3	40	40	T44	3	0	0	1	159	PF3D7_1149200		ring-infected erythrocyte surface antigen
bowtie_circ_003534	Pf3D7_14_v3	1713626	1713993	3	-	3	40	40	T28,T32,T36	1,1,1	0	0	1	367	PF3D7_1442300		tRNA binding protein, putative
bowtie_circ_003567	Pf3D7_09_v3	1437971	1438125	5	-	3	5	40	T12+16,T20,T4+8	1,1,3	1	0	1	154	PF3D7_0936300		ring-exported protein 3 (REX3)
bowtie_circ_003579	Pf3D7_07_v3	1322119	1322329	3	+	3	40	40	LRET,T12+16,T20	1,1,1	1	0	1	210	PF3D7_0730800		Plasmodium exported protein, unknown function
bowtie_circ_003588	Pf3D7_05_v3	75340	75538	5	-	3	5	40	T24,T4+8,TT4	1,3,1	0	0	1	198	PF3D7_0501400		interspersed repeat antigen (FIRA)
bowtie_circ_003628	Pf3D7_13_v3	2130536	2130812	3	+	3	40	40	ER,T12+16	2,1	0	0	1	276	PF3D7_1353200		membrane associated histidine-rich protein (MAHRP2)
bowtie_circ_003634	Pf3D7_14_v3	1425244	1425346	4	-	3	40	40	T32,T48	1,3	0	0	1	102	PF3D7_1435300		NAD(P)H-dependent glutamate synthase, putative
bowtie_circ_003637	Pf3D7_10_v3	68013	68123	3	-	3	40	40	T12+16,TT4	1,2	0	0	1	110	PF3D7_1001100		acyl-CoA binding protein, isoform 1, ACBP1 (ACBP1)
bowtie_circ_003664	Pf3D7_06_v3	656349	657632	3	+	3	40	40	MTLT,T32	1,2	0	0	1	1283	PF3D7_0615700		RNA and export factor binding protein, putative
bowtie_circ_003667	Pf3D7_14_v3	806669	806911	3	-	3	40	40	LRET,T32	1,2	0	0	1	242	PF3D7_1419400		conserved Plasmodium membrane protein, unknown function
bowtie_circ_003675	Pf3D7_12_v3	1197491	1197638	4	-	3	40	40	ER,T12+16,T24	1,2,1	0	0	1	147	PF3D7_1229100		ABC transporter, (CT family) (MRP2)
bowtie_circ_003694	Pf3D7_09_v3	1327081	1327201	5	-	3	40	40	T28,T36,T4+8	1,1,3	1	0	1	120	PF3D7_0933500		gamma-tubulin complex component, putative
bowtie_circ_003704	Pf3D7_13_v3	2540759	2540969	3	-	3	40	5	T12+16,T44,T48	1,1,1	1	0	1	210	PF3D7_1363200		bifunctional polynucleotide phosphatase/kinase (PNKP)
bowtie_circ_003710	Pf3D7_13_v3	1785883	1786030	3	-	3	5	40	T20,T36,T40	1,1,1	2	0	1	147	PF3D7_1344400		conserved Plasmodium protein, unknown function
bowtie_circ_003717	Pf3D7_14_v3	862715	862907	3	-	3	40	40	T24,T28,T44	1,1,1	1	0	1	192	PF3D7_1420700		surface protein, Pf113 (Pf113)
bowtie_circ_003737	Pf3D7_09_v3	155965	156090	3	-	3	34	40	T20,T32,T36	1,1,1	0	0	1	125	PF3D7_0903400		DEAD/DEAH box helicase, putative
bowtie_circ_003754	Pf3D7_14_v3	1829379	1829619	3	+	3	40	40	MTLT,T24,T36	1,1,1	0	0	1	240	PF3D7_1444300		apicoplast 1-acyl-sn-glycerol-3-phosphate acyltransferase, putative (AGPAT)
bowtie_circ_003785	Pf3D7_13_v3	1898825	1899362	3	-	3	40	40	ER,T20	1,2	0	0	1	537	PF3D7_1347500		DNA/RNA-binding protein Alba 4 (ALBA4)
bowtie_circ_003832	Pf3D7_14_v3	2698250	2698403	3	-	3	40	40	T40	3	0	0	1	153	PF3D7_1466200		conserved Plasmodium protein, unknown function
bowtie_circ_003870	Pf3D7_13_v3	1545561	1545687	3	-	3	40	40	LRET,T36,T44	1,1,1	0	0	1	126	PF3D7_1338200		60S ribosomal protein L6-2, putative
bowtie_circ_003871	Pf3D7_11_v3	1965532	1965663	3	+	3	40	40	ER,S3,T32	1,1,1	0	0	1	131	PF3D7_1149000		antigen 332, DBL-like protein (Pf332)
bowtie_circ_003885	Pf3D7_06_v3	1142803	1142941	3	-	3	35	40	T36,T4+8,T48	1,1,1	2	0	1	138	PF3D7_0628100		HECT-domain (ubiquitin-transferase), putative
bowtie_circ_003894	Pf3D7_07_v3	136326	136461	3	+	3	5	40	T24,T28	1,2	1	0	1	135	PF3D7_0703500		erythrocyte membrane-associated antigen
bowtie_circ_003900	Pf3D7_10_v3	1339921	1340056	3	+	3	40	40	LRET,T28,T32	1,1,1	0	0	1	135	PF3D7_1033400		haloacid dehalogenase-like hydrolase, putative
bowtie_circ_003927	Pf3D7_04_v3	817556	817660	3	+	3	6	40	T28,T36,T40	1,1,1	1	0	1	104	PF3D7_0418200		golgi organization and biogenesis factor, putative
bowtie_circ_003933	Pf3D7_13_v3	2052494	2052601	3	+	3	40	40	MTLT,T20,T36	1,1,1	0	0	1	107	PF3D7_1351400		60S ribosomal protein L17, putative
bowtie_circ_003954	Pf3D7_11_v3	725353	725549	3	-	3	40	40	T32,T36,T40	1,1,1	0	0	1	196	PF3D7_1119300		U2 snRNP auxiliary factor, small subunit, putative
bowtie_circ_003973	Pf3D7_02_v3	306660	306780	3	-	3	6	38	S3,T44	2,1	0	0	1	120	PF3D7_0207600		serine repeat antigen 5 (SERA5)
bowtie_circ_003980	Pf3D7_11_v3	418153	418384	3	+	3	40	40	ER,T24	1,2	1	0	1	231	PF3D7_1110400		asparagine-rich antigen
bowtie_circ_004059	Pf3D7_02_v3	432928	433304	3	-	3	40	40	T4+8,T48	1,2	0	0	1	376	PF3D7_0210600		conserved Plasmodium protein, unknown function
bowtie_circ_004075	Pf3D7_08_v3	860990	861221	3	+	3	40	40	MTLT,TT4	1,2	0	0	1	231	PF3D7_0818900		heat shock protein 70 (HSP70)
bowtie_circ_004079	Pf3D7_12_v3	928523	928667	3	-	3	40	40	S3,T44,T48	1,1,1	1	0	1	144	PF3D7_1223100		cAMP-dependent protein kinase regulatory subunit (PKAr)
bowtie_circ_004095	Pf3D7_08_v3	810564	811320	3	-	3	40	40	T44,TT4	1,2	0	0	1	756	PF3D7_0817700		rhoptry neck protein 5 (RON5)
bowtie_circ_004132	Pf3D7_14_v3	2923751	2924213	3	-	3	40	5	T12+16,T36,T4+8	1,1,1	0	0	1	462	PF3D7_1471500		conserved Plasmodium membrane protein, unknown function
bowtie_circ_004158	Pf3D7_03_v3	480375	480496	3	-	3	0	40	S3,T36,T44	1,1,1	0	0	1	121	PF3D7_0311300		phosphatidylinositol 3- and 4-kinase, putative
bowtie_circ_004169	Pf3D7_14_v3	731224	731404	3	+	3	0	40	ER,LRET,T20	1,1,1	1	0	1	180	PF3D7_1417600		conserved Plasmodium protein, unknown function
bowtie_circ_004186	Pf3D7_02_v3	275980	276441	3	-	3	40	40	T36,T48,TT4	1,1,1	0	0	1	461	PF3D7_0206900		merozoite surface protein 5 (MSP5)
bowtie_circ_004229	Pf3D7_10_v3	920722	920875	4	+	3	40	5	T20,T28,T32	2,1,1	1	0	1	153	PF3D7_1022000		RNA binding protein, putative
bowtie_circ_004241	Pf3D7_06_v3	1172574	1173721	3	-	3	40	40	ER,T12+16,T48	1,1,1	0	0	1	1147	PF3D7_0628300		choline/ethanolaminephosphotransferase, putative (CEPT)
bowtie_circ_004256	Pf3D7_07_v3	384439	384561	3	-	3	40	40	LRET,T24,T32	1,1,1	0	0	1	122	PF3D7_0708400		heat shock protein 90 (HSP90)
bowtie_circ_004273	Pf3D7_08_v3	312251	312366	3	+	3	40	40	S3,T12+16,T40	1,1,1	2	0	1	115	PF3D7_0805600		PAP2-like protein, putative
bowtie_circ_004305	Pf3D7_11_v3	1400498	1400643	3	-	3	40	40	S3,T36,T48	1,1,1	1	0	1	145	PF3D7_1135900		3-oxo-5-alpha-steroid 4-dehydrogenase, putative
bowtie_circ_004308	Pf3D7_13_v3	1490148	1490289	3	-	3	40	40	ER,T28,T32	1,1,1	0	0	1	141	PF3D7_1336900		tryptophan--tRNA ligase, putative
bowtie_circ_004354	Pf3D7_05_v3	1146008	1146790	3	-	3	40	40	ER,T4+8	1,2	0	0	1	782	PF3D7_0527600		conserved Plasmodium protein, unknown function
bowtie_circ_004362	Pf3D7_05_v3	295164	295323	3	-	3	40	38	T20,T32	2,1	0	0	1	159	PF3D7_0507100		60S ribosomal protein L4, putative
bowtie_circ_004428	Pf3D7_13_v3	2120063	2120171	3	-	3	40	5	ER,S3,T36	1,1,1	0	0	1	108	PF3D7_1353000		tryptophan-rich antigen, pseudogene
bowtie_circ_004457	Pf3D7_05_v3	424049	424206	3	-	3	40	40	T32,T36,T48	1,1,1	2	0	1	157	PF3D7_0510100		conserved Plasmodium protein, unknown function
bowtie_circ_004473	Pf3D7_13_v3	1551328	1551725	3	-	3	40	40	T32	3	0	0	1	397	PF3D7_1338400		conserved Plasmodium protein, unknown function
bowtie_circ_004474	Pf3D7_05_v3	1122987	1123978	3	+	3	6	40	T20,T24,T40	1,1,1	0	0	1	991	PF3D7_0526900		transmembrane emp24 domain-containing protein, putative
bowtie_circ_004499	Pf3D7_12_v3	1997742	1997883	3	+	3	40	40	T20,T36,T40	1,1,1	0	0	1	141	PF3D7_1248700		conserved Plasmodium protein, unknown function
bowtie_circ_004510	Pf3D7_11_v3	631901	632102	3	+	3	40	40	S3,T24,T32	1,1,1	0	0	1	201	PF3D7_1116700		cathepsin C, homolog,dipeptidyl peptidase 1 (DPAP1)
bowtie_circ_004529	Pf3D7_13_v3	648240	650520	3	-	3	40	40	T24,T40,T48	1,1,1	0	0	1	2280	PF3D7_1315400		zinc finger (CCCH type) protein, putative
bowtie_circ_004540	Pf3D7_13_v3	2063662	2063812	3	+	3	40	40	S3,T44,T48	1,1,1	1	0	1	150	PF3D7_1351700		alveolin, putative (ALV6)
bowtie_circ_004550	Pf3D7_10_v3	627381	627534	3	-	3	40	40	ER,T28,T44	1,1,1	2	0	1	153	PF3D7_1015600		heat shock protein 60 (HSP60)
bowtie_circ_004599	Pf3D7_09_v3	1380549	1381440	3	-	3	40	40	S3,T36	2,1	0	0	1	891	NA		NA
bowtie_circ_004606	Pf3D7_05_v3	102635	102819	3	+	3	40	40	T24,T40	1,2	2	0	1	184	PF3D7_0502100		HCNGP-like protein
bowtie_circ_004637	Pf3D7_13_v3	119396	119567	3	-	3	40	40	T12+16,T24,T28	1,1,1	2	0	1	171	PF3D7_0826800		small nucleolar RNA snoR05
bowtie_circ_004639	Pf3D7_07_v3	136741	136852	3	+	3	5	40	ER,T20,T24	1,1,1	0	0	1	111	PF3D7_0703500		erythrocyte membrane-associated antigen
bowtie_circ_004675	Pf3D7_10_v3	845293	846201	3	-	3	40	40	MTLT,T12+16,T20	1,1,1	0	0	1	908	PF3D7_1020900		ADP-ribosylation factor (ARF1)
bowtie_circ_004702	Pf3D7_11_v3	1434387	1434953	3	-	3	40	40	T20,T44,TT4	1,1,1	0	0	1	566	PF3D7_1136500		casein kinase 1 (CK1)
bowtie_circ_004726	Pf3D7_06_v3	748516	748675	4	-	3	40	40	S3,T48	2,2	0	0	1	159	PF3D7_0617800		histone H2A (H2A)
bowtie_circ_004742	Pf3D7_13_v3	419968	420075	3	+	3	40	40	T24,T32	1,2	1	0	1	107	PF3D7_1309100		60S ribosomal protein L24, putative
bowtie_circ_004759	Pf3D7_03_v3	928657	928771	3	-	3	40	40	ER,T12+16,T36	1,1,1	1	0	1	114	PF3D7_0322000		peptidyl-prolyl cis-trans isomerase (CYP19A)
bowtie_circ_004763	Pf3D7_06_v3	1172941	1173355	6	-	3	40	40	T44,TT4	1,5	0	0	1	414	PF3D7_0628300		choline/ethanolaminephosphotransferase, putative (CEPT)
bowtie_circ_004765	Pf3D7_11_v3	1433736	1434271	3	-	3	40	40	ER,TT4	1,2	0	0	1	535	PF3D7_1136500		casein kinase 1 (CK1)
bowtie_circ_004772	Pf3D7_08_v3	120506	120620	3	-	3	40	40	LRET,T28,T36	1,1,1	1	0	1	114	PF3D7_0801800		mannose-6-phosphate isomerase, putative
bowtie_circ_004790	Pf3D7_05_v3	1154366	1154510	3	+	3	40	40	ER,LRET	2,1	0	0	1	144	PF3D7_0527900		RNA helicase 1
bowtie_circ_004796	Pf3D7_12_v3	1276436	1276833	3	+	3	40	40	LRET,T24	2,1	0	0	1	397	PF3D7_1231100		Rab GTPase 2 (RAB2)
bowtie_circ_004797	Pf3D7_13_v3	1362586	1362786	3	+	3	40	40	T28,T32	1,2	2	0	1	200	PF3D7_1333200		ubiquitin-activating enzyme (UBA1)
bowtie_circ_004809	Pf3D7_11_v3	1447233	1447750	3	+	3	40	40	T4+8,T44,T48	1,1,1	0	0	1	517	PF3D7_1136700		conserved Plasmodium protein, unknown function
bowtie_circ_004837	Pf3D7_06_v3	717945	718698	3	+	3	40	40	T20,T36,T44	1,1,1	0	0	1	753	PF3D7_0617200		conserved Plasmodium protein, unknown function
bowtie_circ_004864	Pf3D7_07_v3	139055	139263	3	-	3	40	40	ER,T28,T36	1,1,1	0	0	1	208	PF3D7_0703500		erythrocyte membrane-associated antigen
bowtie_circ_004894	Pf3D7_06_v3	1171614	1173721	3	-	3	40	40	T48,TT4	1,2	0	0	1	2107	PF3D7_0628300		choline/ethanolaminephosphotransferase, putative (CEPT)
bowtie_circ_004902	Pf3D7_14_v3	937052	938141	3	+	3	40	40	T44,T48	2,1	0	0	1	1089	PF3D7_1423300		serine/threonine protein phosphatase (PP7)
bowtie_circ_004952	Pf3D7_10_v3	582594	582852	3	-	3	40	40	T28,T40	1,2	2	0	1	258	PF3D7_1014600		transcriptional coactivator ADA2 (ADA2)
bowtie_circ_004988	Pf3D7_14_v3	2226580	2226710	3	-	3	40	40	T24,T36,T44	1,1,1	0	0	1	130	PF3D7_1454200		conserved Plasmodium protein, unknown function
bowtie_circ_005003	Pf3D7_05_v3	295611	295734	3	-	3	40	40	LRET,T28,T40	1,1,1	0	0	1	123	PF3D7_0507100		60S ribosomal protein L4, putative
bowtie_circ_005020	Pf3D7_11_v3	605825	605942	3	+	3	40	5	S3,T40	2,1	0	0	1	117	PF3D7_1116000		rhoptry neck protein 4 (RON4)
bowtie_circ_005033	Pf3D7_06_v3	1003421	1003649	3	+	3	40	40	T24,T36,T40	1,1,1	2	0	1	228	PF3D7_0624600		SNF2 helicase, putative (ISWI)
bowtie_circ_005061	Pf3D7_04_v3	386278	386460	3	+	3	40	40	T40,T48	1,2	2	0	1	182	PF3D7_0407800		conserved Plasmodium protein, unknown function
bowtie_circ_005067	Pf3D7_13_v3	2089193	2089307	3	+	3	40	40	T20,T36,T48	1,1,1	1	0	1	114	PF3D7_1352400		conserved Plasmodium protein, unknown function
bowtie_circ_005090	Pf3D7_10_v3	1257936	1258095	3	+	3	40	40	T40,T48	2,1	0	0	1	159	PF3D7_1031200		MORN repeat-containing protein 1 (MORN1)
bowtie_circ_005094	Pf3D7_11_v3	1790690	1790797	3	-	3	40	40	T40,T48	2,1	2	0	1	107	PF3D7_1145200		serine/threonine protein kinase, putative
bowtie_circ_005108	Pf3D7_14_v3	2207871	2208033	3	+	3	37	40	T36,T44	1,2	0	0	1	162	PF3D7_1453700		co-chaperone p23 (P23)
bowtie_circ_005119	Pf3D7_13_v3	1688367	1688499	3	-	3	6	40	T24,T32,T36	1,1,1	2	0	1	132	PF3D7_1342900		transcription factor with AP2 domain(s) (ApiAP2)
bowtie_circ_005150	Pf3D7_13_v3	2093479	2093686	3	+	3	40	5	ER,MTLT	1,2	1	0	1	207	PF3D7_1352500		thioredoxin-related protein, putative
bowtie_circ_005163	Pf3D7_12_v3	1920829	1920949	3	+	3	40	40	T40,T48	1,2	0	0	1	120	PF3D7_1246200		actin I (ACT1)
bowtie_circ_005210	Pf3D7_03_v3	694661	694775	3	-	3	40	40	T24,T36,T48	1,1,1	1	0	1	114	PF3D7_0317200		cdc2-related protein kinase 4 (CRK4)
bowtie_circ_005246	Pf3D7_09_v3	271215	271342	5	+	3	40	40	T4+8,T40	3,2	1	0	1	127	PF3D7_0905400		high molecular weight rhoptry protein 3 (RhopH3)
bowtie_circ_005254	Pf3D7_12_v3	1126700	1126805	3	+	3	5	40	T28,T40	1,2	0	0	1	105	PF3D7_1227600		cyclin related protein, putative
bowtie_circ_005264	Pf3D7_06_v3	259375	259661	3	+	3	40	5	T28,T40	2,1	0	0	1	286	PF3D7_0606100		RNA binding protein, putative
bowtie_circ_005292	Pf3D7_03_v3	913036	913195	3	+	3	40	40	T24,T32,T40	1,1,1	1	0	1	159	PF3D7_0321800		conserved Plasmodium protein, unknown function
bowtie_circ_005306	Pf3D7_14_v3	2825358	2826763	3	+	3	40	40	LRET,T24	1,2	0	0	1	1405	PF3D7_1468700		eukaryotic initiation factor 4A (eIF4A)
bowtie_circ_005323	Pf3D7_14_v3	247404	247721	3	-	3	40	40	T44,TT4	1,2	0	0	1	317	PF3D7_1406800		glideosome associated protein with multiple membrane spans 3 (GAPM3)
bowtie_circ_005327	Pf3D7_11_v3	786772	786886	3	-	3	40	5	T28,T40	1,2	0	0	1	114	PF3D7_1120700		conserved Plasmodium protein, unknown function
bowtie_circ_005346	Pf3D7_02_v3	797682	797801	3	+	3	5	40	S3,T48	1,2	2	0	1	119	PF3D7_0220000		liver stage antigen 3 (LSA3)
bowtie_circ_005381	Pf3D7_10_v3	1141184	1141286	3	-	3	5	40	T36,T40	2,1	0	0	1	102	PF3D7_1027300		peroxiredoxin (nPrx)
bowtie_circ_005382	Pf3D7_05_v3	1206946	1207438	3	+	3	40	40	T24,T40	1,2	0	0	1	492	PF3D7_0529500		cell cycle regulator protein, putative
bowtie_circ_005397	Pf3D7_11_v3	542333	544831	6	-	3	40	40	T4+8,TT4	2,4	0	0	1	2498	PF3D7_1114200		GTPase activator, putative
bowtie_circ_005413	Pf3D7_11_v3	1968214	1968355	3	+	3	40	40	S3,T28	1,2	1	0	1	141	PF3D7_1149000		antigen 332, DBL-like protein (Pf332)
bowtie_circ_005421	Pf3D7_10_v3	845293	845881	3	-	3	40	40	T20,T44,TT4	1,1,1	0	0	1	588	PF3D7_1020900		ADP-ribosylation factor (ARF1)
bowtie_circ_005423	Pf3D7_05_v3	1071769	1071901	4	+	3	40	40	T4+8,T44,T48	2,1,1	1	0	1	132	PF3D7_0525800		membrane skeletal protein IMC1-related
bowtie_circ_005444	Pf3D7_07_v3	141213	141384	3	+	3	40	40	ER,LRET,T36	1,1,1	1	0	1	171	PF3D7_0703500		erythrocyte membrane-associated antigen
bowtie_circ_005450	Pf3D7_12_v3	1847905	1848077	3	+	3	40	40	ER,T36,T48	1,1,1	0	0	1	172	PF3D7_1244100		N-alpha-acetyltransferase 15, NatA auxiliary subunit, putative
bowtie_circ_005455	Pf3D7_11_v3	1688297	1688437	3	+	3	6	40	S3,T36	1,2	1	0	1	140	PF3D7_1142100		conserved Plasmodium protein, unknown function
bowtie_circ_005473	Pf3D7_14_v3	289408	289527	4	-	3	40	40	T12+16	4	2	0	1	119	PF3D7_1407900		plasmepsin I (PMI)
bowtie_circ_005495	Pf3D7_11_v3	131326	131997	3	-	3	40	40	T12+16,TT4	1,2	0	0	1	671	PF3D7_1102800		early transcribed membrane protein 11.2 (ETRAMP11.2)
bowtie_circ_005512	Pf3D7_13_v3	1234146	1234422	4	-	3	40	40	LRET,TT4	2,2	0	0	1	276	PF3D7_1329100		myosin C (MyoC)
bowtie_circ_005526	Pf3D7_13_v3	381155	381307	3	-	3	40	40	ER,T28,T36	1,1,1	2	0	1	152	PF3D7_1308400		conserved Plasmodium protein, unknown function
bowtie_circ_005574	Pf3D7_05_v3	1156312	1156497	3	-	3	40	40	T24,T32,T36	1,1,1	0	0	1	185	PF3D7_0528000		conserved Plasmodium protein, unknown function
bowtie_circ_005603	Pf3D7_14_v3	1322623	1322815	3	-	3	40	40	T36,T40	2,1	1	0	1	192	PF3D7_1433400		conserved Plasmodium membrane protein, unknown function
bowtie_circ_005622	Pf3D7_11_v3	1094784	1095042	3	+	3	40	40	T36,T44	1,2	0	0	1	258	PF3D7_1128100		cochaperone prefoldin complex subunit, putative
bowtie_circ_005626	Pf3D7_13_v3	1910019	1910183	3	+	3	40	40	T40,T44	1,2	0	0	1	164	PF3D7_1347700		ethanolamine-phosphate cytidylyltransferase (ECT)
bowtie_circ_005646	Pf3D7_11_v3	1790004	1790206	3	-	3	40	5	T44,T48	2,1	2	0	1	202	PF3D7_1145200		serine/threonine protein kinase, putative
bowtie_circ_005651	Pf3D7_12_v3	1920829	1920973	5	+	3	40	40	S3,T4+8	1,4	0	0	1	144	PF3D7_1246200		actin I (ACT1)
bowtie_circ_005661	Pf3D7_08_v3	657343	657454	3	+	3	40	40	LRET,T24,T32	1,1,1	0	0	1	111	PF3D7_0813300		conserved Plasmodium protein, unknown function
bowtie_circ_005668	Pf3D7_06_v3	367308	367462	3	+	3	40	40	S3,T32,T44	1,1,1	1	0	1	154	PF3D7_0608900		conserved Plasmodium protein, unknown function
bowtie_circ_005688	Pf3D7_12_v3	990308	990416	3	-	3	40	40	LRET,T40	1,2	0	0	1	108	PF3D7_1224300		polyadenylate-binding protein, putative (PABP)
bowtie_circ_005695	Pf3D7_13_v3	2034019	2034139	3	+	3	40	40	T24,T28	2,1	1	0	1	120	PF3D7_1351000		phosphatidylinositol transfer protein, putative
bowtie_circ_000003	Pf3D7_05_v3	1221397	1222093	2	-	2	40	40	ER,T32	1,1	0	0	1	696	PF3D7_0529900		RING zinc finger protein, putative
bowtie_circ_000020	Pf3D7_09_v3	739728	739896	2	+	2	40	40	LRET,T20	1,1	0	0	1	168	PF3D7_0917900		heat shock protein 70 (HSP70-2)
bowtie_circ_000036	Pf3D7_06_v3	817946	818240	2	-	2	40	40	S3	2	0	0	1	294	PF3D7_0619400		cell division cycle protein 48 homologue, putative
bowtie_circ_000041	Pf3D7_14_v3	2711308	2711524	2	+	2	40	40	T40,T44	1,1	0	0	1	216	PF3D7_1466300		26S proteasome regulatory subunit, putative
bowtie_circ_000053	Pf3D7_11_v3	416108	416277	2	-	2	40	40	T36	2	2	0	1	169	PF3D7_1110400		asparagine-rich antigen
bowtie_circ_000054	Pf3D7_11_v3	1721158	1721413	4	+	2	40	40	S3,T4+8	1,3	0	0	1	255	PF3D7_1143100		transcription factor with AP2 domain(s) (AP2-O)
bowtie_circ_000059	Pf3D7_13_v3	1776337	1776471	2	+	2	40	5	T48,TT4	1,1	1	0	1	134	PF3D7_1344300		conserved protein, unknown function
bowtie_circ_000063	Pf3D7_11_v3	191488	191593	2	-	2	40	40	T36	2	0	0	1	105	PF3D7_1104300		conserved Plasmodium protein, unknown function
bowtie_circ_000066	Pf3D7_13_v3	891326	892357	2	-	2	40	40	T40,T48	1,1	0	0	1	1031	PF3D7_1321500		3',5'-cyclic nucleotide phosphodiesterase, putative (PDEbeta)
bowtie_circ_000068	Pf3D7_01_v3	440554	440851	2	-	2	5	40	T44,T48	1,1	0	0	1	297	PF3D7_0111500		UMP-CMP kinase, putative
bowtie_circ_000078	Pf3D7_05_v3	1000871	1001075	2	+	2	40	40	T24	2	1	0	1	204	PF3D7_0524000		karyopherin beta (KASbeta)
bowtie_circ_000085	Pf3D7_01_v3	488229	488703	2	+	2	40	40	ER,T24	1,1	1	0	1	474	PF3D7_0113000		glutamic acid-rich protein (GARP)
bowtie_circ_000086	Pf3D7_10_v3	196609	196726	2	-	2	40	40	T28,T36	1,1	2	0	1	117	PF3D7_1004200		conserved Plasmodium membrane protein, unknown function
bowtie_circ_000087	Pf3D7_04_v3	666123	666892	2	+	2	40	40	ER,T44	1,1	0	0	1	769	PF3D7_0414900		armadillo-domain containing rhoptry protein (ARO)
bowtie_circ_000100	Pf3D7_11_v3	723085	723219	2	-	2	40	40	T24,T36	1,1	0	0	1	134	PF3D7_1119200		conserved protein, unknown function
bowtie_circ_000112	Pf3D7_01_v3	141339	142230	2	-	2	40	40	ER,T32	1,1	0	0	1	891	PF3D7_0103200		nucleoside transporter 4 (NT4)
bowtie_circ_000116	Pf3D7_05_v3	1202020	1203805	2	+	2	40	40	T24,T32	1,1	0	0	1	1785	PF3D7_0529400		conserved Plasmodium protein, unknown function
bowtie_circ_000118	Pf3D7_05_v3	489848	490030	2	+	2	40	5	T32,T36	1,1	0	0	1	182	PF3D7_0511500		RNA pseudouridylate synthase, putative
bowtie_circ_000132	Pf3D7_05_v3	254633	254860	2	-	2	40	40	T32,T40	1,1	1	0	1	227	PF3D7_0731300		Plasmodium exported protein (PHISTb), unknown function (PfG174)
bowtie_circ_000142	Pf3D7_06_v3	1361992	1362187	2	-	2	40	40	ER,S3	1,1	2	0	1	195	PF3D7_1149000		antigen 332, DBL-like protein (Pf332)
bowtie_circ_000149	Pf3D7_14_v3	1930286	1931092	2	+	2	40	40	ER,T12+16	1,1	0	0	1	806	PF3D7_0713400		serpentine receptor, putative (SR25)
bowtie_circ_000155	Pf3D7_05_v3	446207	446377	2	+	2	5	40	T40,T44	1,1	1	0	1	170	PF3D7_1447000		40S ribosomal protein S2, putative
bowtie_circ_000159	Pf3D7_10_v3	542855	544472	2	+	2	6	40	T40	2	0	0	1	1617	PF3D7_0510500		topoisomerase I
bowtie_circ_000179	Pf3D7_07_v3	621708	622820	2	-	2	5	40	S3	2	0	0	1	1112	PF3D7_1013800		conserved Plasmodium protein, unknown function
bowtie_circ_000182	Pf3D7_11_v3	1119691	1119871	2	-	2	40	40	T40	2	1	0	1	180	PF3D7_0713700		conserved Plasmodium protein, unknown function
bowtie_circ_000186	Pf3D7_10_v3	1093121	1093249	2	-	2	40	40	T36,T44	1,1	0	0	1	128	PF3D7_1128900		conserved Plasmodium protein, unknown function
bowtie_circ_000196	Pf3D7_14_v3	1093473	1093689	2	+	2	40	40	LRET	2	0	0	1	216	PF3D7_0818900		heat shock protein 70 (HSP70)
bowtie_circ_000210	Pf3D7_10_v3	1478103	1478397	2	-	2	40	40	T36,T40	1,1	0	0	1	294	PF3D7_1037300		ADP/ATP transporter on adenylate translocase
bowtie_circ_000242	Pf3D7_11_v3	637208	637367	2	+	2	40	5	ER,LRET	1,1	1	0	1	159	PF3D7_1116800		heat shock protein 101 (HSP101)
bowtie_circ_000247	Pf3D7_14_v3	1623445	1623601	2	+	2	40	40	MTLT,T32	1,1	1	0	1	156	PF3D7_1439900		triosephosphate isomerase (TIM)
bowtie_circ_000271	Pf3D7_06_v3	1222000	1222122	2	+	2	40	40	T28,T32	1,1	1	0	1	122	PF3D7_0629700		SET domain protein, putative (SET1)
bowtie_circ_000278	Pf3D7_14_v3	1798863	1798983	2	+	2	40	40	T40,T44	1,1	0	0	1	120	PF3D7_1443900		heat shock protein 90, putative (HSP90)
bowtie_circ_000280	Pf3D7_04_v3	814489	814619	2	-	2	40	40	T12+16,TT4	1,1	0	0	1	130	PF3D7_0418100		conserved Plasmodium protein, unknown function
bowtie_circ_000287	Pf3D7_13_v3	1899202	1899362	3	-	2	40	40	T12+16,T48	2,1	2	0	1	160	PF3D7_1347500		DNA/RNA-binding protein Alba 4 (ALBA4)
bowtie_circ_000288	Pf3D7_08_v3	657286	657454	2	+	2	40	5	ER,TT4	1,1	0	0	1	168	PF3D7_0813300		conserved Plasmodium protein, unknown function
bowtie_circ_000289	Pf3D7_10_v3	999870	999970	2	-	2	40	40	LRET,T36	1,1	0	0	1	100	PF3D7_1023900		chromodomain-helicase-DNA-binding protein 1 homolog, putative (CHD1)
bowtie_circ_000290	Pf3D7_10_v3	1425165	1425402	3	+	2	5	40	T4+8,TT4	2,1	1	0	1	237	PF3D7_1035900		probable protein, unknown function (M566)
bowtie_circ_000300	Pf3D7_08_v3	657301	657454	2	+	2	40	5	T20,T24	1,1	0	0	1	153	PF3D7_0813300		conserved Plasmodium protein, unknown function
bowtie_circ_000324	Pf3D7_07_v3	481773	481886	2	-	2	40	2	T12+16,T24	1,1	2	0	1	113	PF3D7_0710700		conserved Plasmodium protein, unknown function
bowtie_circ_000328	Pf3D7_07_v3	309926	310086	2	+	2	40	40	T24,T48	1,1	1	0	1	160	PF3D7_0706500		conserved Plasmodium protein, unknown function
bowtie_circ_000329	Pf3D7_09_v3	608877	609452	2	-	2	40	40	TT4	2	0	0	1	575	PF3D7_0914200		phospholipid or glycerol acyltransferase, putative
bowtie_circ_000342	Pf3D7_08_v3	571235	571355	4	+	2	40	40	T28,T4+8	1,3	0	0	1	120	PF3D7_0811300		CCR4-associated factor 1 (CAF1)
bowtie_circ_000346	Pf3D7_13_v3	2398185	2398331	2	+	2	40	35	S3,T36	1,1	0	0	1	146	PF3D7_1359900		conserved Plasmodium membrane protein, unknown function
bowtie_circ_000349	Pf3D7_03_v3	279287	279557	2	-	2	40	40	ER,T20	1,1	0	0	1	270	PF3D7_0305700		ubiquitin conjugating enzyme E2, putative
bowtie_circ_000359	Pf3D7_10_v3	698432	699480	2	-	2	40	40	T12+16,T24	1,1	0	0	1	1048	PF3D7_1017400		phosphomannomutase, putative
bowtie_circ_000360	Pf3D7_08_v3	1294941	1295190	2	+	2	6	40	T32,TT4	1,1	0	0	1	249	NA		NA
bowtie_circ_000377	Pf3D7_14_v3	345048	345170	2	-	2	40	40	T36,T40	1,1	0	0	1	122	PF3D7_1408700		conserved Plasmodium protein, unknown function
bowtie_circ_000378	Pf3D7_13_v3	1594460	1594628	2	+	2	40	5	T36	2	0	0	1	168	PF3D7_1339700		conserved Plasmodium protein, unknown function
bowtie_circ_000392	Pf3D7_02_v3	305097	305249	2	-	2	40	40	T48	2	1	0	1	152	PF3D7_0207600		serine repeat antigen 5 (SERA5)
bowtie_circ_000396	Pf3D7_09_v3	608413	610113	2	-	2	40	40	LRET,T12+16	1,1	0	0	1	1700	PF3D7_0914200		phospholipid or glycerol acyltransferase, putative
bowtie_circ_000420	Pf3D7_06_v3	172353	172533	2	-	2	40	40	T40,T48	1,1	2	0	1	180	PF3D7_0604100		transcription factor with AP2 domain(s),SPE2-interacting protein (SIP2)
bowtie_circ_000441	Pf3D7_04_v3	1060369	1060483	2	+	2	40	40	T44,T48	1,1	0	0	1	114	PF3D7_0423500		glideosome associated protein with multiple membrane spans 2 (GAPM2)
bowtie_circ_000444	Pf3D7_02_v3	278072	278219	2	-	2	40	5	T36,T40	1,1	1	0	1	147	PF3D7_0207000		merozoite surface protein 4 (MSP4)
bowtie_circ_000454	Pf3D7_07_v3	272348	272465	2	-	2	40	40	LRET,T48	1,1	0	0	1	117	PF3D7_0705500		inositol-phosphate phosphatase, putative
bowtie_circ_000476	Pf3D7_07_v3	916736	916898	2	+	2	40	40	T32	2	2	0	1	162	PF3D7_0721100		conserved Plasmodium protein, unknown function
bowtie_circ_000482	Pf3D7_10_v3	1442647	1442935	2	+	2	40	40	T36,T48	1,1	1	0	1	288	PF3D7_1036500		probable protein, unknown function
bowtie_circ_000484	Pf3D7_13_v3	965893	966007	2	-	2	40	40	ER,LRET	1,1	1	0	1	114	PF3D7_1323100		60S ribosomal protein L6, putative
bowtie_circ_000511	Pf3D7_13_v3	1653424	1653524	2	+	2	40	40	LRET,T24	1,1	1	0	1	100	PF3D7_1342000		40S ribosomal protein S6, putative
bowtie_circ_000515	Pf3D7_06_v3	587647	587782	2	+	2	40	5	T36	2	2	0	1	135	PF3D7_0614000		thiamin-phosphate pyrophosphorylase, putative
bowtie_circ_000530	Pf3D7_01_v3	446494	446700	2	+	2	5	40	T24,T28	1,1	0	0	1	206	PF3D7_0111800		conserved Plasmodium protein, unknown function
bowtie_circ_000536	Pf3D7_02_v3	442489	442651	2	-	2	40	6	T24,T36	1,1	0	0	1	162	PF3D7_0210900		conserved Plasmodium protein, unknown function
bowtie_circ_000538	Pf3D7_08_v3	687880	688066	4	+	2	40	40	TT4	4	0	0	1	186	PF3D7_0814200		DNA/RNA-binding protein Alba 1 (ALBA1)
bowtie_circ_000549	Pf3D7_06_v3	253643	253743	2	-	2	40	40	ER,T40	1,1	0	0	1	100	PF3D7_0606000		conserved Plasmodium protein, unknown function
bowtie_circ_000554	Pf3D7_01_v3	359383	359972	3	+	2	40	35	T4+8	3	0	0	1	589	PF3D7_0108800		conserved Plasmodium protein, unknown function
bowtie_circ_000567	Pf3D7_08_v3	799030	799503	2	+	2	40	40	S3,T28	1,1	0	0	1	473	PF3D7_0817500		protein kinase c inhibitor-like protein, putative
bowtie_circ_000571	Pf3D7_02_v3	469800	470027	2	+	2	40	40	T24,T36	1,1	0	0	1	227	PF3D7_0211700		protein kinase, putative (TKL1)
bowtie_circ_000575	Pf3D7_04_v3	702147	702568	3	-	2	40	40	T48,TT4	1,2	0	0	1	421	PF3D7_0416000		RNA binding protein, putative
bowtie_circ_000595	Pf3D7_11_v3	977274	977926	2	-	2	40	40	S3,T24	1,1	0	0	1	652	PF3D7_1124800		nuclear preribosomal assembly protein, putative
bowtie_circ_000603	Pf3D7_07_v3	340507	340720	2	+	2	40	40	T40,T48	1,1	1	0	1	213	PF3D7_0707300		rhoptry-associated membrane antigen (RAMA)
bowtie_circ_000605	Pf3D7_07_v3	144106	144672	2	+	2	40	40	S3	2	0	0	1	566	PF3D7_0703600		conserved Plasmodium protein, unknown function
bowtie_circ_000615	Pf3D7_06_v3	816328	816652	2	-	2	40	40	T28,T44	1,1	0	0	1	324	PF3D7_0619400		cell division cycle protein 48 homologue, putative
bowtie_circ_000623	Pf3D7_05_v3	1043340	1043466	2	+	2	40	40	MTLT,TT4	1,1	2	0	1	126	PF3D7_0525100		acyl-CoA synthetase (ACS10)
bowtie_circ_000641	Pf3D7_03_v3	399797	399947	2	+	2	40	40	S3,T44	1,1	0	0	1	150	PF3D7_0309300		N2227-like protein, putative
bowtie_circ_000667	Pf3D7_05_v3	488695	488935	2	+	2	40	5	T24,T40	1,1	1	0	1	240	PF3D7_0511500		RNA pseudouridylate synthase, putative
bowtie_circ_000694	Pf3D7_09_v3	425650	425809	2	+	2	40	40	LRET,T28	1,1	0	0	1	159	PF3D7_0909400		exoribonuclease, putative
bowtie_circ_000701	Pf3D7_14_v3	2981816	2982227	2	+	2	40	40	T28,T36	1,1	0	0	1	411	PF3D7_1473200		DnaJ protein, putative
bowtie_circ_000704	Pf3D7_08_v3	1367296	1367407	2	-	2	40	40	T20,T48	1,1	0	0	1	111	PF3D7_0831700		heat shock protein 70 (HSP70-x)
bowtie_circ_000707	Pf3D7_09_v3	152908	153085	2	-	2	40	5	T28,T36	1,1	0	0	1	177	PF3D7_0903400		DEAD/DEAH box helicase, putative
bowtie_circ_000723	Pf3D7_10_v3	675571	675676	2	-	2	40	40	T12+16,T44	1,1	2	0	1	105	PF3D7_1016800		Plasmodium exported protein (PHISTc), unknown function
bowtie_circ_000739	Pf3D7_10_v3	1326147	1326330	2	-	2	40	40	T32,T40	1,1	1	0	1	183	PF3D7_1033100		S-adenosylmethionine decarboxylase/ornithine decarboxylase (AdoMetDC/ODC)
bowtie_circ_000749	Pf3D7_06_v3	864481	864730	2	+	2	40	40	T20,T36	1,1	1	0	1	249	PF3D7_0621000		conserved Plasmodium protein, unknown function
bowtie_circ_000754	Pf3D7_11_v3	331363	331477	2	+	2	5	40	T28,T44	1,1	2	0	1	114	PF3D7_1107800		transcription factor with AP2 domain(s) (ApiAP2)
bowtie_circ_000757	Pf3D7_06_v3	286434	286576	4	+	2	40	40	TT4	4	0	0	1	142	PF3D7_0606700		coatomer alpha subunit, putative
bowtie_circ_000762	Pf3D7_06_v3	709069	709197	2	+	2	40	5	T12+16,T24	1,1	2	0	1	128	NA		NA
bowtie_circ_000765	Pf3D7_14_v3	2592898	2593083	2	-	2	40	40	T12+16,T28	1,1	2	0	1	185	PF3D7_1464000		YL1 nuclear protein, putative
bowtie_circ_000771	Pf3D7_06_v3	796934	797532	2	+	2	40	40	T28	2	0	0	1	598	PF3D7_0619100		conserved Plasmodium protein, unknown function
bowtie_circ_000776	Pf3D7_11_v3	1043630	1044466	2	-	2	40	40	T48	2	0	0	1	836	PF3D7_1126700		conserved Plasmodium protein, unknown function
bowtie_circ_000791	Pf3D7_08_v3	687808	688009	2	+	2	40	40	T36,T40	1,1	0	0	1	201	PF3D7_0814200		DNA/RNA-binding protein Alba 1 (ALBA1)
bowtie_circ_000797	Pf3D7_10_v3	1402570	1402786	2	-	2	5	40	S3,T4+8	1,1	2	0	1	216	PF3D7_1035300		glutamate-rich protein (GLURP)
bowtie_circ_000800	Pf3D7_11_v3	605123	605669	2	+	2	0	40	S3,T40	1,1	1	0	1	546	PF3D7_1116000		rhoptry neck protein 4 (RON4)
bowtie_circ_000805	Pf3D7_14_v3	2756385	2756579	2	+	2	5	40	T32,T36	1,1	0	0	1	194	PF3D7_1467500		DNA/RNA-binding protein KIN17, putative
bowtie_circ_000806	Pf3D7_10_v3	1162972	1163113	2	+	2	40	40	ER	2	0	0	1	141	PF3D7_1028000		methyltransferase, putative
bowtie_circ_000810	Pf3D7_07_v3	395904	396008	2	+	2	40	40	T32,T44	1,1	0	0	1	104	PF3D7_0708800		heat shock protein 110 (HSP110c)
bowtie_circ_000815	Pf3D7_11_v3	221840	222020	2	+	2	40	40	T32,T48	1,1	1	0	1	180	PF3D7_1105000		histone H4 (H4)
bowtie_circ_000823	Pf3D7_05_v3	494165	494439	2	+	2	5	40	T24,T32	1,1	0	0	1	274	PF3D7_0511500		RNA pseudouridylate synthase, putative
bowtie_circ_000827	Pf3D7_01_v3	410319	410950	2	+	2	40	40	T28	2	0	0	1	631	PF3D7_0110600		phosphatidylinositol-4-phosphate 5-kinase (PIP5K)
bowtie_circ_000831	Pf3D7_14_v3	359572	359697	2	+	2	40	35	T28,T36	1,1	0	0	1	125	PF3D7_1409100		aldo-keto reductase, putative
bowtie_circ_000837	Pf3D7_04_v3	615635	615767	2	+	2	40	40	T32,T40	1,1	0	0	1	132	PF3D7_0413500		phosphoglucomutase-2 (PGM2)
bowtie_circ_000841	Pf3D7_09_v3	1172762	1172906	2	+	2	40	40	T12+16	2	2	0	1	144	PF3D7_0929300		conserved Plasmodium protein, unknown function
bowtie_circ_000846	Pf3D7_14_v3	96147	97627	3	-	2	40	40	MTLT,T12+16	1,2	0	0	1	1480	PF3D7_1402700		pre-mRNA splicing factor, putative
bowtie_circ_000861	Pf3D7_02_v3	273975	274089	2	+	2	40	40	S3,T48	1,1	0	0	1	114	PF3D7_0206800		merozoite surface protein 2 (MSP2)
bowtie_circ_000864	Pf3D7_05_v3	353634	353755	3	-	2	40	40	T4+8	3	0	0	1	121	PF3D7_0508500		guanidine nucleotide exchange factor (RCC1)
bowtie_circ_000876	Pf3D7_10_v3	1168047	1168279	2	-	2	40	40	T20,T32	1,1	1	0	1	232	PF3D7_1028300		nucleolar preribosomal assembly protein, putative
bowtie_circ_000878	Pf3D7_12_v3	1897219	1898503	2	+	2	40	40	S3	2	0	0	1	1284	PF3D7_1245500		conserved Plasmodium protein, unknown function
bowtie_circ_000893	Pf3D7_08_v3	86990	87107	2	+	2	6	40	T24,T40	1,1	1	0	1	117	PF3D7_0801000		Plasmodium exported protein (PHISTc), unknown function
bowtie_circ_000898	Pf3D7_03_v3	535056	535184	2	+	2	40	40	ER,T20	1,1	0	0	1	128	PF3D7_0312800		60S ribosomal protein L26, putative
bowtie_circ_000900	Pf3D7_11_v3	941789	941913	2	+	2	40	5	T32,T36	1,1	2	0	1	124	PF3D7_1123800		conserved Plasmodium protein, unknown function
bowtie_circ_000908	Pf3D7_11_v3	204852	205772	2	-	2	40	40	T32	2	0	0	1	920	PF3D7_1104700		RNA polymerase subunit, putative
bowtie_circ_000913	Pf3D7_12_v3	1908404	1908594	2	+	2	40	40	ER	2	0	0	1	190	PF3D7_1245800		clathrin coat assembly protein AP180, putative
bowtie_circ_000932	Pf3D7_02_v3	800722	800989	2	+	2	40	40	ER,T48	1,1	0	0	1	267	PF3D7_0220000		liver stage antigen 3 (LSA3)
bowtie_circ_000939	Pf3D7_10_v3	1569059	1571519	2	+	2	40	40	T44	2	0	0	1	2460	PF3D7_1039000		serine/threonine protein kinase, FIKK family (FIKK10.2)
bowtie_circ_000941	Pf3D7_12_v3	596292	596475	2	-	2	40	5	LRET,T24	1,1	0	0	1	183	PF3D7_1213900		conserved Plasmodium protein, unknown function
bowtie_circ_000943	Pf3D7_13_v3	1649731	1650205	2	-	2	40	40	ER,T32	1,1	0	0	1	474	PF3D7_1341900		vacuolar ATP synthase subunit d, putative
bowtie_circ_000945	Pf3D7_04_v3	765880	766031	2	+	2	40	40	T36,T44	1,1	2	0	1	151	PF3D7_0417400		conserved Plasmodium protein, unknown function
bowtie_circ_000947	Pf3D7_13_v3	1843529	1843695	2	+	2	40	40	S3,T36	1,1	0	0	1	166	PF3D7_1346100		Sec61 alpha subunit, PfSec61 (SEC61)
bowtie_circ_000974	Pf3D7_14_v3	2506785	2506917	2	+	2	5	40	T12+16,T36	1,1	0	0	1	132	PF3D7_1461800		conserved Plasmodium protein, unknown function
bowtie_circ_000990	Pf3D7_05_v3	818541	818879	2	+	2	40	40	LRET,T24	1,1	0	0	1	338	PF3D7_0519700		conserved Plasmodium protein, unknown function
bowtie_circ_000993	Pf3D7_11_v3	1834605	1834737	2	+	2	40	5	T40,T44	1,1	0	0	1	132	PF3D7_1146600		CCAAT-box DNA binding protein subunit B (NFYB)
bowtie_circ_000995	Pf3D7_08_v3	87029	87224	2	+	2	0	40	ER,LRET	1,1	0	0	1	195	PF3D7_0801000		Plasmodium exported protein (PHISTc), unknown function
bowtie_circ_001006	Pf3D7_12_v3	668979	669284	2	+	2	40	40	T24,T28	1,1	2	0	1	305	NA		NA
bowtie_circ_001011	Pf3D7_03_v3	315248	315518	2	-	2	40	40	T20	2	0	0	1	270	PF3D7_0307200		60S ribosomal protein L7, putative
bowtie_circ_001015	Pf3D7_01_v3	113335	113440	2	+	2	40	40	T4+8,TT4	1,1	0	0	1	105	PF3D7_0102500		erythrocyte binding antigen-181 (EBA181)
bowtie_circ_001023	Pf3D7_13_v3	1277064	1278021	2	-	2	5	40	S3,T40	1,1	0	0	1	957	PF3D7_1330300		DnaJ protein, putative
bowtie_circ_001045	Pf3D7_05_v3	712585	712686	2	-	2	6	40	LRET,T40	1,1	1	0	1	101	NA		NA
bowtie_circ_001052	Pf3D7_14_v3	1875605	1875747	2	-	2	40	40	T24	2	1	0	1	142	PF3D7_1445700		conserved Plasmodium protein, unknown function
bowtie_circ_001057	Pf3D7_14_v3	2064650	2064809	2	-	2	5	40	T20,T44	1,1	0	0	1	159	PF3D7_1450400		zinc finger protein, putative
bowtie_circ_001067	Pf3D7_14_v3	1458439	1458544	2	+	2	40	40	LRET,MTLT	1,1	2	0	1	105	PF3D7_1436000		glucose-6-phosphate isomerase (GPI)
bowtie_circ_001068	Pf3D7_11_v3	513744	514429	2	-	2	40	40	TT4	2	0	0	1	685	NA		NA
bowtie_circ_001083	Pf3D7_06_v3	1171201	1172224	3	-	2	40	40	T4+8,TT4	2,1	0	0	1	1023	PF3D7_0628300		choline/ethanolaminephosphotransferase, putative (CEPT)
bowtie_circ_001096	Pf3D7_10_v3	121104	122993	2	+	2	40	40	LRET,T32	1,1	0	0	1	1889	PF3D7_1002400		RNA binding protein, putative
bowtie_circ_001103	Pf3D7_12_v3	217703	218086	2	+	2	40	40	TT4	2	0	0	1	383	PF3D7_1204900		probable protein, unknown function
bowtie_circ_001112	Pf3D7_10_v3	884866	885067	2	-	2	40	40	T28,T32	1,1	0	0	1	201	PF3D7_1021700		conserved Plasmodium membrane protein, unknown function
bowtie_circ_001116	Pf3D7_08_v3	644305	644440	3	-	2	6	40	T4+8,TT4	2,1	2	0	1	135	PF3D7_0813000		conserved Plasmodium protein, unknown function
bowtie_circ_001128	Pf3D7_09_v3	652959	653100	2	-	2	40	40	T24	2	0	0	1	141	PF3D7_0915400		6-phosphofructokinase (PFK9)
bowtie_circ_001134	Pf3D7_13_v3	2040626	2041360	2	-	2	40	40	ER,T12+16	1,1	0	0	1	734	PF3D7_1351100		conserved Plasmodium protein, unknown function
bowtie_circ_001153	Pf3D7_12_v3	1042565	1042737	3	-	2	40	5	ER,TT4	2,1	1	0	1	172	PF3D7_1225700		conserved Plasmodium protein, unknown function
bowtie_circ_001154	Pf3D7_08_v3	687826	687997	2	+	2	40	40	T36	2	1	0	1	171	PF3D7_0814200		DNA/RNA-binding protein Alba 1 (ALBA1)
bowtie_circ_001162	Pf3D7_09_v3	645755	645905	4	+	2	5	40	T4+8,TT4	3,1	0	0	1	150	PF3D7_0915200		ribonuclease H2 subunit C, putative
bowtie_circ_001163	Pf3D7_12_v3	561537	561750	2	+	2	40	40	ER,T28	1,1	2	0	1	213	PF3D7_1212700		eukaryotic translation initiation factor 3 subunit 10, putative
bowtie_circ_001179	Pf3D7_06_v3	1256836	1257103	2	+	2	40	40	S3	2	1	0	1	267	PF3D7_0630100		conserved Plasmodium protein, unknown function
bowtie_circ_001192	Pf3D7_03_v3	846676	846862	2	+	2	40	40	T28	2	0	0	1	186	PF3D7_0320300		T-complex protein 1 epsilon subunit, putative
bowtie_circ_001196	Pf3D7_05_v3	631545	631657	2	+	2	5	40	T28	2	0	0	1	112	PF3D7_0515300		phosphatidylinositol 3-kinase (PI3K)
bowtie_circ_001206	Pf3D7_07_v3	1134742	1134937	2	-	2	5	40	T36,T4+8	1,1	1	0	1	195	PF3D7_0726500		ubiquitin carboxyl-terminal hydrolase, putative
bowtie_circ_001209	Pf3D7_11_v3	1399085	1399694	2	-	2	40	40	T32	2	0	0	1	609	PF3D7_1135900		3-oxo-5-alpha-steroid 4-dehydrogenase, putative
bowtie_circ_001210	Pf3D7_12_v3	1206460	1206604	2	+	2	5	40	S3,T36	1,1	0	0	1	144	PF3D7_1229300		conserved Plasmodium protein, unknown function
bowtie_circ_001211	Pf3D7_10_v3	716276	716376	2	+	2	40	40	T32,T40	1,1	0	0	1	100	PF3D7_1017900		26s proteasome regulatory subunit p55, putative
bowtie_circ_001225	Pf3D7_07_v3	955644	955765	2	+	2	40	40	T32,T36	1,1	1	0	1	121	PF3D7_0722400		GTP binding protein, putative
bowtie_circ_001240	Pf3D7_13_v3	1543917	1544018	2	+	2	38	40	T36	2	2	0	1	101	PF3D7_1338100		proteasome regulatory subunit, putative
bowtie_circ_001245	Pf3D7_12_v3	1195784	1195895	2	-	2	40	40	T24	2	2	0	1	111	PF3D7_1229100		ABC transporter, (CT family) (MRP2)
bowtie_circ_001282	Pf3D7_12_v3	1657871	1658065	2	+	2	40	40	T32,T44	1,1	1	0	1	194	PF3D7_1239700		cell division protein FtsH, putative
bowtie_circ_001297	Pf3D7_08_v3	829946	830471	2	+	2	40	40	T20,T48	1,1	0	0	1	525	PF3D7_0818200		14-3-3 protein (14-3-3I)
bowtie_circ_001316	Pf3D7_11_v3	1966705	1966831	2	-	2	40	40	T24,T28	1,1	0	0	1	126	PF3D7_1149000		antigen 332, DBL-like protein (Pf332)
bowtie_circ_001318	Pf3D7_11_v3	1434912	1435191	2	-	2	40	35	S3	2	0	0	1	279	PF3D7_1136500		casein kinase 1 (CK1)
bowtie_circ_001319	Pf3D7_06_v3	294353	294461	2	+	2	40	5	T28,TT4	1,1	0	0	1	108	PF3D7_0607000		translation initiation factor IF-2, putative
bowtie_circ_001333	Pf3D7_03_v3	535084	535184	2	+	2	40	40	MTLT,T40	1,1	0	0	1	100	PF3D7_0312800		60S ribosomal protein L26, putative
bowtie_circ_001338	Pf3D7_06_v3	212388	213102	2	-	2	40	40	S3,T44	1,1	0	0	1	714	PF3D7_0604900		conserved Plasmodium protein, unknown function
bowtie_circ_001346	Pf3D7_02_v3	273897	274071	2	-	2	40	40	LRET,S3	1,1	0	0	1	174	PF3D7_0206800		merozoite surface protein 2 (MSP2)
bowtie_circ_001350	Pf3D7_03_v3	865402	866219	2	+	2	40	40	T44,T48	1,1	0	0	1	817	PF3D7_0320700		signal peptidase complex subunit 2, putative (SPC2)
bowtie_circ_001357	Pf3D7_12_v3	326428	326544	2	-	2	40	40	LRET,T36	1,1	0	0	1	116	PF3D7_1207100		small subunit rRNA processing factor, putative
bowtie_circ_001364	Pf3D7_03_v3	389707	389813	3	-	2	40	40	T24,T36	2,1	0	0	1	106	PF3D7_0309200		serine/threonine protein kinase, putative (ARK2)
bowtie_circ_001371	Pf3D7_05_v3	467605	467713	2	+	2	40	40	MTLT,T24	1,1	2	0	1	108	PF3D7_0511000		translationally-controlled tumor protein homolog (TCTP)
bowtie_circ_001376	Pf3D7_14_v3	2091160	2091393	2	+	2	40	40	LRET,T36	1,1	1	0	1	233	PF3D7_1451100		elongation factor 2
bowtie_circ_001380	Pf3D7_05_v3	75322	75556	2	-	2	0	40	TT4	2	2	0	1	234	PF3D7_0501400		interspersed repeat antigen (FIRA)
bowtie_circ_001381	Pf3D7_13_v3	1649531	1650205	2	-	2	40	40	T44	2	0	0	1	674	PF3D7_1341900		vacuolar ATP synthase subunit d, putative
bowtie_circ_001383	Pf3D7_11_v3	128879	129043	2	+	2	40	40	T20,TT4	1,1	2	0	1	164	PF3D7_1102700		early transcribed membrane protein 11.1 (ETRAMP11.1)
bowtie_circ_001410	Pf3D7_11_v3	697292	697475	2	-	2	40	40	T24,T40	1,1	2	0	1	183	PF3D7_1118300		insulinase, putative
bowtie_circ_001418	Pf3D7_13_v3	832148	832254	2	-	2	40	40	ER,T20	1,1	1	0	1	106	PF3D7_1320000		rhoptry protein 2, putative (PRP2)
bowtie_circ_001425	Pf3D7_08_v3	810246	811320	3	-	2	40	40	T4+8,T48	2,1	0	0	1	1074	PF3D7_0817700		rhoptry neck protein 5 (RON5)
bowtie_circ_001433	Pf3D7_05_v3	554509	554641	2	-	2	40	40	T28	2	0	0	1	132	PF3D7_0512900		conserved Plasmodium protein, unknown function
bowtie_circ_001439	Pf3D7_05_v3	491579	491925	2	+	2	40	3	T32	2	0	0	1	346	PF3D7_0511500		RNA pseudouridylate synthase, putative
bowtie_circ_001441	Pf3D7_14_v3	1920245	1921040	2	-	2	40	40	ER,T40	1,1	0	0	1	795	PF3D7_1446700		conserved Plasmodium protein, unknown function
bowtie_circ_001446	Pf3D7_11_v3	750009	750114	2	+	2	40	5	T44,TT4	1,1	0	0	1	105	PF3D7_1119900		conserved Plasmodium protein, unknown function
bowtie_circ_001447	Pf3D7_09_v3	120593	120777	2	-	2	40	40	S3	2	0	0	1	184	PF3D7_0902700		Plasmodium exported protein (PHISTb), unknown function, pseudogene
bowtie_circ_001450	Pf3D7_14_v3	3159647	3159778	2	+	2	5	40	T20,T36	1,1	0	0	1	131	PF3D7_1476800		lysophospholipase, putative
bowtie_circ_001452	Pf3D7_06_v3	175703	175859	2	-	2	40	40	T36,T44	1,1	0	0	1	156	PF3D7_0604100		transcription factor with AP2 domain(s),SPE2-interacting protein (SIP2)
bowtie_circ_001454	Pf3D7_13_v3	2037609	2037747	2	+	2	40	40	T28,T36	1,1	0	0	1	138	PF3D7_1351000		phosphatidylinositol transfer protein, putative
bowtie_circ_001460	Pf3D7_11_v3	139967	140811	2	-	2	40	5	MTLT,T40	1,1	2	0	1	844	PF3D7_1103100		60S acidic ribosomal protein P1, putative
bowtie_circ_001465	Pf3D7_13_v3	1196353	1196593	2	-	2	40	40	T32,T48	1,1	1	0	1	240	PF3D7_1328300		conserved Plasmodium protein, unknown function
bowtie_circ_001467	Pf3D7_14_v3	218586	218688	2	+	2	40	40	S3,T40	1,1	1	0	1	102	PF3D7_1406200		conserved Plasmodium protein, unknown function
bowtie_circ_001481	Pf3D7_13_v3	2093078	2093211	2	-	2	5	40	S3,T44	1,1	0	0	1	133	NA		NA
bowtie_circ_001490	Pf3D7_05_v3	751062	752164	2	+	2	40	40	ER,LRET	1,1	0	0	1	1102	PF3D7_0518000		conserved protein, unknown function
bowtie_circ_001516	Pf3D7_06_v3	544722	544823	2	-	2	5	40	T44	2	2	0	1	101	PF3D7_0613300		rhoptry protein (ROP14)
bowtie_circ_001529	Pf3D7_11_v3	914161	914318	2	+	2	40	4	T44	2	0	0	1	157	PF3D7_1123100		calcium-dependent protein kinase 7 (CDPK7)
bowtie_circ_001530	Pf3D7_11_v3	605630	605786	2	+	2	40	40	S3,T40	1,1	0	0	1	156	PF3D7_1116000		rhoptry neck protein 4 (RON4)
bowtie_circ_001549	Pf3D7_14_v3	1458861	1459007	2	+	2	40	40	T24,T40	1,1	1	0	1	146	PF3D7_1436000		glucose-6-phosphate isomerase (GPI)
bowtie_circ_001553	Pf3D7_14_v3	2388125	2389003	2	+	2	40	40	MTLT	2	2	0	1	878	PF3D7_1458000		cysteine proteinase falcipain 1 (FP1)
bowtie_circ_001559	Pf3D7_09_v3	967475	967784	2	-	2	40	40	ER,T36	1,1	0	0	1	309	PF3D7_0923900		RNA binding protein, putative
bowtie_circ_001560	Pf3D7_11_v3	606170	606290	4	+	2	40	40	T12+16,T4+8	1,3	2	0	1	120	PF3D7_1116000		rhoptry neck protein 4 (RON4)
bowtie_circ_001566	Pf3D7_14_v3	2774728	2774917	4	+	2	40	40	T4+8	4	1	0	1	189	PF3D7_1467900		rab GTPase activator, putative
bowtie_circ_001569	Pf3D7_12_v3	721338	722051	2	-	2	40	40	T12+16,T20	1,1	0	0	1	713	PF3D7_1218400		triose or hexose phosphate/phosphate translocator, putative
bowtie_circ_001601	Pf3D7_06_v3	283543	283685	2	-	2	5	40	T44	2	1	0	1	142	PF3D7_0606700		coatomer alpha subunit, putative
bowtie_circ_001602	Pf3D7_10_v3	179442	179607	2	-	2	40	40	ER,T24	1,1	2	0	1	165	PF3D7_1004000		60S ribosomal protein L13, putative
bowtie_circ_001603	Pf3D7_11_v3	1533415	1535531	2	-	2	40	40	T12+16,T20	1,1	0	0	1	2116	PF3D7_1138800		conserved Plasmodium protein, unknown function
bowtie_circ_001605	Pf3D7_11_v3	1087365	1087527	2	+	2	40	40	T20,T48	1,1	2	0	1	162	PF3D7_1128000		conserved Plasmodium protein, unknown function
bowtie_circ_001644	Pf3D7_03_v3	392119	392269	2	-	2	40	40	T36	2	1	0	1	150	PF3D7_0309200		serine/threonine protein kinase, putative (ARK2)
bowtie_circ_001654	Pf3D7_06_v3	768900	769007	2	+	2	40	34	MTLT,T24	1,1	0	1	1	107	PF3D7_0618300		60S ribosomal protein L27a, putative
bowtie_circ_001675	Pf3D7_08_v3	622694	622805	2	-	2	40	40	ER,T20	1,1	0	0	1	111	PF3D7_0812400		karyopherin alpha (KARalpha)
bowtie_circ_001690	Pf3D7_10_v3	1455377	1455503	2	-	2	40	40	T40,TT4	1,1	0	0	1	126	PF3D7_1036900		conserved Plasmodium protein, unknown function
bowtie_circ_001698	Pf3D7_14_v3	407750	407900	2	-	2	40	40	T36	2	1	0	1	150	PF3D7_1410300		conserved Plasmodium protein, unknown function
bowtie_circ_001700	Pf3D7_05_v3	46575	46701	2	-	2	40	40	T28,T32	1,1	1	0	1	126	PF3D7_0500800		mature parasite-infected erythrocyte surface antigen,erythrocyte membrane protein 2 (MESA)
bowtie_circ_001701	Pf3D7_09_v3	1206325	1206579	2	-	2	40	40	S3,T48	1,1	0	0	1	254	PF3D7_0930300		merozoite surface protein 1 (MSP1)
bowtie_circ_001710	Pf3D7_12_v3	1636707	1636827	2	-	2	40	40	T36,T44	1,1	0	0	1	120	PF3D7_1239200		transcription factor with AP2 domain(s) (ApiAP2)
bowtie_circ_001717	Pf3D7_13_v3	2396300	2396456	2	+	2	40	5	LRET,T36	1,1	2	0	1	156	PF3D7_1359900		conserved Plasmodium membrane protein, unknown function
bowtie_circ_001720	Pf3D7_14_v3	1930562	1930796	2	+	2	40	40	LRET,T32	1,1	0	0	1	234	PF3D7_1447000		40S ribosomal protein S2, putative
bowtie_circ_001726	Pf3D7_05_v3	750643	751962	2	+	2	40	40	LRET,T24	1,1	0	0	1	1319	PF3D7_0518000		conserved protein, unknown function
bowtie_circ_001733	Pf3D7_11_v3	605123	605240	2	+	2	40	4	T44,T48	1,1	0	0	1	117	PF3D7_1116000		rhoptry neck protein 4 (RON4)
bowtie_circ_001735	Pf3D7_06_v3	606314	606451	2	-	2	40	40	T12+16,T20	1,1	1	0	1	137	PF3D7_0614500		60S ribosomal protein L19, putative
bowtie_circ_001741	Pf3D7_13_v3	161911	162067	2	+	2	40	40	T24,T28	1,1	1	0	1	156	NA		NA
bowtie_circ_001745	Pf3D7_14_v3	2954513	2955808	2	+	2	40	40	ER,T24	1,1	0	0	1	1295	PF3D7_1472300		conserved Plasmodium membrane protein, unknown function
bowtie_circ_001749	Pf3D7_06_v3	1171201	1173721	4	-	2	5	40	T4+8,T48	3,1	0	0	1	2520	PF3D7_0628300		choline/ethanolaminephosphotransferase, putative (CEPT)
bowtie_circ_001758	Pf3D7_14_v3	898761	898890	2	-	2	40	40	T28,T36	1,1	0	0	1	129	PF3D7_1422300		DnaJ protein, putative
bowtie_circ_001779	Pf3D7_11_v3	226198	226306	2	-	2	40	40	S3,T44	1,1	0	0	1	108	PF3D7_1105100		histone H2B (H2B)
bowtie_circ_001789	Pf3D7_14_v3	1062081	1062181	2	+	2	40	40	T40,T44	1,1	1	0	1	100	PF3D7_1427200		selenoprotein (Sel4)
bowtie_circ_001792	Pf3D7_13_v3	1320724	1320853	2	-	2	34	40	ER,S3	1,1	1	0	1	129	PF3D7_1331700		glutamine--tRNA ligase, putative
bowtie_circ_001798	Pf3D7_06_v3	196186	196303	2	-	2	40	40	T24,T4+8	1,1	1	0	1	117	PF3D7_0604500		conserved Plasmodium protein, unknown function
bowtie_circ_001799	Pf3D7_02_v3	128115	128240	2	+	2	40	40	ER,TT4	1,1	0	0	1	125	PF3D7_0202500		early transcribed membrane protein 2 (ETRAMP2)
bowtie_circ_001811	Pf3D7_10_v3	1400950	1401115	3	+	2	40	35	T44,T48	2,1	1	0	1	165	PF3D7_1035300		glutamate-rich protein (GLURP)
bowtie_circ_001817	Pf3D7_08_v3	393652	393811	2	-	2	40	40	T36,T48	1,1	1	0	1	159	PF3D7_0807600		conserved Plasmodium protein, unknown function
bowtie_circ_001825	Pf3D7_05_v3	1313894	1313999	2	+	2	5	40	LRET,TT4	1,1	2	0	1	105	PF3D7_0532400		Plasmodium exported protein (PHISTb), unknown function
bowtie_circ_001831	Pf3D7_08_v3	687763	688033	2	+	2	40	40	ER,LRET	1,1	0	0	1	270	PF3D7_0814200		DNA/RNA-binding protein Alba 1 (ALBA1)
bowtie_circ_001836	Pf3D7_07_v3	1299595	1299781	2	+	2	40	40	ER	2	0	0	1	186	PF3D7_0730300		transcription factor with AP2 domain(s) (AP2-L)
bowtie_circ_001838	Pf3D7_06_v3	764902	765106	2	-	2	40	40	MTLT,T36	1,1	0	0	1	204	PF3D7_0618200		conserved Plasmodium protein, unknown function
bowtie_circ_001850	Pf3D7_09_v3	903714	903828	2	+	2	40	40	MTLT,T28	1,1	0	0	1	114	PF3D7_0922200		S-adenosylmethionine synthetase (SAMS)
bowtie_circ_001867	Pf3D7_14_v3	938331	939713	2	+	2	40	40	T44,T48	1,1	0	0	1	1382	PF3D7_1423300		serine/threonine protein phosphatase (PP7)
bowtie_circ_001868	Pf3D7_06_v3	632977	633131	2	-	2	40	40	ER,T36	1,1	0	0	1	154	PF3D7_0615400		ribonuclease, putative
bowtie_circ_001872	Pf3D7_03_v3	989162	989318	2	+	2	40	40	T28,T40	1,1	0	0	1	156	PF3D7_0323600		conserved Plasmodium protein, unknown function
bowtie_circ_001899	PFC10_API_IRAB	21260	21440	2	-	2	40	40	S3,T44	1,1	0	0	1	180	PFC10_API0030		apicoplast ribosomal protein S12 (rps12)
bowtie_circ_001932	Pf3D7_11_v3	604312	604417	2	-	2	40	40	S3,T48	1,1	1	0	1	105	PF3D7_1116000		rhoptry neck protein 4 (RON4)
bowtie_circ_001945	Pf3D7_11_v3	221831	222101	2	-	2	40	40	T44,T48	1,1	0	0	1	270	PF3D7_1105000		histone H4 (H4)
bowtie_circ_001954	Pf3D7_11_v3	1166133	1166256	2	+	2	5	40	ER,S3	1,1	2	0	1	123	PF3D7_1130200		60S ribosomal protein P0 (PfP0)
bowtie_circ_001964	Pf3D7_13_v3	2773160	2773476	2	-	2	40	40	ER,T36	1,1	1	0	1	316	PF3D7_1369500		conserved Plasmodium protein, unknown function
bowtie_circ_001981	Pf3D7_05_v3	1144931	1145135	2	+	2	5	40	T12+16,T24	1,1	1	0	1	204	PF3D7_0527500		Hsc70-interacting protein (HIP)
bowtie_circ_001990	Pf3D7_12_v3	885461	885584	2	-	2	40	40	T24,T32	1,1	0	0	1	123	PF3D7_1222300		endoplasmin, putative (GRP94)
bowtie_circ_001992	Pf3D7_11_v3	762354	762633	2	+	2	40	40	LRET,T24	1,1	0	0	1	279	PF3D7_1120100		phosphoglycerate mutase, putative (PGM1)
bowtie_circ_001996	Pf3D7_07_v3	1321954	1322098	2	+	2	40	35	ER,T20	1,1	1	0	1	144	PF3D7_0730800		Plasmodium exported protein, unknown function
bowtie_circ_001999	Pf3D7_11_v3	630924	631029	2	-	2	40	40	LRET,T28	1,1	0	0	1	105	PF3D7_1116700		cathepsin C, homolog,dipeptidyl peptidase 1 (DPAP1)
bowtie_circ_002007	Pf3D7_12_v3	1033797	1033935	2	+	2	40	40	T20,T28	1,1	0	0	1	138	PF3D7_1225500		small subunit rRNA processing factor, putative
bowtie_circ_002010	Pf3D7_08_v3	572941	573076	2	+	2	40	40	T36,TT4	1,1	2	0	1	135	PF3D7_0811300		CCR4-associated factor 1 (CAF1)
bowtie_circ_002014	Pf3D7_14_v3	1642153	1642455	2	+	2	40	40	T40	2	0	0	1	302	PF3D7_1440200		stromal-processing peptidase, putative (SPP)
bowtie_circ_002021	Pf3D7_14_v3	808848	809013	2	-	2	40	40	T20,T36	1,1	2	0	1	165	PF3D7_1419400		conserved Plasmodium membrane protein, unknown function
bowtie_circ_002036	Pf3D7_07_v3	456791	456988	2	-	2	40	40	T28,T40	1,1	2	0	1	197	PF3D7_0710000		conserved Plasmodium protein, unknown function
bowtie_circ_002053	Pf3D7_12_v3	1388022	1388284	2	+	2	40	40	T32,T36	1,1	2	0	1	262	PF3D7_1233600		asparagine and aspartate rich protein 1 (AARP1)
bowtie_circ_002062	Pf3D7_14_v3	1924438	1925652	2	-	2	40	40	ER,T24	1,1	0	0	1	1214	PF3D7_1446900		glutaminyl-peptide cyclotransferase, putative
bowtie_circ_002063	Pf3D7_05_v3	295090	295307	2	-	2	40	40	T20	2	2	0	1	217	PF3D7_0507100		60S ribosomal protein L4, putative
bowtie_circ_002093	Pf3D7_11_v3	1960474	1960591	2	+	2	40	5	ER,T36	1,1	0	0	1	117	PF3D7_1149000		antigen 332, DBL-like protein (Pf332)
bowtie_circ_002094	Pf3D7_12_v3	1066054	1066195	3	+	2	40	40	LRET,T12+16	1,2	0	0	1	141	PF3D7_1226300		cof-like hydrolase, had-superfamily, subfamily iib
bowtie_circ_002101	Pf3D7_04_v3	933888	934086	2	-	2	40	40	T28,T44	1,1	2	0	1	198	PF3D7_0420600		conserved Plasmodium protein, unknown function
bowtie_circ_002102	Pf3D7_05_v3	1206699	1207271	2	+	2	40	40	T20	2	0	0	1	572	PF3D7_0529500		cell cycle regulator protein, putative
bowtie_circ_002107	Pf3D7_11_v3	605669	605786	2	+	2	40	5	S3	2	0	0	1	117	PF3D7_1116000		rhoptry neck protein 4 (RON4)
bowtie_circ_002112	Pf3D7_07_v3	272889	273023	2	-	2	40	40	S3,T48	1,1	2	0	1	134	PF3D7_0705500		inositol-phosphate phosphatase, putative
bowtie_circ_002115	Pf3D7_11_v3	432747	432883	2	-	2	40	40	T12+16,TT4	1,1	2	0	1	136	PF3D7_1110900		ES2 protein, putative
bowtie_circ_002117	Pf3D7_05_v3	64851	65013	2	-	2	5	40	T24	2	1	0	1	162	PF3D7_0501200		parasite-infected erythrocyte surface protein (PIESP2)
bowtie_circ_002120	Pf3D7_03_v3	709202	709331	2	-	2	40	40	T24,T44	1,1	1	0	1	129	PF3D7_0317300		conserved Plasmodium protein, unknown function
bowtie_circ_002127	Pf3D7_06_v3	815716	815890	2	-	2	40	40	T32	2	0	0	1	174	PF3D7_0619400		cell division cycle protein 48 homologue, putative
bowtie_circ_002134	Pf3D7_05_v3	846823	846930	2	-	2	35	40	T20,T32	1,1	0	0	1	107	PF3D7_0520700		conserved Plasmodium protein, unknown function
bowtie_circ_002137	Pf3D7_13_v3	567902	568016	2	+	2	40	40	T12+16,T32	1,1	1	0	1	114	PF3D7_1313200		methionyl-tRNA formyltransferase, putative
bowtie_circ_002139	Pf3D7_01_v3	306749	306928	2	-	2	40	40	T44	2	1	0	1	179	PF3D7_0107500		lipid/sterol:H symporter
bowtie_circ_002151	Pf3D7_02_v3	94844	95156	2	+	2	0	40	T20,T24	1,1	2	0	1	312	PF3D7_0201900		erythrocyte membrane protein 3 (EMP3)
bowtie_circ_002154	Pf3D7_04_v3	262093	262464	2	-	2	40	40	T48	2	2	0	1	371	PF3D7_0404700		dipeptidyl peptidase 3 (DPAP3)
bowtie_circ_002155	Pf3D7_01_v3	488221	488340	2	-	2	40	40	T20	2	0	0	1	119	PF3D7_0113000		glutamic acid-rich protein (GARP)
bowtie_circ_002158	Pf3D7_09_v3	651009	651255	2	-	2	40	40	MTLT,T28	1,1	1	0	1	246	PF3D7_0915400		6-phosphofructokinase (PFK9)
bowtie_circ_002167	Pf3D7_06_v3	592072	592206	2	-	2	35	5	T48	2	0	0	1	134	PF3D7_0614100		conserved Plasmodium protein, unknown function
bowtie_circ_002168	Pf3D7_10_v3	1116577	1116778	2	-	2	6	40	T48	2	0	0	1	201	PF3D7_1026600		conserved Plasmodium protein, unknown function
bowtie_circ_002170	Pf3D7_14_v3	1565320	1565859	2	+	2	40	40	S3,T40	1,1	0	0	1	539	PF3D7_1438700		small subunit DNA primase
bowtie_circ_002176	Pf3D7_08_v3	861149	861379	2	+	2	40	40	T20,T28	1,1	1	0	1	230	PF3D7_0818900		heat shock protein 70 (HSP70)
bowtie_circ_002178	Pf3D7_10_v3	658083	658218	2	-	2	5	40	ER,T12+16	1,1	1	0	1	135	PF3D7_1016400		serine/threonine protein kinase, FIKK family (FIKK10.1)
bowtie_circ_002189	Pf3D7_14_v3	2207985	2208102	2	+	2	40	40	T36,T40	1,1	1	0	1	117	PF3D7_1453700		co-chaperone p23 (P23)
bowtie_circ_002197	Pf3D7_06_v3	718443	718698	2	+	2	40	40	T40,T48	1,1	0	0	1	255	PF3D7_0617200		conserved Plasmodium protein, unknown function
bowtie_circ_002208	Pf3D7_05_v3	1313894	1314282	2	+	2	40	40	LRET,T24	1,1	0	0	1	388	PF3D7_0532400		Plasmodium exported protein (PHISTb), unknown function
bowtie_circ_002220	Pf3D7_14_v3	2787407	2787641	2	-	2	40	40	T44	2	2	0	1	234	PF3D7_1468100		conserved Plasmodium protein, unknown function
bowtie_circ_002238	Pf3D7_02_v3	404960	405160	2	-	2	40	40	T32	2	0	0	1	200	PF3D7_0209800		ATP-dependent RNA helicase UAP56 (UAP56)
bowtie_circ_002245	Pf3D7_07_v3	1251365	1251488	2	-	2	40	40	MTLT,TT4	1,1	0	0	1	123	PF3D7_0729300		60S ribosomal subunit export protein, putative
bowtie_circ_002267	Pf3D7_14_v3	974369	974506	2	-	2	40	40	T36,TT4	1,1	1	0	1	137	PF3D7_1424100		60S ribosomal protein L5, putative
bowtie_circ_002270	Pf3D7_11_v3	1722001	1722104	2	-	2	40	40	ER,T44	1,1	0	0	1	103	PF3D7_1143100		transcription factor with AP2 domain(s) (AP2-O)
bowtie_circ_002271	Pf3D7_08_v3	718256	718367	2	-	2	40	40	MTLT,T24	1,1	1	0	1	111	PF3D7_0815200		importin beta, putative
bowtie_circ_002305	Pf3D7_10_v3	284881	285506	2	+	2	40	40	T36,TT4	1,1	0	0	1	625	PF3D7_1007000		conserved membrane protein, unknown function
bowtie_circ_002307	Pf3D7_14_v3	1533850	1534027	2	+	2	40	40	LRET,TT4	1,1	0	0	1	177	PF3D7_1437900		HSP40, subfamily A, putative
bowtie_circ_002308	Pf3D7_12_v3	302465	302625	2	-	2	40	40	T20,T44	1,1	1	0	1	160	PF3D7_1206700		eukaryotic translation initiation factor 5, putative
bowtie_circ_002313	Pf3D7_09_v3	153369	153573	2	-	2	40	40	T12+16,T40	1,1	1	0	1	204	PF3D7_0903400		DEAD/DEAH box helicase, putative
bowtie_circ_002314	Pf3D7_07_v3	403489	404839	2	+	2	40	40	ER,T32	1,1	0	0	1	1350	PF3D7_0709000		chloroquine resistance transporter (CRT)
bowtie_circ_002326	Pf3D7_05_v3	542423	542585	2	-	2	40	40	T44	2	0	0	1	162	PF3D7_0512500		conserved Plasmodium protein, unknown function
bowtie_circ_002334	Pf3D7_14_v3	259416	259596	2	+	2	40	40	ER,T12+16	1,1	0	0	1	180	PF3D7_1407100		fibrillarin, putative (NOP1)
bowtie_circ_002340	Pf3D7_05_v3	521760	521939	2	-	2	5	40	MTLT,T32	1,1	0	0	1	179	PF3D7_0511800		myo-inositol 1-phosphate synthase, putative
bowtie_circ_002350	Pf3D7_04_v3	93219	93333	2	-	2	5	40	T24,T32	1,1	1	0	1	114	PF3D7_0401600		rifin (RIF)
bowtie_circ_002352	Pf3D7_03_v3	658552	660984	2	+	2	40	40	T32,T44	1,1	0	0	1	2432	PF3D7_0316300		inorganic pyrophosphatase, putative
bowtie_circ_002362	Pf3D7_14_v3	270091	270697	2	+	2	40	40	S3	2	0	0	1	606	PF3D7_1407500		tRNA m2G10 methyltransferase subunit, putative
bowtie_circ_002369	Pf3D7_02_v3	840988	841387	2	+	2	40	40	T44,T48	1,1	0	0	1	399	PF3D7_0220800		cytoadherence linked asexual protein 2 (CLAG2)
bowtie_circ_002374	Pf3D7_11_v3	1087527	1087719	3	+	2	40	5	T12+16,TT4	1,2	0	0	1	192	PF3D7_1128000		conserved Plasmodium protein, unknown function
bowtie_circ_002378	Pf3D7_10_v3	987662	987826	2	-	2	40	5	T20	2	0	0	1	164	PF3D7_1023600		conserved Plasmodium protein, unknown function
bowtie_circ_002407	Pf3D7_13_v3	364868	365035	2	-	2	5	40	ER,S3	1,1	1	0	1	167	PF3D7_1308200		carbamoyl phosphate synthetase (cpsSII)
bowtie_circ_002409	Pf3D7_14_v3	1673396	1673510	2	-	2	40	40	LRET,T28	1,1	0	0	1	114	PF3D7_1441100		conserved Plasmodium protein, unknown function
bowtie_circ_002412	Pf3D7_14_v3	823481	823656	2	-	2	40	40	LRET,T32	1,1	0	0	1	175	PF3D7_1419800		glutathione reductase (GR)
bowtie_circ_002455	Pf3D7_13_v3	1542395	1542527	2	+	2	40	40	S3,T32	1,1	0	0	1	132	PF3D7_1338100		proteasome regulatory subunit, putative
bowtie_circ_002493	Pf3D7_08_v3	628572	628730	2	-	2	40	40	T32,TT4	1,1	1	0	1	158	PF3D7_0812500		RNA binding protein, putative
bowtie_circ_002495	Pf3D7_10_v3	1176715	1177171	2	-	2	35	40	TT4	2	0	0	1	456	PF3D7_1028600		conserved Plasmodium protein, unknown function
bowtie_circ_002514	Pf3D7_11_v3	982656	982756	2	-	2	40	40	T36	2	0	0	1	100	PF3D7_1124900		60S ribosomal protein L35, putative
bowtie_circ_002523	Pf3D7_14_v3	2370980	2371235	2	+	2	40	40	T24,T28	1,1	2	0	1	255	PF3D7_1457700		large ribosomal subunit nuclear export factor, putative
bowtie_circ_002531	Pf3D7_04_v3	698703	698970	2	-	2	40	40	T28,T32	1,1	0	0	1	267	PF3D7_0415900		60S ribosomal protein L15, putative
bowtie_circ_002548	Pf3D7_12_v3	670825	671080	2	+	2	38	40	T12+16,T24	1,1	0	0	1	255	PF3D7_1216900		DNA-binding chaperone, putative
bowtie_circ_002549	Pf3D7_10_v3	1299931	1300109	2	+	2	5	40	T28,T32	1,1	0	0	1	178	PF3D7_1032300		conserved Plasmodium protein, unknown function
bowtie_circ_002550	Pf3D7_13_v3	210275	210392	2	-	2	40	40	S3,T44	1,1	2	0	1	117	PF3D7_1303800		conserved Plasmodium protein, unknown function
bowtie_circ_002553	Pf3D7_14_v3	165962	166097	2	-	2	40	5	T12+16,T20	1,1	0	0	1	135	PF3D7_1404800		conserved Plasmodium protein, unknown function
bowtie_circ_002573	Pf3D7_14_v3	1093536	1093689	2	+	2	40	40	MTLT	2	0	0	1	153	PF3D7_1427900		conserved protein, unknown function
bowtie_circ_002575	Pf3D7_12_v3	1456432	1456801	2	+	2	40	40	ER	2	0	0	1	369	PF3D7_1234800		Splicing factor 3B subunit 3, putative (SF3B3)
bowtie_circ_002578	Pf3D7_12_v3	1265396	1265501	2	+	2	5	40	T20,T44	1,1	0	0	1	105	PF3D7_1230800		conserved Plasmodium protein, unknown function
bowtie_circ_002585	Pf3D7_04_v3	629069	630234	2	-	2	40	40	T44	2	0	0	1	1165	PF3D7_0414000		chromosome associated protein, putative
bowtie_circ_002588	Pf3D7_08_v3	148758	149047	2	+	2	40	40	T28,T32	1,1	1	0	1	289	PF3D7_0802000		glutamate dehydrogenase, putative (GDH3)
bowtie_circ_002591	Pf3D7_12_v3	2089222	2090111	2	+	2	40	37	T12+16	2	0	0	1	889	PF3D7_1251100		conserved Plasmodium protein, unknown function
bowtie_circ_002592	Pf3D7_10_v3	87031	87136	2	-	2	40	40	T40,T44	1,1	1	0	1	105	PF3D7_1001600		alpha/beta hydrolase, putative
bowtie_circ_002594	Pf3D7_12_v3	62779	63054	2	-	2	40	40	T20,TT4	1,1	0	0	1	275	PF3D7_1200700		acyl-CoA synthetase (ACS7)
bowtie_circ_002610	Pf3D7_09_v3	133929	134764	2	-	2	40	40	MTLT,T40	1,1	0	0	1	835	PF3D7_0903200		Rab GTPase 7 (Rab7)
bowtie_circ_002617	Pf3D7_14_v3	1013562	1014279	2	-	2	6	40	T12+16,TT4	1,1	0	0	1	717	PF3D7_1425900		conserved Plasmodium protein, unknown function
bowtie_circ_002644	Pf3D7_10_v3	595740	595935	2	+	2	40	40	MTLT,T28	1,1	2	0	1	195	PF3D7_1014700		prohibitin, putative
bowtie_circ_002661	Pf3D7_05_v3	712943	713045	2	-	2	40	40	S3,T32	1,1	0	0	1	102	PF3D7_0516900		60S ribosomal protein L8, putative
bowtie_circ_002663	Pf3D7_08_v3	550325	550500	2	+	2	5	40	T28	2	1	0	1	175	PF3D7_0810800		dihydropteroate synthetase (DHPS)
bowtie_circ_002682	Pf3D7_13_v3	530222	530477	2	+	2	40	40	S3	2	0	0	1	255	PF3D7_1312600		branched-chain alpha keto-acid dehydrogenase, putative
bowtie_circ_002685	Pf3D7_12_v3	721097	721449	2	-	2	40	40	ER	2	0	0	1	352	PF3D7_1218400		triose or hexose phosphate/phosphate translocator, putative
bowtie_circ_002689	Pf3D7_12_v3	1330354	1331366	2	-	2	40	40	TT4	2	0	0	1	1012	PF3D7_1232100		60 kDa chaperonin (CPN60)
bowtie_circ_002704	Pf3D7_10_v3	1375134	1375845	2	+	2	40	40	T40,T48	1,1	0	0	1	711	PF3D7_1034500		conserved Plasmodium protein, unknown function
bowtie_circ_002714	Pf3D7_05_v3	1308677	1308795	2	-	2	40	40	LRET,T20	1,1	2	0	1	118	PF3D7_0532300		Plasmodium exported protein (PHISTb), unknown function
bowtie_circ_002725	Pf3D7_14_v3	2711314	2711422	4	+	2	40	40	T4+8	4	1	0	1	108	PF3D7_1466300		26S proteasome regulatory subunit, putative
bowtie_circ_002741	Pf3D7_13_v3	2574082	2574228	3	-	2	40	40	T28,T4+8	1,2	2	0	1	146	PF3D7_1364200		conserved Plasmodium protein, unknown function
bowtie_circ_002753	Pf3D7_14_v3	974291	975073	2	-	2	40	40	ER,T32	1,1	0	0	1	782	PF3D7_1424100		60S ribosomal protein L5, putative
bowtie_circ_002756	Pf3D7_14_v3	3127951	3128132	2	-	2	40	40	T24,T32	1,1	0	0	1	181	PF3D7_1476000		conserved Plasmodium protein, unknown function
bowtie_circ_002760	Pf3D7_09_v3	914142	914277	2	+	2	40	40	LRET,T40	1,1	0	0	1	135	PF3D7_0922500		phosphoglycerate kinase (PGK)
bowtie_circ_002763	Pf3D7_02_v3	436083	436245	2	+	2	40	5	T40,T44	1,1	1	0	1	162	PF3D7_0210700		syntaxin, Qa-SNARE family (SYN17)
bowtie_circ_002767	Pf3D7_13_v3	1064415	1064526	2	+	2	40	40	T36,T40	1,1	1	0	1	111	PF3D7_1325500		conserved Plasmodium protein, unknown function
bowtie_circ_002770	Pf3D7_01_v3	268647	268803	2	-	2	35	40	ER,MTLT	1,1	1	0	1	156	PF3D7_0106300		calcium-transporting ATPase (ATP6)
bowtie_circ_002777	Pf3D7_10_v3	326253	326375	2	-	2	40	5	T28,T40	1,1	2	0	1	122	PF3D7_1008000		inositol polyphosphate kinase, putative (IPK1)
bowtie_circ_002787	PFC10_API_IRAB	19772	19958	2	-	2	40	40	MTLT,S3	1,1	0	0	1	186	PFC10_API0028		elongation factor (tufA)
bowtie_circ_002802	Pf3D7_04_v3	206757	207063	2	-	2	40	5	S3,T32	1,1	0	0	1	306	PF3D7_0403700		CGI-201 protein, short form
bowtie_circ_002804	Pf3D7_11_v3	298873	299352	2	+	2	40	40	S3,T20	1,1	0	0	1	479	PF3D7_1107200		conserved Plasmodium protein, unknown function
bowtie_circ_002806	Pf3D7_05_v3	393266	393392	2	-	2	40	40	T24,T28	1,1	2	0	1	126	PF3D7_0509400		RNA polymerase I (RNAPI)
bowtie_circ_002809	Pf3D7_13_v3	2016345	2016478	2	-	2	40	40	T28,T32	1,1	0	0	1	133	PF3D7_1350500		conserved Plasmodium protein, unknown function
bowtie_circ_002812	Pf3D7_13_v3	297353	297470	2	-	2	40	40	T32,T40	1,1	1	0	1	117	PF3D7_1306400		26S proteasome regulatory subunit, putative
bowtie_circ_002817	Pf3D7_10_v3	889415	889586	2	-	2	40	6	T24,T36	1,1	1	0	1	171	PF3D7_1021700		conserved Plasmodium membrane protein, unknown function
bowtie_circ_002822	Pf3D7_10_v3	1065366	1066539	2	-	2	40	5	S3,T40	1,1	0	0	1	1173	PF3D7_1025400		conserved Plasmodium membrane protein, unknown function
bowtie_circ_002852	Pf3D7_11_v3	186706	186855	2	-	2	5	40	ER,T32	1,1	1	0	1	149	PF3D7_1104200		chromatin remodeling protein (SNF2L)
bowtie_circ_002866	Pf3D7_14_v3	2773273	2773474	2	+	2	40	40	T24,T32	1,1	0	0	1	201	PF3D7_1467900		rab GTPase activator, putative
bowtie_circ_002867	Pf3D7_05_v3	75322	75466	2	-	2	0	40	T4+8,T48	1,1	0	0	1	144	PF3D7_0501400		interspersed repeat antigen (FIRA)
bowtie_circ_002900	Pf3D7_13_v3	1233162	1233341	2	-	2	35	40	T28,T44	1,1	0	0	1	179	PF3D7_1329100		myosin C (MyoC)
bowtie_circ_002907	Pf3D7_10_v3	303892	304012	2	-	2	40	40	T28,T32	1,1	1	0	1	120	PF3D7_1007700		transcription factor with AP2 domain(s) (ApiAP2)
bowtie_circ_002920	Pf3D7_04_v3	131705	131917	2	-	2	40	40	S3,T44	1,1	0	0	1	212	PF3D7_0402200		surface-associated interspersed protein 4.1 (SURFIN 4.1), pseudogene (SURF4.1)
bowtie_circ_002924	Pf3D7_04_v3	221821	222011	2	+	2	40	40	S3,T48	1,1	0	0	1	190	PF3D7_0403900		SET domain protein, putative (SET8)
bowtie_circ_002931	Pf3D7_11_v3	1119315	1119973	2	+	2	40	40	S3,TT4	1,1	0	0	1	658	PF3D7_1128900		conserved Plasmodium protein, unknown function
bowtie_circ_002935	Pf3D7_02_v3	235639	235835	2	+	2	40	40	T24,T40	1,1	1	0	1	196	PF3D7_0205900		proteasome 26S regulatory subunit, putative
bowtie_circ_002945	Pf3D7_12_v3	989489	989657	2	+	2	40	40	T24,T44	1,1	0	0	1	168	PF3D7_1224300		polyadenylate-binding protein, putative (PABP)
bowtie_circ_002958	Pf3D7_10_v3	811678	812147	2	-	2	40	40	MTLT,T36	1,1	0	0	1	469	PF3D7_1020000		large subunit rRNA processing RRM protein, putative
bowtie_circ_002959	Pf3D7_09_v3	1206705	1206855	3	+	2	40	40	T40,T48	2,1	2	0	1	150	PF3D7_0930300		merozoite surface protein 1 (MSP1)
bowtie_circ_002960	Pf3D7_08_v3	795649	795852	2	-	2	40	40	S3,T28	1,1	0	0	1	203	PF3D7_0817400		conserved Plasmodium protein, unknown function
bowtie_circ_002967	Pf3D7_05_v3	308451	308597	2	-	2	40	40	T48	2	2	0	1	146	PF3D7_0507500		subtilisin-like protease 1 (SUB1)
bowtie_circ_002978	Pf3D7_14_v3	1458500	1458602	2	+	2	40	40	T20,T28	1,1	0	0	1	102	PF3D7_1436000		glucose-6-phosphate isomerase (GPI)
bowtie_circ_002987	Pf3D7_11_v3	1434198	1434753	2	-	2	40	5	T20,T40	1,1	0	0	1	555	PF3D7_1136500		casein kinase 1 (CK1)
bowtie_circ_002991	Pf3D7_12_v3	1675896	1675997	2	+	2	40	40	T20,T36	1,1	2	0	1	101	PF3D7_1239800		conserved Plasmodium protein, unknown function
bowtie_circ_002992	Pf3D7_13_v3	151216	151672	2	-	2	40	40	T12+16	2	0	0	1	456	PF3D7_1302800		40S ribosomal protein S7, putative
bowtie_circ_002995	Pf3D7_09_v3	1179433	1180478	2	+	2	40	40	T48,TT4	1,1	0	0	1	1045	PF3D7_0929400		high molecular weight rhoptry protein 2 (RhopH2)
bowtie_circ_003005	Pf3D7_10_v3	878801	879006	2	-	2	40	5	LRET,T24	1,1	2	0	1	205	PF3D7_1021700		conserved Plasmodium membrane protein, unknown function
bowtie_circ_003009	Pf3D7_13_v3	2675831	2675943	2	+	2	40	40	T36,T44	1,1	0	0	1	112	PF3D7_1366900		conserved Plasmodium protein, unknown function
bowtie_circ_003018	Pf3D7_08_v3	953533	953655	2	+	2	40	40	T32,T44	1,1	2	0	1	122	PF3D7_0821100		protein kinase 1 (PK1)
bowtie_circ_003019	Pf3D7_04_v3	350398	351612	2	+	2	40	40	TT4	2	0	0	1	1214	PF3D7_0406700,PF3D7_0406800		conserved Plasmodium protein, unknown function
bowtie_circ_003021	Pf3D7_02_v3	761385	761511	2	+	2	40	39	T12+16,T40	1,1	0	0	1	126	PF3D7_0218600		conserved Plasmodium protein, unknown function
bowtie_circ_003025	Pf3D7_12_v3	1196878	1197094	2	+	2	40	40	T20	2	2	0	1	216	PF3D7_1229100		ABC transporter, (CT family) (MRP2)
bowtie_circ_003027	Pf3D7_02_v3	809713	809833	2	+	2	40	40	T24	2	1	0	1	120	PF3D7_0220200		Plasmodium exported protein, unknown function
bowtie_circ_003029	Pf3D7_11_v3	231267	231925	2	-	2	39	40	ER,T12+16	1,1	0	0	1	658	PF3D7_1105300		conserved Plasmodium protein, unknown function
bowtie_circ_003031	Pf3D7_05_v3	1071704	1071870	2	+	2	40	40	T44	2	0	0	1	166	PF3D7_0525800		membrane skeletal protein IMC1-related
bowtie_circ_003041	Pf3D7_13_v3	2575770	2575896	2	-	2	40	40	T20,T48	1,1	0	0	1	126	PF3D7_1364200		conserved Plasmodium protein, unknown function
bowtie_circ_003058	Pf3D7_11_v3	1044934	1045334	2	-	2	40	40	TT4	2	0	0	1	400	PF3D7_1126700		conserved Plasmodium protein, unknown function
bowtie_circ_003059	Pf3D7_04_v3	1110975	1111165	2	+	2	40	40	T20,TT4	1,1	0	0	1	190	PF3D7_0424500		serine/threonine protein kinase, FIKK family (FIKK4.1)
bowtie_circ_003064	Pf3D7_03_v3	804723	805000	2	-	2	40	6	T20,T40	1,1	1	0	1	277	PF3D7_0319200		endonuclease/exonuclease/phosphatase family protein, putative
bowtie_circ_003067	Pf3D7_01_v3	293632	294769	2	+	2	40	40	T32	2	0	0	1	1137	PF3D7_0107000		centrin-1 (CEN1)
bowtie_circ_003071	Pf3D7_05_v3	290298	290405	2	-	2	40	40	S3,T44	1,1	0	0	1	107	PF3D7_0506900		rhomboid protease ROM4 (ROM4)
bowtie_circ_003075	Pf3D7_07_v3	271580	271823	2	-	2	5	40	T20,T48	1,1	1	0	1	243	PF3D7_0705500		inositol-phosphate phosphatase, putative
bowtie_circ_003080	Pf3D7_14_v3	2134481	2134637	2	-	2	40	40	S3	2	1	0	1	156	PF3D7_1452000		rhoptry neck protein 2 (RON2)
bowtie_circ_003091	Pf3D7_02_v3	492622	492985	2	+	2	40	40	LRET,T28	1,1	0	0	1	363	PF3D7_0212300		peptide chain release factor subunit 1, putative
bowtie_circ_003095	Pf3D7_09_v3	747354	748513	2	+	2	40	40	T48,TT4	1,1	0	0	1	1159	PF3D7_0918100		cytochrome b5-like heme/steroid binding protein, putative
bowtie_circ_003108	Pf3D7_08_v3	1160829	1160964	2	+	2	40	40	ER,T24	1,1	2	0	1	135	PF3D7_0826700		receptor for activated c kinase (RACK)
bowtie_circ_003109	Pf3D7_07_v3	1038043	1038178	2	+	2	40	40	T28,T32	1,1	0	0	1	135	PF3D7_0724700		conserved Plasmodium protein, unknown function
bowtie_circ_003113	Pf3D7_02_v3	734374	734550	3	+	2	40	40	MTLT,T20	2,1	1	0	1	176	PF3D7_0217800		40S ribosomal protein S26e, putative
bowtie_circ_003138	Pf3D7_14_v3	937579	938141	2	+	2	40	40	T32,T48	1,1	0	0	1	562	PF3D7_1423300		serine/threonine protein phosphatase (PP7)
bowtie_circ_003145	Pf3D7_14_v3	783853	784006	2	-	2	0	40	T28,T4+8	1,1	1	0	1	153	PF3D7_1418900		DEAD/DEAH box ATP-dependent RNA helicase, putative
bowtie_circ_003149	Pf3D7_06_v3	816100	816223	2	+	2	40	40	T28,T44	1,1	0	0	1	123	PF3D7_0619400		cell division cycle protein 48 homologue, putative
bowtie_circ_003154	Pf3D7_13_v3	1374990	1375123	2	-	2	40	40	T24,T40	1,1	2	0	1	133	PF3D7_1333600		U3 snoRNA-associated small subunit rRNA processing associated protein, putative
bowtie_circ_003187	Pf3D7_08_v3	1120336	1120444	2	-	2	5	40	T28,T32	1,1	1	0	1	108	PF3D7_0826100		E3 ubiquitin-protein ligase, putative
bowtie_circ_003192	Pf3D7_05_v3	342280	342384	2	+	2	40	5	LRET,MTLT	1,1	0	0	1	104	PF3D7_0508300		triose phosphate transporter (TPT)
bowtie_circ_003194	Pf3D7_11_v3	555299	556914	2	+	2	40	40	T12+16,T20	1,1	0	0	1	1615	PF3D7_1114700		serine/threonine protein kinase, putative (CLK3)
bowtie_circ_003196	Pf3D7_06_v3	189086	189195	2	-	2	40	5	T36,TT4	1,1	0	0	1	109	PF3D7_0604500		conserved Plasmodium protein, unknown function
bowtie_circ_003199	Pf3D7_13_v3	1628165	1628471	3	-	2	40	40	LRET,T4+8	1,2	1	0	1	306	PF3D7_1340900		sodium-dependent phosphate transporter (PiT)
bowtie_circ_003202	Pf3D7_12_v3	320523	320670	2	-	2	40	40	T32,T44	1,1	0	0	1	147	PF3D7_1207000		conserved Plasmodium protein, unknown function
bowtie_circ_003204	Pf3D7_13_v3	2119985	2120189	2	-	2	40	5	T12+16,T40	1,1	2	0	1	204	PF3D7_1353000		tryptophan-rich antigen, pseudogene
bowtie_circ_003209	Pf3D7_06_v3	599456	599618	2	+	2	40	40	S3,T44	1,1	1	0	1	162	PF3D7_0614300		organic anion transporter
bowtie_circ_003235	Pf3D7_06_v3	1217920	1218070	2	+	2	40	40	T24,T36	1,1	1	0	1	150	NA		NA
bowtie_circ_003242	Pf3D7_04_v3	492723	492891	2	-	2	40	5	ER,T40	1,1	0	0	1	168	PF3D7_0410900		conserved Plasmodium protein, unknown function
bowtie_circ_003246	Pf3D7_14_v3	937052	937659	3	+	2	40	40	TT4	3	0	0	1	607	PF3D7_1423300		serine/threonine protein phosphatase (PP7)
bowtie_circ_003250	Pf3D7_13_v3	1590653	1590763	2	+	2	40	40	T4+8,T48	1,1	0	0	1	110	PF3D7_1339700		conserved Plasmodium protein, unknown function
bowtie_circ_003251	Pf3D7_14_v3	1311329	1311540	2	-	2	40	40	T24,T48	1,1	2	0	1	211	PF3D7_1433300		chromatin assembly factor 1 P55 subunit, putative
bowtie_circ_003252	Pf3D7_11_v3	1133065	1133214	3	-	2	40	40	S3,T44	2,1	0	0	1	149	PF3D7_1129300		conserved Plasmodium protein, unknown function
bowtie_circ_003287	Pf3D7_11_v3	772919	773034	2	-	2	40	40	T24,T28	1,1	0	0	1	115	PF3D7_1120500		tRNA nucleotidyltransferase, putative
bowtie_circ_003288	Pf3D7_07_v3	144860	145138	3	+	2	40	40	ER,T12+16	1,2	0	0	1	278	PF3D7_0703600		conserved Plasmodium protein, unknown function
bowtie_circ_003289	Pf3D7_05_v3	360082	360241	2	+	2	40	5	T36,T40	1,1	1	0	1	159	PF3D7_0508700		Pre-mRNA-processing ATP-dependent RNA helicase prp5, putative (PRP5)
bowtie_circ_003299	Pf3D7_07_v3	1375226	1375384	2	+	2	5	40	T32	2	0	0	1	158	NA		NA
bowtie_circ_003311	Pf3D7_08_v3	730070	731138	2	-	2	40	40	LRET,T20	1,1	0	0	1	1068	PF3D7_0815600		eukaryotic translation initiation factor, putative
bowtie_circ_003315	Pf3D7_10_v3	278773	278893	2	+	2	40	40	MTLT,TT4	1,1	0	0	1	120	PF3D7_1006800		RNA binding protein, putative
bowtie_circ_003324	Pf3D7_12_v3	1641096	1641306	2	+	2	40	40	T40	2	0	0	1	210	PF3D7_1239200		transcription factor with AP2 domain(s) (ApiAP2)
bowtie_circ_003327	Pf3D7_12_v3	78212	78317	2	-	2	40	5	T20,T32	1,1	1	0	1	105	PF3D7_1201000		Plasmodium exported protein (PHISTb), unknown function
bowtie_circ_003331	Pf3D7_14_v3	1930506	1931092	3	+	2	40	40	T28,T44	2,1	0	0	1	586	PF3D7_1447000		40S ribosomal protein S2, putative
bowtie_circ_003332	Pf3D7_11_v3	1398635	1399694	2	-	2	40	40	T48,TT4	1,1	0	0	1	1059	PF3D7_1135900		3-oxo-5-alpha-steroid 4-dehydrogenase, putative
bowtie_circ_003338	Pf3D7_12_v3	1927637	1928341	2	+	2	40	40	T12+16,T44	1,1	0	0	1	704	PF3D7_1246300		conserved Plasmodium protein, unknown function
bowtie_circ_003339	Pf3D7_06_v3	1172746	1173355	2	-	2	40	40	T12+16,T48	1,1	0	0	1	609	PF3D7_0628300		choline/ethanolaminephosphotransferase, putative (CEPT)
bowtie_circ_003343	Pf3D7_11_v3	1122478	1122598	2	+	2	40	6	MTLT,T24	1,1	1	0	1	120	PF3D7_1129000		spermidine synthase (SpdSyn)
bowtie_circ_003351	Pf3D7_08_v3	571714	571972	2	-	2	40	5	T20,T44	1,1	0	0	1	258	PF3D7_0811300		CCR4-associated factor 1 (CAF1)
bowtie_circ_003395	Pf3D7_04_v3	871525	871759	2	+	2	40	40	S3,T44	1,1	0	0	1	234	PF3D7_0419600		ran binding protein 1, putative
bowtie_circ_003398	Pf3D7_02_v3	275631	276441	2	-	2	5	40	T48	2	0	0	1	810	PF3D7_0206900		merozoite surface protein 5 (MSP5)
bowtie_circ_003407	Pf3D7_14_v3	1520938	1521122	2	+	2	6	40	T40,T44	1,1	0	0	1	184	PF3D7_1437500		conserved Plasmodium membrane protein, unknown function
bowtie_circ_003418	Pf3D7_09_v3	1376395	1380799	2	-	2	40	40	T44	2	0	0	1	4404	PF3D7_0935400		gametocyte development protein 1 (GDV1)
bowtie_circ_003437	Pf3D7_03_v3	709202	709328	2	-	2	40	40	ER,T24	1,1	2	0	1	126	PF3D7_0317300		conserved Plasmodium protein, unknown function
bowtie_circ_003448	Pf3D7_12_v3	148466	149369	2	-	2	40	5	T12+16,T24	1,1	0	0	1	903	PF3D7_1202600		conserved protein, unknown function
bowtie_circ_003465	Pf3D7_02_v3	295603	295747	2	-	2	40	5	T36	2	0	0	1	144	PF3D7_0207400		serine repeat antigen 7 (SERA7)
bowtie_circ_003469	Pf3D7_10_v3	1400695	1400800	2	+	2	5	40	T40,T44	1,1	1	0	1	105	PF3D7_1035300		glutamate-rich protein (GLURP)
bowtie_circ_003473	Pf3D7_11_v3	397527	397674	2	-	2	40	40	MTLT,TT4	1,1	2	0	1	147	PF3D7_1109900		apicoplast ribosomal protein L36e precursor, putative
bowtie_circ_003479	Pf3D7_06_v3	172886	173021	2	-	2	40	5	T40,T44	1,1	0	0	1	135	PF3D7_0604100		transcription factor with AP2 domain(s),SPE2-interacting protein (SIP2)
bowtie_circ_003484	Pf3D7_05_v3	56504	56647	2	+	2	40	5	T28	2	0	0	1	143	PF3D7_0501000		Plasmodium exported protein, unknown function
bowtie_circ_003489	Pf3D7_08_v3	113878	113993	2	+	2	40	40	T24,T28	1,1	2	0	1	115	PF3D7_0801700		sentrin-specific protease 2, putative (SENP2)
bowtie_circ_003509	Pf3D7_08_v3	569669	569882	2	+	2	40	5	T32,T48	1,1	0	0	1	213	PF3D7_0811300		CCR4-associated factor 1 (CAF1)
bowtie_circ_003510	Pf3D7_11_v3	251655	251939	2	+	2	40	40	S3	2	0	0	1	284	PF3D7_1105800		conserved Plasmodium protein, unknown function
bowtie_circ_003511	Pf3D7_07_v3	210813	210936	2	-	2	40	40	T44	2	2	0	1	123	PF3D7_0704500		serine/threonine protein kinase, putative
bowtie_circ_003512	Pf3D7_13_v3	456366	456468	2	-	2	40	40	T12+16,T24	1,1	0	0	1	102	PF3D7_1310300		zinc finger protein, putative
bowtie_circ_003536	Pf3D7_14_v3	2367483	2367609	2	+	2	40	40	T28,TT4	1,1	2	0	1	126	PF3D7_1457700		large ribosomal subunit nuclear export factor, putative
bowtie_circ_003540	Pf3D7_05_v3	295120	295323	2	-	2	40	40	T32,T40	1,1	0	0	1	203	PF3D7_0507100		60S ribosomal protein L4, putative
bowtie_circ_003541	Pf3D7_12_v3	77550	77652	2	-	2	40	40	T24,T32	1,1	2	0	1	102	PF3D7_1201000		Plasmodium exported protein (PHISTb), unknown function
bowtie_circ_003543	Pf3D7_06_v3	942481	942857	2	-	2	40	40	S3,T40	1,1	0	0	1	376	PF3D7_0623100		coronin binding protein, putative
bowtie_circ_003545	Pf3D7_12_v3	1067661	1069048	2	-	2	40	40	MTLT,T12+16	1,1	0	0	1	1387	PF3D7_1226400		conserved Plasmodium protein, unknown function
bowtie_circ_003550	Pf3D7_09_v3	130441	130654	2	+	2	40	40	T20,T24	1,1	0	0	1	213	PF3D7_0903100		retrieval receptor for endoplasmic reticulum membrane proteins, putative
bowtie_circ_003562	Pf3D7_08_v3	799030	799691	2	+	2	35	40	T36,T44	1,1	0	0	1	661	PF3D7_0817500		protein kinase c inhibitor-like protein, putative
bowtie_circ_003569	Pf3D7_11_v3	723061	723184	2	-	2	6	40	T20,T36	1,1	0	1	1	123	PF3D7_1119200		conserved protein, unknown function
bowtie_circ_003571	Pf3D7_01_v3	144889	145004	2	-	2	40	40	T40,T48	1,1	0	0	1	115	PF3D7_0103300		conserved Plasmodium protein, unknown function
bowtie_circ_003602	Pf3D7_11_v3	727877	728147	2	+	2	40	40	T32,T40	1,1	2	0	1	270	PF3D7_1119400		ubiquitin-protein ligase, putative
bowtie_circ_003605	Pf3D7_05_v3	1224629	1224824	2	+	2	40	5	ER,T28	1,1	2	0	1	195	PF3D7_0530000		conserved Plasmodium protein, unknown function
bowtie_circ_003629	Pf3D7_05_v3	427303	427406	2	-	2	40	40	T32	2	0	0	1	103	PF3D7_0510100		conserved Plasmodium protein, unknown function
bowtie_circ_003635	Pf3D7_11_v3	1043956	1044152	4	-	2	40	40	S3,T4+8	1,3	1	0	1	196	PF3D7_1126700		conserved Plasmodium protein, unknown function
bowtie_circ_003643	Pf3D7_06_v3	606351	606524	3	-	2	40	40	T20,T28	2,1	0	0	1	173	PF3D7_0614500		60S ribosomal protein L19, putative
bowtie_circ_003647	Pf3D7_07_v3	219206	219343	2	-	2	6	40	ER,T40	1,1	1	0	1	137	PF3D7_0704600		ubiquitin transferase, putative
bowtie_circ_003651	Pf3D7_12_v3	937831	937960	2	-	2	40	40	T24,T28	1,1	0	0	1	129	PF3D7_1223300		DNA gyrase subunit A (GyrA)
bowtie_circ_003668	Pf3D7_05_v3	904076	904647	4	-	2	40	40	T4+8	4	0	0	1	571	PF3D7_0522300		S-adenosylmethionine-dependent methyltransferase, putative
bowtie_circ_003673	Pf3D7_12_v3	1848537	1848663	2	+	2	5	40	T44	2	1	0	1	126	PF3D7_1244100		N-alpha-acetyltransferase 15, NatA auxiliary subunit, putative
bowtie_circ_003676	Pf3D7_05_v3	1171941	1172217	2	+	2	40	40	T48	2	0	0	1	276	PF3D7_0528400		cell cycle regulator with zn-finger domain, putative
bowtie_circ_003682	Pf3D7_10_v3	1346754	1346875	2	-	2	35	40	LRET,T12+16	1,1	0	0	1	121	PF3D7_1033600		myb2 transcription factor, putative (Myb2)
bowtie_circ_003688	PFC10_API_IRAB	16711	16843	2	-	2	40	40	LRET,S3	1,1	1	0	1	132	PFC10_API0060		molecular chaperone (Clp (C?))
bowtie_circ_003689	Pf3D7_13_v3	1324648	1324752	2	+	2	40	5	T24	2	1	0	1	104	PF3D7_1331800		60S ribosomal protein L23, putative
bowtie_circ_003693	Pf3D7_11_v3	543076	544831	2	-	2	40	40	T24	2	0	0	1	1755	PF3D7_1114200		GTPase activator, putative
bowtie_circ_003696	Pf3D7_13_v3	1097242	1097513	2	-	2	40	40	T32,T44	1,1	0	0	1	271	PF3D7_1326400		translation initiation factor EIF-2B gamma subunit, putative
bowtie_circ_003698	Pf3D7_13_v3	2816259	2816366	2	+	2	40	40	ER,S3	1,1	0	0	1	107	PF3D7_1371600		erythrocyte binding like protein 1, pseudogene (EBL1)
bowtie_circ_003699	Pf3D7_14_v3	2941829	2942613	3	-	2	40	40	ER,T4+8	1,2	0	0	1	784	PF3D7_1472100		Yip1 protein, putative
bowtie_circ_003701	Pf3D7_13_v3	2120063	2120183	2	-	2	40	5	T40	2	1	0	1	120	PF3D7_1353000		tryptophan-rich antigen, pseudogene
bowtie_circ_003707	Pf3D7_14_v3	2093125	2093350	2	+	2	40	40	T28	2	0	0	1	225	PF3D7_1451100		elongation factor 2
bowtie_circ_003722	Pf3D7_08_v3	255720	255864	2	+	2	5	40	T24,T36	1,1	0	0	1	144	PF3D7_0804500		conserved Plasmodium membrane protein, unknown function
bowtie_circ_003727	Pf3D7_12_v3	61561	61947	2	-	2	5	40	ER,TT4	1,1	1	0	1	386	PF3D7_1200700		acyl-CoA synthetase (ACS7)
bowtie_circ_003729	Pf3D7_09_v3	1447042	1447365	2	+	2	40	40	T20,T28	1,1	1	0	1	323	PF3D7_0936600		Plasmodium exported protein (PHISTb), unknown function (GEXP05)
bowtie_circ_003736	Pf3D7_06_v3	1171201	1171461	2	-	2	40	40	S3	2	0	0	1	260	PF3D7_0628300		choline/ethanolaminephosphotransferase, putative (CEPT)
bowtie_circ_003748	Pf3D7_09_v3	654000	654111	2	-	2	40	40	T24,T28	1,1	0	0	1	111	PF3D7_0915400		6-phosphofructokinase (PFK9)
bowtie_circ_003751	Pf3D7_10_v3	1048199	1049464	2	-	2	40	40	T20,T4+8	1,1	0	0	1	1265	PF3D7_1025000		formin 2, putative
bowtie_circ_003770	Pf3D7_11_v3	1965532	1965633	2	+	2	5	40	LRET,T28	1,1	0	0	1	101	PF3D7_1149000		antigen 332, DBL-like protein (Pf332)
bowtie_circ_003781	Pf3D7_06_v3	635709	635810	2	+	2	40	40	T20	2	1	0	1	101	PF3D7_0615400		ribonuclease, putative
bowtie_circ_003792	Pf3D7_10_v3	278071	278431	2	+	2	40	40	T20,T44	1,1	0	0	1	360	PF3D7_1006800		RNA binding protein, putative
bowtie_circ_003824	Pf3D7_13_v3	2450575	2450755	2	+	2	40	40	ER,S3	1,1	0	0	1	180	PF3D7_1361100		Sec24 subunit a (SEC24a)
bowtie_circ_003835	Pf3D7_09_v3	353366	353480	2	-	2	6	40	ER,T36	1,1	1	0	1	114	PF3D7_0907400		ATP-dependent protease ATPase subunit ClpY (ClpY)
bowtie_circ_003836	Pf3D7_13_v3	2287326	2287449	2	-	2	5	40	ER,TT4	1,1	1	0	1	123	PF3D7_1357700		U3 snoRNA-associated small subunit rRNA processing protein, putative
bowtie_circ_003838	Pf3D7_07_v3	490114	490216	4	-	2	40	40	T36,T4+8	1,3	0	0	1	102	PF3D7_0711000		AAA family ATPase, CDC48 subfamily (Cdc48)
bowtie_circ_003843	Pf3D7_13_v3	100022	100146	2	-	2	40	40	ER,T24	1,1	1	0	1	124	PF3D7_1301700		Plasmodium exported protein (hyp8), unknown function (GEXP07)
bowtie_circ_003851	Pf3D7_12_v3	831667	831952	2	-	2	40	40	T12+16	2	1	0	1	285	PF3D7_1220900		heterochromatin protein 1 (HP1)
bowtie_circ_003854	Pf3D7_12_v3	1341833	1341944	2	+	2	40	40	T40,T48	1,1	2	0	1	111	PF3D7_1232500		CG2-related protein, putative
bowtie_circ_003857	M76611	3376	3476	2	-	2	40	40	LRET	2	1	0	1	100	mal_mito_2-1		NA
bowtie_circ_003862	Pf3D7_03_v3	554011	554213	2	-	2	40	40	T12+16,T36	1,1	0	0	1	202	PF3D7_0313600		conserved Plasmodium protein, unknown function
bowtie_circ_003867	Pf3D7_13_v3	596086	596322	2	-	2	40	40	T36,T44	1,1	2	0	1	236	PF3D7_1313800		conserved Plasmodium membrane protein, unknown function
bowtie_circ_003873	Pf3D7_14_v3	2630932	2631243	2	-	2	40	5	S3,T44	1,1	2	0	1	311	PF3D7_1464900		ATP-dependent protease la, putative
bowtie_circ_003884	Pf3D7_11_v3	221914	222022	2	-	2	40	40	MTLT,T48	1,1	1	0	1	108	PF3D7_1105000		histone H4 (H4)
bowtie_circ_003898	Pf3D7_14_v3	2621928	2622129	3	+	2	40	40	T24,T4+8	1,2	0	0	1	201	PF3D7_1464600		phosphatase, putative
bowtie_circ_003905	Pf3D7_03_v3	870054	871207	2	+	2	40	40	T28	2	0	0	1	1153	PF3D7_0320800		ATP-dependent RNA helicase, putative (DOZI)
bowtie_circ_003907	Pf3D7_11_v3	633231	633355	2	-	2	40	5	T12+16,T36	1,1	1	0	1	124	PF3D7_0816600		ClpB protein, putative (ClpB1)
bowtie_circ_003909	Pf3D7_08_v3	764594	764741	2	-	2	40	40	T36,T40	1,1	1	0	1	147	PF3D7_0905400		high molecular weight rhoptry protein 3 (RhopH3)
bowtie_circ_003915	Pf3D7_09_v3	272534	274006	2	-	2	40	40	T44,T48	1,1	0	0	1	1472	NA		NA
bowtie_circ_003916	Pf3D7_13_v3	2306097	2306291	2	-	2	5	40	T24,T28	1,1	2	0	1	194	PF3D7_1358100		small subunit rRNA processing factor, putative
bowtie_circ_003918	Pf3D7_13_v3	1634010	1634324	2	+	2	40	40	T28	2	1	0	1	314	PF3D7_1341200		60S ribosomal protein L18, putative
bowtie_circ_003934	Pf3D7_05_v3	1120625	1121826	2	-	2	40	40	ER,T24	1,1	0	0	1	1201	PF3D7_0526800		conserved Plasmodium protein, unknown function
bowtie_circ_003963	Pf3D7_06_v3	1225066	1225204	2	+	2	5	40	T36,T40	1,1	0	0	1	138	PF3D7_0629700		SET domain protein, putative (SET1)
bowtie_circ_003968	Pf3D7_05_v3	495922	496028	2	+	2	40	40	ER,T32	1,1	0	0	1	106	PF3D7_0511500		RNA pseudouridylate synthase, putative
bowtie_circ_003984	Pf3D7_02_v3	800804	801076	3	+	2	40	5	T12+16,T4+8	1,2	1	0	1	272	PF3D7_0220000		liver stage antigen 3 (LSA3)
bowtie_circ_003988	Pf3D7_02_v3	735673	735783	2	+	2	40	40	MTLT,T20	1,1	0	0	1	110	PF3D7_0217900		conserved Plasmodium protein, unknown function
bowtie_circ_003990	Pf3D7_12_v3	1347056	1348610	2	+	2	40	40	S3,T32	1,1	0	0	1	1554	PF3D7_1232700		conserved Plasmodium protein, unknown function
bowtie_circ_003993	Pf3D7_03_v3	556758	557609	2	-	2	40	40	S3,T32	1,1	0	0	1	851	PF3D7_0313700		conserved Plasmodium protein, unknown function
bowtie_circ_004004	Pf3D7_04_v3	900508	900745	2	-	2	40	40	T32,TT4	1,1	0	0	1	237	PF3D7_0420000		zinc finger protein, putative
bowtie_circ_004005	Pf3D7_13_v3	2572971	2573274	2	-	2	40	40	T36	2	0	0	1	303	PF3D7_1364200		conserved Plasmodium protein, unknown function
bowtie_circ_004014	Pf3D7_14_v3	264545	264734	2	+	2	40	40	MTLT,T32	1,1	1	0	1	189	PF3D7_1407300		pre-mRNA splicing factor, putative
bowtie_circ_004029	Pf3D7_14_v3	1995255	1995378	2	-	2	5	40	T12+16,T24	1,1	0	0	1	123	PF3D7_1448500		conserved Plasmodium protein, unknown function
bowtie_circ_004036	Pf3D7_14_v3	936788	938141	2	+	2	40	40	S3,T48	1,1	0	0	1	1353	PF3D7_1423300		serine/threonine protein phosphatase (PP7)
bowtie_circ_004038	Pf3D7_14_v3	1914116	1914253	2	+	2	6	40	T36,T40	1,1	2	0	1	137	PF3D7_1446500		conserved Plasmodium protein, unknown function
bowtie_circ_004045	Pf3D7_13_v3	2374000	2374114	2	-	2	5	40	LRET,T24	1,1	0	0	1	114	PF3D7_1359600		conserved Plasmodium protein, unknown function
bowtie_circ_004058	Pf3D7_14_v3	1322688	1322842	2	-	2	40	40	T28,T40	1,1	2	0	1	154	PF3D7_1433400		conserved Plasmodium membrane protein, unknown function
bowtie_circ_004067	Pf3D7_11_v3	1320291	1320450	2	+	2	40	40	MTLT,T28	1,1	0	0	1	159	PF3D7_1134000		heat shock protein 70 (Hsp70-3)
bowtie_circ_004083	Pf3D7_06_v3	1237096	1237230	2	+	2	40	5	T36,T48	1,1	0	0	1	134	PF3D7_0629700		SET domain protein, putative (SET1)
bowtie_circ_004088	Pf3D7_11_v3	172534	172642	2	-	2	5	40	T40,TT4	1,1	0	0	1	108	PF3D7_1103800		CCR4-NOT transcription complex subunit 1, putative (NOT1)
bowtie_circ_004093	Pf3D7_14_v3	2954661	2954761	2	+	2	5	40	T32,T36	1,1	0	0	1	100	PF3D7_1472300		conserved Plasmodium membrane protein, unknown function
bowtie_circ_004109	Pf3D7_07_v3	888027	888188	2	-	2	40	40	S3	2	0	0	1	161	PF3D7_0720600		conserved Plasmodium protein, unknown function
bowtie_circ_004129	Pf3D7_09_v3	472954	473227	2	-	2	40	40	T24,T48	1,1	2	0	1	273	PF3D7_0910200		conserved Plasmodium protein, unknown function
bowtie_circ_004146	Pf3D7_10_v3	1449548	1450488	2	-	2	40	40	T40	2	0	0	1	940	PF3D7_1036800		acetyl-CoA transporter, putative
bowtie_circ_004150	Pf3D7_11_v3	1430964	1436893	2	-	2	40	5	T44	2	0	0	1	5929	PF3D7_1136500		casein kinase 1 (CK1)
bowtie_circ_004162	Pf3D7_12_v3	1927667	1927814	2	+	2	40	40	S3,T12+16	1,1	0	0	1	147	PF3D7_1246300		conserved Plasmodium protein, unknown function
bowtie_circ_004166	Pf3D7_09_v3	739780	739896	2	+	2	40	40	LRET,T28	1,1	0	0	1	116	PF3D7_0917900		heat shock protein 70 (HSP70-2)
bowtie_circ_004170	Pf3D7_14_v3	1137729	1137870	2	-	2	40	5	T36	2	1	0	1	141	PF3D7_1428900		conserved Plasmodium protein, unknown function
bowtie_circ_004174	Pf3D7_05_v3	352588	352699	2	-	2	40	6	T40	2	2	0	1	111	PF3D7_0508500		guanidine nucleotide exchange factor (RCC1)
bowtie_circ_004193	Pf3D7_02_v3	241794	241956	2	-	2	40	40	T28,T36	1,1	1	0	1	162	PF3D7_0206000		DNA repair endonuclease, putative
bowtie_circ_004196	Pf3D7_13_v3	1042858	1042961	2	+	2	40	40	T20,T24	1,1	2	0	1	103	PF3D7_1325000		U6 snRNA-associated Sm-like protein LSm6, putative (LSM6)
bowtie_circ_004209	Pf3D7_11_v3	1834605	1834809	2	+	2	40	40	T4+8,T48	1,1	0	0	1	204	PF3D7_1146600		CCAAT-box DNA binding protein subunit B (NFYB)
bowtie_circ_004212	Pf3D7_12_v3	884372	884578	2	+	2	40	40	LRET,T44	1,1	0	0	1	206	PF3D7_1222300		endoplasmin, putative (GRP94)
bowtie_circ_004225	Pf3D7_11_v3	1398635	1399143	2	-	2	40	40	MTLT,T12+16	1,1	0	0	1	508	PF3D7_1135900		3-oxo-5-alpha-steroid 4-dehydrogenase, putative
bowtie_circ_004227	Pf3D7_13_v3	648240	650067	4	-	2	5	40	T20,T4+8	1,3	0	0	1	1827	PF3D7_1315400		zinc finger (CCCH type) protein, putative
bowtie_circ_004231	Pf3D7_13_v3	2135219	2135333	2	-	2	40	5	LRET,T40	1,1	0	0	1	114	PF3D7_1353300		conserved Plasmodium protein, unknown function
bowtie_circ_004240	Pf3D7_11_v3	414815	414941	3	+	2	40	40	T28,TT4	1,2	1	0	1	126	PF3D7_1110400		asparagine-rich antigen
bowtie_circ_004242	Pf3D7_08_v3	685807	685913	2	+	2	40	40	T24,T36	1,1	0	0	1	106	NA		NA
bowtie_circ_004258	Pf3D7_13_v3	1255480	1255633	2	+	2	40	40	T20	2	2	0	1	153	PF3D7_1329500		conserved Plasmodium protein, unknown function
bowtie_circ_004275	Pf3D7_13_v3	1196806	1197515	2	-	2	40	40	MTLT,T44	1,1	0	0	1	709	PF3D7_1328300		conserved Plasmodium protein, unknown function
bowtie_circ_004285	Pf3D7_08_v3	1294558	1294699	2	+	2	40	40	S3,T40	1,1	1	0	1	141	PF3D7_0830400		conserved Plasmodium protein, unknown function
bowtie_circ_004287	Pf3D7_09_v3	1297821	1297931	2	-	2	5	40	T36	2	2	0	1	110	PF3D7_0932600		apicoplast ribosomal protein S6, putative (RPS6)
bowtie_circ_004290	Pf3D7_12_v3	114735	114849	3	+	2	5	40	T28,T36	1,2	0	0	1	114	PF3D7_1202100		conserved protein, unknown function
bowtie_circ_004310	Pf3D7_05_v3	974138	974420	2	+	2	40	40	MTLT,T28	1,1	0	0	1	282	PF3D7_0523400		DnaJ protein, putative
bowtie_circ_004316	Pf3D7_06_v3	604786	604909	2	+	2	40	40	ER,T32	1,1	2	0	1	123	PF3D7_0614400		conserved protein, unknown function
bowtie_circ_004338	Pf3D7_13_v3	2061181	2061369	2	+	2	40	40	T44	2	1	0	1	188	PF3D7_1351700		alveolin, putative (ALV6)
bowtie_circ_004351	Pf3D7_14_v3	1636054	1636208	2	-	2	40	40	T36,T44	1,1	2	0	1	154	PF3D7_1440100		conserved Plasmodium protein, unknown function
bowtie_circ_004353	Pf3D7_06_v3	1224115	1224215	2	+	2	40	40	T36	2	0	0	1	100	PF3D7_0629700		SET domain protein, putative (SET1)
bowtie_circ_004357	Pf3D7_12_v3	245223	245357	2	+	2	40	40	T24,TT4	1,1	2	0	1	134	PF3D7_1205500		zinc finger protein, putative
bowtie_circ_004363	Pf3D7_08_v3	226256	227329	2	+	2	40	40	S3,T32	1,1	0	0	1	1073	PF3D7_0803600		conserved Plasmodium protein, unknown function
bowtie_circ_004369	Pf3D7_05_v3	45960	46143	2	-	2	0	40	T28,T40	1,1	1	0	1	183	PF3D7_0500800		mature parasite-infected erythrocyte surface antigen,erythrocyte membrane protein 2 (MESA)
bowtie_circ_004371	Pf3D7_11_v3	605123	605357	2	+	2	0	40	T44	2	0	0	1	234	PF3D7_1116000		rhoptry neck protein 4 (RON4)
bowtie_circ_004373	Pf3D7_01_v3	338621	338744	2	+	2	40	40	T20,T24	1,1	2	0	1	123	PF3D7_0108300		conserved Plasmodium protein, unknown function
bowtie_circ_004422	Pf3D7_05_v3	544790	546153	2	+	2	40	40	T40	2	0	0	1	1363	PF3D7_0512600		Rab GTPase 1b (Rab1b)
bowtie_circ_004433	Pf3D7_02_v3	568698	569048	2	-	2	40	40	ER,T40	1,1	0	0	1	350	PF3D7_0214100		protein transport protein sec31 (SEC31)
bowtie_circ_004437	Pf3D7_12_v3	718475	718594	2	+	2	40	40	ER,T44	1,1	2	0	1	119	PF3D7_1218300		adaptor protein subunit, putative
bowtie_circ_004439	Pf3D7_14_v3	1261360	1262207	2	+	2	40	40	T40	2	0	0	1	847	PF3D7_1432100		conserved protein, unknown function
bowtie_circ_004450	Pf3D7_09_v3	1312487	1312665	2	+	2	5	40	T12+16,T44	1,1	2	0	1	178	PF3D7_0933000		mRNA processing protein, putative
bowtie_circ_004454	Pf3D7_12_v3	544933	545259	2	+	2	40	40	T32,T48	1,1	0	0	1	326	PF3D7_1212300		conserved Plasmodium protein, unknown function
bowtie_circ_004459	Pf3D7_10_v3	1140917	1141054	2	-	2	5	40	T40,TT4	1,1	0	0	1	137	PF3D7_1027300		peroxiredoxin (nPrx)
bowtie_circ_004463	Pf3D7_09_v3	1206383	1206949	2	+	2	40	40	S3	2	1	0	1	566	PF3D7_0930300		merozoite surface protein 1 (MSP1)
bowtie_circ_004482	Pf3D7_08_v3	803441	803567	2	+	2	40	40	S3,T48	1,1	0	0	1	126	PF3D7_0817600		conserved Plasmodium protein, unknown function
bowtie_circ_004487	Pf3D7_13_v3	2398165	2398293	2	+	2	40	5	MTLT,T28	1,1	1	0	1	128	PF3D7_1359900		conserved Plasmodium membrane protein, unknown function
bowtie_circ_004495	Pf3D7_05_v3	817108	818655	2	+	2	40	40	T20,TT4	1,1	1	0	1	1547	PF3D7_0519700		conserved Plasmodium protein, unknown function
bowtie_circ_004497	Pf3D7_09_v3	186129	186266	2	+	2	40	40	T24,T28	1,1	1	0	1	137	PF3D7_0903900		60S ribosomal protein L32, putative
bowtie_circ_004498	Pf3D7_11_v3	1735994	1736458	3	+	2	40	40	T44,TT4	1,2	0	0	1	464	PF3D7_1143400		translation initiation factor eIF-1A, putative
bowtie_circ_004508	Pf3D7_13_v3	2466520	2467181	2	-	2	40	40	T40,TT4	1,1	0	0	1	661	PF3D7_1361500		conserved Plasmodium protein, unknown function
bowtie_circ_004537	Pf3D7_11_v3	1708527	1708642	2	-	2	40	40	ER,T44	1,1	0	0	1	115	PF3D7_1142600		60S ribosomal protein L35ae, putative
bowtie_circ_004545	Pf3D7_09_v3	241726	241930	2	+	2	40	40	ER,T48	1,1	1	0	1	204	PF3D7_0905100		nucleoporin NUP100/NSP100, putative (NUP100)
bowtie_circ_004558	Pf3D7_10_v3	432528	432677	2	-	2	40	40	T24,T36	1,1	1	0	1	149	PF3D7_1011100		conserved Plasmodium protein, unknown function
bowtie_circ_004560	Pf3D7_09_v3	447994	448213	2	+	2	40	40	T12+16,T4+8	1,1	0	0	1	219	PF3D7_0909900		helicase with Zn-finger motif, putative
bowtie_circ_004586	Pf3D7_13_v3	1780114	1780297	2	-	2	40	40	T24,T36	1,1	0	0	1	183	NA		NA
bowtie_circ_004591	Pf3D7_14_v3	2420914	2421022	3	-	2	40	5	T36,T4+8	1,2	0	0	1	108	PF3D7_1459000		ATP-dependent RNA helicase DBP5 (DBP5)
bowtie_circ_004604	Pf3D7_05_v3	916650	916753	2	+	2	40	40	T40,T48	1,1	1	0	1	103	PF3D7_0522400		conserved Plasmodium protein, unknown function
bowtie_circ_004607	Pf3D7_11_v3	1174736	1175181	2	+	2	40	40	TT4	2	0	0	1	445	PF3D7_1130500		conserved Plasmodium protein, unknown function
bowtie_circ_004613	Pf3D7_05_v3	661441	661701	2	-	2	40	40	T40	2	1	0	1	260	NA		NA
bowtie_circ_004614	Pf3D7_05_v3	751880	752164	2	+	2	40	40	S3	2	0	0	1	284	PF3D7_0518000		conserved protein, unknown function
bowtie_circ_004623	Pf3D7_14_v3	782068	782332	2	-	2	40	40	T12+16	2	1	0	1	264	PF3D7_1418800		signal recognition particle RNA
bowtie_circ_004625	Pf3D7_10_v3	845810	846201	2	-	2	40	40	T36,TT4	1,1	0	0	1	391	PF3D7_1020900		ADP-ribosylation factor (ARF1)
bowtie_circ_004628	Pf3D7_14_v3	554268	555638	2	-	2	40	40	S3,T44	1,1	0	0	1	1370	PF3D7_1414000		26S proteasome regulatory subunit RPN13, putative (RPN13)
bowtie_circ_004634	Pf3D7_03_v3	386163	386656	2	+	2	40	40	T40	2	0	0	1	493	PF3D7_0309000		dual specificity phosphatase (YVH1)
bowtie_circ_004638	Pf3D7_14_v3	973773	974406	2	-	2	40	40	T12+16,T32	1,1	0	0	1	633	PF3D7_1424100,PF3D7_1424200		60S ribosomal protein L5, putative
bowtie_circ_004678	Pf3D7_10_v3	511888	512032	2	+	2	40	40	LRET,T36	1,1	0	0	1	144	PF3D7_1013200		conserved Plasmodium protein, unknown function
bowtie_circ_004686	Pf3D7_04_v3	1127290	1127916	2	+	2	5	40	T12+16,T20	1,1	0	0	1	626	PF3D7_0424900		Plasmodium exported protein (PHISTa), unknown function
bowtie_circ_004688	Pf3D7_06_v3	589699	589811	2	-	2	40	5	T44,T48	1,1	2	0	1	112	PF3D7_0614100		conserved Plasmodium protein, unknown function
bowtie_circ_004689	Pf3D7_09_v3	913259	913557	2	-	2	40	40	MTLT,T20	1,1	0	0	1	298	PF3D7_0922500		phosphoglycerate kinase (PGK)
bowtie_circ_004691	Pf3D7_10_v3	1265713	1265974	2	+	2	40	40	T20	2	0	0	1	261	PF3D7_1031400		OTU-like cysteine protease, putative
bowtie_circ_004695	Pf3D7_06_v3	768894	769349	2	+	2	40	40	LRET,T36	1,1	1	0	1	455	PF3D7_0618300		60S ribosomal protein L27a, putative
bowtie_circ_004710	Pf3D7_13_v3	2251377	2251492	2	+	2	40	6	T44	2	0	0	1	115	PF3D7_1356800		serine/threonine protein kinase, putative (ARK3)
bowtie_circ_004714	Pf3D7_08_v3	324508	324634	2	-	2	40	40	ER,T32	1,1	0	0	1	126	PF3D7_0805900		conserved protein, unknown function
bowtie_circ_004728	Pf3D7_11_v3	1623444	1623550	2	-	2	40	40	ER,T28	1,1	1	0	1	106	PF3D7_1140700		conserved Plasmodium protein, unknown function
bowtie_circ_004735	Pf3D7_10_v3	81555	81696	3	-	2	40	40	T20,T24	2,1	0	0	1	141	PF3D7_1001500		early transcribed membrane protein 10.1 (ETRAMP10)
bowtie_circ_004737	Pf3D7_13_v3	2430671	2431190	2	-	2	40	40	T32,T36	1,1	0	0	1	519	PF3D7_1360700		SUMO ligase, putative
bowtie_circ_004751	Pf3D7_03_v3	137186	137819	2	+	2	40	40	TT4	2	0	0	1	633	PF3D7_0302500		cytoadherence linked asexual protein 3.1 (CLAG3.1)
bowtie_circ_004758	Pf3D7_13_v3	655608	657292	2	-	2	40	40	T28,T36	1,1	0	0	1	1684	PF3D7_1315600		phosphatidylinositol synthase (PIS)
bowtie_circ_004762	Pf3D7_10_v3	638453	638702	2	-	2	40	40	LRET,T24	1,1	2	0	1	249	PF3D7_1015900		enolase (ENO)
bowtie_circ_004773	Pf3D7_06_v3	389282	390699	2	-	2	40	40	T32,T40	1,1	0	0	1	1417	PF3D7_0609100		Zn2 or Fe2 permease
bowtie_circ_004775	Pf3D7_07_v3	856488	856629	3	-	2	40	40	T32	3	0	0	1	141	PF3D7_0719500		conserved membrane protein, unknown function
bowtie_circ_004783	Pf3D7_12_v3	1949879	1950001	2	+	2	40	5	LRET,T32	1,1	1	0	1	122	PF3D7_1247100		conserved Plasmodium protein, unknown function
bowtie_circ_004793	Pf3D7_11_v3	982212	982756	2	-	2	40	5	T20,T44	1,1	0	0	1	544	PF3D7_1124900		60S ribosomal protein L35, putative
bowtie_circ_004813	Pf3D7_14_v3	2730084	2730487	2	+	2	40	40	ER	2	0	0	1	403	PF3D7_1466700		large ribosomal subunit assembling protein, putative
bowtie_circ_004818	Pf3D7_07_v3	403489	404415	2	+	2	40	40	T12+16	2	0	0	1	926	PF3D7_0709000		chloroquine resistance transporter (CRT)
bowtie_circ_004820	Pf3D7_14_v3	326799	326952	2	-	2	5	40	T12+16,T28	1,1	1	0	1	153	PF3D7_1408700		conserved Plasmodium protein, unknown function
bowtie_circ_004821	Pf3D7_14_v3	323850	323984	2	+	2	40	40	T28	2	1	0	1	134	PF3D7_1408600		40S ribosomal protein S8e, putative
bowtie_circ_004838	Pf3D7_11_v3	1200147	1200886	2	+	2	5	40	T20,T40	1,1	0	0	1	739	PF3D7_1131200		conserved Plasmodium protein, unknown function
bowtie_circ_004839	Pf3D7_08_v3	231698	231833	2	+	2	40	40	T36	2	0	0	1	135	PF3D7_0803700		tubulin gamma chain (g-tub)
bowtie_circ_004852	Pf3D7_09_v3	1287679	1287938	6	+	2	40	40	T4+8,TT4	5,1	0	0	1	259	PF3D7_0932200		profilin, putative (PFN)
bowtie_circ_004869	Pf3D7_02_v3	162206	162786	2	-	2	40	40	TT4	2	0	0	1	580	PF3D7_0203400		conserved Plasmodium protein, unknown function
bowtie_circ_004872	Pf3D7_05_v3	237111	237219	3	-	2	40	40	T36,T44	1,2	0	0	1	108	PF3D7_0505400		conserved Plasmodium protein, unknown function
bowtie_circ_004874	Pf3D7_12_v3	1340884	1341064	2	-	2	5	40	T4+8,T48	1,1	0	0	1	180	PF3D7_1232500		CG2-related protein, putative
bowtie_circ_004876	Pf3D7_03_v3	777346	777462	4	+	2	40	40	T4+8,T48	3,1	0	0	1	116	PF3D7_0318500		conserved Plasmodium protein, unknown function
bowtie_circ_004884	Pf3D7_12_v3	1273818	1273960	3	+	2	40	35	T36,T4+8	1,2	0	0	1	142	PF3D7_1231000		conserved Plasmodium protein, unknown function
bowtie_circ_004889	Pf3D7_08_v3	657319	657454	2	+	2	40	40	ER	2	0	0	1	135	PF3D7_0813300		conserved Plasmodium protein, unknown function
bowtie_circ_004891	Pf3D7_04_v3	1035161	1035458	2	+	2	40	40	T36	2	2	0	1	297	PF3D7_0422500		pre-mRNA-splicing helicase BRR2, putative (BRR2)
bowtie_circ_004898	Pf3D7_12_v3	1640650	1640788	2	+	2	40	40	T24,T36	1,1	1	0	1	138	PF3D7_1239200		transcription factor with AP2 domain(s) (ApiAP2)
bowtie_circ_004901	Pf3D7_12_v3	1507557	1507723	2	+	2	6	40	T20,T24	1,1	2	0	1	166	PF3D7_1236100		clustered-asparagine-rich protein
bowtie_circ_004906	Pf3D7_12_v3	2121430	2121827	2	-	2	40	40	S3	2	0	0	1	397	PF3D7_1252100		rhoptry neck protein 3 (RON3)
bowtie_circ_004909	Pf3D7_14_v3	1995315	1995423	2	-	2	40	40	T36,T44	1,1	2	0	1	108	PF3D7_1448500		conserved Plasmodium protein, unknown function
bowtie_circ_004919	Pf3D7_10_v3	1113491	1113640	2	-	2	40	40	T48	2	0	0	1	149	PF3D7_1026600		conserved Plasmodium protein, unknown function
bowtie_circ_004934	Pf3D7_10_v3	1195749	1195944	3	+	2	40	40	T12+16,T20	2,1	0	0	1	195	PF3D7_1029200		conserved Plasmodium protein, unknown function
bowtie_circ_004935	Pf3D7_08_v3	997807	997928	2	+	2	40	40	T36,T44	1,1	1	0	1	121	PF3D7_0822600		protein transport protein Sec23 (SEC23)
bowtie_circ_004945	Pf3D7_13_v3	1850040	1850266	2	+	2	40	40	ER,LRET	1,1	1	0	1	226	PF3D7_1346300		DNA/RNA-binding protein Alba 2 (ALBA2)
bowtie_circ_004946	Pf3D7_07_v3	1179850	1179955	3	-	2	40	40	S3,T20	2,1	0	0	1	105	PF3D7_0727800		cation transporting ATPase, putative
bowtie_circ_004975	Pf3D7_09_v3	1459100	1459296	2	+	2	40	40	ER,T28	1,1	2	0	1	196	PF3D7_0936800		Plasmodium exported protein (PHISTc), unknown function
bowtie_circ_004986	Pf3D7_07_v3	759015	759343	2	-	2	40	40	T20,T36	1,1	0	0	1	328	PF3D7_0717600		conserved Plasmodium protein, unknown function
bowtie_circ_004990	Pf3D7_10_v3	317674	317795	2	+	2	5	40	T28,T36	1,1	2	0	1	121	PF3D7_1007900		eukaryotic translation initiation factor 3 subunit 7, putative
bowtie_circ_004999	Pf3D7_05_v3	704756	704867	2	-	2	6	40	T40,T44	1,1	0	0	1	111	PF3D7_0516800		transcription factor with AP2 domain(s) (ApiAP2)
bowtie_circ_005015	Pf3D7_08_v3	431825	432221	2	+	2	4	36	ER	2	2	0	1	396	PF3D7_0808600		erythrocyte membrane protein 1, PfEMP1 (VAR)
bowtie_circ_005028	Pf3D7_03_v3	907450	907555	2	-	2	40	40	T36,T44	1,1	1	0	1	105	PF3D7_0321700		microtubule and actin binding protein, putative
bowtie_circ_005055	Pf3D7_10_v3	1046897	1047005	2	-	2	40	5	T44	2	2	0	1	108	PF3D7_1025000		formin 2, putative
bowtie_circ_005059	Pf3D7_01_v3	345684	346267	2	-	2	40	40	T32,TT4	1,1	0	0	1	583	PF3D7_0108400		mitochondrial carrier protein, putative
bowtie_circ_005063	Pf3D7_13_v3	1653782	1653893	2	-	2	40	40	T24,TT4	1,1	0	0	1	111	PF3D7_1342000		40S ribosomal protein S6, putative
bowtie_circ_005072	Pf3D7_02_v3	572461	572579	2	-	2	40	40	T12+16	2	1	0	1	118	PF3D7_0214100		protein transport protein sec31 (SEC31)
bowtie_circ_005086	Pf3D7_05_v3	284769	284898	2	+	2	40	40	LRET,T32	1,1	1	0	1	129	PF3D7_0506800		transcription factor 25, putative (TCF25)
bowtie_circ_005099	Pf3D7_06_v3	1173214	1173721	2	-	2	40	5	S3,T12+16	1,1	0	0	1	507	PF3D7_0628300		choline/ethanolaminephosphotransferase, putative (CEPT)
bowtie_circ_005102	Pf3D7_14_v3	829022	829166	2	+	2	40	40	ER,S3	1,1	0	0	1	144	PF3D7_1420000		splicing factor 3B subunit 4, putative (SF3B4)
bowtie_circ_005111	Pf3D7_14_v3	47178	47292	2	-	2	35	40	T28,T40	1,1	0	0	1	114	PF3D7_1401200		Plasmodium exported protein, unknown function
bowtie_circ_005121	Pf3D7_14_v3	1911754	1911937	2	+	2	40	40	T24,T40	1,1	1	0	1	183	PF3D7_1446500		conserved Plasmodium protein, unknown function
bowtie_circ_005142	Pf3D7_05_v3	154537	154670	2	+	2	40	5	S3,T24	1,1	2	0	1	133	PF3D7_0503900		conserved Plasmodium protein, unknown function
bowtie_circ_005147	Pf3D7_10_v3	331306	331435	2	+	2	40	40	T36,T44	1,1	2	0	1	129	PF3D7_1008100		conserved Plasmodium protein, unknown function
bowtie_circ_005168	Pf3D7_09_v3	170917	172720	2	+	2	40	40	T12+16	2	0	0	1	1803	PF3D7_0903600		conserved Plasmodium protein, unknown function
bowtie_circ_005170	Pf3D7_14_v3	911061	911169	2	+	2	5	35	T28,T36	1,1	0	0	1	108	PF3D7_1422600		conserved Plasmodium protein, unknown function
bowtie_circ_005193	Pf3D7_13_v3	1091176	1091299	2	-	2	40	40	T28,T36	1,1	2	0	1	123	PF3D7_1326200		conserved Plasmodium protein, unknown function
bowtie_circ_005204	Pf3D7_10_v3	1153629	1153758	3	-	2	40	40	ER,T12+16	1,2	0	0	1	129	PF3D7_1027800		60S ribosomal protein L3, putative
bowtie_circ_005205	Pf3D7_14_v3	2337666	2338429	2	-	2	40	40	MTLT,T20	1,1	0	0	1	763	PF3D7_1457000		signal peptide peptidase (SPP)
bowtie_circ_005207	Pf3D7_14_v3	2739474	2739609	2	-	2	40	5	T40,T48	1,1	0	0	1	135	PF3D7_1466900		rhoptry protein, putative
bowtie_circ_005226	Pf3D7_14_v3	1016464	1016592	2	-	2	40	40	ER,T32	1,1	0	0	1	128	PF3D7_1426000		60S ribosomal protein L21e, putative
bowtie_circ_005231	Pf3D7_08_v3	199984	200141	2	-	2	40	4	ER,T36	1,1	1	0	1	157	PF3D7_0803100		conserved Plasmodium protein, unknown function
bowtie_circ_005232	Pf3D7_13_v3	1864688	1864804	2	+	2	40	40	T40	2	0	0	1	116	PF3D7_1346400		conserved Plasmodium protein, unknown function
bowtie_circ_005244	Pf3D7_01_v3	379265	379372	2	-	2	40	40	T24,T32	1,1	2	0	1	107	PF3D7_0109700		conserved protein, unknown function
bowtie_circ_005273	Pf3D7_05_v3	592347	592447	2	-	2	40	40	T36,T40	1,1	2	0	1	100	PF3D7_0514100		ATP-dependent DNA helicase UvrD (UvrD)
bowtie_circ_005276	Pf3D7_12_v3	148466	148805	2	-	2	35	40	TT4	2	0	0	1	339	PF3D7_1202600		conserved protein, unknown function
bowtie_circ_005283	Pf3D7_01_v3	306625	306880	2	-	2	40	40	LRET,T24	1,1	2	0	1	255	PF3D7_0107500		lipid/sterol:H symporter
bowtie_circ_005284	Pf3D7_14_v3	218598	218736	2	+	2	40	5	T36,T40	1,1	2	0	1	138	PF3D7_1406200		conserved Plasmodium protein, unknown function
bowtie_circ_005286	Pf3D7_08_v3	726298	726489	2	-	2	40	40	MTLT	2	0	0	1	191	PF3D7_0815400		conserved Plasmodium protein, unknown function
bowtie_circ_005295	Pf3D7_06_v3	713847	714364	2	+	2	40	40	T12+16,T48	1,1	0	0	1	517	PF3D7_0617100		alpha adaptin-like protein, putative
bowtie_circ_005302	Pf3D7_05_v3	206682	207849	2	+	2	40	40	ER,T48	1,1	0	0	1	1167	PF3D7_0504900		conserved protein, unknown function
bowtie_circ_005309	Pf3D7_09_v3	457294	457418	2	-	2	40	40	T32	2	0	0	1	124	PF3D7_0910100		Ran-binding protein, putative
bowtie_circ_005316	Pf3D7_06_v3	1235609	1235770	2	+	2	40	40	MTLT,T48	1,1	2	0	1	161	PF3D7_0629700		SET domain protein, putative (SET1)
bowtie_circ_005317	Pf3D7_13_v3	197290	197404	2	-	2	40	40	T36,T44	1,1	0	0	1	114	PF3D7_1303800		conserved Plasmodium protein, unknown function
bowtie_circ_005320	Pf3D7_09_v3	738684	738795	3	+	2	40	40	T32,T40	1,2	0	0	1	111	PF3D7_0917900		heat shock protein 70 (HSP70-2)
bowtie_circ_005324	Pf3D7_09_v3	98410	98686	2	-	2	40	40	S3,T24	1,1	0	0	1	276	PF3D7_0902200		serine/threonine protein kinase, FIKK family (FIKK9.3)
bowtie_circ_005326	Pf3D7_06_v3	294390	294536	2	+	2	40	5	LRET,T24	1,1	1	0	1	146	PF3D7_0607000		translation initiation factor IF-2, putative
bowtie_circ_005350	Pf3D7_10_v3	1122860	1124033	2	+	2	40	40	T48,TT4	1,1	0	0	1	1173	PF3D7_1026800		40S ribosomal protein S2B, putative
bowtie_circ_005351	Pf3D7_12_v3	789753	789972	2	-	2	40	40	T24,T32	1,1	0	0	1	219	PF3D7_1219600		aminophospholipid-transporting P-ATPase (ATPase2)
bowtie_circ_005355	Pf3D7_08_v3	571846	571987	2	+	2	40	40	T24	2	0	0	1	141	PF3D7_0811300		CCR4-associated factor 1 (CAF1)
bowtie_circ_005371	Pf3D7_13_v3	185374	185474	2	-	2	40	5	LRET,T44	1,1	2	0	1	100	PF3D7_1303800		conserved Plasmodium protein, unknown function
bowtie_circ_005375	Pf3D7_06_v3	258096	258539	2	+	2	40	40	T20,T32	1,1	0	0	1	443	PF3D7_0606100		RNA binding protein, putative
bowtie_circ_005402	Pf3D7_12_v3	61935	62078	3	-	2	35	5	T12+16,TT4	1,2	1	0	1	143	PF3D7_1200700		acyl-CoA synthetase (ACS7)
bowtie_circ_005405	Pf3D7_14_v3	1894576	1894678	2	-	2	40	40	T28	2	0	0	1	102	PF3D7_1446200		M17 leucyl aminopeptidase (LAP)
bowtie_circ_005410	Pf3D7_11_v3	1443397	1443510	2	+	2	40	40	T20,T32	1,1	1	0	1	113	PF3D7_1136600		conserved Plasmodium protein, unknown function
bowtie_circ_005418	Pf3D7_11_v3	471936	472056	2	-	2	40	40	LRET,T32	1,1	1	0	1	120	PF3D7_1112300		conserved Plasmodium protein, unknown function
bowtie_circ_005419	Pf3D7_05_v3	148064	148870	4	-	2	40	40	TT4	4	0	0	1	806	PF3D7_0503600		myosin B (MyoB)
bowtie_circ_005430	Pf3D7_11_v3	1043178	1046099	2	-	2	40	40	T48	2	0	0	1	2921	PF3D7_1126700		conserved Plasmodium protein, unknown function
bowtie_circ_005431	Pf3D7_01_v3	358504	359972	2	+	2	40	40	ER,S3	1,1	0	0	1	1468	PF3D7_0108800		conserved Plasmodium protein, unknown function
bowtie_circ_005437	Pf3D7_02_v3	355497	355631	2	+	2	40	40	T32	2	2	0	1	134	PF3D7_0208600		ribosome-recycling factor, putative (RRF)
bowtie_circ_005442	Pf3D7_14_v3	421171	421609	2	+	2	40	40	T44	2	1	0	1	438	PF3D7_1410400		rhoptry-associated protein 1 (RAP1)
bowtie_circ_005454	Pf3D7_10_v3	1062726	1062870	2	+	2	40	5	S3,T40	1,1	1	0	1	144	PF3D7_1025400		conserved Plasmodium membrane protein, unknown function
bowtie_circ_005456	Pf3D7_14_v3	2480534	2481166	2	+	2	40	40	MTLT,T40	1,1	0	0	1	632	PF3D7_1460900		apicoplast ribosomal protein S10 precursor, putative
bowtie_circ_005464	Pf3D7_02_v3	487324	487426	2	+	2	40	40	T36,T40	1,1	2	0	1	102	PF3D7_0212100		conserved Plasmodium protein, unknown function
bowtie_circ_005479	Pf3D7_04_v3	92991	93219	2	-	2	40	40	T20	2	0	0	1	228	PF3D7_0401600		rifin (RIF)
bowtie_circ_005487	Pf3D7_13_v3	2119985	2120171	2	-	2	40	5	LRET,T20	1,1	1	0	1	186	PF3D7_1353000		tryptophan-rich antigen, pseudogene
bowtie_circ_005490	Pf3D7_10_v3	1408029	1408215	2	+	2	40	40	ER,TT4	1,1	1	0	1	186	PF3D7_1035500		merozoite surface protein 6 (MSP6)
bowtie_circ_005491	Pf3D7_08_v3	280589	280752	2	-	2	5	40	T20,TT4	1,1	1	0	1	163	PF3D7_0804900		GTPase activator, putative
bowtie_circ_005494	Pf3D7_10_v3	370122	370226	2	-	2	40	40	T44,TT4	1,1	0	0	1	104	PF3D7_1008900		adenylate kinase (AK1)
bowtie_circ_005503	Pf3D7_02_v3	195340	195462	2	-	2	40	5	T12+16,T36	1,1	2	0	1	122	PF3D7_0204300		conserved Plasmodium protein, unknown function
bowtie_circ_005507	Pf3D7_12_v3	61626	61872	2	-	2	35	40	TT4	2	0	0	1	246	PF3D7_1200700		acyl-CoA synthetase (ACS7)
bowtie_circ_005509	Pf3D7_12_v3	989528	989675	2	+	2	40	40	T40	2	1	0	1	147	PF3D7_1224300		polyadenylate-binding protein, putative (PABP)
bowtie_circ_005523	Pf3D7_03_v3	522044	522257	2	+	2	40	40	T28,T40	1,1	0	0	1	213	PF3D7_0312300		26S proteasome regulatory subunit S14, putative
bowtie_circ_005536	Pf3D7_04_v3	409052	409169	2	-	2	35	40	T32,T36	1,1	0	0	1	117	PF3D7_0408500		flap endonuclease 1 (FEN1)
bowtie_circ_005549	Pf3D7_04_v3	627832	628333	2	-	2	40	40	T40,T48	1,1	0	0	1	501	PF3D7_0414000		chromosome associated protein, putative
bowtie_circ_005567	Pf3D7_12_v3	1827024	1827148	2	-	2	40	40	T20,T32	1,1	0	0	1	124	NA		NA
bowtie_circ_005568	Pf3D7_08_v3	687808	688024	2	+	2	40	40	T32,T48	1,1	1	0	1	216	PF3D7_0814200		DNA/RNA-binding protein Alba 1 (ALBA1)
bowtie_circ_005579	Pf3D7_06_v3	1171904	1173721	2	-	2	40	40	T12+16	2	0	0	1	1817	PF3D7_0628300		choline/ethanolaminephosphotransferase, putative (CEPT)
bowtie_circ_005604	Pf3D7_12_v3	1474043	1474252	2	+	2	40	40	T40,T44	1,1	0	0	1	209	PF3D7_1235300		CCR4-NOT transcription complex subunit 4, putative (NOT4)
bowtie_circ_005617	Pf3D7_10_v3	324441	324591	2	-	2	40	40	T28,T40	1,1	2	0	1	150	PF3D7_1008000		inositol polyphosphate kinase, putative (IPK1)
bowtie_circ_005623	Pf3D7_04_v3	897162	897265	2	-	2	40	40	T28,T44	1,1	2	0	1	103	PF3D7_0420000		zinc finger protein, putative
bowtie_circ_005631	Pf3D7_05_v3	903097	903759	2	-	2	40	40	T12+16,T40	1,1	0	0	1	662	PF3D7_0522300		S-adenosylmethionine-dependent methyltransferase, putative
bowtie_circ_005644	Pf3D7_11_v3	1045262	1045832	4	-	2	40	40	T12+16,TT4	1,3	0	0	1	570	PF3D7_1126700		conserved Plasmodium protein, unknown function
bowtie_circ_005654	Pf3D7_08_v3	861026	861170	2	+	2	40	40	ER	2	0	0	1	144	PF3D7_0818900		heat shock protein 70 (HSP70)
bowtie_circ_005664	Pf3D7_04_v3	262606	262774	2	-	2	40	5	S3,T44	1,1	2	0	1	168	PF3D7_0404700		dipeptidyl peptidase 3 (DPAP3)
bowtie_circ_005666	Pf3D7_14_v3	2475954	2476054	2	+	2	40	40	T20,T36	1,1	1	0	1	100	PF3D7_1460700		60S ribosomal protein L27, putative
bowtie_circ_005694	Pf3D7_14_v3	938331	939118	2	+	2	40	40	T40,T48	1,1	0	0	1	787	PF3D7_1423300		serine/threonine protein phosphatase (PP7)
bowtie_circ_005706	Pf3D7_12_v3	281807	281912	2	-	2	40	40	T32,T48	1,1	2	0	1	105	PF3D7_1206300		conserved Plasmodium protein, unknown function
bowtie_circ_005708	Pf3D7_06_v3	981681	981825	2	+	2	40	40	ER,T12+16	1,1	0	0	1	144	PF3D7_0624000		hexokinase (HK)
bowtie_circ_005714	Pf3D7_10_v3	1396447	1396646	2	+	2	40	40	S3,T48	1,1	2	0	1	199	PF3D7_1035200		S-antigen
bowtie_circ_005715	Pf3D7_13_v3	2164574	2164713	2	-	2	40	40	ER,T20	1,1	1	0	1	139	PF3D7_1354300		large subunit rRNA methyltransferase, putative
bowtie_circ_005719	Pf3D7_13_v3	2632577	2633106	2	-	2	40	40	T24,T28	1,1	1	0	1	529	PF3D7_1365900		60S ribosomal protein L40/UBI, putative
bowtie_circ_005723	Pf3D7_11_v3	1044723	1045832	3	-	2	40	40	T48,TT4	1,2	0	0	1	1109	PF3D7_1126700		conserved Plasmodium protein, unknown function
bowtie_circ_005732	Pf3D7_01_v3	100102	100324	2	-	2	40	40	T44,T48	1,1	1	0	1	222	PF3D7_0102200		ring-infected erythrocyte surface antigen (RESA)
bowtie_circ_005737	Pf3D7_11_v3	221993	222101	2	-	2	40	34	LRET,S3	1,1	0	1	1	108	PF3D7_1105000		histone H4 (H4)
bowtie_circ_005741	Pf3D7_14_v3	40987	41108	2	-	2	40	5	T12+16,TT4	1,1	0	0	1	121	NA		NA
bowtie_circ_005743	Pf3D7_08_v3	86990	87224	2	+	2	0	40	T24,T36	1,1	2	0	1	234	PF3D7_0801000		Plasmodium exported protein (PHISTc), unknown function
bowtie_circ_005749	Pf3D7_13_v3	323044	323195	2	+	2	40	40	T28,T36	1,1	0	0	1	151	NA		NA
bowtie_circ_005753	Pf3D7_14_v3	2865673	2866333	2	-	2	40	40	T36,TT4	1,1	0	0	1	660	PF3D7_1469800		conserved Plasmodium protein, unknown function
bowtie_circ_005756	Pf3D7_10_v3	1400920	1401055	2	+	2	5	40	T40,T44	1,1	0	0	1	135	PF3D7_1035300		glutamate-rich protein (GLURP)
bowtie_circ_005767	Pf3D7_09_v3	1421907	1422047	2	-	2	40	5	T20,TT4	1,1	1	2	1	140	PF3D7_0935900		ring-exported protein 1 (REX1)
bowtie_circ_005782	Pf3D7_05_v3	902804	903759	2	-	2	40	40	ER,LRET	1,1	0	0	1	955	PF3D7_0522300		S-adenosylmethionine-dependent methyltransferase, putative
