# Supplementary material for: Strand-specific RNA sequencing in Plasmodium falciparum malaria identifies developmentally regulated long non-coding RNA and circular RNA
Source: BMC Genomics. 2015 Jun 13;16(1):454. doi: 10.1186/s12864-015-1603-4 (PMC4465157; doi:10.1186/s12864-015-1603-4)
Supplement: Supplementary file 28 — circRNA GO term enrichment results. [file 12864_2015_1603_MOESM28_ESM.xlsx]

## Sheet: Sheet1
circRNA-specific GO term	circRNA-specific GO term p-value
cytosolic ribosome (sensu Eukaryota)	2.26e-06
cytosol	2.26e-06
cytosolic large ribosomal subunit (sensu Eukaryota)	5.11e-06
cytosolic part	5.15e-06
large ribosomal subunit	2.47e-05
ribosomal subunit	5.95e-05
ribosome	0.000196
structural constituent of ribosome	0.000196
macromolecule metabolic process	0.000232
macromolecule biosynthetic process	0.000452
protein metabolic process	0.00127
non-membrane bound organelle	0.00132
intracellular non-membrane bound organelle	0.00132
cellular protein metabolic process	0.00215
cellular macromolecule metabolic process	0.00228
ribonucleoprotein complex	0.0023
translation	0.00387
primary metabolic process	0.00413
gene expression	0.00552
