# Supplementary material for: Strand-specific RNA sequencing in Plasmodium falciparum malaria identifies developmentally regulated long non-coding RNA and circular RNA
Source: BMC Genomics. 2015 Jun 13;16(1):454. doi: 10.1186/s12864-015-1603-4 (PMC4465157; doi:10.1186/s12864-015-1603-4)
Supplement: Supplementary file 29 — circRNA PCR primers and expected amplicons. [file 12864_2015_1603_MOESM29_ESM.xlsx]

## Sheet: Sheet1
CircRNA PCR primer pairs targeting nine tested loci. Yellow indicates successful experimental confirmation of predicted circRNA junction.
Target	cDNA1	cDNA2	Divergent circRNA PCR primer ID	Divergent circRNA PCR primer sequence	Expected diverent amplicon size (including primer tails/excluding GTAG splice site)	Expected divergent amplicon sequence (including GTAG splice site)
1	T20	Ring	PF3D7_F_divergent_0909300_circRNA_F	TAA TAC GAC TCA CTA TAG GGtagtagtagtagAAGAAGAACAGGCTAGAAAG	161	AAGAAGAACAGGCTAGAAAGATAGAAGATATTATTATAAGAGTAGAGAATTATTAGAGAAAAGGCGTTTAATATTAAAGTCCTTATTGACACCTGAA
			PF3D7_R_divergent_0909300_circRNA_R	CGC CAG GGT TTT CCC AGT CAC GACtagtagtagtagTTCAGGTGTCAATAAGGACT
2	T32	Late Trophozoite	PF3D7_F_divergent_1474200_circRNA_F	TAA TAC GAC TCA CTA TAG GGtagtagtagtagGTTATCCAACTACAGAGGAGA	505	GTTATCCAACTACAGAGGAGAAATATAAAAATATAAATATATATTTATATAATAAAAATATAAATACATATTTATATAATAAAAATATAAATACATATTTATATAATAAAAATATATATTACAAAATTAACAATTTTACCCATAAGATAAATATCCTTTGTTATCACACACAAATGAAATACAATTATATGGAATTTCTAGGTAGGATGAAGATATTAAAAAAAAATTCGAACATTTGGATATAAACAAGTTTATTAATGAATTTCTAGTTCACTTTAAAAACAATGAAGAAAAATACAAATCCAATAATTATATTCAGAGTAGGAAAAATATACCAAATGATAATATGGTATCATCAAAAGATGATAAGGATATTGAAAAAAGTAGTCATCAGTATTC…
			PF3D7_R_divergent_1474200_circRNA_R	CGC CAG GGT TTT CCC AGT CAC GACtagtagtagtagATATGAACCACTTGAGTATATTCC
3	T44	Schizont	PF3D7_F_divergent_1438400_circRNA_F	TAA TAC GAC TCA CTA TAG GGtagtagtagtagGAAACATCAACTGCTAATATATCTT	324	GAAACATCAACTGCTAATATATCTTGTGATTCTAAGGGAAGAATATTAGTAAAAGGTAGGATTATTTTTTAAATTTTATTTCTTAAAGTAGAAACCAGAAAAAAAAAAAAGAAAAAAGGATAAAAAAGAACGCTCATTTTATTATCAATTTTGAGGAAAATGTTATTTATATAAATAATTTCCTTTAAAAAGAAAAAATTAAATAGTATATTTAAATATATTATTTATTTATATATTTATTTATGGTGTTTGTTTGTTTG
			PF3D7_R_divergent_1438400_circRNA_R	CGC CAG GGT TTT CCC AGT CAC GACtagtagtagtagCAAACAAACAAACACCATAAATAAA
4	T20	Ring	PF3D7_F_divergent_1026000_circRNA_F	TAA TAC GAC TCA CTA TAG GGtagtagtagtagAAGTTCAAGATGGAAGTGC	591	AAGTTCAAGATGGAAGTGCAGATGAAAAAAAAGATAAAGATGATTCTCTAAATAAACAAAAAGAACAAAATGATGACGACAAGAAAAATGCACACGAAGTAGATAAGAAATCATGTCATGAAATAAATAACGATGAGAAAAAAAAAGAAGTACAAAAGGATACAACGAATCATGTAGAAATTATCAAATTTTAAATATATGAACATTTATTCAAAGAATATATTTTTTCAAAAGAATTAGGAACCTTTTTTTTTTTTTTTTTCTTTTTTTTATGAGAAAAGATTAAATAACTATATATGATTATAAACATATAGATATAATAATACATAAAAATAAAAAAAATATATATATATATAATTATATTATGATAGGAATAAATATAAGAATATATTGAATTAT…
			PF3D7_R_divergent_1026000_circRNA_R	CGC CAG GGT TTT CCC AGT CAC GACtagtagtagtagATTCAAAATTATTATTTCACAGAGGA
5	TT8	Ring	PF3D7_F_divergent_0936800_circRNA_F	TAA TAC GAC TCA CTA TAG GGtagtagtagtagAAAGGGTAATAATCAAGCGAA	571	AAAGGGTAATAATCAAGCGAAACCAACCAAAGGAAACAAGTTAAAGAAAAATTAATTAGTATAATGTAACTTAGTTAATAGTGCTAATATATATATGTATATATGTATAAGGTTTTTACGTTTTGAAGGATGTATTGTTTTTATGTTTTTTAAAAATTTTGAACATGAAAACACCAAAACGAAAGAAAATAAAAAGAAAGAAAAAAATCACCATACATATATATATATATGTTTATATATCTTTATAAATATATTATATGAACGTTTATATATTAACAAAAAGGCATAAAAACGATCATAGAAAATGTTTTTATAATGTTTTGTTAATGGTTTGTACTATTTTGAATTCATAATTATAATAAATTAAAGTGTCTCTCATCATTTATATTTTATTTAATA…
			PF3D7_R_divergent_0936800_circRNA_R	CGC CAG GGT TTT CCC AGT CAC GACtagtagtagtagATTGTTATGTTCTTCTGGACTT
6	TT8	Late Trophozoite	PF3D7_F_divergent_1202600_circRNA_F	TAA TAC GAC TCA CTA TAG GGtagtagtagtagTGAAATGCCAAAGAAGAAAGA	261	TGAAATGCCAAAGAAGAAAGAGGAGGAATTAAAACCGTTCGAAATGCAAAATAAGTATAAAGGTCCAAAGGAAGTTATAACAAATTATGAAAAAATAAATGAAGATGATATGGATgtagAATAATGTACATTTATTAAGAGGGGCAAGAACGAAGAAAAAGCGTATGAAGAAAAAATATAAGGAGCAAGAGGATGAT
			PF3D7_R_divergent_1202600_circRNA_R	CGC CAG GGT TTT CCC AGT CAC GACtagtagtagtagATCATCCTCTTGCTCCTTATAT
7	T6	Ring	PF3D7_F_divergent_0414900_circRNA_F	TAA TAC GAC TCA CTA TAG GGtagtagtagtagTTGAATCTGGTGCTTTGC	246	TTGAATCTGGTGCTTTGCCATATTTAATAAGTGGAATGAAGTCAAATATAGACGGAATGAAAGCTGCTTGTGCTCAAACTTGTAGAAATATTTTTGTCTTAGGTAGATAGAAAAATTAGAAGATAGAATGCATCCTTGGGCTGCTGACCCCAAAACTATTGGTGCATTATCCGCAACTCAAT
			PF3D7_R_divergent_0414900_circRNA_R	CGC CAG GGT TTT CCC AGT CAC GACtagtagtagtagATTGAGTTGCGGATAATGC
8	TT8	Schizont	PF3D7_F_divergent_0817700_circRNA_F	TAA TAC GAC TCA CTA TAG GGtagtagtagtagTGAACAACTTGAAATGGATTTATT	215	TGAACAACTTGAAATGGATTTATTAGTACAGAAATTTATAACGGAAAATCTGAACGGTAGCCGTACGATTCTTTGAGAATATAAAAAACGAAATGATAAATATGTCATCTAAAATTAATAAACAGCTAGATAGTCAAGATATAAGTTCCTT
			PF3D7_R_divergent_0817700_circRNA_R	CGC CAG GGT TTT CCC AGT CAC GACtagtagtagtagAAGGAACTTATATCTTGACTATCTAG
9	T20	Early Trophozoite	PF3D7_F_divergent_1314900_circRNA_F	TAA TAC GAC TCA CTA TAG GGtagtagtagtagATGGAATTTGCTGGTAGAAA	220	ATGGAATTTGCTGGTAGAAAATAATGGTGTGCTACAACATGTTAGCCAAGAGAATAACGAAAATGAAAATAAGGAGAAATATAGAAAGAATCAAGGATCTTCCTTAAGGAAAGGAATATTCAGGTAGGTCATTTTTGTTGAAGATGTTGTAAGAGA
			PF3D7_R_divergent_1314900_circRNA_R	CGC CAG GGT TTT CCC AGT CAC GACtagtagtagtagTCTCTTACAACATCTTCAACAA
Target	cDNA1	cDNA2	Convergent circRNA PCR primer ID	Convergent circRNA PCR primer sequence
1	T20	Ring	PF3D7_F_convergent_0909300_circRNA_F	TAA TAC GAC TCA CTA TAG GGtagtagtagtagAGTCCTTATTGACACCTGAA
			PF3D7_R_convergent_0909300_circRNA_R	CGC CAG GGT TTT CCC AGT CAC GACtagtagtagtagCTTTCTAGCCTGTTCTTCTT
2	T32	Late Trophozoite	PF3D7_F_convergent_1474200_circRNA_F	TAA TAC GAC TCA CTA TAG GGtagtagtagtagGGAATATACTCAAGTGGTTCATAT
			PF3D7_R_convergent_1474200_circRNA_R	CGC CAG GGT TTT CCC AGT CAC GACtagtagtagtagTCTCCTCTGTAGTTGGATAAC
3	T44	Schizont	PF3D7_F_convergent_1438400_circRNA_F	TAA TAC GAC TCA CTA TAG GGtagtagtagtagTTTATTTATGGTGTTTGTTTGTTTG
			PF3D7_R_convergent_1438400_circRNA_R	CGC CAG GGT TTT CCC AGT CAC GACtagtagtagtagAAGATATATTAGCAGTTGATGTTTC
4	T20	Ring	PF3D7_F_convergent_1026000_circRNA_F	TAA TAC GAC TCA CTA TAG GGtagtagtagtagTCCTCTGTGAAATAATAATTTTGAAT
			PF3D7_R_convergent_1026000_circRNA_R	CGC CAG GGT TTT CCC AGT CAC GACtagtagtagtagGCACTTCCATCTTGAACTT
5	TT8	Ring	PF3D7_F_convergent_0936800_circRNA_F	TAA TAC GAC TCA CTA TAG GGtagtagtagtagAAGTCCAGAAGAACATAACAAT
			PF3D7_R_convergent_0936800_circRNA_R	CGC CAG GGT TTT CCC AGT CAC GACtagtagtagtagTTCGCTTGATTATTACCCTTT
6	TT8	Late Trophozoite	PF3D7_F_convergent_1202600_circRNA_F	TAA TAC GAC TCA CTA TAG GGtagtagtagtagATATAAGGAGCAAGAGGATGAT
			PF3D7_R_convergent_1202600_circRNA_R	CGC CAG GGT TTT CCC AGT CAC GACtagtagtagtagTCTTTCTTCTTTGGCATTTCA
7	T6	Ring	PF3D7_F_convergent_0414900_circRNA_F	TAA TAC GAC TCA CTA TAG GGtagtagtagtagGCATTATCCGCAACTCAAT
			PF3D7_R_convergent_0414900_circRNA_R	CGC CAG GGT TTT CCC AGT CAC GACtagtagtagtagGCAAAGCACCAGATTCAA
8	TT8	Schizont	PF3D7_F_convergent_0817700_circRNA_F	TAA TAC GAC TCA CTA TAG GGtagtagtagtagCTAGATAGTCAAGATATAAGTTCCTT
			PF3D7_R_convergent_0817700_circRNA_R	CGC CAG GGT TTT CCC AGT CAC GACtagtagtagtagAATAAATCCATTTCAAGTTGTTCA
9	T20	Early Trophozoite	PF3D7_F_convergent_1314900_circRNA_F	TAA TAC GAC TCA CTA TAG GGtagtagtagtagTTGTTGAAGATGTTGTAAGAGA
			PF3D7_R_convergent_1314900_circRNA_R	CGC CAG GGT TTT CCC AGT CAC GACtagtagtagtagTTTCTACCAGCAAATTCCAT
			Sanger Sequencing primer ID	Sanger Sequencing primer sequence
			T7_20mer	TAA TAC GAC TCA CTA TAG GG
			M13F(-47)_24mer	CGC CAG GGT TTT CCC AGT CAC GAC
