# Supplementary material for: Strand-specific RNA sequencing in Plasmodium falciparum malaria identifies developmentally regulated long non-coding RNA and circular RNA
Source: BMC Genomics. 2015 Jun 13;16(1):454. doi: 10.1186/s12864-015-1603-4 (PMC4465157; doi:10.1186/s12864-015-1603-4)
Supplement: Supplementary file 31 — Predicted human microRNA binding sites across validated circRNAs. [file 12864_2015_1603_MOESM31_ESM.xlsx]

## Sheet: stat_1e5.dat
Human microRNA binding site predictions across validated circRNAs
CircRNA ID	Count of microRNA seed sites	Human microRNAs (common seed site)	CircRNA ID	Total count of microRNA seed sites	Chromosome	Start	Stop	Associated annotation	Annotation description
bowtie_circ_001738	11	hsa-miR-5011-5p	bowtie_circ_001738	68	Pf3D7_04_v3	666592	667254	PF3D7_0414900	armadillo-domain containing rhoptry protein (ARO)
bowtie_circ_001738	3	hsa-miR-5692a	bowtie_circ_002996	141	Pf3D7_09_v3	1458815	1460208	PF3D7_0936800	Plasmodium exported protein (PHISTc), unknown function
bowtie_circ_001738	2	hsa-miR-7-1-3p,hsa-miR-7-2-3p	bowtie_circ_004210	99	Pf3D7_08_v3	811462	812303	PF3D7_0817700	rhoptry neck protein 5 (RON5)
bowtie_circ_001738	2	hsa-miR-1283	bowtie_circ_004382	19	Pf3D7_09_v3	421099	421330	PF3D7_0909300	apoptosis-related protein (ARP)
bowtie_circ_001738	2	hsa-miR-3662	bowtie_circ_004694	155	Pf3D7_14_v3	3036471	3037909	PF3D7_1474200	conserved Plasmodium membrane protein, unknown function
bowtie_circ_001738	2	hsa-miR-3924	bowtie_circ_005642	43	Pf3D7_14_v3	1548535	1549065	PF3D7_1438400	metacaspase-like protein (MCA2)
bowtie_circ_001738	2	hsa-miR-4775
bowtie_circ_001738	1	hsa-miR-15a-5p,hsa-miR-16-5p,hsa-miR-15b-5p,hsa-miR-195-5p,hsa-miR-424-5p,hsa-miR-497-5p
bowtie_circ_001738	1	hsa-miR-29a-3p,hsa-miR-29b-3p,hsa-miR-29c-3p
bowtie_circ_001738	1	hsa-miR-95
bowtie_circ_001738	1	hsa-miR-103a-3p,hsa-miR-107
bowtie_circ_001738	1	hsa-miR-192-3p
bowtie_circ_001738	1	hsa-miR-10b-3p
bowtie_circ_001738	1	hsa-miR-200b-5p,hsa-miR-200a-5p
bowtie_circ_001738	1	hsa-miR-302c-5p
bowtie_circ_001738	1	hsa-miR-330-3p
bowtie_circ_001738	1	hsa-miR-337-5p
bowtie_circ_001738	1	hsa-miR-335-3p
bowtie_circ_001738	1	hsa-miR-425-5p
bowtie_circ_001738	1	hsa-miR-448
bowtie_circ_001738	1	hsa-miR-500a-5p
bowtie_circ_001738	1	hsa-miR-501-3p,hsa-miR-502-3p
bowtie_circ_001738	1	hsa-miR-576-5p
bowtie_circ_001738	1	hsa-miR-583
bowtie_circ_001738	1	hsa-miR-586
bowtie_circ_001738	1	hsa-miR-625-5p
bowtie_circ_001738	1	hsa-miR-646
bowtie_circ_001738	1	hsa-miR-656
bowtie_circ_001738	1	hsa-miR-1277-5p
bowtie_circ_001738	1	hsa-miR-3148
bowtie_circ_001738	1	hsa-miR-3152-5p
bowtie_circ_001738	1	hsa-miR-4291
bowtie_circ_001738	1	hsa-miR-3613-3p
bowtie_circ_001738	1	hsa-miR-3618
bowtie_circ_001738	1	hsa-miR-3646
bowtie_circ_001738	1	hsa-miR-3692-3p
bowtie_circ_001738	1	hsa-miR-3910
bowtie_circ_001738	1	hsa-miR-642b-3p
bowtie_circ_001738	1	hsa-miR-4474-3p
bowtie_circ_001738	1	hsa-miR-4517
bowtie_circ_001738	1	hsa-miR-548an
bowtie_circ_001738	1	hsa-miR-4666a-3p
bowtie_circ_001738	1	hsa-miR-4668-5p
bowtie_circ_001738	1	hsa-miR-4690-3p,hsa-miR-5685
bowtie_circ_001738	1	hsa-miR-4716-3p
bowtie_circ_001738	1	hsa-miR-4724-3p
bowtie_circ_001738	1	hsa-miR-4735-5p
bowtie_circ_001738	1	hsa-miR-4436b-5p
bowtie_circ_001738	1	hsa-miR-4796-5p
bowtie_circ_001738	1	hsa-miR-5572
bowtie_circ_001738	1	hsa-miR-5583-3p
bowtie_circ_002996	9	hsa-miR-5011-5p
bowtie_circ_002996	5	hsa-miR-876-3p
bowtie_circ_002996	5	hsa-miR-1273g-5p
bowtie_circ_002996	4	hsa-miR-126-5p
bowtie_circ_002996	4	hsa-miR-4659a-3p,hsa-miR-4659b-3p
bowtie_circ_002996	3	hsa-miR-335-3p
bowtie_circ_002996	3	hsa-miR-1277-5p
bowtie_circ_002996	3	hsa-miR-4795-3p
bowtie_circ_002996	2	hsa-miR-22-5p
bowtie_circ_002996	2	hsa-miR-204-5p,hsa-miR-211-5p
bowtie_circ_002996	2	hsa-miR-2053
bowtie_circ_002996	2	hsa-miR-4452
bowtie_circ_002996	2	hsa-miR-4528
bowtie_circ_002996	2	hsa-miR-4677-5p
bowtie_circ_002996	2	hsa-miR-4729
bowtie_circ_002996	2	hsa-miR-4755-5p,hsa-miR-5006-3p
bowtie_circ_002996	2	hsa-miR-4775
bowtie_circ_002996	2	hsa-miR-5009-5p
bowtie_circ_002996	2	hsa-miR-5696
bowtie_circ_002996	1	hsa-miR-19a-3p,hsa-miR-19b-3p
bowtie_circ_002996	1	hsa-miR-23a-3p,hsa-miR-23b-3p,hsa-miR-130a-5p,hsa-miR-23c
bowtie_circ_002996	1	hsa-miR-29b-2-5p
bowtie_circ_002996	1	hsa-miR-106a-3p
bowtie_circ_002996	1	hsa-miR-129-5p
bowtie_circ_002996	1	hsa-miR-30c-2-3p,hsa-miR-30c-1-3p
bowtie_circ_002996	1	hsa-miR-10b-3p
bowtie_circ_002996	1	hsa-miR-223-5p
bowtie_circ_002996	1	hsa-miR-9-5p
bowtie_circ_002996	1	hsa-miR-138-1-3p
bowtie_circ_002996	1	hsa-miR-146a-3p
bowtie_circ_002996	1	hsa-miR-150-5p
bowtie_circ_002996	1	hsa-miR-362-5p,hsa-miR-500b
bowtie_circ_002996	1	hsa-miR-302b-5p,hsa-miR-302d-5p
bowtie_circ_002996	1	hsa-miR-374a-5p,hsa-miR-374b-5p
bowtie_circ_002996	1	hsa-miR-378a-3p,hsa-miR-422a,hsa-miR-378d,hsa-miR-378b,hsa-miR-378c,hsa-miR-378e,hsa-miR-378f,hsa-miR-378h,hsa-miR-378i
bowtie_circ_002996	1	hsa-miR-340-5p
bowtie_circ_002996	1	hsa-miR-424-3p
bowtie_circ_002996	1	hsa-miR-448
bowtie_circ_002996	1	hsa-miR-452-3p
bowtie_circ_002996	1	hsa-miR-511
bowtie_circ_002996	1	hsa-miR-493-5p
bowtie_circ_002996	1	hsa-miR-520g,hsa-miR-520h
bowtie_circ_002996	1	hsa-miR-501-5p
bowtie_circ_002996	1	hsa-miR-502-5p
bowtie_circ_002996	1	hsa-miR-507,hsa-miR-557
bowtie_circ_002996	1	hsa-miR-532-5p
bowtie_circ_002996	1	hsa-miR-556-3p
bowtie_circ_002996	1	hsa-miR-578
bowtie_circ_002996	1	hsa-miR-587
bowtie_circ_002996	1	hsa-miR-595
bowtie_circ_002996	1	hsa-miR-607
bowtie_circ_002996	1	hsa-miR-629-3p
bowtie_circ_002996	1	hsa-miR-648
bowtie_circ_002996	1	hsa-miR-548d-3p,hsa-miR-548h-3p,hsa-miR-548z,hsa-miR-548ac
bowtie_circ_002996	1	hsa-miR-653
bowtie_circ_002996	1	hsa-miR-656
bowtie_circ_002996	1	hsa-miR-1468
bowtie_circ_002996	1	hsa-miR-2113
bowtie_circ_002996	1	hsa-miR-944
bowtie_circ_002996	1	hsa-miR-1206
bowtie_circ_002996	1	hsa-miR-1272
bowtie_circ_002996	1	hsa-miR-664-3p
bowtie_circ_002996	1	hsa-miR-2117
bowtie_circ_002996	1	hsa-miR-3121-5p
bowtie_circ_002996	1	hsa-miR-3140-3p
bowtie_circ_002996	1	hsa-miR-3143
bowtie_circ_002996	1	hsa-miR-3163
bowtie_circ_002996	1	hsa-miR-4325
bowtie_circ_002996	1	hsa-miR-2355-3p
bowtie_circ_002996	1	hsa-miR-4273
bowtie_circ_002996	1	hsa-miR-4282
bowtie_circ_002996	1	hsa-miR-4291
bowtie_circ_002996	1	hsa-miR-4330
bowtie_circ_002996	1	hsa-miR-3613-5p
bowtie_circ_002996	1	hsa-miR-3671
bowtie_circ_002996	1	hsa-miR-3682-5p
bowtie_circ_002996	1	hsa-miR-3924
bowtie_circ_002996	1	hsa-miR-3938
bowtie_circ_002996	1	hsa-miR-4422
bowtie_circ_002996	1	hsa-miR-4446-5p
bowtie_circ_002996	1	hsa-miR-4477b
bowtie_circ_002996	1	hsa-miR-4482-3p
bowtie_circ_002996	1	hsa-miR-4519
bowtie_circ_002996	1	hsa-miR-4529-3p
bowtie_circ_002996	1	hsa-miR-3977
bowtie_circ_002996	1	hsa-miR-4633-5p
bowtie_circ_002996	1	hsa-miR-4680-3p
bowtie_circ_002996	1	hsa-miR-4684-3p
bowtie_circ_002996	1	hsa-miR-4712-3p
bowtie_circ_002996	1	hsa-miR-4713-5p
bowtie_circ_002996	1	hsa-miR-4716-5p
bowtie_circ_002996	1	hsa-miR-4735-5p
bowtie_circ_002996	1	hsa-miR-4760-3p
bowtie_circ_002996	1	hsa-miR-4762-3p
bowtie_circ_002996	1	hsa-miR-4768-5p
bowtie_circ_002996	1	hsa-miR-4774-5p
bowtie_circ_002996	1	hsa-miR-4803
bowtie_circ_002996	1	hsa-miR-5003-3p
bowtie_circ_002996	1	hsa-miR-5096
bowtie_circ_002996	1	hsa-miR-5582-3p
bowtie_circ_002996	1	hsa-miR-5692c,hsa-miR-5692b
bowtie_circ_002996	1	hsa-miR-5700
bowtie_circ_004210	14	hsa-miR-374a-5p,hsa-miR-374b-5p
bowtie_circ_004210	14	hsa-miR-5692c,hsa-miR-5692b
bowtie_circ_004210	10	hsa-miR-5011-5p
bowtie_circ_004210	7	hsa-miR-4795-3p
bowtie_circ_004210	4	hsa-miR-126-5p
bowtie_circ_004210	4	hsa-miR-4775
bowtie_circ_004210	3	hsa-miR-1277-5p
bowtie_circ_004210	2	hsa-miR-576-5p
bowtie_circ_004210	2	hsa-miR-590-3p
bowtie_circ_004210	2	hsa-miR-656
bowtie_circ_004210	2	hsa-miR-889
bowtie_circ_004210	2	hsa-miR-3144-3p
bowtie_circ_004210	2	hsa-miR-3942-3p
bowtie_circ_004210	1	hsa-miR-33a-5p,hsa-miR-33b-5p
bowtie_circ_004210	1	hsa-miR-16-2-3p,hsa-miR-195-3p
bowtie_circ_004210	1	hsa-miR-186-5p
bowtie_circ_004210	1	hsa-miR-376c
bowtie_circ_004210	1	hsa-miR-382-5p
bowtie_circ_004210	1	hsa-miR-513a-3p,hsa-miR-513c-3p
bowtie_circ_004210	1	hsa-miR-455-3p
bowtie_circ_004210	1	hsa-miR-539-5p
bowtie_circ_004210	1	hsa-miR-487b
bowtie_circ_004210	1	hsa-miR-561-5p
bowtie_circ_004210	1	hsa-miR-561-3p
bowtie_circ_004210	1	hsa-miR-568
bowtie_circ_004210	1	hsa-miR-586
bowtie_circ_004210	1	hsa-miR-769-3p,hsa-miR-450b-3p
bowtie_circ_004210	1	hsa-miR-944
bowtie_circ_004210	1	hsa-miR-1206
bowtie_circ_004210	1	hsa-miR-4282
bowtie_circ_004210	1	hsa-miR-3676-3p
bowtie_circ_004210	1	hsa-miR-3682-3p
bowtie_circ_004210	1	hsa-miR-4428
bowtie_circ_004210	1	hsa-miR-4517
bowtie_circ_004210	1	hsa-miR-4642
bowtie_circ_004210	1	hsa-miR-4659a-3p,hsa-miR-4659b-3p
bowtie_circ_004210	1	hsa-miR-4713-3p
bowtie_circ_004210	1	hsa-miR-4735-5p
bowtie_circ_004210	1	hsa-miR-4768-5p
bowtie_circ_004210	1	hsa-miR-4769-3p
bowtie_circ_004210	1	hsa-miR-4778-3p
bowtie_circ_004210	1	hsa-miR-5003-3p
bowtie_circ_004210	1	hsa-miR-5692a
bowtie_circ_004210	1	hsa-miR-5700
bowtie_circ_004382	2	hsa-miR-656
bowtie_circ_004382	1	hsa-miR-22-5p
bowtie_circ_004382	1	hsa-miR-26b-3p
bowtie_circ_004382	1	hsa-miR-16-2-3p,hsa-miR-195-3p
bowtie_circ_004382	1	hsa-miR-302b-5p,hsa-miR-302d-5p
bowtie_circ_004382	1	hsa-miR-374a-5p,hsa-miR-374b-5p
bowtie_circ_004382	1	hsa-miR-556-5p
bowtie_circ_004382	1	hsa-miR-614
bowtie_circ_004382	1	hsa-miR-889
bowtie_circ_004382	1	hsa-miR-4305
bowtie_circ_004382	1	hsa-miR-4282
bowtie_circ_004382	1	hsa-miR-3613-3p
bowtie_circ_004382	1	hsa-miR-3934
bowtie_circ_004382	1	hsa-miR-4659a-3p,hsa-miR-4659b-3p
bowtie_circ_004382	1	hsa-miR-4677-5p
bowtie_circ_004382	1	hsa-miR-4775
bowtie_circ_004382	1	hsa-miR-4795-3p
bowtie_circ_004382	1	hsa-miR-5692c,hsa-miR-5692b
bowtie_circ_004694	28	hsa-miR-4795-3p
bowtie_circ_004694	23	hsa-miR-126-5p
bowtie_circ_004694	7	hsa-miR-656
bowtie_circ_004694	6	hsa-miR-1277-5p
bowtie_circ_004694	5	hsa-miR-944
bowtie_circ_004694	5	hsa-miR-5011-5p
bowtie_circ_004694	3	hsa-miR-587
bowtie_circ_004694	3	hsa-miR-3145-3p
bowtie_circ_004694	2	hsa-miR-382-3p
bowtie_circ_004694	2	hsa-miR-335-3p
bowtie_circ_004694	2	hsa-miR-579,hsa-miR-644b-3p
bowtie_circ_004694	2	hsa-miR-664-3p
bowtie_circ_004694	2	hsa-miR-2053
bowtie_circ_004694	2	hsa-miR-3115
bowtie_circ_004694	2	hsa-miR-3924
bowtie_circ_004694	2	hsa-miR-4427
bowtie_circ_004694	2	hsa-miR-4517
bowtie_circ_004694	2	hsa-miR-5004-3p
bowtie_circ_004694	2	hsa-miR-5692a
bowtie_circ_004694	1	hsa-miR-16-1-3p
bowtie_circ_004694	1	hsa-miR-101-5p
bowtie_circ_004694	1	hsa-miR-139-5p
bowtie_circ_004694	1	hsa-miR-183-3p
bowtie_circ_004694	1	hsa-miR-223-5p
bowtie_circ_004694	1	hsa-miR-200b-3p,hsa-miR-200c-3p,hsa-miR-429
bowtie_circ_004694	1	hsa-miR-142-5p,hsa-miR-5590-3p
bowtie_circ_004694	1	hsa-miR-144-3p
bowtie_circ_004694	1	hsa-miR-146a-3p
bowtie_circ_004694	1	hsa-miR-186-5p
bowtie_circ_004694	1	hsa-miR-34b-3p
bowtie_circ_004694	1	hsa-miR-374a-5p,hsa-miR-374b-5p
bowtie_circ_004694	1	hsa-miR-376a-3p,hsa-miR-376b
bowtie_circ_004694	1	hsa-miR-340-5p
bowtie_circ_004694	1	hsa-miR-20b-3p
bowtie_circ_004694	1	hsa-miR-410
bowtie_circ_004694	1	hsa-miR-489
bowtie_circ_004694	1	hsa-miR-499a-3p,hsa-miR-499b-3p
bowtie_circ_004694	1	hsa-miR-556-3p
bowtie_circ_004694	1	hsa-miR-568
bowtie_circ_004694	1	hsa-miR-630
bowtie_circ_004694	1	hsa-miR-889
bowtie_circ_004694	1	hsa-miR-708-3p
bowtie_circ_004694	1	hsa-miR-548l
bowtie_circ_004694	1	hsa-miR-1261
bowtie_circ_004694	1	hsa-miR-1255b-2-3p
bowtie_circ_004694	1	hsa-miR-1914-5p
bowtie_circ_004694	1	hsa-miR-2054
bowtie_circ_004694	1	hsa-miR-3171
bowtie_circ_004694	1	hsa-miR-4279
bowtie_circ_004694	1	hsa-miR-3609,hsa-miR-548ah-5p
bowtie_circ_004694	1	hsa-miR-3613-3p
bowtie_circ_004694	1	hsa-miR-3646
bowtie_circ_004694	1	hsa-miR-3658
bowtie_circ_004694	1	hsa-miR-3682-3p
bowtie_circ_004694	1	hsa-miR-3685
bowtie_circ_004694	1	hsa-miR-3940-5p,hsa-miR-4507
bowtie_circ_004694	1	hsa-miR-4436a,hsa-miR-5000-3p
bowtie_circ_004694	1	hsa-miR-4444
bowtie_circ_004694	1	hsa-miR-4502
bowtie_circ_004694	1	hsa-miR-4659a-3p,hsa-miR-4659b-3p
bowtie_circ_004694	1	hsa-miR-4686
bowtie_circ_004694	1	hsa-miR-4703-3p
bowtie_circ_004694	1	hsa-miR-4714-5p
bowtie_circ_004694	1	hsa-miR-4742-3p
bowtie_circ_004694	1	hsa-miR-4753-3p
bowtie_circ_004694	1	hsa-miR-4760-3p
bowtie_circ_004694	1	hsa-miR-4762-3p
bowtie_circ_004694	1	hsa-miR-4775
bowtie_circ_004694	1	hsa-miR-5002-5p
bowtie_circ_004694	1	hsa-miR-5007-3p
bowtie_circ_004694	1	hsa-miR-5010-3p
bowtie_circ_004694	1	hsa-miR-5692c,hsa-miR-5692b
bowtie_circ_005642	3	hsa-miR-495,hsa-miR-5688
bowtie_circ_005642	3	hsa-miR-1277-5p
bowtie_circ_005642	3	hsa-miR-5011-5p
bowtie_circ_005642	2	hsa-miR-944
bowtie_circ_005642	2	hsa-miR-664-3p
bowtie_circ_005642	2	hsa-miR-3163
bowtie_circ_005642	2	hsa-miR-4775
bowtie_circ_005642	2	hsa-miR-5692a
bowtie_circ_005642	1	hsa-miR-21-3p,hsa-miR-3591-3p
bowtie_circ_005642	1	hsa-miR-26a-1-3p,hsa-miR-26a-2-3p
bowtie_circ_005642	1	hsa-miR-29b-1-5p
bowtie_circ_005642	1	hsa-miR-29b-2-5p
bowtie_circ_005642	1	hsa-miR-124-5p
bowtie_circ_005642	1	hsa-miR-373-5p,hsa-miR-616-5p,hsa-miR-371b-5p
bowtie_circ_005642	1	hsa-miR-340-5p
bowtie_circ_005642	1	hsa-miR-335-3p
bowtie_circ_005642	1	hsa-miR-501-5p
bowtie_circ_005642	1	hsa-miR-513a-3p,hsa-miR-513c-3p
bowtie_circ_005642	1	hsa-miR-607
bowtie_circ_005642	1	hsa-miR-877-3p
bowtie_circ_005642	1	hsa-miR-374b-3p
bowtie_circ_005642	1	hsa-miR-548l
bowtie_circ_005642	1	hsa-miR-548n
bowtie_circ_005642	1	hsa-miR-513b
bowtie_circ_005642	1	hsa-miR-3143
bowtie_circ_005642	1	hsa-miR-4282
bowtie_circ_005642	1	hsa-miR-3613-3p
bowtie_circ_005642	1	hsa-miR-3658
bowtie_circ_005642	1	hsa-miR-3662
bowtie_circ_005642	1	hsa-miR-4755-5p,hsa-miR-5006-3p
bowtie_circ_005642	1	hsa-miR-5003-3p
bowtie_circ_005642	1	hsa-miR-5692c,hsa-miR-5692b
