# Supplementary material for: Strand-specific RNA sequencing in Plasmodium falciparum malaria identifies developmentally regulated long non-coding RNA and circular RNA
Source: BMC Genomics. 2015 Jun 13;16(1):454. doi: 10.1186/s12864-015-1603-4 (PMC4465157; doi:10.1186/s12864-015-1603-4)
Supplement: Supplementary file 32 — Predicted human microRNA binding sites across PlasmoDBv10.0 transcripts. [file 12864_2015_1603_MOESM32_ESM.xlsx]

## Sheet: ranked_predictions_circRNA_6
Human microRNA binding site predictions across PlasmoDBv10.0 annotated transcripts
Annotated Transcript ID	Count of microRNA seed sites	P-value	Human microRNAs (common seed site)
PF3D7_0108700	11	0	hsa-miR-4716-5p
PF3D7_0110100	10	0	hsa-miR-1248
PF3D7_0113800	15	0	hsa-miR-4639-3p
PF3D7_0114000	35	0	hsa-miR-4762-3p
PF3D7_0114000	13	0	hsa-miR-875-5p
PF3D7_0201900	68	0	hsa-miR-16-1-3p
PF3D7_0201900	68	0	hsa-miR-630
PF3D7_0201900	66	0	hsa-miR-223-5p
PF3D7_0201900	66	0	hsa-miR-2355-3p
PF3D7_0201900	11	0	hsa-miR-4777-5p
PF3D7_0201900	5	0	hsa-miR-3180-5p
PF3D7_0201900	5	0	hsa-miR-5087
PF3D7_0201900	4	0	hsa-miR-95
PF3D7_0202400	6	0	hsa-miR-4768-3p
PF3D7_0202600.1	9	0	hsa-miR-197-3p
PF3D7_0206500	13	0	hsa-miR-1208
PF3D7_0206500	13	0	hsa-miR-452-5p,hsa-miR-4676-3p
PF3D7_0209000	18	0	hsa-miR-412
PF3D7_0213900	9	0	hsa-miR-26a-1-3p,hsa-miR-26a-2-3p
PF3D7_0213900	8	0	hsa-miR-1229
PF3D7_0214300	18	0	hsa-miR-452-3p
PF3D7_0214300	5	0	hsa-miR-4804-3p
PF3D7_0215400	16	0	hsa-miR-5580-3p
PF3D7_0220000	44	0	hsa-miR-676-5p
PF3D7_0220000	25	0	hsa-miR-4633-3p
PF3D7_0220000	17	0	hsa-miR-432-5p
PF3D7_0220000	17	0	hsa-miR-890
PF3D7_0304600	34	0	hsa-miR-3680-3p
PF3D7_0308100	9	0	hsa-miR-1206
PF3D7_0309200	8	0	hsa-miR-1206
PF3D7_0310200	31	0	hsa-miR-1248
PF3D7_0310200	12	0	hsa-miR-3618
PF3D7_0313900	9	0	hsa-miR-1283
PF3D7_0315200	6	0	hsa-miR-4533
PF3D7_0318200	6	0	hsa-miR-4296,hsa-miR-4322,hsa-miR-4265
PF3D7_0322700	18	0	hsa-miR-4652-3p
PF3D7_0322700	9	0	hsa-miR-3676-3p
PF3D7_0401900	20	0	hsa-miR-4777-3p
PF3D7_0401900	19	0	hsa-miR-2681-5p
PF3D7_0402000	21	0	hsa-miR-2681-5p
PF3D7_0402000	9	0	hsa-miR-1236
PF3D7_0403200	6	0	hsa-miR-4687-3p
PF3D7_0403900	6	0	hsa-miR-5193
PF3D7_0404600	195	0	hsa-miR-126-5p
PF3D7_0404600	20	0	hsa-miR-5010-3p
PF3D7_0404600	11	0	hsa-miR-592
PF3D7_0404600	11	0	hsa-miR-597
PF3D7_0406500	47	0	hsa-miR-335-3p
PF3D7_0406500	18	0	hsa-miR-4279
PF3D7_0406500	12	0	hsa-miR-4264
PF3D7_0407800	7	0	hsa-miR-1206
PF3D7_0409600	12	0	hsa-miR-23a-3p,hsa-miR-23b-3p,hsa-miR-130a-5p,hsa-miR-23c
PF3D7_0410000	10	0	hsa-miR-218-2-3p
PF3D7_0411200	17	0	hsa-miR-204-5p,hsa-miR-211-5p
PF3D7_0411800	15	0	hsa-miR-4305
PF3D7_0423600	10	0	hsa-miR-4328
PF3D7_0501400	7	0	hsa-miR-4693-5p
PF3D7_0504700	75	0	hsa-miR-3124-3p
PF3D7_0504700	51	0	hsa-miR-302b-5p,hsa-miR-302d-5p
PF3D7_0504700	51	0	hsa-miR-877-3p
PF3D7_0504700	46	0	hsa-miR-1236
PF3D7_0504800	22	0	hsa-miR-33a-3p
PF3D7_0504800	18	0	hsa-miR-188-5p
PF3D7_0506300	7	0	hsa-miR-34c-3p
PF3D7_0506500	11	0	hsa-miR-501-5p
PF3D7_0507800	11	0	hsa-miR-3145-3p
PF3D7_0508900	6	0	hsa-miR-4639-3p
PF3D7_0514700	8	0	hsa-miR-2113
PF3D7_0516300	7	0	hsa-miR-3927
PF3D7_0516300	6	0	hsa-miR-3910
PF3D7_0518700	9	0	hsa-miR-3140-5p
PF3D7_0519300	8	0	hsa-miR-155-3p
PF3D7_0525500	16	0	hsa-miR-5701
PF3D7_0526600	37	0	hsa-miR-3529-3p
PF3D7_0526600	32	0	hsa-miR-543
PF3D7_0526600	30	0	hsa-miR-3664-3p
PF3D7_0526600	29	0	hsa-miR-26a-1-3p,hsa-miR-26a-2-3p
PF3D7_0526600	19	0	hsa-miR-150-3p
PF3D7_0526600	17	0	hsa-miR-187-3p
PF3D7_0526600	16	0	hsa-miR-3688-3p
PF3D7_0526600	15	0	hsa-miR-219-2-3p
PF3D7_0526600	15	0	hsa-miR-375
PF3D7_0526600	15	0	hsa-miR-3977
PF3D7_0526600	14	0	hsa-miR-376a-5p
PF3D7_0526600	13	0	hsa-miR-3121-3p
PF3D7_0606600	19	0	hsa-miR-23a-3p,hsa-miR-23b-3p,hsa-miR-130a-5p,hsa-miR-23c
PF3D7_0607700	16	0	hsa-miR-4699-5p
PF3D7_0607700	8	0	hsa-miR-219-5p,hsa-miR-4782-3p
PF3D7_0611800	10	0	hsa-miR-654-3p
PF3D7_0613800	7	0	hsa-miR-4469
PF3D7_0615900	13	0	hsa-miR-4474-5p
PF3D7_0616400	4	0	hsa-miR-1208
PF3D7_0619000.1	21	0	hsa-miR-2053
PF3D7_0619000.2	21	0	hsa-miR-2053
PF3D7_0619800	17	0	hsa-miR-501-5p
PF3D7_0626400	11	0	hsa-miR-101-5p
PF3D7_0626400	10	0	hsa-miR-2115-5p
PF3D7_0626400	8	0	hsa-miR-4670-3p
PF3D7_0628800	22	0	hsa-miR-382-3p
PF3D7_0629700	22	0	hsa-miR-1279
PF3D7_0703800	10	0	hsa-miR-218-1-3p
PF3D7_0704800	9	0	hsa-miR-4312
PF3D7_0707200	14	0	hsa-miR-34c-3p
PF3D7_0707200	14	0	hsa-miR-4735-5p
PF3D7_0707200	4	0	hsa-miR-604
PF3D7_0714600	15	0	hsa-miR-28-3p
PF3D7_0718000	22	0	hsa-miR-204-5p,hsa-miR-211-5p
PF3D7_0718000	18	0	hsa-miR-188-5p
PF3D7_0718100	7	0	hsa-miR-4797-3p
PF3D7_0719900	6	0	hsa-miR-4491,hsa-miR-4657
PF3D7_0721200	5	0	hsa-miR-765
PF3D7_0722300	9	0	hsa-miR-5087
PF3D7_0722300	8	0	hsa-miR-29b-1-5p
PF3D7_0723700	9	0	hsa-miR-1229
PF3D7_0723800	7	0	hsa-miR-4290
PF3D7_0725500	30	0	hsa-miR-186-5p
PF3D7_0725500	13	0	hsa-miR-5692a
PF3D7_0725500	11	0	hsa-miR-4517
PF3D7_0726300	9	0	hsa-miR-224-3p,hsa-miR-522-3p
PF3D7_0727000	6	0	hsa-miR-4694-5p
PF3D7_0730900	12	0	hsa-miR-150-3p
PF3D7_0730900	10	0	hsa-miR-511
PF3D7_0730900	6	0	hsa-miR-4471
PF3D7_0730900	4	0	hsa-miR-181a-3p
PF3D7_0802600	14	0	hsa-miR-4326
PF3D7_0802600	8	0	hsa-miR-4287,hsa-miR-4685-3p
PF3D7_0808100	8	0	hsa-miR-124-5p
PF3D7_0817300	14	0	hsa-miR-569
PF3D7_0820500	7	0	hsa-miR-1206
PF3D7_0831800	14	0	hsa-miR-5011-3p
PF3D7_0904600	7	0	hsa-miR-3618
PF3D7_0904600	4	0	hsa-miR-626
PF3D7_0909000	11	0	hsa-miR-501-5p
PF3D7_0911300	8	0	hsa-miR-1206
PF3D7_0927200	7	0	hsa-miR-675-3p
PF3D7_0928700	13	0	hsa-miR-2052
PF3D7_0932700	12	0	hsa-miR-486-5p
PF3D7_0932700	11	0	hsa-miR-5096
PF3D7_0933500	6	0	hsa-miR-1206
PF3D7_1007700	9	0	hsa-miR-29b-1-5p
PF3D7_1016300	6	0	hsa-miR-4694-5p
PF3D7_1018300	8	0	hsa-miR-616-3p
PF3D7_1019700	16	0	hsa-miR-501-5p
PF3D7_1021900	8	0	hsa-miR-1293,hsa-miR-4483
PF3D7_1021900	8	0	hsa-miR-608,hsa-miR-4651
PF3D7_1021900	8	0	hsa-miR-876-3p
PF3D7_1024800	9	0	hsa-miR-616-3p
PF3D7_1024800	6	0	hsa-miR-3611
PF3D7_1031600	10	0	hsa-miR-4777-3p
PF3D7_1035200	56	0	hsa-miR-885-5p
PF3D7_1035300	8	0	hsa-miR-4650-3p
PF3D7_1035800	16	0	hsa-miR-296-3p
PF3D7_1035900	10	0	hsa-miR-3129-3p,hsa-miR-5583-5p
PF3D7_1036400	41	0	hsa-miR-4790-5p
PF3D7_1036400	41	0	hsa-miR-4799-5p
PF3D7_1036400	40	0	hsa-miR-5003-3p
PF3D7_1036400	27	0	hsa-miR-891b
PF3D7_1036400	16	0	hsa-miR-3184-3p
PF3D7_1036400	3	0	hsa-miR-532-5p
PF3D7_1038400	445	0	hsa-miR-676-5p
PF3D7_1038400	403	0	hsa-miR-877-3p
PF3D7_1038400	199	0	hsa-miR-150-3p
PF3D7_1038400	169	0	hsa-miR-3129-3p,hsa-miR-5583-5p
PF3D7_1038400	144	0	hsa-miR-22-5p
PF3D7_1038400	141	0	hsa-miR-5584-3p
PF3D7_1038400	35	0	hsa-miR-875-5p
PF3D7_1038400	29	0	hsa-miR-4490
PF3D7_1038400	28	0	hsa-miR-1263
PF3D7_1038400	25	0	hsa-miR-4777-3p
PF3D7_1038400	17	0	hsa-miR-633
PF3D7_1038400	14	0	hsa-miR-3168
PF3D7_1038400	10	0	hsa-miR-144-5p
PF3D7_1038400	8	0	hsa-miR-510
PF3D7_1039300	20	0	hsa-miR-4531
PF3D7_1039300	8	0	hsa-miR-652-5p
PF3D7_1102000	52	0	hsa-miR-4531
PF3D7_1102000	33	0	hsa-miR-548k,hsa-miR-548av-5p
PF3D7_1102000	24	0	hsa-miR-4280
PF3D7_1102000	23	0	hsa-miR-4718
PF3D7_1102000	9	0	hsa-miR-4790-3p
PF3D7_1102300	10	0	hsa-miR-4268
PF3D7_1106500	10	0	hsa-miR-5707
PF3D7_1108100	20	0	hsa-miR-4289
PF3D7_1108100	14	0	hsa-miR-23a-3p,hsa-miR-23b-3p,hsa-miR-130a-5p,hsa-miR-23c
PF3D7_1108100	6	0	hsa-miR-632,hsa-miR-4288
PF3D7_1112100	10	0	hsa-miR-4289
PF3D7_1116000	13	0	hsa-miR-4536-5p
PF3D7_1123500	3	0	hsa-miR-4481,hsa-miR-4745-5p
PF3D7_1138900	121	0	hsa-miR-5011-5p
PF3D7_1140700	12	0	hsa-miR-5196-3p
PF3D7_1147800.1	10	0	hsa-miR-382-5p
PF3D7_1147800.2	10	0	hsa-miR-382-5p
PF3D7_1149000	41	0	hsa-miR-222-5p
PF3D7_1149000	20	0	hsa-miR-4778-5p
PF3D7_1149100.1	13	0	hsa-miR-4328
PF3D7_1203800	111	0	hsa-miR-5011-5p
PF3D7_1205800	20	0	hsa-miR-1279
PF3D7_1209400	8	0	hsa-miR-514a-3p,hsa-miR-514b-3p
PF3D7_1216400	7	0	hsa-miR-4469
PF3D7_1217300	15	0	hsa-miR-501-5p
PF3D7_1221000	24	0	hsa-miR-579,hsa-miR-644b-3p
PF3D7_1221000	10	0	hsa-miR-33a-3p
PF3D7_1221000	7	0	hsa-miR-5680
PF3D7_1228800	10	0	hsa-miR-875-5p
PF3D7_1233300	5	0	hsa-miR-382-5p
PF3D7_1234600	8	0	hsa-miR-143-3p,hsa-miR-4770
PF3D7_1235400	12	0	hsa-miR-3127-3p
PF3D7_1237200	13	0	hsa-miR-501-5p
PF3D7_1238500	9	0	hsa-miR-3120-3p
PF3D7_1238500	7	0	hsa-miR-196b-3p
PF3D7_1240400	12	0	hsa-miR-138-5p
PF3D7_1240600	20	0	hsa-miR-4999-3p
PF3D7_1301200	6	0	hsa-miR-191-3p
PF3D7_1304600	5	0	hsa-miR-138-5p
PF3D7_1304600	5	0	hsa-miR-3064-5p
PF3D7_1317900	10	0	hsa-miR-5193
PF3D7_1319000	7	0	hsa-miR-4687-3p
PF3D7_1325800	9	0	hsa-miR-141-5p
PF3D7_1327000	24	0	hsa-miR-3692-3p
PF3D7_1337500	18	0	hsa-miR-297
PF3D7_1337500	11	0	hsa-miR-218-5p
PF3D7_1337500	10	0	hsa-miR-636
PF3D7_1348400	57	0	hsa-miR-4729
PF3D7_1348400	52	0	hsa-miR-5696
PF3D7_1348400	12	0	hsa-miR-34c-3p
PF3D7_1358600	6	0	hsa-miR-1273g-5p
PF3D7_1362700	15	0	hsa-miR-501-5p
PF3D7_1362700	14	0	hsa-miR-5196-3p
PF3D7_1362700	7	0	hsa-miR-616-3p
PF3D7_1362900	11	0	hsa-miR-505-3p
PF3D7_1367800	19	0	hsa-miR-4639-3p
PF3D7_1367800	13	0	hsa-miR-4279
PF3D7_1369200	7	0	hsa-miR-514a-3p,hsa-miR-514b-3p
PF3D7_1412400	43	0	hsa-miR-4742-3p
PF3D7_1429200	11	0	hsa-miR-579,hsa-miR-644b-3p
PF3D7_1432300	8	0	hsa-miR-4436b-5p
PF3D7_1442600	37	0	hsa-miR-607
PF3D7_1446500	8	0	hsa-miR-3144-5p
PF3D7_1446500	8	0	hsa-miR-711
PF3D7_1448500	16	0	hsa-miR-5004-3p
PF3D7_1460500	18	0	hsa-miR-219-2-3p
PF3D7_1461800	7	0	hsa-miR-3685
PF3D7_1462100	5	0	hsa-miR-1206
PF3D7_1472200	21	0	hsa-miR-1279
PF3D7_1472200	8	0	hsa-miR-1255b-2-3p
PF3D7_1473700	19	0	hsa-miR-4436b-5p
PF3D7_1473700	15	0	hsa-miR-3676-3p
PF3D7_1473700	7	0	hsa-miR-4303
PF3D7_0103400	4	1e-06	hsa-miR-1206
PF3D7_0113100	6	1e-06	hsa-miR-1298
PF3D7_0317700	14	1e-06	hsa-miR-155-3p
PF3D7_0410000	10	1e-06	hsa-miR-584-5p
PF3D7_0501400	130	1e-06	hsa-miR-578
PF3D7_0505700	8	1e-06	hsa-miR-375
PF3D7_0507800	10	1e-06	hsa-miR-375
PF3D7_0514300	4	1e-06	hsa-miR-146b-3p
PF3D7_0518700	9	1e-06	hsa-miR-4427
PF3D7_0526600	25	1e-06	hsa-miR-3191-5p
PF3D7_0526600	17	1e-06	hsa-miR-676-5p
PF3D7_0603600	5	1e-06	hsa-miR-3663-3p
PF3D7_0608100	11	1e-06	hsa-miR-96-3p
PF3D7_0608100	4	1e-06	hsa-miR-340-3p
PF3D7_0707200	4	1e-06	hsa-miR-647
PF3D7_0730900	6	1e-06	hsa-miR-4646-3p
PF3D7_0801000	5	1e-06	hsa-miR-339-5p
PF3D7_0804000	10	1e-06	hsa-miR-34c-3p
PF3D7_0814500	8	1e-06	hsa-miR-2053
PF3D7_0908900	15	1e-06	hsa-miR-5692c,hsa-miR-5692b
PF3D7_0918500	49	1e-06	hsa-miR-5011-5p
PF3D7_0919900	7	1e-06	hsa-miR-609
PF3D7_0930300	10	1e-06	hsa-miR-1255b-2-3p
PF3D7_1018200	4	1e-06	hsa-miR-451a
PF3D7_1023100	6	1e-06	hsa-miR-133a,hsa-miR-133b
PF3D7_1110400	11	1e-06	hsa-miR-934
PF3D7_1123100	8	1e-06	hsa-miR-22-5p
PF3D7_1129600	8	1e-06	hsa-miR-1279
PF3D7_1133200	15	1e-06	hsa-miR-5002-5p
PF3D7_1149100.1	6	1e-06	hsa-miR-891b
PF3D7_1149200	37	1e-06	hsa-miR-4659a-3p,hsa-miR-4659b-3p
PF3D7_1209400	8	1e-06	hsa-miR-3117-5p
PF3D7_1228800	5	1e-06	hsa-miR-1208
PF3D7_1238300	4	1e-06	hsa-miR-2116-5p
PF3D7_1238500	11	1e-06	hsa-miR-5002-5p
PF3D7_1240400	10	1e-06	hsa-miR-548q
PF3D7_1243700	7	1e-06	hsa-miR-4273
PF3D7_1245600	6	1e-06	hsa-miR-154-5p
PF3D7_1246100	2	1e-06	hsa-miR-493-3p
PF3D7_1249800	9	1e-06	hsa-miR-5583-3p
PF3D7_1319000	6	1e-06	hsa-miR-483-3p
PF3D7_1344900	12	1e-06	hsa-miR-1279
PF3D7_1369000	2	1e-06	hsa-miR-4690-5p
PF3D7_1402800	9	1e-06	hsa-miR-1,hsa-miR-206,hsa-miR-613
PF3D7_1405100	17	1e-06	hsa-miR-501-5p
PF3D7_1413200	9	1e-06	hsa-miR-1248
PF3D7_1419700	12	1e-06	hsa-miR-4778-3p
PF3D7_1438400	12	1e-06	hsa-miR-2053
PF3D7_1467600	19	1e-06	hsa-miR-5002-5p
PF3D7_0202600.2	9	2e-06	hsa-miR-197-3p
PF3D7_0209700	6	2e-06	hsa-miR-3679-3p
PF3D7_0214300	26	2e-06	hsa-miR-5591-3p
PF3D7_0310200	6	2e-06	hsa-miR-202-5p
PF3D7_0313400	2	2e-06	hsa-miR-1976
PF3D7_0412000	4	2e-06	hsa-miR-4273
PF3D7_0421300	5	2e-06	hsa-miR-1281
PF3D7_0501400	5	2e-06	hsa-miR-203
PF3D7_0508100	5	2e-06	hsa-miR-197-3p
PF3D7_0512800	5	2e-06	hsa-miR-1206
PF3D7_0516700	5	2e-06	hsa-miR-943
PF3D7_0526600	32	2e-06	hsa-miR-1305
PF3D7_0714100	6	2e-06	hsa-miR-1279
PF3D7_0723700	11	2e-06	hsa-miR-197-3p
PF3D7_0723800	8	2e-06	hsa-miR-4667-3p
PF3D7_0829900	8	2e-06	hsa-miR-379-3p,hsa-miR-411-3p
PF3D7_0904900	18	2e-06	hsa-miR-302b-5p,hsa-miR-302d-5p
PF3D7_0908900	7	2e-06	hsa-miR-29a-5p
PF3D7_1002100	7	2e-06	hsa-miR-4428
PF3D7_1016300	11	2e-06	hsa-miR-4263
PF3D7_1016300	7	2e-06	hsa-miR-3152-3p
PF3D7_1021800	12	2e-06	hsa-miR-877-3p
PF3D7_1021900	8	2e-06	hsa-miR-5572
PF3D7_1024900	59	2e-06	hsa-miR-126-5p
PF3D7_1035900	10	2e-06	hsa-miR-1305
PF3D7_1102000	10	2e-06	hsa-miR-4672
PF3D7_1136000	11	2e-06	hsa-miR-4436b-5p
PF3D7_1149100.2	13	2e-06	hsa-miR-4328
PF3D7_1225700	4	2e-06	hsa-miR-1206
PF3D7_1404600.1	5	2e-06	hsa-miR-641,hsa-miR-3617
PF3D7_1419700	9	2e-06	hsa-miR-4659a-3p,hsa-miR-4659b-3p
PF3D7_1444100	11	2e-06	hsa-miR-130b-5p
PF3D7_1462400	9	2e-06	hsa-miR-188-5p
PF3D7_1474400	3	2e-06	hsa-miR-184
PF3D7_0106500	6	3e-06	hsa-miR-21-3p,hsa-miR-3591-3p
PF3D7_0208300	13	3e-06	hsa-miR-576-5p
PF3D7_0210200	10	3e-06	hsa-miR-1272
PF3D7_0313500	10	3e-06	hsa-miR-5701
PF3D7_0318200	6	3e-06	hsa-miR-299-3p
PF3D7_0406500	9	3e-06	hsa-miR-1248
PF3D7_0406500	6	3e-06	hsa-miR-498
PF3D7_0511500	53	3e-06	hsa-miR-5692c,hsa-miR-5692b
PF3D7_0525200	18	3e-06	hsa-miR-556-3p
PF3D7_0629400	6	3e-06	hsa-miR-1208
PF3D7_0730900	6	3e-06	hsa-miR-1245a
PF3D7_0820000	7	3e-06	hsa-miR-4666a-3p
PF3D7_0830500	10	3e-06	hsa-miR-4762-5p
PF3D7_0831300	14	3e-06	hsa-miR-141-5p
PF3D7_0903300	32	3e-06	hsa-miR-5011-5p
PF3D7_0936300	7	3e-06	hsa-miR-3611
PF3D7_1026200	6	3e-06	hsa-miR-5010-3p
PF3D7_1038400	7	3e-06	hsa-miR-3135b
PF3D7_1104300	5	3e-06	hsa-miR-4273
PF3D7_1137600	5	3e-06	hsa-miR-2355-3p
PF3D7_1200700	9	3e-06	hsa-miR-4436b-5p
PF3D7_1321100	10	3e-06	hsa-miR-3622a-3p,hsa-miR-3622b-3p
PF3D7_1323800	5	3e-06	hsa-miR-569
PF3D7_1372200	10	3e-06	hsa-miR-5011-3p
PF3D7_1461800	93	3e-06	hsa-miR-126-5p
PF3D7_1467600	10	3e-06	hsa-miR-3145-3p
PF3D7_1472200	7	3e-06	hsa-miR-1229
PF3D7_1473700	16	3e-06	hsa-miR-190a,hsa-miR-190b
PF3D7_0214300	6	4e-06	hsa-miR-4790-5p
PF3D7_0418000	6	4e-06	hsa-miR-3622a-3p,hsa-miR-3622b-3p
PF3D7_0801000	8	4e-06	hsa-miR-649
PF3D7_0812100	3	4e-06	hsa-miR-644a
PF3D7_1007700	9	4e-06	hsa-miR-5087
PF3D7_1019100	11	4e-06	hsa-miR-501-5p
PF3D7_1209300	21	4e-06	hsa-miR-4778-3p
PF3D7_1211800	5	4e-06	hsa-miR-302c-5p
PF3D7_1211800	5	4e-06	hsa-miR-3143
PF3D7_1228800	4	4e-06	hsa-miR-2964a-5p
PF3D7_1233600	38	4e-06	hsa-miR-5011-5p
PF3D7_1321100	10	4e-06	hsa-miR-4452
PF3D7_1348400	11	4e-06	hsa-miR-34b-3p
PF3D7_1436200	7	4e-06	hsa-miR-4999-3p
PF3D7_1467600	6	4e-06	hsa-miR-3152-3p
PF3D7_1469600	32	4e-06	hsa-miR-5011-5p
PF3D7_1473500	6	4e-06	hsa-miR-3149
PF3D7_1473700	16	4e-06	hsa-miR-138-1-3p
PF3D7_0512800	5	5e-06	hsa-miR-3120-5p
PF3D7_0613500	9	5e-06	hsa-miR-2053
PF3D7_0703200	6	5e-06	hsa-miR-214-5p
PF3D7_0730900	9	5e-06	hsa-miR-496
PF3D7_0730900	6	5e-06	hsa-miR-3662
PF3D7_0820000	8	5e-06	hsa-miR-485-3p,hsa-miR-539-3p
PF3D7_1118200	5	5e-06	hsa-miR-1267
PF3D7_1127800	6	5e-06	hsa-miR-2053
PF3D7_1140700	10	5e-06	hsa-miR-4691-5p
PF3D7_1149100.2	6	5e-06	hsa-miR-891b
PF3D7_1231800	4	5e-06	hsa-miR-617
PF3D7_1310400	18	5e-06	hsa-miR-5010-3p
PF3D7_1321100	10	5e-06	hsa-miR-3140-5p
PF3D7_1321100	4	5e-06	hsa-miR-3545-5p
PF3D7_1323800	20	5e-06	hsa-miR-4729
PF3D7_1326600	138	5e-06	hsa-miR-126-5p
PF3D7_1415400	6	5e-06	hsa-miR-4661-5p
PF3D7_1422600	8	5e-06	hsa-miR-3622a-3p,hsa-miR-3622b-3p
PF3D7_1436200	13	5e-06	hsa-miR-34c-3p
PF3D7_1464500	13	5e-06	hsa-miR-137
PF3D7_0212100	26	6e-06	hsa-miR-1279
PF3D7_0411800	17	6e-06	hsa-miR-23a-3p,hsa-miR-23b-3p,hsa-miR-130a-5p,hsa-miR-23c
PF3D7_0508900	9	6e-06	hsa-miR-5087
PF3D7_0936300	6	6e-06	hsa-miR-382-5p
PF3D7_1002100	6	6e-06	hsa-miR-135a-5p,hsa-miR-135b-5p
PF3D7_1021800	13	6e-06	hsa-miR-141-5p
PF3D7_1038400	24	6e-06	hsa-miR-576-5p
PF3D7_1039300	7	6e-06	hsa-miR-4790-3p
PF3D7_1103800	8	6e-06	hsa-miR-1206
PF3D7_1104200	8	6e-06	hsa-miR-584-5p
PF3D7_1301200	6	6e-06	hsa-miR-4527
PF3D7_1348400	8	6e-06	hsa-miR-1302,hsa-miR-4298
PF3D7_0104300	4	7e-06	hsa-miR-342-3p
PF3D7_0314700	4	7e-06	hsa-miR-203
PF3D7_0730900	6	7e-06	hsa-miR-182-3p
PF3D7_1202100.2	3	7e-06	hsa-miR-4777-3p
PF3D7_1323800	19	7e-06	hsa-miR-5696
PF3D7_1448500	6	7e-06	hsa-miR-1225-5p
PF3D7_0213600	9	8e-06	hsa-miR-3682-3p
PF3D7_0526600	21	8e-06	hsa-miR-4735-5p
PF3D7_0705000	14	8e-06	hsa-miR-382-3p
PF3D7_1016300	15	8e-06	hsa-miR-4659a-3p,hsa-miR-4659b-3p
PF3D7_1021700	8	8e-06	hsa-miR-5583-3p
PF3D7_1021800	7	8e-06	hsa-miR-875-5p
PF3D7_1149100.2	7	8e-06	hsa-miR-27a-3p,hsa-miR-27b-3p
PF3D7_1202100.1	3	8e-06	hsa-miR-4777-3p
PF3D7_1238300	2	8e-06	hsa-miR-628-5p
PF3D7_1473700	6	8e-06	hsa-miR-3622a-3p,hsa-miR-3622b-3p
PF3D7_0108300	15	9e-06	hsa-miR-4778-3p
PF3D7_0203100	8	9e-06	hsa-miR-4326
PF3D7_0302600	6	9e-06	hsa-miR-5580-3p
PF3D7_0404600	11	9e-06	hsa-miR-599
PF3D7_0518500	3	9e-06	hsa-miR-3692-5p
PF3D7_0730900	6	9e-06	hsa-miR-342-3p
PF3D7_1407600	10	9e-06	hsa-miR-494
PF3D7_1448500	7	9e-06	hsa-miR-4273
PF3D7_0704500	10	1e-05	hsa-miR-466
PF3D7_1102000	33	1e-05	hsa-miR-548n
PF3D7_1110200	8	1e-05	hsa-miR-497-3p
PF3D7_1131800	5	1e-05	hsa-miR-4659a-5p,hsa-miR-4659b-5p
PF3D7_1147200	9	1e-05	hsa-miR-3674
PF3D7_1149100.1	7	1e-05	hsa-miR-27a-3p,hsa-miR-27b-3p
PF3D7_1227200	8	1e-05	hsa-miR-2115-3p
PF3D7_1308400	200	1e-05	hsa-miR-4795-3p
PF3D7_1309400	6	1e-05	hsa-miR-3200-3p
PF3D7_1321100	4	1e-05	hsa-miR-4460
PF3D7_1324600	8	1e-05	hsa-miR-629-3p
PF3D7_1461800	103	1e-05	hsa-miR-4795-3p
PF3D7_0211700	13	1.1e-05	hsa-miR-2116-5p
PF3D7_0516800	19	1.1e-05	hsa-miR-579,hsa-miR-644b-3p
PF3D7_0801900	7	1.1e-05	hsa-miR-296-3p
PF3D7_0926100	11	1.1e-05	hsa-miR-1206
PF3D7_1209500.1	7	1.1e-05	hsa-miR-3161
PF3D7_1235300	2	1.1e-05	hsa-miR-138-5p
PF3D7_1238300	3	1.1e-05	hsa-miR-93-3p
PF3D7_1439500	11	1.1e-05	hsa-miR-1279
PF3D7_1451900	5	1.1e-05	hsa-miR-4778-3p
PF3D7_0521900	4	1.2e-05	hsa-miR-4709-5p
PF3D7_0606600	11	1.2e-05	hsa-miR-1279
PF3D7_0609000	1	1.2e-05	hsa-miR-2277-5p
PF3D7_0730900	8	1.2e-05	hsa-miR-205-5p
PF3D7_1036400	5	1.2e-05	hsa-miR-4474-5p
PF3D7_1146600	8	1.2e-05	hsa-miR-5707
PF3D7_0204100	17	1.3e-05	hsa-miR-23a-3p,hsa-miR-23b-3p,hsa-miR-130a-5p,hsa-miR-23c
PF3D7_0214300	11	1.3e-05	hsa-miR-643
PF3D7_0220000	17	1.3e-05	hsa-miR-3614-5p
PF3D7_0726400	48	1.3e-05	hsa-miR-5011-5p
PF3D7_1473500	5	1.3e-05	hsa-miR-297
PF3D7_0115700	5	1.4e-05	hsa-miR-4661-5p
PF3D7_0511500	4	1.4e-05	hsa-miR-325
PF3D7_1140700	148	1.4e-05	hsa-miR-126-5p
PF3D7_1249800	4	1.4e-05	hsa-miR-4698
PF3D7_1325900	2	1.4e-05	hsa-miR-5192
PF3D7_1359700	19	1.4e-05	hsa-miR-4699-3p
PF3D7_0402000	9	1.5e-05	hsa-miR-877-3p
PF3D7_0730900	12	1.5e-05	hsa-miR-1264
PF3D7_0829800	39	1.5e-05	hsa-miR-5011-5p
PF3D7_1120000	14	1.5e-05	hsa-miR-302b-5p,hsa-miR-302d-5p
PF3D7_0501400	7	1.6e-05	hsa-miR-5010-3p
PF3D7_0715200	4	1.6e-05	hsa-miR-5003-5p
PF3D7_0829900	2	1.6e-05	hsa-miR-5197-3p
PF3D7_0925800	5	1.6e-05	hsa-miR-592
PF3D7_1428400	3	1.6e-05	hsa-miR-626
PF3D7_0604800	4	1.7e-05	hsa-miR-1208
PF3D7_0703800	2	1.7e-05	hsa-miR-323a-5p
PF3D7_1025100	6	1.7e-05	hsa-miR-3682-3p
PF3D7_1322700	7	1.7e-05	hsa-miR-567
PF3D7_0607700	7	1.8e-05	hsa-miR-1255b-2-3p
PF3D7_0704100	4	1.8e-05	hsa-miR-1248
PF3D7_1024800	6	1.8e-05	hsa-miR-382-5p
PF3D7_1033500	4	1.8e-05	hsa-miR-1236
PF3D7_1319900	8	1.8e-05	hsa-miR-2053
PF3D7_1435300	9	1.8e-05	hsa-miR-1279
PF3D7_0218600	3	1.9e-05	hsa-miR-4502
PF3D7_0500800	16	1.9e-05	hsa-miR-4795-3p
PF3D7_0909500	2	1.9e-05	hsa-miR-212-5p
PF3D7_1025400	12	1.9e-05	hsa-miR-380-3p
PF3D7_1123500	4	1.9e-05	hsa-miR-1260a,hsa-miR-1260b
PF3D7_0504700	19	2e-05	hsa-miR-5193
PF3D7_1234100	12	2e-05	hsa-miR-2053
PF3D7_1243900	3	2e-05	hsa-miR-3682-3p
PF3D7_0527200	4	2.1e-05	hsa-miR-1248
PF3D7_0920000	10	2.1e-05	hsa-miR-34c-3p
PF3D7_1238300	4	2.1e-05	hsa-miR-4677-5p
PF3D7_0202400	4	2.2e-05	hsa-miR-642b-5p
PF3D7_0616000	13	2.2e-05	hsa-miR-3607-5p
PF3D7_1147200	8	2.2e-05	hsa-miR-3935
PF3D7_1149000	7	2.2e-05	hsa-miR-28-3p
PF3D7_1209300	8	2.2e-05	hsa-miR-4327
PF3D7_1238500	5	2.2e-05	hsa-miR-1285-5p
PF3D7_1321100	20	2.2e-05	hsa-miR-4735-5p
PF3D7_1348400	8	2.2e-05	hsa-miR-3122,hsa-miR-3913-5p
PF3D7_1412400	8	2.2e-05	hsa-miR-3938
PF3D7_1226500	20	2.3e-05	hsa-miR-3924
PF3D7_1469000	4	2.4e-05	hsa-miR-4659a-3p,hsa-miR-4659b-3p
PF3D7_1131800	7	2.5e-05	hsa-miR-96-3p
PF3D7_0420900	6	2.6e-05	hsa-miR-3170
PF3D7_0725500	17	2.6e-05	hsa-miR-548ao-5p,hsa-miR-548ax
PF3D7_0937600	5	2.6e-05	hsa-miR-188-5p
PF3D7_1039300	11	2.6e-05	hsa-miR-548k,hsa-miR-548av-5p
PF3D7_1039300	11	2.6e-05	hsa-miR-548n
PF3D7_1120000	6	2.6e-05	hsa-miR-877-3p
PF3D7_1322300	18	2.6e-05	hsa-miR-4495
PF3D7_1369200	7	2.6e-05	hsa-miR-642b-3p
PF3D7_1430300	6	2.6e-05	hsa-miR-1263
PF3D7_0506900	4	2.7e-05	hsa-miR-2053
PF3D7_0628200	10	2.7e-05	hsa-miR-1279
PF3D7_1021700	12	2.7e-05	hsa-miR-4289
PF3D7_1352000	13	2.7e-05	hsa-miR-5701
PF3D7_0214300	11	2.8e-05	hsa-miR-501-5p
PF3D7_0417400	14	2.8e-05	hsa-miR-5010-3p
PF3D7_0603100	12	2.8e-05	hsa-miR-1279
PF3D7_0806700	9	2.8e-05	hsa-miR-144-5p
PF3D7_0807600	7	2.8e-05	hsa-miR-4716-5p
PF3D7_0831800	12	2.8e-05	hsa-miR-4792
PF3D7_1240300	11	2.8e-05	hsa-miR-34c-3p
PF3D7_1333100	23	2.8e-05	hsa-miR-126-5p
PF3D7_0405400	4	2.9e-05	hsa-miR-4667-3p
PF3D7_1102000	2	2.9e-05	hsa-miR-652-5p
PF3D7_1121300	6	2.9e-05	hsa-miR-584-5p
PF3D7_0615900	16	3e-05	hsa-miR-4652-3p
PF3D7_0708500	8	3e-05	hsa-miR-5004-3p
PF3D7_1359300	7	3e-05	hsa-miR-3682-5p
PF3D7_0421100	6	3.1e-05	hsa-miR-3170
PF3D7_0920000	5	3.1e-05	hsa-miR-5580-3p
PF3D7_1005600	6	3.1e-05	hsa-miR-1272
PF3D7_0110600	47	3.2e-05	hsa-miR-126-5p
PF3D7_0406500	11	3.2e-05	hsa-miR-4778-3p
PF3D7_0516100	22	3.2e-05	hsa-miR-4775
PF3D7_1145100	3	3.2e-05	hsa-miR-628-5p
PF3D7_1209500.2	6	3.2e-05	hsa-miR-3161
PF3D7_0209700	4	3.3e-05	hsa-miR-2116-5p
PF3D7_0315200	2	3.3e-05	hsa-miR-1914-3p,hsa-miR-5194
PF3D7_0916400	23	3.3e-05	hsa-miR-1277-5p
PF3D7_1038400	9	3.3e-05	hsa-miR-26a-5p,hsa-miR-26b-5p,hsa-miR-1297,hsa-miR-4465
PF3D7_1243900	3	3.3e-05	hsa-miR-4286
PF3D7_1358000	6	3.3e-05	hsa-miR-328
PF3D7_0706000	7	3.4e-05	hsa-miR-186-5p
PF3D7_1349300	11	3.4e-05	hsa-miR-33a-3p
PF3D7_1428400	65	3.4e-05	hsa-miR-126-5p
PF3D7_0405300	4	3.5e-05	hsa-miR-4311
PF3D7_0412000	7	3.5e-05	hsa-miR-374a-5p,hsa-miR-374b-5p
PF3D7_0808100	10	3.5e-05	hsa-miR-5010-3p
PF3D7_0415300	4	3.6e-05	hsa-miR-888-3p
PF3D7_0927200	6	3.6e-05	hsa-miR-4662a-5p
PF3D7_1037000	5	3.6e-05	hsa-miR-2116-5p
PF3D7_1349500	11	3.6e-05	hsa-miR-3680-3p
PF3D7_0305300	47	3.7e-05	hsa-miR-126-5p
PF3D7_0710200	6	3.7e-05	hsa-miR-5002-5p
PF3D7_0806700	17	3.7e-05	hsa-miR-4729
PF3D7_0932800	3	3.7e-05	hsa-miR-1224-5p
PF3D7_1007700	14	3.8e-05	hsa-miR-452-3p
PF3D7_1035900	7	3.8e-05	hsa-miR-606
PF3D7_1038400	9	3.8e-05	hsa-miR-2682-3p
PF3D7_1202100.1	10	3.8e-05	hsa-miR-3977
PF3D7_1478600	2	3.8e-05	hsa-miR-562
PF3D7_0322700	9	3.9e-05	hsa-miR-23a-3p,hsa-miR-23b-3p,hsa-miR-130a-5p,hsa-miR-23c
PF3D7_0500800	18	3.9e-05	hsa-miR-578
PF3D7_0827800	4	3.9e-05	hsa-miR-379-3p,hsa-miR-411-3p
PF3D7_1000100	5	3.9e-05	hsa-miR-4661-5p
PF3D7_1133200	21	3.9e-05	hsa-miR-579,hsa-miR-644b-3p
PF3D7_1138000	3	3.9e-05	hsa-miR-561-5p
PF3D7_1402900	8	3.9e-05	hsa-miR-2053
PF3D7_0830500	9	4.1e-05	hsa-miR-607
PF3D7_0201900	18	4.2e-05	hsa-miR-511
PF3D7_0201900	9	4.2e-05	hsa-miR-99a-5p,hsa-miR-100-5p,hsa-miR-99b-5p
PF3D7_0314200	4	4.2e-05	hsa-miR-1267
PF3D7_0607700	5	4.2e-05	hsa-miR-548k,hsa-miR-548av-5p
PF3D7_1472200	7	4.2e-05	hsa-miR-197-3p
PF3D7_1035900	7	4.3e-05	hsa-miR-676-5p
PF3D7_1202300	52	4.3e-05	hsa-miR-4775
PF3D7_1325400	93	4.3e-05	hsa-miR-126-5p
PF3D7_1329800	31	4.3e-05	hsa-miR-126-5p
PF3D7_0212500	5	4.4e-05	hsa-miR-3923
PF3D7_1325400	5	4.4e-05	hsa-miR-675-3p
PF3D7_1349500	16	4.4e-05	hsa-miR-136-5p
PF3D7_1463100	37	4.4e-05	hsa-miR-5011-5p
PF3D7_0201900	4	4.5e-05	hsa-miR-4661-5p
PF3D7_0704800	5	4.5e-05	hsa-miR-455-5p
PF3D7_0809100	8	4.5e-05	hsa-miR-197-3p
PF3D7_0937500	2	4.5e-05	hsa-miR-3134
PF3D7_1367800	7	4.5e-05	hsa-miR-204-5p,hsa-miR-211-5p
PF3D7_0105700	12	4.7e-05	hsa-miR-501-5p
PF3D7_0721000	4	4.7e-05	hsa-miR-3150b-3p,hsa-miR-4784
PF3D7_1358000	7	4.7e-05	hsa-miR-146b-3p
PF3D7_0211700	15	4.8e-05	hsa-miR-4677-5p
PF3D7_0516100	3	4.8e-05	hsa-miR-19a-5p,hsa-miR-19b-1-5p,hsa-miR-19b-2-5p
PF3D7_1132400	25	4.8e-05	hsa-miR-5011-5p
PF3D7_1303800	3	4.8e-05	hsa-miR-3650
PF3D7_0113300	5	4.9e-05	hsa-miR-3655
PF3D7_0214300	4	4.9e-05	hsa-miR-629-3p
PF3D7_0801900	9	4.9e-05	hsa-miR-3124-3p
PF3D7_1467600	11	4.9e-05	hsa-miR-5682
PF3D7_0708500	11	5e-05	hsa-miR-511
PF3D7_0726100	7	5e-05	hsa-miR-4445-5p
PF3D7_0914300	2	5e-05	hsa-miR-486-5p
PF3D7_1009600	11	5e-05	hsa-miR-1279
PF3D7_0500800	8	5.1e-05	hsa-miR-126-5p
PF3D7_1147800.1	20	5.1e-05	hsa-miR-4760-3p
PF3D7_1343900	9	5.1e-05	hsa-miR-5701
PF3D7_1350400	5	5.1e-05	hsa-miR-4796-5p
PF3D7_0108300	161	5.2e-05	hsa-miR-4795-3p
PF3D7_0930800	7	5.2e-05	hsa-miR-4446-5p
PF3D7_0513200	5	5.3e-05	hsa-miR-4705
PF3D7_1138800	58	5.3e-05	hsa-miR-656
PF3D7_0110600	7	5.4e-05	hsa-miR-4677-5p
PF3D7_1102000	14	5.4e-05	hsa-miR-143-5p
PF3D7_1102000	14	5.4e-05	hsa-miR-622
PF3D7_1408700	51	5.4e-05	hsa-miR-5011-5p
PF3D7_1417600	164	5.4e-05	hsa-miR-4795-3p
PF3D7_0206300	9	5.5e-05	hsa-miR-4445-5p
PF3D7_0730900	6	5.5e-05	hsa-miR-659-3p
PF3D7_1366900	7	5.5e-05	hsa-miR-23a-3p,hsa-miR-23b-3p,hsa-miR-130a-5p,hsa-miR-23c
PF3D7_0201900	3	5.6e-05	hsa-miR-3194-3p
PF3D7_0407800	8	5.6e-05	hsa-miR-96-3p
PF3D7_0317300	8	5.7e-05	hsa-miR-5196-3p
PF3D7_1364400	4	5.7e-05	hsa-miR-629-3p
PF3D7_1149000	8	5.8e-05	hsa-miR-873-5p
PF3D7_0505100	10	5.9e-05	hsa-miR-501-5p
PF3D7_0820300	3	5.9e-05	hsa-miR-5584-3p
PF3D7_0613600	4	6e-05	hsa-miR-4684-5p
PF3D7_1023800	6	6e-05	hsa-miR-5003-3p
PF3D7_1249800	9	6.1e-05	hsa-miR-584-5p
PF3D7_1404600.3	4	6.1e-05	hsa-miR-641,hsa-miR-3617
PF3D7_1462400	9	6.1e-05	hsa-miR-204-5p,hsa-miR-211-5p
PF3D7_0304000	4	6.2e-05	hsa-miR-219-2-3p
PF3D7_0629400	4	6.2e-05	hsa-miR-1304-3p
PF3D7_0714600	9	6.2e-05	hsa-miR-34c-3p
PF3D7_0801900	9	6.2e-05	hsa-miR-3161
PF3D7_1108100	3	6.2e-05	hsa-miR-2116-3p
PF3D7_1337500	11	6.2e-05	hsa-miR-3149
PF3D7_1141100	5	6.3e-05	hsa-miR-758
PF3D7_1150400	10	6.3e-05	hsa-miR-1273g-5p
PF3D7_1023100	4	6.4e-05	hsa-miR-3117-5p
PF3D7_0820000	6	6.5e-05	hsa-miR-154-3p,hsa-miR-487a
PF3D7_1119000	4	6.5e-05	hsa-miR-4677-5p
PF3D7_0114000	5	6.6e-05	hsa-miR-1179
PF3D7_1029100.2	4	6.6e-05	hsa-miR-222-5p
PF3D7_1321100	5	6.6e-05	hsa-miR-508-3p
PF3D7_1346700	2	6.7e-05	hsa-miR-432-3p
PF3D7_1409100	7	6.7e-05	hsa-miR-4687-3p
PF3D7_1450500	9	6.7e-05	hsa-miR-3607-5p
PF3D7_0425800	9	6.9e-05	hsa-miR-197-3p
PF3D7_0919900	8	7e-05	hsa-miR-9-5p
PF3D7_1302700	7	7e-05	hsa-miR-3160-5p
PF3D7_1404500	3	7e-05	hsa-miR-2355-3p
PF3D7_1238500	12	7.2e-05	hsa-miR-3145-3p
PF3D7_1146800	8	7.3e-05	hsa-miR-4666a-5p
PF3D7_1301200	6	7.4e-05	hsa-miR-3133
PF3D7_1425400	3	7.4e-05	hsa-miR-382-5p
PF3D7_0628100	6	7.5e-05	hsa-miR-3974
PF3D7_1019000	4	7.5e-05	hsa-miR-21-3p,hsa-miR-3591-3p
PF3D7_1140700	135	7.6e-05	hsa-miR-4795-3p
PF3D7_1349300	13	7.6e-05	hsa-miR-4307
PF3D7_0514300	3	7.7e-05	hsa-miR-505-3p
PF3D7_0717400	3	7.7e-05	hsa-miR-521
PF3D7_1344100	2	7.8e-05	hsa-miR-3669
PF3D7_1408200	3	7.8e-05	hsa-miR-4473
PF3D7_0408300	8	7.9e-05	hsa-miR-192-5p,hsa-miR-215
PF3D7_1038400	22	7.9e-05	hsa-miR-944
PF3D7_1363800	2	7.9e-05	hsa-miR-4264
PF3D7_0104600	4	8e-05	hsa-miR-5004-3p
PF3D7_0205100	8	8e-05	hsa-miR-4495
PF3D7_0217100	2	8e-05	hsa-miR-4329
PF3D7_0310300	5	8e-05	hsa-miR-5193
PF3D7_0512800	6	8e-05	hsa-miR-4421,hsa-miR-5699
PF3D7_0611800	8	8e-05	hsa-miR-1206
PF3D7_0632300	2	8e-05	hsa-miR-1193
PF3D7_0801000	9	8e-05	hsa-miR-1267
PF3D7_0925800	5	8e-05	hsa-miR-599
PF3D7_0930800	8	8e-05	hsa-miR-4755-5p,hsa-miR-5006-3p
PF3D7_1014600	2	8e-05	hsa-miR-1976
PF3D7_1029100.1	4	8e-05	hsa-miR-222-5p
PF3D7_1133200	5	8e-05	hsa-miR-92a-1-5p
PF3D7_1201400	3	8e-05	hsa-miR-218-2-3p
PF3D7_1240400	9	8e-05	hsa-miR-1255b-2-3p
PF3D7_1308700	7	8e-05	hsa-miR-141-5p
PF3D7_1322200	15	8e-05	hsa-miR-5692a
PF3D7_1327300	5	8e-05	hsa-miR-27b-5p
PF3D7_1339700	8	8e-05	hsa-miR-5692a
PF3D7_1346700	2	8e-05	hsa-miR-1193
PF3D7_1368800	4	8e-05	hsa-miR-323a-5p
PF3D7_1369100	2	8e-05	hsa-miR-325
PF3D7_1428400	8	8e-05	hsa-miR-4778-3p
PF3D7_1447800	3	8e-05	hsa-miR-3679-3p
PF3D7_1467600	10	8e-05	hsa-miR-29a-3p,hsa-miR-29b-3p,hsa-miR-29c-3p
PF3D7_1473700	2	8e-05	hsa-miR-4682
PF3D7_1474400	8	8e-05	hsa-miR-188-5p
PF3D7_0707300	5	8.3e-05	hsa-miR-5004-3p
PF3D7_0717900	4	8.6e-05	hsa-miR-3152-3p
PF3D7_0402800	3	8.7e-05	hsa-miR-4456
PF3D7_1325900	6	8.7e-05	hsa-miR-377-3p
PF3D7_1131600	20	8.8e-05	hsa-miR-4517
PF3D7_0209000	18	9e-05	hsa-miR-877-3p
PF3D7_0321800	20	9e-05	hsa-miR-4659a-3p,hsa-miR-4659b-3p
PF3D7_0501400	6	9e-05	hsa-miR-576-5p
PF3D7_0604800	4	9e-05	hsa-miR-653
PF3D7_0622100	62	9e-05	hsa-miR-126-5p
PF3D7_0704700	3	9e-05	hsa-miR-4426,hsa-miR-4647,hsa-miR-4662b
PF3D7_0707200	22	9e-05	hsa-miR-4775
PF3D7_0713900	19	9e-05	hsa-miR-16-2-3p,hsa-miR-195-3p
PF3D7_0727900	6	9e-05	hsa-miR-186-5p
PF3D7_0730900	4	9e-05	hsa-miR-3935
PF3D7_0818800	4	9e-05	hsa-miR-5002-5p
PF3D7_0819000	7	9e-05	hsa-miR-5701
PF3D7_0925800	8	9e-05	hsa-miR-5010-3p
PF3D7_0935600	5	9e-05	hsa-miR-154-3p,hsa-miR-487a
PF3D7_0935600	4	9e-05	hsa-miR-4760-5p
PF3D7_1107800	2	9e-05	hsa-miR-513b
PF3D7_1149000	13	9e-05	hsa-miR-676-3p
PF3D7_1149000	9	9e-05	hsa-miR-936
PF3D7_1216700	2	9e-05	hsa-miR-122-5p
PF3D7_1228800	5	9e-05	hsa-miR-4708-5p
PF3D7_1356000	3	9e-05	hsa-miR-218-1-3p
PF3D7_1405700	3	9e-05	hsa-miR-9-5p
PF3D7_1406600	4	9e-05	hsa-miR-5010-3p
PF3D7_1027000	5	9.1e-05	hsa-miR-505-3p
PF3D7_0206000	4	9.2e-05	hsa-miR-4666a-3p
PF3D7_0913600	3	9.3e-05	hsa-miR-3201,hsa-miR-4791
PF3D7_1120000	6	9.3e-05	hsa-miR-1248
PF3D7_1233300	3	9.3e-05	hsa-miR-3613-5p
PF3D7_0313500	5	9.5e-05	hsa-miR-4776-3p
PF3D7_1421800	3	9.5e-05	hsa-miR-505-3p
PF3D7_0420000	8	9.7e-05	hsa-miR-375
PF3D7_0405300	3	9.8e-05	hsa-miR-593-3p
PF3D7_1208100	4	9.8e-05	hsa-miR-4428
PF3D7_0107800	3	0.0001	hsa-miR-592
PF3D7_0206800	7	0.0001	hsa-miR-634
PF3D7_0310200	2	0.0001	hsa-miR-3922-5p
PF3D7_0312100	2	0.0001	hsa-miR-508-5p
PF3D7_0321600	3	0.0001	hsa-miR-3161
PF3D7_0405700	3	0.0001	hsa-miR-4661-5p
PF3D7_0411800	7	0.0001	hsa-miR-501-5p
PF3D7_0526600	31	0.0001	hsa-miR-4659a-3p,hsa-miR-4659b-3p
PF3D7_0608100	5	0.0001	hsa-miR-223-3p
PF3D7_0616400	4	0.0001	hsa-miR-452-5p,hsa-miR-4676-3p
PF3D7_0616500	52	0.0001	hsa-miR-126-5p
PF3D7_0725500	12	0.0001	hsa-miR-5692c,hsa-miR-5692b
PF3D7_0919900	8	0.0001	hsa-miR-4694-5p
PF3D7_1100100	3	0.0001	hsa-miR-4733-3p
PF3D7_1122800	5	0.0001	hsa-miR-505-3p
PF3D7_1122900	8	0.0001	hsa-miR-421
PF3D7_1202100.2	9	0.0001	hsa-miR-3977
PF3D7_1211600	7	0.0001	hsa-miR-190a,hsa-miR-190b
PF3D7_1221400	2	0.0001	hsa-miR-4469
PF3D7_1329000	66	0.0001	hsa-miR-126-5p
PF3D7_1412400	3	0.0001	hsa-miR-3668
PF3D7_1423500	7	0.0001	hsa-miR-3622a-3p,hsa-miR-3622b-3p
PF3D7_1452000	7	0.0001	hsa-miR-497-3p
PF3D7_0719900	4	0.000101	hsa-miR-3679-3p
PF3D7_1226500	9	0.000107	hsa-miR-34c-3p
PF3D7_0310200	8	0.000109	hsa-miR-1255b-2-3p
PF3D7_0402800	37	0.00011	hsa-miR-5011-5p
PF3D7_0411400	6	0.00011	hsa-miR-3913-3p
PF3D7_0417400	165	0.00011	hsa-miR-126-5p
PF3D7_0506900	6	0.00011	hsa-miR-3160-5p
PF3D7_0526600	20	0.00011	hsa-miR-4778-3p
PF3D7_0704000	4	0.00011	hsa-miR-561-5p
PF3D7_0824000	4	0.00011	hsa-miR-5010-3p
PF3D7_0925800	3	0.00011	hsa-miR-659-3p
PF3D7_0932700	13	0.00011	hsa-miR-493-5p
PF3D7_1004200	3	0.00011	hsa-miR-1206
PF3D7_1021800	4	0.00011	hsa-miR-1255b-2-3p
PF3D7_1108100	3	0.00011	hsa-miR-548m
PF3D7_1122900	17	0.00011	hsa-miR-3182
PF3D7_1132500	2	0.00011	hsa-miR-105-5p
PF3D7_1142100	5	0.00011	hsa-miR-4446-5p
PF3D7_1325900	7	0.00011	hsa-miR-375
PF3D7_1337300	5	0.00011	hsa-miR-34c-3p
PF3D7_1456200	11	0.00011	hsa-miR-16-2-3p,hsa-miR-195-3p
PF3D7_0310200	50	0.000111	hsa-miR-4729
PF3D7_0509400	5	0.000118	hsa-miR-22-5p
PF3D7_0100600	2	0.00012	hsa-miR-1193
PF3D7_0201900	2	0.00012	hsa-miR-29b-1-5p
PF3D7_0206300	2	0.00012	hsa-miR-412
PF3D7_0214300	6	0.00012	hsa-miR-5093
PF3D7_0304800	2	0.00012	hsa-miR-556-5p
PF3D7_0404600	198	0.00012	hsa-miR-4795-3p
PF3D7_0409000	7	0.00012	hsa-miR-496
PF3D7_0515300	6	0.00012	hsa-miR-567
PF3D7_0632800	3	0.00012	hsa-miR-570-5p,hsa-miR-548ag,hsa-miR-548ai
PF3D7_0709400	2	0.00012	hsa-miR-202-5p
PF3D7_0801900	6	0.00012	hsa-miR-5583-3p
PF3D7_0911800	4	0.00012	hsa-miR-578
PF3D7_1100100	4	0.00012	hsa-miR-1181
PF3D7_1123000	4	0.00012	hsa-miR-3681-5p
PF3D7_1147000	135	0.00012	hsa-miR-126-5p
PF3D7_1149000	13	0.00012	hsa-miR-155-3p
PF3D7_1206300	7	0.00012	hsa-miR-1298
PF3D7_1223500	5	0.00012	hsa-miR-135a-5p,hsa-miR-135b-5p
PF3D7_1245200	15	0.00012	hsa-miR-3163
PF3D7_1309600	3	0.00012	hsa-miR-4780
PF3D7_1330800	6	0.00012	hsa-miR-627
PF3D7_1418100	2	0.00012	hsa-miR-18a-5p,hsa-miR-18b-5p,hsa-miR-4735-3p
PF3D7_1420400	3	0.00012	hsa-miR-103a-2-5p
PF3D7_1466200	7	0.00012	hsa-miR-1298
PF3D7_1476600	6	0.00012	hsa-miR-3124-3p
PF3D7_0213600	7	0.00013	hsa-miR-143-3p,hsa-miR-4770
PF3D7_0220100	2	0.00013	hsa-miR-4268
PF3D7_0506900	4	0.00013	hsa-miR-548b-3p
PF3D7_0714100	4	0.00013	hsa-miR-4796-5p
PF3D7_0719400	5	0.00013	hsa-miR-888-5p
PF3D7_0723800	9	0.00013	hsa-miR-5193
PF3D7_0802100	4	0.00013	hsa-miR-548m
PF3D7_0805900	2	0.00013	hsa-miR-185-5p,hsa-miR-4306,hsa-miR-4644
PF3D7_0815300	17	0.00013	hsa-miR-5011-5p
PF3D7_0829800	4	0.00013	hsa-miR-3156-5p
PF3D7_0909500	5	0.00013	hsa-miR-4464,hsa-miR-4748
PF3D7_1118200	2	0.00013	hsa-miR-660-3p
PF3D7_1139800	3	0.00013	hsa-miR-3180-5p
PF3D7_1147800.2	20	0.00013	hsa-miR-4760-3p
PF3D7_1149000	75	0.00013	hsa-miR-138-2-3p
PF3D7_1149000	14	0.00013	hsa-miR-2355-3p
PF3D7_1211000	4	0.00013	hsa-miR-1246
PF3D7_1246700	3	0.00013	hsa-miR-144-5p
PF3D7_1348400	2	0.00013	hsa-miR-885-3p
PF3D7_1367800	6	0.00013	hsa-miR-642b-5p
PF3D7_1439500	11	0.00013	hsa-miR-382-3p
PF3D7_0207300	2	0.00014	hsa-miR-214-5p
PF3D7_0412700	5	0.00014	hsa-miR-1293,hsa-miR-4483
PF3D7_0505000	4	0.00014	hsa-miR-32-3p
PF3D7_0630100	3	0.00014	hsa-miR-3910
PF3D7_0704200	3	0.00014	hsa-miR-424-3p
PF3D7_0711000	2	0.00014	hsa-miR-3926
PF3D7_0913600	4	0.00014	hsa-miR-190a,hsa-miR-190b
PF3D7_1308700	3	0.00014	hsa-miR-409-3p
PF3D7_1436200	9	0.00014	hsa-miR-5002-5p
PF3D7_1457400	5	0.00014	hsa-miR-5002-5p
PF3D7_1476500	3	0.00014	hsa-miR-4762-3p
PF3D7_0209700	4	0.00015	hsa-miR-4677-5p
PF3D7_0214900	6	0.00015	hsa-miR-942
PF3D7_0304300	49	0.00015	hsa-miR-126-5p
PF3D7_0315200	8	0.00015	hsa-miR-3934
PF3D7_0426000	4	0.00015	hsa-miR-3185
PF3D7_0500800	8	0.00015	hsa-miR-302c-5p
PF3D7_0505700	5	0.00015	hsa-miR-1248
PF3D7_0519500	3	0.00015	hsa-miR-4667-3p
PF3D7_0519600	3	0.00015	hsa-miR-3182
PF3D7_0529800	3	0.00015	hsa-miR-4694-3p
PF3D7_0605600	3	0.00015	hsa-miR-4667-3p
PF3D7_0729100	96	0.00015	hsa-miR-126-5p
PF3D7_1000100	2	0.00015	hsa-miR-765
PF3D7_1038400	17	0.00015	hsa-miR-331-5p
PF3D7_1203000	6	0.00015	hsa-miR-1272
PF3D7_1234000	2	0.00015	hsa-miR-548g-5p,hsa-miR-548x-5p,hsa-miR-548aj-5p
PF3D7_1241200	4	0.00015	hsa-miR-570-5p,hsa-miR-548ag,hsa-miR-548ai
PF3D7_1318300	95	0.00015	hsa-miR-126-5p
PF3D7_1319900	3	0.00015	hsa-miR-4691-5p
PF3D7_1339700	6	0.00015	hsa-miR-515-5p,hsa-miR-519e-5p
PF3D7_1354700	2	0.00015	hsa-miR-30a-5p,hsa-miR-30c-5p,hsa-miR-30d-5p,hsa-miR-30b-5p,hsa-miR-30e-5p
PF3D7_1355700	4	0.00015	hsa-miR-4263
PF3D7_1362700	48	0.00015	hsa-miR-335-3p
PF3D7_1406100	6	0.00015	hsa-miR-3682-3p
PF3D7_1409500	3	0.00015	hsa-miR-2355-3p
PF3D7_1448500	10	0.00015	hsa-miR-382-3p
PF3D7_1473500	5	0.00015	hsa-miR-567
PF3D7_0506900	5	0.000153	hsa-miR-3688-3p
PF3D7_0211500	14	0.00016	hsa-miR-5692c,hsa-miR-5692b
PF3D7_0212400	10	0.00016	hsa-miR-501-5p
PF3D7_0300100	3	0.00016	hsa-miR-570-5p,hsa-miR-548ag,hsa-miR-548ai
PF3D7_0501400	3	0.00016	hsa-miR-432-3p
PF3D7_0521300	2	0.00016	hsa-miR-648
PF3D7_0532400	4	0.00016	hsa-miR-500a-3p
PF3D7_0632800	4	0.00016	hsa-miR-1281
PF3D7_0707300	5	0.00016	hsa-miR-4320
PF3D7_0730900	6	0.00016	hsa-miR-29b-2-5p
PF3D7_0827800	5	0.00016	hsa-miR-181c-3p
PF3D7_1008100	3	0.00016	hsa-miR-183-5p
PF3D7_1018200	4	0.00016	hsa-miR-362-5p,hsa-miR-500b
PF3D7_1139800	2	0.00016	hsa-miR-624-3p
PF3D7_1302700	6	0.00016	hsa-miR-4315
PF3D7_1467600	7	0.00016	hsa-miR-4755-5p,hsa-miR-5006-3p
PF3D7_1472200	8	0.00016	hsa-miR-4273
PF3D7_1473700	15	0.00016	hsa-miR-1273g-5p
PF3D7_0204100	15	0.00017	hsa-miR-4659a-3p,hsa-miR-4659b-3p
PF3D7_0410000	5	0.00017	hsa-miR-137
PF3D7_0702300	2	0.00017	hsa-miR-4440
PF3D7_0719400	50	0.00017	hsa-miR-126-5p
PF3D7_0801900	6	0.00017	hsa-miR-188-5p
PF3D7_0819700	7	0.00017	hsa-miR-362-5p,hsa-miR-500b
PF3D7_0926500	17	0.00017	hsa-miR-5692c,hsa-miR-5692b
PF3D7_1004400	3	0.00017	hsa-miR-3977
PF3D7_1029100.1	3	0.00017	hsa-miR-199a-3p,hsa-miR-199b-3p,hsa-miR-3129-5p
PF3D7_1114900	2	0.00017	hsa-miR-367-5p
PF3D7_1233200.2	2	0.00017	hsa-miR-4718
PF3D7_1240400	8	0.00017	hsa-miR-197-3p
PF3D7_1314700	7	0.00017	hsa-miR-412
PF3D7_1328000	3	0.00017	hsa-miR-4662a-3p
PF3D7_1328500	58	0.00017	hsa-miR-4795-3p
PF3D7_1329000	5	0.00017	hsa-miR-200b-3p,hsa-miR-200c-3p,hsa-miR-429
PF3D7_1347100	4	0.00017	hsa-miR-29b-2-5p
PF3D7_1366300	7	0.00017	hsa-miR-5193
PF3D7_1366400	4	0.00017	hsa-miR-3144-3p
PF3D7_1415700	2	0.00017	hsa-miR-370
PF3D7_1419000	7	0.00017	hsa-miR-129-5p
PF3D7_1468100	3	0.00017	hsa-miR-4720-3p
PF3D7_0513600	3	0.00018	hsa-miR-3927
PF3D7_0514200	37	0.00018	hsa-miR-4795-3p
PF3D7_0615600	2	0.00018	hsa-miR-891a
PF3D7_0802100	6	0.00018	hsa-miR-1272
PF3D7_0824900	4	0.00018	hsa-miR-224-3p,hsa-miR-522-3p
PF3D7_0829800	3	0.00018	hsa-miR-525-3p,hsa-miR-524-3p
PF3D7_0833100	2	0.00018	hsa-miR-3134
PF3D7_0912800	1	0.00018	hsa-miR-4534
PF3D7_1211300	2	0.00018	hsa-miR-4758-3p
PF3D7_1233200.1	2	0.00018	hsa-miR-4718
PF3D7_1321100	4	0.00018	hsa-let-7a-2-3p,hsa-let-7g-3p
PF3D7_1337500	8	0.00018	hsa-miR-4781-3p
PF3D7_1348700	1	0.00018	hsa-miR-1226-3p
PF3D7_1476500	3	0.00018	hsa-miR-3149
PF3D7_0201900	13	0.00019	hsa-miR-501-5p
PF3D7_0201900	6	0.00019	hsa-miR-5100
PF3D7_0402000	2	0.00019	hsa-miR-5705
PF3D7_0410700	7	0.00019	hsa-miR-382-3p
PF3D7_0510200	5	0.00019	hsa-miR-5571-5p
PF3D7_0514100	4	0.00019	hsa-miR-2355-3p
PF3D7_0515000	9	0.00019	hsa-miR-659-3p
PF3D7_0516300	2	0.00019	hsa-miR-3201,hsa-miR-4791
PF3D7_0801000	13	0.00019	hsa-miR-3182
PF3D7_0804000	6	0.00019	hsa-miR-34b-3p
PF3D7_0812100	9	0.00019	hsa-miR-5701
PF3D7_0829900	4	0.00019	hsa-miR-1264
PF3D7_0919800	6	0.00019	hsa-miR-23a-3p,hsa-miR-23b-3p,hsa-miR-130a-5p,hsa-miR-23c
PF3D7_1020800	3	0.00019	hsa-miR-802
PF3D7_1113500	2	0.00019	hsa-miR-92a-1-5p
PF3D7_1145100	3	0.00019	hsa-miR-219-1-3p
PF3D7_1227200	2	0.00019	hsa-miR-325
PF3D7_1400100	2	0.00019	hsa-miR-570-5p,hsa-miR-548ag,hsa-miR-548ai
PF3D7_1406100	10	0.00019	hsa-miR-34c-3p
PF3D7_1415100	3	0.00019	hsa-miR-3121-3p
PF3D7_1438400	2	0.00019	hsa-miR-4252
PF3D7_0221700	20	0.0002	hsa-miR-4482-3p
PF3D7_0313800	2	0.0002	hsa-miR-3188
PF3D7_0315800	20	0.0002	hsa-miR-4795-3p
PF3D7_0317600	2	0.0002	hsa-miR-432-5p
PF3D7_0502000	7	0.0002	hsa-miR-4445-5p
PF3D7_0506900	2	0.0002	hsa-miR-4519
PF3D7_0516600	3	0.0002	hsa-miR-4477b
PF3D7_0710000	50	0.0002	hsa-miR-4795-3p
PF3D7_0725500	23	0.0002	hsa-miR-3662
PF3D7_0730900	5	0.0002	hsa-miR-3065-5p
PF3D7_1025400	4	0.0002	hsa-miR-378a-5p
PF3D7_1104600	3	0.0002	hsa-miR-3140-3p
PF3D7_1104900	6	0.0002	hsa-miR-34c-3p
PF3D7_1121300	6	0.0002	hsa-miR-4778-3p
PF3D7_1202600	2	0.0002	hsa-miR-512-3p
PF3D7_1203300	8	0.0002	hsa-miR-16-2-3p,hsa-miR-195-3p
PF3D7_1246300	4	0.0002	hsa-miR-3682-3p
PF3D7_1321100	5	0.0002	hsa-miR-93-3p
PF3D7_1324000	7	0.0002	hsa-miR-511
PF3D7_1428400	4	0.0002	hsa-miR-4639-3p
PF3D7_0108300	138	0.00021	hsa-miR-126-5p
PF3D7_0208000	3	0.00021	hsa-miR-3689a-5p,hsa-miR-3689b-5p,hsa-miR-3689e,hsa-miR-3689f
PF3D7_0309300	6	0.00021	hsa-miR-4679
PF3D7_0315200	6	0.00021	hsa-miR-617
PF3D7_0322500	6	0.00021	hsa-miR-340-5p
PF3D7_0615900	2	0.00021	hsa-miR-3911
PF3D7_0616000	8	0.00021	hsa-miR-3149
PF3D7_0904900	6	0.00021	hsa-miR-5581-3p
PF3D7_0906800	2	0.00021	hsa-miR-1253
PF3D7_0930500	10	0.00021	hsa-miR-4659a-3p,hsa-miR-4659b-3p
PF3D7_0933500	5	0.00021	hsa-miR-3607-5p
PF3D7_1039300	14	0.00021	hsa-miR-4280
PF3D7_1108600	3	0.00021	hsa-miR-3622a-3p,hsa-miR-3622b-3p
PF3D7_1123000	6	0.00021	hsa-miR-1246
PF3D7_1133200	5	0.00021	hsa-miR-3147
PF3D7_1307700	67	0.00021	hsa-miR-4795-3p
PF3D7_1359000	26	0.00021	hsa-miR-5011-5p
PF3D7_1372200	4	0.00021	hsa-miR-4440
PF3D7_1456500	6	0.00021	hsa-miR-5003-3p
PF3D7_0103400	5	0.00022	hsa-miR-380-3p
PF3D7_0216300	37	0.00022	hsa-miR-4795-3p
PF3D7_0508100	3	0.00022	hsa-miR-133a,hsa-miR-133b
PF3D7_0605800	7	0.00022	hsa-miR-224-3p,hsa-miR-522-3p
PF3D7_0632800	5	0.00022	hsa-miR-4661-5p
PF3D7_0718000	34	0.00022	hsa-miR-5692c,hsa-miR-5692b
PF3D7_0924400	14	0.00022	hsa-miR-5701
PF3D7_0926100	3	0.00022	hsa-miR-144-3p
PF3D7_1025500	19	0.00022	hsa-miR-2053
PF3D7_1029100.2	3	0.00022	hsa-miR-199a-3p,hsa-miR-199b-3p,hsa-miR-3129-5p
PF3D7_1133200	16	0.00022	hsa-miR-493-5p
PF3D7_1242800	1	0.00022	hsa-miR-1225-3p
PF3D7_1420900	2	0.00022	hsa-miR-892b
PF3D7_1425600	5	0.00022	hsa-miR-197-3p
PF3D7_1439100	2	0.00022	hsa-miR-296-3p
PF3D7_0112700	19	0.00023	hsa-miR-5011-5p
PF3D7_0400400	5	0.00023	hsa-miR-4733-3p
PF3D7_0707700	8	0.00023	hsa-miR-643
PF3D7_0721000	4	0.00023	hsa-miR-5587-5p
PF3D7_0911300	3	0.00023	hsa-miR-744-3p
PF3D7_1102000	9	0.00023	hsa-miR-4490
PF3D7_1142100	4	0.00023	hsa-miR-4694-3p
PF3D7_1146500	5	0.00023	hsa-miR-501-5p
PF3D7_1147800.2	3	0.00023	hsa-miR-5682
PF3D7_1226000	2	0.00023	hsa-miR-4716-3p
PF3D7_1234600	5	0.00023	hsa-miR-1245b-3p
PF3D7_1310100	4	0.00023	hsa-miR-3145-3p
PF3D7_1362200	1	0.00023	hsa-miR-3130-3p
PF3D7_1429800	3	0.00023	hsa-miR-1298
PF3D7_1472200	11	0.00023	hsa-miR-607
PF3D7_0102200	5	0.00024	hsa-miR-4709-5p
PF3D7_0202000	4	0.00024	hsa-miR-5585-5p
PF3D7_0213800	4	0.00024	hsa-miR-3161
PF3D7_0223300	3	0.00024	hsa-miR-1290
PF3D7_0223500	2	0.00024	hsa-miR-570-5p,hsa-miR-548ag,hsa-miR-548ai
PF3D7_0418000	93	0.00024	hsa-miR-126-5p
PF3D7_0419900	8	0.00024	hsa-miR-204-5p,hsa-miR-211-5p
PF3D7_0508500	9	0.00024	hsa-miR-197-3p
PF3D7_0625300	8	0.00024	hsa-miR-2681-5p
PF3D7_0803600	2	0.00024	hsa-miR-612,hsa-miR-1285-3p,hsa-miR-3187-5p,hsa-miR-5189
PF3D7_0807600	8	0.00024	hsa-miR-138-2-3p
PF3D7_0927600	3	0.00024	hsa-miR-4477b
PF3D7_1023600	1	0.00024	hsa-miR-211-3p
PF3D7_1120000	3	0.00024	hsa-miR-513c-5p,hsa-miR-514b-5p
PF3D7_1123100	2	0.00024	hsa-miR-4727-3p
PF3D7_1147800.1	3	0.00024	hsa-miR-5682
PF3D7_1232100	2	0.00024	hsa-miR-191-3p
PF3D7_1402900	4	0.00024	hsa-miR-548m
PF3D7_1467600	10	0.00024	hsa-miR-767-5p
PF3D7_1474200	6	0.00024	hsa-miR-655,hsa-miR-374c-5p
PF3D7_0214300	4	0.00025	hsa-miR-4287,hsa-miR-4685-3p
PF3D7_0311800	2	0.00025	hsa-miR-624-3p
PF3D7_0315300	4	0.00025	hsa-miR-10a-3p
PF3D7_0501400	2	0.00025	hsa-miR-4440
PF3D7_0514300	4	0.00025	hsa-miR-26b-3p
PF3D7_0518500	3	0.00025	hsa-miR-548q
PF3D7_0615400	10	0.00025	hsa-miR-1279
PF3D7_0702300	10	0.00025	hsa-miR-1267
PF3D7_0706500	4	0.00025	hsa-miR-493-5p
PF3D7_0820900	3	0.00025	hsa-miR-5197-3p
PF3D7_0917100	8	0.00025	hsa-miR-136-5p
PF3D7_1221600	2	0.00025	hsa-miR-2116-5p
PF3D7_1227800	2	0.00025	hsa-miR-621
PF3D7_1311600	2	0.00025	hsa-miR-4712-3p
PF3D7_1321300	8	0.00025	hsa-miR-578
PF3D7_1442900	5	0.00025	hsa-miR-3682-3p
PF3D7_1449400	3	0.00025	hsa-miR-2117
PF3D7_0114000	11	0.00026	hsa-miR-3685
PF3D7_0212100	13	0.00026	hsa-miR-2052
PF3D7_0216500	43	0.00026	hsa-miR-4795-3p
PF3D7_0304300	1	0.00026	hsa-miR-3065-3p
PF3D7_0322700	6	0.00026	hsa-miR-452-5p,hsa-miR-4676-3p
PF3D7_0616500	2	0.00026	hsa-miR-483-5p
PF3D7_0801900	9	0.00026	hsa-miR-3619-3p
PF3D7_0909500	5	0.00026	hsa-miR-373-5p,hsa-miR-616-5p,hsa-miR-371b-5p
PF3D7_0937600	2	0.00026	hsa-miR-589-3p
PF3D7_1100200	3	0.00026	hsa-miR-4281
PF3D7_1102000	10	0.00026	hsa-miR-144-3p
PF3D7_1110500	2	0.00026	hsa-miR-4999-3p
PF3D7_1149000	16	0.00026	hsa-miR-3129-3p,hsa-miR-5583-5p
PF3D7_1221000	4	0.00026	hsa-miR-642b-3p
PF3D7_1223800	2	0.00026	hsa-miR-202-3p
PF3D7_1225200	2	0.00026	hsa-miR-3154
PF3D7_1230900	11	0.00026	hsa-miR-676-5p
PF3D7_1324300	9	0.00026	hsa-miR-4778-3p
PF3D7_1349500	4	0.00026	hsa-miR-496
PF3D7_1402800	4	0.00026	hsa-miR-4755-5p,hsa-miR-5006-3p
PF3D7_1423700	2	0.00026	hsa-miR-4689
PF3D7_1442600	7	0.00026	hsa-miR-580
PF3D7_0105200	1	0.00027	hsa-miR-5193
PF3D7_0420000	3	0.00027	hsa-miR-548ad
PF3D7_0501400	3	0.00027	hsa-miR-3691-5p
PF3D7_0504000	3	0.00027	hsa-miR-5193
PF3D7_0525200	1	0.00027	hsa-miR-1273c
PF3D7_0607900	3	0.00027	hsa-miR-490-5p
PF3D7_0613800	9	0.00027	hsa-miR-5002-5p
PF3D7_0723300	4	0.00027	hsa-miR-129-1-3p,hsa-miR-129-2-3p
PF3D7_1016300	2	0.00027	hsa-miR-4303
PF3D7_1038400	7	0.00027	hsa-miR-889
PF3D7_1230000	58	0.00027	hsa-miR-4795-3p
PF3D7_1417600	17	0.00027	hsa-miR-23a-3p,hsa-miR-23b-3p,hsa-miR-130a-5p,hsa-miR-23c
PF3D7_1428500	2	0.00027	hsa-miR-514a-3p,hsa-miR-514b-3p
PF3D7_0212100	5	0.00028	hsa-miR-375
PF3D7_0419900	4	0.00028	hsa-miR-1206
PF3D7_0424900	3	0.00028	hsa-miR-4263
PF3D7_0501400	3	0.00028	hsa-miR-3198,hsa-miR-4309
PF3D7_0517900	2	0.00028	hsa-miR-549
PF3D7_0631500	2	0.00028	hsa-miR-542-3p
PF3D7_0808600	13	0.00028	hsa-miR-34c-3p
PF3D7_0823000	2	0.00028	hsa-miR-636
PF3D7_0909200	2	0.00028	hsa-miR-1248
PF3D7_0919400	4	0.00028	hsa-miR-4698
PF3D7_1000900	2	0.00028	hsa-miR-3182
PF3D7_1119900	13	0.00028	hsa-miR-501-5p
PF3D7_1231900	8	0.00028	hsa-miR-4659a-3p,hsa-miR-4659b-3p
PF3D7_1322100	11	0.00028	hsa-miR-19a-5p,hsa-miR-19b-1-5p,hsa-miR-19b-2-5p
PF3D7_1326900	2	0.00028	hsa-miR-5197-3p
PF3D7_1337500	14	0.00028	hsa-miR-5010-3p
PF3D7_1353300	2	0.00028	hsa-miR-1226-3p
PF3D7_0213500	2	0.00029	hsa-miR-28-5p,hsa-miR-708-5p,hsa-miR-3139
PF3D7_0513200	6	0.00029	hsa-miR-1468
PF3D7_0731000	39	0.00029	hsa-miR-5011-5p
PF3D7_1237500	2	0.00029	hsa-miR-3714
PF3D7_1315200	3	0.00029	hsa-miR-584-5p
PF3D7_1316100	1	0.00029	hsa-miR-1207-3p
PF3D7_1327500	3	0.00029	hsa-miR-4517
PF3D7_1364400	31	0.00029	hsa-miR-5011-5p
PF3D7_1367100	5	0.00029	hsa-miR-5686
PF3D7_1372400	9	0.00029	hsa-miR-4659a-3p,hsa-miR-4659b-3p
PF3D7_1407900	4	0.00029	hsa-miR-4678
PF3D7_1413600	2	0.00029	hsa-miR-4476
PF3D7_1446300	3	0.00029	hsa-miR-1272
PF3D7_0315600	2	0.0003	hsa-miR-933
PF3D7_0322700	33	0.0003	hsa-miR-5011-5p
PF3D7_0410000	4	0.0003	hsa-miR-1178
PF3D7_0422200	3	0.0003	hsa-miR-3936
PF3D7_0505100	7	0.0003	hsa-miR-188-5p
PF3D7_0508100	3	0.0003	hsa-miR-5002-5p
PF3D7_0714600	4	0.0003	hsa-miR-4778-3p
PF3D7_0721000	7	0.0003	hsa-miR-1468
PF3D7_0725500	7	0.0003	hsa-miR-5680
PF3D7_0805700	2	0.0003	hsa-miR-4677-3p
PF3D7_0928800	16	0.0003	hsa-miR-944
PF3D7_1204200	7	0.0003	hsa-miR-16-2-3p,hsa-miR-195-3p
PF3D7_1228800	7	0.0003	hsa-miR-2116-5p
PF3D7_1303800	195	0.0003	hsa-miR-126-5p
PF3D7_1321100	5	0.0003	hsa-miR-485-3p,hsa-miR-539-3p
PF3D7_1324300	9	0.0003	hsa-miR-154-3p,hsa-miR-487a
PF3D7_1325400	2	0.0003	hsa-miR-5681a
PF3D7_1423800	1	0.0003	hsa-miR-4751
PF3D7_1456300	1	0.0003	hsa-miR-562
PF3D7_0206500	17	0.00031	hsa-miR-23a-3p,hsa-miR-23b-3p,hsa-miR-130a-5p,hsa-miR-23c
PF3D7_0409300	3	0.00031	hsa-miR-382-5p
PF3D7_0503200	7	0.00031	hsa-miR-5010-3p
PF3D7_0511500	19	0.00031	hsa-miR-501-5p
PF3D7_0526600	10	0.00031	hsa-miR-5003-5p
PF3D7_0710200	7	0.00031	hsa-miR-4444
PF3D7_0932800	2	0.00031	hsa-miR-5004-5p
PF3D7_1110100	5	0.00031	hsa-miR-1279
PF3D7_1211800	5	0.00031	hsa-miR-33a-3p
PF3D7_1211800	5	0.00031	hsa-miR-4307
PF3D7_1225700	12	0.00031	hsa-miR-374a-5p,hsa-miR-374b-5p
PF3D7_1329700	4	0.00031	hsa-miR-137
PF3D7_1349300	2	0.00031	hsa-miR-202-5p
PF3D7_1416800	2	0.00031	hsa-miR-553
PF3D7_1474400	2	0.00031	hsa-miR-4804-5p
PF3D7_0101200	2	0.00032	hsa-miR-542-3p
PF3D7_0216500	3	0.00032	hsa-miR-3676-3p
PF3D7_0404800	3	0.00032	hsa-miR-210
PF3D7_0508900	16	0.00032	hsa-miR-138-1-3p
PF3D7_0526500	12	0.00032	hsa-miR-556-3p
PF3D7_0526600	15	0.00032	hsa-miR-4680-3p
PF3D7_0714200	5	0.00032	hsa-miR-5003-3p
PF3D7_0926100	5	0.00032	hsa-miR-4477b
PF3D7_0932100	10	0.00032	hsa-miR-16-2-3p,hsa-miR-195-3p
PF3D7_1245200	2	0.00032	hsa-miR-1197
PF3D7_1321100	6	0.00032	hsa-miR-154-3p,hsa-miR-487a
PF3D7_1412700	2	0.00032	hsa-miR-4303
PF3D7_1430300	5	0.00032	hsa-miR-486-5p
PF3D7_0302100	2	0.00033	hsa-miR-5193
PF3D7_0501400	4	0.00033	hsa-miR-4752
PF3D7_0516800	3	0.00033	hsa-miR-1206
PF3D7_0609500	1	0.00033	hsa-miR-1268a,hsa-miR-1268b
PF3D7_0723700	4	0.00033	hsa-miR-4446-5p
PF3D7_0728200	1	0.00033	hsa-miR-3065-3p
PF3D7_0829800	5	0.00033	hsa-miR-338-5p
PF3D7_0911300	3	0.00033	hsa-miR-4423-5p
PF3D7_0920200	3	0.00033	hsa-miR-3692-3p
PF3D7_1231600	10	0.00033	hsa-miR-3676-3p
PF3D7_1309700	4	0.00033	hsa-miR-3622a-3p,hsa-miR-3622b-3p
PF3D7_1401000	4	0.00033	hsa-miR-191-3p
PF3D7_1434500	30	0.00033	hsa-miR-4778-3p
PF3D7_1436100	2	0.00033	hsa-miR-208a,hsa-miR-208b
PF3D7_1472200	8	0.00033	hsa-miR-382-3p
PF3D7_1473700	21	0.00033	hsa-miR-501-5p
PF3D7_0113100	5	0.00034	hsa-miR-4796-5p
PF3D7_0418900	2	0.00034	hsa-miR-128,hsa-miR-3681-3p
PF3D7_0501800	16	0.00034	hsa-miR-15b-3p
PF3D7_0518100	12	0.00034	hsa-miR-16-2-3p,hsa-miR-195-3p
PF3D7_0523000	2	0.00034	hsa-miR-5681b
PF3D7_0611800	16	0.00034	hsa-miR-4742-3p
PF3D7_0701500	2	0.00034	hsa-miR-542-3p
PF3D7_0705600	3	0.00034	hsa-miR-4800-3p
PF3D7_0719900	3	0.00034	hsa-miR-7-5p
PF3D7_0800100	2	0.00034	hsa-miR-5006-5p
PF3D7_0801900	2	0.00034	hsa-miR-1224-3p
PF3D7_0807600	3	0.00034	hsa-miR-1322
PF3D7_0829800	4	0.00034	hsa-miR-1224-3p
PF3D7_1021300	2	0.00034	hsa-miR-4520b-3p
PF3D7_1024800	6	0.00034	hsa-miR-424-3p
PF3D7_1132500	1	0.00034	hsa-miR-1226-3p
PF3D7_1135100	2	0.00034	hsa-miR-18b-3p
PF3D7_1143100	9	0.00034	hsa-miR-23a-3p,hsa-miR-23b-3p,hsa-miR-130a-5p,hsa-miR-23c
PF3D7_1237100	9	0.00034	hsa-miR-297
PF3D7_1402800	3	0.00034	hsa-miR-5003-5p
PF3D7_1417600	2	0.00034	hsa-miR-1909-3p
PF3D7_0315600	5	0.00035	hsa-miR-3920
PF3D7_0611800	4	0.00035	hsa-miR-218-5p
PF3D7_0724600	3	0.00035	hsa-miR-29b-1-5p
PF3D7_0807600	3	0.00035	hsa-miR-5197-5p
PF3D7_1019000	1	0.00035	hsa-miR-4269
PF3D7_1023100	14	0.00035	hsa-miR-501-5p
PF3D7_1110500	2	0.00035	hsa-miR-3921,hsa-miR-4653-5p
PF3D7_1118200	4	0.00035	hsa-miR-4658
PF3D7_1441300	9	0.00035	hsa-miR-23a-3p,hsa-miR-23b-3p,hsa-miR-130a-5p,hsa-miR-23c
PF3D7_1445300	1	0.00035	hsa-miR-4534
PF3D7_0100100	5	0.00036	hsa-miR-193b-5p
PF3D7_0317300	4	0.00036	hsa-miR-4279
PF3D7_0407000	1	0.00036	hsa-miR-4524b-3p
PF3D7_0407800	15	0.00036	hsa-miR-3143
PF3D7_0507200	12	0.00036	hsa-miR-16-2-3p,hsa-miR-195-3p
PF3D7_0514700	6	0.00036	hsa-miR-1178
PF3D7_0601100	2	0.00036	hsa-miR-542-3p
PF3D7_0608300	3	0.00036	hsa-miR-3144-3p
PF3D7_0730300	3	0.00036	hsa-miR-5584-3p
PF3D7_0913100	2	0.00036	hsa-miR-3915
PF3D7_0928800	3	0.00036	hsa-miR-1237
PF3D7_1001600	1	0.00036	hsa-miR-4419a,hsa-miR-4510
PF3D7_1021800	6	0.00036	hsa-miR-3144-3p
PF3D7_1236200	12	0.00036	hsa-miR-579,hsa-miR-644b-3p
PF3D7_1300100	8	0.00036	hsa-miR-4677-5p
PF3D7_1303400	2	0.00036	hsa-miR-5193
PF3D7_1358000	6	0.00036	hsa-miR-1291
PF3D7_1433800	4	0.00036	hsa-miR-4469
PF3D7_1446500	130	0.00036	hsa-miR-4795-3p
PF3D7_1470800	3	0.00036	hsa-miR-3121-5p
PF3D7_0103500	6	0.00037	hsa-miR-4477b
PF3D7_0220000	9	0.00037	hsa-miR-4709-5p
PF3D7_0416300	2	0.00037	hsa-miR-1322
PF3D7_0420700	3	0.00037	hsa-miR-576-3p
PF3D7_0919500	1	0.00037	hsa-miR-5191
PF3D7_0919600	2	0.00037	hsa-miR-4796-5p
PF3D7_1204100	2	0.00037	hsa-miR-573,hsa-miR-3616-5p
PF3D7_1231800	3	0.00037	hsa-miR-758
PF3D7_1243700	17	0.00037	hsa-miR-4729
PF3D7_1412700	7	0.00037	hsa-miR-5701
PF3D7_1474700	2	0.00037	hsa-miR-4266
PF3D7_0605600	3	0.00038	hsa-miR-654-3p
PF3D7_0628100	3	0.00038	hsa-miR-765
PF3D7_0727900	10	0.00038	hsa-miR-4659a-3p,hsa-miR-4659b-3p
PF3D7_0802400	2	0.00038	hsa-miR-4448
PF3D7_1033500	4	0.00038	hsa-miR-877-3p
PF3D7_1117500	1	0.00038	hsa-miR-544b
PF3D7_1122600	2	0.00038	hsa-miR-4691-5p
PF3D7_1126100	5	0.00038	hsa-miR-382-3p
PF3D7_1133900	2	0.00038	hsa-miR-133a,hsa-miR-133b
PF3D7_1209300	6	0.00038	hsa-miR-501-5p
PF3D7_1244100	1	0.00038	hsa-miR-1207-3p
PF3D7_1321100	5	0.00038	hsa-miR-3613-5p
PF3D7_1402800	8	0.00038	hsa-miR-4729
PF3D7_1406200	3	0.00038	hsa-miR-1244
PF3D7_1476600	2	0.00038	hsa-miR-1262,hsa-miR-4701-3p
PF3D7_0712400	5	0.00039	hsa-miR-1248
PF3D7_0717200	1	0.00039	hsa-miR-485-5p
PF3D7_0909000	15	0.00039	hsa-miR-579,hsa-miR-644b-3p
PF3D7_1003700	3	0.00039	hsa-miR-4694-5p
PF3D7_1039800	2	0.00039	hsa-miR-542-3p
PF3D7_1140600	2	0.00039	hsa-miR-3909
PF3D7_1238500	7	0.00039	hsa-miR-3622a-3p,hsa-miR-3622b-3p
PF3D7_1326600	13	0.00039	hsa-miR-556-3p
PF3D7_1461800	6	0.00039	hsa-miR-676-5p
PF3D7_0204700	3	0.0004	hsa-miR-495,hsa-miR-5688
PF3D7_0317400	2	0.0004	hsa-miR-1185-5p,hsa-miR-3679-5p
PF3D7_0515300	6	0.0004	hsa-miR-340-5p
PF3D7_0518700	99	0.0004	hsa-miR-4795-3p
PF3D7_0926100	17	0.0004	hsa-miR-16-2-3p,hsa-miR-195-3p
PF3D7_1011800	3	0.0004	hsa-miR-5583-3p
PF3D7_1023900	143	0.0004	hsa-miR-4795-3p
PF3D7_1224200	2	0.0004	hsa-miR-3185
PF3D7_1452400	11	0.0004	hsa-miR-197-3p
PF3D7_0409300	8	0.00041	hsa-miR-3143
PF3D7_0418000	4	0.00041	hsa-miR-345-5p
PF3D7_0518700	4	0.00041	hsa-miR-4502
PF3D7_0608900	25	0.00041	hsa-miR-126-5p
PF3D7_0623800	3	0.00041	hsa-miR-3170
PF3D7_0632500	8	0.00041	hsa-miR-197-3p
PF3D7_0703800	4	0.00041	hsa-miR-1282
PF3D7_0802500	4	0.00041	hsa-miR-3133
PF3D7_1016300	2	0.00041	hsa-miR-4487
PF3D7_1149000	8	0.00041	hsa-miR-5193
PF3D7_1221000	6	0.00041	hsa-miR-5701
PF3D7_1239800	7	0.00041	hsa-miR-584-5p
PF3D7_1359900	1	0.00041	hsa-miR-646
PF3D7_1406100	3	0.00041	hsa-miR-203
PF3D7_1411700	3	0.00041	hsa-miR-4717-3p
PF3D7_1463400	3	0.00041	hsa-miR-3682-5p
PF3D7_0110100	2	0.00042	hsa-miR-432-3p
PF3D7_0210800	2	0.00042	hsa-miR-549
PF3D7_0401800	1	0.00042	hsa-miR-765
PF3D7_0419500	3	0.00042	hsa-miR-4677-5p
PF3D7_0423600	14	0.00042	hsa-miR-579,hsa-miR-644b-3p
PF3D7_0913700	2	0.00042	hsa-miR-29b-1-5p
PF3D7_1324300	4	0.00042	hsa-miR-1206
PF3D7_0103800	3	0.00043	hsa-miR-4680-3p
PF3D7_0521300	2	0.00043	hsa-miR-595
PF3D7_0529400.2	8	0.00043	hsa-miR-5692c,hsa-miR-5692b
PF3D7_0611000	2	0.00043	hsa-miR-584-5p
PF3D7_0629500	2	0.00043	hsa-miR-219-1-3p
PF3D7_0719900	11	0.00043	hsa-miR-5007-3p
PF3D7_0818000	1	0.00043	hsa-miR-3195
PF3D7_1019600	7	0.00043	hsa-miR-205-5p
PF3D7_1113600	5	0.00043	hsa-miR-2355-3p
PF3D7_1131300	3	0.00043	hsa-miR-5584-3p
PF3D7_1136400	55	0.00043	hsa-miR-4795-3p
PF3D7_1215400	2	0.00043	hsa-miR-10b-3p
PF3D7_1240400	2	0.00043	hsa-miR-542-3p
PF3D7_1302700	6	0.00043	hsa-miR-4790-5p
PF3D7_0106300	4	0.00044	hsa-miR-1236
PF3D7_0307700	5	0.00044	hsa-miR-1263
PF3D7_0422500	5	0.00044	hsa-miR-5193
PF3D7_0521100	3	0.00044	hsa-miR-4694-3p
PF3D7_0804300	4	0.00044	hsa-miR-3667-3p
PF3D7_0825700	4	0.00044	hsa-miR-548n
PF3D7_0902300	2	0.00044	hsa-miR-1252
PF3D7_1133900	3	0.00044	hsa-miR-412
PF3D7_1326600	126	0.00044	hsa-miR-4795-3p
PF3D7_1333200	18	0.00044	hsa-miR-4775
PF3D7_0108700	5	0.00045	hsa-miR-485-3p,hsa-miR-539-3p
PF3D7_0217600	2	0.00045	hsa-miR-93-3p
PF3D7_0403400	138	0.00045	hsa-miR-4795-3p
PF3D7_0525000	2	0.00045	hsa-miR-1225-5p
PF3D7_0602600	2	0.00045	hsa-miR-4774-5p
PF3D7_0702200	2	0.00045	hsa-miR-519c-5p,hsa-miR-519b-5p,hsa-miR-523-5p,hsa-miR-518f-5p,hsa-miR-526a,hsa-miR-520c-5p,hsa-miR-518e-5p,hsa-miR-518d-5p,hsa-miR-522-5p,hsa-miR-519a-5p
PF3D7_0713900	2	0.00045	hsa-miR-299-5p
PF3D7_0724600	130	0.00045	hsa-miR-126-5p
PF3D7_1208400	26	0.00045	hsa-miR-5011-5p
PF3D7_1229800	4	0.00045	hsa-miR-4781-3p
PF3D7_1252400	16	0.00045	hsa-miR-4799-5p
PF3D7_1357500	2	0.00045	hsa-miR-1299
PF3D7_0108500	5	0.00046	hsa-miR-877-3p
PF3D7_0203000	15	0.00046	hsa-miR-590-3p
PF3D7_0222200	2	0.00046	hsa-miR-542-3p
PF3D7_0317900	2	0.00046	hsa-miR-647
PF3D7_0322300	1	0.00046	hsa-miR-5697
PF3D7_0709100	9	0.00046	hsa-miR-5002-5p
PF3D7_0716300	5	0.00046	hsa-miR-197-3p
PF3D7_0916400	6	0.00046	hsa-miR-5583-3p
PF3D7_1101600	2	0.00046	hsa-miR-542-3p
PF3D7_1237900	6	0.00046	hsa-miR-155-3p
PF3D7_1319200	7	0.00046	hsa-miR-124-5p
PF3D7_1345200	2	0.00046	hsa-miR-219-1-3p
PF3D7_1364900	2	0.00046	hsa-miR-4709-3p
PF3D7_0103400	1	0.00047	hsa-miR-5571-3p
PF3D7_0208900	2	0.00047	hsa-miR-4688
PF3D7_0322300	3	0.00047	hsa-miR-595
PF3D7_0711700	4	0.00047	hsa-miR-3909
PF3D7_0831100	8	0.00047	hsa-miR-129-5p
PF3D7_0930700	2	0.00047	hsa-miR-3185
PF3D7_1146600	2	0.00047	hsa-miR-1258
PF3D7_1148600	29	0.00047	hsa-miR-5011-5p
PF3D7_1210600	2	0.00047	hsa-miR-624-3p
PF3D7_1232900	5	0.00047	hsa-miR-4659a-3p,hsa-miR-4659b-3p
PF3D7_1309200	5	0.00047	hsa-miR-617
PF3D7_0318200	6	0.00048	hsa-miR-5193
PF3D7_0412400	3	0.00048	hsa-miR-1281
PF3D7_0415300	3	0.00048	hsa-miR-4448
PF3D7_0614300	2	0.00048	hsa-miR-561-5p
PF3D7_0800300	8	0.00048	hsa-miR-34c-3p
PF3D7_0806100	3	0.00048	hsa-miR-1243
PF3D7_1005500	4	0.00048	hsa-miR-3688-3p
PF3D7_1138400	17	0.00048	hsa-miR-5011-5p
PF3D7_1211000	2	0.00048	hsa-miR-371b-3p
PF3D7_1344600	2	0.00048	hsa-miR-3124-3p
PF3D7_1368800	6	0.00048	hsa-miR-5010-3p
PF3D7_1452000	4	0.00048	hsa-miR-567
PF3D7_0324200	2	0.00049	hsa-miR-542-3p
PF3D7_0416400	2	0.00049	hsa-miR-4722-5p
PF3D7_0529000	3	0.00049	hsa-miR-22-5p
PF3D7_0728100	12	0.00049	hsa-miR-1272
PF3D7_0931300	3	0.00049	hsa-miR-1298
PF3D7_1030600	2	0.00049	hsa-miR-4633-5p
PF3D7_1119900	5	0.00049	hsa-miR-380-3p
PF3D7_1130700	13	0.00049	hsa-miR-5692c,hsa-miR-5692b
PF3D7_1209100	2	0.00049	hsa-miR-23a-5p,hsa-miR-23b-5p
PF3D7_0110100	2	0.0005	hsa-miR-4506
PF3D7_0401300	3	0.0005	hsa-miR-4772-3p
PF3D7_0411000	9	0.0005	hsa-miR-1279
PF3D7_1023100	15	0.0005	hsa-miR-186-5p
PF3D7_1130700	1	0.0005	hsa-miR-3692-5p
PF3D7_1133200	3	0.0005	hsa-miR-888-5p
PF3D7_1140000	1	0.0005	hsa-miR-4772-5p
PF3D7_1468600	3	0.0005	hsa-let-7a-2-3p,hsa-let-7g-3p
PF3D7_1479700	2	0.0005	hsa-miR-1224-3p
PF3D7_0216800	4	0.00051	hsa-miR-4774-5p
PF3D7_0310200	163	0.00051	hsa-miR-126-5p
PF3D7_0632500	5	0.00051	hsa-miR-4666a-3p
PF3D7_0819800	1	0.00051	hsa-miR-2467-5p
PF3D7_0931100	3	0.00051	hsa-miR-203
PF3D7_1105700	3	0.00051	hsa-miR-3688-3p
PF3D7_1149000	26	0.00051	hsa-miR-4795-3p
PF3D7_1325800	4	0.00051	hsa-miR-5010-3p
PF3D7_1331000	1	0.00051	hsa-miR-4266
PF3D7_1341500	2	0.00051	hsa-miR-5572
PF3D7_1414700	2	0.00051	hsa-miR-140-5p
PF3D7_0310200	4	0.00052	hsa-miR-3938
PF3D7_0612100	1	0.00052	hsa-miR-4283
PF3D7_0629300	3	0.00052	hsa-miR-183-3p
PF3D7_0719900	8	0.00052	hsa-miR-186-5p
PF3D7_0726100	3	0.00052	hsa-miR-548p
PF3D7_0904600	3	0.00052	hsa-miR-4272
PF3D7_1123600	6	0.00052	hsa-miR-452-3p
PF3D7_1130000	4	0.00052	hsa-miR-4273
PF3D7_1138400	4	0.00052	hsa-miR-507,hsa-miR-557
PF3D7_1147000	25	0.00052	hsa-miR-4775
PF3D7_1245900	1	0.00052	hsa-miR-1321,hsa-miR-4739,hsa-miR-4756-5p
PF3D7_1316600	2	0.00052	hsa-miR-3136-5p,hsa-miR-4439
PF3D7_1321100	39	0.00052	hsa-miR-4775
PF3D7_1455300	2	0.00052	hsa-miR-4476
PF3D7_0311400	12	0.00053	hsa-miR-23a-3p,hsa-miR-23b-3p,hsa-miR-130a-5p,hsa-miR-23c
PF3D7_0317700	10	0.00053	hsa-miR-5701
PF3D7_0317700	6	0.00053	hsa-miR-302f
PF3D7_0425800	3	0.00053	hsa-miR-4525,hsa-miR-5010-5p
PF3D7_0504700	19	0.00053	hsa-miR-942
PF3D7_0529400.2	2	0.00053	hsa-miR-4251
PF3D7_0724600	1	0.00053	hsa-miR-5008-5p
PF3D7_0816300	2	0.00053	hsa-miR-4531
PF3D7_0909100	2	0.00053	hsa-miR-5197-3p
PF3D7_1035900	1	0.00053	hsa-miR-508-5p
PF3D7_1128000.1	2	0.00053	hsa-miR-4276
PF3D7_1228900	2	0.00053	hsa-miR-330-5p,hsa-miR-326
PF3D7_1474200	7	0.00053	hsa-miR-1261
PF3D7_0321800	9	0.00054	hsa-miR-4778-3p
PF3D7_0420600	7	0.00054	hsa-miR-23a-3p,hsa-miR-23b-3p,hsa-miR-130a-5p,hsa-miR-23c
PF3D7_0937500	3	0.00054	hsa-miR-5003-3p
PF3D7_1018600	4	0.00054	hsa-miR-4422
PF3D7_1113500	3	0.00054	hsa-miR-3144-3p
PF3D7_1118200	4	0.00054	hsa-miR-574-5p
PF3D7_1119900	6	0.00054	hsa-miR-5003-3p
PF3D7_1120600	9	0.00054	hsa-miR-3124-3p
PF3D7_1129300	6	0.00054	hsa-miR-374a-5p,hsa-miR-374b-5p
PF3D7_1203500	1	0.00054	hsa-miR-4635
PF3D7_1227200	12	0.00054	hsa-miR-374a-5p,hsa-miR-374b-5p
PF3D7_1234600	2	0.00054	hsa-miR-4520b-3p
PF3D7_1235200	3	0.00054	hsa-miR-5585-3p
PF3D7_1366900	11	0.00054	hsa-miR-1279
PF3D7_0108300	5	0.00055	hsa-miR-5681b
PF3D7_0216700.2	1	0.00055	hsa-miR-720
PF3D7_0507800	49	0.00055	hsa-miR-126-5p
PF3D7_0615300	1	0.00055	hsa-miR-766-3p
PF3D7_0629900	2	0.00055	hsa-miR-652-5p
PF3D7_0716000	2	0.00055	hsa-miR-3193
PF3D7_0724600	2	0.00055	hsa-miR-3173-3p
PF3D7_0926800	2	0.00055	hsa-miR-4529-3p
PF3D7_0931700	5	0.00055	hsa-miR-33a-3p
PF3D7_1130900	2	0.00055	hsa-miR-5100
PF3D7_1149200	5	0.00055	hsa-miR-584-5p
PF3D7_1200600	2	0.00055	hsa-miR-5190
PF3D7_1221000	5	0.00055	hsa-miR-539-5p
PF3D7_1306900	2	0.00055	hsa-miR-92a-1-5p
PF3D7_1319600	1	0.00055	hsa-miR-4731-5p
PF3D7_1362100	2	0.00055	hsa-miR-181a-2-3p
PF3D7_1411400	2	0.00055	hsa-miR-548p
PF3D7_1444100	6	0.00055	hsa-miR-3653
PF3D7_0412700	3	0.00056	hsa-miR-491-5p
PF3D7_0420600	8	0.00056	hsa-miR-1279
PF3D7_0525400	10	0.00056	hsa-miR-5692c,hsa-miR-5692b
PF3D7_0616500	7	0.00056	hsa-miR-141-5p
PF3D7_0628900	3	0.00056	hsa-miR-5193
PF3D7_0708200	32	0.00056	hsa-miR-126-5p
PF3D7_0805700	8	0.00056	hsa-miR-323a-3p
PF3D7_0813800	1	0.00056	hsa-miR-4487
PF3D7_0818900	3	0.00056	hsa-miR-584-5p
PF3D7_0913900	5	0.00056	hsa-miR-3662
PF3D7_0922100	2	0.00056	hsa-miR-4521
PF3D7_1222400	159	0.00056	hsa-miR-126-5p
PF3D7_1230200	4	0.00056	hsa-miR-338-5p
PF3D7_1324100	3	0.00056	hsa-miR-548m
PF3D7_1362000	1	0.00056	hsa-miR-4268
PF3D7_1428400	18	0.00056	hsa-miR-4659a-3p,hsa-miR-4659b-3p
PF3D7_1464500	3	0.00056	hsa-miR-4777-3p
PF3D7_0110600	2	0.00057	hsa-miR-1181
PF3D7_0314800	1	0.00057	hsa-miR-2964a-5p
PF3D7_0419400	2	0.00057	hsa-miR-3613-5p
PF3D7_0526700	8	0.00057	hsa-miR-4659a-3p,hsa-miR-4659b-3p
PF3D7_0603600	4	0.00057	hsa-miR-3607-3p
PF3D7_0714200	3	0.00057	hsa-miR-5580-3p
PF3D7_0727100	9	0.00057	hsa-miR-34c-3p
PF3D7_0829800	4	0.00057	hsa-miR-545-5p
PF3D7_0906800	4	0.00057	hsa-miR-584-5p
PF3D7_1240200	2	0.00057	hsa-miR-451b
PF3D7_1241200	63	0.00057	hsa-miR-126-5p
PF3D7_1325900	2	0.00057	hsa-miR-4474-3p
PF3D7_0406500	10	0.00058	hsa-miR-299-5p
PF3D7_0411400	5	0.00058	hsa-miR-489
PF3D7_0617400	6	0.00058	hsa-miR-1255b-2-3p
PF3D7_0720900	2	0.00058	hsa-miR-3200-5p
PF3D7_0802600	4	0.00058	hsa-miR-515-5p,hsa-miR-519e-5p
PF3D7_1032800	1	0.00058	hsa-miR-100-3p
PF3D7_1128000.2	2	0.00058	hsa-miR-4276
PF3D7_1249800	2	0.00058	hsa-miR-1273f
PF3D7_0501400	8	0.00059	hsa-miR-513a-5p
PF3D7_0501400	3	0.00059	hsa-miR-1193
PF3D7_0505100	5	0.00059	hsa-miR-4776-3p
PF3D7_0506500	14	0.00059	hsa-miR-5692a
PF3D7_0514900	4	0.00059	hsa-miR-3185
PF3D7_0625900	2	0.00059	hsa-miR-576-3p
PF3D7_0708400	1	0.00059	hsa-miR-3610
PF3D7_0802600	8	0.00059	hsa-miR-374a-5p,hsa-miR-374b-5p
PF3D7_1115200	2	0.00059	hsa-miR-4667-3p
PF3D7_1147000	10	0.00059	hsa-miR-5002-5p
PF3D7_1357800	2	0.00059	hsa-miR-99a-3p,hsa-miR-99b-3p
PF3D7_1404600.2	3	0.00059	hsa-miR-641,hsa-miR-3617
PF3D7_0310500	8	0.0006	hsa-miR-382-3p
PF3D7_0632500	3	0.0006	hsa-miR-4428
PF3D7_0809600	8	0.0006	hsa-miR-5196-3p
PF3D7_0903100	2	0.0006	hsa-miR-409-3p
PF3D7_0904900	3	0.0006	hsa-miR-583
PF3D7_0910800	2	0.0006	hsa-miR-1208
PF3D7_1003400	2	0.0006	hsa-miR-1282
PF3D7_1004200	14	0.0006	hsa-miR-5692a
PF3D7_1116000	18	0.0006	hsa-miR-579,hsa-miR-644b-3p
PF3D7_1119400	6	0.0006	hsa-miR-4803
PF3D7_1149000	12	0.0006	hsa-miR-199a-3p,hsa-miR-199b-3p,hsa-miR-3129-5p
PF3D7_1213200	1	0.0006	hsa-miR-4703-3p
PF3D7_0704500	5	0.00061	hsa-miR-369-3p
PF3D7_0724300	1	0.00061	hsa-miR-4761-5p
PF3D7_0804700	5	0.00061	hsa-miR-130b-5p
PF3D7_0827000	1	0.00061	hsa-miR-3663-3p
PF3D7_0921600	1	0.00061	hsa-miR-660-3p
PF3D7_1254500	1	0.00061	hsa-miR-4266
PF3D7_1430200	2	0.00061	hsa-miR-5087
PF3D7_0103400	5	0.00062	hsa-miR-493-5p
PF3D7_0104300	6	0.00062	hsa-miR-197-3p
PF3D7_0109100	3	0.00062	hsa-miR-3976
PF3D7_0317700	1	0.00062	hsa-miR-4447,hsa-miR-4472
PF3D7_0632500	2	0.00062	hsa-miR-454-5p
PF3D7_0717100	2	0.00062	hsa-miR-1252
PF3D7_0802600	5	0.00062	hsa-miR-1468
PF3D7_0914100	2	0.00062	hsa-miR-548m
PF3D7_0914200	3	0.00062	hsa-miR-3064-3p
PF3D7_0931000	5	0.00062	hsa-miR-2053
PF3D7_1116000	7	0.00062	hsa-miR-1298
PF3D7_1130700	2	0.00062	hsa-miR-325
PF3D7_1241900	2	0.00062	hsa-miR-197-3p
PF3D7_1326500	2	0.00062	hsa-miR-1282
PF3D7_1342200	30	0.00062	hsa-miR-126-5p
PF3D7_1412700	2	0.00062	hsa-miR-4448
PF3D7_1413800	2	0.00062	hsa-miR-3156-3p
PF3D7_1423500	61	0.00062	hsa-miR-126-5p
PF3D7_1430400	9	0.00062	hsa-miR-4495
PF3D7_1479700	2	0.00062	hsa-miR-4695-5p
PF3D7_0524000	2	0.00063	hsa-miR-1206
PF3D7_0613300	3	0.00063	hsa-miR-3920
PF3D7_0808700	4	0.00063	hsa-miR-4762-5p
PF3D7_1006000	2	0.00063	hsa-miR-500a-3p
PF3D7_1308400	3	0.00063	hsa-miR-4312
PF3D7_1337200	2	0.00063	hsa-miR-5092
PF3D7_1425600	4	0.00063	hsa-miR-1255b-2-3p
PF3D7_1428100	1	0.00063	hsa-miR-4278
PF3D7_0304700	2	0.00064	hsa-miR-3680-5p
PF3D7_0321100	1	0.00064	hsa-miR-4726-3p
PF3D7_0616500	2	0.00064	hsa-miR-634
PF3D7_0802600	8	0.00064	hsa-miR-204-5p,hsa-miR-211-5p
PF3D7_0829900	2	0.00064	hsa-miR-647
PF3D7_0922800	3	0.00064	hsa-miR-155-3p
PF3D7_0923400	7	0.00064	hsa-miR-141-5p
PF3D7_1200400	4	0.00064	hsa-miR-1272
PF3D7_1339700	5	0.00064	hsa-miR-4719
PF3D7_1365700	2	0.00064	hsa-miR-335-5p
PF3D7_1442800	1	0.00064	hsa-miR-4438
PF3D7_1474200	3	0.00064	hsa-miR-19a-3p,hsa-miR-19b-3p
PF3D7_0309300	3	0.00065	hsa-miR-5585-3p
PF3D7_0804500	12	0.00065	hsa-miR-1272
PF3D7_0808600	5	0.00065	hsa-miR-5002-5p
PF3D7_1003700	7	0.00065	hsa-miR-501-5p
PF3D7_1008500	11	0.00065	hsa-miR-3924
PF3D7_1041000	1	0.00065	hsa-miR-3154
PF3D7_1110100	3	0.00065	hsa-miR-2113
PF3D7_1227200	3	0.00065	hsa-miR-5579-5p
PF3D7_1451900	5	0.00065	hsa-miR-4659a-3p,hsa-miR-4659b-3p
PF3D7_0108400.1	3	0.00066	hsa-miR-3938
PF3D7_0310500	5	0.00066	hsa-miR-1298
PF3D7_0316400	7	0.00066	hsa-miR-374a-5p,hsa-miR-374b-5p
PF3D7_0419900	10	0.00066	hsa-miR-501-5p
PF3D7_1220000	3	0.00066	hsa-miR-653
PF3D7_1310800	2	0.00066	hsa-miR-3074-5p
PF3D7_1408700	3	0.00066	hsa-miR-425-5p
PF3D7_1450300	23	0.00066	hsa-miR-126-5p
PF3D7_1453400	3	0.00066	hsa-miR-4757-3p
PF3D7_0103400	5	0.00067	hsa-miR-486-5p
PF3D7_0214300	2	0.00067	hsa-miR-4709-3p
PF3D7_0815800	3	0.00067	hsa-miR-181c-3p
PF3D7_1024700	1	0.00067	hsa-miR-631,hsa-miR-3661
PF3D7_1107900	2	0.00067	hsa-miR-4638-3p
PF3D7_1228400	18	0.00067	hsa-miR-4753-3p
PF3D7_1338500	2	0.00067	hsa-miR-570-5p,hsa-miR-548ag,hsa-miR-548ai
PF3D7_1416100	3	0.00067	hsa-miR-382-5p
PF3D7_1422700	6	0.00067	hsa-miR-2054
PF3D7_1446500	4	0.00067	hsa-miR-4474-3p
PF3D7_1465300	3	0.00067	hsa-miR-302a-5p
PF3D7_0200100	2	0.00068	hsa-miR-1262,hsa-miR-4701-3p
PF3D7_0514900	2	0.00068	hsa-miR-1248
PF3D7_0607700	5	0.00068	hsa-miR-1229
PF3D7_1041200	1	0.00068	hsa-miR-184
PF3D7_1121300	2	0.00068	hsa-miR-4717-3p
PF3D7_1243900	4	0.00068	hsa-miR-4469
PF3D7_1245100	2	0.00068	hsa-miR-4740-5p
PF3D7_1342600	3	0.00068	hsa-miR-1305
PF3D7_1437600	1	0.00068	hsa-miR-764
PF3D7_0409400	2	0.00069	hsa-miR-1253
PF3D7_0529800	8	0.00069	hsa-miR-4753-3p
PF3D7_0706600	2	0.00069	hsa-miR-196a-5p,hsa-miR-196b-5p
PF3D7_1029800	1	0.00069	hsa-miR-503
PF3D7_1233200.2	6	0.00069	hsa-miR-34c-3p
PF3D7_1248900	2	0.00069	hsa-miR-4796-5p
PF3D7_1318500	2	0.00069	hsa-miR-578
PF3D7_1370800	7	0.00069	hsa-miR-875-5p
PF3D7_0217000	1	0.0007	hsa-miR-3944-5p
PF3D7_0303200	3	0.0007	hsa-miR-410
PF3D7_1146800	2	0.0007	hsa-miR-516b-5p
PF3D7_1311400	3	0.0007	hsa-miR-556-5p
PF3D7_1319600	3	0.0007	hsa-miR-4777-5p
PF3D7_1321500.1	2	0.0007	hsa-miR-4464,hsa-miR-4748
PF3D7_1445400	7	0.0007	hsa-miR-154-3p,hsa-miR-487a
PF3D7_0305200	9	0.00071	hsa-miR-5701
PF3D7_1122900	3	0.00071	hsa-miR-5193
PF3D7_1459500	2	0.00071	hsa-miR-498
PF3D7_1003400	3	0.00072	hsa-miR-1179
PF3D7_1245100	2	0.00072	hsa-miR-1269a,hsa-miR-1269b
PF3D7_1441500	1	0.00072	hsa-miR-5693
PF3D7_0712300	12	0.00073	hsa-miR-34c-3p
PF3D7_0928700	8	0.00073	hsa-miR-144-5p
PF3D7_1306600	4	0.00073	hsa-miR-501-5p
PF3D7_1334000	1	0.00073	hsa-miR-196b-3p
PF3D7_1359000	2	0.00073	hsa-miR-31-3p
PF3D7_0407900	4	0.00074	hsa-miR-410
PF3D7_1122800	2	0.00074	hsa-miR-4757-5p
PF3D7_1200100	7	0.00074	hsa-miR-501-5p
PF3D7_1322100	2	0.00074	hsa-miR-1265
PF3D7_1351200	15	0.00074	hsa-miR-374a-5p,hsa-miR-374b-5p
PF3D7_0519500	4	0.00075	hsa-miR-3129-3p,hsa-miR-5583-5p
PF3D7_0525200	8	0.00075	hsa-miR-16-2-3p,hsa-miR-195-3p
PF3D7_1019800	2	0.00075	hsa-miR-4299
PF3D7_1320200	4	0.00075	hsa-miR-511
PF3D7_1338100	1	0.00075	hsa-miR-3126-5p
PF3D7_1438400	7	0.00075	hsa-miR-23a-3p,hsa-miR-23b-3p,hsa-miR-130a-5p,hsa-miR-23c
PF3D7_0218000	2	0.00076	hsa-miR-155-5p
PF3D7_0220100	1	0.00076	hsa-miR-873-3p
PF3D7_0304800	3	0.00076	hsa-miR-5093
PF3D7_1455700	3	0.00076	hsa-miR-3185
PF3D7_0314200	5	0.00077	hsa-miR-3185
PF3D7_0323700	3	0.00077	hsa-miR-616-3p
PF3D7_0604100	2	0.00077	hsa-miR-4698
PF3D7_0701900	7	0.00077	hsa-miR-548l
PF3D7_0723300	5	0.00077	hsa-miR-550b-2-5p
PF3D7_0905300	23	0.00077	hsa-miR-5011-5p
PF3D7_1216000	1	0.00077	hsa-miR-516a-5p
PF3D7_0220100	10	0.00078	hsa-miR-4699-3p
PF3D7_0602400	1	0.00078	hsa-miR-4505
PF3D7_1023700	2	0.00078	hsa-miR-3133
PF3D7_1352700	22	0.00078	hsa-miR-5692c,hsa-miR-5692b
PF3D7_1358000	1	0.00078	hsa-miR-523-3p
PF3D7_0632800	4	0.00079	hsa-miR-593-5p
PF3D7_1014000	2	0.00079	hsa-miR-569
PF3D7_1219400	2	0.00079	hsa-miR-134,hsa-miR-3118
PF3D7_1301200	5	0.00079	hsa-miR-4424
PF3D7_1406300	1	0.00079	hsa-miR-581
PF3D7_0103400	3	0.0008	hsa-miR-4640-3p
PF3D7_0103400	2	0.0008	hsa-miR-4668-5p
PF3D7_0111000	5	0.0008	hsa-miR-466
PF3D7_0200100	2	0.0008	hsa-miR-4268
PF3D7_0202400	2	0.0008	hsa-miR-1262,hsa-miR-4701-3p
PF3D7_0218200	1	0.0008	hsa-miR-3135b
PF3D7_0220500	1	0.0008	hsa-miR-2467-5p
PF3D7_0300100	2	0.0008	hsa-miR-425-5p
PF3D7_0302100	4	0.0008	hsa-miR-9-5p
PF3D7_0304300	53	0.0008	hsa-miR-4795-3p
PF3D7_0304600	5	0.0008	hsa-miR-193b-5p
PF3D7_0307900	1	0.0008	hsa-miR-196b-3p
PF3D7_0310500	4	0.0008	hsa-miR-4802-3p
PF3D7_0311300	2	0.0008	hsa-miR-549
PF3D7_0312100	3	0.0008	hsa-miR-409-3p
PF3D7_0317200	5	0.0008	hsa-miR-513a-3p,hsa-miR-513c-3p
PF3D7_0400800	1	0.0008	hsa-miR-2467-5p
PF3D7_0406900	3	0.0008	hsa-miR-1264
PF3D7_0418000	91	0.0008	hsa-miR-4795-3p
PF3D7_0418600	1	0.0008	hsa-miR-665
PF3D7_0421100	4	0.0008	hsa-miR-3613-3p
PF3D7_0423300	1	0.0008	hsa-miR-764
PF3D7_0501400	3	0.0008	hsa-miR-451a
PF3D7_0505000	25	0.0008	hsa-miR-197-3p
PF3D7_0508900	83	0.0008	hsa-miR-126-5p
PF3D7_0526000	4	0.0008	hsa-miR-548m
PF3D7_0527500	2	0.0008	hsa-miR-3065-5p
PF3D7_0529400.1	8	0.0008	hsa-miR-5692c,hsa-miR-5692b
PF3D7_0607700	3	0.0008	hsa-miR-3074-3p
PF3D7_0608300	1	0.0008	hsa-miR-4710
PF3D7_0611300	2	0.0008	hsa-miR-296-3p
PF3D7_0612200	2	0.0008	hsa-miR-1249
PF3D7_0612700	1	0.0008	hsa-miR-3065-5p
PF3D7_0615800	3	0.0008	hsa-miR-4424
PF3D7_0622300	1	0.0008	hsa-miR-647
PF3D7_0624600	1	0.0008	hsa-miR-3975
PF3D7_0625100	7	0.0008	hsa-miR-590-3p
PF3D7_0626400	3	0.0008	hsa-miR-154-5p
PF3D7_0628100	3	0.0008	hsa-miR-4747-5p,hsa-miR-5196-5p
PF3D7_0700700	1	0.0008	hsa-miR-4471
PF3D7_0702200	1	0.0008	hsa-miR-4513
PF3D7_0704800	5	0.0008	hsa-miR-550b-2-5p
PF3D7_0706700	2	0.0008	hsa-miR-3140-3p
PF3D7_0708000	3	0.0008	hsa-miR-5580-3p
PF3D7_0708200	31	0.0008	hsa-miR-4795-3p
PF3D7_0715200	2	0.0008	hsa-miR-133a,hsa-miR-133b
PF3D7_0716000	2	0.0008	hsa-miR-4326
PF3D7_0718500	1	0.0008	hsa-miR-25-5p
PF3D7_0721200	2	0.0008	hsa-miR-302f
PF3D7_0727000	3	0.0008	hsa-miR-5707
PF3D7_0730500	2	0.0008	hsa-miR-3173-3p
PF3D7_0730900	9	0.0008	hsa-miR-302c-5p
PF3D7_0733000	4	0.0008	hsa-miR-4661-5p
PF3D7_0811300	1	0.0008	hsa-miR-4270,hsa-miR-4441
PF3D7_0815900	1	0.0008	hsa-miR-2467-3p
PF3D7_0815900	1	0.0008	hsa-miR-3605-5p
PF3D7_0820900	1	0.0008	hsa-miR-196b-3p
PF3D7_0820900	1	0.0008	hsa-miR-3622b-5p
PF3D7_0830500	5	0.0008	hsa-miR-4452
PF3D7_0833500	4	0.0008	hsa-miR-193b-5p
PF3D7_0910200	149	0.0008	hsa-miR-126-5p
PF3D7_0910200	1	0.0008	hsa-miR-3656
PF3D7_0919800	1	0.0008	hsa-miR-585
PF3D7_0919900	13	0.0008	hsa-miR-5692c,hsa-miR-5692b
PF3D7_0930300	3	0.0008	hsa-miR-877-5p
PF3D7_0934000	1	0.0008	hsa-miR-412
PF3D7_1004200	1	0.0008	hsa-miR-631,hsa-miR-3661
PF3D7_1009800	2	0.0008	hsa-miR-4428
PF3D7_1016300	6	0.0008	hsa-miR-15a-5p,hsa-miR-16-5p,hsa-miR-15b-5p,hsa-miR-195-5p,hsa-miR-424-5p,hsa-miR-497-5p
PF3D7_1021900	27	0.0008	hsa-miR-656
PF3D7_1026600	4	0.0008	hsa-miR-2116-5p
PF3D7_1100100	7	0.0008	hsa-miR-197-3p
PF3D7_1106300	1	0.0008	hsa-miR-432-5p
PF3D7_1106500	3	0.0008	hsa-miR-10a-3p
PF3D7_1110700	2	0.0008	hsa-miR-144-5p
PF3D7_1112700	2	0.0008	hsa-miR-185-5p,hsa-miR-4306,hsa-miR-4644
PF3D7_1112900	2	0.0008	hsa-miR-3668
PF3D7_1117800	2	0.0008	hsa-miR-938
PF3D7_1124700	1	0.0008	hsa-miR-4687-3p
PF3D7_1126500	2	0.0008	hsa-miR-1178
PF3D7_1133800	3	0.0008	hsa-miR-513a-3p,hsa-miR-513c-3p
PF3D7_1137000	2	0.0008	hsa-miR-3161
PF3D7_1146800	4	0.0008	hsa-miR-3613-5p
PF3D7_1147000	140	0.0008	hsa-miR-4795-3p
PF3D7_1149000	6	0.0008	hsa-miR-3977
PF3D7_1149600	1	0.0008	hsa-miR-4707-3p
PF3D7_1150300	1	0.0008	hsa-miR-4468
PF3D7_1200400	5	0.0008	hsa-miR-548a-3p,hsa-miR-548e,hsa-miR-548f,hsa-miR-548ar-3p
PF3D7_1217300	3	0.0008	hsa-miR-3920
PF3D7_1219000	5	0.0008	hsa-miR-2355-3p
PF3D7_1225100	2	0.0008	hsa-miR-4640-3p
PF3D7_1229600	8	0.0008	hsa-miR-33a-3p
PF3D7_1234000	1	0.0008	hsa-miR-558
PF3D7_1234100	24	0.0008	hsa-miR-5692c,hsa-miR-5692b
PF3D7_1237100	2	0.0008	hsa-miR-4661-3p
PF3D7_1238500	4	0.0008	hsa-miR-1229
PF3D7_1239800	12	0.0008	hsa-miR-2053
PF3D7_1240900	3	0.0008	hsa-miR-15a-5p,hsa-miR-16-5p,hsa-miR-15b-5p,hsa-miR-195-5p,hsa-miR-424-5p,hsa-miR-497-5p
PF3D7_1240900	3	0.0008	hsa-miR-614
PF3D7_1241700	2	0.0008	hsa-miR-4659a-5p,hsa-miR-4659b-5p
PF3D7_1249300	3	0.0008	hsa-miR-4768-5p
PF3D7_1303400	6	0.0008	hsa-miR-5701
PF3D7_1308000	1	0.0008	hsa-miR-423-5p,hsa-miR-3184-5p
PF3D7_1316800	1	0.0008	hsa-miR-3664-3p
PF3D7_1317200	2	0.0008	hsa-miR-1273f
PF3D7_1317200	2	0.0008	hsa-miR-2114-5p
PF3D7_1321100	19	0.0008	hsa-miR-34c-3p
PF3D7_1321300	8	0.0008	hsa-miR-3121-3p
PF3D7_1324000	4	0.0008	hsa-miR-5010-3p
PF3D7_1333900	2	0.0008	hsa-miR-101-3p
PF3D7_1335300	3	0.0008	hsa-miR-5089
PF3D7_1336000	1	0.0008	hsa-miR-5571-3p
PF3D7_1342200	3	0.0008	hsa-miR-3065-5p
PF3D7_1344200	2	0.0008	hsa-miR-1,hsa-miR-206,hsa-miR-613
PF3D7_1349300	27	0.0008	hsa-miR-335-3p
PF3D7_1349500	2	0.0008	hsa-miR-3679-3p
PF3D7_1362900	2	0.0008	hsa-miR-5003-5p
PF3D7_1369200	17	0.0008	hsa-miR-374a-5p,hsa-miR-374b-5p
PF3D7_1400200	1	0.0008	hsa-miR-4534
PF3D7_1411500	3	0.0008	hsa-miR-10a-3p
PF3D7_1416300	1	0.0008	hsa-miR-3194-3p
PF3D7_1433400	9	0.0008	hsa-miR-584-5p
PF3D7_1435100	1	0.0008	hsa-miR-569
PF3D7_1435700.1	1	0.0008	hsa-miR-3922-5p
PF3D7_1448500	5	0.0008	hsa-miR-224-3p,hsa-miR-522-3p
PF3D7_1455800	3	0.0008	hsa-miR-4509
PF3D7_1461800	7	0.0008	hsa-miR-2681-5p
PF3D7_1466300	5	0.0008	hsa-miR-513a-3p,hsa-miR-513c-3p
PF3D7_0629400	5	0.00081	hsa-miR-5002-5p
PF3D7_1016700	3	0.00081	hsa-miR-2052
PF3D7_1208800	2	0.00081	hsa-miR-4520b-3p
PF3D7_1468100	3	0.00081	hsa-miR-3065-5p
PF3D7_0111400	30	0.00082	hsa-miR-126-5p
PF3D7_0300200	2	0.00082	hsa-miR-3923
PF3D7_0405300	1	0.00082	hsa-miR-4740-3p
PF3D7_0417400	4	0.00082	hsa-miR-3140-3p
PF3D7_0511200	2	0.00082	hsa-miR-148b-5p
PF3D7_0712300	3	0.00082	hsa-miR-376c
PF3D7_1019700	15	0.00082	hsa-miR-5696
PF3D7_1407000	1	0.00082	hsa-miR-4267
PF3D7_0419400	3	0.00083	hsa-miR-4639-3p
PF3D7_0700100	3	0.00083	hsa-miR-758
PF3D7_0724500	1	0.00083	hsa-miR-4303
PF3D7_1219100	3	0.00083	hsa-miR-550b-2-5p
PF3D7_1452000	2	0.00083	hsa-miR-212-5p
PF3D7_0210600	2	0.00084	hsa-miR-4718
PF3D7_0506500	5	0.00084	hsa-miR-3185
PF3D7_0603600	5	0.00084	hsa-miR-3148
PF3D7_0628800	1	0.00084	hsa-miR-675-5p,hsa-miR-4466
PF3D7_0630000	1	0.00084	hsa-miR-3928
PF3D7_0910200	2	0.00084	hsa-miR-1255b-2-3p
PF3D7_0913300	2	0.00084	hsa-miR-4301
PF3D7_1203000	3	0.00084	hsa-miR-628-3p
PF3D7_1241200	16	0.00084	hsa-miR-5692c,hsa-miR-5692b
PF3D7_1348600	3	0.00084	hsa-miR-369-3p
PF3D7_1431200	2	0.00084	hsa-miR-21-5p,hsa-miR-590-5p
PF3D7_1008100	2	0.00085	hsa-miR-4717-3p
PF3D7_1133500	3	0.00085	hsa-miR-381,hsa-miR-300
PF3D7_1202300	17	0.00085	hsa-miR-5010-3p
PF3D7_1412100	2	0.00085	hsa-miR-4694-5p
PF3D7_1449400	4	0.00085	hsa-miR-1236
PF3D7_1459000	2	0.00085	hsa-miR-432-3p
PF3D7_1477300	3	0.00085	hsa-miR-3185
PF3D7_0827700	1	0.00086	hsa-miR-1281
PF3D7_1468600	8	0.00086	hsa-miR-297
PF3D7_0605600	2	0.00087	hsa-let-7a-2-3p,hsa-let-7g-3p
PF3D7_0932800	1	0.00087	hsa-miR-484,hsa-miR-3155a,hsa-miR-3155b
PF3D7_1338900	4	0.00087	hsa-miR-5003-3p
PF3D7_0222400	1	0.00088	hsa-miR-3134
PF3D7_0317300	3	0.00088	hsa-miR-4464,hsa-miR-4748
PF3D7_0820900	4	0.00088	hsa-miR-3653
PF3D7_1236200	2	0.00088	hsa-miR-3913-3p
PF3D7_1240600	2	0.00088	hsa-miR-4733-3p
PF3D7_1309800	2	0.00088	hsa-miR-143-3p,hsa-miR-4770
PF3D7_0704100	6	0.00089	hsa-miR-485-3p,hsa-miR-539-3p
PF3D7_0818700	2	0.00089	hsa-miR-5683
PF3D7_1213900	2	0.00089	hsa-miR-626
PF3D7_1329300	2	0.00089	hsa-miR-5584-5p
PF3D7_0103500	7	0.0009	hsa-miR-501-5p
PF3D7_0201300	1	0.0009	hsa-miR-3188
PF3D7_0201900	1	0.0009	hsa-miR-378g
PF3D7_0206300	2	0.0009	hsa-miR-4299
PF3D7_0210500	2	0.0009	hsa-miR-5089
PF3D7_0212500	2	0.0009	hsa-miR-1292
PF3D7_0214300	11	0.0009	hsa-miR-5701
PF3D7_0216700.1	1	0.0009	hsa-miR-720
PF3D7_0307900	2	0.0009	hsa-miR-517a-3p,hsa-miR-517b-3p,hsa-miR-517c-3p
PF3D7_0313900	1	0.0009	hsa-miR-484,hsa-miR-3155a,hsa-miR-3155b
PF3D7_0314200	1	0.0009	hsa-miR-1914-3p,hsa-miR-5194
PF3D7_0401800	11	0.0009	hsa-miR-4728-3p
PF3D7_0404300	4	0.0009	hsa-miR-598
PF3D7_0405300	2	0.0009	hsa-miR-3123
PF3D7_0405400	4	0.0009	hsa-miR-1306-5p
PF3D7_0406500	5	0.0009	hsa-miR-2355-3p
PF3D7_0409600	2	0.0009	hsa-miR-4524b-3p
PF3D7_0410000	3	0.0009	hsa-miR-103a-2-5p
PF3D7_0416300	13	0.0009	hsa-miR-5701
PF3D7_0418100	8	0.0009	hsa-miR-34c-3p
PF3D7_0420000	5	0.0009	hsa-miR-505-3p
PF3D7_0424300	2	0.0009	hsa-miR-4768-3p
PF3D7_0500100	2	0.0009	hsa-miR-3197
PF3D7_0504800	5	0.0009	hsa-miR-1208
PF3D7_0508100	2	0.0009	hsa-miR-3179
PF3D7_0508900	10	0.0009	hsa-miR-1236
PF3D7_0508900	2	0.0009	hsa-miR-4689
PF3D7_0509400	5	0.0009	hsa-miR-3682-3p
PF3D7_0509800	3	0.0009	hsa-miR-5193
PF3D7_0519300	6	0.0009	hsa-miR-3685
PF3D7_0526900	3	0.0009	hsa-miR-4517
PF3D7_0528300	4	0.0009	hsa-miR-1248
PF3D7_0608100	7	0.0009	hsa-miR-3607-5p
PF3D7_0611800	2	0.0009	hsa-miR-3064-3p
PF3D7_0618900.2	2	0.0009	hsa-miR-559,hsa-miR-548b-5p,hsa-miR-548a-5p,hsa-miR-548c-5p,hsa-miR-548d-5p,hsa-miR-548j,hsa-miR-548h-5p,hsa-miR-548i,hsa-miR-548w,hsa-miR-548y,hsa-miR-548o-5p,hsa-miR-548ab,hsa-miR-548ak,hsa-miR-548am-5p,hsa-miR-548ap-5p,hsa-miR-548aq-5p,hsa-miR-548ar-5p,hsa-miR-548as-5p,hsa-miR-548au-5p
PF3D7_0628800	1	0.0009	hsa-miR-5191
PF3D7_0632700	2	0.0009	hsa-miR-3913-3p
PF3D7_0703600	1	0.0009	hsa-miR-3126-5p
PF3D7_0709900	3	0.0009	hsa-miR-3935
PF3D7_0710000	6	0.0009	hsa-miR-136-3p
PF3D7_0712600	3	0.0009	hsa-miR-2392
PF3D7_0723300	15	0.0009	hsa-miR-3671
PF3D7_0730300	8	0.0009	hsa-miR-33a-3p
PF3D7_0800100	6	0.0009	hsa-miR-15b-3p
PF3D7_0803000	22	0.0009	hsa-miR-126-5p
PF3D7_0803400	6	0.0009	hsa-miR-5193
PF3D7_0803500	2	0.0009	hsa-miR-1269a,hsa-miR-1269b
PF3D7_0806700	16	0.0009	hsa-miR-5696
PF3D7_0820400	1	0.0009	hsa-miR-105-3p
PF3D7_0827000	9	0.0009	hsa-miR-197-3p
PF3D7_0828600	2	0.0009	hsa-miR-3927
PF3D7_0829900	2	0.0009	hsa-miR-1914-5p
PF3D7_0905200	5	0.0009	hsa-miR-3143
PF3D7_0906000	67	0.0009	hsa-miR-4795-3p
PF3D7_0906400	1	0.0009	hsa-miR-548ao-3p
PF3D7_0909000	1	0.0009	hsa-miR-4772-3p
PF3D7_0909200	2	0.0009	hsa-miR-4421,hsa-miR-5699
PF3D7_0911800	2	0.0009	hsa-miR-633
PF3D7_0918200	2	0.0009	hsa-miR-4655-3p
PF3D7_0918700	2	0.0009	hsa-miR-1304-5p
PF3D7_0919900	9	0.0009	hsa-miR-338-5p
PF3D7_0921600	5	0.0009	hsa-miR-190a,hsa-miR-190b
PF3D7_0927100	1	0.0009	hsa-miR-3922-5p
PF3D7_0930600	1	0.0009	hsa-miR-4703-3p
PF3D7_1003000	2	0.0009	hsa-miR-526b-5p
PF3D7_1006500	1	0.0009	hsa-miR-4751
PF3D7_1015300	2	0.0009	hsa-miR-3184-3p
PF3D7_1018600	1	0.0009	hsa-miR-3177-3p
PF3D7_1019300	7	0.0009	hsa-miR-5010-3p
PF3D7_1019300	2	0.0009	hsa-miR-3679-3p
PF3D7_1021500	1	0.0009	hsa-miR-325
PF3D7_1021700	5	0.0009	hsa-miR-3177-5p
PF3D7_1021800	4	0.0009	hsa-miR-197-3p
PF3D7_1038400	16	0.0009	hsa-miR-607
PF3D7_1106500	3	0.0009	hsa-miR-659-3p
PF3D7_1131300	1	0.0009	hsa-miR-1267
PF3D7_1149000	19	0.0009	hsa-miR-362-5p,hsa-miR-500b
PF3D7_1210400	2	0.0009	hsa-miR-3200-5p
PF3D7_1211600	3	0.0009	hsa-miR-576-3p
PF3D7_1211800	5	0.0009	hsa-miR-145-3p
PF3D7_1216900	1	0.0009	hsa-miR-3162-5p
PF3D7_1226900	2	0.0009	hsa-miR-3673
PF3D7_1228200	13	0.0009	hsa-miR-5011-5p
PF3D7_1228400	3	0.0009	hsa-miR-1245b-3p
PF3D7_1229600	6	0.0009	hsa-miR-4272
PF3D7_1234100	10	0.0009	hsa-miR-382-3p
PF3D7_1246600	2	0.0009	hsa-miR-4694-3p
PF3D7_1303700	2	0.0009	hsa-miR-187-3p
PF3D7_1304100	2	0.0009	hsa-miR-154-5p
PF3D7_1307700	62	0.0009	hsa-miR-126-5p
PF3D7_1310800	3	0.0009	hsa-miR-141-5p
PF3D7_1316800	1	0.0009	hsa-miR-4768-3p
PF3D7_1322200	2	0.0009	hsa-miR-3173-3p
PF3D7_1323800	2	0.0009	hsa-miR-5572
PF3D7_1324700	2	0.0009	hsa-miR-5003-3p
PF3D7_1330600	2	0.0009	hsa-miR-181c-3p
PF3D7_1340000	38	0.0009	hsa-miR-126-5p
PF3D7_1344900	2	0.0009	hsa-miR-4645-3p
PF3D7_1359700	30	0.0009	hsa-miR-5692c,hsa-miR-5692b
PF3D7_1362400	6	0.0009	hsa-miR-576-5p
PF3D7_1362500	1	0.0009	hsa-miR-4266
PF3D7_1369400	6	0.0009	hsa-miR-493-5p
PF3D7_1402900	8	0.0009	hsa-miR-4517
PF3D7_1405400	1	0.0009	hsa-miR-1972
PF3D7_1406600	3	0.0009	hsa-miR-599
PF3D7_1406600	1	0.0009	hsa-miR-346
PF3D7_1408000	3	0.0009	hsa-miR-653
PF3D7_1417400	10	0.0009	hsa-miR-501-5p
PF3D7_1420200	2	0.0009	hsa-miR-653
PF3D7_1423200	2	0.0009	hsa-miR-4464,hsa-miR-4748
PF3D7_1423800	2	0.0009	hsa-miR-143-3p,hsa-miR-4770
PF3D7_1429100	1	0.0009	hsa-miR-3615
PF3D7_1450700	2	0.0009	hsa-miR-877-3p
PF3D7_1452200	1	0.0009	hsa-miR-939
PF3D7_1455300	2	0.0009	hsa-miR-4533
PF3D7_1462300	2	0.0009	hsa-miR-5011-3p
PF3D7_1467600	27	0.0009	hsa-miR-579,hsa-miR-644b-3p
PF3D7_1471400	1	0.0009	hsa-miR-4761-5p
PF3D7_1474000	1	0.0009	hsa-miR-744-5p
PF3D7_1478600	15	0.0009	hsa-miR-4735-5p
PF3D7_0113200	1	0.00091	hsa-miR-676-5p
PF3D7_0318600	1	0.00091	hsa-miR-4456
PF3D7_0604700	3	0.00091	hsa-miR-548ad
PF3D7_0704000	1	0.00091	hsa-miR-4733-3p
PF3D7_1478600	2	0.00091	hsa-miR-144-5p
PF3D7_1139100	3	0.00092	hsa-miR-4427
PF3D7_1220600	1	0.00092	hsa-miR-4700-3p
PF3D7_0501400	6	0.00093	hsa-miR-877-3p
PF3D7_0621300	9	0.00093	hsa-miR-889
PF3D7_0727100	2	0.00093	hsa-miR-3140-3p
PF3D7_0920400	1	0.00093	hsa-miR-1193
PF3D7_0920400	1	0.00093	hsa-miR-2392
PF3D7_1029200	2	0.00093	hsa-miR-4539
PF3D7_1357800	2	0.00093	hsa-miR-4517
PF3D7_1471900	4	0.00093	hsa-miR-3688-3p
PF3D7_0407500	5	0.00094	hsa-miR-5011-5p
PF3D7_0626400	28	0.00094	hsa-miR-4795-3p
PF3D7_1149000	5	0.00094	hsa-miR-4263
PF3D7_1411800	1	0.00094	hsa-miR-1321,hsa-miR-4739,hsa-miR-4756-5p
PF3D7_1422700	3	0.00094	hsa-miR-181c-3p
PF3D7_1455700	2	0.00094	hsa-miR-124-5p
PF3D7_0727900	4	0.00095	hsa-miR-4755-5p,hsa-miR-5006-3p
PF3D7_1013100	2	0.00096	hsa-miR-556-5p
PF3D7_1233200.1	4	0.00096	hsa-miR-4279
PF3D7_0908200	3	0.00097	hsa-miR-5587-5p
PF3D7_1316500	3	0.00097	hsa-miR-640
PF3D7_1478600	1	0.00097	hsa-miR-4489
PF3D7_1209100	2	0.00098	hsa-miR-3974
PF3D7_1252500	1	0.00098	hsa-miR-3928
PF3D7_0706700	4	0.00099	hsa-miR-2054
PF3D7_1019800	2	0.00099	hsa-miR-150-3p
PF3D7_0104100	1	0.001	hsa-miR-412
PF3D7_0202400	6	0.001	hsa-miR-4762-3p
PF3D7_0203800	2	0.001	hsa-miR-5589-5p
PF3D7_0212500	8	0.001	hsa-miR-1248
PF3D7_0216700.1	1	0.001	hsa-miR-4695-5p
[truncated: 641,902+ more rows]
