# Supplementary material for: Strand-specific RNA sequencing in Plasmodium falciparum malaria identifies developmentally regulated long non-coding RNA and circular RNA
Source: BMC Genomics. 2015 Jun 13;16(1):454. doi: 10.1186/s12864-015-1603-4 (PMC4465157; doi:10.1186/s12864-015-1603-4)
Supplement: Supplementary file 33 — Genome-wide 100mer mappability track. [file 12864_2015_1603_MOESM33_ESM.zip]

Archive with 1 entries (1 files):
- 1667644889155275_add33.7z
