# Supplementary material for: Strand-specific RNA sequencing in Plasmodium falciparum malaria identifies developmentally regulated long non-coding RNA and circular RNA
Source: BMC Genomics. 2015 Jun 13;16(1):454. doi: 10.1186/s12864-015-1603-4 (PMC4465157; doi:10.1186/s12864-015-1603-4)
Supplement: Supplementary file 34 — Masked transcripts. [file 12864_2015_1603_MOESM34_ESM.txt]

M76611	ApiDB	gene	1	5967	.	+	.	"transcript_id ""M76611_chromosome""; gene_id ""M76611_chromosome"";"
PFC10_API_IRAB	ApiDB	gene	1	34242	.	+	.	"transcript_id ""PFC10_API_IRAB_chromosome""; gene_id ""PFC10_API_IRAB_chromosome"";"
Pf3D7_01_v3	ApiDB	exon	53169	53280	.	-	.	"transcript_id ""rna_PF3D7_0100500-1""; gene_id ""PF3D7_0100500""; gene_name ""PF3D7_0100500"";"
Pf3D7_01_v3	ApiDB	CDS	53170	53280	.	-	0	"transcript_id ""rna_PF3D7_0100500-1""; gene_id ""PF3D7_0100500""; gene_name ""PF3D7_0100500"";"
Pf3D7_01_v3	ApiDB	exon	56690	56893	.	-	.	"transcript_id ""rna_PF3D7_0100700-1""; gene_id ""PF3D7_0100700""; gene_name ""PF3D7_0100700"";"
Pf3D7_01_v3	ApiDB	CDS	56690	56893	.	-	0	"transcript_id ""rna_PF3D7_0100700-1""; gene_id ""PF3D7_0100700""; gene_name ""PF3D7_0100700"";"
Pf3D7_01_v3	ApiDB	exon	218948	219223	.	-	.	"transcript_id ""rna_PF3D7_0105000-1""; gene_id ""PF3D7_0105000""; gene_name ""PF3D7_0105000"";"
Pf3D7_01_v3	ApiDB	exon	393216	393490	.	-	.	"transcript_id ""rna_PF3D7_0110300-1""; gene_id ""PF3D7_0110300""; gene_name ""PF3D7_0110300"";"
Pf3D7_01_v3	ApiDB	exon	430152	430230	.	-	.	"transcript_id ""rna_PF3D7_0111200-1""; gene_id ""PF3D7_0111200""; gene_name ""PF3D7_0111200"";"
Pf3D7_01_v3	ApiDB	exon	430520	430623	.	-	.	"transcript_id ""rna_PF3D7_0111200-1""; gene_id ""PF3D7_0111200""; gene_name ""PF3D7_0111200"";"
Pf3D7_01_v3	ApiDB	exon	430748	430858	.	-	.	"transcript_id ""rna_PF3D7_0111200-1""; gene_id ""PF3D7_0111200""; gene_name ""PF3D7_0111200"";"
Pf3D7_01_v3	ApiDB	CDS	430152	430230	.	-	1	"transcript_id ""rna_PF3D7_0111200-1""; gene_id ""PF3D7_0111200""; gene_name ""PF3D7_0111200"";"
Pf3D7_01_v3	ApiDB	CDS	430520	430623	.	-	0	"transcript_id ""rna_PF3D7_0111200-1""; gene_id ""PF3D7_0111200""; gene_name ""PF3D7_0111200"";"
Pf3D7_01_v3	ApiDB	CDS	430748	430858	.	-	0	"transcript_id ""rna_PF3D7_0111200-1""; gene_id ""PF3D7_0111200""; gene_name ""PF3D7_0111200"";"
Pf3D7_01_v3	ApiDB	exon	450043	450099	.	-	.	"transcript_id ""rna_PF3D7_0111900-1""; gene_id ""PF3D7_0111900""; gene_name ""PF3D7_0111900"";"
Pf3D7_01_v3	ApiDB	exon	450297	450428	.	-	.	"transcript_id ""rna_PF3D7_0111900-1""; gene_id ""PF3D7_0111900""; gene_name ""PF3D7_0111900"";"
Pf3D7_01_v3	ApiDB	exon	450590	450646	.	-	.	"transcript_id ""rna_PF3D7_0111900-1""; gene_id ""PF3D7_0111900""; gene_name ""PF3D7_0111900"";"
Pf3D7_01_v3	ApiDB	CDS	450043	450099	.	-	0	"transcript_id ""rna_PF3D7_0111900-1""; gene_id ""PF3D7_0111900""; gene_name ""PF3D7_0111900"";"
Pf3D7_01_v3	ApiDB	CDS	450297	450428	.	-	0	"transcript_id ""rna_PF3D7_0111900-1""; gene_id ""PF3D7_0111900""; gene_name ""PF3D7_0111900"";"
Pf3D7_01_v3	ApiDB	CDS	450590	450646	.	-	0	"transcript_id ""rna_PF3D7_0111900-1""; gene_id ""PF3D7_0111900""; gene_name ""PF3D7_0111900"";"
Pf3D7_01_v3	ApiDB	exon	473739	475887	.	+	.	"transcript_id ""rna_PF3D7_0112300-1""; gene_id ""PF3D7_0112300"";"
Pf3D7_01_v3	ApiDB	exon	475888	476281	.	+	.	"transcript_id ""rna_PF3D7_0112400-1""; gene_id ""PF3D7_0112400"";"
Pf3D7_01_v3	ApiDB	gene	476282	476402	.	+	.	"transcript_id ""PF3D7_0112500""; gene_id ""PF3D7_0112500""; gene_name ""PF3D7_0112500"";"
Pf3D7_01_v3	ApiDB	exon	476282	476402	.	+	.	"transcript_id ""rna_PF3D7_0112500-1""; gene_id ""PF3D7_0112500"";"
Pf3D7_01_v3	ApiDB	exon	476403	477278	.	+	.	"transcript_id ""rna_PF3D7_0112600-1""; gene_id ""PF3D7_0112600"";"
Pf3D7_01_v3	ApiDB	exon	477279	481382	.	+	.	"transcript_id ""rna_PF3D7_0112700-1""; gene_id ""PF3D7_0112700"";"
Pf3D7_02_v3	ApiDB	exon	60107	60319	.	-	.	"transcript_id ""rna_PF3D7_0201100-1""; gene_id ""PF3D7_0201100""; gene_name ""PF3D7_0201100"";"
Pf3D7_02_v3	ApiDB	CDS	60107	60319	.	-	0	"transcript_id ""rna_PF3D7_0201100-1""; gene_id ""PF3D7_0201100""; gene_name ""PF3D7_0201100"";"
Pf3D7_02_v3	ApiDB	exon	162065	162078	.	-	.	"transcript_id ""rna_PF3D7_0203400-1""; gene_id ""PF3D7_0203400""; gene_name ""PF3D7_0203400"";"
Pf3D7_02_v3	ApiDB	exon	162207	162374	.	-	.	"transcript_id ""rna_PF3D7_0203400-1""; gene_id ""PF3D7_0203400""; gene_name ""PF3D7_0203400"";"
Pf3D7_02_v3	ApiDB	exon	162697	162786	.	-	.	"transcript_id ""rna_PF3D7_0203400-1""; gene_id ""PF3D7_0203400""; gene_name ""PF3D7_0203400"";"
Pf3D7_02_v3	ApiDB	exon	162897	162900	.	-	.	"transcript_id ""rna_PF3D7_0203400-1""; gene_id ""PF3D7_0203400""; gene_name ""PF3D7_0203400"";"
Pf3D7_02_v3	ApiDB	CDS	162065	162078	.	-	2	"transcript_id ""rna_PF3D7_0203400-1""; gene_id ""PF3D7_0203400""; gene_name ""PF3D7_0203400"";"
Pf3D7_02_v3	ApiDB	CDS	162207	162374	.	-	2	"transcript_id ""rna_PF3D7_0203400-1""; gene_id ""PF3D7_0203400""; gene_name ""PF3D7_0203400"";"
Pf3D7_02_v3	ApiDB	CDS	162697	162786	.	-	2	"transcript_id ""rna_PF3D7_0203400-1""; gene_id ""PF3D7_0203400""; gene_name ""PF3D7_0203400"";"
Pf3D7_02_v3	ApiDB	CDS	162897	162900	.	-	0	"transcript_id ""rna_PF3D7_0203400-1""; gene_id ""PF3D7_0203400""; gene_name ""PF3D7_0203400"";"
Pf3D7_02_v3	ApiDB	gene	164269	164340	.	+	.	"transcript_id ""PF3D7_0203500""; gene_id ""PF3D7_0203500""; gene_name ""PF3D7_0203500"";"
Pf3D7_02_v3	ApiDB	exon	164269	164340	.	+	.	"transcript_id ""rna_PF3D7_0203500-1""; gene_id ""PF3D7_0203500"";"
Pf3D7_02_v3	ApiDB	exon	409983	410228	.	+	.	"transcript_id ""rna_PF3D7_0210000-1""; gene_id ""PF3D7_0210000""; gene_name ""PF3D7_0210000"";"
Pf3D7_02_v3	ApiDB	CDS	409983	410228	.	+	0	"transcript_id ""rna_PF3D7_0210000-1""; gene_id ""PF3D7_0210000""; gene_name ""PF3D7_0210000"";"
Pf3D7_02_v3	ApiDB	exon	412275	412295	.	+	.	"transcript_id ""rna_PF3D7_0210100.2-1""; gene_id ""PF3D7_0210100.2""; gene_name ""PF3D7_0210100.2"";"
Pf3D7_02_v3	ApiDB	exon	412492	412537	.	+	.	"transcript_id ""rna_PF3D7_0210100.2-1""; gene_id ""PF3D7_0210100.2""; gene_name ""PF3D7_0210100.2"";"
Pf3D7_02_v3	ApiDB	exon	412701	412741	.	+	.	"transcript_id ""rna_PF3D7_0210100.2-1""; gene_id ""PF3D7_0210100.2""; gene_name ""PF3D7_0210100.2"";"
Pf3D7_02_v3	ApiDB	CDS	412275	412295	.	+	0	"transcript_id ""rna_PF3D7_0210100.2-1""; gene_id ""PF3D7_0210100.2""; gene_name ""PF3D7_0210100.2"";"
Pf3D7_02_v3	ApiDB	CDS	412492	412537	.	+	0	"transcript_id ""rna_PF3D7_0210100.2-1""; gene_id ""PF3D7_0210100.2""; gene_name ""PF3D7_0210100.2"";"
Pf3D7_02_v3	ApiDB	CDS	412701	412741	.	+	2	"transcript_id ""rna_PF3D7_0210100.2-1""; gene_id ""PF3D7_0210100.2""; gene_name ""PF3D7_0210100.2"";"
Pf3D7_02_v3	ApiDB	exon	412275	412295	.	+	.	"transcript_id ""rna_PF3D7_0210100.1-1""; gene_id ""PF3D7_0210100.1""; gene_name ""PF3D7_0210100.1"";"
Pf3D7_02_v3	ApiDB	exon	412492	412602	.	+	.	"transcript_id ""rna_PF3D7_0210100.1-1""; gene_id ""PF3D7_0210100.1""; gene_name ""PF3D7_0210100.1"";"
Pf3D7_02_v3	ApiDB	exon	412701	412859	.	+	.	"transcript_id ""rna_PF3D7_0210100.1-1""; gene_id ""PF3D7_0210100.1""; gene_name ""PF3D7_0210100.1"";"
Pf3D7_02_v3	ApiDB	CDS	412275	412295	.	+	0	"transcript_id ""rna_PF3D7_0210100.1-1""; gene_id ""PF3D7_0210100.1""; gene_name ""PF3D7_0210100.1"";"
Pf3D7_02_v3	ApiDB	CDS	412492	412602	.	+	0	"transcript_id ""rna_PF3D7_0210100.1-1""; gene_id ""PF3D7_0210100.1""; gene_name ""PF3D7_0210100.1"";"
Pf3D7_02_v3	ApiDB	CDS	412701	412859	.	+	0	"transcript_id ""rna_PF3D7_0210100.1-1""; gene_id ""PF3D7_0210100.1""; gene_name ""PF3D7_0210100.1"";"
Pf3D7_02_v3	ApiDB	exon	541086	541131	.	-	.	"transcript_id ""rna_PF3D7_0213300-1""; gene_id ""PF3D7_0213300""; gene_name ""PF3D7_0213300"";"
Pf3D7_02_v3	ApiDB	exon	541224	541310	.	-	.	"transcript_id ""rna_PF3D7_0213300-1""; gene_id ""PF3D7_0213300""; gene_name ""PF3D7_0213300"";"
Pf3D7_02_v3	ApiDB	exon	541445	541548	.	-	.	"transcript_id ""rna_PF3D7_0213300-1""; gene_id ""PF3D7_0213300""; gene_name ""PF3D7_0213300"";"
Pf3D7_02_v3	ApiDB	CDS	541086	541131	.	-	1	"transcript_id ""rna_PF3D7_0213300-1""; gene_id ""PF3D7_0213300""; gene_name ""PF3D7_0213300"";"
Pf3D7_02_v3	ApiDB	CDS	541224	541310	.	-	1	"transcript_id ""rna_PF3D7_0213300-1""; gene_id ""PF3D7_0213300""; gene_name ""PF3D7_0213300"";"
Pf3D7_02_v3	ApiDB	CDS	541445	541548	.	-	0	"transcript_id ""rna_PF3D7_0213300-1""; gene_id ""PF3D7_0213300""; gene_name ""PF3D7_0213300"";"
Pf3D7_02_v3	ApiDB	exon	767584	767743	.	-	.	"transcript_id ""rna_PF3D7_0218900-1""; gene_id ""PF3D7_0218900""; gene_name ""PF3D7_0218900"";"
Pf3D7_02_v3	ApiDB	gene	767977	768058	.	-	.	"transcript_id ""PF3D7_0219000""; gene_id ""PF3D7_0219000""; gene_name ""PF3D7_0219000"";"
Pf3D7_02_v3	ApiDB	exon	767977	768058	.	-	.	"transcript_id ""rna_PF3D7_0219000-1""; gene_id ""PF3D7_0219000"";"
Pf3D7_02_v3	ApiDB	exon	772316	772319	.	+	.	"transcript_id ""rna_PF3D7_0219200-1""; gene_id ""PF3D7_0219200""; gene_name ""PF3D7_0219200"";"
Pf3D7_02_v3	ApiDB	exon	772518	772690	.	+	.	"transcript_id ""rna_PF3D7_0219200-1""; gene_id ""PF3D7_0219200""; gene_name ""PF3D7_0219200"";"
Pf3D7_02_v3	ApiDB	CDS	772316	772319	.	+	0	"transcript_id ""rna_PF3D7_0219200-1""; gene_id ""PF3D7_0219200""; gene_name ""PF3D7_0219200"";"
Pf3D7_02_v3	ApiDB	CDS	772518	772690	.	+	2	"transcript_id ""rna_PF3D7_0219200-1""; gene_id ""PF3D7_0219200""; gene_name ""PF3D7_0219200"";"
Pf3D7_02_v3	ApiDB	exon	775639	775795	.	+	.	"transcript_id ""rna_PF3D7_0219400.2-1""; gene_id ""PF3D7_0219400.2""; gene_name ""PF3D7_0219400.2"";"
Pf3D7_02_v3	ApiDB	exon	775990	776036	.	+	.	"transcript_id ""rna_PF3D7_0219400.2-1""; gene_id ""PF3D7_0219400.2""; gene_name ""PF3D7_0219400.2"";"
Pf3D7_02_v3	ApiDB	CDS	775639	775795	.	+	0	"transcript_id ""rna_PF3D7_0219400.2-1""; gene_id ""PF3D7_0219400.2""; gene_name ""PF3D7_0219400.2"";"
Pf3D7_02_v3	ApiDB	CDS	775990	776036	.	+	2	"transcript_id ""rna_PF3D7_0219400.2-1""; gene_id ""PF3D7_0219400.2""; gene_name ""PF3D7_0219400.2"";"
Pf3D7_02_v3	ApiDB	exon	873131	873319	.	+	.	"transcript_id ""rna_PF3D7_0221800-1""; gene_id ""PF3D7_0221800""; gene_name ""PF3D7_0221800"";"
Pf3D7_02_v3	ApiDB	CDS	873131	873319	.	+	0	"transcript_id ""rna_PF3D7_0221800-1""; gene_id ""PF3D7_0221800""; gene_name ""PF3D7_0221800"";"
Pf3D7_03_v3	ApiDB	exon	58307	58519	.	-	.	"transcript_id ""rna_PF3D7_0300600-1""; gene_id ""PF3D7_0300600""; gene_name ""PF3D7_0300600"";"
Pf3D7_03_v3	ApiDB	CDS	58307	58519	.	-	0	"transcript_id ""rna_PF3D7_0300600-1""; gene_id ""PF3D7_0300600""; gene_name ""PF3D7_0300600"";"
Pf3D7_03_v3	ApiDB	exon	302826	303083	.	+	.	"transcript_id ""rna_PF3D7_0306600-1""; gene_id ""PF3D7_0306600""; gene_name ""PF3D7_0306600"";"
Pf3D7_03_v3	ApiDB	CDS	302826	303083	.	+	0	"transcript_id ""rna_PF3D7_0306600-1""; gene_id ""PF3D7_0306600""; gene_name ""PF3D7_0306600"";"
Pf3D7_03_v3	ApiDB	gene	311223	311382	.	+	.	"transcript_id ""PF3D7_0307000""; gene_id ""PF3D7_0307000""; gene_name ""PF3D7_0307000"";"
Pf3D7_03_v3	ApiDB	exon	311223	311382	.	+	.	"transcript_id ""rna_PF3D7_0307000-1""; gene_id ""PF3D7_0307000"";"
Pf3D7_03_v3	ApiDB	gene	368572	368690	.	+	.	"transcript_id ""PF3D7_0308400""; gene_id ""PF3D7_0308400""; gene_name ""PF3D7_0308400"";"
Pf3D7_03_v3	ApiDB	exon	368572	368690	.	+	.	"transcript_id ""rna_PF3D7_0308400-1""; gene_id ""PF3D7_0308400"";"
Pf3D7_03_v3	ApiDB	gene	401458	401576	.	-	.	"transcript_id ""PF3D7_0309400""; gene_id ""PF3D7_0309400""; gene_name ""PF3D7_0309400"";"
Pf3D7_03_v3	ApiDB	exon	401458	401576	.	-	.	"transcript_id ""rna_PF3D7_0309400-1""; gene_id ""PF3D7_0309400"";"
Pf3D7_03_v3	ApiDB	exon	497118	497363	.	-	.	"transcript_id ""rna_PF3D7_0311500-1""; gene_id ""PF3D7_0311500""; gene_name ""PF3D7_0311500"";"
Pf3D7_03_v3	ApiDB	CDS	497118	497363	.	-	0	"transcript_id ""rna_PF3D7_0311500-1""; gene_id ""PF3D7_0311500""; gene_name ""PF3D7_0311500"";"
Pf3D7_03_v3	ApiDB	gene	531213	531289	.	+	.	"transcript_id ""PF3D7_0312600""; gene_id ""PF3D7_0312600""; gene_name ""PF3D7_0312600"";"
Pf3D7_03_v3	ApiDB	exon	531213	531289	.	+	.	"transcript_id ""rna_PF3D7_0312600-1""; gene_id ""PF3D7_0312600"";"
Pf3D7_03_v3	ApiDB	gene	531898	531973	.	-	.	"transcript_id ""PF3D7_0312700""; gene_id ""PF3D7_0312700""; gene_name ""PF3D7_0312700"";"
Pf3D7_03_v3	ApiDB	exon	531898	531973	.	-	.	"transcript_id ""rna_PF3D7_0312700-1""; gene_id ""PF3D7_0312700"";"
Pf3D7_03_v3	ApiDB	exon	570283	570288	.	-	.	"transcript_id ""rna_PF3D7_0314100.2-1""; gene_id ""PF3D7_0314100.2""; gene_name ""PF3D7_0314100.2"";"
Pf3D7_03_v3	ApiDB	exon	570465	570527	.	-	.	"transcript_id ""rna_PF3D7_0314100.2-1""; gene_id ""PF3D7_0314100.2""; gene_name ""PF3D7_0314100.2"";"
Pf3D7_03_v3	ApiDB	exon	570726	570778	.	-	.	"transcript_id ""rna_PF3D7_0314100.2-1""; gene_id ""PF3D7_0314100.2""; gene_name ""PF3D7_0314100.2"";"
Pf3D7_03_v3	ApiDB	exon	570961	571051	.	-	.	"transcript_id ""rna_PF3D7_0314100.2-1""; gene_id ""PF3D7_0314100.2""; gene_name ""PF3D7_0314100.2"";"
Pf3D7_03_v3	ApiDB	CDS	570283	570288	.	-	0	"transcript_id ""rna_PF3D7_0314100.2-1""; gene_id ""PF3D7_0314100.2""; gene_name ""PF3D7_0314100.2"";"
Pf3D7_03_v3	ApiDB	CDS	570465	570527	.	-	0	"transcript_id ""rna_PF3D7_0314100.2-1""; gene_id ""PF3D7_0314100.2""; gene_name ""PF3D7_0314100.2"";"
Pf3D7_03_v3	ApiDB	CDS	570726	570778	.	-	2	"transcript_id ""rna_PF3D7_0314100.2-1""; gene_id ""PF3D7_0314100.2""; gene_name ""PF3D7_0314100.2"";"
Pf3D7_03_v3	ApiDB	CDS	570961	571051	.	-	0	"transcript_id ""rna_PF3D7_0314100.2-1""; gene_id ""PF3D7_0314100.2""; gene_name ""PF3D7_0314100.2"";"
Pf3D7_03_v3	ApiDB	exon	968675	968723	.	-	.	"transcript_id ""rna_PF3D7_0323000-1""; gene_id ""PF3D7_0323000""; gene_name ""PF3D7_0323000"";"
Pf3D7_03_v3	ApiDB	exon	968905	969002	.	-	.	"transcript_id ""rna_PF3D7_0323000-1""; gene_id ""PF3D7_0323000""; gene_name ""PF3D7_0323000"";"
Pf3D7_03_v3	ApiDB	exon	969185	969202	.	-	.	"transcript_id ""rna_PF3D7_0323000-1""; gene_id ""PF3D7_0323000""; gene_name ""PF3D7_0323000"";"
Pf3D7_03_v3	ApiDB	CDS	968675	968723	.	-	1	"transcript_id ""rna_PF3D7_0323000-1""; gene_id ""PF3D7_0323000""; gene_name ""PF3D7_0323000"";"
Pf3D7_03_v3	ApiDB	CDS	968905	969002	.	-	0	"transcript_id ""rna_PF3D7_0323000-1""; gene_id ""PF3D7_0323000""; gene_name ""PF3D7_0323000"";"
Pf3D7_03_v3	ApiDB	CDS	969185	969202	.	-	0	"transcript_id ""rna_PF3D7_0323000-1""; gene_id ""PF3D7_0323000""; gene_name ""PF3D7_0323000"";"
Pf3D7_04_v3	ApiDB	exon	61411	61489	.	+	.	"transcript_id ""rna_PF3D7_0400600-1""; gene_id ""PF3D7_0400600""; gene_name ""PF3D7_0400600"";"
Pf3D7_04_v3	ApiDB	CDS	61411	61488	.	+	0	"transcript_id ""rna_PF3D7_0400600-1""; gene_id ""PF3D7_0400600""; gene_name ""PF3D7_0400600"";"
Pf3D7_04_v3	ApiDB	exon	76033	76245	.	-	.	"transcript_id ""rna_PF3D7_0401100-1""; gene_id ""PF3D7_0401100""; gene_name ""PF3D7_0401100"";"
Pf3D7_04_v3	ApiDB	CDS	76033	76245	.	-	0	"transcript_id ""rna_PF3D7_0401100-1""; gene_id ""PF3D7_0401100""; gene_name ""PF3D7_0401100"";"
Pf3D7_04_v3	ApiDB	gene	174829	174902	.	+	.	"transcript_id ""PF3D7_0403000""; gene_id ""PF3D7_0403000""; gene_name ""PF3D7_0403000"";"
Pf3D7_04_v3	ApiDB	exon	174829	174902	.	+	.	"transcript_id ""rna_PF3D7_0403000-1""; gene_id ""PF3D7_0403000"";"
Pf3D7_04_v3	ApiDB	gene	469218	469299	.	+	.	"transcript_id ""PF3D7_0410100""; gene_id ""PF3D7_0410100""; gene_name ""PF3D7_0410100"";"
Pf3D7_04_v3	ApiDB	exon	469218	469299	.	+	.	"transcript_id ""rna_PF3D7_0410100-1""; gene_id ""PF3D7_0410100"";"
Pf3D7_04_v3	ApiDB	gene	469858	469930	.	-	.	"transcript_id ""PF3D7_0410200""; gene_id ""PF3D7_0410200""; gene_name ""PF3D7_0410200"";"
Pf3D7_04_v3	ApiDB	exon	469858	469930	.	-	.	"transcript_id ""rna_PF3D7_0410200-1""; gene_id ""PF3D7_0410200"";"
Pf3D7_04_v3	ApiDB	gene	517722	517793	.	+	.	"transcript_id ""PF3D7_0411500""; gene_id ""PF3D7_0411500""; gene_name ""PF3D7_0411500"";"
Pf3D7_04_v3	ApiDB	exon	517722	517793	.	+	.	"transcript_id ""rna_PF3D7_0411500-1""; gene_id ""PF3D7_0411500"";"
Pf3D7_04_v3	ApiDB	gene	518154	518225	.	-	.	"transcript_id ""PF3D7_0411600""; gene_id ""PF3D7_0411600""; gene_name ""PF3D7_0411600"";"
Pf3D7_04_v3	ApiDB	exon	518154	518225	.	-	.	"transcript_id ""rna_PF3D7_0411600-1""; gene_id ""PF3D7_0411600"";"
Pf3D7_04_v3	ApiDB	exon	557457	557609	.	+	.	"transcript_id ""rna_PF3D7_0412500-1""; gene_id ""PF3D7_0412500""; gene_name ""PF3D7_0412500"";"
Pf3D7_04_v3	ApiDB	exon	573285	573423	.	+	.	"transcript_id ""rna_PF3D7_0412800-1""; gene_id ""PF3D7_0412800""; gene_name ""PF3D7_0412800"";"
Pf3D7_04_v3	ApiDB	exon	588424	588562	.	+	.	"transcript_id ""rna_PF3D7_0413000-1""; gene_id ""PF3D7_0413000""; gene_name ""PF3D7_0413000"";"
Pf3D7_04_v3	ApiDB	exon	727710	727979	.	-	.	"transcript_id ""rna_PF3D7_0416700-1""; gene_id ""PF3D7_0416700""; gene_name ""PF3D7_0416700"";"
Pf3D7_04_v3	ApiDB	CDS	727710	727979	.	-	0	"transcript_id ""rna_PF3D7_0416700-1""; gene_id ""PF3D7_0416700""; gene_name ""PF3D7_0416700"";"
Pf3D7_04_v3	ApiDB	exon	944951	945051	.	+	.	"transcript_id ""rna_PF3D7_0420800-1""; gene_id ""PF3D7_0420800""; gene_name ""PF3D7_0420800"";"
Pf3D7_04_v3	ApiDB	exon	956849	956949	.	+	.	"transcript_id ""rna_PF3D7_0421000-1""; gene_id ""PF3D7_0421000""; gene_name ""PF3D7_0421000"";"
Pf3D7_04_v3	ApiDB	exon	979914	980051	.	+	.	"transcript_id ""rna_PF3D7_0421400-1""; gene_id ""PF3D7_0421400""; gene_name ""PF3D7_0421400"";"
Pf3D7_04_v3	ApiDB	exon	995998	996252	.	+	.	"transcript_id ""rna_PF3D7_0421800-1""; gene_id ""PF3D7_0421800""; gene_name ""PF3D7_0421800"";"
Pf3D7_04_v3	ApiDB	CDS	995998	996252	.	+	0	"transcript_id ""rna_PF3D7_0421800-1""; gene_id ""PF3D7_0421800""; gene_name ""PF3D7_0421800"";"
Pf3D7_04_v3	ApiDB	exon	997240	997455	.	+	.	"transcript_id ""rna_PF3D7_0421900-1""; gene_id ""PF3D7_0421900""; gene_name ""PF3D7_0421900"";"
Pf3D7_04_v3	ApiDB	CDS	997240	997455	.	+	0	"transcript_id ""rna_PF3D7_0421900-1""; gene_id ""PF3D7_0421900""; gene_name ""PF3D7_0421900"";"
Pf3D7_05_v3	ApiDB	exon	29233	29304	.	-	.	"transcript_id ""rna_PF3D7_0500200-1""; gene_id ""PF3D7_0500200""; gene_name ""PF3D7_0500200"";"
Pf3D7_05_v3	ApiDB	CDS	29233	29304	.	-	0	"transcript_id ""rna_PF3D7_0500200-1""; gene_id ""PF3D7_0500200""; gene_name ""PF3D7_0500200"";"
Pf3D7_05_v3	ApiDB	exon	41129	41403	.	-	.	"transcript_id ""rna_PF3D7_0500700-1""; gene_id ""PF3D7_0500700""; gene_name ""PF3D7_0500700"";"
Pf3D7_05_v3	ApiDB	CDS	41131	41403	.	-	0	"transcript_id ""rna_PF3D7_0500700-1""; gene_id ""PF3D7_0500700""; gene_name ""PF3D7_0500700"";"
Pf3D7_05_v3	ApiDB	exon	123332	123407	.	-	.	"transcript_id ""rna_PF3D7_0502900-1""; gene_id ""PF3D7_0502900""; gene_name ""PF3D7_0502900"";"
Pf3D7_05_v3	ApiDB	exon	123590	123690	.	-	.	"transcript_id ""rna_PF3D7_0502900-1""; gene_id ""PF3D7_0502900""; gene_name ""PF3D7_0502900"";"
Pf3D7_05_v3	ApiDB	exon	123833	123904	.	-	.	"transcript_id ""rna_PF3D7_0502900-1""; gene_id ""PF3D7_0502900""; gene_name ""PF3D7_0502900"";"
Pf3D7_05_v3	ApiDB	CDS	123332	123407	.	-	1	"transcript_id ""rna_PF3D7_0502900-1""; gene_id ""PF3D7_0502900""; gene_name ""PF3D7_0502900"";"
Pf3D7_05_v3	ApiDB	CDS	123590	123690	.	-	0	"transcript_id ""rna_PF3D7_0502900-1""; gene_id ""PF3D7_0502900""; gene_name ""PF3D7_0502900"";"
Pf3D7_05_v3	ApiDB	CDS	123833	123904	.	-	0	"transcript_id ""rna_PF3D7_0502900-1""; gene_id ""PF3D7_0502900""; gene_name ""PF3D7_0502900"";"
Pf3D7_05_v3	ApiDB	exon	279144	279290	.	-	.	"transcript_id ""rna_PF3D7_0506600-1""; gene_id ""PF3D7_0506600""; gene_name ""PF3D7_0506600"";"
Pf3D7_05_v3	ApiDB	exon	279394	279492	.	-	.	"transcript_id ""rna_PF3D7_0506600-1""; gene_id ""PF3D7_0506600""; gene_name ""PF3D7_0506600"";"
Pf3D7_05_v3	ApiDB	CDS	279144	279290	.	-	0	"transcript_id ""rna_PF3D7_0506600-1""; gene_id ""PF3D7_0506600""; gene_name ""PF3D7_0506600"";"
Pf3D7_05_v3	ApiDB	CDS	279394	279492	.	-	0	"transcript_id ""rna_PF3D7_0506600-1""; gene_id ""PF3D7_0506600""; gene_name ""PF3D7_0506600"";"
Pf3D7_05_v3	ApiDB	gene	451355	451434	.	+	.	"transcript_id ""PF3D7_0510600""; gene_id ""PF3D7_0510600""; gene_name ""PF3D7_0510600"";"
Pf3D7_05_v3	ApiDB	exon	451355	451434	.	+	.	"transcript_id ""rna_PF3D7_0510600-1""; gene_id ""PF3D7_0510600"";"
Pf3D7_05_v3	ApiDB	gene	465782	465939	.	+	.	"transcript_id ""PF3D7_0510900""; gene_id ""PF3D7_0510900""; gene_name ""PF3D7_0510900"";"
Pf3D7_05_v3	ApiDB	exon	465782	465939	.	+	.	"transcript_id ""rna_PF3D7_0510900-1""; gene_id ""PF3D7_0510900"";"
Pf3D7_05_v3	ApiDB	gene	603951	604023	.	-	.	"transcript_id ""PF3D7_0514400""; gene_id ""PF3D7_0514400""; gene_name ""PF3D7_0514400"";"
Pf3D7_05_v3	ApiDB	exon	603951	604023	.	-	.	"transcript_id ""rna_PF3D7_0514400-1""; gene_id ""PF3D7_0514400"";"
Pf3D7_05_v3	ApiDB	exon	658423	658677	.	-	.	"transcript_id ""rna_PF3D7_0515800-1""; gene_id ""PF3D7_0515800""; gene_name ""PF3D7_0515800"";"
Pf3D7_05_v3	ApiDB	CDS	658423	658677	.	-	0	"transcript_id ""rna_PF3D7_0515800-1""; gene_id ""PF3D7_0515800""; gene_name ""PF3D7_0515800"";"
Pf3D7_05_v3	ApiDB	exon	880065	880355	.	-	.	"transcript_id ""rna_PF3D7_0521600-1""; gene_id ""PF3D7_0521600""; gene_name ""PF3D7_0521600"";"
Pf3D7_05_v3	ApiDB	CDS	880065	880355	.	-	0	"transcript_id ""rna_PF3D7_0521600-1""; gene_id ""PF3D7_0521600""; gene_name ""PF3D7_0521600"";"
Pf3D7_05_v3	ApiDB	gene	1150234	1150306	.	+	.	"transcript_id ""PF3D7_0527700""; gene_id ""PF3D7_0527700""; gene_name ""PF3D7_0527700"";"
Pf3D7_05_v3	ApiDB	exon	1150234	1150306	.	+	.	"transcript_id ""rna_PF3D7_0527700-1""; gene_id ""PF3D7_0527700"";"
Pf3D7_05_v3	ApiDB	gene	1151227	1151309	.	-	.	"transcript_id ""PF3D7_0527800""; gene_id ""PF3D7_0527800""; gene_name ""PF3D7_0527800"";"
Pf3D7_05_v3	ApiDB	exon	1151227	1151309	.	-	.	"transcript_id ""rna_PF3D7_0527800-1""; gene_id ""PF3D7_0527800"";"
Pf3D7_05_v3	ApiDB	gene	1208390	1208462	.	+	.	"transcript_id ""PF3D7_0529600""; gene_id ""PF3D7_0529600""; gene_name ""PF3D7_0529600"";"
Pf3D7_05_v3	ApiDB	exon	1208390	1208462	.	+	.	"transcript_id ""rna_PF3D7_0529600-1""; gene_id ""PF3D7_0529600"";"
Pf3D7_05_v3	ApiDB	exon	1224598	1224891	.	-	.	"transcript_id ""rna_PF3D7_0530000-1""; gene_id ""PF3D7_0530000""; gene_name ""PF3D7_0530000"";"
Pf3D7_05_v3	ApiDB	CDS	1224598	1224891	.	-	0	"transcript_id ""rna_PF3D7_0530000-1""; gene_id ""PF3D7_0530000""; gene_name ""PF3D7_0530000"";"
Pf3D7_05_v3	ApiDB	exon	1289601	1291692	.	+	.	"transcript_id ""rna_PF3D7_0531600-1""; gene_id ""PF3D7_0531600"";"
Pf3D7_05_v3	ApiDB	exon	1291693	1292051	.	+	.	"transcript_id ""rna_PF3D7_0531700-1""; gene_id ""PF3D7_0531700"";"
Pf3D7_05_v3	ApiDB	gene	1292052	1292210	.	+	.	"transcript_id ""PF3D7_0531800""; gene_id ""PF3D7_0531800""; gene_name ""PF3D7_0531800"";"
Pf3D7_05_v3	ApiDB	exon	1292052	1292210	.	+	.	"transcript_id ""rna_PF3D7_0531800-1""; gene_id ""PF3D7_0531800"";"
Pf3D7_05_v3	ApiDB	gene	1292211	1292409	.	+	.	"transcript_id ""PF3D7_0531900""; gene_id ""PF3D7_0531900""; gene_name ""PF3D7_0531900"";"
Pf3D7_05_v3	ApiDB	exon	1292211	1292409	.	+	.	"transcript_id ""rna_PF3D7_0531900-1""; gene_id ""PF3D7_0531900"";"
Pf3D7_05_v3	ApiDB	exon	1292410	1296199	.	+	.	"transcript_id ""rna_PF3D7_0532000-1""; gene_id ""PF3D7_0532000"";"
Pf3D7_06_v3	ApiDB	exon	74254	74362	.	-	.	"transcript_id ""rna_PF3D7_0601800-1""; gene_id ""PF3D7_0601800""; gene_name ""PF3D7_0601800"";"
Pf3D7_06_v3	ApiDB	exon	180936	181071	.	+	.	"transcript_id ""rna_PF3D7_0604200-1""; gene_id ""PF3D7_0604200""; gene_name ""PF3D7_0604200"";"
Pf3D7_06_v3	ApiDB	exon	181194	181258	.	+	.	"transcript_id ""rna_PF3D7_0604200-1""; gene_id ""PF3D7_0604200""; gene_name ""PF3D7_0604200"";"
Pf3D7_06_v3	ApiDB	exon	181401	181481	.	+	.	"transcript_id ""rna_PF3D7_0604200-1""; gene_id ""PF3D7_0604200""; gene_name ""PF3D7_0604200"";"
Pf3D7_06_v3	ApiDB	CDS	180936	181071	.	+	0	"transcript_id ""rna_PF3D7_0604200-1""; gene_id ""PF3D7_0604200""; gene_name ""PF3D7_0604200"";"
Pf3D7_06_v3	ApiDB	CDS	181194	181258	.	+	2	"transcript_id ""rna_PF3D7_0604200-1""; gene_id ""PF3D7_0604200""; gene_name ""PF3D7_0604200"";"
Pf3D7_06_v3	ApiDB	CDS	181401	181481	.	+	0	"transcript_id ""rna_PF3D7_0604200-1""; gene_id ""PF3D7_0604200""; gene_name ""PF3D7_0604200"";"
Pf3D7_06_v3	ApiDB	exon	212415	212472	.	-	.	"transcript_id ""rna_PF3D7_0604900-1""; gene_id ""PF3D7_0604900""; gene_name ""PF3D7_0604900"";"
Pf3D7_06_v3	ApiDB	exon	212618	212799	.	-	.	"transcript_id ""rna_PF3D7_0604900-1""; gene_id ""PF3D7_0604900""; gene_name ""PF3D7_0604900"";"
Pf3D7_06_v3	ApiDB	exon	212985	213032	.	-	.	"transcript_id ""rna_PF3D7_0604900-1""; gene_id ""PF3D7_0604900""; gene_name ""PF3D7_0604900"";"
Pf3D7_06_v3	ApiDB	CDS	212415	212472	.	-	1	"transcript_id ""rna_PF3D7_0604900-1""; gene_id ""PF3D7_0604900""; gene_name ""PF3D7_0604900"";"
Pf3D7_06_v3	ApiDB	CDS	212618	212799	.	-	0	"transcript_id ""rna_PF3D7_0604900-1""; gene_id ""PF3D7_0604900""; gene_name ""PF3D7_0604900"";"
Pf3D7_06_v3	ApiDB	CDS	212985	213032	.	-	0	"transcript_id ""rna_PF3D7_0604900-1""; gene_id ""PF3D7_0604900""; gene_name ""PF3D7_0604900"";"
Pf3D7_06_v3	ApiDB	exon	452667	452701	.	+	.	"transcript_id ""rna_PF3D7_0610700-1""; gene_id ""PF3D7_0610700""; gene_name ""PF3D7_0610700"";"
Pf3D7_06_v3	ApiDB	exon	452870	452998	.	+	.	"transcript_id ""rna_PF3D7_0610700-1""; gene_id ""PF3D7_0610700""; gene_name ""PF3D7_0610700"";"
Pf3D7_06_v3	ApiDB	exon	453347	453446	.	+	.	"transcript_id ""rna_PF3D7_0610700-1""; gene_id ""PF3D7_0610700""; gene_name ""PF3D7_0610700"";"
Pf3D7_06_v3	ApiDB	CDS	452667	452701	.	+	0	"transcript_id ""rna_PF3D7_0610700-1""; gene_id ""PF3D7_0610700""; gene_name ""PF3D7_0610700"";"
Pf3D7_06_v3	ApiDB	CDS	452870	452998	.	+	1	"transcript_id ""rna_PF3D7_0610700-1""; gene_id ""PF3D7_0610700""; gene_name ""PF3D7_0610700"";"
Pf3D7_06_v3	ApiDB	CDS	453347	453446	.	+	1	"transcript_id ""rna_PF3D7_0610700-1""; gene_id ""PF3D7_0610700""; gene_name ""PF3D7_0610700"";"
Pf3D7_06_v3	ApiDB	exon	466198	466449	.	-	.	"transcript_id ""rna_PF3D7_0611100-1""; gene_id ""PF3D7_0611100""; gene_name ""PF3D7_0611100"";"
Pf3D7_06_v3	ApiDB	CDS	466198	466449	.	-	0	"transcript_id ""rna_PF3D7_0611100-1""; gene_id ""PF3D7_0611100""; gene_name ""PF3D7_0611100"";"
Pf3D7_06_v3	ApiDB	exon	488579	488627	.	-	.	"transcript_id ""rna_PF3D7_0611700-1""; gene_id ""PF3D7_0611700""; gene_name ""PF3D7_0611700"";"
Pf3D7_06_v3	ApiDB	exon	488881	488984	.	-	.	"transcript_id ""rna_PF3D7_0611700-1""; gene_id ""PF3D7_0611700""; gene_name ""PF3D7_0611700"";"
Pf3D7_06_v3	ApiDB	exon	489285	489287	.	-	.	"transcript_id ""rna_PF3D7_0611700-1""; gene_id ""PF3D7_0611700""; gene_name ""PF3D7_0611700"";"
Pf3D7_06_v3	ApiDB	CDS	488579	488627	.	-	1	"transcript_id ""rna_PF3D7_0611700-1""; gene_id ""PF3D7_0611700""; gene_name ""PF3D7_0611700"";"
Pf3D7_06_v3	ApiDB	CDS	488881	488984	.	-	0	"transcript_id ""rna_PF3D7_0611700-1""; gene_id ""PF3D7_0611700""; gene_name ""PF3D7_0611700"";"
Pf3D7_06_v3	ApiDB	CDS	489285	489287	.	-	0	"transcript_id ""rna_PF3D7_0611700-1""; gene_id ""PF3D7_0611700""; gene_name ""PF3D7_0611700"";"
Pf3D7_06_v3	ApiDB	exon	507678	507784	.	-	.	"transcript_id ""rna_PF3D7_0612000-1""; gene_id ""PF3D7_0612000""; gene_name ""PF3D7_0612000"";"
Pf3D7_06_v3	ApiDB	exon	508022	508079	.	-	.	"transcript_id ""rna_PF3D7_0612000-1""; gene_id ""PF3D7_0612000""; gene_name ""PF3D7_0612000"";"
Pf3D7_06_v3	ApiDB	exon	508197	508286	.	-	.	"transcript_id ""rna_PF3D7_0612000-1""; gene_id ""PF3D7_0612000""; gene_name ""PF3D7_0612000"";"
Pf3D7_06_v3	ApiDB	CDS	507678	507784	.	-	2	"transcript_id ""rna_PF3D7_0612000-1""; gene_id ""PF3D7_0612000""; gene_name ""PF3D7_0612000"";"
Pf3D7_06_v3	ApiDB	CDS	508022	508079	.	-	0	"transcript_id ""rna_PF3D7_0612000-1""; gene_id ""PF3D7_0612000""; gene_name ""PF3D7_0612000"";"
Pf3D7_06_v3	ApiDB	CDS	508197	508286	.	-	0	"transcript_id ""rna_PF3D7_0612000-1""; gene_id ""PF3D7_0612000""; gene_name ""PF3D7_0612000"";"
Pf3D7_06_v3	ApiDB	exon	537778	537840	.	+	.	"transcript_id ""rna_PF3D7_0613100-1""; gene_id ""PF3D7_0613100""; gene_name ""PF3D7_0613100"";"
Pf3D7_06_v3	ApiDB	exon	538011	538066	.	+	.	"transcript_id ""rna_PF3D7_0613100-1""; gene_id ""PF3D7_0613100""; gene_name ""PF3D7_0613100"";"
Pf3D7_06_v3	ApiDB	exon	538366	538429	.	+	.	"transcript_id ""rna_PF3D7_0613100-1""; gene_id ""PF3D7_0613100""; gene_name ""PF3D7_0613100"";"
Pf3D7_06_v3	ApiDB	exon	538532	538585	.	+	.	"transcript_id ""rna_PF3D7_0613100-1""; gene_id ""PF3D7_0613100""; gene_name ""PF3D7_0613100"";"
Pf3D7_06_v3	ApiDB	CDS	537778	537840	.	+	0	"transcript_id ""rna_PF3D7_0613100-1""; gene_id ""PF3D7_0613100""; gene_name ""PF3D7_0613100"";"
Pf3D7_06_v3	ApiDB	CDS	538011	538066	.	+	0	"transcript_id ""rna_PF3D7_0613100-1""; gene_id ""PF3D7_0613100""; gene_name ""PF3D7_0613100"";"
Pf3D7_06_v3	ApiDB	CDS	538366	538429	.	+	1	"transcript_id ""rna_PF3D7_0613100-1""; gene_id ""PF3D7_0613100""; gene_name ""PF3D7_0613100"";"
Pf3D7_06_v3	ApiDB	CDS	538532	538585	.	+	0	"transcript_id ""rna_PF3D7_0613100-1""; gene_id ""PF3D7_0613100""; gene_name ""PF3D7_0613100"";"
Pf3D7_06_v3	ApiDB	exon	539304	539343	.	+	.	"transcript_id ""rna_PF3D7_0613200-1""; gene_id ""PF3D7_0613200""; gene_name ""PF3D7_0613200"";"
Pf3D7_06_v3	ApiDB	exon	539532	539674	.	+	.	"transcript_id ""rna_PF3D7_0613200-1""; gene_id ""PF3D7_0613200""; gene_name ""PF3D7_0613200"";"
Pf3D7_06_v3	ApiDB	CDS	539304	539343	.	+	0	"transcript_id ""rna_PF3D7_0613200-1""; gene_id ""PF3D7_0613200""; gene_name ""PF3D7_0613200"";"
Pf3D7_06_v3	ApiDB	CDS	539532	539674	.	+	2	"transcript_id ""rna_PF3D7_0613200-1""; gene_id ""PF3D7_0613200""; gene_name ""PF3D7_0613200"";"
Pf3D7_06_v3	ApiDB	gene	861017	861088	.	+	.	"transcript_id ""PF3D7_0620800""; gene_id ""PF3D7_0620800""; gene_name ""PF3D7_0620800"";"
Pf3D7_06_v3	ApiDB	exon	861017	861088	.	+	.	"transcript_id ""rna_PF3D7_0620800-1""; gene_id ""PF3D7_0620800"";"
Pf3D7_06_v3	ApiDB	gene	861685	861765	.	-	.	"transcript_id ""PF3D7_0620900""; gene_id ""PF3D7_0620900""; gene_name ""PF3D7_0620900"";"
Pf3D7_06_v3	ApiDB	exon	861685	861765	.	-	.	"transcript_id ""rna_PF3D7_0620900-1""; gene_id ""PF3D7_0620900"";"
Pf3D7_06_v3	ApiDB	gene	883563	883644	.	-	.	"transcript_id ""PF3D7_0621600""; gene_id ""PF3D7_0621600""; gene_name ""PF3D7_0621600"";"
Pf3D7_06_v3	ApiDB	exon	883563	883644	.	-	.	"transcript_id ""rna_PF3D7_0621600-1""; gene_id ""PF3D7_0621600"";"
Pf3D7_06_v3	ApiDB	exon	914743	914743	.	+	.	"transcript_id ""rna_PF3D7_0622600-1""; gene_id ""PF3D7_0622600""; gene_name ""PF3D7_0622600"";"
Pf3D7_06_v3	ApiDB	exon	914891	915008	.	+	.	"transcript_id ""rna_PF3D7_0622600-1""; gene_id ""PF3D7_0622600""; gene_name ""PF3D7_0622600"";"
Pf3D7_06_v3	ApiDB	exon	915169	915292	.	+	.	"transcript_id ""rna_PF3D7_0622600-1""; gene_id ""PF3D7_0622600""; gene_name ""PF3D7_0622600"";"
Pf3D7_06_v3	ApiDB	exon	915382	915429	.	+	.	"transcript_id ""rna_PF3D7_0622600-1""; gene_id ""PF3D7_0622600""; gene_name ""PF3D7_0622600"";"
Pf3D7_06_v3	ApiDB	CDS	914743	914743	.	+	0	"transcript_id ""rna_PF3D7_0622600-1""; gene_id ""PF3D7_0622600""; gene_name ""PF3D7_0622600"";"
Pf3D7_06_v3	ApiDB	CDS	914891	915008	.	+	2	"transcript_id ""rna_PF3D7_0622600-1""; gene_id ""PF3D7_0622600""; gene_name ""PF3D7_0622600"";"
Pf3D7_06_v3	ApiDB	CDS	915169	915292	.	+	1	"transcript_id ""rna_PF3D7_0622600-1""; gene_id ""PF3D7_0622600""; gene_name ""PF3D7_0622600"";"
Pf3D7_06_v3	ApiDB	CDS	915382	915429	.	+	0	"transcript_id ""rna_PF3D7_0622600-1""; gene_id ""PF3D7_0622600""; gene_name ""PF3D7_0622600"";"
Pf3D7_06_v3	ApiDB	exon	994284	994553	.	+	.	"transcript_id ""rna_PF3D7_0624500-1""; gene_id ""PF3D7_0624500""; gene_name ""PF3D7_0624500"";"
Pf3D7_06_v3	ApiDB	CDS	994284	994553	.	+	0	"transcript_id ""rna_PF3D7_0624500-1""; gene_id ""PF3D7_0624500""; gene_name ""PF3D7_0624500"";"
Pf3D7_06_v3	ApiDB	exon	1042652	1042948	.	-	.	"transcript_id ""rna_PF3D7_0625700-1""; gene_id ""PF3D7_0625700""; gene_name ""PF3D7_0625700"";"
Pf3D7_06_v3	ApiDB	CDS	1042652	1042948	.	-	0	"transcript_id ""rna_PF3D7_0625700-1""; gene_id ""PF3D7_0625700""; gene_name ""PF3D7_0625700"";"
Pf3D7_07_v3	ApiDB	exon	109915	110178	.	+	.	"transcript_id ""rna_PF3D7_0702600-1""; gene_id ""PF3D7_0702600""; gene_name ""PF3D7_0702600"";"
Pf3D7_07_v3	ApiDB	CDS	109915	110178	.	+	0	"transcript_id ""rna_PF3D7_0702600-1""; gene_id ""PF3D7_0702600""; gene_name ""PF3D7_0702600"";"
Pf3D7_07_v3	ApiDB	gene	111473	111545	.	-	.	"transcript_id ""PF3D7_0702700""; gene_id ""PF3D7_0702700""; gene_name ""PF3D7_0702700"";"
Pf3D7_07_v3	ApiDB	exon	111473	111545	.	-	.	"transcript_id ""rna_PF3D7_0702700-1""; gene_id ""PF3D7_0702700"";"
Pf3D7_07_v3	ApiDB	gene	112049	112132	.	+	.	"transcript_id ""PF3D7_0702800""; gene_id ""PF3D7_0702800""; gene_name ""PF3D7_0702800"";"
Pf3D7_07_v3	ApiDB	exon	112049	112132	.	+	.	"transcript_id ""rna_PF3D7_0702800-1""; gene_id ""PF3D7_0702800"";"
Pf3D7_07_v3	ApiDB	exon	285472	285480	.	-	.	"transcript_id ""rna_PF3D7_0705700-1""; gene_id ""PF3D7_0705700""; gene_name ""PF3D7_0705700"";"
Pf3D7_07_v3	ApiDB	exon	285630	285729	.	-	.	"transcript_id ""rna_PF3D7_0705700-1""; gene_id ""PF3D7_0705700""; gene_name ""PF3D7_0705700"";"
Pf3D7_07_v3	ApiDB	exon	286111	286166	.	-	.	"transcript_id ""rna_PF3D7_0705700-1""; gene_id ""PF3D7_0705700""; gene_name ""PF3D7_0705700"";"
Pf3D7_07_v3	ApiDB	CDS	285472	285480	.	-	0	"transcript_id ""rna_PF3D7_0705700-1""; gene_id ""PF3D7_0705700""; gene_name ""PF3D7_0705700"";"
Pf3D7_07_v3	ApiDB	CDS	285630	285729	.	-	1	"transcript_id ""rna_PF3D7_0705700-1""; gene_id ""PF3D7_0705700""; gene_name ""PF3D7_0705700"";"
Pf3D7_07_v3	ApiDB	CDS	286111	286166	.	-	0	"transcript_id ""rna_PF3D7_0705700-1""; gene_id ""PF3D7_0705700""; gene_name ""PF3D7_0705700"";"
Pf3D7_07_v3	ApiDB	exon	304315	304387	.	+	.	"transcript_id ""rna_PF3D7_0706200-1""; gene_id ""PF3D7_0706200""; gene_name ""PF3D7_0706200"";"
Pf3D7_07_v3	ApiDB	exon	304504	304576	.	+	.	"transcript_id ""rna_PF3D7_0706200-1""; gene_id ""PF3D7_0706200""; gene_name ""PF3D7_0706200"";"
Pf3D7_07_v3	ApiDB	exon	304668	304755	.	+	.	"transcript_id ""rna_PF3D7_0706200-1""; gene_id ""PF3D7_0706200""; gene_name ""PF3D7_0706200"";"
Pf3D7_07_v3	ApiDB	CDS	304315	304387	.	+	0	"transcript_id ""rna_PF3D7_0706200-1""; gene_id ""PF3D7_0706200""; gene_name ""PF3D7_0706200"";"
Pf3D7_07_v3	ApiDB	CDS	304504	304576	.	+	2	"transcript_id ""rna_PF3D7_0706200-1""; gene_id ""PF3D7_0706200""; gene_name ""PF3D7_0706200"";"
Pf3D7_07_v3	ApiDB	CDS	304668	304755	.	+	1	"transcript_id ""rna_PF3D7_0706200-1""; gene_id ""PF3D7_0706200""; gene_name ""PF3D7_0706200"";"
Pf3D7_07_v3	ApiDB	exon	306855	307133	.	-	.	"transcript_id ""rna_PF3D7_0706400-1""; gene_id ""PF3D7_0706400""; gene_name ""PF3D7_0706400"";"
Pf3D7_07_v3	ApiDB	CDS	306855	307133	.	-	0	"transcript_id ""rna_PF3D7_0706400-1""; gene_id ""PF3D7_0706400""; gene_name ""PF3D7_0706400"";"
Pf3D7_07_v3	ApiDB	gene	326072	326144	.	+	.	"transcript_id ""PF3D7_0706800""; gene_id ""PF3D7_0706800""; gene_name ""PF3D7_0706800"";"
Pf3D7_07_v3	ApiDB	exon	326072	326144	.	+	.	"transcript_id ""rna_PF3D7_0706800-1""; gene_id ""PF3D7_0706800"";"
Pf3D7_07_v3	ApiDB	gene	326726	326797	.	-	.	"transcript_id ""PF3D7_0706900""; gene_id ""PF3D7_0706900""; gene_name ""PF3D7_0706900"";"
Pf3D7_07_v3	ApiDB	exon	326726	326797	.	-	.	"transcript_id ""rna_PF3D7_0706900-1""; gene_id ""PF3D7_0706900"";"
Pf3D7_07_v3	ApiDB	gene	327865	327937	.	+	.	"transcript_id ""PF3D7_0707000""; gene_id ""PF3D7_0707000""; gene_name ""PF3D7_0707000"";"
Pf3D7_07_v3	ApiDB	exon	327865	327937	.	+	.	"transcript_id ""rna_PF3D7_0707000-1""; gene_id ""PF3D7_0707000"";"
Pf3D7_07_v3	ApiDB	gene	329012	329084	.	-	.	"transcript_id ""PF3D7_0707100""; gene_id ""PF3D7_0707100""; gene_name ""PF3D7_0707100"";"
Pf3D7_07_v3	ApiDB	exon	329012	329084	.	-	.	"transcript_id ""rna_PF3D7_0707100-1""; gene_id ""PF3D7_0707100"";"
Pf3D7_07_v3	ApiDB	exon	372897	373106	.	-	.	"transcript_id ""rna_PF3D7_0708100-1""; gene_id ""PF3D7_0708100""; gene_name ""PF3D7_0708100"";"
Pf3D7_07_v3	ApiDB	CDS	372897	373106	.	-	0	"transcript_id ""rna_PF3D7_0708100-1""; gene_id ""PF3D7_0708100""; gene_name ""PF3D7_0708100"";"
Pf3D7_07_v3	ApiDB	exon	437900	438094	.	+	.	"transcript_id ""rna_PF3D7_0709800-1""; gene_id ""PF3D7_0709800""; gene_name ""PF3D7_0709800"";"
Pf3D7_07_v3	ApiDB	CDS	437900	438094	.	+	0	"transcript_id ""rna_PF3D7_0709800-1""; gene_id ""PF3D7_0709800""; gene_name ""PF3D7_0709800"";"
Pf3D7_07_v3	ApiDB	exon	508474	508609	.	+	.	"transcript_id ""rna_PF3D7_0711600-1""; gene_id ""PF3D7_0711600""; gene_name ""PF3D7_0711600"";"
Pf3D7_07_v3	ApiDB	exon	523147	523288	.	+	.	"transcript_id ""rna_PF3D7_0711800-1""; gene_id ""PF3D7_0711800""; gene_name ""PF3D7_0711800"";"
Pf3D7_07_v3	ApiDB	exon	538519	538660	.	+	.	"transcript_id ""rna_PF3D7_0712100-1""; gene_id ""PF3D7_0712100""; gene_name ""PF3D7_0712100"";"
Pf3D7_07_v3	ApiDB	exon	577945	578078	.	+	.	"transcript_id ""rna_PF3D7_0712700-1""; gene_id ""PF3D7_0712700""; gene_name ""PF3D7_0712700"";"
Pf3D7_07_v3	ApiDB	gene	670795	670866	.	+	.	"transcript_id ""PF3D7_0714700""; gene_id ""PF3D7_0714700""; gene_name ""PF3D7_0714700"";"
Pf3D7_07_v3	ApiDB	exon	670795	670866	.	+	.	"transcript_id ""rna_PF3D7_0714700-1""; gene_id ""PF3D7_0714700"";"
Pf3D7_07_v3	ApiDB	gene	671656	671735	.	+	.	"transcript_id ""PF3D7_0714800""; gene_id ""PF3D7_0714800""; gene_name ""PF3D7_0714800"";"
Pf3D7_07_v3	ApiDB	exon	671656	671735	.	+	.	"transcript_id ""rna_PF3D7_0714800-1""; gene_id ""PF3D7_0714800"";"
Pf3D7_07_v3	ApiDB	gene	672735	672816	.	-	.	"transcript_id ""PF3D7_0714900""; gene_id ""PF3D7_0714900""; gene_name ""PF3D7_0714900"";"
Pf3D7_07_v3	ApiDB	exon	672735	672816	.	-	.	"transcript_id ""rna_PF3D7_0714900-1""; gene_id ""PF3D7_0714900"";"
Pf3D7_07_v3	ApiDB	exon	689543	689598	.	-	.	"transcript_id ""rna_PF3D7_0715500-1""; gene_id ""PF3D7_0715500""; gene_name ""PF3D7_0715500"";"
Pf3D7_07_v3	ApiDB	exon	689744	689838	.	-	.	"transcript_id ""rna_PF3D7_0715500-1""; gene_id ""PF3D7_0715500""; gene_name ""PF3D7_0715500"";"
Pf3D7_07_v3	ApiDB	exon	689993	690057	.	-	.	"transcript_id ""rna_PF3D7_0715500-1""; gene_id ""PF3D7_0715500""; gene_name ""PF3D7_0715500"";"
Pf3D7_07_v3	ApiDB	CDS	689543	689598	.	-	2	"transcript_id ""rna_PF3D7_0715500-1""; gene_id ""PF3D7_0715500""; gene_name ""PF3D7_0715500"";"
Pf3D7_07_v3	ApiDB	CDS	689744	689838	.	-	1	"transcript_id ""rna_PF3D7_0715500-1""; gene_id ""PF3D7_0715500""; gene_name ""PF3D7_0715500"";"
Pf3D7_07_v3	ApiDB	CDS	689993	690057	.	-	0	"transcript_id ""rna_PF3D7_0715500-1""; gene_id ""PF3D7_0715500""; gene_name ""PF3D7_0715500"";"
Pf3D7_07_v3	ApiDB	exon	939715	939784	.	-	.	"transcript_id ""rna_PF3D7_0721900-1""; gene_id ""PF3D7_0721900""; gene_name ""PF3D7_0721900"";"
Pf3D7_07_v3	ApiDB	exon	939916	939963	.	-	.	"transcript_id ""rna_PF3D7_0721900-1""; gene_id ""PF3D7_0721900""; gene_name ""PF3D7_0721900"";"
Pf3D7_07_v3	ApiDB	exon	940132	940250	.	-	.	"transcript_id ""rna_PF3D7_0721900-1""; gene_id ""PF3D7_0721900""; gene_name ""PF3D7_0721900"";"
Pf3D7_07_v3	ApiDB	CDS	939715	939784	.	-	1	"transcript_id ""rna_PF3D7_0721900-1""; gene_id ""PF3D7_0721900""; gene_name ""PF3D7_0721900"";"
Pf3D7_07_v3	ApiDB	CDS	939916	939963	.	-	1	"transcript_id ""rna_PF3D7_0721900-1""; gene_id ""PF3D7_0721900""; gene_name ""PF3D7_0721900"";"
Pf3D7_07_v3	ApiDB	CDS	940132	940250	.	-	0	"transcript_id ""rna_PF3D7_0721900-1""; gene_id ""PF3D7_0721900""; gene_name ""PF3D7_0721900"";"
Pf3D7_07_v3	ApiDB	exon	962031	962113	.	+	.	"transcript_id ""rna_PF3D7_0722700-1""; gene_id ""PF3D7_0722700""; gene_name ""PF3D7_0722700"";"
Pf3D7_07_v3	ApiDB	exon	962291	962447	.	+	.	"transcript_id ""rna_PF3D7_0722700-1""; gene_id ""PF3D7_0722700""; gene_name ""PF3D7_0722700"";"
Pf3D7_07_v3	ApiDB	CDS	962031	962113	.	+	0	"transcript_id ""rna_PF3D7_0722700-1""; gene_id ""PF3D7_0722700""; gene_name ""PF3D7_0722700"";"
Pf3D7_07_v3	ApiDB	CDS	962291	962447	.	+	1	"transcript_id ""rna_PF3D7_0722700-1""; gene_id ""PF3D7_0722700""; gene_name ""PF3D7_0722700"";"
Pf3D7_07_v3	ApiDB	exon	1083761	1085847	.	+	.	"transcript_id ""rna_PF3D7_0725600-1""; gene_id ""PF3D7_0725600"";"
Pf3D7_07_v3	ApiDB	exon	1085848	1086212	.	+	.	"transcript_id ""rna_PF3D7_0725700-1""; gene_id ""PF3D7_0725700"";"
Pf3D7_07_v3	ApiDB	gene	1086213	1086371	.	+	.	"transcript_id ""PF3D7_0725800""; gene_id ""PF3D7_0725800""; gene_name ""PF3D7_0725800"";"
Pf3D7_07_v3	ApiDB	exon	1086213	1086371	.	+	.	"transcript_id ""rna_PF3D7_0725800-1""; gene_id ""PF3D7_0725800"";"
Pf3D7_07_v3	ApiDB	gene	1086372	1086569	.	+	.	"transcript_id ""PF3D7_0725900""; gene_id ""PF3D7_0725900""; gene_name ""PF3D7_0725900"";"
Pf3D7_07_v3	ApiDB	exon	1086372	1086569	.	+	.	"transcript_id ""rna_PF3D7_0725900-1""; gene_id ""PF3D7_0725900"";"
Pf3D7_07_v3	ApiDB	exon	1086570	1090357	.	+	.	"transcript_id ""rna_PF3D7_0726000-1""; gene_id ""PF3D7_0726000"";"
Pf3D7_07_v3	ApiDB	exon	1264445	1264738	.	+	.	"transcript_id ""rna_PF3D7_0729800-1""; gene_id ""PF3D7_0729800""; gene_name ""PF3D7_0729800"";"
Pf3D7_07_v3	ApiDB	CDS	1264445	1264738	.	+	0	"transcript_id ""rna_PF3D7_0729800-1""; gene_id ""PF3D7_0729800""; gene_name ""PF3D7_0729800"";"
Pf3D7_07_v3	ApiDB	gene	1318059	1318131	.	+	.	"transcript_id ""PF3D7_0730600""; gene_id ""PF3D7_0730600""; gene_name ""PF3D7_0730600"";"
Pf3D7_07_v3	ApiDB	exon	1318059	1318131	.	+	.	"transcript_id ""rna_PF3D7_0730600-1""; gene_id ""PF3D7_0730600"";"
Pf3D7_07_v3	ApiDB	gene	1319011	1319082	.	-	.	"transcript_id ""PF3D7_0730700""; gene_id ""PF3D7_0730700""; gene_name ""PF3D7_0730700"";"
Pf3D7_07_v3	ApiDB	exon	1319011	1319082	.	-	.	"transcript_id ""rna_PF3D7_0730700-1""; gene_id ""PF3D7_0730700"";"
Pf3D7_07_v3	ApiDB	exon	1406853	1407065	.	+	.	"transcript_id ""rna_PF3D7_0732600-1""; gene_id ""PF3D7_0732600""; gene_name ""PF3D7_0732600"";"
Pf3D7_07_v3	ApiDB	CDS	1406853	1407065	.	+	0	"transcript_id ""rna_PF3D7_0732600-1""; gene_id ""PF3D7_0732600""; gene_name ""PF3D7_0732600"";"
Pf3D7_08_v3	ApiDB	exon	98890	99051	.	-	.	"transcript_id ""rna_PF3D7_0801200-1""; gene_id ""PF3D7_0801200""; gene_name ""PF3D7_0801200"";"
Pf3D7_08_v3	ApiDB	exon	104525	104620	.	-	.	"transcript_id ""rna_PF3D7_0801400-1""; gene_id ""PF3D7_0801400""; gene_name ""PF3D7_0801400"";"
Pf3D7_08_v3	ApiDB	exon	104748	104888	.	-	.	"transcript_id ""rna_PF3D7_0801400-1""; gene_id ""PF3D7_0801400""; gene_name ""PF3D7_0801400"";"
Pf3D7_08_v3	ApiDB	CDS	104525	104620	.	-	0	"transcript_id ""rna_PF3D7_0801400-1""; gene_id ""PF3D7_0801400""; gene_name ""PF3D7_0801400"";"
Pf3D7_08_v3	ApiDB	CDS	104748	104888	.	-	0	"transcript_id ""rna_PF3D7_0801400-1""; gene_id ""PF3D7_0801400""; gene_name ""PF3D7_0801400"";"
Pf3D7_08_v3	ApiDB	exon	236442	236571	.	-	.	"transcript_id ""rna_PF3D7_0803900-1""; gene_id ""PF3D7_0803900""; gene_name ""PF3D7_0803900"";"
Pf3D7_08_v3	ApiDB	gene	239057	239141	.	+	.	"transcript_id ""PF3D7_0804100""; gene_id ""PF3D7_0804100""; gene_name ""PF3D7_0804100"";"
Pf3D7_08_v3	ApiDB	exon	239057	239141	.	+	.	"transcript_id ""rna_PF3D7_0804100-1""; gene_id ""PF3D7_0804100"";"
Pf3D7_08_v3	ApiDB	exon	239877	240036	.	+	.	"transcript_id ""rna_PF3D7_0804200-1""; gene_id ""PF3D7_0804200""; gene_name ""PF3D7_0804200"";"
Pf3D7_08_v3	ApiDB	exon	290902	291183	.	+	.	"transcript_id ""rna_PF3D7_0805200-1""; gene_id ""PF3D7_0805200""; gene_name ""PF3D7_0805200"";"
Pf3D7_08_v3	ApiDB	CDS	290902	291183	.	+	0	"transcript_id ""rna_PF3D7_0805200-1""; gene_id ""PF3D7_0805200""; gene_name ""PF3D7_0805200"";"
Pf3D7_08_v3	ApiDB	exon	427492	427639	.	+	.	"transcript_id ""rna_PF3D7_0808500-1""; gene_id ""PF3D7_0808500""; gene_name ""PF3D7_0808500"";"
Pf3D7_08_v3	ApiDB	exon	456050	456155	.	-	.	"transcript_id ""rna_PF3D7_0809000-1""; gene_id ""PF3D7_0809000""; gene_name ""PF3D7_0809000"";"
Pf3D7_08_v3	ApiDB	exon	517421	517693	.	-	.	"transcript_id ""rna_PF3D7_0810000-1""; gene_id ""PF3D7_0810000""; gene_name ""PF3D7_0810000"";"
Pf3D7_08_v3	ApiDB	CDS	517421	517693	.	-	0	"transcript_id ""rna_PF3D7_0810000-1""; gene_id ""PF3D7_0810000""; gene_name ""PF3D7_0810000"";"
Pf3D7_08_v3	ApiDB	exon	635537	635755	.	-	.	"transcript_id ""rna_PF3D7_0812800-1""; gene_id ""PF3D7_0812800""; gene_name ""PF3D7_0812800"";"
Pf3D7_08_v3	ApiDB	CDS	635537	635755	.	-	0	"transcript_id ""rna_PF3D7_0812800-1""; gene_id ""PF3D7_0812800""; gene_name ""PF3D7_0812800"";"
Pf3D7_08_v3	ApiDB	exon	815150	815293	.	+	.	"transcript_id ""rna_PF3D7_0817800-1""; gene_id ""PF3D7_0817800""; gene_name ""PF3D7_0817800"";"
Pf3D7_08_v3	ApiDB	exon	815431	815451	.	+	.	"transcript_id ""rna_PF3D7_0817800-1""; gene_id ""PF3D7_0817800""; gene_name ""PF3D7_0817800"";"
Pf3D7_08_v3	ApiDB	CDS	815150	815293	.	+	0	"transcript_id ""rna_PF3D7_0817800-1""; gene_id ""PF3D7_0817800""; gene_name ""PF3D7_0817800"";"
Pf3D7_08_v3	ApiDB	CDS	815431	815451	.	+	0	"transcript_id ""rna_PF3D7_0817800-1""; gene_id ""PF3D7_0817800""; gene_name ""PF3D7_0817800"";"
Pf3D7_08_v3	ApiDB	exon	899004	899078	.	-	.	"transcript_id ""rna_PF3D7_0819900-1""; gene_id ""PF3D7_0819900""; gene_name ""PF3D7_0819900"";"
Pf3D7_08_v3	ApiDB	exon	899223	899312	.	-	.	"transcript_id ""rna_PF3D7_0819900-1""; gene_id ""PF3D7_0819900""; gene_name ""PF3D7_0819900"";"
Pf3D7_08_v3	ApiDB	exon	899443	899528	.	-	.	"transcript_id ""rna_PF3D7_0819900-1""; gene_id ""PF3D7_0819900""; gene_name ""PF3D7_0819900"";"
Pf3D7_08_v3	ApiDB	exon	899633	899657	.	-	.	"transcript_id ""rna_PF3D7_0819900-1""; gene_id ""PF3D7_0819900""; gene_name ""PF3D7_0819900"";"
Pf3D7_08_v3	ApiDB	CDS	899004	899078	.	-	0	"transcript_id ""rna_PF3D7_0819900-1""; gene_id ""PF3D7_0819900""; gene_name ""PF3D7_0819900"";"
Pf3D7_08_v3	ApiDB	CDS	899223	899312	.	-	0	"transcript_id ""rna_PF3D7_0819900-1""; gene_id ""PF3D7_0819900""; gene_name ""PF3D7_0819900"";"
Pf3D7_08_v3	ApiDB	CDS	899443	899528	.	-	2	"transcript_id ""rna_PF3D7_0819900-1""; gene_id ""PF3D7_0819900""; gene_name ""PF3D7_0819900"";"
Pf3D7_08_v3	ApiDB	CDS	899633	899657	.	-	0	"transcript_id ""rna_PF3D7_0819900-1""; gene_id ""PF3D7_0819900""; gene_name ""PF3D7_0819900"";"
Pf3D7_08_v3	ApiDB	exon	976074	976120	.	+	.	"transcript_id ""rna_PF3D7_0821800-1""; gene_id ""PF3D7_0821800""; gene_name ""PF3D7_0821800"";"
Pf3D7_08_v3	ApiDB	exon	976358	976474	.	+	.	"transcript_id ""rna_PF3D7_0821800-1""; gene_id ""PF3D7_0821800""; gene_name ""PF3D7_0821800"";"
Pf3D7_08_v3	ApiDB	exon	976566	976644	.	+	.	"transcript_id ""rna_PF3D7_0821800-1""; gene_id ""PF3D7_0821800""; gene_name ""PF3D7_0821800"";"
Pf3D7_08_v3	ApiDB	CDS	976074	976120	.	+	0	"transcript_id ""rna_PF3D7_0821800-1""; gene_id ""PF3D7_0821800""; gene_name ""PF3D7_0821800"";"
Pf3D7_08_v3	ApiDB	CDS	976358	976474	.	+	1	"transcript_id ""rna_PF3D7_0821800-1""; gene_id ""PF3D7_0821800""; gene_name ""PF3D7_0821800"";"
Pf3D7_08_v3	ApiDB	CDS	976566	976644	.	+	1	"transcript_id ""rna_PF3D7_0821800-1""; gene_id ""PF3D7_0821800""; gene_name ""PF3D7_0821800"";"
Pf3D7_08_v3	ApiDB	exon	988281	988462	.	-	.	"transcript_id ""rna_PF3D7_0822300-1""; gene_id ""PF3D7_0822300""; gene_name ""PF3D7_0822300"";"
Pf3D7_08_v3	ApiDB	exon	988694	988763	.	-	.	"transcript_id ""rna_PF3D7_0822300-1""; gene_id ""PF3D7_0822300""; gene_name ""PF3D7_0822300"";"
Pf3D7_08_v3	ApiDB	CDS	988281	988462	.	-	2	"transcript_id ""rna_PF3D7_0822300-1""; gene_id ""PF3D7_0822300""; gene_name ""PF3D7_0822300"";"
Pf3D7_08_v3	ApiDB	CDS	988694	988763	.	-	0	"transcript_id ""rna_PF3D7_0822300-1""; gene_id ""PF3D7_0822300""; gene_name ""PF3D7_0822300"";"
Pf3D7_08_v3	ApiDB	exon	1041832	1041984	.	-	.	"transcript_id ""rna_PF3D7_0823700-1""; gene_id ""PF3D7_0823700""; gene_name ""PF3D7_0823700"";"
Pf3D7_08_v3	ApiDB	exon	1042280	1042327	.	-	.	"transcript_id ""rna_PF3D7_0823700-1""; gene_id ""PF3D7_0823700""; gene_name ""PF3D7_0823700"";"
Pf3D7_08_v3	ApiDB	CDS	1041832	1041984	.	-	0	"transcript_id ""rna_PF3D7_0823700-1""; gene_id ""PF3D7_0823700""; gene_name ""PF3D7_0823700"";"
Pf3D7_08_v3	ApiDB	CDS	1042280	1042327	.	-	0	"transcript_id ""rna_PF3D7_0823700-1""; gene_id ""PF3D7_0823700""; gene_name ""PF3D7_0823700"";"
Pf3D7_08_v3	ApiDB	exon	1100816	1101073	.	-	.	"transcript_id ""rna_PF3D7_0825600-1""; gene_id ""PF3D7_0825600""; gene_name ""PF3D7_0825600"";"
Pf3D7_08_v3	ApiDB	CDS	1100816	1101073	.	-	0	"transcript_id ""rna_PF3D7_0825600-1""; gene_id ""PF3D7_0825600""; gene_name ""PF3D7_0825600"";"
Pf3D7_08_v3	ApiDB	gene	1161232	1161329	.	-	.	"transcript_id ""PF3D7_0826800""; gene_id ""PF3D7_0826800""; gene_name ""PF3D7_0826800"";"
Pf3D7_08_v3	ApiDB	exon	1161232	1161329	.	-	.	"transcript_id ""rna_PF3D7_0826800-1""; gene_id ""PF3D7_0826800"";"
Pf3D7_08_v3	ApiDB	exon	1256555	1256588	.	+	.	"transcript_id ""rna_PF3D7_0829300-1""; gene_id ""PF3D7_0829300""; gene_name ""PF3D7_0829300"";"
Pf3D7_08_v3	ApiDB	exon	1256680	1256842	.	+	.	"transcript_id ""rna_PF3D7_0829300-1""; gene_id ""PF3D7_0829300""; gene_name ""PF3D7_0829300"";"
Pf3D7_08_v3	ApiDB	exon	1256938	1257016	.	+	.	"transcript_id ""rna_PF3D7_0829300-1""; gene_id ""PF3D7_0829300""; gene_name ""PF3D7_0829300"";"
Pf3D7_08_v3	ApiDB	exon	1257122	1257133	.	+	.	"transcript_id ""rna_PF3D7_0829300-1""; gene_id ""PF3D7_0829300""; gene_name ""PF3D7_0829300"";"
Pf3D7_08_v3	ApiDB	CDS	1256555	1256588	.	+	0	"transcript_id ""rna_PF3D7_0829300-1""; gene_id ""PF3D7_0829300""; gene_name ""PF3D7_0829300"";"
Pf3D7_08_v3	ApiDB	CDS	1256680	1256842	.	+	2	"transcript_id ""rna_PF3D7_0829300-1""; gene_id ""PF3D7_0829300""; gene_name ""PF3D7_0829300"";"
Pf3D7_08_v3	ApiDB	CDS	1256938	1257016	.	+	1	"transcript_id ""rna_PF3D7_0829300-1""; gene_id ""PF3D7_0829300""; gene_name ""PF3D7_0829300"";"
Pf3D7_08_v3	ApiDB	CDS	1257122	1257133	.	+	0	"transcript_id ""rna_PF3D7_0829300-1""; gene_id ""PF3D7_0829300""; gene_name ""PF3D7_0829300"";"
Pf3D7_08_v3	ApiDB	gene	1280004	1280114	.	+	.	"transcript_id ""PF3D7_0830000""; gene_id ""PF3D7_0830000""; gene_name ""PF3D7_0830000"";"
Pf3D7_08_v3	ApiDB	exon	1280004	1280114	.	+	.	"transcript_id ""rna_PF3D7_0830000-1""; gene_id ""PF3D7_0830000"";"
Pf3D7_08_v3	ApiDB	exon	1284578	1287755	.	+	.	"transcript_id ""rna_PF3D7_0830200-1""; gene_id ""PF3D7_0830200"";"
Pf3D7_09_v3	ApiDB	exon	64216	64428	.	-	.	"transcript_id ""rna_PF3D7_0901200-1""; gene_id ""PF3D7_0901200""; gene_name ""PF3D7_0901200"";"
Pf3D7_09_v3	ApiDB	CDS	64216	64428	.	-	0	"transcript_id ""rna_PF3D7_0901200-1""; gene_id ""PF3D7_0901200""; gene_name ""PF3D7_0901200"";"
Pf3D7_09_v3	ApiDB	exon	337564	337700	.	+	.	"transcript_id ""rna_PF3D7_0907000-1""; gene_id ""PF3D7_0907000""; gene_name ""PF3D7_0907000"";"
Pf3D7_09_v3	ApiDB	exon	337815	337920	.	+	.	"transcript_id ""rna_PF3D7_0907000-1""; gene_id ""PF3D7_0907000""; gene_name ""PF3D7_0907000"";"
Pf3D7_09_v3	ApiDB	CDS	337564	337700	.	+	0	"transcript_id ""rna_PF3D7_0907000-1""; gene_id ""PF3D7_0907000""; gene_name ""PF3D7_0907000"";"
Pf3D7_09_v3	ApiDB	CDS	337815	337920	.	+	1	"transcript_id ""rna_PF3D7_0907000-1""; gene_id ""PF3D7_0907000""; gene_name ""PF3D7_0907000"";"
Pf3D7_09_v3	ApiDB	exon	562677	562934	.	+	.	"transcript_id ""rna_PF3D7_0912700-1""; gene_id ""PF3D7_0912700""; gene_name ""PF3D7_0912700"";"
Pf3D7_09_v3	ApiDB	CDS	562677	562934	.	+	0	"transcript_id ""rna_PF3D7_0912700-1""; gene_id ""PF3D7_0912700""; gene_name ""PF3D7_0912700"";"
Pf3D7_09_v3	ApiDB	exon	593107	593278	.	+	.	"transcript_id ""rna_PF3D7_0913800-1""; gene_id ""PF3D7_0913800""; gene_name ""PF3D7_0913800"";"
Pf3D7_09_v3	ApiDB	exon	593468	593556	.	+	.	"transcript_id ""rna_PF3D7_0913800-1""; gene_id ""PF3D7_0913800""; gene_name ""PF3D7_0913800"";"
Pf3D7_09_v3	ApiDB	CDS	593107	593278	.	+	0	"transcript_id ""rna_PF3D7_0913800-1""; gene_id ""PF3D7_0913800""; gene_name ""PF3D7_0913800"";"
Pf3D7_09_v3	ApiDB	CDS	593468	593556	.	+	2	"transcript_id ""rna_PF3D7_0913800-1""; gene_id ""PF3D7_0913800""; gene_name ""PF3D7_0913800"";"
Pf3D7_09_v3	ApiDB	exon	703368	703517	.	+	.	"transcript_id ""rna_PF3D7_0916800-1""; gene_id ""PF3D7_0916800""; gene_name ""PF3D7_0916800"";"
Pf3D7_09_v3	ApiDB	CDS	703368	703517	.	+	0	"transcript_id ""rna_PF3D7_0916800-1""; gene_id ""PF3D7_0916800""; gene_name ""PF3D7_0916800"";"
Pf3D7_09_v3	ApiDB	exon	1009063	1009066	.	+	.	"transcript_id ""rna_PF3D7_0924800-1""; gene_id ""PF3D7_0924800""; gene_name ""PF3D7_0924800"";"
Pf3D7_09_v3	ApiDB	exon	1009201	1009239	.	+	.	"transcript_id ""rna_PF3D7_0924800-1""; gene_id ""PF3D7_0924800""; gene_name ""PF3D7_0924800"";"
Pf3D7_09_v3	ApiDB	exon	1009330	1009400	.	+	.	"transcript_id ""rna_PF3D7_0924800-1""; gene_id ""PF3D7_0924800""; gene_name ""PF3D7_0924800"";"
Pf3D7_09_v3	ApiDB	exon	1009509	1009574	.	+	.	"transcript_id ""rna_PF3D7_0924800-1""; gene_id ""PF3D7_0924800""; gene_name ""PF3D7_0924800"";"
Pf3D7_09_v3	ApiDB	exon	1009681	1009755	.	+	.	"transcript_id ""rna_PF3D7_0924800-1""; gene_id ""PF3D7_0924800""; gene_name ""PF3D7_0924800"";"
Pf3D7_09_v3	ApiDB	CDS	1009063	1009066	.	+	0	"transcript_id ""rna_PF3D7_0924800-1""; gene_id ""PF3D7_0924800""; gene_name ""PF3D7_0924800"";"
Pf3D7_09_v3	ApiDB	CDS	1009201	1009239	.	+	2	"transcript_id ""rna_PF3D7_0924800-1""; gene_id ""PF3D7_0924800""; gene_name ""PF3D7_0924800"";"
Pf3D7_09_v3	ApiDB	CDS	1009330	1009400	.	+	2	"transcript_id ""rna_PF3D7_0924800-1""; gene_id ""PF3D7_0924800""; gene_name ""PF3D7_0924800"";"
Pf3D7_09_v3	ApiDB	CDS	1009509	1009574	.	+	0	"transcript_id ""rna_PF3D7_0924800-1""; gene_id ""PF3D7_0924800""; gene_name ""PF3D7_0924800"";"
Pf3D7_09_v3	ApiDB	CDS	1009681	1009755	.	+	0	"transcript_id ""rna_PF3D7_0924800-1""; gene_id ""PF3D7_0924800""; gene_name ""PF3D7_0924800"";"
Pf3D7_09_v3	ApiDB	exon	1063053	1063208	.	+	.	"transcript_id ""rna_PF3D7_0926200-1""; gene_id ""PF3D7_0926200""; gene_name ""PF3D7_0926200"";"
Pf3D7_09_v3	ApiDB	CDS	1063053	1063208	.	+	0	"transcript_id ""rna_PF3D7_0926200-1""; gene_id ""PF3D7_0926200""; gene_name ""PF3D7_0926200"";"
Pf3D7_09_v3	ApiDB	exon	1135545	1135562	.	+	.	"transcript_id ""rna_PF3D7_0928000.2-1""; gene_id ""PF3D7_0928000.2""; gene_name ""PF3D7_0928000.2"";"
Pf3D7_09_v3	ApiDB	exon	1135908	1136011	.	+	.	"transcript_id ""rna_PF3D7_0928000.2-1""; gene_id ""PF3D7_0928000.2""; gene_name ""PF3D7_0928000.2"";"
Pf3D7_09_v3	ApiDB	exon	1136115	1136188	.	+	.	"transcript_id ""rna_PF3D7_0928000.2-1""; gene_id ""PF3D7_0928000.2""; gene_name ""PF3D7_0928000.2"";"
Pf3D7_09_v3	ApiDB	exon	1136336	1136391	.	+	.	"transcript_id ""rna_PF3D7_0928000.2-1""; gene_id ""PF3D7_0928000.2""; gene_name ""PF3D7_0928000.2"";"
Pf3D7_09_v3	ApiDB	CDS	1135545	1135562	.	+	0	"transcript_id ""rna_PF3D7_0928000.2-1""; gene_id ""PF3D7_0928000.2""; gene_name ""PF3D7_0928000.2"";"
Pf3D7_09_v3	ApiDB	CDS	1135908	1136011	.	+	0	"transcript_id ""rna_PF3D7_0928000.2-1""; gene_id ""PF3D7_0928000.2""; gene_name ""PF3D7_0928000.2"";"
Pf3D7_09_v3	ApiDB	CDS	1136115	1136188	.	+	1	"transcript_id ""rna_PF3D7_0928000.2-1""; gene_id ""PF3D7_0928000.2""; gene_name ""PF3D7_0928000.2"";"
Pf3D7_09_v3	ApiDB	CDS	1136336	1136391	.	+	2	"transcript_id ""rna_PF3D7_0928000.2-1""; gene_id ""PF3D7_0928000.2""; gene_name ""PF3D7_0928000.2"";"
Pf3D7_09_v3	ApiDB	exon	1186606	1186902	.	-	.	"transcript_id ""rna_PF3D7_0929800-1""; gene_id ""PF3D7_0929800""; gene_name ""PF3D7_0929800"";"
Pf3D7_09_v3	ApiDB	CDS	1186606	1186902	.	-	0	"transcript_id ""rna_PF3D7_0929800-1""; gene_id ""PF3D7_0929800""; gene_name ""PF3D7_0929800"";"
Pf3D7_09_v3	ApiDB	exon	1367396	1367614	.	-	.	"transcript_id ""rna_PF3D7_0935100-1""; gene_id ""PF3D7_0935100""; gene_name ""PF3D7_0935100"";"
Pf3D7_09_v3	ApiDB	CDS	1367396	1367614	.	-	0	"transcript_id ""rna_PF3D7_0935100-1""; gene_id ""PF3D7_0935100""; gene_name ""PF3D7_0935100"";"
Pf3D7_09_v3	ApiDB	exon	1427642	1427734	.	-	.	"transcript_id ""rna_PF3D7_0936000-1""; gene_id ""PF3D7_0936000""; gene_name ""PF3D7_0936000"";"
Pf3D7_09_v3	ApiDB	exon	1427831	1428022	.	-	.	"transcript_id ""rna_PF3D7_0936000-1""; gene_id ""PF3D7_0936000""; gene_name ""PF3D7_0936000"";"
Pf3D7_09_v3	ApiDB	CDS	1427642	1427734	.	-	0	"transcript_id ""rna_PF3D7_0936000-1""; gene_id ""PF3D7_0936000""; gene_name ""PF3D7_0936000"";"
Pf3D7_09_v3	ApiDB	CDS	1427831	1428022	.	-	0	"transcript_id ""rna_PF3D7_0936000-1""; gene_id ""PF3D7_0936000""; gene_name ""PF3D7_0936000"";"
Pf3D7_10_v3	ApiDB	exon	70547	70819	.	-	.	"transcript_id ""rna_PF3D7_1001200-1""; gene_id ""PF3D7_1001200""; gene_name ""PF3D7_1001200"";"
Pf3D7_10_v3	ApiDB	CDS	70547	70819	.	-	0	"transcript_id ""rna_PF3D7_1001200-1""; gene_id ""PF3D7_1001200""; gene_name ""PF3D7_1001200"";"
Pf3D7_10_v3	ApiDB	exon	147639	147647	.	+	.	"transcript_id ""rna_PF3D7_1003100-1""; gene_id ""PF3D7_1003100""; gene_name ""PF3D7_1003100"";"
Pf3D7_10_v3	ApiDB	exon	147739	147792	.	+	.	"transcript_id ""rna_PF3D7_1003100-1""; gene_id ""PF3D7_1003100""; gene_name ""PF3D7_1003100"";"
Pf3D7_10_v3	ApiDB	exon	147895	148053	.	+	.	"transcript_id ""rna_PF3D7_1003100-1""; gene_id ""PF3D7_1003100""; gene_name ""PF3D7_1003100"";"
Pf3D7_10_v3	ApiDB	exon	148177	148239	.	+	.	"transcript_id ""rna_PF3D7_1003100-1""; gene_id ""PF3D7_1003100""; gene_name ""PF3D7_1003100"";"
Pf3D7_10_v3	ApiDB	CDS	147639	147647	.	+	0	"transcript_id ""rna_PF3D7_1003100-1""; gene_id ""PF3D7_1003100""; gene_name ""PF3D7_1003100"";"
Pf3D7_10_v3	ApiDB	CDS	147739	147792	.	+	0	"transcript_id ""rna_PF3D7_1003100-1""; gene_id ""PF3D7_1003100""; gene_name ""PF3D7_1003100"";"
Pf3D7_10_v3	ApiDB	CDS	147895	148053	.	+	0	"transcript_id ""rna_PF3D7_1003100-1""; gene_id ""PF3D7_1003100""; gene_name ""PF3D7_1003100"";"
Pf3D7_10_v3	ApiDB	CDS	148177	148239	.	+	0	"transcript_id ""rna_PF3D7_1003100-1""; gene_id ""PF3D7_1003100""; gene_name ""PF3D7_1003100"";"
Pf3D7_10_v3	ApiDB	exon	232422	232470	.	-	.	"transcript_id ""rna_PF3D7_1005200-1""; gene_id ""PF3D7_1005200""; gene_name ""PF3D7_1005200"";"
Pf3D7_10_v3	ApiDB	exon	232563	232630	.	-	.	"transcript_id ""rna_PF3D7_1005200-1""; gene_id ""PF3D7_1005200""; gene_name ""PF3D7_1005200"";"
Pf3D7_10_v3	ApiDB	exon	232750	232818	.	-	.	"transcript_id ""rna_PF3D7_1005200-1""; gene_id ""PF3D7_1005200""; gene_name ""PF3D7_1005200"";"
Pf3D7_10_v3	ApiDB	CDS	232422	232470	.	-	1	"transcript_id ""rna_PF3D7_1005200-1""; gene_id ""PF3D7_1005200""; gene_name ""PF3D7_1005200"";"
Pf3D7_10_v3	ApiDB	CDS	232563	232630	.	-	0	"transcript_id ""rna_PF3D7_1005200-1""; gene_id ""PF3D7_1005200""; gene_name ""PF3D7_1005200"";"
Pf3D7_10_v3	ApiDB	CDS	232750	232818	.	-	0	"transcript_id ""rna_PF3D7_1005200-1""; gene_id ""PF3D7_1005200""; gene_name ""PF3D7_1005200"";"
Pf3D7_10_v3	ApiDB	exon	346407	346514	.	+	.	"transcript_id ""rna_PF3D7_1008300-1""; gene_id ""PF3D7_1008300""; gene_name ""PF3D7_1008300"";"
Pf3D7_10_v3	ApiDB	CDS	346407	346514	.	+	0	"transcript_id ""rna_PF3D7_1008300-1""; gene_id ""PF3D7_1008300""; gene_name ""PF3D7_1008300"";"
Pf3D7_10_v3	ApiDB	exon	984228	984253	.	-	.	"transcript_id ""rna_PF3D7_1023300-1""; gene_id ""PF3D7_1023300""; gene_name ""PF3D7_1023300"";"
Pf3D7_10_v3	ApiDB	exon	984469	984546	.	-	.	"transcript_id ""rna_PF3D7_1023300-1""; gene_id ""PF3D7_1023300""; gene_name ""PF3D7_1023300"";"
Pf3D7_10_v3	ApiDB	exon	984965	985094	.	-	.	"transcript_id ""rna_PF3D7_1023300-1""; gene_id ""PF3D7_1023300""; gene_name ""PF3D7_1023300"";"
Pf3D7_10_v3	ApiDB	exon	985325	985330	.	-	.	"transcript_id ""rna_PF3D7_1023300-1""; gene_id ""PF3D7_1023300""; gene_name ""PF3D7_1023300"";"
Pf3D7_10_v3	ApiDB	CDS	984228	984253	.	-	2	"transcript_id ""rna_PF3D7_1023300-1""; gene_id ""PF3D7_1023300""; gene_name ""PF3D7_1023300"";"
Pf3D7_10_v3	ApiDB	CDS	984469	984546	.	-	2	"transcript_id ""rna_PF3D7_1023300-1""; gene_id ""PF3D7_1023300""; gene_name ""PF3D7_1023300"";"
Pf3D7_10_v3	ApiDB	CDS	984965	985094	.	-	0	"transcript_id ""rna_PF3D7_1023300-1""; gene_id ""PF3D7_1023300""; gene_name ""PF3D7_1023300"";"
Pf3D7_10_v3	ApiDB	CDS	985325	985330	.	-	0	"transcript_id ""rna_PF3D7_1023300-1""; gene_id ""PF3D7_1023300""; gene_name ""PF3D7_1023300"";"
Pf3D7_10_v3	ApiDB	exon	987017	987310	.	-	.	"transcript_id ""rna_PF3D7_1023500-1""; gene_id ""PF3D7_1023500""; gene_name ""PF3D7_1023500"";"
Pf3D7_10_v3	ApiDB	CDS	987017	987310	.	-	0	"transcript_id ""rna_PF3D7_1023500-1""; gene_id ""PF3D7_1023500""; gene_name ""PF3D7_1023500"";"
Pf3D7_10_v3	ApiDB	exon	1088214	1088417	.	+	.	"transcript_id ""rna_PF3D7_1025600-1""; gene_id ""PF3D7_1025600""; gene_name ""PF3D7_1025600"";"
Pf3D7_10_v3	ApiDB	CDS	1088214	1088417	.	+	0	"transcript_id ""rna_PF3D7_1025600-1""; gene_id ""PF3D7_1025600""; gene_name ""PF3D7_1025600"";"
Pf3D7_10_v3	ApiDB	exon	1089997	1090024	.	-	.	"transcript_id ""rna_PF3D7_1025800-1""; gene_id ""PF3D7_1025800""; gene_name ""PF3D7_1025800"";"
Pf3D7_10_v3	ApiDB	exon	1090231	1090308	.	-	.	"transcript_id ""rna_PF3D7_1025800-1""; gene_id ""PF3D7_1025800""; gene_name ""PF3D7_1025800"";"
Pf3D7_10_v3	ApiDB	exon	1090441	1090538	.	-	.	"transcript_id ""rna_PF3D7_1025800-1""; gene_id ""PF3D7_1025800""; gene_name ""PF3D7_1025800"";"
Pf3D7_10_v3	ApiDB	CDS	1089997	1090024	.	-	1	"transcript_id ""rna_PF3D7_1025800-1""; gene_id ""PF3D7_1025800""; gene_name ""PF3D7_1025800"";"
Pf3D7_10_v3	ApiDB	CDS	1090231	1090308	.	-	1	"transcript_id ""rna_PF3D7_1025800-1""; gene_id ""PF3D7_1025800""; gene_name ""PF3D7_1025800"";"
Pf3D7_10_v3	ApiDB	CDS	1090441	1090538	.	-	0	"transcript_id ""rna_PF3D7_1025800-1""; gene_id ""PF3D7_1025800""; gene_name ""PF3D7_1025800"";"
Pf3D7_10_v3	ApiDB	exon	1112423	1112635	.	-	.	"transcript_id ""rna_PF3D7_1026500-1""; gene_id ""PF3D7_1026500""; gene_name ""PF3D7_1026500"";"
Pf3D7_10_v3	ApiDB	CDS	1112423	1112635	.	-	0	"transcript_id ""rna_PF3D7_1026500-1""; gene_id ""PF3D7_1026500""; gene_name ""PF3D7_1026500"";"
Pf3D7_10_v3	ApiDB	exon	1147866	1148038	.	+	.	"transcript_id ""rna_PF3D7_1027500-1""; gene_id ""PF3D7_1027500""; gene_name ""PF3D7_1027500"";"
Pf3D7_10_v3	ApiDB	exon	1148168	1148213	.	+	.	"transcript_id ""rna_PF3D7_1027500-1""; gene_id ""PF3D7_1027500""; gene_name ""PF3D7_1027500"";"
Pf3D7_10_v3	ApiDB	CDS	1147866	1148038	.	+	0	"transcript_id ""rna_PF3D7_1027500-1""; gene_id ""PF3D7_1027500""; gene_name ""PF3D7_1027500"";"
Pf3D7_10_v3	ApiDB	CDS	1148168	1148213	.	+	1	"transcript_id ""rna_PF3D7_1027500-1""; gene_id ""PF3D7_1027500""; gene_name ""PF3D7_1027500"";"
Pf3D7_10_v3	ApiDB	exon	1511342	1511405	.	+	.	"transcript_id ""rna_PF3D7_1038200-1""; gene_id ""PF3D7_1038200""; gene_name ""PF3D7_1038200"";"
Pf3D7_10_v3	ApiDB	exon	1511723	1511835	.	+	.	"transcript_id ""rna_PF3D7_1038200-1""; gene_id ""PF3D7_1038200""; gene_name ""PF3D7_1038200"";"
Pf3D7_10_v3	ApiDB	CDS	1511342	1511405	.	+	0	"transcript_id ""rna_PF3D7_1038200-1""; gene_id ""PF3D7_1038200""; gene_name ""PF3D7_1038200"";"
Pf3D7_10_v3	ApiDB	CDS	1511723	1511835	.	+	2	"transcript_id ""rna_PF3D7_1038200-1""; gene_id ""PF3D7_1038200""; gene_name ""PF3D7_1038200"";"
Pf3D7_11_v3	ApiDB	exon	128789	129064	.	+	.	"transcript_id ""rna_PF3D7_1102700-1""; gene_id ""PF3D7_1102700""; gene_name ""PF3D7_1102700"";"
Pf3D7_11_v3	ApiDB	CDS	128789	129064	.	+	0	"transcript_id ""rna_PF3D7_1102700-1""; gene_id ""PF3D7_1102700""; gene_name ""PF3D7_1102700"";"
Pf3D7_11_v3	ApiDB	exon	131703	131987	.	-	.	"transcript_id ""rna_PF3D7_1102800-1""; gene_id ""PF3D7_1102800""; gene_name ""PF3D7_1102800"";"
Pf3D7_11_v3	ApiDB	CDS	131703	131987	.	-	0	"transcript_id ""rna_PF3D7_1102800-1""; gene_id ""PF3D7_1102800""; gene_name ""PF3D7_1102800"";"
Pf3D7_11_v3	ApiDB	exon	138646	138834	.	+	.	"transcript_id ""rna_PF3D7_1103000-1""; gene_id ""PF3D7_1103000""; gene_name ""PF3D7_1103000"";"
Pf3D7_11_v3	ApiDB	exon	138948	139034	.	+	.	"transcript_id ""rna_PF3D7_1103000-1""; gene_id ""PF3D7_1103000""; gene_name ""PF3D7_1103000"";"
Pf3D7_11_v3	ApiDB	CDS	138646	138834	.	+	0	"transcript_id ""rna_PF3D7_1103000-1""; gene_id ""PF3D7_1103000""; gene_name ""PF3D7_1103000"";"
Pf3D7_11_v3	ApiDB	CDS	138948	139034	.	+	0	"transcript_id ""rna_PF3D7_1103000-1""; gene_id ""PF3D7_1103000""; gene_name ""PF3D7_1103000"";"
Pf3D7_11_v3	ApiDB	gene	143353	143425	.	+	.	"transcript_id ""PF3D7_1103200""; gene_id ""PF3D7_1103200""; gene_name ""PF3D7_1103200"";"
Pf3D7_11_v3	ApiDB	exon	143353	143425	.	+	.	"transcript_id ""rna_PF3D7_1103200-1""; gene_id ""PF3D7_1103200"";"
Pf3D7_11_v3	ApiDB	gene	144841	144939	.	-	.	"transcript_id ""PF3D7_1103300""; gene_id ""PF3D7_1103300""; gene_name ""PF3D7_1103300"";"
Pf3D7_11_v3	ApiDB	exon	144841	144939	.	-	.	"transcript_id ""rna_PF3D7_1103300-1""; gene_id ""PF3D7_1103300"";"
Pf3D7_11_v3	ApiDB	exon	175248	175433	.	+	.	"transcript_id ""rna_PF3D7_1103900-1""; gene_id ""PF3D7_1103900""; gene_name ""PF3D7_1103900"";"
Pf3D7_11_v3	ApiDB	CDS	175248	175433	.	+	0	"transcript_id ""rna_PF3D7_1103900-1""; gene_id ""PF3D7_1103900""; gene_name ""PF3D7_1103900"";"
Pf3D7_11_v3	ApiDB	gene	381154	381259	.	-	.	"transcript_id ""PF3D7_1109000""; gene_id ""PF3D7_1109000""; gene_name ""PF3D7_1109000"";"
Pf3D7_11_v3	ApiDB	exon	381154	381259	.	-	.	"transcript_id ""rna_PF3D7_1109000-1""; gene_id ""PF3D7_1109000"";"
Pf3D7_11_v3	ApiDB	gene	390441	390508	.	-	.	"transcript_id ""PF3D7_1109300""; gene_id ""PF3D7_1109300""; gene_name ""PF3D7_1109300"";"
Pf3D7_11_v3	ApiDB	exon	390441	390508	.	-	.	"transcript_id ""rna_PF3D7_1109300-1""; gene_id ""PF3D7_1109300"";"
Pf3D7_11_v3	ApiDB	gene	391061	391145	.	-	.	"transcript_id ""PF3D7_1109500""; gene_id ""PF3D7_1109500""; gene_name ""PF3D7_1109500"";"
Pf3D7_11_v3	ApiDB	exon	391061	391145	.	-	.	"transcript_id ""rna_PF3D7_1109500-1""; gene_id ""PF3D7_1109500"";"
Pf3D7_11_v3	ApiDB	gene	391758	391840	.	-	.	"transcript_id ""PF3D7_1109600""; gene_id ""PF3D7_1109600""; gene_name ""PF3D7_1109600"";"
Pf3D7_11_v3	ApiDB	exon	391758	391840	.	-	.	"transcript_id ""rna_PF3D7_1109600-1""; gene_id ""PF3D7_1109600"";"
Pf3D7_11_v3	ApiDB	gene	392510	392712	.	-	.	"transcript_id ""PF3D7_1109700""; gene_id ""PF3D7_1109700""; gene_name ""PF3D7_1109700"";"
Pf3D7_11_v3	ApiDB	exon	392510	392712	.	-	.	"transcript_id ""rna_PF3D7_1109700-1""; gene_id ""PF3D7_1109700"";"
Pf3D7_11_v3	ApiDB	exon	395252	395336	.	-	.	"transcript_id ""rna_PF3D7_1109800-1""; gene_id ""PF3D7_1109800""; gene_name ""PF3D7_1109800"";"
Pf3D7_11_v3	ApiDB	exon	398659	398688	.	+	.	"transcript_id ""rna_PF3D7_1110000-1""; gene_id ""PF3D7_1110000""; gene_name ""PF3D7_1110000"";"
Pf3D7_11_v3	ApiDB	exon	399008	399226	.	+	.	"transcript_id ""rna_PF3D7_1110000-1""; gene_id ""PF3D7_1110000""; gene_name ""PF3D7_1110000"";"
Pf3D7_11_v3	ApiDB	CDS	398659	398688	.	+	0	"transcript_id ""rna_PF3D7_1110000-1""; gene_id ""PF3D7_1110000""; gene_name ""PF3D7_1110000"";"
Pf3D7_11_v3	ApiDB	CDS	399008	399226	.	+	0	"transcript_id ""rna_PF3D7_1110000-1""; gene_id ""PF3D7_1110000""; gene_name ""PF3D7_1110000"";"
Pf3D7_11_v3	ApiDB	exon	459776	459797	.	+	.	"transcript_id ""rna_PF3D7_1112000-1""; gene_id ""PF3D7_1112000""; gene_name ""PF3D7_1112000"";"
Pf3D7_11_v3	ApiDB	exon	459971	460043	.	+	.	"transcript_id ""rna_PF3D7_1112000-1""; gene_id ""PF3D7_1112000""; gene_name ""PF3D7_1112000"";"
Pf3D7_11_v3	ApiDB	exon	460236	460325	.	+	.	"transcript_id ""rna_PF3D7_1112000-1""; gene_id ""PF3D7_1112000""; gene_name ""PF3D7_1112000"";"
Pf3D7_11_v3	ApiDB	exon	460587	460620	.	+	.	"transcript_id ""rna_PF3D7_1112000-1""; gene_id ""PF3D7_1112000""; gene_name ""PF3D7_1112000"";"
Pf3D7_11_v3	ApiDB	CDS	459776	459797	.	+	0	"transcript_id ""rna_PF3D7_1112000-1""; gene_id ""PF3D7_1112000""; gene_name ""PF3D7_1112000"";"
Pf3D7_11_v3	ApiDB	CDS	459971	460043	.	+	2	"transcript_id ""rna_PF3D7_1112000-1""; gene_id ""PF3D7_1112000""; gene_name ""PF3D7_1112000"";"
Pf3D7_11_v3	ApiDB	CDS	460236	460325	.	+	1	"transcript_id ""rna_PF3D7_1112000-1""; gene_id ""PF3D7_1112000""; gene_name ""PF3D7_1112000"";"
Pf3D7_11_v3	ApiDB	CDS	460587	460620	.	+	1	"transcript_id ""rna_PF3D7_1112000-1""; gene_id ""PF3D7_1112000""; gene_name ""PF3D7_1112000"";"
Pf3D7_11_v3	ApiDB	exon	765033	765197	.	+	.	"transcript_id ""rna_PF3D7_1120200-1""; gene_id ""PF3D7_1120200""; gene_name ""PF3D7_1120200"";"
Pf3D7_11_v3	ApiDB	exon	765539	765625	.	+	.	"transcript_id ""rna_PF3D7_1120200-1""; gene_id ""PF3D7_1120200""; gene_name ""PF3D7_1120200"";"
Pf3D7_11_v3	ApiDB	CDS	765033	765197	.	+	0	"transcript_id ""rna_PF3D7_1120200-1""; gene_id ""PF3D7_1120200""; gene_name ""PF3D7_1120200"";"
Pf3D7_11_v3	ApiDB	CDS	765539	765625	.	+	0	"transcript_id ""rna_PF3D7_1120200-1""; gene_id ""PF3D7_1120200""; gene_name ""PF3D7_1120200"";"
Pf3D7_11_v3	ApiDB	exon	790011	790262	.	+	.	"transcript_id ""rna_PF3D7_1120800-1""; gene_id ""PF3D7_1120800""; gene_name ""PF3D7_1120800"";"
Pf3D7_11_v3	ApiDB	CDS	790011	790262	.	+	0	"transcript_id ""rna_PF3D7_1120800-1""; gene_id ""PF3D7_1120800""; gene_name ""PF3D7_1120800"";"
Pf3D7_11_v3	ApiDB	exon	1003226	1003394	.	-	.	"transcript_id ""rna_PF3D7_1125600-1""; gene_id ""PF3D7_1125600""; gene_name ""PF3D7_1125600"";"
Pf3D7_11_v3	ApiDB	exon	1003612	1003694	.	-	.	"transcript_id ""rna_PF3D7_1125600-1""; gene_id ""PF3D7_1125600""; gene_name ""PF3D7_1125600"";"
Pf3D7_11_v3	ApiDB	CDS	1003226	1003394	.	-	1	"transcript_id ""rna_PF3D7_1125600-1""; gene_id ""PF3D7_1125600""; gene_name ""PF3D7_1125600"";"
Pf3D7_11_v3	ApiDB	CDS	1003612	1003694	.	-	0	"transcript_id ""rna_PF3D7_1125600-1""; gene_id ""PF3D7_1125600""; gene_name ""PF3D7_1125600"";"
Pf3D7_11_v3	ApiDB	exon	1013466	1013747	.	+	.	"transcript_id ""rna_PF3D7_1125900-1""; gene_id ""PF3D7_1125900""; gene_name ""PF3D7_1125900"";"
Pf3D7_11_v3	ApiDB	CDS	1013466	1013747	.	+	0	"transcript_id ""rna_PF3D7_1125900-1""; gene_id ""PF3D7_1125900""; gene_name ""PF3D7_1125900"";"
Pf3D7_11_v3	ApiDB	exon	1053642	1053699	.	-	.	"transcript_id ""rna_PF3D7_1126900-1""; gene_id ""PF3D7_1126900""; gene_name ""PF3D7_1126900"";"
Pf3D7_11_v3	ApiDB	exon	1053818	1053920	.	-	.	"transcript_id ""rna_PF3D7_1126900-1""; gene_id ""PF3D7_1126900""; gene_name ""PF3D7_1126900"";"
Pf3D7_11_v3	ApiDB	exon	1054063	1054153	.	-	.	"transcript_id ""rna_PF3D7_1126900-1""; gene_id ""PF3D7_1126900""; gene_name ""PF3D7_1126900"";"
Pf3D7_11_v3	ApiDB	exon	1054325	1054333	.	-	.	"transcript_id ""rna_PF3D7_1126900-1""; gene_id ""PF3D7_1126900""; gene_name ""PF3D7_1126900"";"
Pf3D7_11_v3	ApiDB	CDS	1053642	1053699	.	-	1	"transcript_id ""rna_PF3D7_1126900-1""; gene_id ""PF3D7_1126900""; gene_name ""PF3D7_1126900"";"
Pf3D7_11_v3	ApiDB	CDS	1053818	1053920	.	-	2	"transcript_id ""rna_PF3D7_1126900-1""; gene_id ""PF3D7_1126900""; gene_name ""PF3D7_1126900"";"
Pf3D7_11_v3	ApiDB	CDS	1054063	1054153	.	-	0	"transcript_id ""rna_PF3D7_1126900-1""; gene_id ""PF3D7_1126900""; gene_name ""PF3D7_1126900"";"
Pf3D7_11_v3	ApiDB	CDS	1054325	1054333	.	-	0	"transcript_id ""rna_PF3D7_1126900-1""; gene_id ""PF3D7_1126900""; gene_name ""PF3D7_1126900"";"
Pf3D7_11_v3	ApiDB	exon	1062718	1062793	.	+	.	"transcript_id ""rna_PF3D7_1127200-1""; gene_id ""PF3D7_1127200""; gene_name ""PF3D7_1127200"";"
Pf3D7_11_v3	ApiDB	exon	1062942	1063072	.	+	.	"transcript_id ""rna_PF3D7_1127200-1""; gene_id ""PF3D7_1127200""; gene_name ""PF3D7_1127200"";"
Pf3D7_11_v3	ApiDB	CDS	1062718	1062793	.	+	0	"transcript_id ""rna_PF3D7_1127200-1""; gene_id ""PF3D7_1127200""; gene_name ""PF3D7_1127200"";"
Pf3D7_11_v3	ApiDB	CDS	1062942	1063072	.	+	2	"transcript_id ""rna_PF3D7_1127200-1""; gene_id ""PF3D7_1127200""; gene_name ""PF3D7_1127200"";"
Pf3D7_11_v3	ApiDB	exon	1163094	1163357	.	-	.	"transcript_id ""rna_PF3D7_1130100-1""; gene_id ""PF3D7_1130100""; gene_name ""PF3D7_1130100"";"
Pf3D7_11_v3	ApiDB	CDS	1163094	1163357	.	-	0	"transcript_id ""rna_PF3D7_1130100-1""; gene_id ""PF3D7_1130100""; gene_name ""PF3D7_1130100"";"
Pf3D7_11_v3	ApiDB	gene	1166588	1166687	.	+	.	"transcript_id ""PF3D7_1130300""; gene_id ""PF3D7_1130300""; gene_name ""PF3D7_1130300"";"
Pf3D7_11_v3	ApiDB	exon	1166588	1166687	.	+	.	"transcript_id ""rna_PF3D7_1130300-1""; gene_id ""PF3D7_1130300"";"
Pf3D7_11_v3	ApiDB	exon	1275574	1275663	.	+	.	"transcript_id ""rna_PF3D7_1133000-1""; gene_id ""PF3D7_1133000""; gene_name ""PF3D7_1133000"";"
Pf3D7_11_v3	ApiDB	CDS	1275574	1275663	.	+	0	"transcript_id ""rna_PF3D7_1133000-1""; gene_id ""PF3D7_1133000""; gene_name ""PF3D7_1133000"";"
Pf3D7_11_v3	ApiDB	exon	1396433	1396543	.	-	.	"transcript_id ""rna_PF3D7_1135700-1""; gene_id ""PF3D7_1135700""; gene_name ""PF3D7_1135700"";"
Pf3D7_11_v3	ApiDB	exon	1396651	1396764	.	-	.	"transcript_id ""rna_PF3D7_1135700-1""; gene_id ""PF3D7_1135700""; gene_name ""PF3D7_1135700"";"
Pf3D7_11_v3	ApiDB	CDS	1396433	1396543	.	-	0	"transcript_id ""rna_PF3D7_1135700-1""; gene_id ""PF3D7_1135700""; gene_name ""PF3D7_1135700"";"
Pf3D7_11_v3	ApiDB	CDS	1396651	1396764	.	-	0	"transcript_id ""rna_PF3D7_1135700-1""; gene_id ""PF3D7_1135700""; gene_name ""PF3D7_1135700"";"
Pf3D7_11_v3	ApiDB	gene	1461301	1461498	.	-	.	"transcript_id ""PF3D7_1137000""; gene_id ""PF3D7_1137000""; gene_name ""PF3D7_1137000"";"
Pf3D7_11_v3	ApiDB	exon	1461301	1461498	.	-	.	"transcript_id ""rna_PF3D7_1137000-1""; gene_id ""PF3D7_1137000"";"
Pf3D7_11_v3	ApiDB	exon	1755438	1755551	.	+	.	"transcript_id ""rna_PF3D7_1144000-1""; gene_id ""PF3D7_1144000""; gene_name ""PF3D7_1144000"";"
Pf3D7_11_v3	ApiDB	exon	1755801	1755935	.	+	.	"transcript_id ""rna_PF3D7_1144000-1""; gene_id ""PF3D7_1144000""; gene_name ""PF3D7_1144000"";"
Pf3D7_11_v3	ApiDB	CDS	1755438	1755551	.	+	0	"transcript_id ""rna_PF3D7_1144000-1""; gene_id ""PF3D7_1144000""; gene_name ""PF3D7_1144000"";"
Pf3D7_11_v3	ApiDB	CDS	1755801	1755935	.	+	0	"transcript_id ""rna_PF3D7_1144000-1""; gene_id ""PF3D7_1144000""; gene_name ""PF3D7_1144000"";"
Pf3D7_11_v3	ApiDB	exon	1759257	1759322	.	-	.	"transcript_id ""rna_PF3D7_1144300-1""; gene_id ""PF3D7_1144300""; gene_name ""PF3D7_1144300"";"
Pf3D7_11_v3	ApiDB	exon	1759869	1759922	.	-	.	"transcript_id ""rna_PF3D7_1144300-1""; gene_id ""PF3D7_1144300""; gene_name ""PF3D7_1144300"";"
Pf3D7_11_v3	ApiDB	CDS	1759257	1759322	.	-	0	"transcript_id ""rna_PF3D7_1144300-1""; gene_id ""PF3D7_1144300""; gene_name ""PF3D7_1144300"";"
Pf3D7_11_v3	ApiDB	CDS	1759869	1759922	.	-	0	"transcript_id ""rna_PF3D7_1144300-1""; gene_id ""PF3D7_1144300""; gene_name ""PF3D7_1144300"";"
Pf3D7_11_v3	ApiDB	exon	1798776	1798854	.	-	.	"transcript_id ""rna_PF3D7_1145300-1""; gene_id ""PF3D7_1145300""; gene_name ""PF3D7_1145300"";"
Pf3D7_11_v3	ApiDB	exon	1799054	1799122	.	-	.	"transcript_id ""rna_PF3D7_1145300-1""; gene_id ""PF3D7_1145300""; gene_name ""PF3D7_1145300"";"
Pf3D7_11_v3	ApiDB	exon	1799294	1799348	.	-	.	"transcript_id ""rna_PF3D7_1145300-1""; gene_id ""PF3D7_1145300""; gene_name ""PF3D7_1145300"";"
Pf3D7_11_v3	ApiDB	exon	1799610	1799670	.	-	.	"transcript_id ""rna_PF3D7_1145300-1""; gene_id ""PF3D7_1145300""; gene_name ""PF3D7_1145300"";"
Pf3D7_11_v3	ApiDB	CDS	1798776	1798854	.	-	1	"transcript_id ""rna_PF3D7_1145300-1""; gene_id ""PF3D7_1145300""; gene_name ""PF3D7_1145300"";"
Pf3D7_11_v3	ApiDB	CDS	1799054	1799122	.	-	1	"transcript_id ""rna_PF3D7_1145300-1""; gene_id ""PF3D7_1145300""; gene_name ""PF3D7_1145300"";"
Pf3D7_11_v3	ApiDB	CDS	1799294	1799348	.	-	2	"transcript_id ""rna_PF3D7_1145300-1""; gene_id ""PF3D7_1145300""; gene_name ""PF3D7_1145300"";"
Pf3D7_11_v3	ApiDB	CDS	1799610	1799670	.	-	0	"transcript_id ""rna_PF3D7_1145300-1""; gene_id ""PF3D7_1145300""; gene_name ""PF3D7_1145300"";"
Pf3D7_11_v3	ApiDB	exon	1888637	1888784	.	-	.	"transcript_id ""rna_PF3D7_1147400-1""; gene_id ""PF3D7_1147400""; gene_name ""PF3D7_1147400"";"
Pf3D7_11_v3	ApiDB	exon	1889054	1889139	.	-	.	"transcript_id ""rna_PF3D7_1147400-1""; gene_id ""PF3D7_1147400""; gene_name ""PF3D7_1147400"";"
Pf3D7_11_v3	ApiDB	CDS	1888637	1888784	.	-	1	"transcript_id ""rna_PF3D7_1147400-1""; gene_id ""PF3D7_1147400""; gene_name ""PF3D7_1147400"";"
Pf3D7_11_v3	ApiDB	CDS	1889054	1889139	.	-	0	"transcript_id ""rna_PF3D7_1147400-1""; gene_id ""PF3D7_1147400""; gene_name ""PF3D7_1147400"";"
Pf3D7_11_v3	ApiDB	exon	1922656	1922928	.	+	.	"transcript_id ""rna_PF3D7_1148500-1""; gene_id ""PF3D7_1148500""; gene_name ""PF3D7_1148500"";"
Pf3D7_11_v3	ApiDB	exon	1925942	1933150	.	+	.	"transcript_id ""rna_PF3D7_1148600-1""; gene_id ""PF3D7_1148600"";"
Pf3D7_11_v3	ApiDB	exon	1945778	1946047	.	+	.	"transcript_id ""rna_PF3D7_1148900-1""; gene_id ""PF3D7_1148900""; gene_name ""PF3D7_1148900"";"
Pf3D7_11_v3	ApiDB	CDS	1945778	1946047	.	+	0	"transcript_id ""rna_PF3D7_1148900-1""; gene_id ""PF3D7_1148900""; gene_name ""PF3D7_1148900"";"
Pf3D7_11_v3	ApiDB	exon	2004754	2005011	.	+	.	"transcript_id ""rna_PF3D7_1149700-1""; gene_id ""PF3D7_1149700""; gene_name ""PF3D7_1149700"";"
Pf3D7_11_v3	ApiDB	CDS	2004754	2005011	.	+	0	"transcript_id ""rna_PF3D7_1149700-1""; gene_id ""PF3D7_1149700""; gene_name ""PF3D7_1149700"";"
Pf3D7_12_v3	ApiDB	exon	160716	160829	.	+	.	"transcript_id ""rna_PF3D7_1202800-1""; gene_id ""PF3D7_1202800""; gene_name ""PF3D7_1202800"";"
Pf3D7_12_v3	ApiDB	exon	160926	161042	.	+	.	"transcript_id ""rna_PF3D7_1202800-1""; gene_id ""PF3D7_1202800""; gene_name ""PF3D7_1202800"";"
Pf3D7_12_v3	ApiDB	exon	161196	161255	.	+	.	"transcript_id ""rna_PF3D7_1202800-1""; gene_id ""PF3D7_1202800""; gene_name ""PF3D7_1202800"";"
Pf3D7_12_v3	ApiDB	CDS	160716	160829	.	+	0	"transcript_id ""rna_PF3D7_1202800-1""; gene_id ""PF3D7_1202800""; gene_name ""PF3D7_1202800"";"
Pf3D7_12_v3	ApiDB	CDS	160926	161042	.	+	0	"transcript_id ""rna_PF3D7_1202800-1""; gene_id ""PF3D7_1202800""; gene_name ""PF3D7_1202800"";"
Pf3D7_12_v3	ApiDB	CDS	161196	161255	.	+	0	"transcript_id ""rna_PF3D7_1202800-1""; gene_id ""PF3D7_1202800""; gene_name ""PF3D7_1202800"";"
Pf3D7_12_v3	ApiDB	exon	162429	162722	.	-	.	"transcript_id ""rna_PF3D7_1202900-1""; gene_id ""PF3D7_1202900""; gene_name ""PF3D7_1202900"";"
Pf3D7_12_v3	ApiDB	CDS	162429	162722	.	-	0	"transcript_id ""rna_PF3D7_1202900-1""; gene_id ""PF3D7_1202900""; gene_name ""PF3D7_1202900"";"
Pf3D7_12_v3	ApiDB	exon	402300	402527	.	+	.	"transcript_id ""rna_PF3D7_1208600-1""; gene_id ""PF3D7_1208600""; gene_name ""PF3D7_1208600"";"
Pf3D7_12_v3	ApiDB	CDS	402300	402527	.	+	0	"transcript_id ""rna_PF3D7_1208600-1""; gene_id ""PF3D7_1208600""; gene_name ""PF3D7_1208600"";"
Pf3D7_12_v3	ApiDB	gene	479489	479588	.	-	.	"transcript_id ""PF3D7_1210800""; gene_id ""PF3D7_1210800""; gene_name ""PF3D7_1210800"";"
Pf3D7_12_v3	ApiDB	exon	479489	479588	.	-	.	"transcript_id ""rna_PF3D7_1210800-1""; gene_id ""PF3D7_1210800"";"
Pf3D7_12_v3	ApiDB	exon	556085	556136	.	-	.	"transcript_id ""rna_PF3D7_1212600.2-1""; gene_id ""PF3D7_1212600.2""; gene_name ""PF3D7_1212600.2"";"
Pf3D7_12_v3	ApiDB	exon	556318	556460	.	-	.	"transcript_id ""rna_PF3D7_1212600.2-1""; gene_id ""PF3D7_1212600.2""; gene_name ""PF3D7_1212600.2"";"
Pf3D7_12_v3	ApiDB	exon	556679	556762	.	-	.	"transcript_id ""rna_PF3D7_1212600.2-1""; gene_id ""PF3D7_1212600.2""; gene_name ""PF3D7_1212600.2"";"
Pf3D7_12_v3	ApiDB	CDS	556085	556136	.	-	1	"transcript_id ""rna_PF3D7_1212600.2-1""; gene_id ""PF3D7_1212600.2""; gene_name ""PF3D7_1212600.2"";"
Pf3D7_12_v3	ApiDB	CDS	556318	556460	.	-	0	"transcript_id ""rna_PF3D7_1212600.2-1""; gene_id ""PF3D7_1212600.2""; gene_name ""PF3D7_1212600.2"";"
Pf3D7_12_v3	ApiDB	CDS	556679	556762	.	-	0	"transcript_id ""rna_PF3D7_1212600.2-1""; gene_id ""PF3D7_1212600.2""; gene_name ""PF3D7_1212600.2"";"
Pf3D7_12_v3	ApiDB	exon	576417	576580	.	-	.	"transcript_id ""rna_PF3D7_1213100-1""; gene_id ""PF3D7_1213100""; gene_name ""PF3D7_1213100"";"
Pf3D7_12_v3	ApiDB	exon	586809	587090	.	+	.	"transcript_id ""rna_PF3D7_1213600-1""; gene_id ""PF3D7_1213600""; gene_name ""PF3D7_1213600"";"
Pf3D7_12_v3	ApiDB	CDS	586809	587090	.	+	0	"transcript_id ""rna_PF3D7_1213600-1""; gene_id ""PF3D7_1213600""; gene_name ""PF3D7_1213600"";"
Pf3D7_12_v3	ApiDB	exon	633892	633951	.	-	.	"transcript_id ""rna_PF3D7_1215500-1""; gene_id ""PF3D7_1215500""; gene_name ""PF3D7_1215500"";"
Pf3D7_12_v3	ApiDB	exon	634253	634351	.	-	.	"transcript_id ""rna_PF3D7_1215500-1""; gene_id ""PF3D7_1215500""; gene_name ""PF3D7_1215500"";"
Pf3D7_12_v3	ApiDB	exon	634495	634545	.	-	.	"transcript_id ""rna_PF3D7_1215500-1""; gene_id ""PF3D7_1215500""; gene_name ""PF3D7_1215500"";"
Pf3D7_12_v3	ApiDB	CDS	633892	633951	.	-	0	"transcript_id ""rna_PF3D7_1215500-1""; gene_id ""PF3D7_1215500""; gene_name ""PF3D7_1215500"";"
Pf3D7_12_v3	ApiDB	CDS	634253	634351	.	-	0	"transcript_id ""rna_PF3D7_1215500-1""; gene_id ""PF3D7_1215500""; gene_name ""PF3D7_1215500"";"
Pf3D7_12_v3	ApiDB	CDS	634495	634545	.	-	0	"transcript_id ""rna_PF3D7_1215500-1""; gene_id ""PF3D7_1215500""; gene_name ""PF3D7_1215500"";"
Pf3D7_12_v3	ApiDB	gene	666884	666955	.	+	.	"transcript_id ""PF3D7_1216800""; gene_id ""PF3D7_1216800""; gene_name ""PF3D7_1216800"";"
Pf3D7_12_v3	ApiDB	exon	666884	666955	.	+	.	"transcript_id ""rna_PF3D7_1216800-1""; gene_id ""PF3D7_1216800"";"
Pf3D7_12_v3	ApiDB	exon	698771	699013	.	-	.	"transcript_id ""rna_PF3D7_1217800-1""; gene_id ""PF3D7_1217800""; gene_name ""PF3D7_1217800"";"
Pf3D7_12_v3	ApiDB	CDS	698771	699013	.	-	0	"transcript_id ""rna_PF3D7_1217800-1""; gene_id ""PF3D7_1217800""; gene_name ""PF3D7_1217800"";"
Pf3D7_12_v3	ApiDB	exon	795157	795318	.	+	.	"transcript_id ""rna_PF3D7_1219800-1""; gene_id ""PF3D7_1219800""; gene_name ""PF3D7_1219800"";"
Pf3D7_12_v3	ApiDB	CDS	795157	795318	.	+	0	"transcript_id ""rna_PF3D7_1219800-1""; gene_id ""PF3D7_1219800""; gene_name ""PF3D7_1219800"";"
Pf3D7_12_v3	ApiDB	gene	881970	882114	.	-	.	"transcript_id ""PF3D7_1222200""; gene_id ""PF3D7_1222200""; gene_name ""PF3D7_1222200"";"
Pf3D7_12_v3	ApiDB	exon	881970	882114	.	-	.	"transcript_id ""rna_PF3D7_1222200-1""; gene_id ""PF3D7_1222200"";"
Pf3D7_12_v3	ApiDB	exon	1218181	1218261	.	+	.	"transcript_id ""rna_PF3D7_1229700-1""; gene_id ""PF3D7_1229700""; gene_name ""PF3D7_1229700"";"
Pf3D7_12_v3	ApiDB	exon	1218486	1218578	.	+	.	"transcript_id ""rna_PF3D7_1229700-1""; gene_id ""PF3D7_1229700""; gene_name ""PF3D7_1229700"";"
Pf3D7_12_v3	ApiDB	exon	1218692	1218766	.	+	.	"transcript_id ""rna_PF3D7_1229700-1""; gene_id ""PF3D7_1229700""; gene_name ""PF3D7_1229700"";"
Pf3D7_12_v3	ApiDB	CDS	1218181	1218261	.	+	0	"transcript_id ""rna_PF3D7_1229700-1""; gene_id ""PF3D7_1229700""; gene_name ""PF3D7_1229700"";"
Pf3D7_12_v3	ApiDB	CDS	1218486	1218578	.	+	0	"transcript_id ""rna_PF3D7_1229700-1""; gene_id ""PF3D7_1229700""; gene_name ""PF3D7_1229700"";"
Pf3D7_12_v3	ApiDB	CDS	1218692	1218766	.	+	0	"transcript_id ""rna_PF3D7_1229700-1""; gene_id ""PF3D7_1229700""; gene_name ""PF3D7_1229700"";"
Pf3D7_12_v3	ApiDB	exon	1306524	1306593	.	-	.	"transcript_id ""rna_PF3D7_1231700-1""; gene_id ""PF3D7_1231700""; gene_name ""PF3D7_1231700"";"
Pf3D7_12_v3	ApiDB	exon	1306835	1306968	.	-	.	"transcript_id ""rna_PF3D7_1231700-1""; gene_id ""PF3D7_1231700""; gene_name ""PF3D7_1231700"";"
Pf3D7_12_v3	ApiDB	CDS	1306524	1306593	.	-	1	"transcript_id ""rna_PF3D7_1231700-1""; gene_id ""PF3D7_1231700""; gene_name ""PF3D7_1231700"";"
Pf3D7_12_v3	ApiDB	CDS	1306835	1306968	.	-	0	"transcript_id ""rna_PF3D7_1231700-1""; gene_id ""PF3D7_1231700""; gene_name ""PF3D7_1231700"";"
Pf3D7_12_v3	ApiDB	exon	1462209	1462312	.	-	.	"transcript_id ""rna_PF3D7_1235100-1""; gene_id ""PF3D7_1235100""; gene_name ""PF3D7_1235100"";"
Pf3D7_12_v3	ApiDB	exon	1462491	1462602	.	-	.	"transcript_id ""rna_PF3D7_1235100-1""; gene_id ""PF3D7_1235100""; gene_name ""PF3D7_1235100"";"
Pf3D7_12_v3	ApiDB	CDS	1462209	1462312	.	-	2	"transcript_id ""rna_PF3D7_1235100-1""; gene_id ""PF3D7_1235100""; gene_name ""PF3D7_1235100"";"
Pf3D7_12_v3	ApiDB	CDS	1462491	1462602	.	-	0	"transcript_id ""rna_PF3D7_1235100-1""; gene_id ""PF3D7_1235100""; gene_name ""PF3D7_1235100"";"
Pf3D7_12_v3	ApiDB	exon	1575197	1575302	.	+	.	"transcript_id ""rna_PF3D7_1237800-1""; gene_id ""PF3D7_1237800""; gene_name ""PF3D7_1237800"";"
Pf3D7_12_v3	ApiDB	exon	1575403	1575518	.	+	.	"transcript_id ""rna_PF3D7_1237800-1""; gene_id ""PF3D7_1237800""; gene_name ""PF3D7_1237800"";"
Pf3D7_12_v3	ApiDB	CDS	1575197	1575302	.	+	0	"transcript_id ""rna_PF3D7_1237800-1""; gene_id ""PF3D7_1237800""; gene_name ""PF3D7_1237800"";"
Pf3D7_12_v3	ApiDB	CDS	1575403	1575518	.	+	2	"transcript_id ""rna_PF3D7_1237800-1""; gene_id ""PF3D7_1237800""; gene_name ""PF3D7_1237800"";"
Pf3D7_12_v3	ApiDB	exon	1715841	1715980	.	-	.	"transcript_id ""rna_PF3D7_1240500-1""; gene_id ""PF3D7_1240500""; gene_name ""PF3D7_1240500"";"
Pf3D7_12_v3	ApiDB	exon	1731821	1731955	.	-	.	"transcript_id ""rna_PF3D7_1240800-1""; gene_id ""PF3D7_1240800""; gene_name ""PF3D7_1240800"";"
Pf3D7_12_v3	ApiDB	exon	1745285	1745422	.	-	.	"transcript_id ""rna_PF3D7_1241000-1""; gene_id ""PF3D7_1241000""; gene_name ""PF3D7_1241000"";"
Pf3D7_12_v3	ApiDB	exon	1790557	1790763	.	+	.	"transcript_id ""rna_PF3D7_1242100-1""; gene_id ""PF3D7_1242100""; gene_name ""PF3D7_1242100"";"
Pf3D7_12_v3	ApiDB	CDS	1790557	1790763	.	+	0	"transcript_id ""rna_PF3D7_1242100-1""; gene_id ""PF3D7_1242100""; gene_name ""PF3D7_1242100"";"
Pf3D7_12_v3	ApiDB	exon	1808878	1808935	.	-	.	"transcript_id ""rna_PF3D7_1242900-1""; gene_id ""PF3D7_1242900""; gene_name ""PF3D7_1242900"";"
Pf3D7_12_v3	ApiDB	exon	1809283	1809455	.	-	.	"transcript_id ""rna_PF3D7_1242900-1""; gene_id ""PF3D7_1242900""; gene_name ""PF3D7_1242900"";"
Pf3D7_12_v3	ApiDB	exon	1809566	1809622	.	-	.	"transcript_id ""rna_PF3D7_1242900-1""; gene_id ""PF3D7_1242900""; gene_name ""PF3D7_1242900"";"
Pf3D7_12_v3	ApiDB	CDS	1808878	1808935	.	-	1	"transcript_id ""rna_PF3D7_1242900-1""; gene_id ""PF3D7_1242900""; gene_name ""PF3D7_1242900"";"
Pf3D7_12_v3	ApiDB	CDS	1809283	1809455	.	-	0	"transcript_id ""rna_PF3D7_1242900-1""; gene_id ""PF3D7_1242900""; gene_name ""PF3D7_1242900"";"
Pf3D7_12_v3	ApiDB	CDS	1809566	1809622	.	-	0	"transcript_id ""rna_PF3D7_1242900-1""; gene_id ""PF3D7_1242900""; gene_name ""PF3D7_1242900"";"
Pf3D7_12_v3	ApiDB	exon	1815311	1815562	.	+	.	"transcript_id ""rna_PF3D7_1243200-1""; gene_id ""PF3D7_1243200""; gene_name ""PF3D7_1243200"";"
Pf3D7_12_v3	ApiDB	CDS	1815311	1815562	.	+	0	"transcript_id ""rna_PF3D7_1243200-1""; gene_id ""PF3D7_1243200""; gene_name ""PF3D7_1243200"";"
Pf3D7_12_v3	ApiDB	exon	1816069	1816134	.	-	.	"transcript_id ""rna_PF3D7_1243300-1""; gene_id ""PF3D7_1243300""; gene_name ""PF3D7_1243300"";"
Pf3D7_12_v3	ApiDB	exon	1816275	1816448	.	-	.	"transcript_id ""rna_PF3D7_1243300-1""; gene_id ""PF3D7_1243300""; gene_name ""PF3D7_1243300"";"
Pf3D7_12_v3	ApiDB	CDS	1816069	1816134	.	-	0	"transcript_id ""rna_PF3D7_1243300-1""; gene_id ""PF3D7_1243300""; gene_name ""PF3D7_1243300"";"
Pf3D7_12_v3	ApiDB	CDS	1816275	1816448	.	-	0	"transcript_id ""rna_PF3D7_1243300-1""; gene_id ""PF3D7_1243300""; gene_name ""PF3D7_1243300"";"
Pf3D7_12_v3	ApiDB	gene	1857849	1858090	.	+	.	"transcript_id ""PF3D7_1244300""; gene_id ""PF3D7_1244300""; gene_name ""PF3D7_1244300"";"
Pf3D7_12_v3	ApiDB	exon	1857849	1858090	.	+	.	"transcript_id ""rna_PF3D7_1244300-1""; gene_id ""PF3D7_1244300"";"
Pf3D7_12_v3	ApiDB	exon	2001987	2002271	.	+	.	"transcript_id ""rna_PF3D7_1248800-1""; gene_id ""PF3D7_1248800""; gene_name ""PF3D7_1248800"";"
Pf3D7_12_v3	ApiDB	CDS	2001987	2002271	.	+	0	"transcript_id ""rna_PF3D7_1248800-1""; gene_id ""PF3D7_1248800""; gene_name ""PF3D7_1248800"";"
Pf3D7_12_v3	ApiDB	gene	2112878	2112950	.	+	.	"transcript_id ""PF3D7_1251900""; gene_id ""PF3D7_1251900""; gene_name ""PF3D7_1251900"";"
Pf3D7_12_v3	ApiDB	exon	2112878	2112950	.	+	.	"transcript_id ""rna_PF3D7_1251900-1""; gene_id ""PF3D7_1251900"";"
Pf3D7_12_v3	ApiDB	gene	2113730	2113801	.	-	.	"transcript_id ""PF3D7_1252000""; gene_id ""PF3D7_1252000""; gene_name ""PF3D7_1252000"";"
Pf3D7_12_v3	ApiDB	exon	2113730	2113801	.	-	.	"transcript_id ""rna_PF3D7_1252000-1""; gene_id ""PF3D7_1252000"";"
Pf3D7_12_v3	ApiDB	exon	2128400	2128438	.	-	.	"transcript_id ""rna_PF3D7_1252300-1""; gene_id ""PF3D7_1252300""; gene_name ""PF3D7_1252300"";"
Pf3D7_12_v3	ApiDB	exon	2128568	2128786	.	-	.	"transcript_id ""rna_PF3D7_1252300-1""; gene_id ""PF3D7_1252300""; gene_name ""PF3D7_1252300"";"
Pf3D7_12_v3	ApiDB	CDS	2128400	2128438	.	-	0	"transcript_id ""rna_PF3D7_1252300-1""; gene_id ""PF3D7_1252300""; gene_name ""PF3D7_1252300"";"
Pf3D7_12_v3	ApiDB	CDS	2128568	2128786	.	-	0	"transcript_id ""rna_PF3D7_1252300-1""; gene_id ""PF3D7_1252300""; gene_name ""PF3D7_1252300"";"
Pf3D7_12_v3	ApiDB	exon	2232691	2232903	.	+	.	"transcript_id ""rna_PF3D7_1254900-1""; gene_id ""PF3D7_1254900""; gene_name ""PF3D7_1254900"";"
Pf3D7_12_v3	ApiDB	CDS	2232691	2232903	.	+	0	"transcript_id ""rna_PF3D7_1254900-1""; gene_id ""PF3D7_1254900""; gene_name ""PF3D7_1254900"";"
Pf3D7_13_v3	ApiDB	gene	243655	243772	.	-	.	"transcript_id ""PF3D7_1304800""; gene_id ""PF3D7_1304800""; gene_name ""PF3D7_1304800"";"
Pf3D7_13_v3	ApiDB	exon	243655	243772	.	-	.	"transcript_id ""rna_PF3D7_1304800-1""; gene_id ""PF3D7_1304800"";"
Pf3D7_13_v3	ApiDB	exon	338189	338455	.	-	.	"transcript_id ""rna_PF3D7_1307500-1""; gene_id ""PF3D7_1307500""; gene_name ""PF3D7_1307500"";"
Pf3D7_13_v3	ApiDB	CDS	338189	338455	.	-	0	"transcript_id ""rna_PF3D7_1307500-1""; gene_id ""PF3D7_1307500""; gene_name ""PF3D7_1307500"";"
Pf3D7_13_v3	ApiDB	exon	372260	372426	.	+	.	"transcript_id ""rna_PF3D7_1308300-1""; gene_id ""PF3D7_1308300""; gene_name ""PF3D7_1308300"";"
Pf3D7_13_v3	ApiDB	exon	372565	372646	.	+	.	"transcript_id ""rna_PF3D7_1308300-1""; gene_id ""PF3D7_1308300""; gene_name ""PF3D7_1308300"";"
Pf3D7_13_v3	ApiDB	CDS	372260	372426	.	+	0	"transcript_id ""rna_PF3D7_1308300-1""; gene_id ""PF3D7_1308300""; gene_name ""PF3D7_1308300"";"
Pf3D7_13_v3	ApiDB	CDS	372565	372646	.	+	1	"transcript_id ""rna_PF3D7_1308300-1""; gene_id ""PF3D7_1308300""; gene_name ""PF3D7_1308300"";"
Pf3D7_13_v3	ApiDB	exon	477424	477582	.	-	.	"transcript_id ""rna_PF3D7_1311000-1""; gene_id ""PF3D7_1311000""; gene_name ""PF3D7_1311000"";"
Pf3D7_13_v3	ApiDB	exon	477748	477852	.	-	.	"transcript_id ""rna_PF3D7_1311000-1""; gene_id ""PF3D7_1311000""; gene_name ""PF3D7_1311000"";"
Pf3D7_13_v3	ApiDB	CDS	477424	477582	.	-	0	"transcript_id ""rna_PF3D7_1311000-1""; gene_id ""PF3D7_1311000""; gene_name ""PF3D7_1311000"";"
Pf3D7_13_v3	ApiDB	CDS	477748	477852	.	-	0	"transcript_id ""rna_PF3D7_1311000-1""; gene_id ""PF3D7_1311000""; gene_name ""PF3D7_1311000"";"
Pf3D7_13_v3	ApiDB	exon	526863	527060	.	-	.	"transcript_id ""rna_PF3D7_1312500-1""; gene_id ""PF3D7_1312500""; gene_name ""PF3D7_1312500"";"
Pf3D7_13_v3	ApiDB	CDS	526863	527060	.	-	0	"transcript_id ""rna_PF3D7_1312500-1""; gene_id ""PF3D7_1312500""; gene_name ""PF3D7_1312500"";"
Pf3D7_13_v3	ApiDB	exon	553752	553843	.	-	.	"transcript_id ""rna_PF3D7_1313000-1""; gene_id ""PF3D7_1313000""; gene_name ""PF3D7_1313000"";"
Pf3D7_13_v3	ApiDB	exon	554113	554251	.	-	.	"transcript_id ""rna_PF3D7_1313000-1""; gene_id ""PF3D7_1313000""; gene_name ""PF3D7_1313000"";"
Pf3D7_13_v3	ApiDB	CDS	553752	553843	.	-	2	"transcript_id ""rna_PF3D7_1313000-1""; gene_id ""PF3D7_1313000""; gene_name ""PF3D7_1313000"";"
Pf3D7_13_v3	ApiDB	CDS	554113	554251	.	-	0	"transcript_id ""rna_PF3D7_1313000-1""; gene_id ""PF3D7_1313000""; gene_name ""PF3D7_1313000"";"
Pf3D7_13_v3	ApiDB	exon	734604	734873	.	-	.	"transcript_id ""rna_PF3D7_1317500-1""; gene_id ""PF3D7_1317500""; gene_name ""PF3D7_1317500"";"
Pf3D7_13_v3	ApiDB	CDS	734604	734873	.	-	0	"transcript_id ""rna_PF3D7_1317500-1""; gene_id ""PF3D7_1317500""; gene_name ""PF3D7_1317500"";"
Pf3D7_13_v3	ApiDB	exon	807219	807443	.	+	.	"transcript_id ""rna_PF3D7_1319500-1""; gene_id ""PF3D7_1319500""; gene_name ""PF3D7_1319500"";"
Pf3D7_13_v3	ApiDB	CDS	807219	807443	.	+	0	"transcript_id ""rna_PF3D7_1319500-1""; gene_id ""PF3D7_1319500""; gene_name ""PF3D7_1319500"";"
Pf3D7_13_v3	ApiDB	exon	875265	875288	.	+	.	"transcript_id ""rna_PF3D7_1321200-1""; gene_id ""PF3D7_1321200""; gene_name ""PF3D7_1321200"";"
Pf3D7_13_v3	ApiDB	exon	875455	875550	.	+	.	"transcript_id ""rna_PF3D7_1321200-1""; gene_id ""PF3D7_1321200""; gene_name ""PF3D7_1321200"";"
Pf3D7_13_v3	ApiDB	exon	875731	875847	.	+	.	"transcript_id ""rna_PF3D7_1321200-1""; gene_id ""PF3D7_1321200""; gene_name ""PF3D7_1321200"";"
Pf3D7_13_v3	ApiDB	CDS	875265	875288	.	+	0	"transcript_id ""rna_PF3D7_1321200-1""; gene_id ""PF3D7_1321200""; gene_name ""PF3D7_1321200"";"
Pf3D7_13_v3	ApiDB	CDS	875455	875550	.	+	0	"transcript_id ""rna_PF3D7_1321200-1""; gene_id ""PF3D7_1321200""; gene_name ""PF3D7_1321200"";"
Pf3D7_13_v3	ApiDB	CDS	875731	875847	.	+	0	"transcript_id ""rna_PF3D7_1321200-1""; gene_id ""PF3D7_1321200""; gene_name ""PF3D7_1321200"";"
Pf3D7_13_v3	ApiDB	exon	1042855	1043088	.	-	.	"transcript_id ""rna_PF3D7_1325000-1""; gene_id ""PF3D7_1325000""; gene_name ""PF3D7_1325000"";"
Pf3D7_13_v3	ApiDB	CDS	1042855	1043088	.	-	0	"transcript_id ""rna_PF3D7_1325000-1""; gene_id ""PF3D7_1325000""; gene_name ""PF3D7_1325000"";"
Pf3D7_13_v3	ApiDB	exon	1068050	1068199	.	-	.	"transcript_id ""rna_PF3D7_1325700-1""; gene_id ""PF3D7_1325700""; gene_name ""PF3D7_1325700"";"
Pf3D7_13_v3	ApiDB	exon	1068407	1068445	.	-	.	"transcript_id ""rna_PF3D7_1325700-1""; gene_id ""PF3D7_1325700""; gene_name ""PF3D7_1325700"";"
Pf3D7_13_v3	ApiDB	exon	1068585	1068635	.	-	.	"transcript_id ""rna_PF3D7_1325700-1""; gene_id ""PF3D7_1325700""; gene_name ""PF3D7_1325700"";"
Pf3D7_13_v3	ApiDB	CDS	1068050	1068199	.	-	0	"transcript_id ""rna_PF3D7_1325700-1""; gene_id ""PF3D7_1325700""; gene_name ""PF3D7_1325700"";"
Pf3D7_13_v3	ApiDB	CDS	1068407	1068445	.	-	0	"transcript_id ""rna_PF3D7_1325700-1""; gene_id ""PF3D7_1325700""; gene_name ""PF3D7_1325700"";"
Pf3D7_13_v3	ApiDB	CDS	1068585	1068635	.	-	0	"transcript_id ""rna_PF3D7_1325700-1""; gene_id ""PF3D7_1325700""; gene_name ""PF3D7_1325700"";"
Pf3D7_13_v3	ApiDB	exon	1213394	1213615	.	+	.	"transcript_id ""rna_PF3D7_1328700-1""; gene_id ""PF3D7_1328700""; gene_name ""PF3D7_1328700"";"
Pf3D7_13_v3	ApiDB	gene	1294943	1295022	.	+	.	"transcript_id ""PF3D7_1330900""; gene_id ""PF3D7_1330900""; gene_name ""PF3D7_1330900"";"
Pf3D7_13_v3	ApiDB	exon	1294943	1295022	.	+	.	"transcript_id ""rna_PF3D7_1330900-1""; gene_id ""PF3D7_1330900"";"
Pf3D7_13_v3	ApiDB	gene	1324253	1324342	.	+	.	"transcript_id ""PF3D7_1331900""; gene_id ""PF3D7_1331900""; gene_name ""PF3D7_1331900"";"
Pf3D7_13_v3	ApiDB	exon	1324253	1324342	.	+	.	"transcript_id ""rna_PF3D7_1331900-1""; gene_id ""PF3D7_1331900"";"
Pf3D7_13_v3	ApiDB	exon	1414878	1415018	.	-	.	"transcript_id ""rna_PF3D7_1334900-1""; gene_id ""PF3D7_1334900""; gene_name ""PF3D7_1334900"";"
Pf3D7_13_v3	ApiDB	CDS	1414878	1415018	.	-	0	"transcript_id ""rna_PF3D7_1334900-1""; gene_id ""PF3D7_1334900""; gene_name ""PF3D7_1334900"";"
Pf3D7_13_v3	ApiDB	gene	1479501	1479598	.	-	.	"transcript_id ""PF3D7_1336500""; gene_id ""PF3D7_1336500""; gene_name ""PF3D7_1336500"";"
Pf3D7_13_v3	ApiDB	exon	1479501	1479598	.	-	.	"transcript_id ""rna_PF3D7_1336500-1""; gene_id ""PF3D7_1336500"";"
Pf3D7_13_v3	ApiDB	exon	1480954	1480966	.	+	.	"transcript_id ""rna_PF3D7_1336600-1""; gene_id ""PF3D7_1336600""; gene_name ""PF3D7_1336600"";"
Pf3D7_13_v3	ApiDB	exon	1481099	1481164	.	+	.	"transcript_id ""rna_PF3D7_1336600-1""; gene_id ""PF3D7_1336600""; gene_name ""PF3D7_1336600"";"
Pf3D7_13_v3	ApiDB	exon	1481282	1481440	.	+	.	"transcript_id ""rna_PF3D7_1336600-1""; gene_id ""PF3D7_1336600""; gene_name ""PF3D7_1336600"";"
Pf3D7_13_v3	ApiDB	exon	1481665	1481702	.	+	.	"transcript_id ""rna_PF3D7_1336600-1""; gene_id ""PF3D7_1336600""; gene_name ""PF3D7_1336600"";"
Pf3D7_13_v3	ApiDB	CDS	1480954	1480966	.	+	0	"transcript_id ""rna_PF3D7_1336600-1""; gene_id ""PF3D7_1336600""; gene_name ""PF3D7_1336600"";"
Pf3D7_13_v3	ApiDB	CDS	1481099	1481164	.	+	2	"transcript_id ""rna_PF3D7_1336600-1""; gene_id ""PF3D7_1336600""; gene_name ""PF3D7_1336600"";"
Pf3D7_13_v3	ApiDB	CDS	1481282	1481440	.	+	2	"transcript_id ""rna_PF3D7_1336600-1""; gene_id ""PF3D7_1336600""; gene_name ""PF3D7_1336600"";"
Pf3D7_13_v3	ApiDB	CDS	1481665	1481702	.	+	2	"transcript_id ""rna_PF3D7_1336600-1""; gene_id ""PF3D7_1336600""; gene_name ""PF3D7_1336600"";"
Pf3D7_13_v3	ApiDB	gene	1524111	1524192	.	-	.	"transcript_id ""PF3D7_1337600""; gene_id ""PF3D7_1337600""; gene_name ""PF3D7_1337600"";"
Pf3D7_13_v3	ApiDB	exon	1524111	1524192	.	-	.	"transcript_id ""rna_PF3D7_1337600-1""; gene_id ""PF3D7_1337600"";"
Pf3D7_13_v3	ApiDB	gene	1575356	1575427	.	+	.	"transcript_id ""PF3D7_1339100""; gene_id ""PF3D7_1339100""; gene_name ""PF3D7_1339100"";"
Pf3D7_13_v3	ApiDB	exon	1575356	1575427	.	+	.	"transcript_id ""rna_PF3D7_1339100-1""; gene_id ""PF3D7_1339100"";"
Pf3D7_13_v3	ApiDB	gene	1576926	1576997	.	-	.	"transcript_id ""PF3D7_1339200""; gene_id ""PF3D7_1339200""; gene_name ""PF3D7_1339200"";"
Pf3D7_13_v3	ApiDB	exon	1576926	1576997	.	-	.	"transcript_id ""rna_PF3D7_1339200-1""; gene_id ""PF3D7_1339200"";"
Pf3D7_13_v3	ApiDB	exon	1597400	1597618	.	-	.	"transcript_id ""rna_PF3D7_1339800-1""; gene_id ""PF3D7_1339800""; gene_name ""PF3D7_1339800"";"
Pf3D7_13_v3	ApiDB	CDS	1597400	1597618	.	-	0	"transcript_id ""rna_PF3D7_1339800-1""; gene_id ""PF3D7_1339800""; gene_name ""PF3D7_1339800"";"
Pf3D7_13_v3	ApiDB	exon	1605800	1605976	.	-	.	"transcript_id ""rna_PF3D7_1340200-1""; gene_id ""PF3D7_1340200""; gene_name ""PF3D7_1340200"";"
Pf3D7_13_v3	ApiDB	CDS	1605800	1605976	.	-	0	"transcript_id ""rna_PF3D7_1340200-1""; gene_id ""PF3D7_1340200""; gene_name ""PF3D7_1340200"";"
Pf3D7_13_v3	ApiDB	gene	1631333	1631406	.	+	.	"transcript_id ""PF3D7_1341000""; gene_id ""PF3D7_1341000""; gene_name ""PF3D7_1341000"";"
Pf3D7_13_v3	ApiDB	exon	1631333	1631406	.	+	.	"transcript_id ""rna_PF3D7_1341000-1""; gene_id ""PF3D7_1341000"";"
Pf3D7_13_v3	ApiDB	gene	1632602	1632709	.	-	.	"transcript_id ""PF3D7_1341100""; gene_id ""PF3D7_1341100""; gene_name ""PF3D7_1341100"";"
Pf3D7_13_v3	ApiDB	exon	1632602	1632709	.	-	.	"transcript_id ""rna_PF3D7_1341100-1""; gene_id ""PF3D7_1341100"";"
Pf3D7_13_v3	ApiDB	gene	1637268	1637347	.	+	.	"transcript_id ""PF3D7_1341400""; gene_id ""PF3D7_1341400""; gene_name ""PF3D7_1341400"";"
Pf3D7_13_v3	ApiDB	exon	1637268	1637347	.	+	.	"transcript_id ""rna_PF3D7_1341400-1""; gene_id ""PF3D7_1341400"";"
Pf3D7_13_v3	ApiDB	exon	1677540	1677562	.	-	.	"transcript_id ""rna_PF3D7_1342700-1""; gene_id ""PF3D7_1342700""; gene_name ""PF3D7_1342700"";"
Pf3D7_13_v3	ApiDB	exon	1677676	1677768	.	-	.	"transcript_id ""rna_PF3D7_1342700-1""; gene_id ""PF3D7_1342700""; gene_name ""PF3D7_1342700"";"
Pf3D7_13_v3	ApiDB	exon	1677857	1677917	.	-	.	"transcript_id ""rna_PF3D7_1342700-1""; gene_id ""PF3D7_1342700""; gene_name ""PF3D7_1342700"";"
Pf3D7_13_v3	ApiDB	CDS	1677540	1677562	.	-	2	"transcript_id ""rna_PF3D7_1342700-1""; gene_id ""PF3D7_1342700""; gene_name ""PF3D7_1342700"";"
Pf3D7_13_v3	ApiDB	CDS	1677676	1677768	.	-	2	"transcript_id ""rna_PF3D7_1342700-1""; gene_id ""PF3D7_1342700""; gene_name ""PF3D7_1342700"";"
Pf3D7_13_v3	ApiDB	CDS	1677857	1677917	.	-	0	"transcript_id ""rna_PF3D7_1342700-1""; gene_id ""PF3D7_1342700""; gene_name ""PF3D7_1342700"";"
Pf3D7_13_v3	ApiDB	exon	1815075	1815095	.	-	.	"transcript_id ""rna_PF3D7_1345300-1""; gene_id ""PF3D7_1345300""; gene_name ""PF3D7_1345300"";"
Pf3D7_13_v3	ApiDB	exon	1815198	1815293	.	-	.	"transcript_id ""rna_PF3D7_1345300-1""; gene_id ""PF3D7_1345300""; gene_name ""PF3D7_1345300"";"
Pf3D7_13_v3	ApiDB	exon	1815411	1815548	.	-	.	"transcript_id ""rna_PF3D7_1345300-1""; gene_id ""PF3D7_1345300""; gene_name ""PF3D7_1345300"";"
Pf3D7_13_v3	ApiDB	CDS	1815075	1815095	.	-	0	"transcript_id ""rna_PF3D7_1345300-1""; gene_id ""PF3D7_1345300""; gene_name ""PF3D7_1345300"";"
Pf3D7_13_v3	ApiDB	CDS	1815198	1815293	.	-	0	"transcript_id ""rna_PF3D7_1345300-1""; gene_id ""PF3D7_1345300""; gene_name ""PF3D7_1345300"";"
Pf3D7_13_v3	ApiDB	CDS	1815411	1815548	.	-	0	"transcript_id ""rna_PF3D7_1345300-1""; gene_id ""PF3D7_1345300""; gene_name ""PF3D7_1345300"";"
Pf3D7_13_v3	ApiDB	exon	2009477	2009495	.	-	.	"transcript_id ""rna_PF3D7_1350200-1""; gene_id ""PF3D7_1350200""; gene_name ""PF3D7_1350200"";"
Pf3D7_13_v3	ApiDB	exon	2009655	2009779	.	-	.	"transcript_id ""rna_PF3D7_1350200-1""; gene_id ""PF3D7_1350200""; gene_name ""PF3D7_1350200"";"
Pf3D7_13_v3	ApiDB	exon	2009878	2009967	.	-	.	"transcript_id ""rna_PF3D7_1350200-1""; gene_id ""PF3D7_1350200""; gene_name ""PF3D7_1350200"";"
Pf3D7_13_v3	ApiDB	exon	2010234	2010281	.	-	.	"transcript_id ""rna_PF3D7_1350200-1""; gene_id ""PF3D7_1350200""; gene_name ""PF3D7_1350200"";"
Pf3D7_13_v3	ApiDB	CDS	2009477	2009495	.	-	1	"transcript_id ""rna_PF3D7_1350200-1""; gene_id ""PF3D7_1350200""; gene_name ""PF3D7_1350200"";"
Pf3D7_13_v3	ApiDB	CDS	2009655	2009779	.	-	0	"transcript_id ""rna_PF3D7_1350200-1""; gene_id ""PF3D7_1350200""; gene_name ""PF3D7_1350200"";"
Pf3D7_13_v3	ApiDB	CDS	2009878	2009967	.	-	0	"transcript_id ""rna_PF3D7_1350200-1""; gene_id ""PF3D7_1350200""; gene_name ""PF3D7_1350200"";"
Pf3D7_13_v3	ApiDB	CDS	2010234	2010281	.	-	0	"transcript_id ""rna_PF3D7_1350200-1""; gene_id ""PF3D7_1350200""; gene_name ""PF3D7_1350200"";"
Pf3D7_13_v3	ApiDB	gene	2052741	2052885	.	+	.	"transcript_id ""PF3D7_1351500""; gene_id ""PF3D7_1351500""; gene_name ""PF3D7_1351500"";"
Pf3D7_13_v3	ApiDB	exon	2052741	2052885	.	+	.	"transcript_id ""rna_PF3D7_1351500-1""; gene_id ""PF3D7_1351500"";"
Pf3D7_13_v3	ApiDB	gene	2197906	2197978	.	-	.	"transcript_id ""PF3D7_1355400""; gene_id ""PF3D7_1355400""; gene_name ""PF3D7_1355400"";"
Pf3D7_13_v3	ApiDB	exon	2197906	2197978	.	-	.	"transcript_id ""rna_PF3D7_1355400-1""; gene_id ""PF3D7_1355400"";"
Pf3D7_13_v3	ApiDB	exon	2214445	2214536	.	+	.	"transcript_id ""rna_PF3D7_1355800-1""; gene_id ""PF3D7_1355800""; gene_name ""PF3D7_1355800"";"
Pf3D7_13_v3	ApiDB	exon	2214666	2214725	.	+	.	"transcript_id ""rna_PF3D7_1355800-1""; gene_id ""PF3D7_1355800""; gene_name ""PF3D7_1355800"";"
Pf3D7_13_v3	ApiDB	exon	2214861	2214924	.	+	.	"transcript_id ""rna_PF3D7_1355800-1""; gene_id ""PF3D7_1355800""; gene_name ""PF3D7_1355800"";"
Pf3D7_13_v3	ApiDB	exon	2215041	2215085	.	+	.	"transcript_id ""rna_PF3D7_1355800-1""; gene_id ""PF3D7_1355800""; gene_name ""PF3D7_1355800"";"
Pf3D7_13_v3	ApiDB	CDS	2214445	2214536	.	+	0	"transcript_id ""rna_PF3D7_1355800-1""; gene_id ""PF3D7_1355800""; gene_name ""PF3D7_1355800"";"
Pf3D7_13_v3	ApiDB	CDS	2214666	2214725	.	+	1	"transcript_id ""rna_PF3D7_1355800-1""; gene_id ""PF3D7_1355800""; gene_name ""PF3D7_1355800"";"
Pf3D7_13_v3	ApiDB	CDS	2214861	2214924	.	+	1	"transcript_id ""rna_PF3D7_1355800-1""; gene_id ""PF3D7_1355800""; gene_name ""PF3D7_1355800"";"
Pf3D7_13_v3	ApiDB	CDS	2215041	2215085	.	+	0	"transcript_id ""rna_PF3D7_1355800-1""; gene_id ""PF3D7_1355800""; gene_name ""PF3D7_1355800"";"
Pf3D7_13_v3	ApiDB	exon	2611483	2611638	.	+	.	"transcript_id ""rna_PF3D7_1365200-1""; gene_id ""PF3D7_1365200""; gene_name ""PF3D7_1365200"";"
Pf3D7_13_v3	ApiDB	CDS	2611483	2611638	.	+	0	"transcript_id ""rna_PF3D7_1365200-1""; gene_id ""PF3D7_1365200""; gene_name ""PF3D7_1365200"";"
Pf3D7_13_v3	ApiDB	exon	2635213	2635488	.	+	.	"transcript_id ""rna_PF3D7_1366000-1""; gene_id ""PF3D7_1366000""; gene_name ""PF3D7_1366000"";"
Pf3D7_13_v3	ApiDB	CDS	2635213	2635488	.	+	0	"transcript_id ""rna_PF3D7_1366000-1""; gene_id ""PF3D7_1366000""; gene_name ""PF3D7_1366000"";"
Pf3D7_13_v3	ApiDB	exon	2725669	2725947	.	-	.	"transcript_id ""rna_PF3D7_1368600-1""; gene_id ""PF3D7_1368600""; gene_name ""PF3D7_1368600"";"
Pf3D7_13_v3	ApiDB	CDS	2725669	2725947	.	-	0	"transcript_id ""rna_PF3D7_1368600-1""; gene_id ""PF3D7_1368600""; gene_name ""PF3D7_1368600"";"
Pf3D7_13_v3	ApiDB	gene	2780354	2780427	.	+	.	"transcript_id ""PF3D7_1369800""; gene_id ""PF3D7_1369800""; gene_name ""PF3D7_1369800"";"
Pf3D7_13_v3	ApiDB	exon	2780354	2780427	.	+	.	"transcript_id ""rna_PF3D7_1369800-1""; gene_id ""PF3D7_1369800"";"
Pf3D7_13_v3	ApiDB	gene	2781080	2781151	.	-	.	"transcript_id ""PF3D7_1369900""; gene_id ""PF3D7_1369900""; gene_name ""PF3D7_1369900"";"
Pf3D7_13_v3	ApiDB	exon	2781080	2781151	.	-	.	"transcript_id ""rna_PF3D7_1369900-1""; gene_id ""PF3D7_1369900"";"
Pf3D7_13_v3	ApiDB	gene	2781622	2781695	.	+	.	"transcript_id ""PF3D7_1370000""; gene_id ""PF3D7_1370000""; gene_name ""PF3D7_1370000"";"
Pf3D7_13_v3	ApiDB	exon	2781622	2781695	.	+	.	"transcript_id ""rna_PF3D7_1370000-1""; gene_id ""PF3D7_1370000"";"
Pf3D7_13_v3	ApiDB	gene	2783150	2783221	.	-	.	"transcript_id ""PF3D7_1370100""; gene_id ""PF3D7_1370100""; gene_name ""PF3D7_1370100"";"
Pf3D7_13_v3	ApiDB	exon	2783150	2783221	.	-	.	"transcript_id ""rna_PF3D7_1370100-1""; gene_id ""PF3D7_1370100"";"
Pf3D7_13_v3	ApiDB	gene	2783766	2783836	.	+	.	"transcript_id ""PF3D7_1370200""; gene_id ""PF3D7_1370200""; gene_name ""PF3D7_1370200"";"
Pf3D7_13_v3	ApiDB	exon	2783766	2783836	.	+	.	"transcript_id ""rna_PF3D7_1370200-1""; gene_id ""PF3D7_1370200"";"
Pf3D7_13_v3	ApiDB	exon	2800004	2802154	.	+	.	"transcript_id ""rna_PF3D7_1371000-1""; gene_id ""PF3D7_1371000"";"
Pf3D7_13_v3	ApiDB	gene	2802527	2802686	.	+	.	"transcript_id ""PF3D7_1371200""; gene_id ""PF3D7_1371200""; gene_name ""PF3D7_1371200"";"
Pf3D7_13_v3	ApiDB	exon	2802527	2802686	.	+	.	"transcript_id ""rna_PF3D7_1371200-1""; gene_id ""PF3D7_1371200"";"
Pf3D7_13_v3	ApiDB	exon	2802945	2807159	.	+	.	"transcript_id ""rna_PF3D7_1371300-1""; gene_id ""PF3D7_1371300"";"
Pf3D7_13_v3	ApiDB	exon	2875991	2876203	.	+	.	"transcript_id ""rna_PF3D7_1373200-1""; gene_id ""PF3D7_1373200""; gene_name ""PF3D7_1373200"";"
Pf3D7_13_v3	ApiDB	CDS	2875991	2876203	.	+	0	"transcript_id ""rna_PF3D7_1373200-1""; gene_id ""PF3D7_1373200""; gene_name ""PF3D7_1373200"";"
Pf3D7_14_v3	ApiDB	gene	92792	92874	.	-	.	"transcript_id ""PF3D7_1402600""; gene_id ""PF3D7_1402600""; gene_name ""PF3D7_1402600"";"
Pf3D7_14_v3	ApiDB	exon	92792	92874	.	-	.	"transcript_id ""rna_PF3D7_1402600-1""; gene_id ""PF3D7_1402600"";"
Pf3D7_14_v3	ApiDB	exon	521209	521256	.	+	.	"transcript_id ""rna_PF3D7_1412900.2-1""; gene_id ""PF3D7_1412900.2""; gene_name ""PF3D7_1412900.2"";"
Pf3D7_14_v3	ApiDB	exon	521485	521534	.	+	.	"transcript_id ""rna_PF3D7_1412900.2-1""; gene_id ""PF3D7_1412900.2""; gene_name ""PF3D7_1412900.2"";"
Pf3D7_14_v3	ApiDB	exon	521636	521705	.	+	.	"transcript_id ""rna_PF3D7_1412900.2-1""; gene_id ""PF3D7_1412900.2""; gene_name ""PF3D7_1412900.2"";"
Pf3D7_14_v3	ApiDB	exon	521807	521860	.	+	.	"transcript_id ""rna_PF3D7_1412900.2-1""; gene_id ""PF3D7_1412900.2""; gene_name ""PF3D7_1412900.2"";"
Pf3D7_14_v3	ApiDB	exon	522189	522242	.	+	.	"transcript_id ""rna_PF3D7_1412900.2-1""; gene_id ""PF3D7_1412900.2""; gene_name ""PF3D7_1412900.2"";"
Pf3D7_14_v3	ApiDB	CDS	521209	521256	.	+	0	"transcript_id ""rna_PF3D7_1412900.2-1""; gene_id ""PF3D7_1412900.2""; gene_name ""PF3D7_1412900.2"";"
Pf3D7_14_v3	ApiDB	CDS	521485	521534	.	+	0	"transcript_id ""rna_PF3D7_1412900.2-1""; gene_id ""PF3D7_1412900.2""; gene_name ""PF3D7_1412900.2"";"
Pf3D7_14_v3	ApiDB	CDS	521636	521705	.	+	1	"transcript_id ""rna_PF3D7_1412900.2-1""; gene_id ""PF3D7_1412900.2""; gene_name ""PF3D7_1412900.2"";"
Pf3D7_14_v3	ApiDB	CDS	521807	521860	.	+	0	"transcript_id ""rna_PF3D7_1412900.2-1""; gene_id ""PF3D7_1412900.2""; gene_name ""PF3D7_1412900.2"";"
Pf3D7_14_v3	ApiDB	CDS	522189	522242	.	+	0	"transcript_id ""rna_PF3D7_1412900.2-1""; gene_id ""PF3D7_1412900.2""; gene_name ""PF3D7_1412900.2"";"
Pf3D7_14_v3	ApiDB	exon	532818	532838	.	-	.	"transcript_id ""rna_PF3D7_1413300-1""; gene_id ""PF3D7_1413300""; gene_name ""PF3D7_1413300"";"
Pf3D7_14_v3	ApiDB	exon	532984	533059	.	-	.	"transcript_id ""rna_PF3D7_1413300-1""; gene_id ""PF3D7_1413300""; gene_name ""PF3D7_1413300"";"
Pf3D7_14_v3	ApiDB	exon	533180	533289	.	-	.	"transcript_id ""rna_PF3D7_1413300-1""; gene_id ""PF3D7_1413300""; gene_name ""PF3D7_1413300"";"
Pf3D7_14_v3	ApiDB	CDS	532818	532838	.	-	0	"transcript_id ""rna_PF3D7_1413300-1""; gene_id ""PF3D7_1413300""; gene_name ""PF3D7_1413300"";"
Pf3D7_14_v3	ApiDB	CDS	532984	533059	.	-	1	"transcript_id ""rna_PF3D7_1413300-1""; gene_id ""PF3D7_1413300""; gene_name ""PF3D7_1413300"";"
Pf3D7_14_v3	ApiDB	CDS	533180	533289	.	-	0	"transcript_id ""rna_PF3D7_1413300-1""; gene_id ""PF3D7_1413300""; gene_name ""PF3D7_1413300"";"
Pf3D7_14_v3	ApiDB	exon	611865	611946	.	+	.	"transcript_id ""rna_PF3D7_1415200-1""; gene_id ""PF3D7_1415200""; gene_name ""PF3D7_1415200"";"
Pf3D7_14_v3	ApiDB	exon	612337	612444	.	+	.	"transcript_id ""rna_PF3D7_1415200-1""; gene_id ""PF3D7_1415200""; gene_name ""PF3D7_1415200"";"
Pf3D7_14_v3	ApiDB	exon	612636	612736	.	+	.	"transcript_id ""rna_PF3D7_1415200-1""; gene_id ""PF3D7_1415200""; gene_name ""PF3D7_1415200"";"
Pf3D7_14_v3	ApiDB	CDS	611865	611946	.	+	0	"transcript_id ""rna_PF3D7_1415200-1""; gene_id ""PF3D7_1415200""; gene_name ""PF3D7_1415200"";"
Pf3D7_14_v3	ApiDB	CDS	612337	612444	.	+	2	"transcript_id ""rna_PF3D7_1415200-1""; gene_id ""PF3D7_1415200""; gene_name ""PF3D7_1415200"";"
Pf3D7_14_v3	ApiDB	CDS	612636	612736	.	+	2	"transcript_id ""rna_PF3D7_1415200-1""; gene_id ""PF3D7_1415200""; gene_name ""PF3D7_1415200"";"
Pf3D7_14_v3	ApiDB	gene	778092	778163	.	+	.	"transcript_id ""PF3D7_1418400""; gene_id ""PF3D7_1418400""; gene_name ""PF3D7_1418400"";"
Pf3D7_14_v3	ApiDB	exon	778092	778163	.	+	.	"transcript_id ""rna_PF3D7_1418400-1""; gene_id ""PF3D7_1418400"";"
Pf3D7_14_v3	ApiDB	gene	779377	779495	.	+	.	"transcript_id ""PF3D7_1418500""; gene_id ""PF3D7_1418500""; gene_name ""PF3D7_1418500"";"
Pf3D7_14_v3	ApiDB	exon	779377	779495	.	+	.	"transcript_id ""rna_PF3D7_1418500-1""; gene_id ""PF3D7_1418500"";"
Pf3D7_14_v3	ApiDB	gene	780006	780124	.	+	.	"transcript_id ""PF3D7_1418600""; gene_id ""PF3D7_1418600""; gene_name ""PF3D7_1418600"";"
Pf3D7_14_v3	ApiDB	exon	780006	780124	.	+	.	"transcript_id ""rna_PF3D7_1418600-1""; gene_id ""PF3D7_1418600"";"
Pf3D7_14_v3	ApiDB	gene	780916	781034	.	+	.	"transcript_id ""PF3D7_1418700""; gene_id ""PF3D7_1418700""; gene_name ""PF3D7_1418700"";"
Pf3D7_14_v3	ApiDB	exon	780916	781034	.	+	.	"transcript_id ""rna_PF3D7_1418700-1""; gene_id ""PF3D7_1418700"";"
Pf3D7_14_v3	ApiDB	exon	782049	782361	.	-	.	"transcript_id ""rna_PF3D7_1418800-1""; gene_id ""PF3D7_1418800""; gene_name ""PF3D7_1418800"";"
Pf3D7_14_v3	ApiDB	exon	887932	888120	.	-	.	"transcript_id ""rna_PF3D7_1421700-1""; gene_id ""PF3D7_1421700""; gene_name ""PF3D7_1421700"";"
Pf3D7_14_v3	ApiDB	exon	891991	892071	.	-	.	"transcript_id ""rna_PF3D7_1422000-1""; gene_id ""PF3D7_1422000""; gene_name ""PF3D7_1422000"";"
Pf3D7_14_v3	ApiDB	exon	892537	892604	.	-	.	"transcript_id ""rna_PF3D7_1422000-1""; gene_id ""PF3D7_1422000""; gene_name ""PF3D7_1422000"";"
Pf3D7_14_v3	ApiDB	exon	892917	893049	.	-	.	"transcript_id ""rna_PF3D7_1422000-1""; gene_id ""PF3D7_1422000""; gene_name ""PF3D7_1422000"";"
Pf3D7_14_v3	ApiDB	CDS	891991	892071	.	-	0	"transcript_id ""rna_PF3D7_1422000-1""; gene_id ""PF3D7_1422000""; gene_name ""PF3D7_1422000"";"
Pf3D7_14_v3	ApiDB	CDS	892537	892604	.	-	2	"transcript_id ""rna_PF3D7_1422000-1""; gene_id ""PF3D7_1422000""; gene_name ""PF3D7_1422000"";"
Pf3D7_14_v3	ApiDB	CDS	892917	893049	.	-	0	"transcript_id ""rna_PF3D7_1422000-1""; gene_id ""PF3D7_1422000""; gene_name ""PF3D7_1422000"";"
Pf3D7_14_v3	ApiDB	gene	972775	972860	.	-	.	"transcript_id ""PF3D7_1423900""; gene_id ""PF3D7_1423900""; gene_name ""PF3D7_1423900"";"
Pf3D7_14_v3	ApiDB	exon	972775	972860	.	-	.	"transcript_id ""rna_PF3D7_1423900-1""; gene_id ""PF3D7_1423900"";"
Pf3D7_14_v3	ApiDB	gene	973147	973225	.	-	.	"transcript_id ""PF3D7_1424000""; gene_id ""PF3D7_1424000""; gene_name ""PF3D7_1424000"";"
Pf3D7_14_v3	ApiDB	exon	973147	973225	.	-	.	"transcript_id ""rna_PF3D7_1424000-1""; gene_id ""PF3D7_1424000"";"
Pf3D7_14_v3	ApiDB	gene	974006	974074	.	-	.	"transcript_id ""PF3D7_1424200""; gene_id ""PF3D7_1424200""; gene_name ""PF3D7_1424200"";"
Pf3D7_14_v3	ApiDB	exon	974006	974074	.	-	.	"transcript_id ""rna_PF3D7_1424200-1""; gene_id ""PF3D7_1424200"";"
Pf3D7_14_v3	ApiDB	gene	975241	975336	.	-	.	"transcript_id ""PF3D7_1424300""; gene_id ""PF3D7_1424300""; gene_name ""PF3D7_1424300"";"
Pf3D7_14_v3	ApiDB	exon	975241	975336	.	-	.	"transcript_id ""rna_PF3D7_1424300-1""; gene_id ""PF3D7_1424300"";"
Pf3D7_14_v3	ApiDB	gene	979464	979605	.	+	.	"transcript_id ""PF3D7_1424500""; gene_id ""PF3D7_1424500""; gene_name ""PF3D7_1424500"";"
Pf3D7_14_v3	ApiDB	exon	979464	979605	.	+	.	"transcript_id ""rna_PF3D7_1424500-1""; gene_id ""PF3D7_1424500"";"
Pf3D7_14_v3	ApiDB	gene	979767	979836	.	+	.	"transcript_id ""PF3D7_1424600""; gene_id ""PF3D7_1424600""; gene_name ""PF3D7_1424600"";"
Pf3D7_14_v3	ApiDB	exon	979767	979836	.	+	.	"transcript_id ""rna_PF3D7_1424600-1""; gene_id ""PF3D7_1424600"";"
Pf3D7_14_v3	ApiDB	gene	981588	981671	.	+	.	"transcript_id ""PF3D7_1424700""; gene_id ""PF3D7_1424700""; gene_name ""PF3D7_1424700"";"
Pf3D7_14_v3	ApiDB	exon	981588	981671	.	+	.	"transcript_id ""rna_PF3D7_1424700-1""; gene_id ""PF3D7_1424700"";"
Pf3D7_14_v3	ApiDB	exon	981881	981998	.	+	.	"transcript_id ""rna_PF3D7_1424800-1""; gene_id ""PF3D7_1424800""; gene_name ""PF3D7_1424800"";"
Pf3D7_14_v3	ApiDB	gene	982154	982228	.	+	.	"transcript_id ""PF3D7_1424900""; gene_id ""PF3D7_1424900""; gene_name ""PF3D7_1424900"";"
Pf3D7_14_v3	ApiDB	exon	982154	982228	.	+	.	"transcript_id ""rna_PF3D7_1424900-1""; gene_id ""PF3D7_1424900"";"
Pf3D7_14_v3	ApiDB	exon	982349	982520	.	+	.	"transcript_id ""rna_PF3D7_1425000-1""; gene_id ""PF3D7_1425000""; gene_name ""PF3D7_1425000"";"
Pf3D7_14_v3	ApiDB	gene	982892	983018	.	+	.	"transcript_id ""PF3D7_1425100""; gene_id ""PF3D7_1425100""; gene_name ""PF3D7_1425100"";"
Pf3D7_14_v3	ApiDB	exon	982892	983018	.	+	.	"transcript_id ""rna_PF3D7_1425100-1""; gene_id ""PF3D7_1425100"";"
Pf3D7_14_v3	ApiDB	exon	1050050	1050316	.	-	.	"transcript_id ""rna_PF3D7_1426900-1""; gene_id ""PF3D7_1426900""; gene_name ""PF3D7_1426900"";"
Pf3D7_14_v3	ApiDB	CDS	1050050	1050316	.	-	0	"transcript_id ""rna_PF3D7_1426900-1""; gene_id ""PF3D7_1426900""; gene_name ""PF3D7_1426900"";"
Pf3D7_14_v3	ApiDB	exon	1087436	1087627	.	-	.	"transcript_id ""rna_PF3D7_1427700-1""; gene_id ""PF3D7_1427700""; gene_name ""PF3D7_1427700"";"
Pf3D7_14_v3	ApiDB	CDS	1087436	1087627	.	-	0	"transcript_id ""rna_PF3D7_1427700-1""; gene_id ""PF3D7_1427700""; gene_name ""PF3D7_1427700"";"
Pf3D7_14_v3	ApiDB	exon	1298639	1298749	.	-	.	"transcript_id ""rna_PF3D7_1433000-1""; gene_id ""PF3D7_1433000""; gene_name ""PF3D7_1433000"";"
Pf3D7_14_v3	ApiDB	exon	1298921	1298977	.	-	.	"transcript_id ""rna_PF3D7_1433000-1""; gene_id ""PF3D7_1433000""; gene_name ""PF3D7_1433000"";"
Pf3D7_14_v3	ApiDB	CDS	1298639	1298749	.	-	0	"transcript_id ""rna_PF3D7_1433000-1""; gene_id ""PF3D7_1433000""; gene_name ""PF3D7_1433000"";"
Pf3D7_14_v3	ApiDB	CDS	1298921	1298977	.	-	0	"transcript_id ""rna_PF3D7_1433000-1""; gene_id ""PF3D7_1433000""; gene_name ""PF3D7_1433000"";"
Pf3D7_14_v3	ApiDB	gene	1545135	1545239	.	-	.	"transcript_id ""PF3D7_1438200""; gene_id ""PF3D7_1438200""; gene_name ""PF3D7_1438200"";"
Pf3D7_14_v3	ApiDB	exon	1545135	1545239	.	-	.	"transcript_id ""rna_PF3D7_1438200-1""; gene_id ""PF3D7_1438200"";"
Pf3D7_14_v3	ApiDB	gene	1546224	1546297	.	+	.	"transcript_id ""PF3D7_1438300""; gene_id ""PF3D7_1438300""; gene_name ""PF3D7_1438300"";"
Pf3D7_14_v3	ApiDB	exon	1546224	1546297	.	+	.	"transcript_id ""rna_PF3D7_1438300-1""; gene_id ""PF3D7_1438300"";"
Pf3D7_14_v3	ApiDB	exon	1704594	1704797	.	+	.	"transcript_id ""rna_PF3D7_1441900-1""; gene_id ""PF3D7_1441900""; gene_name ""PF3D7_1441900"";"
Pf3D7_14_v3	ApiDB	CDS	1704594	1704797	.	+	0	"transcript_id ""rna_PF3D7_1441900-1""; gene_id ""PF3D7_1441900""; gene_name ""PF3D7_1441900"";"
Pf3D7_14_v3	ApiDB	gene	1889413	1889529	.	+	.	"transcript_id ""PF3D7_1446000""; gene_id ""PF3D7_1446000""; gene_name ""PF3D7_1446000"";"
Pf3D7_14_v3	ApiDB	exon	1889413	1889529	.	+	.	"transcript_id ""rna_PF3D7_1446000-1""; gene_id ""PF3D7_1446000"";"
Pf3D7_14_v3	ApiDB	exon	2002921	2003011	.	-	.	"transcript_id ""rna_PF3D7_1448900-1""; gene_id ""PF3D7_1448900""; gene_name ""PF3D7_1448900"";"
Pf3D7_14_v3	ApiDB	exon	2003120	2003204	.	-	.	"transcript_id ""rna_PF3D7_1448900-1""; gene_id ""PF3D7_1448900""; gene_name ""PF3D7_1448900"";"
Pf3D7_14_v3	ApiDB	exon	2003322	2003373	.	-	.	"transcript_id ""rna_PF3D7_1448900-1""; gene_id ""PF3D7_1448900""; gene_name ""PF3D7_1448900"";"
Pf3D7_14_v3	ApiDB	CDS	2002921	2003011	.	-	1	"transcript_id ""rna_PF3D7_1448900-1""; gene_id ""PF3D7_1448900""; gene_name ""PF3D7_1448900"";"
Pf3D7_14_v3	ApiDB	CDS	2003120	2003204	.	-	2	"transcript_id ""rna_PF3D7_1448900-1""; gene_id ""PF3D7_1448900""; gene_name ""PF3D7_1448900"";"
Pf3D7_14_v3	ApiDB	CDS	2003322	2003373	.	-	0	"transcript_id ""rna_PF3D7_1448900-1""; gene_id ""PF3D7_1448900""; gene_name ""PF3D7_1448900"";"
Pf3D7_14_v3	ApiDB	exon	2014670	2014821	.	+	.	"transcript_id ""rna_PF3D7_1449200-1""; gene_id ""PF3D7_1449200""; gene_name ""PF3D7_1449200"";"
Pf3D7_14_v3	ApiDB	exon	2014950	2015055	.	+	.	"transcript_id ""rna_PF3D7_1449200-1""; gene_id ""PF3D7_1449200""; gene_name ""PF3D7_1449200"";"
Pf3D7_14_v3	ApiDB	CDS	2014670	2014821	.	+	0	"transcript_id ""rna_PF3D7_1449200-1""; gene_id ""PF3D7_1449200""; gene_name ""PF3D7_1449200"";"
Pf3D7_14_v3	ApiDB	CDS	2014950	2015055	.	+	1	"transcript_id ""rna_PF3D7_1449200-1""; gene_id ""PF3D7_1449200""; gene_name ""PF3D7_1449200"";"
Pf3D7_14_v3	ApiDB	exon	2187385	2187615	.	+	.	"transcript_id ""rna_PF3D7_1453300-1""; gene_id ""PF3D7_1453300""; gene_name ""PF3D7_1453300"";"
Pf3D7_14_v3	ApiDB	CDS	2187385	2187615	.	+	0	"transcript_id ""rna_PF3D7_1453300-1""; gene_id ""PF3D7_1453300""; gene_name ""PF3D7_1453300"";"
Pf3D7_14_v3	ApiDB	exon	2221351	2221456	.	+	.	"transcript_id ""rna_PF3D7_1454100-1""; gene_id ""PF3D7_1454100""; gene_name ""PF3D7_1454100"";"
Pf3D7_14_v3	ApiDB	exon	2221553	2221668	.	+	.	"transcript_id ""rna_PF3D7_1454100-1""; gene_id ""PF3D7_1454100""; gene_name ""PF3D7_1454100"";"
Pf3D7_14_v3	ApiDB	exon	2221813	2221884	.	+	.	"transcript_id ""rna_PF3D7_1454100-1""; gene_id ""PF3D7_1454100""; gene_name ""PF3D7_1454100"";"
Pf3D7_14_v3	ApiDB	CDS	2221351	2221456	.	+	0	"transcript_id ""rna_PF3D7_1454100-1""; gene_id ""PF3D7_1454100""; gene_name ""PF3D7_1454100"";"
Pf3D7_14_v3	ApiDB	CDS	2221553	2221668	.	+	2	"transcript_id ""rna_PF3D7_1454100-1""; gene_id ""PF3D7_1454100""; gene_name ""PF3D7_1454100"";"
Pf3D7_14_v3	ApiDB	CDS	2221813	2221884	.	+	0	"transcript_id ""rna_PF3D7_1454100-1""; gene_id ""PF3D7_1454100""; gene_name ""PF3D7_1454100"";"
Pf3D7_14_v3	ApiDB	exon	2390726	2390902	.	+	.	"transcript_id ""rna_PF3D7_1458100-1""; gene_id ""PF3D7_1458100""; gene_name ""PF3D7_1458100"";"
Pf3D7_14_v3	ApiDB	CDS	2390726	2390902	.	+	0	"transcript_id ""rna_PF3D7_1458100-1""; gene_id ""PF3D7_1458100""; gene_name ""PF3D7_1458100"";"
Pf3D7_14_v3	ApiDB	exon	2459214	2459315	.	-	.	"transcript_id ""rna_PF3D7_1460300-1""; gene_id ""PF3D7_1460300""; gene_name ""PF3D7_1460300"";"
Pf3D7_14_v3	ApiDB	exon	2459521	2459586	.	-	.	"transcript_id ""rna_PF3D7_1460300-1""; gene_id ""PF3D7_1460300""; gene_name ""PF3D7_1460300"";"
Pf3D7_14_v3	ApiDB	exon	2459929	2459964	.	-	.	"transcript_id ""rna_PF3D7_1460300-1""; gene_id ""PF3D7_1460300""; gene_name ""PF3D7_1460300"";"
Pf3D7_14_v3	ApiDB	CDS	2459214	2459315	.	-	0	"transcript_id ""rna_PF3D7_1460300-1""; gene_id ""PF3D7_1460300""; gene_name ""PF3D7_1460300"";"
Pf3D7_14_v3	ApiDB	CDS	2459521	2459586	.	-	0	"transcript_id ""rna_PF3D7_1460300-1""; gene_id ""PF3D7_1460300""; gene_name ""PF3D7_1460300"";"
Pf3D7_14_v3	ApiDB	CDS	2459929	2459964	.	-	0	"transcript_id ""rna_PF3D7_1460300-1""; gene_id ""PF3D7_1460300""; gene_name ""PF3D7_1460300"";"
Pf3D7_14_v3	ApiDB	exon	2492166	2492369	.	+	.	"transcript_id ""rna_PF3D7_1461300-1""; gene_id ""PF3D7_1461300""; gene_name ""PF3D7_1461300"";"
Pf3D7_14_v3	ApiDB	CDS	2492166	2492369	.	+	0	"transcript_id ""rna_PF3D7_1461300-1""; gene_id ""PF3D7_1461300""; gene_name ""PF3D7_1461300"";"
Pf3D7_14_v3	ApiDB	exon	2523919	2524140	.	+	.	"transcript_id ""rna_PF3D7_1462200-1""; gene_id ""PF3D7_1462200""; gene_name ""PF3D7_1462200"";"
Pf3D7_14_v3	ApiDB	CDS	2523919	2524140	.	+	0	"transcript_id ""rna_PF3D7_1462200-1""; gene_id ""PF3D7_1462200""; gene_name ""PF3D7_1462200"";"
Pf3D7_14_v3	ApiDB	exon	2580115	2580252	.	-	.	"transcript_id ""rna_PF3D7_1463600-1""; gene_id ""PF3D7_1463600""; gene_name ""PF3D7_1463600"";"
Pf3D7_14_v3	ApiDB	exon	2580391	2580486	.	-	.	"transcript_id ""rna_PF3D7_1463600-1""; gene_id ""PF3D7_1463600""; gene_name ""PF3D7_1463600"";"
Pf3D7_14_v3	ApiDB	CDS	2580115	2580252	.	-	0	"transcript_id ""rna_PF3D7_1463600-1""; gene_id ""PF3D7_1463600""; gene_name ""PF3D7_1463600"";"
Pf3D7_14_v3	ApiDB	CDS	2580391	2580486	.	-	0	"transcript_id ""rna_PF3D7_1463600-1""; gene_id ""PF3D7_1463600""; gene_name ""PF3D7_1463600"";"
Pf3D7_14_v3	ApiDB	exon	2646603	2646819	.	-	.	"transcript_id ""rna_PF3D7_1465400-1""; gene_id ""PF3D7_1465400""; gene_name ""PF3D7_1465400"";"
Pf3D7_14_v3	ApiDB	exon	2646978	2647033	.	-	.	"transcript_id ""rna_PF3D7_1465400-1""; gene_id ""PF3D7_1465400""; gene_name ""PF3D7_1465400"";"
Pf3D7_14_v3	ApiDB	CDS	2646603	2646819	.	-	1	"transcript_id ""rna_PF3D7_1465400-1""; gene_id ""PF3D7_1465400""; gene_name ""PF3D7_1465400"";"
Pf3D7_14_v3	ApiDB	CDS	2646978	2647033	.	-	0	"transcript_id ""rna_PF3D7_1465400-1""; gene_id ""PF3D7_1465400""; gene_name ""PF3D7_1465400"";"
Pf3D7_14_v3	ApiDB	exon	2766108	2766156	.	+	.	"transcript_id ""rna_PF3D7_1467700-1""; gene_id ""PF3D7_1467700""; gene_name ""PF3D7_1467700"";"
Pf3D7_14_v3	ApiDB	exon	2766257	2766369	.	+	.	"transcript_id ""rna_PF3D7_1467700-1""; gene_id ""PF3D7_1467700""; gene_name ""PF3D7_1467700"";"
Pf3D7_14_v3	ApiDB	exon	2766530	2766616	.	+	.	"transcript_id ""rna_PF3D7_1467700-1""; gene_id ""PF3D7_1467700""; gene_name ""PF3D7_1467700"";"
Pf3D7_14_v3	ApiDB	CDS	2766108	2766156	.	+	0	"transcript_id ""rna_PF3D7_1467700-1""; gene_id ""PF3D7_1467700""; gene_name ""PF3D7_1467700"";"
Pf3D7_14_v3	ApiDB	CDS	2766257	2766369	.	+	2	"transcript_id ""rna_PF3D7_1467700-1""; gene_id ""PF3D7_1467700""; gene_name ""PF3D7_1467700"";"
Pf3D7_14_v3	ApiDB	CDS	2766530	2766616	.	+	0	"transcript_id ""rna_PF3D7_1467700-1""; gene_id ""PF3D7_1467700""; gene_name ""PF3D7_1467700"";"
Pf3D7_14_v3	ApiDB	exon	2767400	2767402	.	+	.	"transcript_id ""rna_PF3D7_1467800-1""; gene_id ""PF3D7_1467800""; gene_name ""PF3D7_1467800"";"
Pf3D7_14_v3	ApiDB	exon	2767559	2767686	.	+	.	"transcript_id ""rna_PF3D7_1467800-1""; gene_id ""PF3D7_1467800""; gene_name ""PF3D7_1467800"";"
Pf3D7_14_v3	ApiDB	exon	2767794	2767935	.	+	.	"transcript_id ""rna_PF3D7_1467800-1""; gene_id ""PF3D7_1467800""; gene_name ""PF3D7_1467800"";"
Pf3D7_14_v3	ApiDB	CDS	2767400	2767402	.	+	0	"transcript_id ""rna_PF3D7_1467800-1""; gene_id ""PF3D7_1467800""; gene_name ""PF3D7_1467800"";"
Pf3D7_14_v3	ApiDB	CDS	2767559	2767686	.	+	0	"transcript_id ""rna_PF3D7_1467800-1""; gene_id ""PF3D7_1467800""; gene_name ""PF3D7_1467800"";"
Pf3D7_14_v3	ApiDB	CDS	2767794	2767935	.	+	1	"transcript_id ""rna_PF3D7_1467800-1""; gene_id ""PF3D7_1467800""; gene_name ""PF3D7_1467800"";"
Pf3D7_14_v3	ApiDB	exon	3207627	3207899	.	+	.	"transcript_id ""rna_PF3D7_1477800-1""; gene_id ""PF3D7_1477800""; gene_name ""PF3D7_1477800"";"
Pf3D7_14_v3	ApiDB	CDS	3207627	3207899	.	+	0	"transcript_id ""rna_PF3D7_1477800-1""; gene_id ""PF3D7_1477800""; gene_name ""PF3D7_1477800"";"
