# Supplementary material for: Strand-specific RNA sequencing in Plasmodium falciparum malaria identifies developmentally regulated long non-coding RNA and circular RNA
Source: BMC Genomics. 2015 Jun 13;16(1):454. doi: 10.1186/s12864-015-1603-4 (PMC4465157; doi:10.1186/s12864-015-1603-4)
Supplement: Supplementary file 35 — Differentially expressed Cufflinks RABT genes. [file 12864_2015_1603_MOESM35_ESM.xlsx]

## Sheet: Sheet 1
Significantly differentially expressed genes in Cufflinks RABT assembly *significance is shown for first significant time-point comparison only
Gene ID	Sample 1	Sample 2	FPKM 1	FPKM 2	Log2 fold change	Adjusted q-value	Significant	Associated annotation (if applicable)	Annotation description (if applicable)
XLOC_000104	T6	T14	12.3942	2.33666	-2.40715	0.00406905	yes	PF3D7_0103500	conserved Plasmodium protein, unknown function
XLOC_000109	T6	T14	16.6971	1.4201	-3.55553	0.0025315	yes	PF3D7_0104100	conserved Plasmodium membrane protein, unknown function
XLOC_000110	T6	T14	109.452	3.87898	-4.81848	0.00477551	yes	NA	NA
XLOC_000111	T6	T14	372.244	88.0458	-2.07992	0.0462087	yes	PF3D7_0104300	ubiquitin carboxyl-terminal hydrolase 1, putative (UBP1)
XLOC_000112	T6	T14	21.2761	6.23923	-1.76979	0.033915	yes	PF3D7_0104400	4-hydroxy-3-methylbut-2-enyl diphosphate reductase (LytB)
XLOC_000118	T6	T14	13.905	2.11679	-2.71565	0.000643505	yes	PF3D7_0105700	asparagine-rich antigen Pfa35-2
XLOC_000119	T6	T14	34.5475	6.20867	-2.47622	0.00608484	yes	PF3D7_0105900	DNA binding protein, putative
XLOC_000123	T6	T14	79.1252	656.288	3.05212	0.000643505	yes	PF3D7_0106400	pre-rRNA-processing protein TSR2, putative
XLOC_000124	T6	T14	10.4464	2.53194	-2.04469	0.010973	yes	PF3D7_0106500	conserved Plasmodium protein, unknown function
XLOC_000127	T6	T14	55.8922	8.43685	-2.72787	0.00332187	yes	PF3D7_0106800	Rab GTPase 5c (RAB5c)
XLOC_000128	T6	T14	23.8141	5.48216	-2.119	0.00931154	yes	PF3D7_0106900	2-C-methyl-D-erythritol 4-phosphate cytidylyltransferase, putative (IspD)
XLOC_000129	T6	T14	110.021	24.4788	-2.16817	0.00542792	yes	PF3D7_0107000	centrin-1 (CEN1)
XLOC_000135	T6	T14	2.31942	0.442884	-2.38877	0.0308554	yes	PF3D7_0107600	serine/threonine protein kinase, putative
XLOC_000143	T6	T14	3010.56	135.047	-4.4785	0.000643505	yes	PF3D7_0109000	photosensitized INA-labeled protein 1, PhIL1, putative
XLOC_000144	T6	T14	84.5776	3.07835	-4.78005	0.000643505	yes	PF3D7_0109100	LCCL domain-containing protein (CCp5)
XLOC_000149	T6	T14	10.0648	62.4565	2.63353	0.000643505	yes	PF3D7_0110200	FAD-linked sulfhydryl oxidase ERV1, putative (ERV1)
XLOC_000150	T6	T14	23.7817	8.12657	-1.54913	0.0199128	yes	PF3D7_0110500	bromodomain protein, putative
XLOC_000154	T6	T14	19.062	3.4638	-2.46027	0.00406905	yes	PF3D7_0111400	conserved Plasmodium protein, unknown function (GEXP19)
XLOC_000163	T6	T14	375.795	18.199	-4.36802	0.000643505	yes	PF3D7_0112900	Plasmodium exported protein, unknown function
XLOC_000168	T6	T14	74.2003	337.924	2.1872	0.000643505	yes	PF3D7_0113700	heat shock protein 40, type II (HSP40)
XLOC_000170	T6	T14	4.21121	23.14	2.45808	0.027615	yes	NA	NA
XLOC_000181	T6	T14	10.7469	0.394192	-4.76888	0.000643505	yes	NA	NA
XLOC_000184	T6	T14	0.977738	4.79043	2.29263	0.0124656	yes	PF3D7_0100300	erythrocyte membrane protein 1, PfEMP1 (VAR)
XLOC_000201	T6	T14	37.0563	8.80969	-2.07255	0.0144317	yes	PF3D7_0102400	lysophospholipase, putative, pseudogene
XLOC_000202	T6	T14	1061.14	15.9829	-6.05294	0.000643505	yes	PF3D7_0102500	erythrocyte binding antigen-181 (EBA181)
XLOC_000211	T6	T14	33.8	1.12745	-4.90589	0.0315743	yes	NA	NA
XLOC_000212	T6	T14	2566.88	85.568	-4.9068	0.000643505	yes	PF3D7_0104200	conserved Plasmodium protein, unknown function
XLOC_000213	T6	T14	889.986	30.6995	-4.8575	0.000643505	yes	NA	NA
XLOC_000214	T6	T14	102.889	2.90621	-5.1458	0.0272534	yes	NA	NA
XLOC_000215	T6	T14	28.289	121.37	2.1011	0.00442071	yes	PF3D7_0104500	conserved protein, unknown function
XLOC_000219	T6	T14	324.009	37.8688	-3.09695	0.000643505	yes	PF3D7_0105300	cyclase-associated protein, putative (CAP)
XLOC_000220	T6	T14	187.022	15.5031	-3.59258	0.000643505	yes	PF3D7_0105400.1,PF3D7_0105400.2	conserved Plasmodium protein, unknown function
XLOC_000224	T6	T14	129.018	11.1087	-3.53781	0.000643505	yes	PF3D7_0105800	conserved Plasmodium protein, unknown function
XLOC_000225	T6	T14	121.609	11.5261	-3.39927	0.000643505	yes	PF3D7_0106000	conserved Plasmodium protein, unknown function
XLOC_000231	T6	T14	7.38526	1.67274	-2.14244	0.0497232	yes	PF3D7_0107300	probable protein, unknown function
XLOC_000234	T6	T14	17.9979	63.351	1.81554	0.0284053	yes	PF3D7_0107900	conserved Plasmodium protein, unknown function
XLOC_000240	T6	T14	304.356	26.5872	-3.51696	0.000643505	yes	PF3D7_0108900	unspecified product
XLOC_000243	T6	T14	89.3932	254.394	1.50883	0.0392628	yes	PF3D7_0109500	N-acetyltransferase, putative
XLOC_000248	T6	T14	50.6658	183.479	1.85653	0.00987162	yes	PF3D7_0110400	DNA-directed RNA polymerase 2, putative
XLOC_000249	T6	T14	50.8267	17.7232	-1.51995	0.0331878	yes	PF3D7_0110700	chromatin assembly factor 1 protein WD40 domain, putative
XLOC_000251	T6	T14	19.6078	3.58811	-2.45013	0.000643505	yes	PF3D7_0111000	kinesin-8, putative
XLOC_000253	T6	T14	32.0537	5.85021	-2.45393	0.000643505	yes	PF3D7_0111300	replication factor c protein, putative
XLOC_000254	T6	T14	214.274	14.9515	-3.84109	0.000643505	yes	PF3D7_0111500	UMP-CMP kinase, putative
XLOC_000262	T6	T14	2.60033	21.4562	3.04463	0.000643505	yes	PF3D7_0113000	glutamic acid-rich protein (GARP)
XLOC_000264	T6	T14	78.1291	220.277	1.49539	0.0254134	yes	PF3D7_0113300	Plasmodium exported protein (hyp1), unknown function
XLOC_000267	T6	T14	362.946	988.732	1.44583	0.0315743	yes	PF3D7_0113900	Plasmodium exported protein (hyp8), unknown function (GEXP10)
XLOC_000276	T6	T14	2.41305	13.8273	2.51859	0.0215669	yes	NA	NA
XLOC_000278	T6	T14	1.56223	7.93367	2.34438	0.0016603	yes	PF3D7_0200100	erythrocyte membrane protein 1, PfEMP1 (VAR)
XLOC_000283	T6	T14	9.9638	32.2606	1.695	0.0490733	yes	NA	NA
XLOC_000287	T6	T14	14.6226	4.37881	-1.73958	0.0462087	yes	PF3D7_0202700	octaprenyl pyrophosphate synthase (OPP)
XLOC_000295	T6	T14	740.558	229.943	-1.68734	0.0112176	yes	PF3D7_0204200	conserved Plasmodium protein, unknown function
XLOC_000299	T6	T14	47.6856	131.828	1.46704	0.0227992	yes	PF3D7_0205400	conserved Plasmodium protein, unknown function
XLOC_000309	T6	T14	325.811	11.7837	-4.78917	0.000643505	yes	PF3D7_0207100	conserved Plasmodium protein, unknown function
XLOC_000311	T6	T14	19.9121	2.30295	-3.11209	0.000643505	yes	PF3D7_0208100.1,PF3D7_0208100.2	conserved Plasmodium protein, unknown function
XLOC_000314	T6	T14	33.2049	211.974	2.67442	0.00117542	yes	PF3D7_0208800	conserved Plasmodium protein, unknown function
XLOC_000316	T6	T14	12.7009	2.07319	-2.61501	0.000643505	yes	PF3D7_0209000	6-cysteine protein (P230)
XLOC_000318	T6	T14	5.65508	29.4376	2.38004	0.0258223	yes	NA	NA
XLOC_000319	T6	T14	23.012	110.44	2.26281	0.0117151	yes	PF3D7_0209900	unspecified product
XLOC_000320	T6	T14	79.0802	255.123	1.68981	0.0313731	yes	NA	NA
XLOC_000325	T6	T14	413.69	29.3018	-3.81949	0.000643505	yes	PF3D7_0210700	syntaxin, Qa-SNARE family (SYN17)
XLOC_000326	T6	T14	15.3732	88.946	2.53252	0.0122188	yes	PF3D7_0211000	unspecified product
XLOC_000329	T6	T14	14.3509	1.46127	-3.29586	0.000643505	yes	PF3D7_0211500	GAF domain-related protein, putative
XLOC_000337	T6	T14	577.923	23.5506	-4.61704	0.000643505	yes	PF3D7_0212600	secreted protein altered thrombospondin repeat protein (SPATR)
XLOC_000341	T6	T14	13.3445	152.036	3.51009	0.0025315	yes	PF3D7_0213700	conserved protein, unknown function
XLOC_000343	T6	T14	72.4353	179.153	1.30643	0.0385678	yes	PF3D7_0214000	T-complex protein 1, putative
XLOC_000345	T6	T14	9.2083	2.28078	-2.01341	0.00789925	yes	PF3D7_0214300	conserved Plasmodium protein, unknown function
XLOC_000347	T6	T14	313.325	8.87521	-5.14173	0.000643505	yes	PF3D7_0214600	serine/threonine protein kinase, putative
XLOC_000348	T6	T14	30.1297	3.10132	-3.28023	0.0409633	yes	NA	NA
XLOC_000349	T6	T14	213.214	73.8943	-1.52877	0.0256265	yes	PF3D7_0214800	conserved Plasmodium membrane protein, unknown function
XLOC_000350	T6	T14	92.493	3.17756	-4.86335	0.000643505	yes	PF3D7_0214900	rhoptry neck protein 6 (RON6)
XLOC_000354	T6	T14	5.51794	1.25703	-2.13411	0.00931154	yes	PF3D7_0216000	DEAD/DEAH box helicase, putative
XLOC_000358	T6	T14	106.681	2.73805	-5.28402	0.000643505	yes	PF3D7_0216700.1,PF3D7_0216700.2	conserved Plasmodium protein, unknown function
XLOC_000361	T6	T14	37.7271	6.75965	-2.48058	0.00210962	yes	PF3D7_0217100	ATP synthase F1, alpha subunit
XLOC_000363	T6	T14	1013.74	41.2894	-4.61778	0.000643505	yes	PF3D7_0217500	calcium-dependent protein kinase 1 (CDPK1)
XLOC_000364	T6	T14	281.706	1713.88	2.605	0.0445485	yes	PF3D7_0217800	40S ribosomal protein S26e, putative
XLOC_000365	T6	T14	42.9714	11.4618	-1.90654	0.0186226	yes	PF3D7_0218000	replication factor C, subunit 2, putative
XLOC_000368	T6	T14	35.3985	151.058	2.09335	0.0144317	yes	PF3D7_0218500	small nuclear ribonucleoprotein Sm D2, putative (SNRPD2)
XLOC_000372	T6	T14	37.8542	219.982	2.53886	0.0367962	yes	NA	NA
XLOC_000374	T6	T14	477.818	105.492	-2.17933	0.0345925	yes	PF3D7_0220000	liver stage antigen 3 (LSA3)
XLOC_000376	T6	T14	4.51886	30.6337	2.76109	0.011959	yes	NA	NA
XLOC_000383	T6	T14	395.584	14.35	-4.78486	0.000643505	yes	PF3D7_0220800	cytoadherence linked asexual protein 2 (CLAG2)
XLOC_000386	T6	T14	4.37028	26.664	2.60909	0.0203341	yes	PF3D7_0221200	Plasmodium exported protein (hyp15), unknown function
XLOC_000388	T6	T14	7.9455	24.1227	1.60218	0.0315743	yes	PF3D7_0221800	hypothetical protein
XLOC_000402	T6	T14	9.01121	0.56736	-3.98938	0.000643505	yes	NA	NA
XLOC_000403	T6	T14	7.31196	0.158029	-5.532	0.000643505	yes	NA	NA
XLOC_000415	T6	T14	17.5793	128.279	2.86733	0.000643505	yes	PF3D7_0201600	Plasmodium exported protein (PHISTb), unknown function
XLOC_000417	T6	T14	96.89	759.334	2.97031	0.000643505	yes	PF3D7_0201800	knob associated heat shock protein 40 (KAHsp40)
XLOC_000418	T6	T14	1.70221	5.708	1.74558	0.012987	yes	PF3D7_0201900	erythrocyte membrane protein 3 (EMP3)
XLOC_000419	T6	T14	212.493	1615.47	2.92647	0.0186226	yes	PF3D7_0202000	knob-associated histidine-rich protein (KAHRP)
XLOC_000420	T6	T14	1785.81	428.844	-2.05805	0.00542792	yes	PF3D7_0202100	Plasmodium exported protein (PHISTc), unknown function,liver stage associated protein 2 (LSAP2)
XLOC_000421	T6	T14	470.938	1373.76	1.54452	0.0272534	yes	PF3D7_0202200	Plasmodium exported protein, unknown function
XLOC_000428	T6	T14	116.197	4.73474	-4.61714	0.000643505	yes	PF3D7_0203000	conserved Plasmodium protein, unknown function
XLOC_000429	T6	T14	36.7757	1.95012	-4.23712	0.000643505	yes	PF3D7_0203100	protein kinase, putative
XLOC_000430	T6	T14	29.8935	106.135	1.828	0.0107104	yes	PF3D7_0203200	conserved Plasmodium protein, unknown function
XLOC_000434	T6	T14	78.0122	4.19607	-4.21659	0.000643505	yes	PF3D7_0204100	conserved Plasmodium protein, unknown function
XLOC_000441	T6	T14	46.3139	257.87	2.47712	0.0016603	yes	PF3D7_0205500	DNA-directed RNA polymerase II 16 kDa subunit, putative
XLOC_000446	T6	T14	37.9905	204.343	2.42728	0.0389234	yes	PF3D7_0206600	transcription factor, putative
XLOC_000447	T6	T14	1928.66	72.2222	-4.73901	0.000643505	yes	PF3D7_0206800	merozoite surface protein 2 (MSP2)
XLOC_000448	T6	T14	495.759	28.8915	-4.10092	0.000643505	yes	PF3D7_0206900.1,PF3D7_0206900.2	merozoite surface protein 5 (MSP5)
XLOC_000449	T6	T14	321.527	12.7796	-4.65303	0.000643505	yes	PF3D7_0207000	merozoite surface protein 4 (MSP4)
XLOC_000450	T6	T14	65.1693	5.95855	-3.45116	0.00576064	yes	PF3D7_0207200	iron-sulfur assembly protein, putative
XLOC_000452	T6	T14	95.3715	5.14482	-4.21236	0.000643505	yes	PF3D7_0207400	serine repeat antigen 7 (SERA7)
XLOC_000453	T6	T14	127.501	7.68428	-4.05245	0.000643505	yes	PF3D7_0207500	serine repeat antigen 6 (SERA6)
XLOC_000454	T6	T14	1650.64	70.9002	-4.54109	0.000643505	yes	PF3D7_0207600	serine repeat antigen 5 (SERA5)
XLOC_000455	T6	T14	151.986	7.2	-4.3998	0.000643505	yes	PF3D7_0207700	serine repeat antigen 4 (SERA4)
XLOC_000456	T6	T14	117.611	6.41487	-4.19646	0.000643505	yes	PF3D7_0207800	serine repeat antigen 3 (SERA3)
XLOC_000457	T6	T14	5.16513	0.747144	-2.78934	0.0107104	yes	PF3D7_0207900	serine repeat antigen 2 (SERA2)
XLOC_000458	T6	T14	44.0613	5.19508	-3.08429	0.000643505	yes	PF3D7_0208000	serine repeat antigen 1 (SERA1)
XLOC_000459	T6	T14	68.6572	203.741	1.56925	0.0203341	yes	PF3D7_0208200	RNA binding protein, putative
XLOC_000461	T6	T14	34.2365	159.501	2.21996	0.0036948	yes	PF3D7_0208700.1,PF3D7_0208700.2	conserved Plasmodium protein, unknown function
XLOC_000463	T6	T14	23.1804	152.328	2.71621	0.000643505	yes	PF3D7_0209200	3'exoribonuclease, putative
XLOC_000465	T6	T14	19.0798	2.91011	-2.7129	0.0036948	yes	PF3D7_0209500	conserved Plasmodium protein, unknown function
XLOC_000466	T6	T14	57.0311	7.29295	-2.96717	0.000643505	yes	PF3D7_0209600	transporter, putative
XLOC_000469	T6	T14	29.276	3.32065	-3.14018	0.000643505	yes	PF3D7_0210200	conserved Plasmodium protein, unknown function
XLOC_000470	T6	T14	30.0759	6.17763	-2.28348	0.00872444	yes	PF3D7_0210300	monocarboxylate transporter, putative
XLOC_000471	T6	T14	1126.98	54.3596	-4.37378	0.000643505	yes	PF3D7_0210600	conserved Plasmodium protein, unknown function
XLOC_000472	T6	T14	149.133	488.945	1.71308	0.0101531	yes	PF3D7_0210800	conserved Plasmodium protein, unknown function
XLOC_000474	T6	T14	58.6276	16.9629	-1.7892	0.0363234	yes	PF3D7_0211200	Rab GTPase 5a (RAB5a)
XLOC_000490	T6	T14	33.6853	86.1134	1.35412	0.0397753	yes	PF3D7_0214400	conserved Plasmodium protein, unknown function
XLOC_000503	T6	T14	11.2683	1.3755	-3.03424	0.0036948	yes	PF3D7_0216800	conserved Plasmodium membrane protein, unknown function
XLOC_000521	T6	T14	32.6716	5.64908	-2.53195	0.00117542	yes	PF3D7_0219600	replication factor C subunit 1, putative
XLOC_000528	T6	T14	74.076	13.0493	-2.50503	0.000643505	yes	PF3D7_0220500	Plasmodium exported protein (hyp2), unknown function
XLOC_000540	T6	T14	1.78306	5.55692	1.63993	0.0249956	yes	PF3D7_0223500	erythrocyte membrane protein 1, PfEMP1 (VAR)
XLOC_000541	T6	T14	8.63659	21.349	1.30563	0.0382033	yes	PF3D7_0300100	erythrocyte membrane protein 1, PfEMP1 (VAR)
XLOC_000553	T6	T14	14.6229	1.06828	-3.77487	0.000643505	yes	PF3D7_0302200	cytoadherence linked asexual protein 3.2 (CLAG3.2)
XLOC_000555	T6	T14	2306.9	63.5094	-5.18284	0.0016603	yes	PF3D7_0302500	cytoadherence linked asexual protein 3.1 (CLAG3.1)
XLOC_000556	T6	T14	15.7795	3.09121	-2.35181	0.00576064	yes	PF3D7_0302600	ABC transporter, (TAP family), putative
XLOC_000558	T6	T14	175.566	10.8917	-4.01071	0.000643505	yes	PF3D7_0303200	HAD superfamily protein, putative
XLOC_000559	T6	T14	53.5941	7.73417	-2.79276	0.000643505	yes	PF3D7_0303400	palmitoyl transferase (AnkDHHC)
XLOC_000560	T6	T14	33.0579	4.49922	-2.87725	0.000643505	yes	PF3D7_0303500	spindle pole body protein, putative
XLOC_000563	T6	T14	139.572	6.38431	-4.45034	0.000643505	yes	PF3D7_0304100	membrane skeletal protein IMC1-related (ALV2)
XLOC_000567	T6	T14	7.78284	2.26788	-1.77895	0.0349522	yes	PF3D7_0304800	conserved Plasmodium membrane protein, unknown function
XLOC_000574	T6	T14	69.0673	11.9961	-2.52543	0.000643505	yes	PF3D7_0306400	FAD-dependent glycerol-3-phosphate dehydrogenase, putative
XLOC_000576	T6	T14	40.6342	242.896	2.57957	0.00576064	yes	PF3D7_0306700	membrane magnesium transporter, putative
XLOC_000577	T6	T14	199.926	546.136	1.44979	0.0211825	yes	PF3D7_0306900	40S ribosomal protein S23, putative
XLOC_000581	T6	T14	25.0363	5.3931	-2.21483	0.00477551	yes	PF3D7_0307600	conserved Plasmodium protein, unknown function
XLOC_000584	T6	T14	103.348	5.21492	-4.30873	0.000643505	yes	PF3D7_0308100	conserved Plasmodium protein, unknown function
XLOC_000586	T6	T14	40.0932	115.194	1.52264	0.0310309	yes	PF3D7_0308600	pre-mRNA-processing factor 19, putative (PRPF19)
XLOC_000592	T6	T14	314.825	1016.93	1.69161	0.0326765	yes	PF3D7_0309600	60S acidic ribosomal protein P2 (PfP2)
XLOC_000593	T6	T14	27.2647	113.206	2.05385	0.00670864	yes	PF3D7_0309800	YTH domain-containing protein, putative
XLOC_000596	T6	T14	82.3307	26.4327	-1.6391	0.0349522	yes	PF3D7_0310200	phd finger protein, putative
XLOC_000598	T6	T14	126.044	10.922	-3.52862	0.000643505	yes	PF3D7_0310400	parasite-infected erythrocyte surface protein (PIESP1)
XLOC_000600	T6	T14	49.7691	8.91618	-2.48075	0.000643505	yes	PF3D7_0310900	conserved Plasmodium protein, unknown function
XLOC_000604	T6	T14	37.7105	11.3165	-1.73653	0.0188247	yes	PF3D7_0311600	dolichyl-diphosphooligosaccharide--protein glycosyltransferase subunit 1, putative
XLOC_000606	T6	T14	22.9168	5.03601	-2.18605	0.00845309	yes	PF3D7_0311800	conserved protein, unknown function
XLOC_000608	T6	T14	26.1603	4.96713	-2.39689	0.0385678	yes	PF3D7_0312100	RING zinc finger protein, putative
XLOC_000615	T6	T14	19.4519	4.7882	-2.02235	0.0219942	yes	PF3D7_0313800	conserved Plasmodium protein, unknown function
XLOC_000616	T6	T14	42.2741	8.30294	-2.34808	0.0101531	yes	PF3D7_0314000	co-chaperone p23 (P23)
XLOC_000618	T6	T14	85.6692	413.411	2.27073	0.00210962	yes	PF3D7_0314500	conserved Plasmodium protein, unknown function
XLOC_000620	T6	T14	27.7939	2.16764	-3.68057	0.000643505	yes	PF3D7_0314800	conserved Plasmodium protein, unknown function
XLOC_000621	T6	T14	58.6238	7.53644	-2.95953	0.000643505	yes	PF3D7_0314900	conserved Plasmodium membrane protein, unknown function
XLOC_000627	T6	T14	4.64524	30.9519	2.7362	0.0114612	yes	PF3D7_0315900	conserved Plasmodium protein, unknown function
XLOC_000628	T6	T14	161.755	13.3856	-3.59506	0.000643505	yes	PF3D7_0316100	mitochondrial ribosomal protein L27 precursor, putative
XLOC_000629	T6	T14	169.673	22.0611	-2.94318	0.000643505	yes	PF3D7_0316300.1,PF3D7_0316300.2	inorganic pyrophosphatase, putative
XLOC_000631	T6	T14	7.27308	42.184	2.53606	0.0213743	yes	NA	NA
XLOC_000637	T6	T14	346.431	1204.98	1.79837	0.00959447	yes	PF3D7_0317600	40S ribosomal protein S11, putative
XLOC_000643	T6	T14	67.1615	2.00557	-5.06555	0.000643505	yes	PF3D7_0318500	conserved Plasmodium protein, unknown function
XLOC_000644	T6	T14	618.532	42.9419	-3.84839	0.000643505	yes	PF3D7_0318700	trophozoite stage antigen
XLOC_000645	T6	T14	9.36185	1.33423	-2.81078	0.0241961	yes	PF3D7_0318800	triosephophate isomerase, putative
XLOC_000646	T6	T14	76.9444	7.47977	-3.36275	0.000643505	yes	PF3D7_0319000	P-type ATPase, putative (ATPase7)
XLOC_000647	T6	T14	26.3279	90.6138	1.78314	0.0380203	yes	PF3D7_0319300	ubiquitin conjugating enzyme, putative
XLOC_000648	T6	T14	19.0093	3.07977	-2.62581	0.000643505	yes	PF3D7_0319400	kinesin-8, putative
XLOC_000650	T6	T14	127.006	693.984	2.45001	0.000643505	yes	PF3D7_0319600	elongation factor 1 (EF-1), putative
XLOC_000653	T6	T14	56.6855	152.627	1.42896	0.0477495	yes	PF3D7_0320100	SNARE protein (SEC22)
XLOC_000656	T6	T14	420.049	49.4076	-3.08775	0.000643505	yes	PF3D7_0320500	conserved Plasmodium protein, unknown function
XLOC_000657	T6	T14	59.6184	18.472	-1.69042	0.0466849	yes	PF3D7_0320700	signal peptidase complex subunit 2, putative (SPC2)
XLOC_000659	T6	T14	68.1016	15.3122	-2.15301	0.0025315	yes	PF3D7_0320800	ATP-dependent RNA helicase, putative (DOZI)
XLOC_000663	T6	T14	349.061	21.9427	-3.99167	0.000643505	yes	PF3D7_0321400	protein kinase, putative
XLOC_000668	T6	T14	17.0144	47.2603	1.47387	0.0363234	yes	PF3D7_0322400	regulator of initiation factor 2 (eIF2)
XLOC_000675	T6	T14	135.143	43.6319	-1.63103	0.0117151	yes	PF3D7_0323500	survival of motor neuron (SMN)-like protein
XLOC_000676	T6	T14	25.1581	101.648	2.01449	0.00442071	yes	PF3D7_0323600	conserved Plasmodium protein, unknown function
XLOC_000679	T6	T14	55.4497	156.42	1.49617	0.0172823	yes	PF3D7_0323800	conserved Plasmodium protein, unknown function
XLOC_000687	T6	T14	11.8794	0.316736	-5.22903	0.000643505	yes	NA	NA
XLOC_000688	T6	T14	7.91217	0.38738	-4.35225	0.000643505	yes	NA	NA
XLOC_000700	T6	T14	48.5403	398.217	3.0363	0.000643505	yes	PF3D7_0301500	Plasmodium exported protein, unknown function
XLOC_000702	T6	T14	38.393	101.755	1.40618	0.0326765	yes	PF3D7_0301700	Plasmodium exported protein, unknown function
XLOC_000708	T6	T14	11.7964	43.3737	1.87848	0.00210962	yes	PF3D7_0302300	erythrocyte membrane protein 1 (PfEMP1), pseudogene
XLOC_000712	T6	T14	64.8992	172.047	1.40653	0.0371754	yes	PF3D7_0302800	conserved Plasmodium protein, unknown function
XLOC_000715	T6	T14	133.5	13.7091	-3.28363	0.000643505	yes	PF3D7_0303100	conserved Plasmodium protein, unknown function
XLOC_000716	T6	T14	86.3914	307.501	1.83163	0.0107104	yes	PF3D7_0303300	DNA-directed RNA polymerase subunit I, putative
XLOC_000718	T6	T14	46.2656	7.4655	-2.63163	0.00117542	yes	PF3D7_0303700	dihydrolipoamide acyltransferase, putative
XLOC_000727	T6	T14	32.6723	113.639	1.79832	0.0221974	yes	PF3D7_0304900	conserved Plasmodium protein, unknown function
XLOC_000729	T6	T14	11.8566	1.87286	-2.66237	0.000643505	yes	PF3D7_0305100	conserved Plasmodium protein, unknown function
XLOC_000732	T6	T14	76.349	12.7435	-2.58285	0.0016603	yes	PF3D7_0305600	AP endonuclease (DNA-[apurinic or apyrimidinic site] lyase), putative
XLOC_000735	T6	T14	90.3372	22.1156	-2.03026	0.024013	yes	PF3D7_0306000	conserved Plasmodium protein, unknown function
XLOC_000736	T6	T14	49.4624	154.008	1.63861	0.00730965	yes	PF3D7_0306100	conserved Plasmodium protein, unknown function
XLOC_000738	T6	T14	24.5722	6.5204	-1.91399	0.0345925	yes	PF3D7_0306500	conserved Plasmodium protein, unknown function
XLOC_000739	T6	T14	53.2982	131.081	1.2983	0.0476186	yes	PF3D7_0306800	T-complex protein beta subunit, putative
XLOC_000741	T6	T14	375.456	2019.51	2.42729	0.000643505	yes	PF3D7_0307100	40S ribosomal protein S12, putative
XLOC_000742	T6	T14	428.447	2001.83	2.22413	0.00509489	yes	PF3D7_0307200	60S ribosomal protein L7, putative
XLOC_000744	T6	T14	67.7949	5.15925	-3.71595	0.000643505	yes	PF3D7_0307700	conserved Plasmodium protein, unknown function
XLOC_000745	T6	T14	2.07822	0.541398	-1.94059	0.0241961	yes	PF3D7_0307900	conserved Plasmodium protein, unknown function
XLOC_000753	T6	T14	14.5802	46.4296	1.67104	0.0234356	yes	PF3D7_0309700	SECIS-binding protein 2, putative (SBP2)
XLOC_000754	T6	T14	8.35629	1.92626	-2.11706	0.0104395	yes	PF3D7_0309900	conserved Plasmodium protein, unknown function
XLOC_000757	T6	T14	184.41	888.447	2.26837	0.000643505	yes	PF3D7_0310600.1,PF3D7_0310600.2	SAC3/GNAP family-related protein, putative
XLOC_000759	T6	T14	86.4471	9.06387	-3.25362	0.000643505	yes	PF3D7_0311300	phosphatidylinositol 3- and 4-kinase, putative
XLOC_000763	T6	T14	21.1251	3.95616	-2.41679	0.00406905	yes	PF3D7_0312200	TPR domain containing protein
XLOC_000764	T6	T14	111.485	27.521	-2.01825	0.0016603	yes	PF3D7_0312400	glycogen synthase kinase 3 (GSK3)
XLOC_000766	T6	T14	43.9914	162.875	1.88848	0.00509489	yes	PF3D7_0313000	conserved Plasmodium protein, unknown function
XLOC_000768	T6	T14	11.2504	46.1297	2.03572	0.00442071	yes	PF3D7_0313400	conserved Plasmodium protein, unknown function
XLOC_000773	T6	T14	20.6081	5.04367	-2.03067	0.00608484	yes	PF3D7_0314700	zinc finger protein, putative
XLOC_000775	T6	T14	163.618	436.137	1.41445	0.0279959	yes	PF3D7_0315100	translation initiation factor 4E (eIF4E)
XLOC_000779	T6	T14	302.732	16.9808	-4.15607	0.000643505	yes	PF3D7_0316000	conserved Plasmodium protein, unknown function
XLOC_000780	T6	T14	116.029	12.0893	-3.26269	0.00819544	yes	NA	NA
XLOC_000781	T6	T14	20.5231	3.41391	-2.58775	0.000643505	yes	PF3D7_0316200	conserved Plasmodium protein, unknown function
XLOC_000782	T6	T14	11.6214	3.50704	-1.72845	0.031756	yes	PF3D7_0316400	conserved Plasmodium protein, unknown function
XLOC_000783	T6	T14	163.476	549.874	1.75002	0.0287588	yes	PF3D7_0316600	formate-nitrite transporter, putative
XLOC_000785	T6	T14	109.141	6.07401	-4.1674	0.000643505	yes	PF3D7_0317200	cdc2-related protein kinase 4 (CRK4)
XLOC_000787	T6	T14	28.0577	5.65833	-2.30995	0.00730965	yes	PF3D7_0317400	conserved Plasmodium protein, unknown function
XLOC_000799	T6	T14	43.4857	199.928	2.20087	0.0016603	yes	PF3D7_0319900	conserved Plasmodium protein, unknown function
XLOC_000806	T6	T14	9.85151	1.48088	-2.73389	0.00789925	yes	PF3D7_0321300	conserved Plasmodium protein, unknown function
XLOC_000807	T6	T14	34.492	9.54771	-1.85304	0.010973	yes	PF3D7_0321500	peptidase, putative
XLOC_000808	T6	T14	26.9315	3.68074	-2.87123	0.00576064	yes	PF3D7_0321700	microtubule and actin binding protein, putative
XLOC_000814	T6	T14	43.9997	11.8354	-1.89439	0.0209772	yes	PF3D7_0322500	iron-sulfur cluster assembly accessory protein, putative
XLOC_000816	T6	T14	210.074	925.93	2.14	0.00293481	yes	PF3D7_0322900	40S ribosomal protein S3A, putative
XLOC_000818	T6	T14	883.846	25.2839	-5.1275	0.000643505	yes	PF3D7_0323400	Rh5 interacting protein (RIPR)
XLOC_000826	T6	T14	172.02	24.7567	-2.79669	0.000643505	yes	PF3D7_0400200	erythrocyte membrane protein 1 (PfEMP1), exon2, pseudogene
XLOC_000827	T6	T14	1.56753	7.58881	2.27538	0.0484515	yes	NA	NA
XLOC_000828	T6	T14	0	1.17437	Inf	0.000643505	yes	PF3D7_0400500	rifin (RIF)
XLOC_000838	T6	T14	824.949	14.35	-5.84518	0.000643505	yes	PF3D7_0402300	reticulocyte binding protein homologue 1,normocyte binding protein 1 (RH1)
XLOC_000847	T6	T14	54.4738	5.14004	-3.40571	0.000643505	yes	PF3D7_0403900	SET domain protein, putative (SET8)
XLOC_000850	T6	T14	2.44984	27.4462	3.48584	0.017044	yes	NA	NA
XLOC_000854	T6	T14	106.263	14.4733	-2.87618	0.000643505	yes	PF3D7_0405200	ag-1 blood stage membrane protein homologue (PfMAg-1)
XLOC_000862	T6	T14	15.6235	3.30031	-2.24304	0.0112176	yes	PF3D7_0406700	conserved Plasmodium protein, unknown function
XLOC_000864	T6	T14	49.6916	276.042	2.47381	0.000643505	yes	PF3D7_0407300	transcription factor, putative
XLOC_000867	T6	T14	412.887	15.4867	-4.73665	0.000643505	yes	PF3D7_0407800	conserved Plasmodium protein, unknown function
XLOC_000871	T6	T14	25.5555	3.56297	-2.84248	0.000643505	yes	PF3D7_0408600	sporozoite invasion-associated protein 1 (SIAP-1)
XLOC_000875	T6	T14	29.3766	5.60934	-2.38876	0.0137475	yes	PF3D7_0409700	peptide chain release factor 2, putative
XLOC_000879	T6	T14	25.1708	81.4844	1.69478	0.0188247	yes	PF3D7_0410400	exosome complex component RRP4, putative (RRP4)
XLOC_000881	T6	T14	276.268	24.0251	-3.52346	0.000643505	yes	PF3D7_0410800	conserved Plasmodium protein, unknown function
XLOC_000883	T6	T14	35.442	207.288	2.5481	0.000643505	yes	PF3D7_0411000	conserved Plasmodium protein, unknown function
XLOC_000887	T6	T14	35.0243	7.16486	-2.28935	0.00293481	yes	PF3D7_0412000	conserved Plasmodium protein, unknown function
XLOC_000890	T6	T14	3.69571	67.679	4.19478	0.000643505	yes	PF3D7_0412800	Plasmodium RNA of unkown function
XLOC_000895	T6	T14	136.277	18.837	-2.8549	0.000643505	yes	PF3D7_0413500	phosphoglucomutase-2 (PGM2)
XLOC_000900	T6	T14	67.1096	5.89211	-3.50966	0.00639482	yes	PF3D7_0414700	GTP binding protein, putative
XLOC_000901	T6	T14	941.398	38.4326	-4.6144	0.000643505	yes	PF3D7_0414900	armadillo-domain containing rhoptry protein (ARO)
XLOC_000902	T6	T14	29.4789	190.391	2.69121	0.028943	yes	PF3D7_0415100	conserved Plasmodium protein, unknown function
XLOC_000905	T6	T14	252.904	8.962	-4.81862	0.000643505	yes	PF3D7_0415800	RING zinc finger protein, putative
XLOC_000906	T6	T14	67.137	11.3328	-2.5666	0.0139641	yes	PF3D7_0416100	glutamyl-tRNA(Gln) amidotransferase subunit A, putative
XLOC_000908	T6	T14	34.7044	3.30147	-3.39394	0.000643505	yes	PF3D7_0416400	histone acetyltransferase, putative (HAT1)
XLOC_000912	T6	T14	60.2675	8.63806	-2.8026	0.000643505	yes	PF3D7_0417200	bifunctional dihydrofolate reductase-thymidylate synthase (DHFR-TS)
XLOC_000918	T6	T14	23.9804	125.025	2.38229	0.0158604	yes	PF3D7_0418400	conserved Plasmodium protein, unknown function
XLOC_000919	T6	T14	288.594	6.1229	-5.55868	0.000643505	yes	PF3D7_0418600	regulator of chromosome condensation, putative
XLOC_000926	T6	T14	68.1406	4.45423	-3.93527	0.0244015	yes	PF3D7_0419400	conserved Plasmodium protein, unknown function
XLOC_000933	T6	T14	433.713	26.8592	-4.01326	0.00210962	yes	PF3D7_0420300	transcription factor with AP2 domain(s) (ApiAP2)
XLOC_000934	T6	T14	45.9267	8.95505	-2.35856	0.012987	yes	PF3D7_0420400	ribosome recycling factor, putative
XLOC_000935	T6	T14	107.084	13.6631	-2.97039	0.000643505	yes	PF3D7_0420600	conserved Plasmodium protein, unknown function
XLOC_000945	T6	T14	35.1153	170.588	2.28034	0.00117542	yes	PF3D7_0422100	transmembrane emp24 domain-containing protein, putative
XLOC_000946	T6	T14	108.232	28.8094	-1.90951	0.00931154	yes	PF3D7_0422300	alpha tubulin 2
XLOC_000947	T6	T14	669.225	4441.15	2.73037	0.0016603	yes	PF3D7_0422400	40S ribosomal protein S19, putative
XLOC_000950	T6	T14	51.1195	9.96483	-2.35896	0.00332187	yes	PF3D7_0422800	serpentine receptor, putative (SR12)
XLOC_000954	T6	T14	190.016	13.8726	-3.77581	0.000643505	yes	PF3D7_0423400	asparagine-rich protein (AARP)
XLOC_000955	T6	T14	1006.42	58.6609	-4.10069	0.000643505	yes	PF3D7_0423500	glideosome associated protein with multiple membrane spans 2 (GAPM2)
XLOC_000956	T6	T14	567.223	40.2143	-3.81814	0.000643505	yes	PF3D7_0423800	cysteine-rich protective antigen (CyRPA)
XLOC_000958	T6	T14	316.72	6.7476	-5.55269	0.000643505	yes	PF3D7_0424300	erythrocyte binding antigen-165, pseudogene (EBA165)
XLOC_000961	T6	T14	17.1752	89.7545	2.38566	0.000643505	yes	PF3D7_0424700	serine/threonine protein kinase, FIKK family (FIKK4.2)
XLOC_000963	T6	T14	209.666	1541.3	2.87798	0.000643505	yes	PF3D7_0424900	Plasmodium exported protein (PHISTa), unknown function
XLOC_000967	T6	T14	1.98479	27.5318	3.79404	0.0156365	yes	PF3D7_0425400	Plasmodium exported protein (PHISTa), unknown function
XLOC_000972	T6	T14	3.70345	0.188089	-4.29938	0.00477551	yes	NA	NA
XLOC_000974	T6	T14	3.4834	0.178875	-4.28347	0.0411275	yes	NA	NA
XLOC_000977	T6	T14	1.34448	4.76596	1.82572	0.017044	yes	PF3D7_0400400	erythrocyte membrane protein 1, PfEMP1 (VAR)
XLOC_000983	T6	T14	0	4.82278	Inf	0.000643505	yes	NA	NA
XLOC_000986	T6	T14	77.6791	26.4212	-1.55583	0.0160977	yes	PF3D7_0401800	Plasmodium exported protein (PHISTb), unknown function (PfD80)
XLOC_000989	T6	T14	1784.15	387.555	-2.20277	0.0168102	yes	PF3D7_0402100	Plasmodium exported protein (PHISTb), unknown function
XLOC_000990	T6	T14	172.44	7.68181	-4.4885	0.000643505	yes	PF3D7_0402200	surface-associated interspersed protein 4.1 (SURFIN 4.1), pseudogene (SURF4.1)
XLOC_000991	T6	T14	131.998	6.15352	-4.42296	0.000643505	yes	NA	NA
XLOC_000993	T6	T14	0.656397	13.7045	4.38394	0.0313731	yes	NA	NA
XLOC_000999	T6	T14	18.5049	126.877	2.77745	0.00442071	yes	PF3D7_0403300	conserved Plasmodium protein, unknown function
XLOC_001000	T6	T14	57.7565	7.60168	-2.92559	0.000643505	yes	PF3D7_0403600	conserved Plasmodium protein, unknown function
XLOC_001001	T6	T14	16.7658	1.59978	-3.38958	0.0132489	yes	NA	NA
XLOC_001003	T6	T14	1168.19	111.199	-3.39306	0.000643505	yes	PF3D7_0403800	alpha/beta hydrolase, putative
XLOC_001005	T6	T14	225.117	18.5681	-3.59977	0.00477551	yes	PF3D7_0404000	conserved Plasmodium protein, unknown function
XLOC_001018	T6	T14	9.5011	116.151	3.61177	0.000643505	yes	PF3D7_0405500	conserved Plasmodium protein, unknown function
XLOC_001019	T6	T14	18.5522	3.48007	-2.4144	0.0295114	yes	PF3D7_0405700	lysine decarboxylase, putative
XLOC_001020	T6	T14	363.525	14.016	-4.69691	0.000643505	yes	PF3D7_0405900	apical sushi protein (ASP)
XLOC_001025	T6	T14	31.3402	237.695	2.92303	0.000643505	yes	PF3D7_0407000	conserved Plasmodium protein, unknown function
XLOC_001026	T6	T14	38.203	149.122	1.96473	0.0447233	yes	PF3D7_0407200	peptidyl-tRNA hydrolase PTH2, putative
XLOC_001028	T6	T14	139.165	7.14958	-4.2828	0.000643505	yes	PF3D7_0407700	conserved Plasmodium protein, unknown function
XLOC_001029	T6	T14	593.615	22.8785	-4.69746	0.000643505	yes	PF3D7_0407900	AAA family ATPase, putative
XLOC_001030	T6	T14	1660.37	105.276	-3.97925	0.000643505	yes	PF3D7_0408000	conserved Plasmodium protein, unknown function
XLOC_001034	T6	T14	13.8096	2.86473	-2.2692	0.00845309	yes	PF3D7_0408500	flap endonuclease 1 (FEN1)
XLOC_001037	T6	T14	11.0159	2.58201	-2.09302	0.0209772	yes	PF3D7_0409000	conserved Plasmodium protein, unknown function
XLOC_001040	T6	T14	40.6747	8.62364	-2.23776	0.00761247	yes	PF3D7_0409500	conserved Plasmodium protein, unknown function
XLOC_001041	T6	T14	63.302	6.2408	-3.34245	0.000643505	yes	PF3D7_0409600	replication protein A1, large subunit (RPA1)
XLOC_001043	T6	T14	460.6	94.4119	-2.28648	0.00117542	yes	PF3D7_0410000	conserved Plasmodium protein, unknown function
XLOC_001048	T6	T14	144.74	9.92209	-3.86667	0.0016603	yes	PF3D7_0410700	GTPase, putative
XLOC_001050	T6	T14	1.09543	61.7577	5.81705	0.0251969	yes	NA	NA
XLOC_001053	T6	T14	6.66946	27.1517	2.0254	0.00639482	yes	PF3D7_0411400	DEAD box ATP-dependent RNA helicase, putative
XLOC_001056	T6	T14	19.3406	4.01104	-2.26959	0.0016603	yes	PF3D7_0411800	conserved Plasmodium protein, unknown function
XLOC_001057	T6	T14	37.4982	5.76102	-2.70243	0.000643505	yes	PF3D7_0411900	DNA polymerase alpha
XLOC_001059	T6	T14	11.8362	54.7859	2.2106	0.00987162	yes	PF3D7_0412200	conserved Plasmodium protein, unknown function
XLOC_001060	T6	T14	3.26765	14.4039	2.14013	0.00406905	yes	PF3D7_0412400	erythrocyte membrane protein 1, PfEMP1 (VAR)
XLOC_001062	T6	T14	32.0708	134.486	2.06813	0.00931154	yes	PF3D7_0412700	erythrocyte membrane protein 1, PfEMP1 (VAR)
XLOC_001064	T6	T14	0.210481	1.25254	2.5731	0.0209772	yes	PF3D7_0413100	erythrocyte membrane protein 1, PfEMP1 (VAR)
XLOC_001068	T6	T14	54.6057	10.3167	-2.40407	0.0172823	yes	PF3D7_0413700	lysine decarboxylase-like protein, putative
XLOC_001071	T6	T14	28.7564	4.94578	-2.53961	0.0297042	yes	PF3D7_0414200.1,PF3D7_0414200.2	calmodulin-like protein
XLOC_001072	T6	T14	27.4181	156.43	2.51232	0.000643505	yes	PF3D7_0414300	Rab5-interacting protein, putative
XLOC_001074	T6	T14	64.744	8.27702	-2.96756	0.000643505	yes	PF3D7_0414600	conserved protein, unknown function
XLOC_001075	T6	T14	179.837	14.2745	-3.65518	0.000643505	yes	PF3D7_0414800	conserved Plasmodium protein, unknown function
XLOC_001076	T6	T14	61.2641	305.122	2.31627	0.000643505	yes	PF3D7_0415000	arsenical pump-driving ATPase, putative
XLOC_001080	T6	T14	259.377	690.518	1.41263	0.0342501	yes	PF3D7_0415900	60S ribosomal protein L15, putative
XLOC_001089	T6	T14	51.8627	11.8448	-2.13044	0.00931154	yes	PF3D7_0417500	memo-like protein
XLOC_001098	T6	T14	13.5385	62.6585	2.21044	0.0223844	yes	NA	NA
XLOC_001102	T6	T14	71.0174	7.99259	-3.15144	0.0165766	yes	NA	NA
XLOC_001105	T6	T14	0.429562	2.39762	2.48066	0.00845309	yes	PF3D7_0420700	erythrocyte membrane protein 1, PfEMP1 (VAR)
XLOC_001107	T6	T14	0.315562	1.41306	2.16283	0.0246006	yes	PF3D7_0421100	erythrocyte membrane protein 1, PfEMP1 (VAR)
XLOC_001108	T6	T14	2.87175	15.7547	2.45578	0.000643505	yes	PF3D7_0421300	erythrocyte membrane protein 1, PfEMP1 (VAR)
XLOC_001115	T6	T14	68.2273	217.295	1.67124	0.0313731	yes	PF3D7_0423100	clathrin assembly protein, putative
XLOC_001116	T6	T14	168.247	8.63745	-4.28383	0.000643505	yes	PF3D7_0423300	conserved Plasmodium protein, unknown function
XLOC_001122	T6	T14	949.809	57.7542	-4.03964	0.000643505	yes	PF3D7_0424100	reticulocyte binding protein homologue 5 (RH5)
XLOC_001123	T6	T14	426.556	7.2137	-5.88585	0.000643505	yes	PF3D7_0424200	reticulocyte binding protein homologue 4 (RH4)
XLOC_001132	T6	T14	0.967922	4.16479	2.10528	0.0117151	yes	PF3D7_0426000	erythrocyte membrane protein 1, PfEMP1 (VAR)
XLOC_001135	T6	T14	75.3336	459.148	2.60759	0.000643505	yes	PF3D7_0501000	Plasmodium exported protein, unknown function
XLOC_001138	T6	T14	240.117	840.007	1.80666	0.0278045	yes	PF3D7_0501300	skeleton-binding protein 1 (SBP1)
XLOC_001141	T6	T14	62.0261	4.2995	-3.85063	0.00332187	yes	NA	NA
XLOC_001142	T6	T14	27.4949	3.78078	-2.86241	0.000643505	yes	PF3D7_0501800	chromosome assembly factor 1 (CAF1)
XLOC_001146	T6	T14	13.5834	250.795	4.20659	0.0016603	yes	PF3D7_0502800	DnaJ protein, putative
XLOC_001147	T6	T14	94.6032	13.7155	-2.78608	0.000643505	yes	PF3D7_0503000	50S ribosomal protein L28, apicoplast, putative
XLOC_001148	T6	T14	28.474	4.18637	-2.76587	0.000643505	yes	PF3D7_0503200	conserved Plasmodium protein, unknown function
XLOC_001150	T6	T14	1812.27	112.977	-4.0037	0.000643505	yes	PF3D7_0503400	actin-depolymerizing factor 1 (ADF1)
XLOC_001152	T6	T14	20.7007	4.61664	-2.16476	0.00117542	yes	PF3D7_0504000	cation transporting P-ATPase (ATPase3)
XLOC_001153	T6	T14	65.2762	7.74711	-3.07483	0.000643505	yes	PF3D7_0504200	ATP-dependent helicase, putative
XLOC_001154	T6	T14	32.8597	8.4876	-1.95289	0.00761247	yes	PF3D7_0504400	ATP-dependent helicase, putative
XLOC_001156	T6	T14	60.5926	8.81235	-2.78154	0.00117542	yes	PF3D7_0504600	3-methyl-2-oxobutanoate dehydrogenase (lipoamide), putative
XLOC_001157	T6	T14	2.24548	0.507769	-2.14478	0.00872444	yes	PF3D7_0504700	conserved Plasmodium protein, unknown function
XLOC_001161	T6	T14	136.518	11.3286	-3.59105	0.000643505	yes	PF3D7_0505200	actin-like protein, putative (ALP2b)
XLOC_001162	T6	T14	38.2227	2.07499	-4.20325	0.00210962	yes	PF3D7_0505300	UDP-N-acetyl glucosamine:UMP antiporter
XLOC_001163	T6	T14	18.8773	60.2281	1.67379	0.0358074	yes	PF3D7_0505600	conserved Plasmodium protein, unknown function
XLOC_001164	T6	T14	24.2857	215.814	3.15161	0.000643505	yes	PF3D7_0506000	conserved Plasmodium protein, unknown function
XLOC_001173	T6	T14	60.3165	535.339	3.14983	0.000643505	yes	PF3D7_0507900	conserved Plasmodium protein, unknown function
XLOC_001174	T6	T14	88.1314	5.22737	-4.0755	0.000643505	yes	PF3D7_0508100	SET domain protein, putative (SET9)
XLOC_001177	T6	T14	53.473	150.68	1.4946	0.0335413	yes	PF3D7_0508600	conserved Plasmodium protein, unknown function
XLOC_001179	T6	T14	78.6022	2.53971	-4.95184	0.000643505	yes	PF3D7_0508900	conserved Plasmodium protein, unknown function
XLOC_001180	T6	T14	14.013	0.948393	-3.88514	0.000643505	yes	PF3D7_0509100	chromosome condensation protein, putative
XLOC_001186	T6	T14	5.08646	0.277077	-4.1983	0.0209772	yes	PF3D7_0510000	conserved Plasmodium protein, unknown function
XLOC_001195	T6	T14	114.239	8.74849	-3.70688	0.000643505	yes	PF3D7_0511200	stearoyl-CoA desaturase (SCD)
XLOC_001206	T6	T14	25.7635	249.87	3.27778	0.00117542	yes	PF3D7_0513500	mitochondrial import inner membrane translocase subunit TIM16, putative (PAM16)
XLOC_001217	T6	T14	303.654	13.104	-4.53435	0.000643505	yes	PF3D7_0515400	conserved Plasmodium protein, unknown function
XLOC_001235	T6	T14	18.655	3.21476	-2.53677	0.00117542	yes	PF3D7_0518600	WD-repeat protein, putative
XLOC_001243	T6	T14	333.967	1085.68	1.70082	0.012987	yes	PF3D7_0519700	conserved Plasmodium protein, unknown function
XLOC_001245	T6	T14	430.428	2447.03	2.50719	0.000643505	yes	PF3D7_0520000	40S ribosomal protein S9, putative
XLOC_001246	T6	T14	27.8343	92.4371	1.73161	0.0337186	yes	PF3D7_0520100	protein phosphatase, putative
XLOC_001247	T6	T14	30.4777	307.492	3.33472	0.000643505	yes	PF3D7_0520300	U6 snRNA-associated sm-like protein lsm2, putative (LSM2)
XLOC_001252	T6	T14	25.0945	81.7195	1.70331	0.012987	yes	PF3D7_0521700	DEAD/DEAH box ATP-dependent RNA helicase, putative
XLOC_001255	T6	T14	27.586	111.321	2.01272	0.0122188	yes	PF3D7_0522000	conserved Plasmodium protein, unknown function
XLOC_001256	T6	T14	83.483	332.241	1.99268	0.0122188	yes	PF3D7_0522200	conserved Plasmodium protein, unknown function
XLOC_001258	T6	T14	264.324	12.2153	-4.43555	0.000643505	yes	PF3D7_0522600	inner membrane complex protein
XLOC_001263	T6	T14	20.9144	59.0014	1.49625	0.0302724	yes	PF3D7_0523200	conserved Plasmodium protein, unknown function
XLOC_001265	T6	T14	375.708	91.9493	-2.0307	0.00406905	yes	PF3D7_0523400	DnaJ protein, putative
XLOC_001270	T6	T14	44.312	247.558	2.482	0.0070102	yes	PF3D7_0524500	conserved Plasmodium protein, unknown function
XLOC_001271	T6	T14	53.7781	13.8834	-1.95366	0.0182146	yes	PF3D7_0524600	50S ribosomal protein L12, apicoplast, putative
XLOC_001272	T6	T14	18.271	56.1289	1.61919	0.0139641	yes	PF3D7_0524900	tRNA-YW synthesizing protein, putative
XLOC_001275	T6	T14	898.971	263.263	-1.77177	0.0302724	yes	PF3D7_0525100	acyl-CoA synthetase (ACS10)
XLOC_001276	T6	T14	66.8597	9.11142	-2.87539	0.000643505	yes	PF3D7_0525200	conserved Plasmodium protein, unknown function
XLOC_001277	T6	T14	79.0678	2.60634	-4.92299	0.0036948	yes	NA	NA
XLOC_001278	T6	T14	123.003	10.5119	-3.5486	0.000643505	yes	PF3D7_0525400	G-protein coupled receptor, putative
XLOC_001284	T6	T14	62.5022	19.9451	-1.64788	0.0421857	yes	PF3D7_0526400	conserved Plasmodium protein, unknown function
XLOC_001287	T6	T14	11.7531	2.21286	-2.40906	0.000643505	yes	PF3D7_0526600	conserved Plasmodium protein, unknown function
XLOC_001288	T6	T14	102.174	450.853	2.14163	0.00761247	yes	PF3D7_0526900	transmembrane emp24 domain-containing protein, putative
XLOC_001295	T6	T14	325.395	19.3301	-4.07327	0.000643505	yes	PF3D7_0528400	cell cycle regulator with zn-finger domain, putative
XLOC_001299	T6	T14	160.002	13.5559	-3.5611	0.000643505	yes	PF3D7_0529400.1,PF3D7_0529400.2	conserved Plasmodium protein, unknown function
XLOC_001300	T6	T14	32.0669	247.52	2.94839	0.000643505	yes	PF3D7_0529500	cell cycle regulator protein, putative
XLOC_001304	T6	T14	17.8339	1.93301	-3.2057	0.000643505	yes	PF3D7_0529800	conserved Plasmodium protein, unknown function
XLOC_001305	T6	T14	380.047	127.792	-1.57237	0.0132489	yes	PF3D7_0530100	SNARE protein, putative (SYN6)
XLOC_001306	T6	T14	41.1984	4.91752	-3.06659	0.000643505	yes	PF3D7_0530300	conserved Plasmodium membrane protein, unknown function
XLOC_001311	T6	T14	48.0154	369.142	2.94261	0.000643505	yes	PF3D7_0531500	unspecified product
XLOC_001315	T6	T14	54.1526	1056.51	4.28614	0.000643505	yes	PF3D7_0532300	Plasmodium exported protein (PHISTb), unknown function
XLOC_001316	T6	T14	15.0085	42.9768	1.51778	0.0396001	yes	PF3D7_0532400	Plasmodium exported protein (PHISTb), unknown function
XLOC_001330	T6	T14	8.03929	1.66597	-2.2707	0.00332187	yes	PF3D7_0500800	mature parasite-infected erythrocyte surface antigen,erythrocyte membrane protein 2 (MESA)
XLOC_001331	T6	T14	22.9282	3.3057	-2.79409	0.00442071	yes	PF3D7_0500900	serine/threonine protein kinase, FIKK family (FIKK5)
XLOC_001336	T6	T14	1047.8	53.896	-4.28104	0.000643505	yes	PF3D7_0501500	rhoptry-associated protein 3 (RAP3)
XLOC_001337	T6	T14	3294.68	205.876	-4.00029	0.000643505	yes	PF3D7_0501600	rhoptry-associated protein 2 (RAP2)
XLOC_001348	T6	T14	26.085	8.24039	-1.66244	0.0217873	yes	PF3D7_0503500	protein kinase, putative
XLOC_001354	T6	T14	28.8846	3.14923	-3.19723	0.000643505	yes	PF3D7_0504800	conserved Plasmodium protein, unknown function
XLOC_001356	T6	T14	13.5263	38.833	1.52151	0.0201161	yes	PF3D7_0505000	conserved Plasmodium membrane protein, unknown function
XLOC_001357	T6	T14	23.019	3.36629	-2.77359	0.000643505	yes	PF3D7_0505400	conserved Plasmodium protein, unknown function
XLOC_001358	T6	T14	37.4653	6.34158	-2.56264	0.000643505	yes	PF3D7_0505500	DNA repair protein, putative
XLOC_001360	T6	T14	199.592	608.232	1.60757	0.024788	yes	PF3D7_0505800	small ubiquitin-related modifier, putative (SUMO)
XLOC_001363	T6	T14	130.473	520.04	1.99487	0.00332187	yes	PF3D7_0506100	60S ribosomal subunit protein L24-2, putative
XLOC_001368	T6	T14	264.031	717.328	1.44192	0.0456969	yes	PF3D7_0507100	60S ribosomal protein L4, putative
XLOC_001369	T6	T14	77.1712	3.85733	-4.32239	0.000643505	yes	PF3D7_0507200	subtilisin-like protease 3 (SUB3)
XLOC_001370	T6	T14	63.6205	2.68114	-4.56857	0.000643505	yes	PF3D7_0507300	conserved Plasmodium protein, unknown function
XLOC_001371	T6	T14	717.683	28.2556	-4.66674	0.000643505	yes	PF3D7_0507400	conserved Plasmodium protein, unknown function
XLOC_001372	T6	T14	880.64	31.6752	-4.79713	0.000643505	yes	PF3D7_0507500	subtilisin-like protease 1 (SUB1)
XLOC_001376	T6	T14	243.116	15.7724	-3.94617	0.000643505	yes	PF3D7_0508000	6-cysteine protein (P38)
XLOC_001378	T6	T14	59.3558	10.272	-2.53067	0.000643505	yes	PF3D7_0508500	guanidine nucleotide exchange factor (RCC1)
XLOC_001379	T6	T14	68.4821	10.7144	-2.67617	0.0016603	yes	PF3D7_0508800	single-stranded DNA-binding protein (SSB)
XLOC_001383	T6	T14	149.202	13.7386	-3.44096	0.000643505	yes	PF3D7_0510100	conserved Plasmodium protein, unknown function
XLOC_001385	T6	T14	25.9932	3.52186	-2.88373	0.0122188	yes	NA	NA
XLOC_001390	T6	T14	179.742	886.33	2.30192	0.00210962	yes	PF3D7_0511000	translationally-controlled tumor protein homolog (TCTP)
XLOC_001397	T6	T14	13.5515	41.8208	1.62577	0.0223844	yes	PF3D7_0512200	glutathione synthetase (GS)
XLOC_001398	T6	T14	21.4261	144.723	2.75585	0.000643505	yes	PF3D7_0512300	CDK-activating kinase assembly factor (MAT1)
XLOC_001400	T6	T14	23.5812	174.541	2.88785	0.000643505	yes	PF3D7_0512700	orotate phosphoribosyltransferase (OPRT)
XLOC_001402	T6	T14	114.482	35.1251	-1.70455	0.0219942	yes	PF3D7_0513100	conserved Plasmodium protein, unknown function
XLOC_001404	T6	T14	45.7298	11.6196	-1.97658	0.00608484	yes	PF3D7_0513600	deoxyribodipyrimidine photo-lyase, putative
XLOC_001405	T6	T14	43.8107	10.0465	-2.12459	0.0168102	yes	PF3D7_0513800	Rab GTPase 1a (RAB1a)
XLOC_001410	T6	T14	14.8147	70.6357	2.25337	0.00789925	yes	PF3D7_0514600	ribose 5-phosphate epimerase, putative
XLOC_001417	T6	T14	164.041	31.6224	-2.37504	0.000643505	yes	PF3D7_0515900	protein phosphatase, putative
XLOC_001419	T6	T14	273.817	1187.38	2.1165	0.00117542	yes	PF3D7_0516200	40S ribosomal protein S14, putative
XLOC_001423	T6	T14	33.0483	4.23133	-2.96539	0.000643505	yes	PF3D7_0516800	transcription factor with AP2 domain(s) (ApiAP2)
XLOC_001425	T6	T14	22.7969	2.55055	-3.15996	0.00761247	yes	NA	NA
XLOC_001426	T6	T14	214.153	688.149	1.68408	0.0122188	yes	PF3D7_0516900	60S ribosomal protein L8, putative
XLOC_001427	T6	T14	228.394	1072.57	2.23147	0.000643505	yes	PF3D7_0517000	60S ribosomal protein L12, putative
XLOC_001435	T6	T14	49.5658	11.1648	-2.15039	0.00509489	yes	PF3D7_0517900	zinc finger protein, putative
XLOC_001444	T6	T14	607.168	3782.8	2.63929	0.000643505	yes	PF3D7_0519400	40S ribosomal protein S24, putative
XLOC_001446	T6	T14	27.6152	82.068	1.57136	0.0172823	yes	PF3D7_0519800	conserved protein, unknown function
XLOC_001454	T6	T14	32.7035	110.561	1.75733	0.0107104	yes	PF3D7_0521300	conserved Plasmodium protein, unknown function
XLOC_001457	T6	T14	88.1344	9.83974	-3.16301	0.000643505	yes	PF3D7_0522100	conserved Plasmodium protein, unknown function
XLOC_001459	T6	T14	30.399	199.22	2.71227	0.000643505	yes	PF3D7_0522800	G10 protein, putative
XLOC_001466	T6	T14	133.356	573.597	2.10475	0.00608484	yes	PF3D7_0523900	conserved Plasmodium membrane protein, unknown function
XLOC_001467	T6	T14	3.6357	34.4351	3.24357	0.00789925	yes	NA	NA
XLOC_001470	T6	T14	18.0955	66.6024	1.87994	0.0141974	yes	PF3D7_0524700	mitochondrial import receptor subunit tom22, putative (TOM22)
XLOC_001471	T6	T14	106.204	38.9603	-1.44676	0.0285854	yes	PF3D7_0524800	ubiquitin fusion degradation protein UFD1, putative
XLOC_001472	T6	T14	1.36088	13.1019	3.26716	0.0399428	yes	NA	NA
XLOC_001475	T6	T14	704.057	25.9834	-4.76003	0.000643505	yes	PF3D7_0525300	conserved Plasmodium protein, unknown function
XLOC_001477	T6	T14	211.668	19.3084	-3.4545	0.000643505	yes	NA	NA
XLOC_001480	T6	T14	124.461	15.9155	-2.96718	0.000643505	yes	PF3D7_0526200.1,PF3D7_0526200.2	ADP-ribosylation factor GTPase-activating protein, putative
XLOC_001481	T6	T14	50.4041	227.633	2.1751	0.00332187	yes	PF3D7_0526300	nucleolar Jumonji domain interacting protein, putative
XLOC_001484	T6	T14	102.655	9.82864	-3.38467	0.000643505	yes	PF3D7_0527000	DNA replication licensing factor MCM3, putative (MCM3)
XLOC_001493	T6	T14	202.742	793.663	1.96888	0.00542792	yes	PF3D7_0528200	eukaryotic translation initiation factor 3, subunit 6, putative
XLOC_001494	T6	T14	92.2678	4.73918	-4.28312	0.000643505	yes	PF3D7_0528300	conserved Plasmodium protein, unknown function
XLOC_001495	T6	T14	29.406	172.475	2.55221	0.0211825	yes	PF3D7_0528600	conserved Plasmodium protein, unknown function
XLOC_001503	T6	T14	75.2421	13.136	-2.51802	0.000643505	yes	PF3D7_0530200	phosphoenolpyruvate/phosphate translocator (PPT)
XLOC_001507	T6	T14	31.828	1.93791	-4.03772	0.000643505	yes	PF3D7_0530900	formin 1
XLOC_001508	T6	T14	23.8751	2.56574	-3.21806	0.000643505	yes	PF3D7_0531100	conserved Plasmodium protein, unknown function
XLOC_001513	T6	T14	1.99923	19.4852	3.28486	0.0397753	yes	NA	NA
XLOC_001514	T6	T14	0	4.76319	Inf	0.000643505	yes	NA	NA
XLOC_001518	T6	T14	5.04418	13.8374	1.45588	0.024788	yes	PF3D7_0600200	erythrocyte membrane protein 1, PfEMP1 (VAR)
XLOC_001522	T6	T14	0	0.907207	Inf	0.00210962	yes	PF3D7_0601400	erythrocyte membrane protein 1 (PfEMP1), pseudogene (VAR)
XLOC_001523	T6	T14	17.1837	87.6103	2.35006	0.00293481	yes	PF3D7_0601700	Plasmodium exported protein (PHISTa), unknown function, pseudogene
XLOC_001525	T6	T14	41.6579	538.191	3.69145	0.000643505	yes	PF3D7_0601900	conserved Plasmodium protein, unknown function
XLOC_001527	T6	T14	16.938	83.2182	2.29663	0.00639482	yes	PF3D7_0602200	MYND finger protein, putative
XLOC_001530	T6	T14	8.72372	39.7587	2.18826	0.00332187	yes	PF3D7_0602800	JmjC domain containing protein (JmjC2)
XLOC_001533	T6	T14	33.8478	7.26568	-2.21989	0.00931154	yes	PF3D7_0603500	cation/H antiporter (CHA)
XLOC_001545	T6	T14	537.236	175.748	-1.61205	0.0137475	yes	PF3D7_0605900	long chain polyunsaturated fatty acid elongation enzyme, putative
XLOC_001547	T6	T14	67.885	161.162	1.24734	0.0479461	yes	PF3D7_0606100	RNA binding protein, putative
XLOC_001555	T6	T14	62.1628	3.74789	-4.0519	0.000643505	yes	PF3D7_0607700	conserved Plasmodium protein, unknown function
XLOC_001558	T6	T14	8.25474	2.43751	-1.75981	0.042028	yes	PF3D7_0608300	conserved Plasmodium protein, unknown function
XLOC_001559	T6	T14	36.0988	135.472	1.90797	0.00730965	yes	PF3D7_0608310	sorting assembly machinery 50 kDa subunit, putative (SAM50)
XLOC_001562	T6	T14	88.1202	290.165	1.71933	0.00542792	yes	PF3D7_0608700	chaperone, putative
XLOC_001563	T6	T14	203.706	79.8686	-1.35079	0.0313731	yes	PF3D7_0608800	ornithine aminotransferase (OAT)
XLOC_001564	T6	T14	28.0071	5.31604	-2.39737	0.0016603	yes	PF3D7_0608900	conserved Plasmodium protein, unknown function
XLOC_001567	T6	T14	8.78781	2.73958	-1.68155	0.0440689	yes	PF3D7_0609300	conserved Plasmodium protein, unknown function
XLOC_001569	T6	T14	3.34998	0.647497	-2.37121	0.0238183	yes	PF3D7_0609600	probable protein, unknown function
XLOC_001574	T6	T14	39.5497	9.18708	-2.10599	0.0229973	yes	PF3D7_0610600	calcium-dependent protein kinase 2 (CDPK2)
XLOC_001579	T6	T14	4.8499	22.6677	2.22461	0.0184163	yes	NA	NA
XLOC_001583	T6	T14	28.4416	6.07548	-2.22693	0.0359766	yes	PF3D7_0612400	conserved Plasmodium protein, unknown function
XLOC_001585	T6	T14	43.7944	129.246	1.5613	0.0196988	yes	PF3D7_0612900	nucleolar GTP-binding protein 1, putative
XLOC_001588	T6	T14	90.2615	16.074	-2.48938	0.00210962	yes	PF3D7_0613400	apicoplast ribosomal protein L18 precursor, putative
XLOC_001589	T6	T14	208.864	8.27791	-4.65715	0.000643505	yes	PF3D7_0613600	conserved Plasmodium protein, unknown function
XLOC_001591	T6	T14	108.133	5.47896	-4.30277	0.000643505	yes	PF3D7_0613800	transcription factor with AP2 domain(s) (ApiAP2)
XLOC_001593	T6	T14	50.871	294.724	2.53445	0.000643505	yes	PF3D7_0614400	conserved protein, unknown function
XLOC_001595	T6	T14	79.8442	6.08528	-3.71379	0.000643505	yes	PF3D7_0614700	conserved Plasmodium protein, unknown function
XLOC_001596	T6	T14	79.8225	5.23559	-3.93037	0.000643505	yes	PF3D7_0614900	conserved Plasmodium membrane protein, unknown function
XLOC_001599	T6	T14	40.1618	5.34968	-2.9083	0.000643505	yes	PF3D7_0615500	cdc2-related protein kinase 5 (CRK5)
XLOC_001603	T6	T14	74.625	11.3794	-2.71323	0.000643505	yes	PF3D7_0616200	Ndc80 homologue, putative
XLOC_001609	T6	T14	3.6397	19.9945	2.45771	0.033915	yes	NA	NA
XLOC_001612	T6	T14	131.992	20.5487	-2.68333	0.00293481	yes	PF3D7_0617300	conserved Plasmodium protein, unknown function
XLOC_001616	T6	T14	22.6452	3.49366	-2.69639	0.00761247	yes	NA	NA
XLOC_001618	T6	T14	616.531	24.5882	-4.64814	0.000643505	yes	PF3D7_0618000	conserved Plasmodium membrane protein, unknown function
XLOC_001619	T6	T14	96.9059	8.58946	-3.49595	0.000643505	yes	PF3D7_0618100	conserved Plasmodium protein, unknown function
XLOC_001620	T6	T14	286.28	1507.08	2.39626	0.0244015	yes	PF3D7_0618300	60S ribosomal protein L27a, putative
XLOC_001621	T6	T14	46.1975	10.3277	-2.16129	0.0104395	yes	PF3D7_0618500	malate dehydrogenase (MDH)
XLOC_001622	T6	T14	22.0001	95.5791	2.11919	0.00576064	yes	PF3D7_0618700	transport protein particle (TRAPP) component, putative
XLOC_001623	T6	T14	40.4117	5.31223	-2.92738	0.000643505	yes	PF3D7_0618900.1,PF3D7_0618900.2	N-acetylglucosamine transferase (GPI1)
XLOC_001629	T6	T14	43.3416	1.60913	-4.75141	0.0411275	yes	NA	NA
XLOC_001635	T6	T14	63.6303	267.734	2.07301	0.00117542	yes	PF3D7_0621300	mRNA binding Pumilio-homology domain protein, putative
XLOC_001639	T6	T14	237.987	901.898	1.92208	0.00608484	yes	PF3D7_0621800	nascent polypeptide associated complex alpha chain, putative
XLOC_001646	T6	T14	27.6237	125.145	2.17962	0.00442071	yes	PF3D7_0623200	ferredoxin NADP reductase (FNR)
XLOC_001659	T6	T14	155.124	9.84001	-3.97862	0.000643505	yes	PF3D7_0625000.1,PF3D7_0625000.2	sphingomyelin synthase 1, putative (SMS1)
XLOC_001663	T6	T14	109.615	410.49	1.9049	0.012987	yes	PF3D7_0625600	poly(A) polymerase PAP, putative
XLOC_001668	T6	T14	36.5482	3.55487	-3.36193	0.000643505	yes	PF3D7_0626400	Sec14 domain containing protein
XLOC_001670	T6	T14	103.605	255.052	1.2997	0.0450402	yes	PF3D7_0626700	conserved protein, unknown function
XLOC_001684	T6	T14	113.046	3.42818	-5.04332	0.000643505	yes	PF3D7_0629300	phosphatidylcholine-sterol acyltransferase precursor, putative (PL)
XLOC_001685	T6	T14	29.6905	7.75896	-1.93606	0.00332187	yes	PF3D7_0629400	RNA binding protein, putative
XLOC_001690	T6	T14	40.8512	171.601	2.07061	0.00442071	yes	PF3D7_0630500	microtubule-associated protein ytm1 homologue, putative
XLOC_001694	T6	T14	76.7502	13.7004	-2.48595	0.000643505	yes	PF3D7_0631000	Tetratricopeptide repeat protein, putative
XLOC_001696	T6	T14	5.07157	1.02354	-2.30887	0.0016603	yes	NA	NA
XLOC_001697	T6	T14	2.10319	26.7518	3.66899	0.00477551	yes	PF3D7_0631300	RESA-like protein
XLOC_001705	T6	T14	1.39033	7.71788	2.47277	0.0285854	yes	PF3D7_0632600	rifin, pseudogene (RIF)
XLOC_001708	T6	T14	5.30121	0.288302	-4.20067	0.00332187	yes	NA	NA
XLOC_001712	T6	T14	2.98895	10.4962	1.81216	0.0188247	yes	PF3D7_0600400	erythrocyte membrane protein 1, PfEMP1 (VAR)
XLOC_001719	T6	T14	5.9943	1.0445	-2.52078	0.00117542	yes	NA	NA
XLOC_001721	T6	T14	3.88364	17.7412	2.19162	0.043404	yes	PF3D7_0601600	Tetratricopeptide repeat protein, putative
XLOC_001724	T6	T14	19.3385	4.80212	-2.00973	0.00293481	yes	PF3D7_0602000	conserved Plasmodium protein, unknown function
XLOC_001727	T6	T14	3.72626	16.8789	2.17942	0.0215669	yes	PF3D7_0602700	conserved Plasmodium protein, unknown function
XLOC_001733	T6	T14	32.0556	2.44209	-3.71439	0.000643505	yes	PF3D7_0603800	conserved Plasmodium protein, unknown function
XLOC_001735	T6	T14	7.15975	1.77735	-2.01018	0.0175168	yes	PF3D7_0604000	conserved Plasmodium protein, unknown function
XLOC_001736	T6	T14	199.006	10.8296	-4.19975	0.000643505	yes	PF3D7_0604100	transcription factor with AP2 domain(s),SPE2-interacting protein (SIP2)
XLOC_001743	T6	T14	32.2199	8.5916	-1.90696	0.00576064	yes	PF3D7_0605800	DNA repair-like protein, putative
XLOC_001750	T6	T14	4.02257	19.6197	2.28611	0.0399428	yes	NA	NA
XLOC_001751	T6	T14	69.4507	23.9673	-1.53492	0.0409633	yes	PF3D7_0606800	probable protein, unknown function
XLOC_001752	T6	T14	75.6988	268.004	1.82392	0.0112176	yes	PF3D7_0606900	glutaredoxin-like protein (GLP2)
XLOC_001753	T6	T14	19.2174	5.64128	-1.76832	0.0476186	yes	PF3D7_0607200	RING zinc finger protein, putative
XLOC_001755	T6	T14	76.8773	7.14218	-3.42812	0.0025315	yes	PF3D7_0607600	conserved Plasmodium protein, unknown function
XLOC_001761	T6	T14	0	12.5473	Inf	0.0025315	yes	NA	NA
XLOC_001764	T6	T14	512.34	40.5778	-3.65834	0.000643505	yes	PF3D7_0609800	zinc finger protein, putative
XLOC_001765	T6	T14	35.0915	88.317	1.33157	0.0466849	yes	PF3D7_0610100	Pre-mRNA-splicing factor SLU7, putative (SLU7)
XLOC_001771	T6	T14	27.63	6.7085	-2.04217	0.0282067	yes	PF3D7_0611000	SNARE associated Golgi protein, putative
XLOC_001776	T6	T14	103.914	10.6275	-3.28951	0.000643505	yes	PF3D7_0611600	conserved Plasmodium protein, unknown function
XLOC_001780	T6	T14	25.6478	2.12482	-3.59342	0.000643505	yes	PF3D7_0612200	leucine-rich repeat protein (LRR6)
XLOC_001783	T6	T14	407.436	27.4685	-3.89072	0.000643505	yes	PF3D7_0612700	6-cysteine protein (P12)
XLOC_001784	T6	T14	31.1475	100.437	1.6891	0.0117151	yes	PF3D7_0612800	6-cysteine protein (P12p)
XLOC_001786	T6	T14	290.142	10.9531	-4.72735	0.000643505	yes	PF3D7_0613300	rhoptry protein (ROP14)
XLOC_001787	T6	T14	33.3237	7.4469	-2.16184	0.0025315	yes	PF3D7_0613500	adapter-related protein, putative
XLOC_001788	T6	T14	34.697	10.7032	-1.69677	0.0192615	yes	PF3D7_0613700	syntaxin binding protein, putative
XLOC_001790	T6	T14	364.698	8.03667	-5.50396	0.000643505	yes	PF3D7_0613900	myosin E, putative (myoE)
XLOC_001791	T6	T14	144.763	15.0619	-3.26472	0.000643505	yes	PF3D7_0614000	thiamin-phosphate pyrophosphorylase, putative
XLOC_001792	T6	T14	70.3364	6.63189	-3.40678	0.000643505	yes	PF3D7_0614100	conserved Plasmodium protein, unknown function
XLOC_001793	T6	T14	24.7333	75.35	1.60715	0.0175168	yes	PF3D7_0614200	conserved Plasmodium protein, unknown function
XLOC_001795	T6	T14	246.748	1792.88	2.86117	0.000643505	yes	PF3D7_0614500	60S ribosomal protein L19, putative
XLOC_001796	T6	T14	32.1307	3.72625	-3.10816	0.00730965	yes	PF3D7_0614600	conserved Plasmodium protein, unknown function
XLOC_001797	T6	T14	45.3931	6.24117	-2.86259	0.000643505	yes	PF3D7_0614800	endonuclease III homologue, putative
XLOC_001803	T6	T14	9.14716	2.53618	-1.85067	0.0190517	yes	PF3D7_0615900	conserved Plasmodium protein, unknown function
XLOC_001804	T6	T14	25.1401	92.6545	1.88187	0.0186226	yes	PF3D7_0616300	conserved Plasmodium protein, unknown function
XLOC_001809	T6	T14	9.92859	77.6819	2.96792	0.000643505	yes	NA	NA
XLOC_001812	T6	T14	16312	1843.54	-3.14538	0.0025315	yes	PF3D7_0617800	histone H2A (H2A)
XLOC_001816	T6	T14	59.6379	196.701	1.72171	0.0141974	yes	PF3D7_0618200	conserved Plasmodium protein, unknown function
XLOC_001818	T6	T14	39.4171	11.1509	-1.82167	0.0313731	yes	PF3D7_0618600	rhomboid protease ROM10 (ROM10)
XLOC_001819	T6	T14	16.643	4.05139	-2.03842	0.0144317	yes	PF3D7_0618800	conserved Plasmodium protein, unknown function
XLOC_001822	T6	T14	7.4063	1.28818	-2.52342	0.00117542	yes	PF3D7_0619300	conserved Plasmodium protein, unknown function
XLOC_001823	T6	T14	180.091	70.9016	-1.34484	0.037844	yes	PF3D7_0619400	cell division cycle protein 48 homologue, putative
XLOC_001827	T6	T14	13.609	2.58715	-2.39512	0.0297042	yes	PF3D7_0620200	conserved Plasmodium protein, unknown function
XLOC_001828	T6	T14	246.826	13.6708	-4.17433	0.000643505	yes	PF3D7_0620300	conserved Plasmodium protein, unknown function
XLOC_001829	T6	T14	168.268	7.35805	-4.51529	0.000643505	yes	PF3D7_0620400	merozoite surface protein 10 (MSP10)
XLOC_001830	T6	T14	81.6403	21.8406	-1.90227	0.0107104	yes	PF3D7_0620700	DnaJ protein, putative
XLOC_001832	T6	T14	217.625	11.6976	-4.21756	0.000643505	yes	PF3D7_0621100	conserved Plasmodium protein, unknown function
XLOC_001833	T6	T14	68.2824	422.646	2.62987	0.000643505	yes	PF3D7_0621200	pyridoxine biosynthesis protein PDX1 (PDX1)
XLOC_001839	T6	T14	35.146	154.487	2.13605	0.000643505	yes	PF3D7_0622200	radical SAM protein, putative
XLOC_001842	T6	T14	12.8318	40.2496	1.64925	0.042028	yes	PF3D7_0622700	conserved Plasmodium membrane protein, unknown function
XLOC_001851	T6	T14	18.2371	5.53536	-1.72013	0.0229973	yes	PF3D7_0623700	ATP dependent DEAD-box helicase, putative
XLOC_001861	T6	T14	19.7994	2.21748	-3.15847	0.0165766	yes	PF3D7_0624700	N-acetylglucosaminylphosphatidylinositol deacetylase, putative
XLOC_001864	T6	T14	31.0698	3.88378	-2.99998	0.000643505	yes	PF3D7_0625300	DNA polymerase 1, putative
XLOC_001868	T6	T14	33.1439	136.451	2.04157	0.00293481	yes	PF3D7_0626000	conserved Plasmodium protein, unknown function
XLOC_001869	T6	T14	31.7514	171.675	2.43479	0.000643505	yes	PF3D7_0626200	conserved Plasmodium protein, unknown function
XLOC_001877	T6	T14	93.7166	789.438	3.07445	0.000643505	yes	PF3D7_0627500	4-methyl-5(B-hydroxyethyl)-thiazol monophosphate biosynthesis enzyme
XLOC_001880	T6	T14	225.336	6.13412	-5.19908	0.000643505	yes	PF3D7_0628100	HECT-domain (ubiquitin-transferase), putative
XLOC_001881	T6	T14	6856.63	647.399	-3.40477	0.0144317	yes	PF3D7_0628300	choline/ethanolaminephosphotransferase, putative (CEPT)
XLOC_001891	T6	T14	113.473	19.6978	-2.52624	0.000643505	yes	PF3D7_0630100	conserved Plasmodium protein, unknown function
XLOC_001892	T6	T14	18.412	2.59495	-2.82687	0.000643505	yes	PF3D7_0630300	DNA polymerase epsilon, catalytic subunit a, putative
XLOC_001893	T6	T14	73.6663	9.78065	-2.913	0.000643505	yes	PF3D7_0630400	conserved Plasmodium protein, unknown function
XLOC_001894	T6	T14	37.0812	101.201	1.44846	0.028943	yes	PF3D7_0630900	DEAD/DEAH box ATP-dependent RNA helicase (Has1p)
XLOC_001900	T6	T14	7.46871	24.2049	1.69637	0.00987162	yes	PF3D7_0632500	erythrocyte membrane protein 1, PfEMP1 (VAR)
XLOC_001901	T6	T14	3.0427	15.6829	2.36576	0.0205389	yes	NA	NA
XLOC_001912	T6	T14	116.224	24.9025	-2.22255	0.00117542	yes	PF3D7_0702100	Plasmodium exported protein (PHISTb), unknown function, pseudogene
XLOC_001915	T6	T14	142.752	1158.03	3.02009	0.000643505	yes	PF3D7_0702400	conserved Plasmodium protein, unknown function
XLOC_001924	T6	T14	96.8432	8.97082	-3.43234	0.0300908	yes	NA	NA
XLOC_001925	T6	T14	99.6267	5.60444	-4.15189	0.000643505	yes	PF3D7_0704100	conserved Plasmodium membrane protein, unknown function
XLOC_001926	T6	T14	60.8516	4.44646	-3.77457	0.000643505	yes	PF3D7_0704300	conserved Plasmodium membrane protein, unknown function
XLOC_001927	T6	T14	78.9782	22.0325	-1.84182	0.00639482	yes	PF3D7_0704400	phosphoinositide-binding protein, putative
XLOC_001929	T6	T14	48.4218	7.32305	-2.72514	0.000643505	yes	PF3D7_0705100	conserved Plasmodium protein, unknown function
XLOC_001931	T6	T14	37.7083	4.47316	-3.07552	0.0203341	yes	PF3D7_0705300	origin recognition complex subunit 2, putative (ORC2)
XLOC_001943	T6	T14	773.438	22.2465	-5.11963	0.000643505	yes	PF3D7_0707300	rhoptry-associated membrane antigen (RAMA)
XLOC_001945	T6	T14	670.74	159.257	-2.0744	0.0209772	yes	PF3D7_0707500	conserved Plasmodium protein, unknown function
XLOC_001949	T6	T14	28.7213	135.247	2.23541	0.0036948	yes	PF3D7_0708300	O-sialoglycoprotein endopeptidase, putative
XLOC_001953	T6	T14	313.682	868.364	1.469	0.0383716	yes	PF3D7_0709000	chloroquine resistance transporter (CRT)
XLOC_001954	T6	T14	38.7536	9.26445	-2.06455	0.00477551	yes	PF3D7_0709100	Cg1 protein
XLOC_001957	T6	T14	38.36	134.872	1.81391	0.00931154	yes	PF3D7_0710100	conserved Plasmodium protein, unknown function
XLOC_001958	T6	T14	32.0225	6.14214	-2.38228	0.000643505	yes	PF3D7_0710200	conserved Plasmodium protein, unknown function
XLOC_001959	T6	T14	13.9618	66.0571	2.24223	0.0211825	yes	PF3D7_0710400	nucleotide excision repair protein, putative
XLOC_001960	T6	T14	17.3029	64.4088	1.89624	0.0127276	yes	PF3D7_0710900	mitochondrial ribosomal protein L1 precursor, putative
XLOC_001971	T6	T14	44.1871	376.788	3.09206	0.000643505	yes	PF3D7_0713300	erythrocyte membrane protein 1 (PfEMP1), pseudogene (VAR)
XLOC_001979	T6	T14	30.2947	172.824	2.51216	0.000643505	yes	PF3D7_0715000	4-nitrophenylphosphatase (PNPase)
XLOC_001980	T6	T14	25.5878	4.51699	-2.50202	0.000643505	yes	PF3D7_0715600	GTP-binding translation elongation factor tu family protein, putative
XLOC_001982	T6	T14	59.2788	10.301	-2.52474	0.000643505	yes	PF3D7_0715900	zinc transporter, putative
XLOC_001984	T6	T14	165.376	459.223	1.47344	0.048933	yes	PF3D7_0716200	conserved Plasmodium protein, unknown function
XLOC_001985	T6	T14	324.283	59.1012	-2.45599	0.000643505	yes	PF3D7_0716300	conserved Plasmodium protein, unknown function
XLOC_001990	T6	T14	63.1181	14.039	-2.16862	0.00819544	yes	PF3D7_0717000	conserved Plasmodium membrane protein, unknown function
XLOC_001991	T6	T14	17.7519	5.95269	-1.57636	0.0435738	yes	PF3D7_0717100	conserved Plasmodium protein, unknown function
XLOC_001993	T6	T14	328.236	29.2377	-3.48883	0.000643505	yes	PF3D7_0717500	calcium-dependent protein kinase 4 (CDPK4)
XLOC_002000	T6	T14	11.7884	131.226	3.47661	0.000643505	yes	PF3D7_0719000	conserved Plasmodium protein, unknown function
XLOC_002003	T6	T14	118.096	648.741	2.45768	0.00987162	yes	PF3D7_0719700	40S ribosomal protein S10, putative
XLOC_002006	T6	T14	27.6855	111.96	2.01578	0.00959447	yes	PF3D7_0720200	conserved Plasmodium protein, unknown function
XLOC_002011	T6	T14	187.332	43.0258	-2.12232	0.0205389	yes	PF3D7_0721100	conserved Plasmodium protein, unknown function
XLOC_002015	T6	T14	8.8327	37.3279	2.07933	0.0394172	yes	NA	NA
XLOC_002020	T6	T14	334.374	15.4222	-4.43838	0.000643505	yes	PF3D7_0722200	rhoptry-associated leucine zipper-like protein 1 (RALP1)
XLOC_002025	T6	T14	65.7572	3.34069	-4.29893	0.000643505	yes	PF3D7_0723300	conserved Plasmodium protein, unknown function
XLOC_002028	T6	T14	87.0932	5.15733	-4.07786	0.000643505	yes	PF3D7_0723800	conserved Plasmodium protein, unknown function
XLOC_002032	T6	T14	95.7077	379.214	1.98631	0.0153911	yes	PF3D7_0724400	mitochondrial import inner membrane translocase subunit tim14, putative (PAM18)
XLOC_002036	T6	T14	18.8521	0.861939	-4.45099	0.000643505	yes	PF3D7_0724900	kinesin-like protein, putative
XLOC_002041	T6	T14	2.12567	17.7812	3.06436	0.0268708	yes	NA	NA
XLOC_002042	T6	T14	7.35976	38.4766	2.38625	0.00293481	yes	PF3D7_0726200	serine/threonine protein kinase, FIKK family (FIKK7.1)
XLOC_002044	T6	T14	14.0351	3.61791	-1.95581	0.0227992	yes	PF3D7_0726600	conserved Plasmodium protein, unknown function
XLOC_002050	T6	T14	7.39146	1.84472	-2.00246	0.0399428	yes	PF3D7_0728200	actin-like protein, putative (ALP3)
XLOC_002052	T6	T14	15.4596	1.77155	-3.12542	0.000643505	yes	PF3D7_0728600	zinc finger, C3HC4 type, putative
XLOC_002053	T6	T14	22.8304	5.50969	-2.05091	0.0201161	yes	PF3D7_0728800	conserved Plasmodium protein, unknown function
XLOC_002054	T6	T14	41.6946	259.117	2.63567	0.00639482	yes	PF3D7_0729000	signal recognition particle SRP9 (SRP9)
XLOC_002055	T6	T14	17.2765	3.61272	-2.25765	0.0016603	yes	PF3D7_0729100	conserved Plasmodium protein, unknown function
XLOC_002057	T6	T14	31.6569	82.1277	1.37535	0.0465225	yes	PF3D7_0729400	BRIX protein, putative
XLOC_002060	T6	T14	11.4927	1.99227	-2.52823	0.0401171	yes	NA	NA
XLOC_002062	T6	T14	5.24276	1.72073	-1.60731	0.0313731	yes	PF3D7_0729900	dynein heavy chain, putative
XLOC_002065	T6	T14	615.519	47.7609	-3.6879	0.000643505	yes	PF3D7_0730400	conserved Plasmodium protein, unknown function
XLOC_002067	T6	T14	0	19.6345	Inf	0.000643505	yes	NA	NA
XLOC_002072	T6	T14	94.3342	2681.25	4.82898	0.000643505	yes	PF3D7_0731300	Plasmodium exported protein (PHISTb), unknown function (PfG174)
XLOC_002074	T6	T14	2760.83	69.4237	-5.31353	0.000643505	yes	PF3D7_0731500	erythrocyte binding antigen-175 (EBA175)
XLOC_002089	T6	T14	3.56387	0.358287	-3.31426	0.00442071	yes	NA	NA
XLOC_002090	T6	T14	4.4204	0.104734	-5.39938	0.017756	yes	NA	NA
XLOC_002107	T6	T14	1.8078	22.1478	3.61486	0.0302724	yes	NA	NA
XLOC_002108	T6	T14	105.289	995.153	3.24056	0.000643505	yes	PF3D7_0702500	Plasmodium exported protein, unknown function
XLOC_002109	T6	T14	3.14188	21.3951	2.76758	0.0460371	yes	NA	NA
XLOC_002112	T6	T14	21.5941	200.846	3.21738	0.000643505	yes	PF3D7_0702900	centrin, putative
XLOC_002118	T6	T14	16.5636	44.2859	1.41883	0.0264593	yes	PF3D7_0704200	tRNA m5C-methyltransferase, putative
XLOC_002119	T6	T14	74.3402	5.44184	-3.77198	0.000643505	yes	PF3D7_0704500	serine/threonine protein kinase, putative
XLOC_002122	T6	T14	154.695	10.3154	-3.90655	0.000643505	yes	PF3D7_0704800	conserved Plasmodium protein, unknown function
XLOC_002124	T6	T14	81.3691	7.2193	-3.49455	0.000643505	yes	PF3D7_0705400	DNA replication licensing factor MCM7, putative (MCM7)
XLOC_002130	T6	T14	39.3985	267.588	2.7638	0.00117542	yes	PF3D7_0706400	ribosomal protein, L37e, putative
XLOC_002135	T6	T14	43.9265	4.21787	-3.3805	0.000643505	yes	PF3D7_0707200	conserved Plasmodium protein, unknown function
XLOC_002136	T6	T14	30.7828	4.13327	-2.89677	0.0304715	yes	NA	NA
XLOC_002138	T6	T14	20.9676	140.355	2.74284	0.0205389	yes	PF3D7_0708100	DNA-directed RNA polymerase 2 8.2 kDa polypeptide, putative
XLOC_002144	T6	T14	48.1032	148.883	1.62997	0.0246006	yes	PF3D7_0708900	Cg3 protein
XLOC_002147	T6	T14	27.456	4.69829	-2.54691	0.000643505	yes	PF3D7_0709400	Cg7 protein
XLOC_002148	T6	T14	25.3401	66.5071	1.39209	0.034776	yes	PF3D7_0709600	rRNA/tRNA ribonuclease MRP/P subunit, putative
XLOC_002150	T6	T14	5.86124	0.560761	-3.38575	0.0016603	yes	PF3D7_0709900	conserved Plasmodium membrane protein, unknown function
XLOC_002151	T6	T14	33.3823	10.5479	-1.66212	0.0127276	yes	PF3D7_0710000	conserved Plasmodium protein, unknown function
XLOC_002152	T6	T14	10.2766	87.5288	3.09039	0.00332187	yes	PF3D7_0710300	conserved Plasmodium membrane protein, unknown function
XLOC_002154	T6	T14	244.735	1805.51	2.88312	0.000643505	yes	PF3D7_0710600	60S ribosomal protein L34a, putative
XLOC_002155	T6	T14	30.0359	140.166	2.22238	0.000643505	yes	PF3D7_0710700	conserved Plasmodium protein, unknown function
XLOC_002156	T6	T14	19.8297	83.7984	2.07926	0.00332187	yes	PF3D7_0710800	conserved Plasmodium protein, unknown function
XLOC_002157	T6	T14	24.9283	9.5451	-1.38495	0.0382033	yes	PF3D7_0711000	AAA family ATPase, CDC48 subfamily (Cdc48)
XLOC_002158	T6	T14	200.246	638.757	1.67349	0.00872444	yes	PF3D7_0711100	conserved Plasmodium membrane protein, unknown function
XLOC_002162	T6	T14	1.3127	5.51482	2.07078	0.00872444	yes	PF3D7_0711700	erythrocyte membrane protein 1, PfEMP1 (VAR)
XLOC_002164	T6	T14	1.22108	4.081	1.74077	0.0287588	yes	PF3D7_0712000	erythrocyte membrane protein 1, PfEMP1 (VAR)
XLOC_002166	T6	T14	1.91895	9.01139	2.23143	0.00210962	yes	PF3D7_0712300	erythrocyte membrane protein 1, PfEMP1 (VAR)
XLOC_002167	T6	T14	1.09033	10.8325	3.31252	0.000643505	yes	PF3D7_0712400	erythrocyte membrane protein 1, PfEMP1 (VAR)
XLOC_002169	T6	T14	0.871354	4.16546	2.25715	0.00576064	yes	PF3D7_0712600	erythrocyte membrane protein 1, PfEMP1 (VAR)
XLOC_002170	T6	T14	2.28014	7.79283	1.77302	0.0153911	yes	PF3D7_0712800	erythrocyte membrane protein 1, PfEMP1 (VAR)
XLOC_002171	T6	T14	2.34851	7.79108	1.73008	0.017044	yes	PF3D7_0712900	erythrocyte membrane protein 1, PfEMP1 (VAR)
XLOC_002172	T6	T14	50.3943	600.292	3.57433	0.000643505	yes	PF3D7_0713200	RESA-like protein
XLOC_002174	T6	T14	83.6088	7.03211	-3.57163	0.000643505	yes	PF3D7_0713800	conserved Plasmodium protein, unknown function
XLOC_002181	T6	T14	47.5617	5.40998	-3.1361	0.000643505	yes	PF3D7_0715200	conserved Plasmodium protein, unknown function
XLOC_002182	T6	T14	27.5747	4.93504	-2.48221	0.00576064	yes	PF3D7_0715300	calcium/calmodulin-dependent protein kinase, putative
XLOC_002186	T6	T14	106.068	280.634	1.4037	0.0361452	yes	PF3D7_0716800	eukaryotic translation initiation factor 3 37.28 kDa subunit, putative
XLOC_002188	T6	T14	153.055	36.0234	-2.08705	0.00117542	yes	PF3D7_0717200	conserved Plasmodium protein, unknown function
XLOC_002189	T6	T14	67.443	6.95083	-3.27841	0.000643505	yes	PF3D7_0717600	conserved Plasmodium protein, unknown function
XLOC_002194	T6	T14	12.99	2.3623	-2.45914	0.000643505	yes	PF3D7_0718100	exported serine/threonine protein kinase (EST)
XLOC_002197	T6	T14	1.42316	0.208838	-2.76864	0.0234356	yes	PF3D7_0718300	cysteine repeat modular protein 2 (CRMP2)
XLOC_002200	T6	T14	1.16376	13.2645	3.5107	0.0421857	yes	NA	NA
XLOC_002203	T6	T14	40.074	6.44035	-2.63746	0.000643505	yes	PF3D7_0719400	conserved Plasmodium protein, unknown function
XLOC_002204	T6	T14	60.068	7.81544	-2.9422	0.000643505	yes	PF3D7_0719500	conserved membrane protein, unknown function
XLOC_002205	T6	T14	329.063	2184.03	2.73055	0.000643505	yes	PF3D7_0719600	60S ribosomal protein L11a, putative
XLOC_002207	T6	T14	31.278	130.824	2.06441	0.017756	yes	PF3D7_0720100	small subunit rRNA processing protein, putative
XLOC_002211	T6	T14	340.001	1409.76	2.05183	0.00442071	yes	PF3D7_0721600	40S ribosomal protein S5, putative
XLOC_002218	T6	T14	19.2511	66.8827	1.79669	0.0175168	yes	PF3D7_0723000	tRNAHis guanylyltransferase, putative
XLOC_002219	T6	T14	8.35274	1.56407	-2.41694	0.0374968	yes	PF3D7_0723100	conserved Plasmodium protein, unknown function
XLOC_002222	T6	T14	9.21072	57.939	2.65315	0.0168102	yes	PF3D7_0723500	dynactin subunit 5, putative
XLOC_002225	T6	T14	12.1962	51.4047	2.07547	0.00639482	yes	PF3D7_0724200	immunoglobulin-binding protein 1-related, putative
XLOC_002226	T6	T14	34.23	9.47731	-1.85271	0.0188247	yes	PF3D7_0724600	protein kinase, putative
XLOC_002228	T6	T14	38.4359	5.67795	-2.75901	0.000643505	yes	PF3D7_0725000	exonuclease I, putative
XLOC_002230	T6	T14	24.6534	1.02456	-4.5887	0.0411275	yes	NA	NA
XLOC_002237	T6	T14	15.1603	4.17389	-1.86083	0.0144317	yes	PF3D7_0727100	conserved Plasmodium protein, unknown function
XLOC_002238	T6	T14	28.958	81.5692	1.49406	0.0297042	yes	PF3D7_0727200	cysteine desulfurase, putative (NFS)
XLOC_002239	T6	T14	20.9624	55.4953	1.40456	0.0471822	yes	PF3D7_0727300	DNA (cytosine-5)-methyltransferase, putative (DNMT2)
XLOC_002240	T6	T14	16.9612	5.06659	-1.74315	0.0390862	yes	PF3D7_0727500	conserved Plasmodium protein, unknown function
XLOC_002244	T6	T14	15.3624	1.95661	-2.97298	0.000643505	yes	PF3D7_0728100	conserved Plasmodium membrane protein, unknown function
XLOC_002247	T6	T14	7.98797	1.91404	-2.06121	0.027615	yes	PF3D7_0728700	alpha/beta hydrolase, putative
XLOC_002249	T6	T14	54.6936	129.716	1.24591	0.0494031	yes	PF3D7_0729300	60S ribosomal subunit export protein, putative
XLOC_002250	T6	T14	51.2112	6.04711	-3.08214	0.000643505	yes	PF3D7_0729700	conserved Plasmodium protein, unknown function
XLOC_002253	T6	T14	26.3964	2.01734	-3.70982	0.0213743	yes	NA	NA
XLOC_002254	T6	T14	3.72098	33.7488	3.18108	0.00789925	yes	NA	NA
XLOC_002255	T6	T14	71.6939	4.1835	-4.09907	0.000643505	yes	PF3D7_0730500	conserved Plasmodium protein, unknown function
XLOC_002257	T6	T14	748.743	169.701	-2.14147	0.000643505	yes	PF3D7_0731000	unspecified product
XLOC_002258	T6	T14	3.1454	41.6302	3.72631	0.0418471	yes	NA	NA
XLOC_002262	T6	T14	104.089	8.06904	-3.68928	0.0036948	yes	NA	NA
XLOC_002267	T6	T14	2.12118	9.39685	2.14731	0.0016603	yes	PF3D7_0733000	erythrocyte membrane protein 1, PfEMP1 (VAR)
XLOC_002270	T6	T14	3.48121	10.6372	1.61146	0.0163371	yes	PF3D7_0800300	erythrocyte membrane protein 1, PfEMP1 (VAR)
XLOC_002272	T6	T14	38.8762	8.86818	-2.13218	0.0293088	yes	PF3D7_0800800	Plasmodium exported protein (hyp7), unknown function
XLOC_002273	T6	T14	20.7584	67.2938	1.69678	0.0394172	yes	PF3D7_0800900	Plasmodium exported protein (hyp7), unknown function, pseudogene
XLOC_002275	T6	T14	1.67273	22.4004	3.74325	0.0132489	yes	NA	NA
XLOC_002280	T6	T14	30.5145	96.867	1.66651	0.0070102	yes	PF3D7_0802400	conserved Plasmodium protein, unknown function
XLOC_002283	T6	T14	179.282	8.53045	-4.39347	0.000643505	yes	PF3D7_0802800	serine/threonine protein phosphatase, putative
XLOC_002285	T6	T14	21.5588	4.1583	-2.37421	0.0114612	yes	PF3D7_0803300	mitogen-activated protein kinase organizer 1, putative (PfMORG1)
XLOC_002286	T6	T14	25.4456	2.48951	-3.35348	0.000643505	yes	PF3D7_0803400	DNA repair protein RAD54, putative
XLOC_002287	T6	T14	534.276	40.8268	-3.71	0.000643505	yes	PF3D7_0803500	AAA family ATPase, putative
XLOC_002292	T6	T14	23.8477	4.44252	-2.4244	0.0036948	yes	PF3D7_0804400	methionine aminopeptidase 1c, putative (MetAP1c)
XLOC_002294	T6	T14	36.8594	305.574	3.05142	0.000643505	yes	PF3D7_0804800	peptidyl-prolyl cis-trans isomerase (CYP24)
XLOC_002296	T6	T14	21.5615	2.9421	-2.87354	0.000643505	yes	PF3D7_0805100	conserved Plasmodium protein, unknown function
XLOC_002297	T6	T14	141.568	16.5264	-3.09865	0.000643505	yes	PF3D7_0805200	conserved Plasmodium protein, unknown function
XLOC_002298	T6	T14	29.4194	1.23421	-4.57511	0.0411275	yes	NA	NA
XLOC_002299	T6	T14	5.28938	42.6518	3.01143	0.0367962	yes	NA	NA
XLOC_002302	T6	T14	60.9292	4.36983	-3.80149	0.000643505	yes	PF3D7_0806200	conserved Plasmodium membrane protein, unknown function
XLOC_002308	T6	T14	48.1677	146.643	1.60617	0.0156365	yes	PF3D7_0807200	conserved Plasmodium membrane protein, unknown function
XLOC_002309	T6	T14	192.147	561.245	1.54642	0.0188247	yes	PF3D7_0807300	Rab GTPase 18 (RAB18)
XLOC_002310	T6	T14	51.2736	7.68563	-2.73798	0.00845309	yes	PF3D7_0807400	conserved Plasmodium protein, unknown function
XLOC_002318	T6	T14	2.72786	11.8331	2.11699	0.00117542	yes	PF3D7_0808600	erythrocyte membrane protein 1, PfEMP1 (VAR)
XLOC_002334	T6	T14	50.3303	7.73818	-2.70136	0.00761247	yes	PF3D7_0811000	cullin-like protein, putative
XLOC_002335	T6	T14	79.924	258.502	1.69347	0.0117151	yes	PF3D7_0811200	conserved protein, unknown function
XLOC_002340	T6	T14	24.9443	3.99514	-2.64239	0.011959	yes	PF3D7_0811900	RNA binding protein, putative
XLOC_002347	T6	T14	19.2585	83.4972	2.11623	0.00670864	yes	PF3D7_0813600	translation initiation factor SUI1, putative
XLOC_002349	T6	T14	163.753	900.625	2.4594	0.000643505	yes	PF3D7_0814000	60S ribosomal protein L13-2, putative
XLOC_002362	T6	T14	47.7212	11.2468	-2.08512	0.0194764	yes	PF3D7_0816400	conserved Plasmodium protein, unknown function
XLOC_002369	T6	T14	30.9109	5.13407	-2.58994	0.0279959	yes	NA	NA
XLOC_002373	T6	T14	822.863	27.2554	-4.91604	0.000643505	yes	PF3D7_0818100	zinc finger protein, putative
XLOC_002389	T6	T14	34.1402	8.18849	-2.0598	0.0036948	yes	PF3D7_0820700	2-oxoglutarate dehydrogenase E1 component
XLOC_002390	T6	T14	270.453	27.546	-3.29546	0.000643505	yes	PF3D7_0821000	conserved Plasmodium protein, unknown function
XLOC_002392	T6	T14	33.1091	107.2	1.69501	0.0304715	yes	PF3D7_0821200	conserved Plasmodium protein, unknown function
XLOC_002393	T6	T14	1291.14	416.313	-1.6329	0.0137475	yes	PF3D7_0821400	conserved Plasmodium protein, unknown function
XLOC_002394	T6	T14	46.1055	196.036	2.08811	0.0016603	yes	PF3D7_0821600	clp1-related protein, putative
XLOC_002395	T6	T14	252.258	1343.3	2.41281	0.000643505	yes	PF3D7_0821700	60S ribosomal protein L22, putative
XLOC_002398	T6	T14	9.94355	35.7661	1.84676	0.0104395	yes	PF3D7_0822200	conserved Plasmodium membrane protein, unknown function
XLOC_002411	T6	T14	17.6445	4.56564	-1.95033	0.0156365	yes	PF3D7_0824200	conserved Plasmodium protein, unknown function
XLOC_002413	T6	T14	44.2498	178.754	2.01423	0.00542792	yes	PF3D7_0824600	anamorsin related protein, putative
XLOC_002414	T6	T14	18.1817	3.05649	-2.57254	0.00639482	yes	PF3D7_0824700	conserved Plasmodium membrane protein, unknown function
XLOC_002416	T6	T14	48.7036	11.1896	-2.12186	0.0025315	yes	PF3D7_0825000	conserved Plasmodium protein, unknown function
XLOC_002424	T6	T14	33.1849	5.22752	-2.66633	0.00117542	yes	PF3D7_0826300	SPRY domain, putative
XLOC_002426	T6	T14	3.56042	34.4073	3.27259	0.00789925	yes	NA	NA
XLOC_002427	T6	T14	17.3349	6.0729	-1.51322	0.0494031	yes	PF3D7_0826900	conserved Plasmodium protein, unknown function
XLOC_002432	T6	T14	38.3765	10.8317	-1.82496	0.0217873	yes	PF3D7_0827500	apicoplast ribosomal protein L21 precursor, putative
XLOC_002436	T6	T14	22.3812	4.71723	-2.24627	0.037844	yes	PF3D7_0828200	leucine--tRNA ligase, putative
XLOC_002437	T6	T14	46.1352	4.02832	-3.51761	0.000643505	yes	PF3D7_0828700	conserved Plasmodium protein, unknown function
XLOC_002438	T6	T14	59.1722	6.07488	-3.28399	0.0369964	yes	NA	NA
XLOC_002439	T6	T14	16.09	2.39313	-2.74919	0.0476186	yes	NA	NA
XLOC_002447	T6	T14	32.5504	9.09415	-1.83966	0.0149132	yes	PF3D7_0830100	unspecified product
XLOC_002449	T6	T14	332.733	1391.54	2.06425	0.00576064	yes	PF3D7_0830400	conserved Plasmodium protein, unknown function
XLOC_002452	T6	T14	21.2901	139.563	2.71267	0.000643505	yes	PF3D7_0830700	Plasmodium exported protein (hyp9), unknown function
XLOC_002454	T6	T14	4.70449	64.6009	3.77944	0.000643505	yes	PF3D7_0831000	Plasmodium exported protein (PHISTb), unknown function (GEXP09)
XLOC_002457	T6	T14	18.0681	3.79449	-2.25147	0.00210962	yes	PF3D7_0831300	Plasmodium exported protein, unknown function (GEXP13)
XLOC_002459	T6	T14	674.808	35.8755	-4.23341	0.000643505	yes	PF3D7_0831600	cytoadherence linked asexual protein 8 (CLAG8)
XLOC_002462	T6	T14	8.41726	51.1217	2.60251	0.00442071	yes	NA	NA
XLOC_002463	T6	T14	22.813	407.117	4.15752	0.000643505	yes	PF3D7_0831900	Plasmodium exported protein (PHIST), unknown function, pseudogene
XLOC_002464	T6	T14	7.40984	140.25	4.24242	0.000643505	yes	PF3D7_0832200.1,PF3D7_0832200.2	Plasmodium exported protein (PHISTa-like), unknown function
XLOC_002466	T6	T14	0	8.74042	Inf	0.000643505	yes	PF3D7_0832700	Plasmodium exported protein (PHISTa-like), unknown function, pseudogene
XLOC_002474	T6	T14	4.89321	0.143603	-5.09063	0.000643505	yes	NA	NA
XLOC_002475	T6	T14	5.42582	0.243742	-4.47641	0.00332187	yes	NA	NA
XLOC_002477	T6	T14	3.71317	10.3655	1.48107	0.0274276	yes	PF3D7_0800200	erythrocyte membrane protein 1, PfEMP1 (VAR)
XLOC_002488	T6	T14	39.6818	111.41	1.48933	0.0219942	yes	PF3D7_0801500	conserved Plasmodium protein, unknown function
XLOC_002493	T6	T14	102.679	6.10873	-4.07112	0.000643505	yes	PF3D7_0802100	transcription factor with AP2 domain(s) (ApiAP2)
XLOC_002494	T6	T14	23.8144	1.50449	-3.98449	0.0282067	yes	NA	NA
XLOC_002495	T6	T14	76.6351	4.39697	-4.12343	0.00509489	yes	NA	NA
XLOC_002500	T6	T14	124.299	6.32714	-4.29612	0.000643505	yes	PF3D7_0803200	filament assembling protein, putative
XLOC_002502	T6	T14	7.98566	39.1485	2.29347	0.0127276	yes	PF3D7_0803900	C/D small nucleolar RNA
XLOC_002507	T6	T14	451.975	14.0073	-5.01199	0.000643505	yes	PF3D7_0805300	conserved Plasmodium protein, unknown function
XLOC_002508	T6	T14	32.8879	147.057	2.16075	0.00542792	yes	PF3D7_0805400	acetyltransferase, putative
XLOC_002511	T6	T14	140.862	10.7484	-3.7121	0.000643505	yes	PF3D7_0805700	serine/threonine protein kinase, FIKK family (FIKK8)
XLOC_002514	T6	T14	17.1107	45.37	1.40684	0.0369964	yes	PF3D7_0806000	AAA family ATPase, putative
XLOC_002515	T6	T14	31.8367	1.95499	-4.02545	0.000643505	yes	PF3D7_0806300	ferlin like protein, putative
XLOC_002516	T6	T14	249.126	57.2708	-2.121	0.000643505	yes	PF3D7_0806500	DnaJ protein, putative
XLOC_002517	T6	T14	17.1503	56.4553	1.71887	0.0107104	yes	PF3D7_0806600	kinesin-like protein, putative
XLOC_002518	T6	T14	696.071	208.711	-1.73773	0.0440689	yes	PF3D7_0806800	vacuolar proton translocating ATPase subunit A, putative
XLOC_002522	T6	T14	14.5694	4.92262	-1.56544	0.0453673	yes	PF3D7_0807700	serine protease, putative
XLOC_002524	T6	T14	834.475	34.5889	-4.59249	0.000643505	yes	PF3D7_0808200	plasmepsin X
XLOC_002526	T6	T14	0	2.93249	Inf	0.000643505	yes	NA	NA
XLOC_002529	T6	T14	27.7151	70.3311	1.34349	0.0308554	yes	PF3D7_0809200	asparagine-rich antigen Pfa55-14 (pfa55-14)
XLOC_002530	T6	T14	99.3208	21.4179	-2.21328	0.00210962	yes	PF3D7_0809300	unspecified product
XLOC_002532	T6	T14	9.42235	2.06322	-2.19119	0.00117542	yes	PF3D7_0809600	peptidase family C50, putative
XLOC_002538	T6	T14	35.4866	2.46499	-3.84762	0.0359766	yes	NA	NA
XLOC_002539	T6	T14	704.237	22.8424	-4.94627	0.000643505	yes	PF3D7_0810300	protein phosphatase, putative
XLOC_002546	T6	T14	540.711	104.03	-2.37785	0.00509489	yes	PF3D7_0811600	conserved Plasmodium protein, unknown function
XLOC_002557	T6	T14	101.28	6.15663	-4.04006	0.000643505	yes	PF3D7_0813100	conserved Plasmodium protein, unknown function
XLOC_002563	T6	T14	12.8759	3.26033	-1.98158	0.0122188	yes	PF3D7_0813700	ABC transporter, putative
XLOC_002565	T6	T14	370.947	2102.52	2.50283	0.000643505	yes	PF3D7_0813900	40S ribosomal protein S16, putative
XLOC_002566	T6	T14	25.5883	105.367	2.04187	0.0221974	yes	PF3D7_0814100	conserved Plasmodium protein, unknown function
XLOC_002574	T6	T14	85.8543	277.013	1.68999	0.042028	yes	PF3D7_0815600	eukaryotic translation initiation factor, putative
XLOC_002576	T6	T14	84.8453	9.71325	-3.12681	0.000643505	yes	PF3D7_0815800	vacuolar sorting protein VPS9, putative
XLOC_002577	T6	T14	50.0489	129.742	1.37424	0.0404385	yes	PF3D7_0816000	nucleolar preribosomal assembly protein, putative
XLOC_002579	T6	T14	1.85449	6.27196	1.75789	0.0401171	yes	PF3D7_0816300	conserved Plasmodium protein, unknown function
XLOC_002580	T6	T14	18.8148	4.76399	-1.98163	0.00542792	yes	PF3D7_0816600	ClpB protein, putative (ClpB1)
XLOC_002583	T6	T14	47.353	13.7369	-1.7854	0.00332187	yes	PF3D7_0817300	asparagine-rich antigen
XLOC_002585	T6	T14	191.627	8.86679	-4.43375	0.0016603	yes	PF3D7_0817600	conserved Plasmodium protein, unknown function
XLOC_002586	T6	T14	473.428	15.4319	-4.93916	0.000643505	yes	PF3D7_0817700	rhoptry neck protein 5 (RON5)
XLOC_002589	T6	T14	55.1903	277.903	2.33209	0.00117542	yes	PF3D7_0818400	nucleolar preribosomal assembly protein, putative (UTP24)
XLOC_002593	T6	T14	101.43	448.155	2.14352	0.00117542	yes	PF3D7_0818800	U3 small nucleolar ribonucleoprotein protein, putative
XLOC_002596	T6	T14	336.612	34.5084	-3.28607	0.000643505	yes	PF3D7_0819600	conserved Plasmodium protein, unknown function
XLOC_002597	T6	T14	19.4073	4.23521	-2.19609	0.0374968	yes	PF3D7_0819700	conserved Plasmodium protein, unknown function
XLOC_002608	T6	T14	15.35	2.84082	-2.43386	0.0456969	yes	NA	NA
XLOC_002610	T6	T14	60.4499	372.629	2.62393	0.000643505	yes	PF3D7_0821500	ribosome biogenesis protein nep1 homologue, putative
XLOC_002612	T6	T14	28.2456	149.129	2.40046	0.000643505	yes	PF3D7_0822100	RNA polymerase II mediator complex protein MED7, putative
XLOC_002617	T6	T14	940.614	27.9091	-5.0748	0.000643505	yes	PF3D7_0822900	conserved Plasmodium protein, unknown function
XLOC_002619	T6	T14	25.0972	203.323	3.01818	0.000643505	yes	PF3D7_0823100	RWD domain-containing protein, putative
XLOC_002623	T6	T14	3.77596	15.6777	2.0538	0.0324983	yes	PF3D7_0823600	lipoate-protein ligase (LipB)
XLOC_002625	T6	T14	2.52248	0.398389	-2.66259	0.0349522	yes	PF3D7_0824000	conserved Plasmodium protein, unknown function
XLOC_002626	T6	T14	11.1187	2.14618	-2.37315	0.0101531	yes	PF3D7_0824300	GTP binding protein, putative
XLOC_002634	T6	T14	14.2536	3.72274	-1.93689	0.0361452	yes	PF3D7_0826200	alpha/beta hydrolase, putative
XLOC_002635	T6	T14	35.5861	3.75344	-3.24503	0.00576064	yes	PF3D7_0826400	dehydrodolichyl diphosphate synthetase, putative
XLOC_002637	T6	T14	287.02	1496.63	2.3825	0.00210962	yes	PF3D7_0826700	receptor for activated c kinase (RACK)
XLOC_002641	T6	T14	12.8781	1.76508	-2.86711	0.000643505	yes	PF3D7_0827600	conserved Plasmodium protein, unknown function
XLOC_002646	T6	T14	9.63947	2.42378	-1.9917	0.0389234	yes	PF3D7_0828400	mitochondrial inner membrane protein, putative (Oxa1)
XLOC_002647	T6	T14	36.1348	5.22873	-2.78886	0.00210962	yes	PF3D7_0828500	translation initiation factor EIF-2b alpha subunit, putative
XLOC_002648	T6	T14	78.2593	6.05806	-3.69133	0.000643505	yes	PF3D7_0828600	folate transporter 1 (FT1)
XLOC_002649	T6	T14	1248.45	33.2027	-5.2327	0.000643505	yes	PF3D7_0828800	GPI-anchored micronemal antigen (GAMA)
XLOC_002650	T6	T14	69.3309	8.67599	-2.9984	0.00210962	yes	PF3D7_0828900	conserved Plasmodium protein, unknown function
XLOC_002651	T6	T14	38.3908	4.95858	-2.95276	0.000643505	yes	PF3D7_0829400	prolyl 4-hydroxylase alpha subunit 1, putative
XLOC_002662	T6	T14	195.797	824.235	2.0737	0.00332187	yes	PF3D7_0831800	histidine-rich protein II (HRPII)
XLOC_002666	T6	T14	1.00224	6.15438	2.61839	0.0385678	yes	NA	NA
XLOC_002671	T6	T14	2.9741	10.8717	1.87005	0.00670864	yes	PF3D7_0833500	erythrocyte membrane protein 1, PfEMP1 (VAR)
XLOC_002676	T6	T14	15.85	1.5366	-3.36667	0.00902018	yes	NA	NA
XLOC_002689	T6	T14	71.8756	5.99302	-3.58415	0.000643505	yes	PF3D7_0903300	conserved Plasmodium membrane protein, unknown function
XLOC_002692	T6	T14	375.499	18.2289	-4.36451	0.000643505	yes	PF3D7_0903600.1,PF3D7_0903600.2	conserved Plasmodium protein, unknown function
XLOC_002693	T6	T14	325.559	54.8799	-2.56857	0.000643505	yes	PF3D7_0903700	alpha tubulin 1
XLOC_002695	T6	T14	328.843	1874.58	2.51109	0.000643505	yes	PF3D7_0903900	60S ribosomal protein L32, putative
XLOC_002699	T6	T14	104.88	17.1896	-2.60914	0.000643505	yes	PF3D7_0904800	replication protein A1, small fragment
XLOC_002703	T6	T14	387.378	29.0724	-3.73602	0.000643505	yes	PF3D7_0905500	conserved Plasmodium protein, unknown function
XLOC_002706	T6	T14	34.1323	7.65025	-2.15756	0.0234356	yes	PF3D7_0906100	developmental protein, putative
XLOC_002707	T6	T14	19.5698	61.4156	1.64998	0.0251969	yes	PF3D7_0906300	Maf-like protein, putative
XLOC_002711	T6	T14	70.0572	403.976	2.52766	0.017044	yes	PF3D7_0907000	conserved Plasmodium protein, unknown function
XLOC_002717	T6	T14	80.5847	6.07996	-3.72837	0.000643505	yes	PF3D7_0908200	conserved Plasmodium protein, unknown function
XLOC_002719	T6	T14	31.2139	130.616	2.06506	0.0175168	yes	PF3D7_0908800	transporter, putative
XLOC_002722	T6	T14	4.48038	0.758946	-2.56155	0.0328284	yes	PF3D7_0909500	subpellicular microtubule protein 1, putative (SPM1)
XLOC_002724	T6	T14	76.4521	572.331	2.90422	0.000643505	yes	PF3D7_0909800	small nuclear ribonucleoprotein Sm D3, putative (SNRPD3)
XLOC_002728	T6	T14	151.535	40.4815	-1.90431	0.00730965	yes	PF3D7_0910600	SNARE protein (YKT6.1)
XLOC_002729	T6	T14	22.2939	6.18288	-1.8503	0.0310309	yes	PF3D7_0910700	actin-like protein, putative (ALP5a)
XLOC_002732	T6	T14	1155.61	36.773	-4.97386	0.000643505	yes	PF3D7_0911100	conserved Plasmodium protein, unknown function
XLOC_002735	T6	T14	30.1618	7.3704	-2.03291	0.0117151	yes	PF3D7_0911600	conserved Plasmodium protein, unknown function
XLOC_002736	T6	T14	8.38728	1.99949	-2.06857	0.0203341	yes	PF3D7_0911700	GTP binding protein, putative
XLOC_002739	T6	T14	120.404	485.402	2.01129	0.0016603	yes	PF3D7_0912500	conserved Plasmodium protein, unknown function
XLOC_002743	T6	T14	206.398	1014.05	2.29663	0.00117542	yes	PF3D7_0913200	elongation factor 1-beta (EF-1beta)
XLOC_002745	T6	T14	21.2519	5.29921	-2.00374	0.00931154	yes	PF3D7_0913600	conserved Plasmodium protein, unknown function
XLOC_002747	T6	T14	160.91	10.1397	-3.98816	0.000643505	yes	PF3D7_0913800	conserved Plasmodium protein, unknown function
XLOC_002750	T6	T14	160.716	12.9124	-3.63768	0.000643505	yes	PF3D7_0914400	conserved Plasmodium protein, unknown function
XLOC_002752	T6	T14	405.389	1151.81	1.50652	0.0458611	yes	PF3D7_0914700	transporter, putative
XLOC_002756	T6	T14	41.3913	260.093	2.65162	0.000643505	yes	PF3D7_0915600	conserved Plasmodium protein, unknown function
XLOC_002766	T6	T14	48.702	9.77026	-2.31751	0.00117542	yes	PF3D7_0917500	conserved Plasmodium protein, unknown function
XLOC_002767	T6	T14	16.2889	48.7794	1.58238	0.0466849	yes	PF3D7_0917700	XPA binding protein 1, putative
XLOC_002768	T6	T14	44.814	144.189	1.68594	0.00819544	yes	PF3D7_0917800	conserved Plasmodium protein, unknown function
XLOC_002774	T6	T14	318.154	75.3774	-2.07752	0.0144317	yes	PF3D7_0918700	conserved Plasmodium protein, unknown function
XLOC_002778	T6	T14	102.762	13.8872	-2.88748	0.000643505	yes	PF3D7_0919300	thioredoxin, putative
XLOC_002779	T6	T14	105.94	19.0527	-2.47518	0.00117542	yes	PF3D7_0919400	protein disulfide isomerase (PDI9)
XLOC_002782	T6	T14	17.8208	101.884	2.5153	0.00210962	yes	PF3D7_0919700	pyridoxal 5'-phosphate dependent enzyme class III, putative
XLOC_002786	T6	T14	509.281	32.4023	-3.97429	0.000643505	yes	NA	NA
XLOC_002787	T6	T14	547.305	37.8062	-3.85565	0.000643505	yes	PF3D7_0920700	conserved Plasmodium protein, unknown function
XLOC_002789	T6	T14	54.4614	162.77	1.57952	0.0201161	yes	PF3D7_0920900	U4/U6 snRNA-associated-splicing factor, putative (PRP24)
XLOC_002793	T6	T14	33.6602	104.748	1.63781	0.012987	yes	PF3D7_0921600	tetratricopeptide repeat family protein, putative
XLOC_002801	T6	T14	30.7225	97.2673	1.66266	0.0107104	yes	PF3D7_0923200	flavodoxin-like protein
XLOC_002804	T6	T14	32.5824	9.61311	-1.76102	0.0442253	yes	PF3D7_0923500	cyclin-dependent kinase, putative
XLOC_002805	T6	T14	16.0778	3.76942	-2.09266	0.0310309	yes	PF3D7_0923600	lipoate protein ligase a type 2 (LplA2)
XLOC_002807	T6	T14	125.115	16.7639	-2.89982	0.0186226	yes	NA	NA
XLOC_002808	T6	T14	368.704	104.613	-1.8174	0.017044	yes	PF3D7_0924000	patatin-like phospholipase, putative
XLOC_002811	T6	T14	330.574	54.3376	-2.60495	0.000643505	yes	PF3D7_0924400	conserved Plasmodium protein, unknown function
XLOC_002812	T6	T14	19.0254	1.53907	-3.62779	0.000643505	yes	PF3D7_0924600	conserved Plasmodium protein, unknown function
XLOC_002815	T6	T14	2.86528	0	Inf	0.00761247	yes	PF3D7_0924900	conserved protein, unknown function
XLOC_002817	T6	T14	41.0902	227.488	2.46893	0.000643505	yes	PF3D7_0925200	rRNA processing and telomere maintaining methyltransferase, putative
XLOC_002820	T6	T14	29.2645	4.73651	-2.62725	0.035501	yes	PF3D7_0925600	zinc binding protein (Yippee), putative
XLOC_002827	T6	T14	337.148	126.888	-1.40983	0.0287588	yes	PF3D7_0926200	conserved Plasmodium protein, unknown function
XLOC_002828	T6	T14	12.1167	3.04396	-1.99297	0.0122188	yes	PF3D7_0926300	protein kinase, putative
XLOC_002829	T6	T14	3.5749	0.569005	-2.65139	0.0172823	yes	PF3D7_0926600	conserved Plasmodium membrane protein, unknown function
XLOC_002832	T6	T14	28.4456	5.91924	-2.26472	0.00117542	yes	PF3D7_0927200	zinc finger protein, putative
XLOC_002833	T6	T14	26.5315	3.524	-2.91242	0.00608484	yes	PF3D7_0927300	fumarate hydratase, putative
XLOC_002834	T6	T14	222.076	15.5282	-3.8381	0.000643505	yes	PF3D7_0927600	conserved Plasmodium protein, unknown function
XLOC_002840	T6	T14	6.11267	1.57987	-1.95199	0.0366198	yes	PF3D7_0928800	serine/threonine protein kinase, putative
XLOC_002841	T6	T14	25.5003	144.064	2.49812	0.00210962	yes	PF3D7_0928900	guanylate kinase (GK)
XLOC_002845	T6	T14	2877.77	90.135	-4.99672	0.000643505	yes	PF3D7_0929400	high molecular weight rhoptry protein 2 (RhopH2)
XLOC_002848	T6	T14	6245.85	139.267	-5.48697	0.0219942	yes	PF3D7_0930300	merozoite surface protein 1 (MSP1)
XLOC_002850	T6	T14	20.6085	113.102	2.45631	0.000643505	yes	PF3D7_0930700	conserved Plasmodium protein, unknown function
XLOC_002851	T6	T14	55.5735	7.20199	-2.94793	0.000643505	yes	PF3D7_0930800	conserved Plasmodium membrane protein, unknown function
XLOC_002852	T6	T14	80.697	238.622	1.56414	0.0229973	yes	PF3D7_0931100	nucleolar protein Nop52, putative
XLOC_002853	T6	T14	69.352	273.664	1.98039	0.00845309	yes	PF3D7_0931200	selenoprotein (Sel2)
XLOC_002860	T6	T14	1991.96	140.859	-3.82186	0.000643505	yes	PF3D7_0932200	profilin, putative (PFN)
XLOC_002870	T6	T14	258.868	14.0344	-4.20518	0.0473432	yes	PF3D7_0934600	conserved Plasmodium protein, unknown function
XLOC_002872	T6	T14	37.6485	143.395	1.92933	0.0394172	yes	PF3D7_0935300	phosphatidylinositol N-acetylglucosaminyltransferase subunit P, putative
XLOC_002877	T6	T14	649.87	25.9005	-4.6491	0.000643505	yes	PF3D7_0935800	cytoadherence linked asexual protein 9 (CLAG9)
XLOC_002878	T6	T14	11.5066	96.0091	3.06071	0.000643505	yes	NA	NA
XLOC_002879	T6	T14	50.4881	549.84	3.445	0.000643505	yes	NA	NA
XLOC_002881	T6	T14	8.51542	104.748	3.62071	0.00117542	yes	NA	NA
XLOC_002882	T6	T14	66.7717	445.843	2.73923	0.000643505	yes	PF3D7_0936400	ring-exported protein 4 (REX4)
XLOC_002883	T6	T14	251.206	2270.87	3.1763	0.000643505	yes	PF3D7_0936600	Plasmodium exported protein (PHISTb), unknown function (GEXP05)
XLOC_002884	T6	T14	7.63456	30.2	1.98393	0.0188247	yes	PF3D7_0936700	lysophospholipase, putative
XLOC_002885	T6	T14	81.2207	1338.81	4.04296	0.000643505	yes	PF3D7_0936800	Plasmodium exported protein (PHISTc), unknown function
XLOC_002887	T6	T14	13.4283	2.77359	-2.27545	0.0144317	yes	PF3D7_0937000	Plasmodium exported protein (PHISTb), unknown function
XLOC_002891	T6	T14	1.1481	6.51696	2.50495	0.00608484	yes	PF3D7_0937600	erythrocyte membrane protein 1, PfEMP1 (VAR)
XLOC_002894	T6	T14	14.2427	0.430971	-5.04649	0.000643505	yes	NA	NA
XLOC_002895	T6	T14	4.57474	0.132619	-5.10833	0.0036948	yes	NA	NA
XLOC_002910	T6	T14	21.5371	88.6477	2.04126	0.00639482	yes	PF3D7_0901900	probable protein, unknown function
XLOC_002911	T6	T14	36.8957	118.942	1.68873	0.0153911	yes	PF3D7_0902000	serine/threonine protein kinase, FIKK family (FIKK9.1)
XLOC_002912	T6	T14	133.829	6.47781	-4.36874	0.00117542	yes	PF3D7_0902100	serine/threonine protein kinase, FIKK family (FIKK9.2)
XLOC_002914	T6	T14	56.7978	172.883	1.60589	0.00902018	yes	PF3D7_0902300	serine/threonine protein kinase, FIKK family (FIKK9.4)
XLOC_002917	T6	T14	7.66652	77.725	3.34174	0.000643505	yes	PF3D7_0902600	serine/threonine protein kinase, FIKK family (FIKK9.7)
XLOC_002920	T6	T14	109.932	717.819	2.707	0.000643505	yes	PF3D7_0903100	retrieval receptor for endoplasmic reticulum membrane proteins, putative
XLOC_002921	T6	T14	131.699	35.0771	-1.90864	0.00639482	yes	PF3D7_0903200	Rab GTPase 7 (Rab7)
XLOC_002924	T6	T14	3.07186	18.8662	2.61862	0.0359766	yes	NA	NA
XLOC_002932	T6	T14	121.376	36.3395	-1.73988	0.0291441	yes	PF3D7_0904700	bacterial histone-like protein (HU)
XLOC_002933	T6	T14	33.5104	3.26274	-3.36046	0.000643505	yes	PF3D7_0904900	Cu2 -transporting ATPase, putative (CUP)
XLOC_002937	T6	T14	2.50513	0.484636	-2.36991	0.0396001	yes	PF3D7_0905300	dynein heavy chain, putative
XLOC_002938	T6	T14	3115.23	105.886	-4.87875	0.0036948	yes	PF3D7_0905400	high molecular weight rhoptry protein 3 (RhopH3)
XLOC_002941	T6	T14	10.7736	3.04514	-1.82292	0.0207516	yes	PF3D7_0906000	RNB-like protein, putative
XLOC_002947	T6	T14	23.5556	79.2645	1.75061	0.0153911	yes	PF3D7_0906700	leucine-rich repeat protein (LRR9)
XLOC_002950	T6	T14	15.0094	69.4153	2.20938	0.0070102	yes	PF3D7_0907300	conserved Plasmodium protein, unknown function
XLOC_002951	T6	T14	127.501	43.9746	-1.53577	0.0168102	yes	PF3D7_0907400	ATP-dependent protease ATPase subunit ClpY (ClpY)
XLOC_002952	T6	T14	111.649	14.5502	-2.93987	0.000643505	yes	PF3D7_0907500	conserved Plasmodium protein, unknown function
XLOC_002955	T6	T14	213.26	74.7609	-1.51226	0.0229973	yes	PF3D7_0908000	P1 nuclease, putative
XLOC_002956	T6	T14	16.6726	3.06812	-2.44205	0.0199128	yes	PF3D7_0908100	conserved Plasmodium membrane protein, unknown function
XLOC_002957	T6	T14	53.5318	15.243	-1.81225	0.0302724	yes	PF3D7_0908300.1,PF3D7_0908300.2	conserved Plasmodium membrane protein, unknown function
XLOC_002958	T6	T14	92.757	3.6958	-4.6495	0.000643505	yes	PF3D7_0908500	conserved Plasmodium protein, unknown function
XLOC_002963	T6	T14	87.6562	479.236	2.45081	0.000643505	yes	PF3D7_0909300	apoptosis-related protein (ARP)
XLOC_002964	T6	T14	62.3877	11.1579	-2.48319	0.000643505	yes	PF3D7_0909600	conserved Plasmodium protein, unknown function
XLOC_002971	T6	T14	32.0248	6.92343	-2.20963	0.00730965	yes	PF3D7_0910900	DNA primase large subunit, putative
XLOC_002972	T6	T14	32.8537	2.70126	-3.60435	0.0293088	yes	NA	NA
XLOC_002973	T6	T14	12.9841	41.0716	1.6614	0.0190517	yes	PF3D7_0911400	conserved Plasmodium protein, unknown function
XLOC_002979	T6	T14	34.8635	211.414	2.60028	0.000643505	yes	PF3D7_0912800	tRNA 1-methyladenosine methyltransferase subunit, putative
XLOC_002980	T6	T14	109.224	631.427	2.53132	0.000643505	yes	PF3D7_0913000	conserved Plasmodium protein, unknown function
XLOC_002982	T6	T14	43.4193	274.983	2.66294	0.000643505	yes	PF3D7_0913300	conserved Plasmodium protein, unknown function
XLOC_002986	T6	T14	21.7597	80.4482	1.8864	0.00639482	yes	PF3D7_0913900	arginine--tRNA ligase, putative
XLOC_002988	T6	T14	100.294	3.65595	-4.77784	0.000643505	yes	PF3D7_0914100	conserved Plasmodium protein, unknown function
XLOC_002989	T6	T14	61.7178	0	Inf	0.000643505	yes	NA	NA
XLOC_002991	T6	T14	31.849	121.808	1.93529	0.00293481	yes	PF3D7_0914300	met-10 like protein, putative
XLOC_002992	T6	T14	36.7205	11.1138	-1.72424	0.010973	yes	PF3D7_0914500	conserved Plasmodium protein, unknown function
XLOC_002993	T6	T14	92.1208	12.3058	-2.90419	0.000643505	yes	PF3D7_0914800	GINS complex subunit Psf3, putative
XLOC_002994	T6	T14	96.6342	13.2555	-2.86594	0.000643505	yes	PF3D7_0915000	type II NADH:ubiquinone oxidoreductase (NDH2)
XLOC_002995	T6	T14	41.2385	128.849	1.64362	0.0366198	yes	PF3D7_0915100	ubiquitin conjugating enzyme, putative
XLOC_002999	T6	T14	44.7829	11.4266	-1.97056	0.0205389	yes	PF3D7_0915700	conserved Plasmodium protein, unknown function
XLOC_003000	T6	T14	253.275	13.5205	-4.22749	0.000643505	yes	PF3D7_0916000	sugar transporter, putative
XLOC_003003	T6	T14	30.2593	166.635	2.46124	0.000643505	yes	PF3D7_0916600	methyltransferase, putative
XLOC_003005	T6	T14	30.0595	163.671	2.44491	0.000643505	yes	NA	NA
XLOC_003010	T6	T14	957.533	64.8627	-3.88386	0.000643505	yes	PF3D7_0918000	secreted acid phosphatase (GAP50)
XLOC_003011	T6	T14	33.4751	7.81081	-2.09954	0.0485886	yes	NA	NA
XLOC_003013	T6	T14	126.325	487.176	1.9473	0.00477551	yes	PF3D7_0918300	eukaryotic translation initiation factor 3 subunit 5, putative
XLOC_003019	T6	T14	607.515	35.887	-4.08139	0.000643505	yes	PF3D7_0919200	PPPDE peptidase, putative
XLOC_003022	T6	T14	111.019	7.82055	-3.8274	0.000643505	yes	PF3D7_0919900	regulator of chromosome condensation, putative
XLOC_003023	T6	T14	16.5379	74.8503	2.17823	0.0114612	yes	PF3D7_0920100	chaperone, putative
XLOC_003024	T6	T14	16.4857	2.99653	-2.45985	0.00210962	yes	PF3D7_0920200	CS-domain containing protein, conserved in Apicomplexa
XLOC_003025	T6	T14	61.212	164.638	1.42741	0.0299024	yes	PF3D7_0920800	inosine-5'-monophosphate dehydrogenase
XLOC_003026	T6	T14	39.8578	121.621	1.60946	0.0440689	yes	PF3D7_0921000.1,PF3D7_0921000.2	ubiquitin conjugating enzyme, putative
XLOC_003027	T6	T14	28.8402	110.601	1.93921	0.00477551	yes	PF3D7_0921200	conserved Plasmodium membrane protein, unknown function
XLOC_003035	T6	T14	36.3947	198.076	2.44425	0.000643505	yes	PF3D7_0923000	DNA-directed RNA polymerase II, putative
XLOC_003039	T6	T14	41.098	6.01218	-2.77311	0.00117542	yes	PF3D7_0923800.1	thioredoxin reductase (TRXR)
XLOC_003043	T6	T14	21.9026	4.64705	-2.23671	0.00872444	yes	PF3D7_0924300	thiamine pyrophosphokinase (TPK)
XLOC_003046	T6	T14	32.6729	8.24518	-1.98647	0.0321206	yes	PF3D7_0925300	proline--tRNA ligase, putative
XLOC_003052	T6	T14	43.413	6.04545	-2.84421	0.000643505	yes	PF3D7_0926500	conserved Plasmodium protein, unknown function
XLOC_003057	T6	T14	50.1702	8.01237	-2.64653	0.00210962	yes	PF3D7_0927700	serine/threonine protein phosphatase, putative
XLOC_003059	T6	T14	2.27759	0.378592	-2.58879	0.0413061	yes	PF3D7_0928100	conserved Plasmodium protein, unknown function
XLOC_003060	T6	T14	30.5331	128.966	2.07854	0.00117542	yes	PF3D7_0928200	conserved Plasmodium protein, unknown function
XLOC_003064	T6	T14	7.79871	0.953823	-3.03144	0.0323002	yes	PF3D7_0929600	conserved Plasmodium protein, unknown function
XLOC_003065	T6	T14	22.2362	5.1994	-2.09649	0.0319371	yes	PF3D7_0929700	conserved Plasmodium protein, unknown function
XLOC_003069	T6	T14	204.188	74.1821	-1.46076	0.035501	yes	PF3D7_0930500	diacylglycerol kinase, putative (DGK1)
XLOC_003070	T6	T14	20.7729	93.5253	2.17065	0.0016603	yes	PF3D7_0930600	peptidyl-prolyl cis-trans isomerase (CYP72)
XLOC_003076	T6	T14	65.3165	5.30431	-3.62221	0.0122188	yes	PF3D7_0931900	adenylate kinase-like protein 2 (AKLP2)
XLOC_003077	T6	T14	192.558	16.3924	-3.55419	0.000643505	yes	PF3D7_0932100	protein MAM3, putative
XLOC_003078	T6	T14	26.0254	2.61979	-3.3124	0.0313731	yes	NA	NA
XLOC_003083	T6	T14	30.8579	8.82744	-1.80558	0.0107104	yes	PF3D7_0933500	gamma-tubulin complex component, putative
XLOC_003090	T6	T14	20.746	2.5381	-3.03101	0.0323002	yes	NA	NA
XLOC_003103	T6	T14	371.848	2117.75	2.50975	0.000643505	yes	PF3D7_0936000	ring-exported protein 2 (REX2)
XLOC_003107	T6	T14	7.59241	33.0452	2.12181	0.027615	yes	PF3D7_0936500	Plasmodium exported protein, unknown function
XLOC_003109	T6	T14	2.90069	0	Inf	0.000643505	yes	PF3D7_0937100	Plasmodium exported protein, unknown function
XLOC_003112	T6	T14	28.3615	1.03582	-4.77509	0.0205389	yes	NA	NA
XLOC_003114	T6	T14	0.612256	9.24128	3.91589	0.0429078	yes	NA	NA
XLOC_003118	T6	T14	3.11855	26.235	3.07255	0.0274276	yes	PF3D7_1001000	Plasmodium exported protein (hyp12), unknown function (PfJ13)
XLOC_003126	T6	T14	26.498	4.44981	-2.57407	0.0070102	yes	PF3D7_1002600	conserved Plasmodium protein, unknown function
XLOC_003128	T6	T14	12.0072	3.00196	-1.99993	0.0337186	yes	PF3D7_1002800	DnaJ protein, putative
XLOC_003130	T6	T14	106.599	6.94518	-3.94003	0.000643505	yes	PF3D7_1003000	conserved Plasmodium protein, unknown function
XLOC_003135	T6	T14	4525.46	157.416	-4.84541	0.00117542	yes	PF3D7_1003600	membrane skeletal protein IMC1-related (ALV5)
XLOC_003138	T6	T14	20.7721	2.16068	-3.26509	0.00117542	yes	PF3D7_1004600	conserved Plasmodium membrane protein, unknown function
XLOC_003143	T6	T14	134.642	9.45131	-3.83247	0.0117151	yes	PF3D7_1005800	conserved Plasmodium membrane protein, unknown function
XLOC_003144	T6	T14	18.2518	3.17509	-2.52317	0.0016603	yes	PF3D7_1005900	conserved Plasmodium protein, unknown function
XLOC_003147	T6	T14	30.97	101.285	1.70948	0.0156365	yes	PF3D7_1006700	conserved Plasmodium protein, unknown function
XLOC_003152	T6	T14	71.0873	219.757	1.62824	0.0474749	yes	PF3D7_1007500	conserved Plasmodium protein, unknown function
XLOC_003153	T6	T14	45.0135	174.168	1.95205	0.0217873	yes	PF3D7_1007600	conserved Plasmodium protein, unknown function
XLOC_003162	T6	T14	36.6974	177.672	2.27547	0.0016603	yes	PF3D7_1009000	diphthine synthase
XLOC_003172	T6	T14	4.08066	26.7366	2.71194	0.0331878	yes	NA	NA
XLOC_003173	T6	T14	57.7737	253.25	2.13208	0.0025315	yes	PF3D7_1010700	dolichyl-phosphate-mannose protein mannosyltransferase, putative
XLOC_003174	T6	T14	13.6507	48.3811	1.82547	0.0201161	yes	PF3D7_1010900	conserved Plasmodium protein, unknown function
XLOC_003180	T6	T14	346.002	15.5175	-4.47881	0.000643505	yes	PF3D7_1012200	conserved Plasmodium protein, unknown function
XLOC_003181	T6	T14	0	21.8037	Inf	0.000643505	yes	NA	NA
XLOC_003186	T6	T14	163.747	18.0857	-3.17855	0.000643505	yes	PF3D7_1013200	conserved Plasmodium protein, unknown function
XLOC_003189	T6	T14	59.6794	7.82778	-2.93056	0.000643505	yes	PF3D7_1013600	conserved Plasmodium protein, unknown function
XLOC_003191	T6	T14	81.4764	3.48601	-4.54673	0.000643505	yes	PF3D7_1013800	conserved Plasmodium protein, unknown function
XLOC_003193	T6	T14	1047.08	28.7558	-5.18637	0.000643505	yes	PF3D7_1014100	conserved Plasmodium protein, unknown function
XLOC_003195	T6	T14	13.0739	2.41325	-2.43764	0.000643505	yes	PF3D7_1014300	conserved protein, unknown function
XLOC_003196	T6	T14	34.4013	245.708	2.83641	0.000643505	yes	PF3D7_1014400	MO15-related protein kinase (MRK)
XLOC_003202	T6	T14	113.28	26.7907	-2.08009	0.0016603	yes	PF3D7_1015800	ribonucleotide reductase small subunit, putative
XLOC_003204	T6	T14	276.274	12.5129	-4.46462	0.000643505	yes	PF3D7_1016000	conserved Plasmodium protein, unknown function
XLOC_003210	T6	T14	27.3888	4.07627	-2.74827	0.000643505	yes	PF3D7_1017000	DNA polymerase delta catalytic subunit
XLOC_003211	T6	T14	9.90231	2.0089	-2.30136	0.0340813	yes	PF3D7_1017200	enoyl-CoA hydratase-related protein, putative
XLOC_003212	T6	T14	2449.19	156.567	-3.96745	0.000643505	yes	PF3D7_1017500	conserved Plasmodium protein, unknown function
XLOC_003222	T6	T14	278.368	2192.32	2.97739	0.000643505	yes	PF3D7_1019400	60S ribosomal protein L30e, putative
XLOC_003223	T6	T14	44.8181	3.76412	-3.5737	0.000643505	yes	PF3D7_1019600	conserved Plasmodium protein, unknown function
XLOC_003228	T6	T14	45.7574	131.544	1.52346	0.0194764	yes	PF3D7_1020700	ribosomal processing ATPase, putative
XLOC_003231	T6	T14	74.2975	203.343	1.45253	0.0297042	yes	PF3D7_1021400	endomembrane protein 70, putative
XLOC_003240	T6	T14	24.2204	4.49877	-2.42862	0.0016603	yes	PF3D7_1022800	4-hydroxy-3-methylbut-2-en-1-yl diphosphate synthase (GcpE)
XLOC_003242	T6	T14	32.8818	154.197	2.22941	0.0036948	yes	PF3D7_1023200	orotidine monophosphate decarboxylase (OMPDC)
XLOC_003245	T6	T14	6.19071	0.485086	-3.67379	0.0101531	yes	PF3D7_1023800	conserved Plasmodium protein, unknown function
XLOC_003246	T6	T14	27.1605	4.38572	-2.63062	0.034776	yes	NA	NA
XLOC_003247	T6	T14	54.7064	16.1296	-1.762	0.0172823	yes	PF3D7_1024000	conserved Plasmodium protein, unknown function
XLOC_003256	T6	T14	8.0023	1.98151	-2.01381	0.0188247	yes	PF3D7_1026300	conserved Plasmodium protein, unknown function
XLOC_003258	T6	T14	197.447	559.298	1.50215	0.0310309	yes	PF3D7_1026800	40S ribosomal protein S2B, putative
XLOC_003260	T6	T14	7.09147	23.5523	1.73171	0.0349522	yes	PF3D7_1027200	mitochondrial ribosomal protein S22 precursor, putative
XLOC_003261	T6	T14	3.1794	25.5268	3.00518	0.0151438	yes	NA	NA
XLOC_003265	T6	T14	7.49976	55.6846	2.89236	0.000643505	yes	PF3D7_1028000	methyltransferase, putative
XLOC_003269	T6	T14	1383.94	43.94	-4.9771	0.000643505	yes	PF3D7_1028700	merozoite TRAP-like protein (MTRAP)
XLOC_003274	T6	T14	93.5942	6.10808	-3.93763	0.000643505	yes	PF3D7_1029900	conserved Plasmodium protein, unknown function
XLOC_003280	T6	T14	36.2249	1.64887	-4.45743	0.000643505	yes	PF3D7_1031200	MORN repeat-containing protein 1 (MORN1)
XLOC_003281	T6	T14	23.9741	6.46064	-1.89173	0.0114612	yes	PF3D7_1031300	conserved Plasmodium protein, unknown function
XLOC_003282	T6	T14	123.549	5.67938	-4.44321	0.000643505	yes	PF3D7_1031400.1,PF3D7_1031400.2	OTU-like cysteine protease, putative
XLOC_003292	T6	T14	105.334	545.962	2.37383	0.000643505	yes	PF3D7_1033400	haloacid dehalogenase-like hydrolase, putative
XLOC_003293	T6	T14	41.4654	128.651	1.63349	0.011959	yes	PF3D7_1033500	WD-repeat protein, putative
XLOC_003298	T6	T14	20.7217	3.11881	-2.73207	0.000643505	yes	PF3D7_1034500	conserved Plasmodium protein, unknown function
XLOC_003299	T6	T14	115.731	15.9905	-2.85549	0.00117542	yes	PF3D7_1034700	ADP-ribosylation factor, putative
XLOC_003302	T6	T14	62.6115	4.16964	-3.90843	0.000643505	yes	PF3D7_1035100	probable protein, unknown function
XLOC_003303	T6	T14	86.6682	1.94685	-5.47629	0.000643505	yes	PF3D7_1035200	S-antigen
XLOC_003304	T6	T14	250.195	9.03272	-4.79175	0.000643505	yes	PF3D7_1035300	glutamate-rich protein (GLURP)
XLOC_003305	T6	T14	1869.48	48.2626	-5.27558	0.0201161	yes	PF3D7_1035400	merozoite surface protein 3 (MSP3)
XLOC_003306	T6	T14	1812.9	44.6038	-5.34499	0.0144317	yes	PF3D7_1035500	merozoite surface protein 6 (MSP6)
XLOC_003307	T6	T14	76.1066	1.98582	-5.26021	0.000643505	yes	PF3D7_1035600	merozoite surface protein (H101)
XLOC_003308	T6	T14	933.693	23.0279	-5.34149	0.000643505	yes	PF3D7_1035700	duffy binding-like merozoite surface protein (DBLMSP)
XLOC_003309	T6	T14	3.4463	25.5466	2.89001	0.0342501	yes	PF3D7_1035800	probable protein, unknown function (M712)
XLOC_003310	T6	T14	1050.21	21.0515	-5.64062	0.000643505	yes	PF3D7_1035900	probable protein, unknown function (M566)
XLOC_003311	T6	T14	617.997	16.6629	-5.21289	0.000643505	yes	PF3D7_1036000	merozoite surface protein (MSP11)
XLOC_003312	T6	T14	42.2194	1.54967	-4.76788	0.000643505	yes	PF3D7_1036300	merozoite surface protein (DBLMSP2)
XLOC_003314	T6	T14	136.805	7.12761	-4.26256	0.000643505	yes	PF3D7_1036500	probable protein, unknown function
XLOC_003317	T6	T14	11.8477	2.73718	-2.11385	0.00442071	yes	PF3D7_1037000	DNA polymerase zeta catalytic subunit, putative
XLOC_003320	T6	T14	116.228	5.37236	-4.43525	0.00332187	yes	NA	NA
XLOC_003321	T6	T14	341.208	18.6386	-4.19428	0.000643505	yes	PF3D7_1037500	dynamin-like protein (DYN2)
XLOC_003323	T6	T14	101.653	1208.21	3.57115	0.000643505	yes	PF3D7_1037700	enhancer of rudimentary homolog, putative (ERH)
XLOC_003326	T6	T14	0.71979	0.114661	-2.6502	0.0025315	yes	PF3D7_1038400	gametocyte-specific protein (Pf11-1)
XLOC_003328	T6	T14	20.5105	82.1948	2.00269	0.00210962	yes	PF3D7_1039000	serine/threonine protein kinase, FIKK family (FIKK10.2)
XLOC_003330	T6	T14	0	3.70116	Inf	0.000643505	yes	PF3D7_1039600	RESA-like protein, pseudogene
XLOC_003346	T6	T14	4.5523	0.16224	-4.8104	0.00477551	yes	NA	NA
XLOC_003347	T6	T14	9.81582	0.400856	-4.61395	0.000643505	yes	NA	NA
XLOC_003348	T6	T14	3.08475	0.183192	-4.07373	0.000643505	yes	NA	NA
XLOC_003354	T6	T14	0	1.25528	Inf	0.0401171	yes	PF3D7_1000700	Plasmodium exported protein (PHISTa), unknown function, pseudogene
XLOC_003358	T6	T14	149.859	443.278	1.56461	0.0387423	yes	PF3D7_1001400	alpha/beta hydrolase, putative
XLOC_003360	T6	T14	123.315	11.5645	-3.41457	0.000643505	yes	PF3D7_1001600	alpha/beta hydrolase, putative
XLOC_003361	T6	T14	282.225	1182.84	2.06734	0.00509489	yes	PF3D7_1001700	Plasmodium exported protein (PHISTc), unknown function
XLOC_003373	T6	T14	103.816	4.63968	-4.48386	0.000643505	yes	PF3D7_1003400	conserved Plasmodium protein, unknown function
XLOC_003374	T6	T14	409.622	3164.35	2.94954	0.000643505	yes	PF3D7_1003500	40S ribosomal protein S20e, putative
XLOC_003378	T6	T14	341.328	1294	1.9226	0.00670864	yes	PF3D7_1004000	60S ribosomal protein L13, putative
XLOC_003379	T6	T14	63.0446	9.22499	-2.77275	0.000643505	yes	PF3D7_1004200	conserved Plasmodium membrane protein, unknown function
XLOC_003387	T6	T14	52.679	15.278	-1.78577	0.0025315	yes	PF3D7_1005500	regulator of nonsense transcripts, putative
XLOC_003393	T6	T14	566.638	1729.47	1.60983	0.0132489	yes	PF3D7_1006200	DNA/RNA-binding protein Alba 3 (ALBA3)
XLOC_003399	T6	T14	137.714	7.94491	-4.1155	0.000643505	yes	PF3D7_1007200	rhoGAP GTPase, putative
XLOC_003400	T6	T14	47.7208	11.6936	-2.02891	0.00210962	yes	PF3D7_1007700	transcription factor with AP2 domain(s) (ApiAP2)
XLOC_003403	T6	T14	23.9693	4.53252	-2.4028	0.0149132	yes	PF3D7_1008200	endonuclease, putative
XLOC_003405	T6	T14	386.565	93.9529	-2.0407	0.00117542	yes	PF3D7_1008700	tubulin beta chain
XLOC_003410	T6	T14	220.976	12.7071	-4.12018	0.000643505	yes	PF3D7_1009700	tubulin-tyrosine ligase, putative
XLOC_003411	T6	T14	35.292	101.69	1.52676	0.0217873	yes	PF3D7_1009800	conserved Plasmodium membrane protein, unknown function
XLOC_003415	T6	T14	70.8739	222.792	1.65237	0.0163371	yes	PF3D7_1010600	eukaryotic translation initiation factor 2 beta subunit, putative
XLOC_003423	T6	T14	113.671	23.2751	-2.288	0.00332187	yes	PF3D7_1011900	heme oxygenase (HO)
XLOC_003424	T6	T14	44.1851	6.66786	-2.72826	0.000643505	yes	PF3D7_1012100	conserved Plasmodium protein, unknown function
XLOC_003425	T6	T14	82.354	14.18	-2.53798	0.00406905	yes	PF3D7_1012300	ubiquinol-cytochrome c reductase complex subunit, putative
XLOC_003426	T6	T14	245.347	1492.29	2.60463	0.000643505	yes	PF3D7_1012400	hypoxanthine-guanine phosphoribosyltransferase (HGPRT)
XLOC_003428	T6	T14	89.5303	286.439	1.67778	0.0107104	yes	PF3D7_1012600	GMP synthetase (GMPS)
XLOC_003432	T6	T14	27.3782	2.31334	-3.56498	0.0479461	yes	NA	NA
XLOC_003433	T6	T14	38.8563	106.679	1.45706	0.0223844	yes	PF3D7_1013900	initiation factor 2 subunit family, putative
XLOC_003438	T6	T14	137.09	5.64996	-4.60074	0.000643505	yes	PF3D7_1014900	conserved Plasmodium protein, unknown function
XLOC_003444	T6	T14	100.167	450.454	2.16897	0.00117542	yes	PF3D7_1016400	serine/threonine protein kinase, FIKK family (FIKK10.1)
XLOC_003446	T6	T14	95.3926	339.468	1.83132	0.00576064	yes	PF3D7_1016600	Plasmodium exported protein (PHISTc), unknown function
XLOC_003450	T6	T14	485.839	37.9212	-3.6794	0.000643505	yes	PF3D7_1017100	conserved Plasmodium protein, unknown function
XLOC_003451	T6	T14	73.4785	15.7806	-2.21917	0.00117542	yes	PF3D7_1017300.1,PF3D7_1017300.2	golgi re-assembly stacking protein 2 (GRASP)
XLOC_003452	T6	T14	99.6125	317.798	1.67371	0.00931154	yes	PF3D7_1017400	phosphomannomutase, putative
XLOC_003454	T6	T14	132.97	5.71543	-4.5401	0.000643505	yes	PF3D7_1018200	serine/threonine protein phosphatase, putative
XLOC_003461	T6	T14	42.0407	3.07136	-3.77484	0.000643505	yes	PF3D7_1019100	conserved Plasmodium protein, unknown function
XLOC_003462	T6	T14	20.2405	3.58467	-2.49733	0.000643505	yes	PF3D7_1019300	zinc finger protein, putative
XLOC_003465	T6	T14	66.0719	8.59486	-2.94249	0.000643505	yes	PF3D7_1019500.1,PF3D7_1019500.2	conserved Plasmodium membrane protein, unknown function
XLOC_003466	T6	T14	15.9731	2.34132	-2.77025	0.000643505	yes	PF3D7_1019700	conserved Plasmodium protein, unknown function
XLOC_003467	T6	T14	36.9871	4.83681	-2.9349	0.000643505	yes	PF3D7_1019800	tRNA methyltransferase, putative
XLOC_003468	T6	T14	569.708	32.5583	-4.12913	0.000643505	yes	PF3D7_1019900	autophagy-related protein 8 (ATG8)
XLOC_003471	T6	T14	7.40901	1.05964	-2.8057	0.00542792	yes	PF3D7_1020200	conserved Plasmodium protein, unknown function
XLOC_003472	T6	T14	16.7808	65.8524	1.97243	0.0139641	yes	PF3D7_1020400	S-adenosyl-L-methionine-dependent methyltransferase, putative
XLOC_003477	T6	T14	22.6395	3.9421	-2.5218	0.00117542	yes	PF3D7_1021200	conserved Plasmodium protein, unknown function
XLOC_003478	T6	T14	48.7845	8.53628	-2.51474	0.00210962	yes	PF3D7_1021300	conserved Plasmodium membrane protein, unknown function
XLOC_003479	T6	T14	33.7933	96.7075	1.51689	0.017756	yes	PF3D7_1021500	RNA helicase, putative
XLOC_003480	T6	T14	291.675	17.5536	-4.05452	0.00293481	yes	PF3D7_1021700	conserved Plasmodium membrane protein, unknown function
XLOC_003481	T6	T14	81.3824	4.02704	-4.33693	0.000643505	yes	PF3D7_1021800	conserved Plasmodium protein, unknown function
XLOC_003482	T6	T14	46.8098	5.14269	-3.18622	0.000643505	yes	PF3D7_1021900	conserved Plasmodium protein (10b antigen), unknown function
XLOC_003484	T6	T14	38.9311	276.315	2.82732	0.000643505	yes	PF3D7_1022100	conserved Plasmodium protein, unknown function
XLOC_003487	T6	T14	252.81	22.4791	-3.4914	0.000643505	yes	PF3D7_1022500	citrate synthase, mitochondrial precursor, putative
XLOC_003490	T6	T14	359.329	49.732	-2.85306	0.000643505	yes	PF3D7_1023000	conserved Plasmodium membrane protein, unknown function
XLOC_003494	T6	T14	182.251	46.3722	-1.97459	0.0300908	yes	PF3D7_1023900	chromodomain-helicase-DNA-binding protein 1 homolog, putative (CHD1)
XLOC_003498	T6	T14	8.55839	2.23321	-1.93822	0.0448859	yes	PF3D7_1024400	conserved Plasmodium protein, unknown function
XLOC_003502	T6	T14	26.5799	6.42674	-2.04818	0.0179829	yes	PF3D7_1025200	conserved Plasmodium protein, unknown function
XLOC_003504	T6	T14	95.1199	4.10158	-4.53549	0.000643505	yes	PF3D7_1025400	conserved Plasmodium membrane protein, unknown function
XLOC_003505	T6	T14	4.5691	1.66293	-1.45818	0.0497232	yes	PF3D7_1025500	conserved Plasmodium protein, unknown function
XLOC_003507	T6	T14	89.6844	5.37551	-4.06038	0.000643505	yes	PF3D7_1025900	conserved Plasmodium protein, unknown function
XLOC_003508	T6	T14	32.327	132.616	2.03644	0.00293481	yes	PF3D7_1026000	conserved Plasmodium protein, unknown function
XLOC_003510	T6	T14	14.4116	2.23783	-2.68706	0.00789925	yes	PF3D7_1026400	cell division cycle protein 20 homolog, putative (CDC20)
XLOC_003512	T6	T14	556.793	16.9971	-5.03378	0.000643505	yes	PF3D7_1026600	conserved Plasmodium protein, unknown function
XLOC_003514	T6	T14	6.10851	1.88235	-1.69829	0.0430904	yes	PF3D7_1027000	conserved Plasmodium protein, unknown function
XLOC_003516	T6	T14	409.001	105.303	-1.95756	0.0036948	yes	PF3D7_1027300	peroxiredoxin (nPrx)
XLOC_003517	T6	T14	30.5911	206.527	2.75515	0.000643505	yes	PF3D7_1027400	DNA-directed RNA polymerase II, putative
XLOC_003522	T6	T14	55.1057	243.687	2.14476	0.000643505	yes	PF3D7_1028300	nucleolar preribosomal assembly protein, putative
XLOC_003524	T6	T14	129.879	13.9064	-3.22335	0.000643505	yes	PF3D7_1028600	conserved Plasmodium protein, unknown function
XLOC_003525	T6	T14	97.8047	24.4247	-2.00157	0.0326765	yes	PF3D7_1028800	conserved Plasmodium protein, unknown function
XLOC_003526	T6	T14	115.543	4.56501	-4.66167	0.000643505	yes	PF3D7_1028900	conserved Plasmodium protein, unknown function
XLOC_003534	T6	T14	275.148	14.7552	-4.22091	0.000643505	yes	PF3D7_1030200	conserved Plasmodium protein, unknown function
XLOC_003550	T6	T14	35.6738	10.1875	-1.80807	0.0337186	yes	PF3D7_1032800	leucine-rich repeat protein (LRR1)
XLOC_003551	T6	T14	15.5745	49.4911	1.66799	0.0107104	yes	PF3D7_1032900	RNA polymerase II-associated protein 1, putative
XLOC_003554	T6	T14	40.8533	256.062	2.64797	0.00117542	yes	PF3D7_1033300	conserved Plasmodium protein, unknown function
XLOC_003558	T6	T14	15.9285	3.41135	-2.2232	0.00730965	yes	PF3D7_1034400	flavoprotein subunit of succinate dehydrogenase (SDHA)
XLOC_003559	T6	T14	97.5949	11.4526	-3.09113	0.000643505	yes	PF3D7_1034600	conserved Plasmodium protein, unknown function
XLOC_003562	T6	T14	0	3.94321	Inf	0.000643505	yes	NA	NA
XLOC_003565	T6	T14	42.7749	7.10105	-2.59066	0.000643505	yes	PF3D7_1036800	acetyl-CoA transporter, putative
XLOC_003569	T6	T14	173.037	745.501	2.10713	0.0025315	yes	PF3D7_1037300	ADP/ATP transporter on adenylate translocase
XLOC_003570	T6	T14	110.48	9.61229	-3.52276	0.000643505	yes	PF3D7_1037400	conserved Plasmodium protein, unknown function
XLOC_003603	T6	T14	20.5734	4.47446	-2.201	0.0025315	yes	PF3D7_1103400	iron-sulfur assembly protein, sufD, putative
XLOC_003604	T6	T14	19.2638	117.563	2.60947	0.000643505	yes	PF3D7_1103600	actin-like protein, putative (ALP2a)
XLOC_003606	T6	T14	68.619	5.37069	-3.67543	0.000643505	yes	PF3D7_1103800	CCR4-NOT transcription complex subunit 1, putative (NOT1)
XLOC_003608	T6	T14	216.953	615.499	1.50437	0.0284053	yes	PF3D7_1104400	conserved protein, unknown function
XLOC_003614	T6	T14	0	23.832	Inf	0.000643505	yes	NA	NA
XLOC_003621	T6	T14	23.5339	6.4329	-1.8712	0.0279959	yes	PF3D7_1106200	conserved Plasmodium protein, unknown function
XLOC_003625	T6	T14	7.46033	33.0739	2.14838	0.024788	yes	PF3D7_1107000	U6 snRNA-associated Sm-like protein LSm4, putative (LSM4)
XLOC_003626	T6	T14	26.6859	5.22648	-2.35217	0.00117542	yes	PF3D7_1107100	nucleic acid binding protein, putative
XLOC_003633	T6	T14	145.252	7.79012	-4.22076	0.000643505	yes	PF3D7_1108100	conserved Plasmodium protein, unknown function
XLOC_003640	T6	T14	10.4867	74.8041	2.83456	0.000643505	yes	PF3D7_1108900	conserved Plasmodium protein, unknown function
XLOC_003642	T6	T14	171.268	58.7986	-1.54241	0.0127276	yes	PF3D7_1110100	conserved Plasmodium protein, unknown function
XLOC_003645	T6	T14	36.8408	10.2175	-1.85027	0.0184163	yes	PF3D7_1110500	vacuolar sorting protein 35, putative
XLOC_003647	T6	T14	36.1857	108.861	1.589	0.0264593	yes	PF3D7_1111000	tRNA m5C-methyltransferase, putative
XLOC_003654	T6	T14	19.7824	143.591	2.85968	0.0272534	yes	PF3D7_1112500	conserved Plasmodium protein, unknown function
XLOC_003659	T6	T14	20.3362	91.1991	2.16497	0.00293481	yes	PF3D7_1113700	glyoxalase I (GloI)
XLOC_003661	T6	T14	268.506	92.6344	-1.53533	0.0192615	yes	PF3D7_1114100.1,PF3D7_1114100.2	rhomboid protease ROM1 (ROM1)
XLOC_003675	T6	T14	275.478	36.1291	-2.93071	0.000643505	yes	PF3D7_1116500	folate transporter 2 (FT2)
XLOC_003678	T6	T14	60.3933	11.5684	-2.3842	0.0016603	yes	PF3D7_1117100	deubiquinating/deneddylating enzyme (UCH54)
XLOC_003681	T6	T14	101.482	7.7086	-3.7186	0.00608484	yes	PF3D7_1117400	conserved Plasmodium protein, unknown function
XLOC_003692	T6	T14	412.33	96.9671	-2.08823	0.00210962	yes	PF3D7_1119700	conserved Plasmodium protein, unknown function
XLOC_003695	T6	T14	224.221	704.126	1.65091	0.0439121	yes	PF3D7_1120100	phosphoglycerate mutase, putative (PGM1)
XLOC_003705	T6	T14	89.6768	306.759	1.7743	0.00730965	yes	PF3D7_1122300	conserved Plasmodium protein, unknown function
XLOC_003707	T6	T14	33.5607	4.81556	-2.801	0.000643505	yes	PF3D7_1122500	conserved Plasmodium protein, unknown function
XLOC_003708	T6	T14	8.89711	2.07912	-2.09736	0.00442071	yes	PF3D7_1122600	conserved Plasmodium protein, unknown function
XLOC_003710	T6	T14	1.3246	0.310338	-2.09365	0.0190517	yes	PF3D7_1122900	dynein heavy chain, putative
XLOC_003712	T6	T14	28.8108	4.86587	-2.56584	0.0402762	yes	NA	NA
XLOC_003714	T6	T14	143.748	12.2366	-3.55427	0.000643505	yes	PF3D7_1123200	leucine-rich repeat protein (LRR11)
XLOC_003719	T6	T14	34.8248	4.18661	-3.05626	0.00117542	yes	PF3D7_1123800	conserved Plasmodium protein, unknown function
XLOC_003720	T6	T14	106.983	316.752	1.56597	0.0278045	yes	PF3D7_1123900	splicing factor, putative
XLOC_003724	T6	T14	2.95421	20.6932	2.80831	0.0124656	yes	NA	NA
XLOC_003725	T6	T14	96.9024	394.319	2.02476	0.00670864	yes	PF3D7_1124900	60S ribosomal protein L35, putative
XLOC_003731	T6	T14	39.7265	259.721	2.70879	0.000643505	yes	PF3D7_1126400	large ribosomal subunit processing factor, putative
XLOC_003739	T6	T14	63.033	219.852	1.80235	0.0175168	yes	PF3D7_1128200	multiprotein bridging factor type 1, putative (MBF1)
XLOC_003740	T6	T14	23.3343	76.4333	1.71175	0.0153911	yes	PF3D7_1128500	conserved protein, unknown function
XLOC_003741	T6	T14	42.1217	9.75786	-2.10993	0.0151438	yes	PF3D7_1128700	GPI8p transamidase
XLOC_003742	T6	T14	239.007	12.9972	-4.20078	0.000643505	yes	PF3D7_1128900	conserved Plasmodium protein, unknown function
XLOC_003747	T6	T14	6.3757	1.36491	-2.22378	0.017044	yes	PF3D7_1129600	phosphatidylinositol-4-phosphate-5-kinase, putative
XLOC_003754	T6	T14	32.5001	7.1632	-2.18177	0.00477551	yes	PF3D7_1130500	conserved Plasmodium protein, unknown function
XLOC_003755	T6	T14	17.7662	78.942	2.15166	0.042725	yes	PF3D7_1130600	conserved Plasmodium protein, unknown function
XLOC_003766	T6	T14	551.609	85.8207	-2.68425	0.000643505	yes	PF3D7_1132800	aquaglyceroporin (AQP)
XLOC_003770	T6	T14	89.4946	6.21396	-3.84822	0.000643505	yes	PF3D7_1133300	LEM3/CDC50 family protein, putative
XLOC_003771	T6	T14	1420.06	36.2607	-5.2914	0.000643505	yes	PF3D7_1133400	apical membrane antigen 1 (AMA1)
XLOC_003772	T6	T14	30.7337	3.40978	-3.17207	0.00542792	yes	PF3D7_1133500	conserved Plasmodium protein, unknown function
XLOC_003773	T6	T14	65.1076	215.426	1.7263	0.0175168	yes	PF3D7_1133700	conserved Plasmodium protein, unknown function
XLOC_003777	T6	T14	50.487	185.772	1.87955	0.00931154	yes	PF3D7_1134200	conserved Plasmodium protein, unknown function
XLOC_003778	T6	T14	31.8227	3.57143	-3.15549	0.000643505	yes	PF3D7_1134300	conserved Plasmodium protein, unknown function
XLOC_003785	T6	T14	29.1611	261.153	3.16277	0.000643505	yes	PF3D7_1135800	conserved Plasmodium protein, unknown function
XLOC_003786	T6	T14	17.7721	1.75368	-3.34116	0.000643505	yes	PF3D7_1136000	conserved Plasmodium protein, unknown function
XLOC_003793	T6	T14	195.96	9.94015	-4.30115	0.000643505	yes	PF3D7_1136700.1,PF3D7_1136700.2	conserved Plasmodium protein, unknown function
XLOC_003795	T6	T14	142.915	5.5252	-4.69299	0.000643505	yes	NA	NA
XLOC_003796	T6	T14	352.233	13.146	-4.74384	0.000643505	yes	PF3D7_1136900	subtilisin-like protease 2 (SUB2)
XLOC_003797	T6	T14	21.0892	62.4126	1.56534	0.0465225	yes	PF3D7_1137100	mitochondrial ribosomal protein S9 precursor, putative
XLOC_003805	T6	T14	38.3613	107.1	1.48124	0.0330052	yes	PF3D7_1139100	RNA binding protein, putative
XLOC_003812	T6	T14	6.48828	1.55533	-2.06062	0.0139641	yes	PF3D7_1140500	myosin F, putative (MyoF)
XLOC_003821	T6	T14	39.2893	4.36433	-3.1703	0.000643505	yes	PF3D7_1142300	conserved Plasmodium membrane protein, unknown function
XLOC_003824	T6	T14	50.0304	5.61499	-3.15545	0.000643505	yes	PF3D7_1142900	conserved Plasmodium protein, unknown function
XLOC_003828	T6	T14	89.9806	236.8	1.39598	0.0474749	yes	PF3D7_1143400	translation initiation factor eIF-1A, putative
XLOC_003833	T6	T14	104.345	1047.31	3.32726	0.000643505	yes	PF3D7_1144000	40S ribosomal protein S21e, putative
XLOC_003835	T6	T14	23.6197	90.3787	1.93599	0.00845309	yes	PF3D7_1144500	ubiquitin activating enzyme (E1) subunit Aos1, putative (AOS1)
XLOC_003836	T6	T14	57.8407	229.548	1.98864	0.00761247	yes	PF3D7_1144600	conserved Plasmodium protein, unknown function
XLOC_003841	T6	T14	17.7525	5.75554	-1.625	0.0492552	yes	PF3D7_1145500	transporter, putative
XLOC_003846	T6	T14	452.096	21.0688	-4.42345	0.000643505	yes	PF3D7_1146600	CCAAT-box DNA binding protein subunit B (NFYB)
XLOC_003848	T6	T14	7.85757	1.65675	-2.24573	0.00442071	yes	PF3D7_1147200	tubulin-tyrosine ligase, putative
XLOC_003849	T6	T14	42.4476	6.05541	-2.80939	0.000643505	yes	PF3D7_1147300	conserved Plasmodium protein, unknown function
XLOC_003850	T6	T14	65.4405	17.1684	-1.93043	0.0413061	yes	PF3D7_1147700	mitochondrial ATP synthase delta subunit, putative
XLOC_003855	T6	T14	54.1149	14.4256	-1.90739	0.0182146	yes	NA	NA
XLOC_003857	T6	T14	69.3596	217.6	1.64951	0.0122188	yes	PF3D7_1148800	Plasmodium exported protein (hyp11), unknown function
XLOC_003858	T6	T14	73.326	898.452	3.61505	0.000643505	yes	PF3D7_1148900	probable protein, unknown function
XLOC_003860	T6	T14	2.61428	0.448029	-2.54475	0.000643505	yes	PF3D7_1149000	antigen 332, DBL-like protein (Pf332)
XLOC_003869	T6	T14	3.97307	11.3934	1.51987	0.0266515	yes	PF3D7_1150400	erythrocyte membrane protein 1, PfEMP1 (VAR)
XLOC_003870	T6	T14	2.70934	0.0886657	-4.93342	0.014682	yes	NA	NA
XLOC_003872	T6	T14	3.47612	11.3698	1.70965	0.012987	yes	PF3D7_1100200	erythrocyte membrane protein 1, PfEMP1 (VAR)
XLOC_003889	T6	T14	7.53182	53.225	2.82103	0.0310309	yes	NA	NA
XLOC_003890	T6	T14	334.426	2176.1	2.70199	0.000643505	yes	PF3D7_1103100	60S acidic ribosomal protein P1, putative
XLOC_003894	T6	T14	42.9718	110.251	1.35933	0.0328284	yes	PF3D7_1104000	phenylalanyl-tRNA synthetase beta chain, putative
XLOC_003897	T6	T14	24.5686	4.23194	-2.53742	0.00117542	yes	PF3D7_1104300	conserved Plasmodium protein, unknown function
XLOC_003899	T6	T14	35.4193	220.212	2.63629	0.000643505	yes	PF3D7_1104700.1,PF3D7_1104700.2	RNA polymerase subunit, putative
XLOC_003904	T6	T14	269.926	33.8	-2.99747	0.000643505	yes	PF3D7_1105300	conserved Plasmodium protein, unknown function
XLOC_003910	T6	T14	24.3626	4.95465	-2.29781	0.00406905	yes	PF3D7_1106300	exonuclease, putative
XLOC_003915	T6	T14	10.7115	50.1991	2.2285	0.0192615	yes	PF3D7_1107500	prefoldin, putative
XLOC_003917	T6	T14	427.449	38.8874	-3.45838	0.000643505	yes	PF3D7_1107800	transcription factor with AP2 domain(s) (ApiAP2)
XLOC_003929	T6	T14	27.2385	93.0047	1.77165	0.0184163	yes	PF3D7_1110300	conserved Plasmodium protein, unknown function
XLOC_003932	T6	T14	39.9467	11.9417	-1.74207	0.0330052	yes	PF3D7_1111100	replication factor C subunit 5, putative (RFC5)
XLOC_003936	T6	T14	15.1932	72.2416	2.2494	0.00210962	yes	PF3D7_1111700	conserved Plasmodium protein, unknown function
XLOC_003939	T6	T14	6.46931	0.842026	-2.94167	0.0266515	yes	PF3D7_1112900	conserved Plasmodium protein, unknown function
XLOC_003943	T6	T14	98.1059	17.3746	-2.49736	0.000643505	yes	PF3D7_1113800	conserved Plasmodium membrane protein, unknown function
XLOC_003951	T6	T14	44.7392	270.832	2.59779	0.000643505	yes	PF3D7_1115300	cysteine proteinase falcipain 2b (FP2B)
XLOC_003956	T6	T14	236.745	7.72889	-4.93693	0.000643505	yes	PF3D7_1116000	rhoptry neck protein 4 (RON4)
XLOC_003957	T6	T14	540.74	16.6336	-5.02276	0.000643505	yes	PF3D7_1116100	serine esterase, putative
XLOC_003958	T6	T14	49.4834	318.01	2.68405	0.00117542	yes	PF3D7_1116200.1,PF3D7_1116200.2	pyridoxine biosynthesis protein PDX2 (PDX2)
XLOC_003964	T6	T14	7.49777	1.53144	-2.29157	0.0458611	yes	PF3D7_1116900	conserved Plasmodium protein, unknown function
XLOC_003965	T6	T14	6.15186	1.09014	-2.49651	0.0134978	yes	PF3D7_1117000	conserved Plasmodium membrane protein, unknown function
XLOC_003975	T6	T14	30.4784	1.44853	-4.39513	0.000643505	yes	PF3D7_1118700	conserved Plasmodium protein, unknown function
XLOC_003978	T6	T14	22.3554	148.627	2.733	0.00670864	yes	PF3D7_1119200	conserved protein, unknown function
XLOC_003981	T6	T14	95.2866	236.285	1.31018	0.0476186	yes	PF3D7_1119800	alternative splicing factor ASF-1, putative (ASF1)
XLOC_003988	T6	T14	37.1093	3.00195	-3.62781	0.000643505	yes	PF3D7_1121300	protein kinase, putative (TKL2)
XLOC_003990	T6	T14	27.8058	5.40794	-2.36223	0.0141974	yes	PF3D7_1121500	conserved Plasmodium protein, unknown function
XLOC_003993	T6	T14	16.4497	2.85804	-2.52497	0.00931154	yes	PF3D7_1121900	serine/threonine protein kinase, putative
XLOC_003995	T6	T14	74.2324	13.4874	-2.46044	0.00608484	yes	PF3D7_1122700	conserved Plasmodium protein, unknown function
XLOC_003998	T6	T14	26.7164	87.6335	1.71376	0.0460371	yes	NA	NA
XLOC_004001	T6	T14	39.9849	11.717	-1.77086	0.0196988	yes	PF3D7_1124200	conserved Plasmodium protein, unknown function
XLOC_004002	T6	T14	22.2093	186.595	3.07067	0.000643505	yes	PF3D7_1124400	U6 snRNA-associated Sm-like protein LSm1, putative (LSM1)
XLOC_004003	T6	T14	1022.31	44.3517	-4.52669	0.000643505	yes	PF3D7_1124600	ethanolamine kinase (EK)
XLOC_004006	T6	T14	23.8696	5.72903	-2.05881	0.0272534	yes	PF3D7_1125000	conserved Plasmodium protein, unknown function
XLOC_004008	T6	T14	20.8398	59.8781	1.52269	0.0254134	yes	PF3D7_1125400	mitochondrial inner membrane translocase subunit TIM44, putative
XLOC_004010	T6	T14	507.502	14.8185	-5.09794	0.000643505	yes	PF3D7_1125700	kelch protein, putative
XLOC_004011	T6	T14	1049.28	23.1372	-5.50305	0.000643505	yes	PF3D7_1125800	kelch protein, putative
XLOC_004013	T6	T14	23.3196	3.98288	-2.54966	0.00442071	yes	PF3D7_1126100	autophagy-related protein 7, putative (ATG7)
XLOC_004014	T6	T14	360.991	1598.61	2.14678	0.0272534	yes	PF3D7_1126200	40S ribosomal protein S18, putative
XLOC_004016	T6	T14	344.715	11.8805	-4.85874	0.000643505	yes	PF3D7_1126700	conserved Plasmodium protein, unknown function
XLOC_004023	T6	T14	181.949	25.957	-2.80934	0.000643505	yes	PF3D7_1127900	conserved Plasmodium protein, unknown function
XLOC_004040	T6	T14	3.18414	0	Inf	0.0153911	yes	PF3D7_1131700	conserved Plasmodium protein, unknown function
XLOC_004041	T6	T14	184.969	8.70567	-4.40918	0.000643505	yes	PF3D7_1131800	oxysterol-binding protein-related protein 2
XLOC_004047	T6	T14	3.49697	39.6853	3.50443	0.0025315	yes	NA	NA
XLOC_004048	T6	T14	33.3079	2.33109	-3.83679	0.000643505	yes	PF3D7_1133200	conserved Plasmodium protein, unknown function
XLOC_004051	T6	T14	11.0709	63.906	2.52918	0.00117542	yes	PF3D7_1133600	conserved Plasmodium protein, unknown function
XLOC_004060	T6	T14	119.499	855.659	2.84004	0.000643505	yes	PF3D7_1135400	conserved Plasmodium protein, unknown function
XLOC_004064	T6	T14	209.222	10.5	-4.31658	0.000643505	yes	PF3D7_1136200	conserved Plasmodium protein, unknown function
XLOC_004068	T6	T14	106.442	9.68939	-3.45751	0.000643505	yes	PF3D7_1137200	conserved Plasmodium protein, unknown function
XLOC_004071	T6	T14	59.4038	11.874	-2.32275	0.0179829	yes	PF3D7_1137500	apicoplast ribosomal protein S14p/S29e precursor, putative
XLOC_004079	T6	T14	1.51866	36.1122	4.57162	0.0141974	yes	NA	NA
XLOC_004080	T6	T14	34.9609	133.341	1.93131	0.00845309	yes	PF3D7_1139200	conserved Plasmodium protein, unknown function
XLOC_004081	T6	T14	24.4708	80.2411	1.71328	0.014682	yes	PF3D7_1139300	transcription factor with AP2 domain(s) (ApiAP2)
XLOC_004082	T6	T14	0	10.1553	Inf	0.000643505	yes	NA	NA
XLOC_004088	T6	T14	10.5813	1.80332	-2.55279	0.00542792	yes	PF3D7_1140200	conserved Plasmodium protein, unknown function
XLOC_004089	T6	T14	56.9458	11.9699	-2.25017	0.000643505	yes	PF3D7_1140600	conserved Plasmodium protein, unknown function
XLOC_004093	T6	T14	48.1337	6.75382	-2.83327	0.000643505	yes	PF3D7_1141300	conserved Plasmodium protein, unknown function
XLOC_004095	T6	T14	52.6916	4.52756	-3.54077	0.000643505	yes	PF3D7_1141800	phd finger protein, putative
XLOC_004099	T6	T14	64.7174	168.941	1.3843	0.0358074	yes	PF3D7_1142400	coproporphyrinogen III oxidase (CPO)
XLOC_004100	T6	T14	300.246	994.427	1.72772	0.0101531	yes	PF3D7_1142500	60S ribosomal protein L28, putative
XLOC_004101	T6	T14	450.081	1957.35	2.12064	0.0036948	yes	PF3D7_1142600	60S ribosomal protein L35ae, putative
XLOC_004102	T6	T14	22.8248	92.9754	2.02625	0.0025315	yes	PF3D7_1142700	conserved protein, unknown function
XLOC_004103	T6	T14	598.725	13.1997	-5.50331	0.000643505	yes	PF3D7_1143100	transcription factor with AP2 domain(s) (AP2-O)
XLOC_004104	T6	T14	276.013	8.32181	-5.05169	0.000643505	yes	NA	NA
XLOC_004106	T6	T14	30.6508	9.91652	-1.62802	0.0345925	yes	PF3D7_1143500	conserved Plasmodium protein, unknown function
XLOC_004113	T6	T14	11.9641	1.93607	-2.62752	0.0114612	yes	PF3D7_1145000	conserved Plasmodium protein, unknown function
XLOC_004115	T6	T14	168.035	5.46868	-4.94142	0.000643505	yes	PF3D7_1145200	serine/threonine protein kinase, putative
XLOC_004116	T6	T14	139.722	12.9505	-3.43147	0.000643505	yes	PF3D7_1145300	conserved Plasmodium protein, unknown function
XLOC_004119	T6	T14	15.3056	4.62434	-1.72674	0.0473432	yes	PF3D7_1145600	conserved protein, unknown function
XLOC_004122	T6	T14	0	2.17164	Inf	0.0153911	yes	PF3D7_1146100	conserved Plasmodium protein, unknown function
XLOC_004126	T6	T14	8.59878	2.36749	-1.86077	0.00987162	yes	PF3D7_1146800	conserved Plasmodium protein, unknown function
XLOC_004132	T6	T14	12.2078	1.78367	-2.77488	0.0112176	yes	PF3D7_1148000	serine/threonine protein kinase, putative
XLOC_004133	T6	T14	42.6782	382.055	3.16221	0.000643505	yes	PF3D7_1148700	Plasmodium exported protein (PHISTc), unknown function (GEXP12)
XLOC_004148	T6	T14	38.8682	155.111	1.99664	0.00117542	yes	PF3D7_1201500	XPA binding protein 1, putative
XLOC_004156	T6	T14	41.7772	237.294	2.50589	0.00542792	yes	PF3D7_1203200	signal recognition particle SRP14 (SRP14)
XLOC_004158	T6	T14	55.9758	5.94785	-3.23436	0.000643505	yes	PF3D7_1203400	transporter, putative
XLOC_004165	T6	T14	665.744	48.7574	-3.77128	0.000643505	yes	PF3D7_1204900	probable protein, unknown function
XLOC_004166	T6	T14	52.8429	9.3787	-2.49425	0.000643505	yes	PF3D7_1205000	conserved Plasmodium protein, unknown function
XLOC_004168	T6	T14	140.906	36.8611	-1.93456	0.0264593	yes	NA	NA
XLOC_004169	T6	T14	743.354	172.733	-2.1055	0.0476186	yes	PF3D7_1205500	zinc finger protein, putative
XLOC_004174	T6	T14	31.4266	4.15478	-2.91914	0.00542792	yes	PF3D7_1206400	rhodanese like protein, putative
XLOC_004182	T6	T14	18.2824	4.49354	-2.02453	0.00608484	yes	PF3D7_1208400	amino acid transporter, putative
XLOC_004186	T6	T14	116.993	29.029	-2.01085	0.0025315	yes	PF3D7_1208900	conserved Plasmodium protein, unknown function
XLOC_004187	T6	T14	28.7866	151.178	2.39278	0.00845309	yes	PF3D7_1209200	U6 snRNA-associated Sm-like protein LSm7, putative (LSM7)
XLOC_004188	T6	T14	257.971	8.43588	-4.93452	0.000643505	yes	PF3D7_1209400	conserved Plasmodium protein, unknown function
XLOC_004189	T6	T14	112.762	7.01705	-4.00627	0.000643505	yes	PF3D7_1209500.1,PF3D7_1209500.2	cGMP-specific phosphodiesterase (PDE1)
XLOC_004190	T6	T14	23.0566	2.35446	-3.29171	0.00477551	yes	PF3D7_1209600	porphobilinogen deaminase (PBGD)
XLOC_004192	T6	T14	31.8919	9.26945	-1.78263	0.0353197	yes	PF3D7_1210000	mitochondrial ribosomal protein L1-2 precursor, putative
XLOC_004194	T6	T14	21.1866	204.543	3.27118	0.000643505	yes	PF3D7_1210300	conserved Plasmodium protein, unknown function
XLOC_004198	T6	T14	1.55862	0.261073	-2.57775	0.0236378	yes	PF3D7_1211000	kinesin-like protein, putative
XLOC_004202	T6	T14	98.2486	8.38057	-3.55132	0.000643505	yes	PF3D7_1211700	DNA replication licensing factor MCM5, putative (MCM5)
XLOC_004207	T6	T14	51.6417	11.8494	-2.12372	0.00332187	yes	PF3D7_1212800	iron-sulfur subunit of succinate dehydrogenase
XLOC_004213	T6	T14	28.6216	3.14981	-3.18377	0.00872444	yes	PF3D7_1214100	phosphatidylinositol-glycan biosynthesis class O protein, putative
XLOC_004217	T6	T14	142.561	26.1635	-2.44595	0.00117542	yes	PF3D7_1214900	conserved Plasmodium membrane protein, unknown function
XLOC_004237	T6	T14	59.1439	21.7908	-1.44051	0.0432416	yes	PF3D7_1217900	conserved protein, unknown function
XLOC_004240	T6	T14	60.4852	10.2502	-2.56093	0.000643505	yes	PF3D7_1219000	formin 2
XLOC_004248	T6	T14	35.1465	3.50377	-3.3264	0.000643505	yes	PF3D7_1220300	Cell cycle associated protein, putative
XLOC_004252	T6	T14	23.7838	183.566	2.94825	0.00959447	yes	PF3D7_1221200	conserved Plasmodium protein, unknown function
XLOC_004260	T6	T14	30.9094	7.14956	-2.11212	0.000643505	yes	PF3D7_1222400	transcription factor with AP2 domain(s) (ApiAP2)
XLOC_004261	T6	T14	47.7642	19.7842	-1.27158	0.0443772	yes	PF3D7_1222600	transcription factor with AP2 domain(s) (ApiAP2)
XLOC_004262	T6	T14	1789.02	82.9676	-4.43048	0.000643505	yes	PF3D7_1222700	glideosome-associated protein 45 (GAP45)
XLOC_004264	T6	T14	24.805	3.07132	-3.0137	0.0196988	yes	NA	NA
XLOC_004268	T6	T14	13.3075	74.334	2.48178	0.00210962	yes	PF3D7_1223800	mitochondrial carrier protein, putative
XLOC_004270	T6	T14	204.806	8.80094	-4.54046	0.000643505	yes	PF3D7_1224200	conserved Plasmodium protein, unknown function
XLOC_004272	T6	T14	68.9011	207.205	1.58846	0.0112176	yes	PF3D7_1224400	conserved Plasmodium protein, unknown function
XLOC_004273	T6	T14	197.391	37.1085	-2.41123	0.000643505	yes	PF3D7_1224500	histone chaperone ASF1, putative (ASF1)
XLOC_004276	T6	T14	59.6294	178.165	1.57912	0.0209772	yes	PF3D7_1225300	conserved Plasmodium protein, unknown function
XLOC_004283	T6	T14	25.7024	80.3365	1.64415	0.0144317	yes	PF3D7_1226700	conserved protein, unknown function
XLOC_004287	T6	T14	106.515	11.3713	-3.22759	0.000643505	yes	PF3D7_1227600	cyclin related protein, putative
XLOC_004288	T6	T14	20.2256	93.4889	2.20861	0.0016603	yes	PF3D7_1227900	RNA pseudouridylate synthase, putative
XLOC_004291	T6	T14	13.1341	1.0424	-3.65534	0.00959447	yes	PF3D7_1228300	NIMA related kinase 1 (NEK1)
XLOC_004297	T6	T14	290.532	1415.06	2.28409	0.000643505	yes	PF3D7_1229400	macrophage migration inhibitory factor (MIF)
XLOC_004301	T6	T14	6.02012	1.45296	-2.0508	0.0225849	yes	PF3D7_1230200	vacuolar transporter chaperone, putative, pseudogene
XLOC_004304	T6	T14	24.114	62.9588	1.38453	0.0335413	yes	PF3D7_1230800	conserved Plasmodium protein, unknown function
XLOC_004308	T6	T14	17.8237	1.64777	-3.4352	0.0278045	yes	NA	NA
XLOC_004310	T6	T14	99.807	481.778	2.27115	0.0124656	yes	PF3D7_1231800	asparagine-rich protein, putative
XLOC_004312	T6	T14	39.4762	7.01457	-2.49256	0.000643505	yes	PF3D7_1232200	lipoamide dehydrogenase (mLipDH)
XLOC_004314	T6	T14	213.719	22.318	-3.25943	0.000643505	yes	PF3D7_1232600	conserved Plasmodium protein, unknown function
XLOC_004315	T6	T14	59.9603	4.08669	-3.875	0.00670864	yes	PF3D7_1232700	conserved Plasmodium protein, unknown function
XLOC_004317	T6	T14	3.60994	0.704229	-2.35786	0.0156365	yes	PF3D7_1233300	pentatricopeptide repeat protein, putative
XLOC_004320	T6	T14	16.2146	4.30415	-1.91349	0.0279959	yes	PF3D7_1233700	homocysteine S-methyltransferase, putative
XLOC_004323	T6	T14	21.6462	3.38265	-2.67789	0.000643505	yes	PF3D7_1234200	conserved Plasmodium protein, unknown function, pseudogene
XLOC_004326	T6	T14	262.248	21.9715	-3.57723	0.000643505	yes	PF3D7_1234900	conserved Plasmodium protein, unknown function
XLOC_004327	T6	T14	7.77486	0.514346	-3.91801	0.0211825	yes	PF3D7_1235000	PIH1 domain-containing protein, putative
XLOC_004333	T6	T14	3.38707	16.4086	2.27634	0.0430904	yes	NA	NA
XLOC_004336	T6	T14	58.3941	216.563	1.8909	0.00406905	yes	PF3D7_1236400	conserved Plasmodium protein, unknown function
XLOC_004345	T6	T14	95.649	19.5545	-2.29025	0.000643505	yes	PF3D7_1237900	conserved Plasmodium protein, unknown function
XLOC_004346	T6	T14	84.8194	15.3454	-2.46658	0.0188247	yes	PF3D7_1238000	COPI associated protein, putative
XLOC_004349	T6	T14	19.298	6.1265	-1.65532	0.0165766	yes	PF3D7_1238500	conserved Plasmodium protein, unknown function
XLOC_004350	T6	T14	16.8146	4.68785	-1.84272	0.0266515	yes	PF3D7_1238700	conserved Plasmodium protein, unknown function
XLOC_004353	T6	T14	23.5123	3.85636	-2.6081	0.0188247	yes	NA	NA
XLOC_004356	T6	T14	60.2977	7.38011	-3.03039	0.000643505	yes	PF3D7_1239200	transcription factor with AP2 domain(s) (ApiAP2)
XLOC_004357	T6	T14	25.4199	191.452	2.91295	0.000643505	yes	PF3D7_1239300	conserved Plasmodium protein, unknown function
XLOC_004358	T6	T14	15.9935	2.55313	-2.64715	0.0025315	yes	PF3D7_1239500	DNA gyrase subunit B (GyrB)
XLOC_004359	T6	T14	55.2757	10.0174	-2.46413	0.000643505	yes	PF3D7_1239700	cell division protein FtsH, putative
XLOC_004360	T6	T14	68.0288	10.1623	-2.74292	0.000643505	yes	PF3D7_1239800	conserved Plasmodium protein, unknown function
XLOC_004361	T6	T14	38.1662	102.329	1.42285	0.0291441	yes	PF3D7_1240000	3-hydroxyisobutyryl-coenzyme A hydrolase, putative
XLOC_004363	T6	T14	3.17129	9.68691	1.61097	0.0219942	yes	PF3D7_1240400	erythrocyte membrane protein 1, PfEMP1 (VAR)
XLOC_004365	T6	T14	2.61893	11.1256	2.08683	0.00332187	yes	PF3D7_1240600	erythrocyte membrane protein 1, PfEMP1 (VAR)
XLOC_004374	T6	T14	26.1399	6.27325	-2.05897	0.0219942	yes	PF3D7_1242500	conserved protein, unknown function
XLOC_004376	T6	T14	35.6629	6.23493	-2.51598	0.00542792	yes	PF3D7_1243000	syntaxin, Qa-SNARE family (SYN16)
XLOC_004378	T6	T14	135.565	8.50037	-3.99532	0.000643505	yes	PF3D7_1243400	conserved Plasmodium protein, unknown function
XLOC_004381	T6	T14	230.277	10.2133	-4.49484	0.000643505	yes	PF3D7_1243700	ubiquitin conjugating enzyme E2, putative
XLOC_004382	T6	T14	388.259	51.7028	-2.90871	0.000643505	yes	PF3D7_1244100	N-alpha-acetyltransferase 15, NatA auxiliary subunit, putative
XLOC_004386	T6	T14	28.5835	6.61948	-2.11039	0.00210962	yes	PF3D7_1245100	kinesin-13, putative (KLP8)
XLOC_004388	T6	T14	22.0832	5.81847	-1.92424	0.0390862	yes	PF3D7_1245400	mitochondrial ribosomal protein L3 precursor, putative
XLOC_004389	T6	T14	30.9694	6.83589	-2.17964	0.00639482	yes	PF3D7_1245500	conserved Plasmodium protein, unknown function
XLOC_004393	T6	T14	6014.13	217.007	-4.79254	0.000643505	yes	PF3D7_1246200	actin I (ACT1)
XLOC_004394	T6	T14	607.496	19.114	-4.99017	0.000643505	yes	NA	NA
XLOC_004396	T6	T14	2024.46	78.3431	-4.69159	0.000643505	yes	PF3D7_1246400	myosin light chain 1,myosin A tail domain interacting protein (MTIP)
XLOC_004398	T6	T14	9.24589	45.7687	2.30748	0.0036948	yes	PF3D7_1246600	pre-mRNA-splicing factor, putative
XLOC_004400	T6	T14	130.692	41.9545	-1.63927	0.0182146	yes	PF3D7_1246800	signal recognition particle receptor, beta subunit (SRPR-beta)
XLOC_004401	T6	T14	25.592	4.45408	-2.52249	0.0114612	yes	PF3D7_1247000.1,PF3D7_1247000.2	DNA replication origin binding protein, putative (DIA2)
XLOC_004405	T6	T14	108.827	12.214	-3.15543	0.000643505	yes	PF3D7_1247500	serine/threonine protein kinase, putative
XLOC_004407	T6	T14	18.0751	1.33344	-3.76078	0.0203341	yes	PF3D7_1247800	dipeptidyl peptidase 2, putative (DPAP2)
XLOC_004409	T6	T14	34.6621	94.7952	1.45145	0.0413061	yes	PF3D7_1248100	methyltransferase, putative
XLOC_004410	T6	T14	86.9172	211.733	1.28453	0.040795	yes	PF3D7_1248200	RNA binding protein, putative
XLOC_004421	T6	T14	29.372	184.658	2.65234	0.000643505	yes	PF3D7_1250000	rRNA processing protein, putative
XLOC_004422	T6	T14	339.422	120.62	-1.49261	0.0429078	yes	PF3D7_1250200	conserved Plasmodium membrane protein, unknown function
XLOC_004427	T6	T14	122.322	769.899	2.65398	0.000643505	yes	PF3D7_1251100	conserved Plasmodium protein, unknown function
XLOC_004428	T6	T14	2023.33	54.4651	-5.21525	0.000643505	yes	PF3D7_1251200	coronin
XLOC_004433	T6	T14	4.47623	0	Inf	0.000643505	yes	NA	NA
XLOC_004434	T6	T14	27.2199	2.76925	-3.2971	0.028943	yes	PF3D7_1252200	chitinase (CHT1)
XLOC_004435	T6	T14	0.741219	8.0643	3.44358	0.0414655	yes	NA	NA
XLOC_004436	T6	T14	1345.53	28.8433	-5.54379	0.000643505	yes	PF3D7_1252400	reticulocyte binding protein homologue 3, pseudogene (RH3)
XLOC_004437	T6	T14	4.82185	21.021	2.12417	0.0238183	yes	NA	NA
XLOC_004440	T6	T14	426.291	161.892	-1.39681	0.0471822	yes	PF3D7_1252800	Plasmodium exported protein (PHISTb), unknown function
XLOC_004443	T6	T14	107.489	709.914	2.72346	0.000643505	yes	PF3D7_1253100	Plasmodium exported protein (PHISTa), unknown function
XLOC_004444	T6	T14	165.679	582.463	1.81377	0.00761247	yes	PF3D7_1253300	Plasmodium exported protein (PHISTa), unknown function, pseudogene
XLOC_004460	T6	T14	5.69643	0.25612	-4.47517	0.000643505	yes	NA	NA
XLOC_004461	T6	T14	12.4906	0.531046	-4.55586	0.000643505	yes	NA	NA
XLOC_004469	T6	T14	125.496	332.851	1.40723	0.0399428	yes	PF3D7_1200800	serine/threonine protein kinase, FIKK family (FIKK12)
XLOC_004470	T6	T14	170.363	669.751	1.97501	0.00542792	yes	PF3D7_1200900	Plasmodium exported protein (PHISTc), unknown function
XLOC_004478	T6	T14	16.8339	3.09873	-2.44162	0.0367962	yes	PF3D7_1201800	cytochrome c oxidase assembly protein COX19, putative (COX19)
XLOC_004480	T6	T14	80.0693	15.7879	-2.34243	0.0359766	yes	PF3D7_1202200	mitochondrial phosphate carrier protein (MPC)
XLOC_004483	T6	T14	77.4702	27.4704	-1.49576	0.0217873	yes	PF3D7_1202600	conserved protein, unknown function
XLOC_004487	T6	T14	20.1099	3.48053	-2.53052	0.00509489	yes	PF3D7_1203300	conserved Plasmodium protein, unknown function
XLOC_004489	T6	T14	53.4213	146.122	1.45168	0.0213743	yes	PF3D7_1203500	Sua5/YciO/YrdC family protein, putative
XLOC_004493	T6	T14	280.186	1212.21	2.11318	0.0149132	yes	PF3D7_1204300	eukaryotic translation initiation factor 5A (EIF5A)
XLOC_004497	T6	T14	138.267	12.3567	-3.4841	0.000643505	yes	PF3D7_1205200	conserved Plasmodium protein, unknown function
XLOC_004501	T6	T14	37.9232	12.7771	-1.56953	0.0465225	yes	PF3D7_1205600	conserved Plasmodium protein, unknown function
XLOC_004505	T6	T14	34.1164	1.4628	-4.54366	0.000643505	yes	PF3D7_1206300	conserved Plasmodium protein, unknown function
XLOC_004506	T6	T14	41.4412	108.778	1.39225	0.0308554	yes	PF3D7_1206600	DNA-directed RNA polymerase III subunit, putative
XLOC_004509	T6	T14	38.6354	3.27393	-3.56083	0.000643505	yes	PF3D7_1207000	conserved Plasmodium protein, unknown function
XLOC_004511	T6	T14	9.55157	3.07493	-1.63519	0.0205389	yes	PF3D7_1207200	conserved Plasmodium protein, unknown function
XLOC_004513	T6	T14	17.0384	59.7421	1.80996	0.0122188	yes	PF3D7_1207600	tRNA delta(2)-isopentenylpyrophosphate transferase, putative
XLOC_004519	T6	T14	18.1698	107.905	2.57014	0.00406905	yes	PF3D7_1209000	conserved Plasmodium protein, unknown function
XLOC_004521	T6	T14	54.3758	3.07493	-4.14434	0.000643505	yes	PF3D7_1209300	zinc finger transcription factor, putative (KROX1)
XLOC_004525	T6	T14	19.6594	3.43755	-2.51577	0.0036948	yes	PF3D7_1209900	ABC transporter, (TAP family), putative
XLOC_004526	T6	T14	109.585	19.0846	-2.52157	0.000643505	yes	PF3D7_1210100	syntaxin, Qa-SNARE family (SYN2)
XLOC_004533	T6	T14	20.6126	4.86148	-2.08406	0.00730965	yes	PF3D7_1211300	DNA helicase MCM8, putative (MCM8)
XLOC_004536	T6	T14	462.508	119.755	-1.94939	0.0199128	yes	PF3D7_1211900	non-SERCA-type Ca2 -transporting P-ATPase (ATP4)
XLOC_004539	T6	T14	102.859	278.323	1.4361	0.0270696	yes	PF3D7_1212500	glycerol-3-phosphate acyltransferase (GAT)
XLOC_004547	T6	T14	58.5026	309.926	2.40535	0.00210962	yes	PF3D7_1213700	RNA polymerase subunit 8c, putative
XLOC_004548	T6	T14	64.393	187.035	1.53834	0.0219942	yes	PF3D7_1213800	proline--tRNA ligase, putative
XLOC_004552	T6	T14	33.6882	107.925	1.67971	0.0211825	yes	PF3D7_1214300	geranylgeranyltransferase type2 beta subunit, putative
XLOC_004553	T6	T14	39.4729	196.372	2.31465	0.00845309	yes	PF3D7_1214400	conserved protein, unknown function
XLOC_004554	T6	T14	8.11889	47.9776	2.56301	0.00845309	yes	PF3D7_1214600	adrenodoxin-type ferredoxin, putative
XLOC_004556	T6	T14	63.7407	9.15609	-2.79941	0.000643505	yes	PF3D7_1215400	conserved Plasmodium protein, unknown function
XLOC_004560	T6	T14	160.82	483.414	1.58781	0.0313731	yes	PF3D7_1216300	signal recognition particle SRP19 (SRP19)
XLOC_004567	T6	T14	67.7925	15.6833	-2.1119	0.00210962	yes	PF3D7_1217400	conserved Plasmodium protein, unknown function
XLOC_004573	T6	T14	50.1191	145.616	1.53874	0.0192615	yes	PF3D7_1218600	arginine--tRNA ligase, putative
XLOC_004577	T6	T14	0.249968	1.22135	2.28867	0.0256265	yes	PF3D7_1219300	erythrocyte membrane protein 1, PfEMP1 (VAR)
XLOC_004578	T6	T14	0.902394	4.24289	2.23322	0.00819544	yes	PF3D7_1219400	erythrocyte membrane protein 1 (PfEMP1), pseudogene (VAR)
XLOC_004586	T6	T14	3.5441	25.6058	2.85298	0.0312055	yes	NA	NA
XLOC_004587	T6	T14	65.1928	5.8726	-3.47264	0.000643505	yes	NA	NA
XLOC_004588	T6	T14	56.3908	7.68948	-2.8745	0.000643505	yes	PF3D7_1221300	conserved Plasmodium protein, unknown function
XLOC_004597	T6	T14	17.5036	1.19378	-3.87404	0.0207516	yes	NA	NA
XLOC_004601	T6	T14	1843.78	83.9941	-4.45623	0.000643505	yes	PF3D7_1223100	cAMP-dependent protein kinase regulatory subunit (PKAr)
XLOC_004607	T6	T14	103.775	9.89483	-3.39063	0.000643505	yes	PF3D7_1224100	conserved Plasmodium protein, unknown function
XLOC_004610	T6	T14	10.1358	41.9091	2.04781	0.0229973	yes	PF3D7_1224600	cytochrome c heme lyase, putative
XLOC_004615	T6	T14	8.21907	76.7343	3.22283	0.0016603	yes	PF3D7_1225400	conserved Plasmodium protein, unknown function
XLOC_004622	T6	T14	121.35	22.2857	-2.44498	0.0025315	yes	PF3D7_1226600	proliferating cell nuclear antigen 2 (PCNA2)
XLOC_004626	T6	T14	67.7289	12.7481	-2.40949	0.00332187	yes	PF3D7_1226900	conserved Plasmodium protein, unknown function
XLOC_004627	T6	T14	51.0252	8.97265	-2.5076	0.00872444	yes	PF3D7_1227000	conserved Plasmodium protein, unknown function
XLOC_004630	T6	T14	26.2701	3.04374	-3.10951	0.000643505	yes	PF3D7_1227500	cyclin (CYC2)
XLOC_004636	T6	T14	1128.79	47.6345	-4.56663	0.000643505	yes	PF3D7_1228600	merozoite surface protein 9 (MSP9)
XLOC_004637	T6	T14	51.6723	14.9643	-1.78786	0.0117151	yes	PF3D7_1228800	conserved Plasmodium protein, unknown function
XLOC_004641	T6	T14	212.302	6.70563	-4.9846	0.000643505	yes	PF3D7_1229800	myosin D (MyoD)
XLOC_004643	T6	T14	12.3194	2.41289	-2.3521	0.0132489	yes	PF3D7_1230100	conserved Plasmodium protein, unknown function
XLOC_004644	T6	T14	9.69712	1.06519	-3.18645	0.0409633	yes	PF3D7_1230300	subpellicular microtubule protein 2, putative (SPM2)
XLOC_004645	T6	T14	38.7357	5.49291	-2.81802	0.00542792	yes	PF3D7_1230400	ATP-dependent protease subunit ClpQ (ClpQ)
XLOC_004646	T6	T14	22.7326	150.677	2.72863	0.000643505	yes	PF3D7_1230500	WD-repeat protein, putative
XLOC_004648	T6	T14	298.223	30.208	-3.30339	0.000643505	yes	PF3D7_1231200	conserved Plasmodium protein, unknown function
XLOC_004649	T6	T14	53.4274	3.53225	-3.91892	0.000643505	yes	PF3D7_1231300	conserved Plasmodium protein, unknown function
XLOC_004650	T6	T14	257.588	17.8682	-3.8496	0.000643505	yes	PF3D7_1231400	amino acid transporter, putative
XLOC_004653	T6	T14	3.79844	65.5251	4.10857	0.00117542	yes	NA	NA
XLOC_004657	T6	T14	326.473	15.546	-4.39235	0.000643505	yes	PF3D7_1232500	CG2-related protein, putative
XLOC_004661	T6	T14	52.6772	153.808	1.54588	0.0190517	yes	PF3D7_1233400	conserved Plasmodium membrane protein, unknown function
XLOC_004666	T6	T14	36.2363	158.633	2.13019	0.00293481	yes	PF3D7_1234500	conserved Plasmodium protein, unknown function
XLOC_004667	T6	T14	34.7321	4.91557	-2.82084	0.000643505	yes	PF3D7_1234600	conserved Plasmodium protein, unknown function
XLOC_004670	T6	T14	120.783	5.84901	-4.36808	0.000643505	yes	PF3D7_1235200	V-type K -independent H -translocating inorganic pyrophosphatase (VP2)
XLOC_004674	T6	T14	151.162	773.34	2.355	0.0016603	yes	PF3D7_1236100	clustered-asparagine-rich protein
XLOC_004678	T6	T14	34.3935	8.46409	-2.02271	0.0141974	yes	PF3D7_1236700	s-adenosyl-methyltransferase, putative
XLOC_004679	T6	T14	200.685	19.5842	-3.35717	0.000643505	yes	PF3D7_1236900	conserved Plasmodium protein, unknown function
XLOC_004688	T6	T14	151.076	12.4478	-3.60131	0.000643505	yes	PF3D7_1238600	sphingomyelin phosphodiesterase, putative
XLOC_004689	T6	T14	1566.49	52.0928	-4.91031	0.0340813	yes	PF3D7_1238900	protein kinase 2 (PK2)
XLOC_004690	T6	T14	397.718	15.4222	-4.68866	0.000643505	yes	NA	NA
XLOC_004691	T6	T14	131.133	45.6426	-1.52257	0.0141974	yes	PF3D7_1239000	HD superfamily phosphohydrolase protein
XLOC_004694	T6	T14	15.6068	3.70694	-2.07387	0.0466849	yes	PF3D7_1239600	hydroxyethylthiazole kinase, putative
XLOC_004696	T6	T14	1658.75	626.889	-1.40381	0.0321206	yes	PF3D7_1240100	early transcribed membrane protein 12 (ETRAMP12)
XLOC_004697	T6	T14	0.337195	3.69323	3.45323	0.00819544	yes	PF3D7_1240200	erythrocyte membrane protein 1 (PfEMP1), pseudogene
XLOC_004703	T6	T14	64.2184	173.765	1.43607	0.0295114	yes	PF3D7_1241100	conserved Plasmodium protein, unknown function
XLOC_004706	T6	T14	19.5822	3.87575	-2.337	0.00117542	yes	PF3D7_1241400	RNA binding protein, putative
XLOC_004713	T6	T14	16.7925	100.382	2.57961	0.00117542	yes	PF3D7_1243100	zinc finger protein, putative
XLOC_004715	T6	T14	52.038	10.8796	-2.25793	0.00959447	yes	PF3D7_1243500	endosome sorting protein (SNF7 homologue), putative
XLOC_004718	T6	T14	17.9167	0.963995	-4.21614	0.000643505	yes	PF3D7_1243900	double C2-like domain-containing protein (DOC2)
XLOC_004719	T6	T14	27.0444	3.70015	-2.86967	0.000643505	yes	PF3D7_1244000	glucose inhibited division protein a homologue, putative
XLOC_004723	T6	T14	28.7649	85.9294	1.57884	0.0168102	yes	PF3D7_1244800	cytoplasmic translation machinery associated protein, putative
XLOC_004727	T6	T14	22.4282	1.757	-3.67413	0.0321206	yes	NA	NA
XLOC_004730	T6	T14	7.70805	2.1322	-1.85403	0.0435738	yes	PF3D7_1246900	RAC-beta serine/threonine protein kinase (PKB)
XLOC_004738	T6	T14	172.613	64.341	-1.42373	0.0215669	yes	PF3D7_1248900	26S protease regulatory subunit 8, putative
XLOC_004740	T6	T14	82.1659	10.2679	-3.0004	0.0070102	yes	PF3D7_1249400	conserved Plasmodium protein, unknown function
XLOC_004749	T6	T14	37.2338	7.85145	-2.24558	0.0151438	yes	PF3D7_1251300	thymidylate kinase (TMK)
XLOC_004750	T6	T14	14.6643	59.6683	2.02465	0.0107104	yes	PF3D7_1251400	conserved Plasmodium protein, unknown function
XLOC_004752	T6	T14	41.7409	108.589	1.37935	0.0396001	yes	PF3D7_1251800	conserved Plasmodium protein, unknown function
XLOC_004754	T6	T14	1038.39	29.193	-5.15259	0.000643505	yes	PF3D7_1252100	rhoptry neck protein 3 (RON3)
XLOC_004756	T6	T14	49.689	541.136	3.44499	0.000643505	yes	PF3D7_1252300	conserved Plasmodium protein, unknown function
XLOC_004757	T6	T14	13.9532	0	Inf	0.000643505	yes	NA	NA
XLOC_004762	T6	T14	97.2327	610.933	2.6515	0.000643505	yes	PF3D7_1253200	Plasmodium exported protein, unknown function
XLOC_004767	T6	T14	1.13736	6.82811	2.5858	0.000643505	yes	PF3D7_1255200	erythrocyte membrane protein 1, PfEMP1 (VAR)
XLOC_004771	T6	T14	6.54005	1.0286	-2.66861	0.0302724	yes	NA	NA
XLOC_004772	T6	T14	18.4438	391.699	4.40854	0.000643505	yes	PF3D7_1301400	Plasmodium exported protein (hyp12), unknown function
XLOC_004774	T6	T14	2.87909	40.7707	3.82385	0.0225849	yes	NA	NA
XLOC_004775	T6	T14	338.016	3305.27	3.28961	0.000643505	yes	PF3D7_1301700	Plasmodium exported protein (hyp8), unknown function (GEXP07)
XLOC_004780	T6	T14	52.7886	9.42712	-2.48534	0.0374968	yes	NA	NA
XLOC_004785	T6	T14	21.8415	83.3707	1.93247	0.0101531	yes	PF3D7_1303300	conserved Plasmodium protein, unknown function
XLOC_004787	T6	T14	22.1027	4.20327	-2.39464	0.00332187	yes	PF3D7_1303700	conserved Plasmodium protein, unknown function
XLOC_004790	T6	T14	6.93212	1.73156	-2.00123	0.0258223	yes	PF3D7_1304600	conserved Plasmodium protein, unknown function
XLOC_004792	T6	T14	87.7705	282.137	1.68459	0.0299024	yes	PF3D7_1304900	DNA-directed RNA polymerase 2, putative
XLOC_004793	T6	T14	42.591	7.14638	-2.57527	0.000643505	yes	PF3D7_1305000	conserved Plasmodium protein, unknown function
XLOC_004795	T6	T14	9.67221	37.9392	1.97177	0.0330052	yes	PF3D7_1305500	protein phosphatase, putative
XLOC_004798	T6	T14	16.6133	1.21929	-3.76822	0.000643505	yes	PF3D7_1306000	conserved Plasmodium protein, unknown function
XLOC_004801	T6	T14	5.54462	1.39922	-1.98647	0.0104395	yes	PF3D7_1306500	MORN repeat protein, putative
XLOC_004803	T6	T14	41.9004	121.689	1.53816	0.017044	yes	PF3D7_1307100	U3 small nucleolar RNA-associated protein 6, putative
XLOC_004805	T6	T14	234.34	88.4611	-1.40548	0.0494031	yes	PF3D7_1307700	conserved Plasmodium protein, unknown function
XLOC_004806	T6	T14	183.098	9.73718	-4.23297	0.000643505	yes	PF3D7_1308000	conserved Plasmodium membrane protein, unknown function
XLOC_004808	T6	T14	17.2714	72.7543	2.07465	0.00477551	yes	PF3D7_1308300	40S ribosomal protein S27, putative
XLOC_004810	T6	T14	272.012	1176.98	2.11335	0.00406905	yes	PF3D7_1309100	60S ribosomal protein L24, putative
XLOC_004814	T6	T14	23.4614	7.15456	-1.71335	0.0124656	yes	PF3D7_1309400	HORMA domain protein, putative
XLOC_004815	T6	T14	19.224	87.0155	2.17836	0.00730965	yes	PF3D7_1309600	ribosomal RNA methyltransferase, putative
XLOC_004816	T6	T14	23.2175	61.3989	1.403	0.0328284	yes	PF3D7_1309700	conserved Plasmodium protein, unknown function
XLOC_004833	T6	T14	39.5499	8.78541	-2.17049	0.0450402	yes	PF3D7_1312200	conserved Plasmodium protein, unknown function
XLOC_004834	T6	T14	5.3698	1.51442	-1.82611	0.048101	yes	PF3D7_1312400	translation initiation factor IF-2, putative
XLOC_004835	T6	T14	75.491	10.7112	-2.81719	0.000643505	yes	PF3D7_1312600	branched-chain alpha keto-acid dehydrogenase, putative
XLOC_004842	T6	T14	7.96759	2.19027	-1.86303	0.0470413	yes	PF3D7_1314200	telomerase reverse transcriptase, putative (TERT)
XLOC_004843	T6	T14	12.286	44.8358	1.86764	0.0172823	yes	PF3D7_1314600	lipoate protein ligase a type 1 (LplA1)
XLOC_004844	T6	T14	45.112	152.354	1.75584	0.00959447	yes	PF3D7_1314900	TFIIH basal transcription factor subunit
XLOC_004846	T6	T14	30.7899	6.54252	-2.23454	0.0494031	yes	PF3D7_1315100	serine/threonine protein kinase (PK9)
XLOC_004847	T6	T14	152.646	19.9107	-2.93857	0.000643505	yes	PF3D7_1315300	conserved Plasmodium protein, unknown function
XLOC_004848	T6	T14	34.4366	214.739	2.64057	0.000643505	yes	PF3D7_1315700	1-methyladenosine tRNA methyltransferase subunit, putative
XLOC_004851	T6	T14	592.76	39.9525	-3.89109	0.000643505	yes	PF3D7_1316200	ADP-ribosylation factor, putative
XLOC_004854	T6	T14	138.905	24.0047	-2.53271	0.000643505	yes	PF3D7_1316600	choline-phosphate cytidylyltransferase (CCT)
XLOC_004855	T6	T14	7.39568	0.625608	-3.56335	0.0223844	yes	PF3D7_1316700	conserved Plasmodium protein, unknown function
XLOC_004857	T6	T14	76.2451	6.68464	-3.51172	0.000643505	yes	PF3D7_1317100	DNA replication licensing factor MCM4 (MCM4)
XLOC_004861	T6	T14	287.71	1478.82	2.36175	0.00608484	yes	PF3D7_1317800	40S ribosomal protein S15/S19, putative
XLOC_004869	T6	T14	52.9908	9.92612	-2.41644	0.000643505	yes	PF3D7_1319400	conserved Plasmodium protein, unknown function
XLOC_004871	T6	T14	8.3878	2.85178	-1.55643	0.0443772	yes	PF3D7_1319600	conserved Plasmodium protein, unknown function
XLOC_004876	T6	T14	14.8004	51.4956	1.79881	0.036484	yes	PF3D7_1320500	SNARE protein, putative (SNAP23)
XLOC_004878	T6	T14	95.9846	6.99273	-3.77887	0.000643505	yes	PF3D7_1320700	conserved Plasmodium protein, unknown function
XLOC_004879	T6	T14	22.0683	6.42253	-1.78076	0.0358074	yes	PF3D7_1320800	dihydrolipamide succinyltransferase component of 2-oxoglutarate dehydrogenase complex
XLOC_004882	T6	T14	556.98	91.0027	-2.61365	0.000643505	yes	PF3D7_1321400	DHHC-type zinc finger protein, putative
XLOC_004887	T6	T14	70.3659	6.90655	-3.34884	0.000643505	yes	PF3D7_1322000	adenosine-diphosphatase, putative
XLOC_004889	T6	T14	57.1354	6.02077	-3.24636	0.000643505	yes	PF3D7_1322200	conserved Plasmodium protein, unknown function
XLOC_004891	T6	T14	90.6015	12.0556	-2.90983	0.000643505	yes	PF3D7_1322500	DHHC-type zinc finger protein, putative
XLOC_004896	T6	T14	18.5459	5.00638	-1.88926	0.0450402	yes	PF3D7_1323600	conserved Plasmodium protein, unknown function
XLOC_004897	T6	T14	1269.78	60.8346	-4.38354	0.000643505	yes	PF3D7_1323700	glideosome associated protein with multiple membrane spans 1 (GAPM1)
XLOC_004898	T6	T14	31.6893	192.622	2.6037	0.0107104	yes	PF3D7_1323900	conserved Plasmodium protein, unknown function
XLOC_004899	T6	T14	89.0607	10.3866	-3.10007	0.000643505	yes	PF3D7_1324100	conserved Plasmodium membrane protein, unknown function
XLOC_004901	T6	T14	90.1254	617.857	2.77727	0.00477551	yes	PF3D7_1324400	MSF1-like protein, putative
XLOC_004902	T6	T14	9.01845	1.71158	-2.39755	0.0168102	yes	PF3D7_1324600	conserved Plasmodium protein, unknown function
XLOC_004911	T6	T14	14.5218	2.02307	-2.8436	0.000643505	yes	PF3D7_1326600	conserved Plasmodium protein, unknown function
XLOC_004913	T6	T14	17.0326	187.103	3.45746	0.000643505	yes	PF3D7_1327200	ribonuclease P protein subunit rpr, putative
XLOC_004914	T6	T14	209.497	7.83473	-4.7409	0.000643505	yes	PF3D7_1327300	conserved Plasmodium protein, unknown function
XLOC_004915	T6	T14	82.0883	6.01974	-3.7694	0.000643505	yes	PF3D7_1327500	conserved Plasmodium protein, unknown function
XLOC_004917	T6	T14	50.0612	169.295	1.75777	0.0036948	yes	PF3D7_1327800	ribose-phosphate pyrophosphokinase, putative
XLOC_004920	T6	T14	28.5835	3.39077	-3.0755	0.000643505	yes	PF3D7_1328200	conserved Plasmodium protein, unknown function
XLOC_004928	T6	T14	15.6692	3.09614	-2.33939	0.00670864	yes	PF3D7_1329800	conserved Plasmodium protein, unknown function
XLOC_004929	T6	T14	12.4858	3.05634	-2.03041	0.0249956	yes	PF3D7_1329900	conserved Plasmodium protein, unknown function
XLOC_004931	T6	T14	18.9724	3.74858	-2.33948	0.0036948	yes	PF3D7_1330500	conserved Plasmodium protein, unknown function
XLOC_004932	T6	T14	27.9398	5.69722	-2.29399	0.00845309	yes	PF3D7_1330700	GPI transamidase subunit PIG-U, putative
XLOC_004937	T6	T14	138.04	7.12538	-4.27597	0.000643505	yes	PF3D7_1331500	conserved Plasmodium protein, unknown function
XLOC_004940	T6	T14	344.38	1443.41	2.0674	0.0016603	yes	PF3D7_1331800	60S ribosomal protein L23, putative
XLOC_004944	T6	T14	65.5928	418.84	2.67479	0.0349522	yes	PF3D7_1332500	SAM-dependent RNA methyltransferase, putative
XLOC_004948	T6	T14	99.5258	269.952	1.43956	0.0383716	yes	PF3D7_1333400	conserved protein, unknown function
XLOC_004952	T6	T14	11.9585	3.63014	-1.71994	0.0302724	yes	PF3D7_1333900	conserved Plasmodium protein, unknown function
XLOC_004953	T6	T14	30.0197	171.628	2.5153	0.000643505	yes	PF3D7_1334200	chaperone binding protein, putative
XLOC_004956	T6	T14	87.1886	1.81059	-5.58961	0.000643505	yes	PF3D7_1335400	reticulocyte binding protein 2 homologue a (RH2a)
XLOC_004957	T6	T14	4.9811	0.52453	-3.24737	0.0409633	yes	PF3D7_1335500	conserved Plasmodium protein, unknown function
XLOC_004958	T6	T14	32.6942	125.518	1.94079	0.00670864	yes	PF3D7_1335600	conserved Plasmodium protein, unknown function
XLOC_004959	T6	T14	33.785	8.37948	-2.01145	0.010973	yes	PF3D7_1335800	conserved Plasmodium protein, unknown function
XLOC_004963	T6	T14	37.3566	124.286	1.73422	0.017044	yes	PF3D7_1336800	nuclear movement protein, putative
XLOC_004967	T6	T14	27.2844	100.805	1.88543	0.0016603	yes	PF3D7_1337300	exoribonuclease, putative
XLOC_004971	T6	T14	28.3565	7.92687	-1.83886	0.0371754	yes	NA	NA
XLOC_004972	T6	T14	43.8014	157.367	1.84509	0.0139641	yes	PF3D7_1337900	conserved Plasmodium protein, unknown function
XLOC_004973	T6	T14	55.6802	17.0363	-1.70855	0.0221974	yes	PF3D7_1338000	conserved Plasmodium membrane protein, unknown function
XLOC_004975	T6	T14	248.109	792.899	1.67617	0.0190517	yes	PF3D7_1338300	elongation factor 1-gamma, putative
XLOC_004981	T6	T14	17.8615	3.5238	-2.34165	0.00406905	yes	PF3D7_1339900	ABC transporter (MDR family), putative (MDR5)
XLOC_004982	T6	T14	33.3996	96.8244	1.53554	0.0196988	yes	PF3D7_1340300	nucleolar complex protein 2, putative
XLOC_004986	T6	T14	318.692	1191.98	1.90312	0.00477551	yes	PF3D7_1341300	60S ribosomal protein L18-2, putative
XLOC_004988	T6	T14	82.9977	9.22711	-3.16912	0.000643505	yes	PF3D7_1341500	conserved Plasmodium protein, unknown function
XLOC_004989	T6	T14	16.5784	4.38241	-1.91951	0.0227992	yes	PF3D7_1341600	dolichyl-phosphate-mannose-glygolipidalpha-mannosyltransferase, putative (ALG9)
XLOC_004991	T6	T14	85.7511	14.0767	-2.60685	0.000643505	yes	PF3D7_1342100	aconitate hydratase
XLOC_004994	T6	T14	3420.48	73.8444	-5.53357	0.000643505	yes	PF3D7_1342600	myosin A (MyoA)
XLOC_005004	T6	T14	140.32	31.0887	-2.17426	0.00117542	yes	PF3D7_1344100	krox-like protein. putative
XLOC_005007	T6	T14	16.1658	3.57775	-2.17582	0.017756	yes	PF3D7_1344600	lipoyl synthase (LipA)
XLOC_005009	T6	T14	46.7579	151.843	1.6993	0.0104395	yes	PF3D7_1344900	conserved Plasmodium protein, unknown function
XLOC_005013	T6	T14	294.557	27.1156	-3.44135	0.000643505	yes	PF3D7_1345600	inner membrane complex protein
XLOC_005020	T6	T14	95.8018	13.9395	-2.78087	0.0036948	yes	PF3D7_1346900	conserved Plasmodium protein, unknown function
XLOC_005021	T6	T14	18.28	2.2148	-3.04502	0.000643505	yes	PF3D7_1347100	DNA topoisomerase III, putative
XLOC_005023	T6	T14	29.6373	148.985	2.32968	0.00845309	yes	PF3D7_1347400	conserved Plasmodium protein, unknown function
XLOC_005027	T6	T14	48.3331	9.82957	-2.29781	0.00987162	yes	PF3D7_1348500	TBC domain protein, putative
XLOC_005028	T6	T14	221.736	14.0045	-3.98488	0.000643505	yes	PF3D7_1348600	conserved Plasmodium protein, unknown function
XLOC_005032	T6	T14	16.0599	192.076	3.58014	0.000643505	yes	PF3D7_1349400	cytidine and deoxycytidylate deaminase, putative
XLOC_005034	T6	T14	33.0186	160.789	2.28382	0.00210962	yes	PF3D7_1349800	nucleolar preribosomal associated cytoplasmic ATPase, putative
XLOC_005035	T6	T14	63.7391	248.137	1.96089	0.00509489	yes	PF3D7_1350300	conserved Plasmodium protein, unknown function
XLOC_005041	T6	T14	239.464	1102.59	2.20302	0.00117542	yes	PF3D7_1351400	60S ribosomal protein L17, putative
XLOC_005044	T6	T14	1180.6	33.8317	-5.125	0.000643505	yes	PF3D7_1351700	alveolin, putative (ALV6)
XLOC_005046	T6	T14	334.736	853.488	1.35035	0.0313731	yes	PF3D7_1351800.1,PF3D7_1351800.2	conserved Plasmodium protein, unknown function
XLOC_005047	T6	T14	14.0258	4.871	-1.52579	0.0367962	yes	PF3D7_1352000	conserved Plasmodium protein, unknown function
XLOC_005056	T6	T14	741.773	8679.74	3.5486	0.000643505	yes	PF3D7_1353200	membrane associated histidine-rich protein (MAHRP2)
XLOC_005057	T6	T14	39.2458	107.853	1.45845	0.0246006	yes	PF3D7_1353400	Ran-binding protein, putative
XLOC_005060	T6	T14	6.09303	29.1171	2.25663	0.0358074	yes	PF3D7_1353700	conserved Plasmodium protein, unknown function
XLOC_005065	T6	T14	54.2581	191.233	1.81742	0.00477551	yes	PF3D7_1355300	histone-lysine N-methyltransferase, putative (SET6)
XLOC_005066	T6	T14	55.9071	182.565	1.7073	0.00639482	yes	PF3D7_1355500	serine/threonine protein phosphatase (PP5)
XLOC_005068	T6	T14	16.295	60.1864	1.88501	0.0151438	yes	PF3D7_1355800	splicing factor 3B subunit 5, putative (SF3B5)
XLOC_005069	T6	T14	24.7138	90.6374	1.87479	0.00406905	yes	PF3D7_1355900	conserved protein, unknown function
XLOC_005072	T6	T14	217.722	15.9781	-3.76832	0.000643505	yes	PF3D7_1356300	ubiquitin conjugating enzyme, putative
XLOC_005073	T6	T14	12.6922	4.08507	-1.63551	0.0392628	yes	PF3D7_1356400	phosphatase 2A regulatory subunit-related protein, putative
XLOC_005076	T6	T14	284.235	9.46948	-4.90766	0.000643505	yes	PF3D7_1356800	serine/threonine protein kinase, putative (ARK3)
XLOC_005081	T6	T14	69.0582	199.745	1.53228	0.0207516	yes	PF3D7_1357800	TCP-1/cpn60 chaperonin family, putative
XLOC_005082	T6	T14	17.0824	52.8709	1.62997	0.0497232	yes	PF3D7_1357900	pyrroline carboxylate reductase
XLOC_005083	T6	T14	41.2272	113.941	1.46662	0.0284053	yes	PF3D7_1358200	conserved Plasmodium protein, unknown function
XLOC_005085	T6	T14	21.5717	2.64938	-3.02541	0.000643505	yes	PF3D7_1358600	zinc finger protein, putative
XLOC_005087	T6	T14	343.369	1048.92	1.61107	0.0205389	yes	PF3D7_1358800	40S ribosomal protein S13, putative
XLOC_005091	T6	T14	16.9776	2.83032	-2.5846	0.0213743	yes	NA	NA
XLOC_005094	T6	T14	46.6706	7.32595	-2.67143	0.000643505	yes	PF3D7_1359600	conserved Plasmodium protein, unknown function
XLOC_005095	T6	T14	102.711	4.59948	-4.48097	0.000643505	yes	PF3D7_1359700	conserved Plasmodium protein, unknown function
XLOC_005098	T6	T14	29.2805	155.143	2.40559	0.0016603	yes	PF3D7_1360400	conserved Plasmodium protein, unknown function
XLOC_005104	T6	T14	62.581	15.4237	-2.02058	0.00670864	yes	PF3D7_1361700	cytochrome c oxidase subunit 2, putative
XLOC_005105	T6	T14	1151.43	26.2323	-5.45594	0.000643505	yes	PF3D7_1361800	conserved Plasmodium protein, unknown function
XLOC_005106	T6	T14	86.8288	16.8778	-2.36305	0.010973	yes	PF3D7_1362000	conserved Plasmodium protein, unknown function
XLOC_005107	T6	T14	26.8681	111.772	2.05659	0.0196988	yes	PF3D7_1362300	conserved protein, unknown function
XLOC_005109	T6	T14	12.5391	3.41165	-1.8779	0.0405967	yes	PF3D7_1362500	exonuclease, putative
XLOC_005111	T6	T14	17.6308	4.60293	-1.93748	0.00210962	yes	PF3D7_1362700	conserved Plasmodium protein, unknown function
XLOC_005112	T6	T14	42.7701	2.4994	-4.09694	0.000643505	yes	PF3D7_1362800	conserved Plasmodium protein, unknown function
XLOC_005113	T6	T14	7.24489	1.07108	-2.75789	0.00210962	yes	PF3D7_1362900	conserved Plasmodium protein, unknown function
XLOC_005121	T6	T14	174.131	22.1373	-2.97563	0.000643505	yes	PF3D7_1364100	cysteine-rich surface protein (Pf92)
XLOC_005123	T6	T14	45.0289	147.664	1.7134	0.0127276	yes	PF3D7_1364500	exosome complex exonuclease, putative
XLOC_005124	T6	T14	15.2781	3.96225	-1.94707	0.0165766	yes	PF3D7_1364600	aldo-keto reductase, putative
XLOC_005128	T6	T14	17.679	209.134	3.56432	0.00117542	yes	PF3D7_1365200	conserved Plasmodium protein, unknown function
XLOC_005134	T6	T14	1.30851	22.7177	4.11782	0.0404385	yes	NA	NA
XLOC_005149	T6	T14	62.1532	214.436	1.78665	0.00845309	yes	PF3D7_1369000	glycosylphosphatidylinositol anchor attachment 1 protein, putative
XLOC_005152	T6	T14	47.533	147.843	1.63707	0.0107104	yes	PF3D7_1369500	conserved Plasmodium protein, unknown function
XLOC_005155	T6	T14	534.705	5173.18	3.27424	0.00542792	yes	PF3D7_1370300	membrane associated histidine-rich protein (MAHRP1)
XLOC_005165	T6	T14	1.75865	17.0771	3.27953	0.0168102	yes	PF3D7_1371900	Plasmodium exported protein, unknown function
XLOC_005166	T6	T14	3.58365	58.5594	4.0304	0.000643505	yes	PF3D7_1372000	Plasmodium exported protein (PHISTa), unknown function
XLOC_005167	T6	T14	64.4131	22.5933	-1.51146	0.0203341	yes	PF3D7_1372100	Plasmodium exported protein (PHISTb), unknown function (GEXP04)
XLOC_005178	T6	T14	4.31622	0.226157	-4.25437	0.000643505	yes	NA	NA
XLOC_005183	T6	T14	4.38264	13.2884	1.6003	0.00819544	yes	PF3D7_1300300	erythrocyte membrane protein 1, PfEMP1 (VAR)
XLOC_005191	T6	T14	4.78328	52.976	3.46927	0.000643505	yes	PF3D7_1301200	glycophorin binding protein (GBPH2)
XLOC_005192	T6	T14	1.55964	29.1818	4.22579	0.00406905	yes	PF3D7_1301300	Plasmodium exported protein (PHISTa-like), unknown function, pseudogene
XLOC_005193	T6	T14	35.3968	6.50037	-2.44503	0.00902018	yes	PF3D7_1301500	Plasmodium exported protein (PHISTa), unknown function
XLOC_005194	T6	T14	2097.2	38.931	-5.7514	0.000643505	yes	PF3D7_1301600	erythrocyte binding antigen-140 (EBA140)
XLOC_005197	T6	T14	199.837	814.404	2.02692	0.0070102	yes	PF3D7_1302000	Plasmodium exported protein, unknown function
XLOC_005199	T6	T14	96.5501	13.4825	-2.84018	0.000643505	yes	PF3D7_1302200	early transcribed membrane protein 13 (ETRAMP13)
XLOC_005204	T6	T14	427.506	1366.76	1.67674	0.0238183	yes	PF3D7_1302800	40S ribosomal protein S7, putative
XLOC_005208	T6	T14	25.0136	3.52533	-2.82688	0.000643505	yes	PF3D7_1303800	conserved Plasmodium protein, unknown function
XLOC_005209	T6	T14	64.3382	5.54751	-3.53576	0.000643505	yes	PF3D7_1304000	chromosome condensation protein, putative
XLOC_005210	T6	T14	90.9054	7.65566	-3.56977	0.000643505	yes	PF3D7_1304100	DNA ligase I (LigI)
XLOC_005211	T6	T14	351.732	30.7139	-3.51751	0.000643505	yes	PF3D7_1304200.1,PF3D7_1304200.2	CorA-like Mg2 transporter protein, putative
XLOC_005214	T6	T14	10.9363	78.0185	2.83469	0.0151438	yes	PF3D7_1304800	small nucleolar RNA snoR16
XLOC_005215	T6	T14	36.374	9.79235	-1.89318	0.0234356	yes	PF3D7_1305100	conserved Plasmodium protein, unknown function
XLOC_005217	T6	T14	15.8605	48.6278	1.61635	0.0282067	yes	PF3D7_1305400	AAR2 protein, putative
XLOC_005220	T6	T14	64.6147	18.3901	-1.81294	0.0139641	yes	PF3D7_1306200	conserved Plasmodium protein, unknown function
XLOC_005224	T6	T14	35.5636	93.7752	1.3988	0.0490733	yes	PF3D7_1306800	RED-like protein, putative
XLOC_005226	T6	T14	18.4559	70.8189	1.94005	0.00931154	yes	PF3D7_1307200	DnaJ protein, putative
XLOC_005229	T6	T14	323.849	29.8972	-3.43724	0.0016603	yes	NA	NA
XLOC_005230	T6	T14	63.1448	8.54722	-2.88514	0.000643505	yes	PF3D7_1307600	DNA-directed RNA polymerase alpha chain, putative
XLOC_005232	T6	T14	116.309	7.86114	-3.88707	0.000643505	yes	PF3D7_1307900	tripartite motif protein, putative
XLOC_005236	T6	T14	63.4674	9.35792	-2.76175	0.000643505	yes	PF3D7_1308500	conserved Plasmodium protein, unknown function
XLOC_005238	T6	T14	17.4628	4.0057	-2.12416	0.0401171	yes	PF3D7_1308800	tyrosine recombinase (INT)
XLOC_005239	T6	T14	34.6061	94.1166	1.44342	0.0215669	yes	PF3D7_1308900	mRNA-decapping enzyme 2, putative (DCP2)
XLOC_005240	T6	T14	48.446	320.338	2.72514	0.000643505	yes	PF3D7_1309000	conserved Plasmodium protein, unknown function
XLOC_005242	T6	T14	39.0027	218.951	2.48896	0.000643505	yes	PF3D7_1309500	small nucleolar ribonucleoprotein, putative
XLOC_005248	T6	T14	112.14	12.7305	-3.13894	0.000643505	yes	PF3D7_1310600	secretory complex protein 61 alpha,Rab GTPase 5b (Sec61-alpha)
XLOC_005249	T6	T14	5693.89	179.69	-4.98584	0.000643505	yes	PF3D7_1310700	conserved Plasmodium protein, unknown function
XLOC_005255	T6	T14	30.4248	3.06865	-3.30957	0.000643505	yes	PF3D7_1312100	conserved Plasmodium protein, unknown function
XLOC_005257	T6	T14	190.51	18.3401	-3.37679	0.000643505	yes	PF3D7_1312500	conserved Plasmodium protein, unknown function
XLOC_005259	T6	T14	97.6947	4.65572	-4.3912	0.000643505	yes	PF3D7_1312800	conserved Plasmodium protein, unknown function
XLOC_005264	T6	T14	20.0359	119.45	2.57574	0.000643505	yes	PF3D7_1313900	conserved Plasmodium protein, unknown function
XLOC_005268	T6	T14	0	4.85927	Inf	0.000643505	yes	PF3D7_1314800	ubiquitin-like protein, putative
XLOC_005269	T6	T14	16.0138	2.88531	-2.47252	0.0337186	yes	PF3D7_1315200	conserved Plasmodium protein, unknown function
XLOC_005275	T6	T14	3.60076	0	Inf	0.0374968	yes	PF3D7_1316300	conserved Plasmodium protein, unknown function
XLOC_005282	T6	T14	55.8136	223.208	1.9997	0.010973	yes	PF3D7_1317700	conserved Plasmodium protein, unknown function
XLOC_005286	T6	T14	32.8421	4.45466	-2.88216	0.000643505	yes	PF3D7_1318400	chromosome segregation protein, putative
XLOC_005287	T6	T14	177.745	7.21396	-4.62287	0.000643505	yes	PF3D7_1318700	conserved Plasmodium protein, unknown function
XLOC_005288	T6	T14	581.95	189.591	-1.61801	0.0274276	yes	PF3D7_1318800	secretory complex protein 63 (SEC63)
XLOC_005291	T6	T14	80.9337	260.472	1.68632	0.0127276	yes	PF3D7_1319300	N2,N2-dimethylguanosine tRNA methyltransferase, putative
XLOC_005292	T6	T14	16.2232	4.65003	-1.80274	0.0234356	yes	PF3D7_1319700	ser/thr protein phosphatase 2A regulatory subunit A, putative
XLOC_005294	T6	T14	15.9051	2.22079	-2.84034	0.0304715	yes	PF3D7_1320100	ATP-dependent Clp protease adaptor protein ClpS, putative
XLOC_005297	T6	T14	14.6358	128.238	3.13125	0.0016603	yes	PF3D7_1320900	RNA-binding protein, putative
XLOC_005298	T6	T14	182.08	6.4562	-4.81774	0.000643505	yes	PF3D7_1321100	conserved Plasmodium protein, unknown function
XLOC_005300	T6	T14	202.21	12.7006	-3.99288	0.000643505	yes	PF3D7_1321500.1,PF3D7_1321500.2	3',5'-cyclic nucleotide phosphodiesterase, putative (PDEbeta)
XLOC_005302	T6	T14	2227.39	356.956	-2.64154	0.000643505	yes	PF3D7_1321900	conserved Plasmodium protein, unknown function
XLOC_005304	T6	T14	12.1168	4.15895	-1.54272	0.0439121	yes	PF3D7_1322300	translation initiation factor EIF-2B subunit related
XLOC_005307	T6	T14	84.0934	284.158	1.75663	0.0160977	yes	PF3D7_1323200	vacuolar ATP synthase subunit g, putative
XLOC_005309	T6	T14	414.666	3064.18	2.88548	0.000643505	yes	PF3D7_1323400	60S ribosomal protein L23a, putative
XLOC_005311	T6	T14	18.9835	49.5314	1.3836	0.0340813	yes	PF3D7_1323800	vacuolar protein sorting 52 homologue
XLOC_005312	T6	T14	12.9204	56.1317	2.11916	0.0184163	yes	PF3D7_1324000	conserved Plasmodium protein, unknown function
XLOC_005322	T6	T14	21.9964	2.50386	-3.13504	0.000643505	yes	PF3D7_1325900	conserved Plasmodium protein, unknown function
XLOC_005323	T6	T14	99.8982	21.4238	-2.22124	0.00542792	yes	PF3D7_1326000	conserved Plasmodium protein, unknown function
XLOC_005325	T6	T14	32.3165	144.81	2.16382	0.00210962	yes	PF3D7_1326400	translation initiation factor EIF-2B gamma subunit, putative
XLOC_005326	T6	T14	11.3035	3.43709	-1.71751	0.0184163	yes	PF3D7_1326500	conserved Plasmodium protein, unknown function
XLOC_005327	T6	T14	20.8128	58.1182	1.48152	0.0473432	yes	PF3D7_1326800	syntaxin, Qa-SNARE family (SYN18)
XLOC_005330	T6	T14	168.503	23.1991	-2.86063	0.000643505	yes	PF3D7_1327400	conserved Plasmodium protein, unknown function
XLOC_005331	T6	T14	27.99	185.252	2.7265	0.0207516	yes	PF3D7_1327700	regulator of nonsense transcripts 3B, putative (UPF3B)
XLOC_005332	T6	T14	23.6521	3.72797	-2.66551	0.000643505	yes	PF3D7_1328000	conserved Plasmodium protein, unknown function
XLOC_005333	T6	T14	573.782	86.1891	-2.73492	0.000643505	yes	PF3D7_1328300	conserved Plasmodium protein, unknown function
XLOC_005339	T6	T14	68.1957	15.9433	-2.09673	0.0016603	yes	PF3D7_1329100	myosin C (MyoC)
XLOC_005344	T6	T14	77.0536	5.88032	-3.7119	0.000643505	yes	PF3D7_1329700	conserved Plasmodium protein, unknown function
XLOC_005348	T6	T14	24.1093	6.57689	-1.87411	0.0165766	yes	PF3D7_1330600	elongation factor Tu, putative
XLOC_005351	T6	T14	38.8378	2.01431	-4.26911	0.000643505	yes	NA	NA
XLOC_005352	T6	T14	64.8205	11.7229	-2.46712	0.0124656	yes	PF3D7_1331600	protein tyrosine phosphatase, putative
XLOC_005353	T6	T14	45.1916	120.335	1.41293	0.0251969	yes	PF3D7_1331700	glutamine--tRNA ligase, putative
XLOC_005355	T6	T14	73.1513	7.22977	-3.33886	0.00576064	yes	NA	NA
XLOC_005358	T6	T14	51.3856	159.251	1.63187	0.011959	yes	PF3D7_1332700	DEAD/DEAH box ATP-dependent RNA helicase, putative
XLOC_005361	T6	T14	72.7867	242.692	1.73738	0.00902018	yes	PF3D7_1333300	transmembrane protein Tmp21 homologue, putative
XLOC_005362	T6	T14	30.2053	82.0903	1.44241	0.0215669	yes	PF3D7_1333600	U3 snoRNA-associated small subunit rRNA processing associated protein, putative
XLOC_005363	T6	T14	111.803	13.1309	-3.08993	0.000643505	yes	PF3D7_1333700	histone H3 variant (CenH3)
XLOC_005365	T6	T14	22.6031	6.02622	-1.9072	0.010973	yes	PF3D7_1334100	conserved Plasmodium protein, unknown function
XLOC_005367	T6	T14	4.60144	1.0977	-2.0676	0.0331878	yes	PF3D7_1334300	MSP7-like protein (MSRP5)
XLOC_005369	T6	T14	7.46834	1.59401	-2.22812	0.0238183	yes	PF3D7_1334500	conserved Plasmodium protein, unknown function
XLOC_005370	T6	T14	39.0929	8.54037	-2.19454	0.0101531	yes	PF3D7_1334600	MSP7-like protein (MSRP3)
XLOC_005371	T6	T14	245.436	844.07	1.78202	0.00761247	yes	PF3D7_1334700	probable protein, unknown function
XLOC_005374	T6	T14	39.5774	2.39253	-4.04807	0.000643505	yes	PF3D7_1335000	MSP7-like protein (MSRP1)
XLOC_005375	T6	T14	3626.14	207.725	-4.12569	0.00210962	yes	PF3D7_1335100	merozoite surface protein 7 (MSP7)
XLOC_005376	T6	T14	37.516	1.23268	-4.92763	0.000643505	yes	PF3D7_1335200	reticulocyte binding protein homologue 6, pseudogene (RH6)
XLOC_005377	T6	T14	43.372	0	Inf	0.000643505	yes	NA	NA
XLOC_005378	T6	T14	100.125	1.98774	-5.65454	0.000643505	yes	PF3D7_1335300	reticulocyte binding protein 2 homologue b (RH2b)
XLOC_005379	T6	T14	40.319	16.3217	-1.30467	0.0471822	yes	PF3D7_1335700	conserved Plasmodium protein, unknown function
XLOC_005387	T6	T14	1457.32	68.8178	-4.40439	0.000643505	yes	PF3D7_1337800	calcium-dependent protein kinase 5 (CDPK5)
XLOC_005391	T6	T14	43.7124	5.38032	-3.02228	0.000643505	yes	PF3D7_1338600	conserved Plasmodium protein, unknown function
XLOC_005392	T6	T14	66.2849	9.35118	-2.82546	0.000643505	yes	PF3D7_1338700	conserved Plasmodium protein, unknown function
XLOC_005398	T6	T14	32.7469	2.84388	-3.52542	0.000643505	yes	PF3D7_1339700	conserved Plasmodium protein, unknown function
XLOC_005404	T6	T14	25.3845	6.85002	-1.88977	0.0236378	yes	PF3D7_1340700	Rab GTPase 11b (RAB11b)
XLOC_005407	T6	T14	317.524	1092.72	1.78299	0.00931154	yes	PF3D7_1341200	60S ribosomal protein L18, putative
XLOC_005409	T6	T14	18.4469	2.36159	-2.96555	0.00332187	yes	PF3D7_1341800	conserved Plasmodium protein, unknown function
XLOC_005411	T6	T14	216.33	563.072	1.38009	0.0477495	yes	PF3D7_1342000	40S ribosomal protein S6, putative
XLOC_005414	T6	T14	31.0078	3.99933	-2.9548	0.0425494	yes	PF3D7_1342500	sporozoite protein essential for cell traversal (SPECT)
XLOC_005415	T6	T14	17.6613	109.641	2.63412	0.0025315	yes	PF3D7_1342700	transcription activator, putative
XLOC_005418	T6	T14	277.469	28.1381	-3.30173	0.000643505	yes	PF3D7_1343100	conserved Plasmodium protein, unknown function
XLOC_005424	T6	T14	92.1049	5.36721	-4.10103	0.000643505	yes	PF3D7_1343800	conserved Plasmodium protein, unknown function
XLOC_005426	T6	T14	793.769	32.7525	-4.59904	0.000643505	yes	PF3D7_1344300	conserved protein, unknown function
XLOC_005428	T6	T14	45.9175	10.9724	-2.06516	0.017756	yes	PF3D7_1344500	conserved Plasmodium protein, unknown function
XLOC_005434	T6	T14	15.973	2.24311	-2.83206	0.000643505	yes	PF3D7_1345400	conserved Plasmodium protein, unknown function
XLOC_005439	T6	T14	18.3832	67.7764	1.88239	0.0411275	yes	PF3D7_1346200	mog1 homolog, putative
XLOC_005444	T6	T14	427.808	1650.54	1.9479	0.017044	yes	PF3D7_1347200	nucleoside transporter 1 (NT1)
XLOC_005448	T6	T14	6.13791	1.57383	-1.96347	0.0285854	yes	PF3D7_1348000	conserved Plasmodium protein, unknown function
XLOC_005451	T6	T14	24.2531	110.402	2.18653	0.000643505	yes	PF3D7_1348300	elongation factor Tu, putative
XLOC_005452	T6	T14	11.1768	2.44027	-2.1954	0.000643505	yes	PF3D7_1348400	conserved Plasmodium membrane protein, unknown function
XLOC_005457	T6	T14	52.2646	7.60749	-2.78034	0.0070102	yes	PF3D7_1349100	nucleoside diphosphate hydrolase, putative
XLOC_005467	T6	T14	28.1964	228.796	3.02048	0.000643505	yes	PF3D7_1351100	conserved Plasmodium protein, unknown function
XLOC_005469	T6	T14	0	4.4948	Inf	0.000643505	yes	NA	NA
XLOC_005470	T6	T14	30.9814	3.54888	-3.12597	0.0122188	yes	NA	NA
XLOC_005472	T6	T14	45.6002	142.687	1.64574	0.0158604	yes	PF3D7_1351900	conserved Plasmodium protein, unknown function
XLOC_005479	T6	T14	365.442	2775.47	2.92502	0.00293481	yes	PF3D7_1353100	Plasmodium exported protein, unknown function
XLOC_005480	T6	T14	5.22241	35.1488	2.75069	0.0151438	yes	NA	NA
XLOC_005486	T6	T14	151.409	37.1463	-2.02716	0.0016603	yes	PF3D7_1354200	inositol-polyphosphate 5-phosphatase, putative
XLOC_005489	T6	T14	75.0253	481.906	2.6833	0.000643505	yes	PF3D7_1354600	60S ribosomal protein L7-2, putative
XLOC_005492	T6	T14	13.1824	46.0439	1.8044	0.010973	yes	PF3D7_1355200	RAP protein, putative
XLOC_005496	T6	T14	99.7477	6.68642	-3.89898	0.000643505	yes	PF3D7_1356100	conserved Plasmodium protein, unknown function
XLOC_005502	T6	T14	51.5217	208.509	2.01686	0.00509489	yes	PF3D7_1357700	U3 snoRNA-associated small subunit rRNA processing protein, putative
XLOC_005503	T6	T14	22.8577	4.25017	-2.42709	0.000643505	yes	PF3D7_1358000	patatin-like phospholipase, putative
XLOC_005505	T6	T14	55.5687	12.1335	-2.19527	0.0139641	yes	PF3D7_1358300	rhomboid protease ROM7 (ROM7)
XLOC_005511	T6	T14	22.0473	5.18871	-2.08716	0.0356511	yes	NA	NA
XLOC_005516	T6	T14	93.2869	23.6836	-1.97779	0.00509489	yes	PF3D7_1360900	polyadenylate-binding protein, putative
XLOC_005517	T6	T14	11.392	46.4261	2.02692	0.00670864	yes	PF3D7_1361000	arginine methyltransferase 5, putative (PRMT5)
XLOC_005520	T6	T14	115.252	23.6403	-2.28548	0.0016603	yes	PF3D7_1361900	proliferating cell nuclear antigen (PCNA)
XLOC_005524	T6	T14	17.924	67.2497	1.90763	0.00931154	yes	PF3D7_1363200	bifunctional polynucleotide phosphatase/kinase (PNKP)
XLOC_005530	T6	T14	53.8209	204.829	1.92818	0.00931154	yes	PF3D7_1364800	DNA-directed RNA polymerase 2, putative
XLOC_005537	T6	T14	655.415	2050.5	1.6455	0.0203341	yes	PF3D7_1365900	60S ribosomal protein L40/UBI, putative
XLOC_005549	T6	T14	45.3972	14.2718	-1.66944	0.0238183	yes	PF3D7_1368700	mitochondrial carrier protein, putative
XLOC_005550	T6	T14	21.7756	3.55772	-2.61369	0.000643505	yes	PF3D7_1368800	DNA repair endonuclease, putative
XLOC_005554	T6	T14	55.1602	273.145	2.30797	0.0036948	yes	PF3D7_1369700	U1 small nuclear ribonucleoprotein a, putative
XLOC_005557	T6	T14	2.15972	38.1484	4.1427	0.00442071	yes	NA	NA
XLOC_005558	T6	T14	49.3032	9.61216	-2.35875	0.0229973	yes	PF3D7_1371500	probable protein, unknown function
XLOC_005560	T6	T14	97.9165	847.626	3.1138	0.000643505	yes	PF3D7_1372200	histidine-rich protein III (HRPIII)
XLOC_005563	T6	T14	1.31917	5.49232	2.05779	0.00959447	yes	PF3D7_1373500	erythrocyte membrane protein 1, PfEMP1 (VAR)
XLOC_005570	T6	T14	1.7492	9.83363	2.49103	0.0479461	yes	NA	NA
XLOC_005571	T6	T14	375.968	54.8599	-2.77679	0.000643505	yes	PF3D7_1401800	choline kinase (CK)
XLOC_005575	T6	T14	30.2983	7.37257	-2.039	0.00576064	yes	PF3D7_1402900	conserved Plasmodium protein, unknown function
XLOC_005578	T6	T14	170.885	29.9772	-2.51109	0.00789925	yes	PF3D7_1403600	selenoprotein (Sel1)
XLOC_005583	T6	T14	27.5738	80.8737	1.55237	0.0295114	yes	PF3D7_1404500	U3 small nucleolar ribonucleoprotein, U3 snoRNP, putative
XLOC_005587	T6	T14	13.6873	71.3955	2.38299	0.000643505	yes	PF3D7_1405500	COBW domain-containing protein 1, putative (CBWD1)
XLOC_005589	T6	T14	30.5518	155.068	2.34357	0.0124656	yes	PF3D7_1406000	RNA binding protein, putative
XLOC_005592	T6	T14	41.9737	4.89347	-3.10056	0.000643505	yes	PF3D7_1406600	ATP-dependent Clp protease, putative (ClpC)
XLOC_005593	T6	T14	39.2477	7.98862	-2.29659	0.0232271	yes	PF3D7_1406700	phosphatase, putative
XLOC_005597	T6	T14	54.3324	282.777	2.37978	0.0036948	yes	PF3D7_1407500	tRNA m2G10 methyltransferase subunit, putative
XLOC_005601	T6	T14	177.349	688.556	1.95698	0.00730965	yes	PF3D7_1408100	plasmepsin III,histo-aspartic protease (HAP)
XLOC_005602	T6	T14	2.60997	22.0834	3.08086	0.00576064	yes	NA	NA
XLOC_005604	T6	T14	56.5158	265.406	2.23147	0.0016603	yes	PF3D7_1408500	conserved Plasmodium protein, unknown function
XLOC_005605	T6	T14	187.574	768.183	2.03399	0.00210962	yes	PF3D7_1408600	40S ribosomal protein S8e, putative
XLOC_005607	T6	T14	12.521	3.43865	-1.86444	0.0405967	yes	PF3D7_1409100	aldo-keto reductase, putative
XLOC_005608	T6	T14	191.402	32.4369	-2.5609	0.00117542	yes	PF3D7_1409300	DNA damage-inducible protein 1, putative (DDI1)
XLOC_005613	T6	T14	0	15.8385	Inf	0.00293481	yes	NA	NA
XLOC_005616	T6	T14	40.1287	101.172	1.3341	0.0300908	yes	PF3D7_1410200	cytidine triphosphate synthetase
XLOC_005617	T6	T14	4122.16	120.225	-5.09959	0.000643505	yes	PF3D7_1410400	rhoptry-associated protein 1 (RAP1)
XLOC_005620	T6	T14	105.711	13.3397	-2.98633	0.0025315	yes	PF3D7_1410800	ankyrin-repeat protein, putative
XLOC_005622	T6	T14	525.184	20.5618	-4.67478	0.000643505	yes	PF3D7_1411000.1,PF3D7_1411000.2	conserved Plasmodium protein, unknown function
XLOC_005625	T6	T14	35.4771	150.037	2.08035	0.00210962	yes	PF3D7_1411500	conserved Plasmodium protein, unknown function
XLOC_005630	T6	T14	17.0931	62.9909	1.88173	0.00608484	yes	PF3D7_1412500	actin II (ACT2)
XLOC_005632	T6	T14	5.6669	37.5591	2.72853	0.0471822	yes	NA	NA
XLOC_005637	T6	T14	75.8465	350.145	2.2068	0.000643505	yes	PF3D7_1413900	DnaJ protein, putative
XLOC_005639	T6	T14	370.913	969.567	1.38626	0.0401171	yes	PF3D7_1414300	60S ribosomal protein L10, putative
XLOC_005640	T6	T14	467.969	41.3174	-3.50159	0.000643505	yes	PF3D7_1414400	serine/threonine protein phosphatase (PP1)
XLOC_005644	T6	T14	81.2546	19.1501	-2.0851	0.0036948	yes	PF3D7_1415300	RNA-binding protein Nova-1, putative
XLOC_005650	T6	T14	925.404	208.238	-2.15185	0.011959	yes	PF3D7_1416500	NADP-specific glutamate dehydrogenase (GDH1)
XLOC_005653	T6	T14	11.2891	1.88523	-2.58212	0.0156365	yes	PF3D7_1417100	conserved Plasmodium protein, unknown function
XLOC_005655	T6	T14	40.1226	3.8836	-3.36895	0.000643505	yes	PF3D7_1417300	cysteine protease ATG4, putative (ATG4)
XLOC_005656	T6	T14	80.5286	3.03844	-4.7281	0.0333568	yes	PF3D7_1417400	cyclic nucleotide-binding protein, putative, pseudogene (cNBP)
XLOC_005659	T6	T14	60.5901	6.79382	-3.15679	0.000643505	yes	PF3D7_1417800	DNA replication licensing factor MCM2 (MCM2)
XLOC_005667	T6	T14	43.0864	362.611	3.07312	0.000643505	yes	PF3D7_1419300	glutathione S-transferase (GST)
XLOC_005679	T6	T14	68.8657	10.0423	-2.7777	0.000643505	yes	PF3D7_1422500	ERAD-associated E3 ubiquitin-protein ligase HRD1 (HRD1)
XLOC_005680	T6	T14	26.48	3.71237	-2.83449	0.0036948	yes	PF3D7_1422600	conserved Plasmodium protein, unknown function
XLOC_005683	T6	T14	19.8355	1.60317	-3.62909	0.0104395	yes	NA	NA
XLOC_005684	T6	T14	38.1637	4.84481	-2.97769	0.000643505	yes	PF3D7_1423100	ankyrin, putative
XLOC_005690	T6	T14	180.323	725.894	2.00918	0.00608484	yes	PF3D7_1424400	60S ribosomal protein L7-3, putative
XLOC_005694	T6	T14	173.48	7.47204	-4.53712	0.000643505	yes	PF3D7_1425400	DNA-directed DNA polymerase, putative
XLOC_005695	T6	T14	25.2129	1.8818	-3.74398	0.0300908	yes	PF3D7_1425500	conserved Plasmodium protein, unknown function
XLOC_005696	T6	T14	31.5131	90.1937	1.51708	0.0323002	yes	PF3D7_1425700	conserved Plasmodium protein, unknown function
XLOC_005697	T6	T14	15.9542	2.12128	-2.91093	0.000643505	yes	PF3D7_1425800	conserved Plasmodium protein, unknown function
XLOC_005700	T6	T14	5.52477	26.6496	2.27013	0.0477495	yes	NA	NA
XLOC_005704	T6	T14	23.3787	4.03785	-2.53353	0.00117542	yes	PF3D7_1427000	conserved Plasmodium protein, unknown function
XLOC_005707	T6	T14	55.4626	12.8749	-2.10695	0.00117542	yes	PF3D7_1427300	conserved Plasmodium protein, unknown function
XLOC_005708	T6	T14	31.9888	7.06828	-2.17814	0.00670864	yes	PF3D7_1427500	DNA mismatch repair protein Msh2p, putative
XLOC_005709	T6	T14	19.0664	5.90449	-1.69115	0.036484	yes	PF3D7_1427600	CorA-like Mg2 transporter protein, putative
XLOC_005722	T6	T14	47.7306	14.4069	-1.72816	0.0319371	yes	PF3D7_1429900	ATP-dependent DNA helicase, putative
XLOC_005724	T6	T14	163.656	8.5843	-4.25282	0.000643505	yes	PF3D7_1430200	plasmepsin IX
XLOC_005725	T6	T14	13.6786	52.8698	1.95052	0.0070102	yes	PF3D7_1430400	conserved Plasmodium protein, unknown function
XLOC_005727	T6	T14	6.41771	1.16329	-2.46384	0.027615	yes	PF3D7_1430700	NADP-specific glutamate dehydrogenase (GDH2)
XLOC_005728	T6	T14	27.1088	7.42573	-1.86816	0.0308554	yes	PF3D7_1430800	conserved Plasmodium protein, unknown function
XLOC_005733	T6	T14	309.143	1511.79	2.28991	0.000643505	yes	PF3D7_1431700	60S ribosomal protein L14, putative
XLOC_005735	T6	T14	11.3762	1.84426	-2.6249	0.0300908	yes	PF3D7_1431900	conserved Plasmodium membrane protein, unknown function
XLOC_005738	T6	T14	26.7982	104.168	1.95871	0.00670864	yes	PF3D7_1432500	RNA methyltransferase, putative
XLOC_005740	T6	T14	116.478	33.4909	-1.79821	0.011959	yes	PF3D7_1433300	chromatin assembly factor 1 P55 subunit, putative
XLOC_005751	T6	T14	19.0339	4.90696	-1.95567	0.0337186	yes	PF3D7_1435200	conserved Plasmodium protein, unknown function
XLOC_005752	T6	T14	68.3654	228.648	1.74179	0.00819544	yes	PF3D7_1435500	conserved Plasmodium protein, unknown function
XLOC_005756	T6	T14	48.2829	140.622	1.54223	0.0158604	yes	PF3D7_1436000	glucose-6-phosphate isomerase (GPI)
XLOC_005769	T6	T14	215.533	34.563	-2.64061	0.000643505	yes	PF3D7_1438400	metacaspase-like protein (MCA2)
XLOC_005771	T6	T14	29.2698	6.81653	-2.1023	0.00872444	yes	PF3D7_1438700	small subunit DNA primase
XLOC_005773	T6	T14	255.591	849.127	1.73214	0.00845309	yes	PF3D7_1438900	thioredoxin peroxidase 1 (Trx-Px1)
XLOC_005776	T6	T14	308.22	82.087	-1.90873	0.0144317	yes	NA	NA
XLOC_005777	T6	T14	258.532	82.4751	-1.64831	0.0225849	yes	NA	NA
XLOC_005778	T6	T14	476.972	98.0444	-2.2824	0.00442071	yes	PF3D7_1439500	CCAAT-binding transcription factor, putative
XLOC_005780	T6	T14	232.336	1025.85	2.14253	0.00117542	yes	PF3D7_1439900	triosephosphate isomerase (TIM)
XLOC_005784	T6	T14	54.6176	16.3081	-1.74377	0.0112176	yes	PF3D7_1440800	major facilitator superfamily, putative
XLOC_005785	T6	T14	49.6574	1.31961	-5.23382	0.0272534	yes	PF3D7_1440900	conserved Plasmodium protein, unknown function
XLOC_005786	T6	T14	212.651	1131.6	2.4118	0.000643505	yes	PF3D7_1441200	60S ribosomal protein L1, putative
XLOC_005787	T6	T14	31.6076	4.47905	-2.81901	0.000643505	yes	PF3D7_1441300	serine/threonine protein kinase, putative
XLOC_005789	T6	T14	9.95875	2.27553	-2.12976	0.0477495	yes	PF3D7_1441700	metalloprotease, putative
XLOC_005791	T6	T14	81.181	12.1117	-2.74474	0.000643505	yes	PF3D7_1442400	conserved Plasmodium protein, unknown function
XLOC_005793	T6	T14	21.1265	3.77159	-2.48581	0.000643505	yes	PF3D7_1442700	conserved Plasmodium protein, unknown function
XLOC_005796	T6	T14	37.517	10.4789	-1.84006	0.0122188	yes	PF3D7_1443900	heat shock protein 90, putative (HSP90)
XLOC_005804	T6	T14	48.7828	144.905	1.57067	0.0194764	yes	PF3D7_1445200	RNA helicase, putative
XLOC_005812	T6	T14	11.6089	52.6926	2.18237	0.0249956	yes	PF3D7_1446000	U5 spliceosomal RNA
XLOC_005814	T6	T14	309.956	53.4918	-2.53467	0.00117542	yes	PF3D7_1446300	conserved Plasmodium membrane protein, unknown function
XLOC_005826	T6	T14	15.7467	138.75	3.13937	0.0016603	yes	PF3D7_1448100	conserved Plasmodium protein, unknown function
XLOC_005827	T6	T14	16.406	64.4128	1.97312	0.0141974	yes	PF3D7_1448700	conserved Plasmodium protein, unknown function
XLOC_005828	T6	T14	81.1073	7.34784	-3.46444	0.000643505	yes	PF3D7_1449100	conserved Plasmodium protein, unknown function
XLOC_005829	T6	T14	1209.92	78.7574	-3.94136	0.00442071	yes	PF3D7_1449200	conserved Plasmodium protein, unknown function
XLOC_005832	T6	T14	30.4755	98.446	1.69168	0.042028	yes	PF3D7_1449800	conserved Plasmodium protein, unknown function
XLOC_005840	T6	T14	35.5625	9.22738	-1.94636	0.0165766	yes	PF3D7_1451300	conserved Plasmodium protein, unknown function
XLOC_005842	T6	T14	89.163	27.2668	-1.7093	0.0104395	yes	PF3D7_1451800	sortilin, putative
XLOC_005843	T6	T14	416.666	13.2826	-4.97128	0.000643505	yes	PF3D7_1452000	rhoptry neck protein 2 (RON2)
XLOC_005844	T6	T14	25.0175	154.853	2.62989	0.00117542	yes	PF3D7_1452100	leucine-rich repeat protein (LRR3)
XLOC_005849	T6	T14	26.964	2.47006	-3.44841	0.000643505	yes	PF3D7_1453200	conserved Plasmodium protein, unknown function
XLOC_005862	T6	T14	638.121	19.5361	-5.02962	0.000643505	yes	PF3D7_1455300	conserved Plasmodium protein, unknown function
XLOC_005865	T6	T14	32.4798	5.21431	-2.63899	0.000643505	yes	PF3D7_1456000	transcription factor with AP2 domain(s) (ApiAP2)
XLOC_005867	T6	T14	34.3662	4.09844	-3.06784	0.000643505	yes	PF3D7_1456500	conserved Plasmodium protein, unknown function
XLOC_005868	T6	T14	22.1171	234.16	3.40426	0.000643505	yes	PF3D7_1456900	conserved protein, unknown function
XLOC_005870	T6	T14	14.7437	97.1187	2.71965	0.00117542	yes	NA	NA
XLOC_005874	T6	T14	59.1589	155.578	1.39497	0.0455243	yes	PF3D7_1457700	large ribosomal subunit nuclear export factor, putative
XLOC_005879	T6	T14	18.3162	2.18526	-3.06724	0.0016603	yes	PF3D7_1458500	conserved Plasmodium protein, unknown function
XLOC_005881	T6	T14	21.7065	99.5309	2.19702	0.00608484	yes	PF3D7_1458900	conserved protein, unknown function
XLOC_005890	T6	T14	32.4371	5.39717	-2.58737	0.000643505	yes	PF3D7_1460500	conserved Plasmodium protein, unknown function
XLOC_005891	T6	T14	638.782	38.6313	-4.04748	0.000643505	yes	PF3D7_1460600	inner membrane complex protein, putative
XLOC_005893	T6	T14	18.2861	4.29553	-2.08984	0.0353197	yes	PF3D7_1460900.1,PF3D7_1460900.2	apicoplast ribosomal protein S10 precursor, putative
XLOC_005895	T6	T14	37.1003	4.52601	-3.03512	0.000643505	yes	PF3D7_1461100	conserved Plasmodium protein, unknown function
XLOC_005896	T6	T14	61.1559	250.201	2.03253	0.00639482	yes	PF3D7_1461200	U3 small nucleolar ribonucleoprotein protein IMP3, putative (IMP3)
XLOC_005898	T6	T14	25.0977	8.29176	-1.59781	0.0117151	yes	PF3D7_1461800	conserved Plasmodium protein, unknown function
XLOC_005899	T6	T14	37.4143	97.3398	1.37944	0.0221974	yes	PF3D7_1461900	valine--tRNA ligase, putative
XLOC_005905	T6	T14	29.5229	6.2136	-2.24833	0.00730965	yes	PF3D7_1463200	replication factor C3 (RFC3)
XLOC_005907	T6	T14	43.8234	258.203	2.55873	0.000643505	yes	PF3D7_1463400	DNA-directed RNA polymerase III subunit RPC4, putative
XLOC_005908	T6	T14	67.8983	188.691	1.47458	0.0310309	yes	PF3D7_1463500	conserved Plasmodium protein, unknown function
XLOC_005909	T6	T14	32.6373	247.982	2.92564	0.000643505	yes	PF3D7_1463700	cyclin homologue (CYC1)
XLOC_005913	T6	T14	66.3061	25.4543	-1.38123	0.0413061	yes	PF3D7_1464500	conserved Plasmodium membrane protein, unknown function
XLOC_005914	T6	T14	845.873	156.372	-2.43546	0.0244015	yes	PF3D7_1464600	phosphatase, putative
XLOC_005916	T6	T14	139.787	23.6373	-2.56409	0.000643505	yes	PF3D7_1465000	conserved Plasmodium protein, unknown function
XLOC_005918	T6	T14	16.0901	45.0011	1.48379	0.0353197	yes	PF3D7_1465300	tRNA 3'-trailer sequence RNase, putative
XLOC_005922	T6	T14	326.81	1700.03	2.37904	0.0016603	yes	PF3D7_1465900	40S ribosomal protein S3, putative
XLOC_005923	T6	T14	46.4385	4.06537	-3.51386	0.000643505	yes	PF3D7_1466100	protein phosphatase containing kelch-like domains (PPKL)
XLOC_005924	T6	T14	23.3621	3.68434	-2.66469	0.0192615	yes	NA	NA
XLOC_005928	T6	T14	48.1932	214.287	2.15265	0.0025315	yes	PF3D7_1466700	large ribosomal subunit assembling protein, putative
XLOC_005933	T6	T14	28.9076	81.8468	1.50148	0.0342501	yes	PF3D7_1467500	DNA/RNA-binding protein KIN17, putative
XLOC_005935	T6	T14	237.322	9.09858	-4.70506	0.0272534	yes	NA	NA
XLOC_005936	T6	T14	308.138	30.0727	-3.35705	0.000643505	yes	PF3D7_1467900	rab GTPase activator, putative
XLOC_005937	T6	T14	3.5003	0.569136	-2.62063	0.00872444	yes	PF3D7_1468000	conserved Plasmodium protein, unknown function
XLOC_005938	T6	T14	3.26416	22.4538	2.78218	0.0266515	yes	NA	NA
XLOC_005940	T6	T14	150.223	4.28909	-5.13029	0.0184163	yes	NA	NA
XLOC_005941	T6	T14	443.466	18.2183	-4.60536	0.000643505	yes	PF3D7_1468400	zinc finger protein, putative (D13)
XLOC_005944	T6	T14	26.039	115.202	2.14542	0.00608484	yes	PF3D7_1469100	conserved Plasmodium protein, unknown function
XLOC_005947	T6	T14	14.6847	3.54967	-2.04855	0.0025315	yes	PF3D7_1469600	biotin carboxylase subunit of acetyl CoA carboxylase, putative (ACC1)
XLOC_005951	T6	T14	34.6031	130.417	1.91416	0.0175168	yes	PF3D7_1470300	conserved Plasmodium protein, unknown function
XLOC_005955	T6	T14	45.2855	132.619	1.55017	0.0163371	yes	PF3D7_1471000	RNA 3'-terminal phosphate cyclase-like protein, putative
XLOC_005965	T6	T14	32.5589	2.88854	-3.49464	0.000643505	yes	PF3D7_1472700	DNA-directed RNA polymerase, alpha subunit, putative
XLOC_005969	T6	T14	170.453	6.39966	-4.73524	0.000643505	yes	PF3D7_1473400	conserved Plasmodium protein, unknown function
XLOC_005971	T6	T14	4.82052	29.5776	2.61725	0.0445485	yes	NA	NA
XLOC_005972	T6	T14	49.2679	122.911	1.3189	0.0498786	yes	PF3D7_1473900	conserved Plasmodium protein, unknown function
XLOC_005981	T6	T14	18.4075	63.5824	1.78834	0.00819544	yes	PF3D7_1475100	conserved Plasmodium protein, unknown function
XLOC_005982	T6	T14	17.6948	5.59907	-1.66007	0.0358074	yes	PF3D7_1475200	conserved protein, unknown function
XLOC_005984	T6	T14	6.43375	1.14247	-2.4935	0.00542792	yes	PF3D7_1475500	LCCL domain-containing protein (CCp1)
XLOC_005986	T6	T14	13.9155	1.42504	-3.28762	0.00819544	yes	PF3D7_1475800	conserved Plasmodium protein, unknown function
XLOC_005989	T6	T14	2.1783	45.164	4.3739	0.000643505	yes	PF3D7_1476200	Plasmodium exported protein (PHISTb), unknown function
XLOC_005990	T6	T14	212.637	13.6075	-3.96592	0.000643505	yes	PF3D7_1476300	Plasmodium exported protein (PHISTb), unknown function
XLOC_005995	T6	T14	34.5043	102.799	1.57498	0.0278045	yes	PF3D7_1476800	lysophospholipase, putative
XLOC_005996	T6	T14	0.695794	6.66917	3.26077	0.00639482	yes	PF3D7_1477000	Plasmodium exported protein (hyp17), unknown function, pseudogene
XLOC_005998	T6	T14	125.665	41.7299	-1.59043	0.0279959	yes	PF3D7_1477300	Plasmodium exported protein, unknown function (Pfg14-744)
XLOC_006000	T6	T14	15.6086	114.77	2.87833	0.000643505	yes	PF3D7_1477500	Plasmodium exported protein (PHISTb), unknown function
XLOC_006005	T6	T14	24.8051	170.504	2.78109	0.000643505	yes	PF3D7_1478000	Plasmodium exported protein (PHISTa), unknown function (GEXP17)
XLOC_006008	T6	T14	8.95489	31.5772	1.81814	0.00670864	yes	PF3D7_1478600	Plasmodium exported protein (hyp17), unknown function
XLOC_006009	T6	T14	597.027	203.955	-1.54954	0.0455243	yes	PF3D7_1478900	unspecified product
XLOC_006020	T6	T14	0	4.17041	Inf	0.000643505	yes	PF3D7_1480100	erythrocyte membrane protein 1 (PfEMP1), truncated, pseudogene
XLOC_006033	T6	T14	10.6476	44.3328	2.05785	0.0225849	yes	PF3D7_1401500	lysophospholipase, putative
XLOC_006034	T6	T14	316.514	121.569	-1.38049	0.0356511	yes	PF3D7_1401600	Plasmodium exported protein (PHISTb), unknown function
XLOC_006040	T6	T14	473.652	2438.91	2.36434	0.00210962	yes	PF3D7_1402500	40S ribosomal protein S31/UBI, putative
XLOC_006043	T6	T14	31.9677	2.95847	-3.43369	0.000643505	yes	PF3D7_1403100	conserved Plasmodium protein, unknown function
XLOC_006049	T6	T14	43.4602	204.58	2.2349	0.00293481	yes	PF3D7_1404100	cytochrome c, putative
XLOC_006054	T6	T14	126.37	32.4866	-1.95974	0.00477551	yes	PF3D7_1405600	ribonucleotide reductase small subunit (RNR)
XLOC_006055	T6	T14	203.785	39.144	-2.38019	0.000643505	yes	PF3D7_1405700	conserved protein, unknown function
XLOC_006059	T6	T14	1499.91	92.2405	-4.02333	0.000643505	yes	PF3D7_1406800	glideosome associated protein with multiple membrane spans 3 (GAPM3)
XLOC_006061	T6	T14	187.273	67.595	-1.47016	0.0284053	yes	PF3D7_1407200	conserved Plasmodium protein, unknown function
XLOC_006065	T6	T14	8.70768	28.7376	1.72258	0.0337186	yes	NA	NA
XLOC_006068	T6	T14	51.8075	166.445	1.68381	0.0215669	yes	PF3D7_1408200	transcription factor with AP2 domain(s) (ApiAP2)
XLOC_006069	T6	T14	23.4797	85.2807	1.8608	0.0117151	yes	NA	NA
XLOC_006076	T6	T14	1033.1	54.3056	-4.24973	0.000643505	yes	PF3D7_1409400	conserved Plasmodium membrane protein, unknown function
XLOC_006080	T6	T14	0	8.4406	Inf	0.000643505	yes	NA	NA
XLOC_006081	T6	T14	96.9757	550.049	2.50387	0.000643505	yes	PF3D7_1410000	tetratricopeptide repeat family protein, putative
XLOC_006085	T6	T14	126.936	23.8258	-2.41351	0.000643505	yes	PF3D7_1410700	conserved Plasmodium protein, unknown function
XLOC_006089	T6	T14	16.0591	5.29794	-1.59989	0.0256265	yes	PF3D7_1411400	plastid replication-repair enzyme (PREX)
XLOC_006095	T6	T14	16.9837	70.7721	2.05903	0.00477551	yes	PF3D7_1412600	deoxyhypusine synthase (DHS)
XLOC_006102	T6	T14	23.4615	4.42613	-2.40618	0.0016603	yes	PF3D7_1413400	30S ribosomal protein S9, putative
XLOC_006103	T6	T14	15.9531	3.10374	-2.36176	0.0175168	yes	PF3D7_1413500	FeS assembly ATPase SufC (SufC)
XLOC_006104	T6	T14	209.855	5.80004	-5.17719	0.000643505	yes	PF3D7_1413700	conserved Plasmodium protein, unknown function
XLOC_006105	T6	T14	105.702	20.1432	-2.39164	0.0016603	yes	PF3D7_1414000	26S proteasome regulatory subunit RPN13, putative (RPN13)
XLOC_006112	T6	T14	44.8426	139.131	1.6335	0.0213743	yes	PF3D7_1414700	ubiquitin carboxyl-terminal hydrolase, putative
XLOC_006113	T6	T14	50.1548	236.423	2.23691	0.00293481	yes	PF3D7_1414800	small nuclear ribonucleoprotein-associated protein B, putative (SNRPB)
XLOC_006115	T6	T14	37.8965	5.1533	-2.87849	0.0025315	yes	PF3D7_1415000	uracil-DNA glycosylase, putative
XLOC_006117	T6	T14	14.0596	2.64299	-2.41131	0.00872444	yes	PF3D7_1415500	conserved Plasmodium membrane protein, unknown function
XLOC_006120	T6	T14	44.798	261.957	2.54783	0.00117542	yes	PF3D7_1415900	conserved Plasmodium protein, unknown function
XLOC_006122	T6	T14	55.6845	4.56364	-3.60902	0.000643505	yes	PF3D7_1416200	metacaspase-like protein (MCA3)
XLOC_006133	T6	T14	4.99873	31.8627	2.67223	0.014682	yes	PF3D7_1418800	signal recognition particle RNA
XLOC_006135	T6	T14	39.0531	5.99727	-2.70306	0.000643505	yes	PF3D7_1419000	conserved Plasmodium protein, unknown function
XLOC_006141	T6	T14	46.2849	169.148	1.86967	0.00293481	yes	PF3D7_1419900	YTH domain-containing protein, putative
XLOC_006142	T6	T14	38.1368	103.53	1.44079	0.0373399	yes	PF3D7_1420000	splicing factor 3B subunit 4, putative (SF3B4)
XLOC_006144	T6	T14	212.477	20.3357	-3.38522	0.000643505	yes	PF3D7_1420200	tetratricopeptide repeat family protein, putative
XLOC_006149	T6	T14	40.5868	13.3315	-1.60617	0.042028	yes	PF3D7_1420900	mannose-1-phosphate guanyltransferase, putative
XLOC_006150	T6	T14	17.8765	77.3765	2.11383	0.0196988	yes	PF3D7_1421000	conserved Plasmodium protein, unknown function
XLOC_006152	T6	T14	5697.15	48380.4	3.08611	0.000643505	yes	PF3D7_1421150	C/D small nucleolar RNA
XLOC_006153	T6	T14	266.187	855.815	1.68486	0.0124656	yes	PF3D7_1421200	40S ribosomal protein S25, putative
XLOC_006155	T6	T14	26.4665	175.903	2.73254	0.000643505	yes	PF3D7_1421400	DNA-directed RNA polymerase III subunit C, putative
XLOC_006158	T6	T14	110.57	17.4039	-2.66747	0.00872444	yes	PF3D7_1421900	Ctr copper transporter domain containing protein, putative
XLOC_006160	T6	T14	25.4374	6.12822	-2.05341	0.00819544	yes	PF3D7_1422100	mitochondrial ribosomal protein L21 precursor, putative
XLOC_006161	T6	T14	133.823	28.3058	-2.24116	0.0025315	yes	PF3D7_1422200	conserved Plasmodium protein, unknown function
XLOC_006164	T6	T14	24.731	116.499	2.23592	0.000643505	yes	PF3D7_1422800	actin-related protein, putative (ARP4a)
XLOC_006165	T6	T14	12.0232	60.1957	2.32383	0.0361452	yes	NA	NA
XLOC_006166	T6	T14	45.2321	151.115	1.74023	0.00639482	yes	PF3D7_1423000	GTPase, putative
XLOC_006173	T6	T14	311.385	975.146	1.64692	0.0207516	yes	PF3D7_1424100	60S ribosomal protein L5, putative
XLOC_006178	T6	T14	130.4	11.9669	-3.44582	0.000643505	yes	PF3D7_1425300	conserved Plasmodium protein, unknown function
XLOC_006180	T6	T14	77.2316	479.529	2.63435	0.000643505	yes	PF3D7_1425900	conserved Plasmodium protein, unknown function
XLOC_006181	T6	T14	314.841	2554.3	3.02023	0.0016603	yes	PF3D7_1426000	60S ribosomal protein L21e, putative
XLOC_006182	T6	T14	115.766	811.565	2.8095	0.000643505	yes	PF3D7_1426100	basic transcription factor 3b, putative
XLOC_006183	T6	T14	60.0925	179.67	1.5801	0.0184163	yes	PF3D7_1426200	arginine methyltransferase 1 (PRMT1)
XLOC_006186	T6	T14	23.845	3.80361	-2.64825	0.000643505	yes	PF3D7_1426600	conserved Plasmodium protein, unknown function
XLOC_006193	T6	T14	18.4967	117.592	2.66845	0.00293481	yes	PF3D7_1427800	exosome complex exonuclease rrp41, putative
XLOC_006197	T6	T14	117.589	335.087	1.51078	0.0215669	yes	PF3D7_1428300	proliferation-associated protein 2g4, putative
XLOC_006201	T6	T14	17.0972	3.75665	-2.18624	0.00332187	yes	PF3D7_1428900	conserved Plasmodium protein, unknown function
XLOC_006202	T6	T14	16.1923	54.2663	1.74475	0.034776	yes	PF3D7_1429000	protein archease, putative
XLOC_006210	T6	T14	52.4931	12.7841	-2.03777	0.024013	yes	PF3D7_1430900	cytochrome c oxidase subunit 2, putative
XLOC_006211	T6	T14	14.8829	3.44204	-2.11232	0.0373399	yes	PF3D7_1431000	mitochondrial ribosomal protein L17-2 precursor, putative
XLOC_006222	T6	T14	8.87581	2.75865	-1.68591	0.0363234	yes	PF3D7_1432400	leucine-rich repeat protein (LRR5)
XLOC_006225	T6	T14	40.6387	14.7155	-1.46552	0.0308554	yes	PF3D7_1432800	conserved Plasmodium protein, unknown function
XLOC_006228	T6	T14	87.1493	19.6012	-2.15255	0.00670864	yes	PF3D7_1433400	conserved Plasmodium membrane protein, unknown function
XLOC_006231	T6	T14	17	4.50096	-1.91723	0.0107104	yes	PF3D7_1433700	conserved Plasmodium protein, unknown function
XLOC_006232	T6	T14	21.0349	3.32308	-2.66219	0.000643505	yes	PF3D7_1433800	conserved Plasmodium protein, unknown function
XLOC_006236	T6	T14	303.012	17.6875	-4.09857	0.000643505	yes	PF3D7_1434400	conserved Plasmodium membrane protein, unknown function
XLOC_006241	T6	T14	75.6911	3.05799	-4.62947	0.000643505	yes	PF3D7_1435300	NAD(P)H-dependent glutamate synthase, putative
XLOC_006242	T6	T14	65.8195	244.937	1.89582	0.010973	yes	PF3D7_1435400	conserved protein, unknown function
XLOC_006243	T6	T14	315.138	10.5607	-4.8992	0.000643505	yes	PF3D7_1435600	conserved Plasmodium protein, unknown function
XLOC_006244	T6	T14	27.3788	6.50365	-2.07374	0.00959447	yes	PF3D7_1435700.1,PF3D7_1435700.2	ataxin-2 like protein, putative
XLOC_006246	T6	T14	0	5.22343	Inf	0.000643505	yes	NA	NA
XLOC_006247	T6	T14	200.816	7.90226	-4.66746	0.00293481	yes	PF3D7_1436200	conserved Plasmodium protein, unknown function
XLOC_006250	T6	T14	365.019	11.808	-4.95013	0.000643505	yes	PF3D7_1436600	cGMP-dependent protein kinase (PKG)
XLOC_006252	T6	T14	216.066	30.124	-2.84249	0.000643505	yes	PF3D7_1437200	ribonucleoside-diphosphate reductase, large subunit, putative
XLOC_006253	T6	T14	63.5349	6.12276	-3.37529	0.0114612	yes	NA	NA
XLOC_006254	T6	T14	136.617	10.1426	-3.75164	0.000643505	yes	PF3D7_1437300	conserved Plasmodium protein, unknown function
XLOC_006255	T6	T14	21.3017	4.46742	-2.25346	0.00293481	yes	PF3D7_1437700	succinyl CoA ligase, putative
XLOC_006256	T6	T14	39.0955	129.379	1.72653	0.0299024	yes	PF3D7_1437800	41-2 protein antigen precursor,transport protein particle (TRAPP) component, Bet3
XLOC_006263	T6	T14	81.188	11.2254	-2.85449	0.000643505	yes	PF3D7_1439400	ubiquinol-cytochrome c reductase iron-sulfur subunit, putative
XLOC_006265	T6	T14	109.03	23.3526	-2.22307	0.00210962	yes	PF3D7_1439600	conserved Plasmodium protein, unknown function
XLOC_006267	T6	T14	43.0328	5.42553	-2.9876	0.000643505	yes	PF3D7_1440000	conserved Plasmodium protein, unknown function
XLOC_006268	T6	T14	122.144	14.3099	-3.0935	0.000643505	yes	PF3D7_1440100	conserved Plasmodium protein, unknown function
XLOC_006269	T6	T14	64.0184	4.01329	-3.99563	0.000643505	yes	PF3D7_1440400	conserved Plasmodium protein, unknown function
XLOC_006271	T6	T14	22.3926	91.1391	2.02505	0.00576064	yes	PF3D7_1441000	conserved Plasmodium protein, unknown function
XLOC_006281	T6	T14	12.5146	66.8593	2.41752	0.0025315	yes	PF3D7_1442800	conserved Plasmodium protein, unknown function
XLOC_006282	T6	T14	56.8663	5.11367	-3.47515	0.000643505	yes	PF3D7_1443000	serine/threonine protein kinase (SRPK2)
XLOC_006283	T6	T14	37.6069	11.7423	-1.67928	0.0182146	yes	PF3D7_1443100	conserved Plasmodium protein, unknown function
XLOC_006284	T6	T14	39.0365	8.23022	-2.24582	0.000643505	yes	PF3D7_1443400	conserved Plasmodium protein, unknown function
XLOC_006288	T6	T14	8.60633	1.56278	-2.46129	0.000643505	yes	PF3D7_1444100	conserved Plasmodium protein, unknown function
XLOC_006290	T6	T14	3077.07	353.903	-3.12013	0.0104395	yes	PF3D7_1444800	fructose-bisphosphate aldolase (FBPA)
XLOC_006292	T6	T14	76.3638	350.686	2.19922	0.00210962	yes	PF3D7_1445100	histidine--tRNA ligase, putative
XLOC_006294	T6	T14	4.19436	33.9452	3.01668	0.0453673	yes	NA	NA
XLOC_006295	T6	T14	94.6893	240.552	1.34508	0.0312055	yes	PF3D7_1445700	conserved Plasmodium protein, unknown function
XLOC_006299	T6	T14	101.526	313.035	1.62447	0.0241961	yes	PF3D7_1446200	M17 leucyl aminopeptidase (LAP)
XLOC_006302	T6	T14	200.429	15.8003	-3.66507	0.000643505	yes	PF3D7_1446600	centrin-2 (CEN2)
XLOC_006303	T6	T14	73.1735	11.4072	-2.68138	0.000643505	yes	PF3D7_1446700	conserved Plasmodium protein, unknown function
XLOC_006305	T6	T14	30.7688	222.546	2.85456	0.000643505	yes	PF3D7_1447100	conserved Plasmodium protein, unknown function
XLOC_006306	T6	T14	16.5442	224.165	3.76016	0.000643505	yes	PF3D7_1447400	conserved Plasmodium protein, unknown function
XLOC_006310	T6	T14	33.2158	86.3281	1.37796	0.0383716	yes	PF3D7_1448000	U3 snoRNA-associated small subunit rRNA processing protein, putative
XLOC_006313	T6	T14	55.2127	11.9253	-2.21098	0.00210962	yes	PF3D7_1448400	ubiquitin-protein ligase, putative (Hrd3)
XLOC_006314	T6	T14	42.5908	4.09078	-3.3801	0.000643505	yes	PF3D7_1448500	conserved Plasmodium protein, unknown function
XLOC_006319	T6	T14	11.5464	1.32939	-3.11861	0.000643505	yes	PF3D7_1449400	DNA replication related protein, putative
XLOC_006321	T6	T14	90.9847	12.9206	-2.81595	0.000643505	yes	PF3D7_1449600	conserved Plasmodium protein, unknown function
XLOC_006326	T6	T14	22.4348	1.45731	-3.94436	0.000643505	yes	PF3D7_1450500	conserved Plasmodium protein, unknown function
XLOC_006327	T6	T14	26.1506	193.465	2.88715	0.000643505	yes	PF3D7_1450600	conserved Plasmodium protein, unknown function
XLOC_006328	T6	T14	13.3634	2.99172	-2.15924	0.0380203	yes	PF3D7_1450800	conserved Plasmodium protein, unknown function
XLOC_006330	T6	T14	7.40442	35.3091	2.25358	0.0179829	yes	NA	NA
XLOC_006333	T6	T14	25.4541	179.965	2.82175	0.000643505	yes	PF3D7_1451500	pre-mRNA-splicing factor cwf18, putative
XLOC_006335	T6	T14	167.037	29.6442	-2.49435	0.000643505	yes	PF3D7_1451700	protein phosphatase 2b regulatory subunit, putative
XLOC_006340	T6	T14	50.1053	11.6582	-2.10362	0.0470413	yes	PF3D7_1452500	SNARE protein, putative (BET1)
XLOC_006346	T6	T14	45.2661	158.844	1.81111	0.00477551	yes	PF3D7_1454200	conserved Plasmodium protein, unknown function
XLOC_006354	T6	T14	41.9681	1.65076	-4.66809	0.000643505	yes	PF3D7_1455600	ferlin, putative
XLOC_006355	T6	T14	38.3252	8.50096	-2.1726	0.000643505	yes	PF3D7_1455700	conserved Plasmodium protein, unknown function
XLOC_006358	T6	T14	13.1188	113.974	3.11899	0.00117542	yes	PF3D7_1456300	conserved Plasmodium protein, unknown function
XLOC_006365	T6	T14	142.251	412.43	1.53571	0.0293088	yes	PF3D7_1457300	conserved Plasmodium protein, unknown function
XLOC_006366	T6	T14	49.0473	5.99817	-3.03158	0.000643505	yes	PF3D7_1457500	vacuolar protein sorting-associated protein 4 (VPS4)
XLOC_006367	T6	T14	5.3845	0.75551	-2.83329	0.0172823	yes	PF3D7_1457800	conserved Plasmodium protein, unknown function
XLOC_006371	T6	T14	114.157	9.52674	-3.58289	0.000643505	yes	PF3D7_1458700	exonuclease V, mitochondrial, putative
XLOC_006372	T6	T14	34.2855	166.651	2.28116	0.000643505	yes	PF3D7_1458800	conserved Plasmodium protein, unknown function
XLOC_006376	T6	T14	221.373	14.6043	-3.92202	0.000643505	yes	PF3D7_1459900	conserved Plasmodium membrane protein, unknown function
XLOC_006380	T6	T14	360.353	3154.53	3.12994	0.000643505	yes	PF3D7_1460700	60S ribosomal protein L27, putative
XLOC_006382	T6	T14	494.59	18.8271	-4.71535	0.000643505	yes	PF3D7_1461400	conserved Plasmodium protein, unknown function
XLOC_006384	T6	T14	31.9568	80.1392	1.32638	0.0455243	yes	PF3D7_1461600	splicing factor 3B subunit 2, putative (SF3B2)
XLOC_006387	T6	T14	23.5342	5.05067	-2.22021	0.00509489	yes	PF3D7_1462100	conserved Plasmodium protein, unknown function
XLOC_006392	T6	T14	47.4094	8.59342	-2.46387	0.0016603	yes	PF3D7_1462700	cytochrome c1 precursor, putative
XLOC_006394	T6	T14	11.9643	51.5272	2.1066	0.00442071	yes	PF3D7_1462900	conserved Plasmodium protein, unknown function
XLOC_006398	T6	T14	0	7.85487	Inf	0.00576064	yes	PF3D7_1463600	conserved Plasmodium protein, unknown function
XLOC_006400	T6	T14	434.14	19.9472	-4.4439	0.000643505	yes	PF3D7_1463900	conserved Plasmodium membrane protein, unknown function
XLOC_006402	T6	T14	35.7192	164.451	2.20289	0.0025315	yes	PF3D7_1464200	zinc finger protein, putative
XLOC_006406	T6	T14	31.5604	181.515	2.5239	0.0274276	yes	PF3D7_1465200	conserved Plasmodium protein, unknown function
XLOC_006414	T6	T14	4.51708	17.2464	1.93284	0.0443772	yes	PF3D7_1466600	conserved Plasmodium protein, unknown function
XLOC_006425	T6	T14	23.765	83.7712	1.81762	0.00761247	yes	PF3D7_1468900	conserved Plasmodium protein, unknown function
XLOC_006427	T6	T14	364.13	20.3733	-4.15971	0.000643505	yes	PF3D7_1469200	shewanella-like protein phosphatase 1, putative (SHLP1)
XLOC_006428	T6	T14	70.7245	360.181	2.34844	0.000643505	yes	PF3D7_1469300	small subunit rRNA processing KH domain protein, putative
XLOC_006430	T6	T14	3.32974	28.6749	3.10631	0.0025315	yes	PF3D7_1469500	conserved Plasmodium protein, unknown function
XLOC_006434	T6	T14	19.9765	57.614	1.52812	0.0331878	yes	PF3D7_1470600	RAP protein, putative
XLOC_006435	T6	T14	46.6538	9.17912	-2.34557	0.000643505	yes	PF3D7_1470800	conserved Plasmodium protein, unknown function
XLOC_006438	T6	T14	46.2308	7.84574	-2.55887	0.000643505	yes	PF3D7_1471300	conserved Plasmodium protein, unknown function
XLOC_006439	T6	T14	134.366	11.3397	-3.56671	0.000643505	yes	PF3D7_1471400	diacylglycerol kinase, putative
XLOC_006448	T6	T14	31.9475	97.3104	1.60689	0.0165766	yes	PF3D7_1473500	conserved Plasmodium protein, unknown function
XLOC_006450	T6	T14	36.0839	9.06609	-1.9928	0.0036948	yes	PF3D7_1474000	probable protein, unknown function
XLOC_006454	T6	T14	3.28607	0.792814	-2.05131	0.0175168	yes	PF3D7_1475400	cysteine repeat modular protein 4 (CRMP4)
XLOC_006458	T6	T14	48.4521	722.764	3.89889	0.000643505	yes	PF3D7_1476000	conserved Plasmodium protein, unknown function
XLOC_006465	T6	T14	90.1614	245.461	1.44491	0.0435738	yes	PF3D7_1478100	Plasmodium exported protein (hyp13), unknown function
XLOC_000090	T14	T24	8.68924	3.34581	-1.37688	0.0482681	yes	PF3D7_0100100	erythrocyte membrane protein 1, PfEMP1 (VAR)
XLOC_000098	T14	T24	793.007	45.8224	-4.11321	0.00117542	yes	PF3D7_0102200	ring-infected erythrocyte surface antigen (RESA)
XLOC_000101	T14	T24	85.5479	12.3665	-2.7903	0.00117542	yes	PF3D7_0102700	merozoite-associated tryptophan-rich antigen, putative
XLOC_000141	T14	T24	158.322	33.8868	-2.22406	0.00210962	yes	PF3D7_0108500	conserved Plasmodium protein, unknown function
XLOC_000155	T14	T24	17.7703	73.1007	2.04042	0.0025315	yes	PF3D7_0111800	conserved Plasmodium protein, unknown function
XLOC_000157	T14	T24	7.12282	157.323	4.46514	0.000643505	yes	PF3D7_0112200	multidrug resistance-associated protein 1 (MRP1)
XLOC_000165	T14	T24	0.231678	1.38906	2.58392	0.0249956	yes	PF3D7_0113100	surface-associated interspersed protein 1.1 (SURFIN 1.1) (SURF1.1)
XLOC_000167	T14	T24	6.62528	1.25201	-2.40373	0.0112176	yes	PF3D7_0113600	surface-associated interspersed protein 1.2 (SURFIN 1.2), pseudogene (SURF1.2)
XLOC_000177	T14	T24	0	3.13666	Inf	0.000643505	yes	PF3D7_0115400	stevor
XLOC_000198	T14	T24	10.5846	0.791243	-3.7417	0.0390862	yes	NA	NA
XLOC_000199	T14	T24	9.2815	0	Inf	0.00845309	yes	NA	NA
XLOC_000203	T14	T24	14.5921	290.111	4.31335	0.000643505	yes	PF3D7_0102600	serine/threonine protein kinase, FIKK family (FIKK1)
XLOC_000218	T14	T24	18.7786	122.175	2.70178	0.000643505	yes	PF3D7_0105200	conserved Plasmodium protein, unknown function
XLOC_000255	T14	T24	22.3199	75.8473	1.76476	0.0342501	yes	PF3D7_0111600	conserved Plasmodium protein, unknown function
XLOC_000260	T14	T24	55.5359	7.80117	-2.83166	0.00117542	yes	PF3D7_0112800	Plasmodium exported protein (hyp11), unknown function
XLOC_000263	T14	T24	5.21517	113.329	4.44166	0.000643505	yes	PF3D7_0113200	Plasmodium exported protein, unknown function
XLOC_000281	T14	T24	0	4.33011	Inf	0.00210962	yes	PF3D7_0201400	Plasmodium exported protein (hyp10), unknown function
XLOC_000284	T14	T24	6.56492	56.4039	3.10295	0.000643505	yes	PF3D7_0202300	Plasmodium exported protein (hyp11), unknown function
XLOC_000285	T14	T24	0.992394	35.673	5.16777	0.000643505	yes	PF3D7_0202400	conserved Plasmodium protein, unknown function
XLOC_000324	T14	T24	9.68992	39.2462	2.018	0.00442071	yes	PF3D7_0210500	conserved Plasmodium protein, unknown function
XLOC_000327	T14	T24	3.6692	24.9165	2.76357	0.000643505	yes	PF3D7_0211100	conserved Plasmodium protein, unknown function
XLOC_000369	T14	T24	16.081	96.1095	2.57932	0.000643505	yes	PF3D7_0218600	conserved Plasmodium protein, unknown function
XLOC_000373	T14	T24	782.639	190.327	-2.03986	0.00210962	yes	PF3D7_0219900	Plasmodium exported protein, unknown function
XLOC_000378	T14	T24	1.90658	29.9651	3.97422	0.00210962	yes	NA	NA
XLOC_000381	T14	T24	59.5288	482.357	3.01844	0.000643505	yes	PF3D7_0220600	Plasmodium exported protein (hyp9), unknown function
XLOC_000382	T14	T24	557.228	214.001	-1.38065	0.036484	yes	PF3D7_0220700	Plasmodium exported protein (hyp9), unknown function
XLOC_000414	T14	T24	57.6717	392.321	2.7661	0.000643505	yes	PF3D7_0201500	Plasmodium exported protein (hyp9), unknown function
XLOC_000416	T14	T24	552.623	75.2976	-2.87562	0.00117542	yes	PF3D7_0201700	DnaJ protein, putative
XLOC_000424	T14	T24	29.4153	3.92231	-2.90679	0.0132489	yes	NA	NA
XLOC_000426	T14	T24	4.08131	0	Inf	0.0182146	yes	PF3D7_0202800	conserved Plasmodium protein, unknown function
XLOC_000436	T14	T24	5.64537	32.3788	2.51991	0.00117542	yes	PF3D7_0204600	conserved Plasmodium protein, unknown function
XLOC_000496	T14	T24	132.34	47.421	-1.48065	0.0201161	yes	PF3D7_0215300	acyl-CoA synthetase (ACS8)
XLOC_000506	T14	T24	300.482	106.225	-1.50015	0.031756	yes	PF3D7_0217300	clathrin coat assembly protein, putative
XLOC_000511	T14	T24	12.5531	38.997	1.63532	0.0256265	yes	PF3D7_0218200	conserved Plasmodium protein, unknown function
[truncated: 1,822 more rows]
