# Supplementary material for: Strand-specific RNA sequencing in Plasmodium falciparum malaria identifies developmentally regulated long non-coding RNA and circular RNA
Source: BMC Genomics. 2015 Jun 13;16(1):454. doi: 10.1186/s12864-015-1603-4 (PMC4465157; doi:10.1186/s12864-015-1603-4)
Supplement: Supplementary file 36 — Alternatively spliced Cufflinks RABT transcripts. [file 12864_2015_1603_MOESM36_ESM.xlsx]

## Sheet: Sheet 1
Significant alternative splicing events in Cufflinks RABT assembly *significance is shown for first significant time-point comparison only
Gene ID	Sample 1	Sample 2	Log2 fold change	Adjusted q-value	Significant	Associated annotation (If applicable)	Annotation description (If applicable)
XLOC_000914	T6	T14	0.83065	0.00132014	yes	PF3D7_0417700	conserved Plasmodium protein, unknown function
XLOC_001197	T6	T14	0.00247951	0.0211222	yes	PF3D7_0511500	RNA pseudouridylate synthase, putative
XLOC_001247	T6	T14	0.585071	0.00132014	yes	PF3D7_0520300	U6 snRNA-associated sm-like protein lsm2, putative (LSM2)
XLOC_001300	T6	T14	0.52068	0.00132014	yes	PF3D7_0529500	cell cycle regulator protein, putative
XLOC_000154	T6	T14	0.428859	0.0419531	yes	PF3D7_0111400	conserved Plasmodium protein, unknown function (GEXP19)
XLOC_001470	T6	T14	0.645672	0.00132014	yes	PF3D7_0524700	mitochondrial import receptor subunit tom22, putative (TOM22)
XLOC_000203	T6	T14	0.815296	0.00132014	yes	PF3D7_0102600	serine/threonine protein kinase, FIKK family (FIKK1)
XLOC_002028	T6	T14	0.403962	0.0389604	yes	PF3D7_0723800	conserved Plasmodium protein, unknown function
XLOC_002558	T6	T14	0.418156	0.0409243	yes	PF3D7_0813200	CS domain protein, putative
XLOC_002768	T6	T14	0.375514	0.0335471	yes	PF3D7_0917800	conserved Plasmodium protein, unknown function
XLOC_002822	T6	T14	0.611304	0.00132014	yes	PF3D7_0925800	conserved Plasmodium protein, unknown function
XLOC_003014	T6	T14	0.832555	0.0251842	yes	NA	NA
XLOC_003423	T6	T14	0.538332	0.00251788	yes	PF3D7_1011900	heme oxygenase (HO)
XLOC_003472	T6	T14	0.689613	0.00132014	yes	PF3D7_1020400	S-adenosyl-L-methionine-dependent methyltransferase, putative
XLOC_003626	T6	T14	0.371462	0.0464124	yes	PF3D7_1107100	nucleic acid binding protein, putative
XLOC_003710	T6	T14	0.83178	0.00132014	yes	PF3D7_1122900	dynein heavy chain, putative
XLOC_000414	T6	T14	0.395246	0.0263584	yes	PF3D7_0201500	Plasmodium exported protein (hyp9), unknown function
XLOC_004189	T6	T14	0.349461	0.0170373	yes	PF3D7_1209500.1,PF3D7_1209500.2	cGMP-specific phosphodiesterase (PDE1)
XLOC_004205	T6	T14	0.507919	0.00356437	yes	PF3D7_1212300	conserved Plasmodium protein, unknown function
XLOC_004350	T6	T14	0.346143	0.0473671	yes	PF3D7_1238700	conserved Plasmodium protein, unknown function
XLOC_004471	T6	T14	0.805833	0.00132014	yes	PF3D7_1201000	Plasmodium exported protein (PHISTb), unknown function
XLOC_004884	T6	T14	0.832249	0.00132014	yes	PF3D7_1321600	phosphodiesterase gamma, putative (PDEgamma)
XLOC_004885	T6	T14	0.562099	0.00132014	yes	PF3D7_1321700	splicing factor, putative
XLOC_005037	T6	T14	0.506204	0.0499938	yes	PF3D7_1350600	conserved Plasmodium protein, unknown function
XLOC_000563	T6	T14	0.725998	0.00132014	yes	PF3D7_0304100	membrane skeletal protein IMC1-related (ALV2)
XLOC_005596	T6	T14	0.462899	0.00449941	yes	PF3D7_1407300	pre-mRNA splicing factor, putative
XLOC_005633	T6	T14	0.40986	0.0238654	yes	PF3D7_1412900.1,PF3D7_1412900.2	non-canonical ubiquitin conjugating enzyme, putative
XLOC_005709	T6	T14	0.757078	0.00132014	yes	PF3D7_1427600	CorA-like Mg2 transporter protein, putative
XLOC_000624	T6	T14	0.831492	0.00132014	yes	PF3D7_0315300	conserved Plasmodium protein, unknown function
XLOC_005968	T6	T14	0.527171	0.0141866	yes	PF3D7_1473300	conserved Plasmodium protein, unknown function
XLOC_006244	T6	T14	0.598555	0.0141866	yes	PF3D7_1435700.1,PF3D7_1435700.2	ataxin-2 like protein, putative
XLOC_001468	T14	T24	0.83224	0.0156879	yes	PF3D7_0524200	conserved Plasmodium membrane protein, unknown function
XLOC_001751	T14	T24	0.743345	0.00132014	yes	PF3D7_0606800	probable protein, unknown function
XLOC_002654	T14	T24	0.502081	0.0225118	yes	PF3D7_0830300	sporozoite invasion-associated protein 2 (SIAP-2)
XLOC_002919	T14	T24	0.489282	0.028709	yes	NA	NA
XLOC_004170	T14	T24	0.478229	0.0346898	yes	PF3D7_1205700	targeted glyoxalase II (tGloII)
XLOC_000449	T14	T24	0.628841	0.0185679	yes	PF3D7_0207000	merozoite surface protein 4 (MSP4)
XLOC_004857	T14	T24	0.679944	0.00132014	yes	PF3D7_1317100	DNA replication licensing factor MCM4 (MCM4)
XLOC_000512	T14	T24	0.556872	0.0178498	yes	PF3D7_0218300	apicoplast RNA methyltransferase precursor, putative
XLOC_005087	T14	T24	0.832555	0.00132014	yes	PF3D7_1358800	40S ribosomal protein S13, putative
XLOC_005125	T14	T24	0.824811	0.00132014	yes	PF3D7_1364700	conserved Plasmodium protein, unknown function, pseudogene
XLOC_005241	T14	T24	0.80927	0.00132014	yes	PF3D7_1309300	U4/U6 small nuclear ribonucleoprotein PRP3, putative (PRPF3)
XLOC_005298	T14	T24	0.447525	0.0149098	yes	PF3D7_1321100	conserved Plasmodium protein, unknown function
XLOC_005422	T14	T24	0.500358	0.0459302	yes	PF3D7_1343600	UDP-N-acetylglucosamine pyrophosphorylase, putative
XLOC_005755	T14	T24	0.832555	0.00132014	yes	PF3D7_1435800	GTPase, putative
XLOC_006008	T14	T24	0.587365	0.0185679	yes	PF3D7_1478600	Plasmodium exported protein (hyp17), unknown function
XLOC_006241	T14	T24	0.451376	0.0149098	yes	PF3D7_1435300	NAD(P)H-dependent glutamate synthase, putative
XLOC_006353	T14	T24	0.831694	0.00132014	yes	PF3D7_1455400	hemolysin, putative
XLOC_006355	T14	T24	0.468269	0.00356437	yes	PF3D7_1455700	conserved Plasmodium protein, unknown function
XLOC_000764	T14	T24	0.830447	0.00132014	yes	PF3D7_0312400	glycogen synthase kinase 3 (GSK3)
XLOC_001057	T24	T32	0.420554	0.0231426	yes	PF3D7_0411900	DNA polymerase alpha
XLOC_000202	T24	T32	0.828182	0.00132014	yes	PF3D7_0102500	erythrocyte binding antigen-181 (EBA181)
XLOC_002530	T24	T32	0.474084	0.00132014	yes	PF3D7_0809300	unspecified product
XLOC_000331	T24	T32	0.706586	0.00132014	yes	PF3D7_0211700	protein kinase, putative (TKL1)
XLOC_003825	T24	T32	0.419411	0.0495375	yes	PF3D7_1143000	alpha/beta hydrolase, putative
XLOC_000448	T24	T32	0.506915	0.00132014	yes	PF3D7_0206900.1,PF3D7_0206900.2	merozoite surface protein 5 (MSP5)
XLOC_004261	T24	T32	0.639428	0.00132014	yes	PF3D7_1222600	transcription factor with AP2 domain(s) (ApiAP2)
XLOC_004530	T24	T32	0.832555	0.00132014	yes	PF3D7_1210700	conserved Plasmodium protein, unknown function
XLOC_004688	T24	T32	0.4814	0.00835604	yes	PF3D7_1238600	sphingomyelin phosphodiesterase, putative
XLOC_005076	T24	T32	0.822037	0.00132014	yes	PF3D7_1356800	serine/threonine protein kinase, putative (ARK3)
XLOC_005577	T24	T32	0.447612	0.00251788	yes	PF3D7_1403400	conserved Plasmodium protein, unknown function
XLOC_005975	T24	T32	0.621498	0.00132014	yes	PF3D7_1474400	conserved Plasmodium protein, unknown function
XLOC_001208	T32	T40	0.582602	0.00132014	yes	PF3D7_0513900	conserved Plasmodium protein, unknown function
XLOC_001569	T32	T40	0.635858	0.00132014	yes	PF3D7_0609600	probable protein, unknown function
XLOC_002118	T32	T40	0.47486	0.00356437	yes	PF3D7_0704200	tRNA m5C-methyltransferase, putative
XLOC_002153	T32	T40	0.824643	0.00132014	yes	PF3D7_0710500	conserved Plasmodium protein, unknown function
XLOC_003071	T32	T40	0.685893	0.00132014	yes	PF3D7_0930900	NifU-like protein, putative
XLOC_003512	T32	T40	0.349499	0.0304457	yes	PF3D7_1026600	conserved Plasmodium protein, unknown function
XLOC_003694	T32	T40	0.376697	0.0409243	yes	PF3D7_1120000	conserved Plasmodium protein, unknown function
XLOC_003897	T32	T40	0.400946	0.0294202	yes	PF3D7_1104300	conserved Plasmodium protein, unknown function
XLOC_000446	T32	T40	0.687992	0.00644407	yes	PF3D7_0206600	transcription factor, putative
XLOC_004239	T32	T40	0.490102	0.028709	yes	PF3D7_1218300	adaptor protein subunit, putative
XLOC_004680	T32	T40	0.594849	0.00132014	yes	PF3D7_1237100	conserved Plasmodium protein, unknown function
XLOC_005747	T32	T40	0.494742	0.00132014	yes	PF3D7_1434600	methionine aminopeptidase 2 (MetAP2)
XLOC_001109	T40	T48	0.832555	0.00132014	yes	PF3D7_0421500	rifin, pseudogene
XLOC_001144	T40	T48	0.425654	0.0135096	yes	PF3D7_0502200	conserved Plasmodium membrane protein, unknown function
XLOC_001509	T40	T48	0.416996	0.0304457	yes	PF3D7_0531200	mitochondrial ribosomal protein S16 precursor, putative
XLOC_001593	T40	T48	0.704206	0.00132014	yes	PF3D7_0614400	conserved protein, unknown function
XLOC_001845	T40	T48	0.521035	0.00132014	yes	PF3D7_0623000	chorismate synthase (CS)
XLOC_001911	T40	T48	0.827379	0.00132014	yes	PF3D7_0702000	Plasmodium exported protein (hyp12), unknown function
XLOC_002072	T40	T48	0.668977	0.00132014	yes	PF3D7_0731300	Plasmodium exported protein (PHISTb), unknown function (PfG174)
XLOC_002140	T40	T48	0.381615	0.0288952	yes	PF3D7_0708500	heat shock protein 86 family protein
XLOC_002399	T40	T48	0.680255	0.00251788	yes	PF3D7_0822400	conserved Plasmodium protein, unknown function
XLOC_002451	T40	T48	0.561781	0.0263584	yes	PF3D7_0830600	Plasmodium exported protein (PHISTc), unknown function
XLOC_002596	T40	T48	0.420271	0.0127387	yes	PF3D7_0819600	conserved Plasmodium protein, unknown function
XLOC_003853	T40	T48	0.356483	0.0363729	yes	PF3D7_1148100	unspecified product
XLOC_003861	T40	T48	0.646383	0.00356437	yes	PF3D7_1149100.1,PF3D7_1149100.2	Plasmodium exported protein, unknown function
XLOC_004102	T40	T48	0.407583	0.0197842	yes	PF3D7_1142700	conserved protein, unknown function
XLOC_004394	T40	T48	0.48852	0.00132014	yes	NA	NA
XLOC_004435	T40	T48	0.829949	0.0468913	yes	NA	NA
XLOC_004566	T40	T48	0.824505	0.00132014	yes	PF3D7_1217100.1,PF3D7_1217100.2	type IIB DNA topoisomerase, putative
XLOC_005061	T40	T48	0.342734	0.0321598	yes	PF3D7_1353900	proteasome subunit, putative
XLOC_005165	T40	T48	0.781746	0.00132014	yes	PF3D7_1371900	Plasmodium exported protein, unknown function
XLOC_005314	T40	T48	0.536692	0.00132014	yes	PF3D7_1324300	conserved Plasmodium membrane protein, unknown function
XLOC_005622	T40	T48	0.45837	0.00449941	yes	PF3D7_1411000.1,PF3D7_1411000.2	conserved Plasmodium protein, unknown function
XLOC_006295	T40	T48	0.461766	0.00132014	yes	PF3D7_1445700	conserved Plasmodium protein, unknown function
XLOC_000916	T48	TT8	0.56954	0.00132014	yes	PF3D7_0418000	conserved Plasmodium protein, unknown function
XLOC_000925	T48	TT8	0.515343	0.0127387	yes	PF3D7_0419200	CGI-141 protein homolog, putative
XLOC_001971	T48	TT8	0.425706	0.00549422	yes	PF3D7_0713300	erythrocyte membrane protein 1 (PfEMP1), pseudogene (VAR)
XLOC_002090	T48	TT8	0.578729	0.00132014	yes	NA	NA
XLOC_000239	T48	TT8	0.35793	0.049239	yes	PF3D7_0108700	secreted ookinete protein, putative (PSOP24)
XLOC_002182	T48	TT8	0.820088	0.0321598	yes	PF3D7_0715300	calcium/calmodulin-dependent protein kinase, putative
XLOC_002414	T48	TT8	0.751695	0.00132014	yes	PF3D7_0824700	conserved Plasmodium membrane protein, unknown function
XLOC_002496	T48	TT8	0.530054	0.00132014	yes	PF3D7_0802300	rRNA processing WD-repeat protein, putative
XLOC_002548	T48	TT8	0.821716	0.0119435	yes	PF3D7_0812000	conserved Plasmodium protein, unknown function
XLOC_002598	T48	TT8	0.425463	0.0203679	yes	PF3D7_0819800	conserved Plasmodium protein, unknown function
XLOC_003168	T48	TT8	0.530223	0.0257763	yes	PF3D7_1009900	conserved Plasmodium protein, unknown function
XLOC_003229	T48	TT8	0.356711	0.0373411	yes	PF3D7_1020800	dihydrolipoamide acyltransferase component E2 (DLAT)
XLOC_003784	T48	TT8	0.555971	0.0282793	yes	PF3D7_1135600	conserved Plasmodium protein, unknown function
XLOC_003835	T48	TT8	0.831273	0.0225118	yes	PF3D7_1144500	ubiquitin activating enzyme (E1) subunit Aos1, putative (AOS1)
XLOC_000447	T48	TT8	0.490068	0.0444641	yes	PF3D7_0206800	merozoite surface protein 2 (MSP2)
XLOC_004306	T48	TT8	0.35641	0.0251842	yes	PF3D7_1231000	conserved Plasmodium protein, unknown function
XLOC_004491	T48	TT8	0.523536	0.0101117	yes	PF3D7_1203800	unspecified product
XLOC_000567	T48	TT8	0.432037	0.0367935	yes	PF3D7_0304800	conserved Plasmodium membrane protein, unknown function
XLOC_005735	T48	TT8	0.473323	0.0495375	yes	PF3D7_1431900	conserved Plasmodium membrane protein, unknown function
XLOC_006267	T48	TT8	0.825552	0.00132014	yes	PF3D7_1440000	conserved Plasmodium protein, unknown function
XLOC_006461	T48	TT8	0.560879	0.00644407	yes	PF3D7_1476900	Plasmodium exported protein, unknown function, pseudogene
XLOC_003243	T20	T28	0.496106	0.00549422	yes	PF3D7_1023400	HORMA domain protein, putative
XLOC_000358	T20	T28	0.625746	0.00132014	yes	PF3D7_0216700.1,PF3D7_0216700.2	conserved Plasmodium protein, unknown function
XLOC_003964	T20	T28	0.832555	0.00132014	yes	PF3D7_1116900	conserved Plasmodium protein, unknown function
XLOC_001019	T28	T36	0.419531	0.0367935	yes	PF3D7_0405700	lysine decarboxylase, putative
XLOC_001659	T36	T44	0.409832	0.00132014	yes	PF3D7_0625000.1,PF3D7_0625000.2	sphingomyelin synthase 1, putative (SMS1)
XLOC_002786	T36	T44	0.512896	0.049239	yes	NA	NA
XLOC_004115	T36	T44	0.77485	0.0321598	yes	PF3D7_1145200	serine/threonine protein kinase, putative
XLOC_000592	T36	T44	0.414354	0.00356437	yes	PF3D7_0309600	60S acidic ribosomal protein P2 (PfP2)
XLOC_006198	T36	T44	0.594507	0.00132014	yes	PF3D7_1428400	probable protein, unknown function
XLOC_000708	T36	T44	0.480747	0.0314396	yes	PF3D7_0302300	erythrocyte membrane protein 1 (PfEMP1), pseudogene
