# Supplementary material for: Strand-specific RNA sequencing in Plasmodium falciparum malaria identifies developmentally regulated long non-coding RNA and circular RNA
Source: BMC Genomics. 2015 Jun 13;16(1):454. doi: 10.1186/s12864-015-1603-4 (PMC4465157; doi:10.1186/s12864-015-1603-4)
Supplement: Supplementary file 37 — Alternative promoter usage cases in Cufflinks RABT assembly. [file 12864_2015_1603_MOESM37_ESM.xlsx]

## Sheet: Sheet 1
Significant alternative promoter usage events in Cufflinks RABT assembly *significance is shown for first significant time-point comparison only
Gene ID	Sample 1	Sample 2	Log2 fold change	Adjusted q-value	Significant	Associated annotation (If applicable)	Annotation description (If applicable)
XLOC_000914	T6	T14	0.531454	0.00497403	yes	PF3D7_0417700	conserved Plasmodium protein, unknown function
XLOC_001057	T6	T14	0.404155	0.00922892	yes	PF3D7_0411900	DNA polymerase alpha
XLOC_001157	T6	T14	0.702621	0.00497403	yes	PF3D7_0504700	conserved Plasmodium protein, unknown function
XLOC_001694	T6	T14	0.68214	0.00497403	yes	PF3D7_0631000	Tetratricopeptide repeat protein, putative
XLOC_001892	T6	T14	0.418125	0.0162979	yes	PF3D7_0630300	DNA polymerase epsilon, catalytic subunit a, putative
XLOC_001926	T6	T14	0.483014	0.00497403	yes	PF3D7_0704300	conserved Plasmodium membrane protein, unknown function
XLOC_002000	T6	T14	0.571054	0.00497403	yes	PF3D7_0719000	conserved Plasmodium protein, unknown function
XLOC_002182	T6	T14	0.675243	0.00497403	yes	PF3D7_0715300	calcium/calmodulin-dependent protein kinase, putative
XLOC_002866	T6	T14	0.56747	0.0468297	yes	PF3D7_0933800	delta tubulin, putative
XLOC_002887	T6	T14	0.616152	0.00497403	yes	PF3D7_0937000	Plasmodium exported protein (PHISTb), unknown function
XLOC_003256	T6	T14	0.575884	0.0162979	yes	PF3D7_1026300	conserved Plasmodium protein, unknown function
XLOC_003507	T6	T14	0.42959	0.0129101	yes	PF3D7_1025900	conserved Plasmodium protein, unknown function
XLOC_003625	T6	T14	0.538974	0.0440619	yes	PF3D7_1107000	U6 snRNA-associated Sm-like protein LSm4, putative (LSM4)
XLOC_004410	T6	T14	0.403968	0.00922892	yes	PF3D7_1248200	RNA binding protein, putative
XLOC_004680	T6	T14	0.525577	0.00497403	yes	PF3D7_1237100	conserved Plasmodium protein, unknown function
XLOC_006278	T6	T14	0.472822	0.0397453	yes	PF3D7_1442200	GTP binding protein, putative
XLOC_001210	T14	T24	0.470906	0.00497403	yes	PF3D7_0514200	conserved Plasmodium protein, unknown function
XLOC_001555	T14	T24	0.487579	0.00497403	yes	PF3D7_0607700	conserved Plasmodium protein, unknown function
XLOC_002427	T14	T24	0.831531	0.00497403	yes	PF3D7_0826900	conserved Plasmodium protein, unknown function
XLOC_003857	T14	T24	0.440323	0.0440619	yes	PF3D7_1148800	Plasmodium exported protein (hyp11), unknown function
XLOC_006201	T14	T24	0.509061	0.00497403	yes	PF3D7_1428900	conserved Plasmodium protein, unknown function
XLOC_006285	T14	T24	0.411687	0.00497403	yes	PF3D7_1443500	Poly(A)-specific ribonuclease PARN, putative (PARN)
XLOC_002028	T24	T32	0.450164	0.0468297	yes	PF3D7_0723800	conserved Plasmodium protein, unknown function
XLOC_003143	T24	T32	0.832555	0.00497403	yes	PF3D7_1005800	conserved Plasmodium membrane protein, unknown function
XLOC_004058	T24	T32	0.760405	0.00497403	yes	PF3D7_1135200	conserved Plasmodium protein, unknown function, pseudogene
XLOC_004428	T24	T32	0.555596	0.0497403	yes	PF3D7_1251200	coronin
XLOC_004530	T24	T32	0.57718	0.00497403	yes	PF3D7_1210700	conserved Plasmodium protein, unknown function
XLOC_005381	T24	T32	0.663395	0.0129101	yes	PF3D7_1336400	RanBPM and CLTH-like protein, putative
XLOC_005448	T24	T32	0.663744	0.0129101	yes	PF3D7_1348000	conserved Plasmodium protein, unknown function
XLOC_006288	T24	T32	0.418099	0.0235692	yes	PF3D7_1444100	conserved Plasmodium protein, unknown function
XLOC_002184	T32	T40	0.475608	0.00497403	yes	PF3D7_0715800	drug/metabolite exporter, drug/metabolite transporter
XLOC_002914	T32	T40	0.593586	0.0423594	yes	PF3D7_0902300	serine/threonine protein kinase, FIKK family (FIKK9.4)
XLOC_002936	T32	T40	0.476502	0.00497403	yes	PF3D7_0905200	mitochondrial carrier protein, putative
XLOC_003803	T32	T40	0.580354	0.00922892	yes	PF3D7_1138900	unspecified product
XLOC_000449	T40	T48	0.425325	0.00922892	yes	PF3D7_0207000	merozoite surface protein 4 (MSP4)
XLOC_001138	T40	T48	0.528623	0.0301872	yes	PF3D7_0501300	skeleton-binding protein 1 (SBP1)
XLOC_001350	T40	T48	0.496869	0.00497403	yes	PF3D7_0503900	conserved Plasmodium protein, unknown function
XLOC_001530	T40	T48	0.544198	0.0201579	yes	PF3D7_0602800	JmjC domain containing protein (JmjC2)
XLOC_002681	T40	T48	0.463467	0.00497403	yes	PF3D7_0901800	Plasmodium exported protein, unknown function
XLOC_004528	T40	T48	0.492943	0.00497403	yes	PF3D7_1210400	general transcription factor 3C polypeptide 5, putative
XLOC_004547	T40	T48	0.629597	0.00497403	yes	PF3D7_1213700	RNA polymerase subunit 8c, putative
XLOC_005183	T40	T48	0.559404	0.0331442	yes	PF3D7_1300300	erythrocyte membrane protein 1, PfEMP1 (VAR)
XLOC_005314	T40	T48	0.387717	0.0269447	yes	PF3D7_1324300	conserved Plasmodium membrane protein, unknown function
XLOC_005575	T40	T48	0.424278	0.0129101	yes	PF3D7_1402900	conserved Plasmodium protein, unknown function
XLOC_005920	T40	T48	0.832232	0.00497403	yes	PF3D7_1465500	potassium channel protein (K2)
XLOC_000142	T48	TT8	0.546841	0.00497403	yes	PF3D7_0108800	conserved Plasmodium protein, unknown function
XLOC_000462	T48	TT8	0.458443	0.0129101	yes	PF3D7_0209100	phospholipase A2, putative
XLOC_000988	T48	TT8	0.508519	0.0162979	yes	PF3D7_0402000	Plasmodium exported protein (PHISTa), unknown function
XLOC_001091	T48	TT8	0.500067	0.00497403	yes	PF3D7_0417800	cdc2-related protein kinase 1 (CRK1)
XLOC_001297	T48	TT8	0.831953	0.0363033	yes	PF3D7_0529200	sugar transporter, putative
XLOC_001315	T48	TT8	0.541563	0.00497403	yes	PF3D7_0532300	Plasmodium exported protein (PHISTb), unknown function
XLOC_001397	T48	TT8	0.484754	0.0423594	yes	PF3D7_0512200	glutathione synthetase (GS)
XLOC_001930	T48	TT8	0.817464	0.00497403	yes	PF3D7_0705200	conserved Plasmodium protein, unknown function
XLOC_002409	T48	TT8	0.431799	0.0201579	yes	PF3D7_0823900	dicarboxylate/tricarboxylate carrier (DTC)
XLOC_002650	T48	TT8	0.471297	0.00497403	yes	PF3D7_0828900	conserved Plasmodium protein, unknown function
XLOC_002844	T48	TT8	0.828355	0.00497403	yes	PF3D7_0929300	conserved Plasmodium protein, unknown function
XLOC_004260	T48	TT8	0.382069	0.0363033	yes	PF3D7_1222400	transcription factor with AP2 domain(s) (ApiAP2)
XLOC_004370	T48	TT8	0.537756	0.00497403	yes	PF3D7_1241900	Tetratricopeptide repeat protein, putative
XLOC_004538	T48	TT8	0.593571	0.0235692	yes	PF3D7_1212200	conserved Plasmodium protein, unknown function
XLOC_004758	T48	TT8	0.494693	0.0331442	yes	PF3D7_1252500	Plasmodium exported protein, unknown function
XLOC_004890	T48	TT8	0.649887	0.00922892	yes	PF3D7_1322400	conserved Plasmodium protein, unknown function
XLOC_005755	T48	TT8	0.580005	0.00497403	yes	PF3D7_1435800	GTPase, putative
XLOC_005989	T48	TT8	0.463386	0.0440619	yes	PF3D7_1476200	Plasmodium exported protein (PHISTb), unknown function
XLOC_006441	T48	TT8	0.514193	0.00497403	yes	PF3D7_1471900	conserved Plasmodium protein, unknown function
XLOC_002616	T20	T28	0.655323	0.00497403	yes	PF3D7_0822700	conserved Plasmodium protein, unknown function
XLOC_003454	T20	T28	0.489885	0.0235692	yes	PF3D7_1018200	serine/threonine protein phosphatase, putative
XLOC_003807	T20	T28	0.595494	0.00497403	yes	PF3D7_1139400	unspecified product
XLOC_004115	T20	T28	0.817996	0.00497403	yes	PF3D7_1145200	serine/threonine protein kinase, putative
XLOC_005021	T20	T28	0.621168	0.00497403	yes	PF3D7_1347100	DNA topoisomerase III, putative
XLOC_005076	T20	T28	0.490574	0.0331442	yes	PF3D7_1356800	serine/threonine protein kinase, putative (ARK3)
XLOC_005292	T20	T28	0.429952	0.0440619	yes	PF3D7_1319700	ser/thr protein phosphatase 2A regulatory subunit A, putative
XLOC_005734	T20	T28	0.504805	0.00497403	yes	PF3D7_1431800	apyrase, putative
XLOC_005845	T20	T28	0.630521	0.00497403	yes	PF3D7_1452200	aminomethyltransferase, putative
XLOC_006319	T20	T28	0.830581	0.00497403	yes	PF3D7_1449400	DNA replication related protein, putative
XLOC_000330	T28	T36	0.832555	0.00497403	yes	PF3D7_0211600	dolichol-linked oligosaccharide biosynthesis enzyme, putative
XLOC_000549	T28	T36	0.596854	0.00922892	yes	PF3D7_0301800	Plasmodium exported protein, unknown function
XLOC_005552	T28	T36	0.830294	0.0129101	yes	PF3D7_1369300	conserved Plasmodium protein, unknown function
XLOC_006414	T28	T36	0.703194	0.0423594	yes	PF3D7_1466600	conserved Plasmodium protein, unknown function
XLOC_000961	T36	T44	0.499862	0.00497403	yes	PF3D7_0424700	serine/threonine protein kinase, FIKK family (FIKK4.2)
XLOC_003251	T36	T44	0.423719	0.0497403	yes	PF3D7_1024800	conserved Plasmodium protein, unknown function
XLOC_004742	T36	T44	0.75598	0.00497403	yes	PF3D7_1249700	conserved Plasmodium protein, unknown function
